# Supplementary material for: Charitable crowdfunding donation-intention estimation depending on emotional project images using fNIRS-based functional connectivity
Source: PLoS One. 2024 May 8;19(5):e0303144. doi: 10.1371/journal.pone.0303144 (PMC11078340; doi:10.1371/journal.pone.0303144)
Supplement: S1 File — (ZIP) [file pone.0303144.s001.zip › Some donation dataset/negative/subject55.xlsx]

## Sheet: D780
	SNR :	46	45	58	44	46	53	46	40	49	43	50	48	50	42	45
Time	Marker	ch1	ch2	ch3	ch4	ch5	ch6	ch7	ch8	ch9	ch10	ch11	ch12	ch13	ch14	ch15
0.24576	0	912	238	663	158	254	285	381	279	331	392	220	331	149	497	888
0.36864	0	912	238	663	158	254	285	381	279	331	392	220	331	149	497	888
0.49152	0	921	254	685	158	252	294	382	289	336	392	221	343	150	513	919
0.6144	0	920	260	692	157	249	297	383	300	338	392	220	350	150	517	932
0.73728	0	930	262	692	156	248	299	382	298	341	393	222	354	149	517	931
0.86016	0	940	263	693	158	249	297	384	289	344	394	223	356	148	518	934
0.98304	0	933	260	692	158	247	301	382	295	336	391	222	351	149	522	936
1.10592	0	933	258	689	153	239	294	382	300	338	388	219	346	147	523	933
1.2288	0	929	258	688	152	239	295	381	296	340	388	219	347	147	523	934
1.35168	0	933	258	690	154	243	296	381	288	342	388	220	348	147	524	934
1.47456	0	929	259	691	155	243	298	383	297	339	390	222	349	147	525	936
1.59744	0	937	260	693	156	243	296	385	302	344	393	223	351	147	524	933
1.72032	0	940	261	694	158	246	295	385	294	346	392	223	351	148	525	935
1.8432	0	934	259	689	154	239	296	381	288	337	388	220	347	147	525	934
1.96608	0	929	259	690	154	240	298	382	297	334	388	219	348	147	524	931
2.08896	0	931	259	690	153	239	295	384	300	341	390	220	348	148	525	933
2.21184	0	943	260	692	153	241	293	385	292	345	392	221	349	148	525	936
2.33472	0	937	260	693	159	245	296	382	290	343	392	222	351	148	527	936
2.4576	0	932	261	694	160	246	300	383	298	339	393	221	350	148	529	937
2.58048	0	930	260	689	154	239	293	384	300	340	390	219	346	147	527	934
2.70336	0	942	258	689	153	239	292	383	291	342	389	220	348	148	526	935
2.82624	0	932	259	692	154	240	296	383	289	341	389	220	348	148	527	934
2.94912	0	931	260	693	156	243	299	384	299	339	392	221	351	149	526	931
3.072	0	940	261	694	157	244	295	386	303	344	394	223	353	149	525	933
3.19488	0	951	263	695	158	245	297	386	292	346	393	223	353	148	527	934
3.31776	0	937	260	690	154	239	297	382	288	338	389	220	347	147	527	935
3.44064	0	928	259	689	154	239	297	382	299	336	389	219	348	148	527	935
3.56352	0	935	260	690	154	241	294	385	302	343	391	220	348	148	528	934
3.6864	0	939	261	693	154	241	294	385	291	347	392	221	350	148	526	935
3.80928	0	938	262	696	159	246	297	382	290	344	392	223	352	149	527	932
3.93216	0	935	263	695	160	248	301	385	302	341	394	223	351	148	529	936
4.05504	0	938	260	690	154	240	294	383	301	341	391	220	347	148	527	933
4.17792	0	941	261	691	154	240	292	382	291	343	388	219	347	148	526	932
4.3008	0	938	261	692	155	240	297	382	289	342	390	220	348	148	526	931
4.42368	0	932	262	694	157	243	299	383	302	341	391	221	350	149	526	935
4.54656	0	941	263	695	157	245	296	385	303	346	394	222	352	149	524	932
4.66944	0	953	264	697	161	248	296	386	293	349	394	224	353	149	524	933
4.79232	0	946	262	694	155	241	296	383	291	340	391	220	347	148	526	932
4.9152	0	931	261	691	154	240	297	384	300	337	391	220	346	147	524	931
5.03808	0	937	261	693	153	241	295	384	301	344	391	220	348	148	524	934
5.16096	0	947	262	695	156	243	294	382	291	347	391	222	349	149	525	934
5.28384	0	943	264	697	160	247	298	383	292	345	393	223	351	150	525	931
5.40672	0	938	264	697	160	249	301	386	303	343	395	225	354	149	525	935
5.5296	0	938	263	695	155	242	297	385	302	343	392	222	349	148	526	934
5.65248	0	946	261	693	154	240	292	383	291	345	391	221	349	148	527	933
5.77536	0	948	261	695	154	241	296	384	291	343	392	221	349	148	527	932
5.89824	0	935	262	695	156	243	300	384	302	341	392	221	351	149	528	935
6.02112	0	943	263	695	157	245	296	386	302	347	395	223	353	150	527	934
6.144	0	956	264	699	161	248	295	386	291	350	395	224	354	149	527	934
6.26688	0	952	265	697	159	246	298	386	293	343	394	222	351	149	528	933
6.38976	0	934	261	692	155	241	295	384	299	339	392	220	347	148	527	932
6.51264	0	940	261	692	154	240	294	384	301	343	392	220	350	148	527	934
6.63552	0	948	261	695	155	241	294	385	291	348	391	220	351	148	528	933
6.7584	0	948	262	696	158	246	298	383	291	345	393	222	352	149	528	930
6.88128	0	940	264	697	158	245	300	387	302	342	395	224	353	149	528	927
7.00416	0	952	263	698	161	249	297	387	303	348	395	225	354	149	527	928
7.12704	0	954	262	694	155	241	294	385	291	345	393	222	349	147	528	929
7.24992	0	953	260	692	154	240	296	383	291	342	390	221	348	147	527	927
7.3728	0	939	260	693	155	241	296	385	299	342	392	220	350	147	527	930
7.49568	0	948	261	694	154	241	296	387	301	346	392	221	352	148	527	929
7.61856	0	959	262	695	157	244	295	386	291	348	394	223	354	149	527	929
7.74144	0	963	262	696	161	247	297	387	291	345	396	224	355	149	528	927
7.86432	0	947	263	695	159	246	298	388	300	344	395	224	353	149	528	930
7.9872	0	945	260	690	155	239	295	385	300	341	392	219	348	148	527	929
8.11008	0	954	259	691	154	239	292	384	289	343	391	220	349	148	528	929
8.23296	0	959	261	691	154	239	296	385	290	342	391	219	350	147	528	927
8.35584	0	941	262	693	156	242	296	385	299	344	393	222	353	148	528	931
8.47872	0	945	262	695	157	245	296	387	301	347	395	223	355	149	528	930
8.6016	0	963	263	696	159	247	296	389	291	350	397	225	357	149	529	931
8.72448	0	958	263	696	160	246	299	387	292	343	394	223	353	148	532	929
8.84736	0	940	260	690	154	240	295	385	298	339	392	220	349	149	530	932
8.97024	0	944	261	690	154	240	295	386	300	343	393	221	351	148	531	931
9.09312	0	957	261	693	156	240	294	386	289	347	393	221	352	147	530	931
9.216	0	958	263	694	157	244	297	386	292	345	395	222	354	148	530	928
9.33888	0	949	264	695	159	245	298	390	300	346	397	224	355	149	531	933
9.46176	0	956	263	695	160	248	298	391	302	349	398	225	355	149	531	931
9.58464	0	961	263	692	156	241	294	386	289	345	393	221	351	148	532	931
9.70752	0	960	262	692	154	240	296	385	292	341	391	221	350	149	532	930
9.8304	0	946	263	692	155	241	297	388	299	344	393	221	351	148	532	932
9.95328	0	950	263	693	156	242	296	390	302	349	395	222	353	149	532	931
10.0762	0	973	264	697	161	245	299	393	293	348	400	224	355	150	531	929
10.199	0	973	263	698	159	245	298	397	294	347	399	226	356	151	533	941
10.3219	0	961	264	696	158	244	299	394	302	344	397	223	353	150	535	944
10.4448	0	959	261	690	156	240	296	389	303	344	393	220	350	149	535	946
10.5677	0	972	261	692	155	241	297	388	293	346	394	220	351	149	537	948
10.6906	0	970	261	694	154	242	298	388	294	347	392	221	349	149	538	946
10.8134	0	958	262	695	157	245	298	390	302	348	395	222	351	149	539	945
10.9363	0	959	264	695	157	245	297	393	303	350	396	223	353	149	540	945
11.0592	0	975	264	697	159	247	300	392	294	349	397	226	355	149	540	945
11.1821	0	964	263	694	157	244	299	388	294	343	393	222	349	149	540	946
11.305	0	954	261	690	154	240	296	387	301	342	391	219	349	148	537	947
11.4278	0	954	260	692	155	242	297	388	301	345	391	221	349	148	538	946
11.5507	0	967	262	694	155	243	298	388	293	348	392	222	351	149	538	946
11.6736	0	967	263	696	157	246	298	388	294	348	394	223	352	149	537	945
11.7965	0	953	265	697	159	247	300	390	302	349	396	223	353	150	538	943
11.9194	0	960	265	697	160	248	300	391	304	351	397	225	354	150	538	945
12.0422	0	966	262	695	155	243	295	387	290	348	393	221	349	148	537	946
12.1651	0	963	261	693	155	242	297	387	293	345	392	221	350	148	535	944
12.288	0	949	263	695	155	243	297	389	302	347	393	221	350	149	537	942
12.4109	0	957	264	696	156	245	298	390	303	351	394	223	353	148	537	945
12.5338	0	974	266	699	160	247	300	390	294	351	395	224	354	149	536	946
12.6566	0	972	265	699	162	251	299	390	295	350	397	225	355	149	537	944
12.7795	0	959	264	695	157	244	298	390	302	346	393	222	350	149	536	943
12.9024	0	955	262	693	154	242	297	388	302	348	392	221	349	148	537	944
13.0253	0	967	263	696	156	244	296	388	291	351	392	221	349	147	537	943
13.1482	0	967	264	697	158	246	299	388	296	348	393	222	350	149	536	942
13.271	0	954	265	699	158	248	300	390	303	349	395	223	352	149	536	940
13.3939	0	962	266	700	162	250	299	390	303	353	397	226	355	150	536	943
13.5168	0	974	267	699	160	249	299	390	292	353	395	225	353	149	537	944
13.6397	0	964	263	693	155	243	298	387	295	346	391	220	348	148	535	942
13.7626	0	955	262	694	155	242	298	388	302	347	391	220	348	148	535	940
13.8854	0	951	263	695	154	243	298	388	304	349	390	221	350	148	535	943
14.0083	0	968	264	698	157	247	300	387	294	350	393	222	352	149	534	943
14.1312	0	966	264	699	160	250	299	387	297	350	393	223	353	149	535	942
14.2541	0	955	264	701	159	249	300	392	304	352	395	224	354	149	536	940
14.377	0	952	263	697	155	246	299	389	304	350	392	222	349	147	537	942
14.4998	0	967	261	694	154	242	297	385	294	351	389	219	347	148	537	918
14.6227	0	962	260	694	154	243	300	386	297	347	389	219	345	147	536	828
14.7456	0	947	260	695	154	244	299	388	305	347	390	220	348	147	534	828
14.8685	0	947	262	698	154	246	300	389	307	352	392	221	351	148	531	867
14.9914	0	960	262	698	158	247	300	389	297	352	393	222	353	147	526	902
15.1142	0	959	263	700	158	249	302	389	297	350	393	222	353	147	523	916
15.2371	0	940	261	694	154	242	298	386	304	346	391	218	347	146	522	925
15.36	0	946	260	694	153	241	298	386	304	347	390	218	348	146	523	929
15.4829	0	959	260	697	153	243	300	385	296	348	389	219	350	146	525	935
15.6058	0	958	261	696	155	244	299	386	297	347	390	221	351	146	524	935
15.7286	0	947	263	696	156	247	300	387	304	349	392	221	353	147	523	938
15.8515	0	957	262	699	160	250	299	387	305	353	394	223	355	148	522	941
15.9744	0	963	262	697	157	248	299	386	292	352	392	222	351	147	523	938
16.0973	0	958	260	693	153	241	298	384	294	346	390	219	348	147	521	936
16.2202	0	943	259	694	154	243	298	386	303	346	390	219	349	147	523	939
16.343	0	947	260	695	154	243	299	387	304	349	391	219	351	147	523	938
16.4659	0	963	261	697	156	246	300	386	295	350	392	220	352	148	522	939
16.5888	0	961	262	699	159	249	300	385	295	351	394	222	354	147	522	936
16.7117	0	947	262	698	156	246	301	389	303	349	392	221	351	147	523	940
16.8346	0	945	259	694	154	242	298	385	304	347	389	219	348	146	524	940
16.9574	0	957	260	694	153	243	299	385	296	347	389	219	348	145	523	941
17.0803	0	955	260	695	152	243	299	386	296	347	389	219	349	146	524	938
17.2032	0	941	261	696	155	247	299	386	304	348	390	221	350	146	524	941
17.3261	0	944	261	697	155	245	299	389	306	352	391	221	350	147	526	910
17.449	0	945	257	696	155	248	301	383	294	349	385	220	349	145	526	920
17.5718	0	911	251	691	146	244	300	379	295	346	379	218	343	142	532	939
17.6947	0	878	249	689	144	244	301	380	305	344	380	218	345	136	515	952
17.8176	0	851	249	690	144	244	300	380	305	345	381	219	349	129	485	961
17.9405	0	841	249	692	142	243	300	379	295	345	380	219	353	122	455	967
18.0634	0	826	249	692	142	244	299	379	294	344	379	218	358	118	427	966
18.1862	0	808	248	691	143	245	300	380	303	346	378	219	355	114	409	966
18.3091	0	795	249	686	140	242	298	378	304	344	376	216	350	111	395	962
18.432	0	792	249	686	138	241	299	374	296	343	373	215	347	108	383	961
18.5549	0	784	249	687	138	243	301	377	297	341	372	214	345	107	372	959
18.6778	0	764	250	687	138	243	303	379	309	338	373	214	345	105	362	964
18.8006	0	764	251	688	139	245	301	380	308	344	373	214	345	105	357	962
18.9235	0	773	250	690	141	248	303	382	299	345	374	216	346	106	354	959
19.0464	0	767	248	687	138	244	302	377	297	341	369	212	341	104	350	962
19.1693	0	741	247	686	138	243	301	377	305	339	370	211	338	105	343	956
19.2922	0	746	245	686	138	243	301	378	306	341	369	211	338	103	339	956
19.415	0	753	244	687	138	245	302	378	296	341	368	211	336	104	336	957
19.5379	0	762	244	688	138	245	303	379	296	341	367	212	335	104	338	956
19.6608	0	743	244	689	139	249	306	381	308	339	368	213	336	103	340	960
19.7837	0	745	241	685	136	244	303	374	303	341	363	209	332	102	340	963
19.9066	0	772	241	684	136	245	302	373	295	341	364	211	332	105	341	957
20.0294	0	792	243	687	137	246	303	373	295	341	364	213	335	109	350	949
20.1523	0	779	242	688	139	250	301	374	302	342	366	214	338	110	347	950
20.2752	0	785	243	689	138	248	302	376	301	344	367	216	337	109	344	954
20.3981	0	791	243	691	141	251	303	375	294	344	367	216	337	107	338	952
20.521	0	790	240	686	137	245	300	372	293	339	364	212	332	106	335	946
20.6438	0	785	239	684	138	246	301	372	302	339	364	213	332	108	335	943
20.7667	0	780	241	685	137	246	301	371	303	343	363	212	333	108	336	937
20.8896	0	792	241	688	142	250	302	368	295	342	364	214	336	109	340	935
21.0125	0	803	242	689	142	252	304	370	296	342	365	214	341	110	344	935
21.1354	0	794	244	691	144	253	307	371	306	340	366	215	340	110	351	937
21.2582	0	783	242	685	139	246	302	368	303	341	362	213	338	108	350	937
21.3811	0	792	242	685	137	244	301	366	295	338	361	211	337	108	351	934
21.504	0	794	242	685	139	246	302	366	295	338	361	212	336	110	355	929
21.6269	0	786	243	687	140	247	304	367	305	337	362	212	340	109	356	929
21.7498	0	799	242	688	141	249	302	366	302	343	363	216	343	111	360	933
21.8726	0	807	243	689	142	252	305	366	293	342	362	214	343	110	361	931
21.9955	0	807	241	684	137	244	301	364	293	337	360	212	341	109	358	929
22.1184	0	790	239	683	138	246	302	361	300	337	358	211	341	108	357	934
22.2413	0	787	240	684	138	248	302	359	300	340	357	211	342	108	355	930
22.3642	0	799	240	686	139	249	303	360	293	340	357	212	344	108	354	926
22.487	0	803	240	687	139	250	304	360	292	340	358	214	345	108	353	922
22.6099	0	781	241	687	138	251	304	360	300	339	357	213	345	109	353	915
22.7328	0	781	239	682	134	244	301	360	298	339	355	210	340	107	349	917
22.8557	0	787	236	682	137	246	301	354	290	338	353	209	339	107	347	885
22.9786	0	786	236	682	136	248	303	355	292	337	354	210	339	107	345	897
23.1014	0	793	238	683	137	248	305	357	304	336	354	211	341	107	344	899
23.2243	0	798	239	685	138	248	302	359	300	343	355	214	347	109	352	833
23.3472	0	810	240	687	140	251	304	359	289	341	355	213	347	108	353	764
23.4701	0	808	238	682	139	246	301	354	288	337	353	210	341	107	359	825
23.593	0	797	237	680	137	246	300	354	295	336	352	209	344	109	362	841
23.7158	0	804	239	682	139	247	301	356	295	338	352	209	345	110	373	859
23.8387	0	818	241	683	140	246	301	356	286	339	354	211	348	112	378	858
23.9616	0	821	241	685	141	250	303	357	286	339	354	213	351	111	381	852
24.0845	0	803	242	685	139	252	303	358	295	340	353	214	351	112	384	834
24.2074	0	800	239	681	136	249	302	355	295	339	351	211	346	110	389	817
24.3302	0	805	238	682	136	247	303	352	287	338	349	210	345	111	389	844
24.4531	0	807	239	682	136	248	303	353	288	337	350	210	345	111	388	784
24.576	0	794	239	681	137	249	306	356	299	335	351	211	349	112	390	817
24.6989	0	807	240	685	138	250	303	357	299	342	352	213	352	114	395	827
24.8218	0	823	242	687	139	252	304	358	288	343	354	215	355	114	398	824
24.9446	0	826	244	687	140	252	305	357	287	340	352	214	353	115	400	829
25.0675	0	814	241	681	138	249	302	354	295	336	351	211	348	114	401	801
25.1904	0	811	242	682	138	250	302	355	296	340	352	212	354	114	390	661
25.3133	0	824	242	683	138	250	304	354	287	341	351	212	353	115	400	760
25.4362	0	835	244	686	140	252	304	355	286	340	352	214	356	116	402	798
25.559	0	821	246	688	141	253	304	359	295	341	356	217	359	117	404	824
25.6819	0	837	248	689	143	254	304	362	298	345	358	217	361	118	408	840
25.8048	0	842	247	687	142	250	299	357	284	342	355	214	355	117	412	847
25.9277	0	846	247	686	142	250	302	357	285	338	355	213	355	118	412	851
26.0506	0	833	247	686	142	249	302	358	293	339	355	214	355	118	414	854
26.1734	0	847	248	687	143	250	300	360	297	343	358	216	358	119	415	856
26.2963	0	859	250	691	144	253	301	361	285	347	359	217	360	118	416	861
26.4192	0	869	251	692	145	255	305	362	285	344	359	218	362	119	417	859
26.5421	0	841	251	688	143	251	304	360	294	341	357	215	357	119	418	863
26.665	0	847	249	686	142	250	303	360	296	342	357	215	356	118	419	862
26.7878	0	857	250	688	143	250	301	360	285	346	356	215	359	120	422	864
26.9107	0	857	250	689	143	250	303	359	286	343	357	215	357	120	422	861
27.0336	0	830	249	689	141	251	304	362	295	344	358	216	359	119	416	866
27.1565	0	824	248	691	140	253	303	362	299	348	360	216	369	118	401	875
27.2794	0	811	244	689	137	249	303	360	286	347	357	215	365	113	385	886
27.4022	0	801	242	686	134	244	303	358	286	342	355	213	359	110	372	886
27.5251	0	781	241	687	137	248	303	358	295	342	356	213	359	109	365	896
27.648	0	786	240	686	137	248	301	357	296	344	357	214	358	109	357	898
27.7709	0	793	240	686	136	249	300	357	284	346	356	215	358	108	350	902
27.8938	0	795	241	688	137	250	304	359	284	343	359	217	357	108	345	898
28.0166	0	771	239	685	137	249	301	357	291	344	356	215	352	106	339	900
28.1395	0	773	237	681	132	242	301	357	293	341	355	213	352	104	332	897
28.2624	0	780	236	683	133	246	300	356	284	345	354	213	350	105	329	896
28.3853	0	785	235	683	136	247	303	356	283	342	354	213	345	106	331	897
28.5082	0	776	235	683	136	248	303	357	291	343	356	214	344	105	329	900
28.631	0	782	235	684	136	250	302	359	296	345	357	216	344	106	329	898
28.7539	0	777	232	681	134	244	300	353	284	343	352	213	344	103	322	896
28.8768	0	776	230	678	132	241	302	353	282	337	350	210	337	103	323	894
28.9997	0	761	230	678	133	243	301	354	291	340	352	211	336	103	320	898
29.1226	0	769	229	678	134	246	300	353	294	343	351	211	339	103	315	897
29.2454	0	783	230	681	134	247	301	353	283	347	352	213	336	103	318	891
29.3683	0	778	230	683	135	248	304	355	283	344	353	214	336	103	320	885
29.4912	0	758	227	677	130	241	299	352	288	341	349	209	331	101	317	880
29.6141	0	756	226	674	131	242	299	350	294	341	347	209	333	102	312	879
29.737	0	770	226	676	132	244	299	348	284	344	348	209	330	102	319	870
29.8598	0	767	226	678	133	245	302	350	283	340	347	210	331	102	319	875
29.9827	0	746	226	679	132	246	301	348	289	339	348	210	331	101	315	886
30.1056	0	745	223	677	131	246	301	348	295	343	347	209	336	97	299	907
30.2285	0	739	221	675	128	242	299	347	286	344	347	207	331	93	287	922
30.3514	0	719	219	675	127	242	303	345	281	338	344	205	326	93	283	923
30.4742	0	701	220	675	128	244	302	345	291	340	344	206	324	92	283	927
30.5971	0	693	221	676	129	245	300	347	293	341	344	208	324	93	280	925
30.72	0	703	223	676	129	245	299	346	282	344	344	209	324	91	278	919
30.8429	0	698	223	677	129	246	304	346	279	339	344	209	324	92	278	914
30.9658	0	691	219	670	128	244	299	341	288	336	342	207	318	91	275	916
31.0886	0	686	218	671	127	246	300	342	291	339	340	205	317	91	273	917
31.2115	0	686	217	671	125	245	298	341	282	341	339	204	315	90	267	918
31.3344	0	667	218	672	125	244	300	340	280	340	337	204	314	90	265	917
31.4573	0	653	219	675	126	247	306	342	291	338	337	205	312	89	263	916
31.5802	0	652	219	675	126	246	304	342	296	342	339	204	310	89	262	916
31.703	0	650	219	670	123	240	299	342	284	342	337	201	306	87	257	910
31.8259	0	646	221	670	123	244	303	339	280	335	336	199	303	88	256	903
31.9488	0	657	221	671	123	244	302	340	288	336	335	200	305	89	261	914
32.0717	0	696	220	670	124	245	301	344	293	339	338	204	312	95	269	926
32.1946	0	726	220	673	126	247	299	345	281	342	343	206	324	96	274	919
32.3174	0	712	219	670	129	245	303	344	278	333	341	206	317	97	279	924
32.4403	0	713	217	667	129	243	297	343	282	333	340	204	314	96	278	928
32.5632	0	728	219	668	129	243	298	345	291	334	340	205	318	98	281	914
32.6861	0	745	222	669	131	243	296	346	282	339	342	206	325	100	293	889
32.809	0	749	226	673	133	246	302	348	279	336	346	208	331	103	301	877
32.9318	0	759	229	675	136	247	302	350	287	336	348	209	334	104	310	869
33.0547	0	758	228	671	135	243	299	346	292	333	345	206	326	103	312	865
33.1776	0	761	228	669	134	242	296	346	282	336	346	206	327	103	314	865
33.3005	0	765	229	671	135	243	300	345	278	331	343	206	328	104	314	865
33.4234	0	768	230	672	135	243	302	347	287	330	347	207	330	104	315	867
33.5462	0	778	232	674	137	244	299	349	291	338	348	209	333	104	317	867
33.6691	0	786	233	675	138	246	300	349	283	339	348	210	333	105	320	872
33.792	0	766	232	671	137	243	301	346	278	330	344	205	328	103	320	867
33.9149	0	794	229	668	135	241	301	344	287	328	346	206	337	106	330	897
34.0378	0	800	229	670	135	243	299	345	291	332	343	205	338	109	355	896
34.1606	0	787	229	668	136	243	300	348	286	333	348	208	344	113	355	723
34.2835	0	798	231	673	137	244	300	348	278	333	348	208	347	115	375	869
34.4064	0	806	234	675	138	245	305	351	289	333	351	210	350	117	387	909
34.5293	0	803	232	670	137	242	299	348	292	333	350	207	345	117	393	882
34.6522	0	776	230	666	137	240	296	346	283	334	347	206	344	116	391	684
34.775	0	783	232	668	137	241	299	347	278	331	349	206	348	117	398	745
34.8979	0	792	234	670	137	241	301	348	287	328	349	207	350	119	407	749
35.0208	0	802	235	671	139	243	297	352	291	335	352	209	354	121	415	780
35.1437	0	805	238	675	141	244	297	353	284	339	355	210	357	122	420	812
35.2666	0	807	239	673	139	243	301	349	278	330	352	207	350	122	425	823
35.3894	0	806	236	668	139	240	298	348	284	328	352	205	347	123	429	828
35.5123	0	818	238	669	140	239	296	348	292	331	351	206	348	123	433	837
35.6352	0	819	239	670	140	240	298	351	286	332	353	208	351	124	439	844
35.7581	0	831	240	673	141	241	299	351	278	332	355	209	353	126	441	859
35.881	0	836	242	674	143	242	299	354	284	332	357	209	355	127	444	864
36.0038	0	841	244	674	143	243	298	354	292	334	358	211	352	127	449	872
36.1267	0	832	240	671	141	239	295	352	285	333	355	206	348	127	450	874
36.2496	0	842	242	671	142	240	298	351	278	329	356	206	348	128	454	874
36.3725	0	843	243	672	141	240	298	351	282	329	356	207	348	128	455	878
36.4954	0	847	244	673	143	241	296	355	291	332	358	209	351	129	457	883
36.6182	0	848	245	675	144	242	299	357	288	334	358	210	353	130	459	885
36.7411	0	867	247	677	145	243	300	356	280	334	360	211	355	131	461	885
36.864	0	862	247	674	145	243	300	354	284	330	358	209	348	131	463	888
36.9869	0	854	245	672	144	240	298	354	290	329	359	207	347	130	465	888
37.1098	0	854	246	672	144	241	297	356	288	332	358	208	349	131	466	889
37.2326	0	867	247	674	144	241	298	355	279	331	358	208	350	131	467	887
37.3555	0	873	248	676	146	242	298	358	282	332	361	210	351	132	468	889
37.4784	0	868	250	676	147	243	298	358	291	334	361	210	352	132	469	885
37.6013	0	868	250	677	148	244	299	361	291	336	364	211	354	133	470	888
37.7242	0	871	247	673	146	241	299	356	280	330	359	208	346	132	468	891
37.847	0	873	246	672	145	241	297	355	282	329	358	207	345	131	469	892
37.9699	0	857	245	672	146	240	296	356	289	328	360	206	346	131	468	893
38.0928	0	859	246	671	145	239	296	356	288	332	359	208	348	131	466	891
38.2157	0	873	247	673	145	240	298	357	280	332	361	209	350	131	465	891
38.3386	0	877	247	675	146	242	298	358	281	332	362	209	351	131	464	887
38.4614	0	868	249	676	147	243	300	360	289	333	363	211	352	131	464	890
38.5843	0	858	245	671	141	236	297	358	290	331	359	206	348	129	459	886
38.7072	0	866	244	670	142	237	297	356	280	329	358	206	347	129	459	876
38.8301	0	878	243	669	145	237	296	356	279	329	360	206	348	130	464	916
38.953	0	879	243	670	144	239	297	359	288	330	360	206	349	132	468	953
39.0758	0	889	244	672	145	240	297	360	291	334	362	208	352	132	465	966
39.1987	0	898	244	673	145	242	299	361	280	335	361	209	353	133	465	973
39.3216	0	900	245	674	145	242	300	360	281	332	361	209	351	132	465	969
39.4445	0	873	243	669	142	235	297	361	290	329	359	205	346	130	464	968
39.5674	0	869	242	668	141	234	296	362	291	330	361	205	346	130	461	964
39.6902	0	881	242	668	141	235	296	359	280	330	359	205	346	130	458	961
39.8131	0	885	240	670	144	240	298	356	278	331	357	206	349	128	453	963
39.936	0	868	243	671	144	241	302	359	291	330	357	209	353	129	451	964
40.0589	0	882	245	672	145	243	298	361	292	337	362	210	355	129	450	963
40.1818	0	888	247	674	145	241	298	363	281	337	362	209	351	129	452	964
40.3046	0	882	244	669	142	236	298	360	279	328	359	206	347	128	451	961
40.4275	0	878	243	669	143	237	297	359	288	328	358	206	348	128	452	952
40.5504	0	872	243	669	144	239	296	358	290	331	358	207	350	128	457	892
40.6733	0	876	245	671	144	240	296	359	279	335	358	208	352	130	460	780
40.7962	0	876	246	674	146	241	298	362	280	332	361	209	350	131	456	616
40.919	0	867	248	674	148	243	302	365	292	331	363	210	354	130	449	545
41.0419	0	838	246	672	143	238	298	364	291	332	360	209	349	128	447	525
41.1648	0	842	245	670	143	235	294	363	281	333	360	208	354	127	433	523
41.2877	0	851	245	669	147	239	298	361	280	328	362	208	349	128	438	556
41.4106	0	840	245	670	148	239	299	363	290	328	362	208	350	128	442	591
41.5334	0	859	248	672	149	241	296	366	292	334	365	211	352	130	446	598
41.6563	0	874	248	675	151	241	296	368	282	338	368	212	354	131	450	617
41.7792	0	875	249	675	150	240	299	368	282	332	367	210	349	131	457	666
41.9021	0	853	247	671	147	235	297	367	289	329	366	208	347	132	459	714
42.025	0	858	248	672	150	237	295	366	291	330	366	209	347	132	464	778
42.1478	0	858	248	671	151	239	294	365	282	332	366	209	349	133	471	841
42.2707	0	871	249	674	151	239	297	367	281	330	368	210	351	133	479	887
42.3936	0	878	251	677	151	240	300	370	292	329	371	212	352	136	484	919
42.5165	0	885	252	676	151	240	298	370	294	333	371	212	346	136	490	934
42.6394	0	892	251	674	148	236	294	367	282	331	367	209	342	136	491	941
42.7622	0	887	250	674	147	235	297	368	279	327	368	209	342	135	490	941
42.8851	0	883	251	673	149	237	298	367	290	325	368	210	343	136	490	942
43.008	0	894	252	675	151	240	295	368	292	332	371	212	346	137	493	949
43.1309	0	905	254	677	152	242	295	369	282	336	372	212	348	138	493	948
43.2538	0	903	255	677	152	240	298	370	282	331	371	212	346	138	494	948
43.3766	0	887	251	673	148	235	298	368	291	325	370	209	341	137	494	949
43.4995	0	897	252	673	148	236	295	370	291	330	370	210	343	137	495	951
43.6224	0	911	253	675	150	240	294	367	283	332	371	211	344	138	496	953
43.7453	0	905	255	677	153	240	297	369	281	330	372	212	345	139	495	951
43.8682	0	899	256	679	153	242	300	371	291	329	373	213	348	139	496	951
43.991	0	909	258	680	154	243	297	371	293	334	375	214	349	139	499	953
44.1139	0	913	255	677	149	236	293	371	283	332	372	211	342	139	496	953
44.2368	0	904	254	675	149	236	297	370	279	328	371	210	342	139	497	953
44.3597	0	898	255	675	151	238	298	369	290	325	372	211	343	138	497	953
44.4826	0	905	256	678	151	238	295	371	292	331	373	212	346	140	497	951
44.6054	0	919	257	679	154	242	295	370	283	336	375	213	348	141	498	955
44.7283	0	916	257	682	155	243	297	372	282	334	376	214	350	140	498	954
44.8512	0	902	258	680	152	240	300	372	291	327	374	213	345	140	499	953
44.9741	0	902	255	677	150	236	295	370	292	330	373	211	342	139	497	950
45.097	0	913	256	678	150	238	293	369	283	334	372	211	343	140	496	955
45.2198	0	907	257	679	153	240	297	368	279	329	373	212	345	139	496	952
45.3427	0	902	257	681	153	241	299	370	291	329	375	213	347	140	497	953
45.4656	0	910	258	682	154	243	296	372	292	334	376	214	350	141	499	952
45.5885	0	924	259	684	155	244	297	372	284	337	376	216	350	141	498	956
45.7114	0	892	256	680	149	238	298	371	280	329	372	212	344	138	497	955
45.8342	0	855	251	676	145	237	297	368	289	325	369	211	344	134	494	971
45.9571	0	832	250	678	142	235	295	368	292	330	371	212	350	127	477	978
46.08	0	827	250	680	143	237	294	371	285	336	374	213	357	123	455	978
46.2029	0	816	252	681	145	237	297	373	281	332	376	216	364	121	434	976
46.3258	0	814	251	683	148	240	299	374	290	331	376	217	369	119	417	976
46.4486	0	819	252	684	146	242	297	374	293	337	374	217	368	118	407	975
46.5715	0	819	248	679	143	237	294	368	284	334	370	214	362	118	396	972
46.6944	0	817	247	679	142	237	298	367	278	330	369	214	362	117	391	967
46.8173	0	807	246	679	142	239	299	368	289	327	369	213	361	117	383	967
46.9402	0	817	246	680	143	242	297	367	291	333	367	215	361	116	378	966
47.063	0	813	247	683	145	241	294	373	286	339	374	216	362	117	373	964
47.1859	0	813	247	683	148	244	298	375	283	337	377	218	363	115	364	965
47.3088	0	797	244	680	143	239	300	368	289	327	369	214	354	113	356	965
47.4317	0	803	241	677	140	239	295	367	292	331	367	212	350	112	349	961
47.5546	0	806	240	677	141	239	295	367	283	334	367	212	349	112	345	966
47.6774	0	801	240	679	141	239	298	366	278	331	365	213	347	111	342	960
47.8003	0	795	239	681	142	242	301	366	288	329	366	214	346	112	342	955
47.9232	0	808	240	682	145	245	298	367	293	336	367	215	347	113	343	954
48.0461	0	808	240	683	143	246	298	368	285	338	369	215	346	113	343	955
48.169	0	794	238	678	140	238	299	365	278	328	364	212	343	112	343	949
48.2918	0	790	236	676	139	238	300	365	288	326	364	210	342	113	347	945
48.4147	0	805	237	676	142	241	295	365	292	331	364	212	345	114	356	944
48.5376	0	816	237	680	144	244	295	364	284	335	366	213	351	117	363	942
48.6605	0	816	240	681	145	246	299	366	279	334	366	215	354	118	375	934
48.7834	0	813	243	683	148	246	302	369	289	332	369	217	358	121	387	930
48.9062	0	818	244	682	148	247	300	368	294	334	369	215	357	122	401	931
49.0291	0	842	243	679	144	239	295	368	285	334	366	213	355	125	415	951
49.152	0	859	245	681	147	243	300	364	280	330	368	213	356	126	425	965
49.2749	0	849	246	681	148	244	301	366	289	328	367	214	357	128	433	962
49.3978	0	865	249	683	149	245	297	369	294	335	371	216	361	130	441	954
49.5206	0	867	251	685	151	247	299	371	289	336	374	217	362	132	448	960
49.6435	0	875	254	688	153	250	300	373	282	337	376	219	363	133	454	959
49.7664	0	865	254	686	152	246	301	370	288	333	374	215	357	133	465	958
49.8893	0	872	250	683	149	242	297	371	295	333	373	214	353	134	470	958
50.0122	0	869	251	683	151	246	296	369	287	336	373	215	355	136	474	964
50.135	0	869	252	685	151	245	300	370	281	334	373	215	356	137	477	961
50.2579	0	872	255	686	152	247	302	372	290	332	377	218	357	137	480	961
50.3808	0	886	256	688	153	248	298	375	296	339	378	219	359	139	484	964
50.5037	0	883	257	690	155	250	299	377	288	342	379	220	360	139	487	961
50.6266	0	876	255	686	151	245	300	372	282	333	375	216	353	139	491	962
50.7494	0	874	254	684	152	246	299	371	288	332	377	216	353	140	493	965
50.8723	0	884	255	685	154	246	298	373	295	335	377	216	353	141	496	967
50.9952	0	881	256	687	153	247	299	373	291	337	377	218	355	141	499	965
51.1181	0	888	259	689	154	249	301	375	283	338	380	219	357	143	501	965
51.241	0	891	259	690	155	249	300	378	289	339	381	221	358	144	505	968
51.3638	0	897	260	690	157	251	301	378	297	339	381	220	356	144	508	969
51.4867	0	880	258	685	151	243	296	375	289	338	377	217	353	143	510	966
51.6096	0	886	257	685	152	244	298	373	283	334	377	216	352	144	511	966
51.7325	0	887	257	686	154	246	299	372	288	333	377	215	352	145	513	969
51.8554	0	898	259	687	155	247	297	376	295	336	379	218	354	145	513	970
51.9782	0	892	259	688	156	248	299	377	291	338	380	218	356	147	512	966
52.1011	0	903	261	690	156	249	301	378	284	340	383	220	357	147	514	967
52.224	0	897	261	689	156	250	302	377	289	337	380	219	356	146	517	969
52.3469	0	899	258	685	152	241	298	377	295	334	378	216	351	146	517	969
52.4698	0	889	258	685	151	242	298	376	291	336	378	216	352	146	518	971
52.5926	0	898	258	685	153	243	299	374	283	334	378	215	351	146	518	967
52.7155	0	897	259	686	155	246	299	375	287	335	379	217	353	146	518	969
52.8384	0	901	261	688	158	247	298	377	296	338	381	219	354	147	520	971
52.9613	0	901	261	689	157	248	300	379	292	341	383	220	356	147	518	970
53.0842	0	910	262	690	157	247	302	378	285	338	381	218	354	147	521	967
53.207	0	900	259	685	153	241	299	377	288	333	378	214	349	145	520	966
53.3299	0	896	259	684	156	243	298	376	294	334	378	215	350	146	520	970
53.4528	0	894	259	686	158	244	298	375	292	336	378	215	351	145	519	970
53.5757	0	907	261	688	158	245	299	376	283	336	380	216	353	146	520	968
53.6986	0	904	261	690	158	247	300	377	287	336	381	218	354	147	520	970
53.8214	0	909	262	690	159	248	298	380	296	341	383	219	356	147	519	971
53.9443	0	906	263	690	157	247	299	381	291	342	382	219	355	147	521	970
54.0672	0	910	260	686	153	241	298	377	284	335	378	215	350	146	520	967
54.1901	0	912	260	686	154	243	298	377	286	334	379	215	351	146	520	965
54.313	0	906	261	687	154	243	298	377	293	336	379	215	351	146	521	971
54.4358	0	906	262	688	158	246	299	378	292	338	382	217	354	147	520	970
54.5587	0	919	263	691	158	247	300	378	284	340	382	217	355	148	520	966
54.6816	0	921	264	692	157	249	301	380	287	339	384	219	357	146	520	965
54.8045	0	911	264	689	156	246	300	379	295	336	382	216	351	147	520	971
54.9274	0	905	261	687	153	242	298	379	294	336	380	216	350	146	521	969
55.0502	0	917	261	688	152	242	298	379	285	336	379	215	350	145	520	966
55.1731	0	917	262	689	156	244	298	376	286	335	380	216	352	146	519	965
55.296	0	911	264	689	158	246	298	380	294	337	382	217	353	147	519	970
55.4189	0	908	264	692	158	248	300	381	294	340	383	218	354	147	520	969
55.5418	0	926	266	693	159	249	301	382	286	342	385	220	356	148	521	965
55.6646	0	918	263	691	155	245	300	379	287	336	381	217	350	147	521	964
55.7875	0	904	262	687	153	240	297	379	294	334	380	214	348	146	523	969
55.9104	0	901	260	687	153	240	299	379	293	335	379	215	348	147	523	967
56.0333	0	921	259	688	156	242	298	378	285	335	381	215	349	147	524	942
56.1562	0	926	261	688	157	245	299	379	286	336	380	216	348	147	517	899
56.279	0	927	262	690	157	247	299	380	293	337	382	218	352	147	509	881
56.4019	0	922	264	691	161	248	299	382	295	341	384	219	355	146	503	817
56.5248	0	932	263	689	156	244	297	379	284	338	380	217	353	145	495	757
56.6477	0	928	260	687	153	240	297	378	285	333	378	215	353	145	489	717
56.7706	0	914	261	687	155	243	298	378	292	333	379	215	354	144	485	692
56.8934	0	918	261	687	158	244	298	377	292	336	381	216	353	143	481	694
57.0163	0	930	263	689	157	245	299	378	285	338	381	217	354	144	482	715
57.1392	0	934	264	691	159	246	299	380	287	337	382	219	354	144	484	732
57.2621	0	927	264	692	159	247	301	382	293	338	384	219	356	144	485	743
57.385	0	930	262	688	155	242	298	381	294	336	381	215	350	143	485	743
57.5078	1	936	261	686	154	240	295	378	284	336	380	216	349	144	488	720
57.6307	0	924	261	688	153	242	298	379	286	334	379	215	348	143	487	697
57.7536	0	905	262	689	156	244	298	380	294	334	380	217	349	144	489	708
57.8765	0	915	263	690	158	247	298	380	296	339	382	218	351	145	491	716
57.9994	0	930	263	692	159	246	301	381	286	340	383	219	353	145	492	717
58.1222	0	938	264	692	161	248	300	382	287	338	383	219	350	146	491	726
58.2451	0	915	261	687	155	242	297	381	293	333	381	215	346	144	490	747
58.368	0	916	261	686	154	240	297	381	294	333	380	216	345	144	489	788
58.4909	0	925	260	688	154	240	298	381	286	334	381	216	345	145	490	808
58.6138	0	934	261	689	159	244	298	379	285	334	380	216	346	145	487	794
58.7366	0	922	263	689	159	246	300	380	296	333	382	217	349	145	485	825
58.8595	0	930	264	692	160	247	297	382	296	339	384	218	352	146	487	867
58.9824	0	941	265	692	158	247	301	383	288	337	384	218	350	145	489	893
59.1053	0	941	261	688	153	240	297	380	286	333	379	216	344	144	489	906
59.2282	0	922	262	686	154	240	297	379	292	332	380	215	344	145	492	919
59.351	0	931	260	686	154	240	296	381	295	334	381	215	346	145	492	933
59.4739	0	941	261	690	156	243	297	380	287	335	381	216	347	145	495	931
59.5968	0	945	263	691	158	245	298	378	285	335	383	217	349	146	494	928
59.7197	0	931	263	691	158	246	300	381	295	334	384	218	350	147	494	921
59.8426	0	934	264	690	158	245	299	381	296	337	383	217	347	145	494	908
59.9654	0	938	261	687	154	240	295	380	285	335	381	215	343	146	491	910
60.0883	0	942	261	688	154	240	297	380	284	333	381	215	344	145	493	918
60.2112	0	928	263	688	157	242	299	379	295	330	381	215	345	145	493	926
60.3341	0	938	263	688	156	244	297	381	295	335	383	217	348	145	494	930
60.457	0	949	263	691	159	246	298	380	287	337	385	218	350	146	495	933
60.5798	0	953	265	692	160	247	298	380	285	337	387	218	351	147	496	930
60.7027	0	935	265	689	156	242	302	382	296	331	383	217	345	146	496	933
60.8256	0	938	263	686	153	239	296	380	294	332	382	214	344	146	493	925
60.9485	0	947	263	687	153	240	294	380	284	336	382	215	345	146	492	923
61.0714	0	949	263	688	154	239	297	379	283	332	382	215	345	146	492	919
61.1942	0	937	263	689	156	242	299	379	294	331	384	216	346	146	492	859
61.3171	0	945	263	689	158	244	296	379	295	337	386	216	348	147	492	805
61.44	0	955	264	690	159	246	298	381	287	338	385	218	350	146	491	800
61.5629	0	953	264	691	156	244	298	379	285	334	383	217	347	145	489	808
61.6858	0	939	261	686	153	238	298	380	295	329	382	214	345	145	486	835
61.8086	0	943	262	686	153	239	295	380	294	333	383	215	345	145	485	848
61.9315	0	954	262	688	154	239	294	379	284	336	382	215	345	145	485	854
62.0544	0	957	263	689	158	244	297	377	283	334	382	215	346	146	485	858
62.1773	0	945	263	690	159	244	300	379	293	332	384	217	348	146	486	863
62.3002	0	952	265	691	159	245	296	381	295	338	386	218	351	147	487	866
62.423	0	955	264	691	156	244	296	379	285	337	384	216	346	146	485	864
62.5459	0	951	261	687	153	238	296	378	284	332	382	214	345	145	485	862
62.6688	0	939	262	688	153	239	298	379	293	329	383	214	345	146	486	864
62.7917	0	946	262	687	153	239	295	380	295	334	383	214	346	145	485	862
62.9146	0	959	263	689	159	242	295	378	284	338	385	215	349	146	486	866
63.0374	0	960	265	692	159	244	297	379	284	336	386	216	350	147	487	866
63.1603	0	950	265	692	160	246	301	382	295	334	388	219	352	147	487	869
63.2832	0	955	266	692	158	245	298	382	296	337	387	218	351	146	489	868
63.4061	0	958	263	688	155	239	294	380	285	337	384	214	345	147	485	869
63.529	0	957	262	688	153	239	296	379	284	332	384	214	344	145	486	870
63.6518	0	945	262	688	155	240	298	379	294	329	383	215	345	146	487	873
63.7747	0	951	263	690	156	241	296	380	295	335	385	215	349	146	489	875
63.8976	0	963	263	691	156	244	297	381	288	336	385	217	351	146	488	878
64.0205	0	959	265	692	159	245	298	381	284	336	387	218	352	147	489	882
64.1434	0	953	266	693	160	247	302	382	295	333	388	218	351	147	490	886
64.2662	0	953	264	689	154	240	296	381	295	335	385	215	346	146	489	889
64.3891	0	961	263	688	153	239	294	380	284	336	383	216	346	145	490	896
64.512	0	962	264	689	154	240	296	381	283	332	384	215	345	146	490	897
64.6349	0	951	265	691	156	241	299	382	294	331	385	216	348	146	491	900
64.7578	0	958	265	691	156	243	296	383	295	337	387	218	351	146	493	900
64.8806	0	969	265	692	160	246	298	382	287	339	387	219	353	147	493	903
65.0035	0	970	267	694	161	248	299	383	285	338	389	220	352	147	494	900
65.1264	0	950	264	689	156	240	297	383	293	333	386	216	346	147	493	902
65.2493	0	954	262	686	154	239	295	382	294	334	385	215	345	146	492	899
65.3722	0	963	263	687	154	239	293	381	284	336	385	215	346	147	492	901
65.495	0	964	264	689	154	240	297	382	284	334	386	216	348	147	493	899
65.6179	0	953	265	690	158	244	299	381	295	333	388	217	350	147	493	900
65.7408	0	958	266	692	158	243	297	384	295	339	389	218	352	148	495	899
65.8637	0	970	266	693	161	248	300	385	289	340	390	220	354	149	495	901
65.9866	0	961	265	692	155	242	299	384	285	335	387	217	346	146	494	898
66.1094	0	947	264	687	153	239	296	382	293	332	385	216	345	147	493	899
66.2323	0	952	263	688	154	239	295	382	295	335	385	215	346	147	494	894
66.3552	0	960	263	689	154	240	295	383	284	338	385	216	348	147	493	891
66.4781	0	964	264	690	155	241	296	384	285	335	386	217	349	147	493	886
66.601	0	952	265	692	158	243	300	384	295	334	388	218	350	148	494	884
66.7238	0	960	266	691	161	246	297	385	298	341	390	220	354	149	494	875
66.8467	0	966	266	694	159	245	297	385	286	340	389	218	350	148	493	877
66.9696	0	959	264	688	155	240	298	382	284	333	386	216	346	149	493	871
67.0925	0	949	264	688	155	239	298	382	295	331	387	216	347	147	493	872
67.2154	0	953	264	689	155	240	296	385	295	336	388	217	348	148	494	871
67.3382	0	965	265	691	156	241	295	385	285	340	388	218	350	149	494	874
67.4611	0	966	265	692	161	245	298	383	286	338	389	219	352	148	494	873
67.584	0	955	267	691	161	246	302	385	296	336	391	220	353	149	494	876
67.7069	0	961	268	693	159	247	299	387	298	341	391	221	354	148	497	879
67.8298	0	963	265	688	156	240	295	384	286	338	388	217	347	148	494	881
67.9526	0	962	264	688	155	239	297	383	283	334	387	216	346	147	495	883
68.0755	0	948	264	689	156	241	299	384	295	332	388	217	346	147	496	883
68.1984	0	954	266	689	155	241	296	386	296	338	389	218	350	149	497	878
68.3213	0	962	266	692	160	244	296	385	287	341	390	219	351	149	497	880
68.4442	0	959	268	693	161	246	298	384	286	339	391	221	352	149	496	883
68.567	0	954	269	694	161	246	303	389	297	337	393	220	352	149	497	890
68.6899	0	954	266	690	157	241	296	385	297	337	389	219	347	149	496	895
68.8128	0	965	266	690	157	240	294	385	286	338	390	218	346	149	495	901
68.9357	0	956	267	692	157	241	297	385	285	336	389	219	346	149	496	901
69.0586	0	952	267	692	159	243	300	386	296	334	391	220	349	150	496	909
69.1814	0	961	268	693	159	244	297	388	297	340	394	221	351	150	498	909
69.3043	0	972	270	695	162	247	296	387	287	343	395	222	353	151	500	911
69.4272	0	959	269	694	160	245	300	387	288	339	392	220	351	150	501	909
69.5501	0	949	267	689	157	240	297	385	293	334	390	219	346	149	500	910
69.673	0	951	266	689	157	240	295	385	295	335	390	218	346	151	499	910
69.7958	0	961	266	689	156	240	294	384	286	338	390	218	346	149	499	911
69.9187	0	955	267	693	156	241	297	386	286	336	390	219	349	150	499	907
70.0416	0	953	267	694	159	243	300	385	296	334	392	221	350	150	498	910
70.1645	0	961	268	694	161	244	297	388	297	341	393	223	352	151	499	913
70.2874	0	967	269	694	161	246	298	387	288	342	392	223	350	151	500	914
70.4102	0	961	266	690	157	240	297	384	285	334	389	220	345	150	500	909
70.5331	0	947	265	688	154	239	300	384	295	332	389	219	344	149	499	909
70.656	0	954	265	690	155	239	295	384	296	336	390	218	346	150	500	911
70.7789	0	963	266	691	156	241	295	386	286	340	390	220	348	150	501	915
70.9018	0	964	267	693	158	243	297	384	285	337	390	220	349	150	500	913
71.0246	0	953	268	694	158	244	300	386	295	335	393	223	352	151	500	912
71.1475	0	961	269	695	162	248	298	386	297	342	393	223	353	151	501	913
71.2704	0	961	265	691	157	240	294	384	286	339	390	220	345	150	499	914
71.3933	0	961	264	690	156	238	297	382	284	333	389	219	346	149	499	911
71.5162	0	947	266	690	156	239	299	383	294	331	389	218	346	149	500	912
71.639	0	952	265	691	155	239	295	385	295	337	391	219	348	149	499	909
71.7619	0	965	266	693	158	242	295	384	285	341	391	220	350	150	499	915
71.8848	0	958	267	694	161	245	298	384	284	339	392	221	352	150	500	912
72.0077	0	955	268	695	162	246	302	386	296	338	394	223	353	150	502	915
72.1306	0	956	268	693	157	241	298	386	297	339	391	221	349	150	501	910
72.2534	0	967	265	690	155	239	294	383	286	338	389	219	346	149	500	915
72.3763	0	961	265	691	155	238	296	383	285	334	389	219	348	150	500	912
72.4992	0	947	265	692	155	239	298	384	294	332	390	219	347	149	501	911
72.6221	0	957	266	692	156	240	295	386	296	340	390	222	350	151	500	913
72.745	0	967	267	694	158	242	295	386	285	342	391	222	353	151	501	916
72.8678	0	961	268	696	162	246	298	385	286	340	393	223	354	151	501	916
72.9907	0	955	269	697	160	245	302	386	296	336	393	223	354	151	504	915
73.1136	0	953	267	692	155	240	296	385	296	337	390	220	348	150	503	912
73.2365	0	962	265	691	155	240	294	384	286	339	388	220	347	149	501	917
73.3594	0	964	266	691	155	239	296	384	285	336	389	220	347	149	501	916
73.4822	0	953	267	692	157	241	299	384	295	334	391	222	350	150	502	916
73.6051	0	961	268	694	159	243	296	386	296	340	393	222	352	152	503	914
73.728	0	969	268	695	159	244	295	388	286	344	394	223	354	151	504	919
73.8509	0	964	270	697	161	246	300	388	287	340	394	223	354	151	504	918
73.9738	0	953	266	691	157	240	297	386	293	336	389	220	348	150	504	916
74.0966	0	958	266	690	156	238	295	385	296	337	390	219	348	150	504	914
74.2195	0	964	267	692	155	239	295	384	287	339	390	219	349	150	505	919
74.3424	0	961	267	693	155	239	296	385	284	338	390	219	350	149	505	917
74.4653	0	958	268	694	159	243	300	386	296	336	392	221	352	150	504	917
74.5882	0	964	268	694	159	243	296	387	297	342	395	222	352	150	506	915
74.711	0	974	270	696	160	244	296	389	287	345	395	222	355	150	504	920
74.8339	0	968	268	693	157	241	298	386	286	337	391	220	349	150	506	917
74.9568	0	952	266	690	156	239	296	385	293	334	390	218	348	150	505	916
75.0797	0	960	266	690	156	239	295	385	296	338	391	218	349	150	504	912
75.2026	0	965	266	692	156	239	294	385	285	339	390	218	349	151	504	916
75.3254	0	963	268	694	157	240	297	387	285	338	392	219	351	150	504	914
75.4483	0	957	269	694	159	243	300	387	295	336	393	220	352	150	504	915
75.5712	0	964	269	695	160	243	297	390	297	342	395	222	354	151	504	918
75.6941	0	976	269	694	159	244	297	386	288	343	392	220	351	150	505	918
75.817	0	967	267	690	156	239	298	384	284	335	390	217	347	149	504	915
75.9398	0	952	266	690	155	239	297	384	295	332	390	217	347	149	504	915
76.0627	0	960	267	690	156	239	295	385	295	336	390	218	349	150	504	913
76.1856	0	964	266	692	155	240	294	386	285	341	391	219	350	149	504	919
76.3085	0	963	267	693	157	240	297	386	284	338	392	220	351	150	504	917
76.4314	0	960	268	693	160	243	301	387	295	337	393	221	352	150	505	916
76.5542	0	962	268	692	156	242	297	387	297	340	393	219	350	150	504	913
76.6771	0	968	265	690	155	238	293	384	286	339	388	218	347	149	503	919
76.8	0	966	265	690	155	239	298	383	283	335	390	217	348	150	503	915
76.9229	0	952	266	691	155	238	299	385	295	333	390	218	348	150	504	916
77.0458	0	961	267	692	157	240	296	387	296	339	393	218	350	151	503	913
77.1686	0	966	267	692	158	242	294	385	286	343	392	220	351	151	504	919
77.2915	0	964	268	695	159	243	298	387	285	340	394	220	354	150	503	917
77.4144	0	952	268	692	156	240	301	386	296	333	392	219	348	150	504	916
77.5373	0	955	265	688	155	237	294	382	296	336	390	217	346	150	503	911
77.6602	0	961	265	689	154	237	293	382	285	338	390	215	347	148	503	916
77.783	0	957	266	689	154	237	296	383	284	335	390	217	348	150	501	912
77.9059	0	952	265	690	156	239	299	385	294	333	391	218	350	150	502	912
78.0288	0	958	266	692	155	240	296	387	297	340	392	219	350	149	502	910
78.1517	0	969	267	693	159	243	295	385	286	343	393	220	353	150	501	915
78.2746	0	967	268	694	159	242	299	383	286	338	392	219	350	149	503	912
78.3974	0	949	264	688	155	238	296	382	292	333	390	216	346	149	501	911
78.5203	0	954	264	689	155	237	294	383	295	336	389	216	346	149	500	907
78.6432	0	960	264	688	154	237	294	382	285	338	389	217	347	148	499	914
78.7661	0	957	266	691	155	237	296	383	285	336	390	218	348	149	500	911
78.889	0	953	267	692	157	240	300	383	295	334	391	219	350	150	499	911
79.0118	0	962	267	693	158	242	296	385	295	340	393	220	352	149	499	908
79.1347	0	968	268	694	159	243	296	385	287	342	394	219	352	150	500	914
79.2576	0	961	265	690	155	237	297	382	284	334	390	217	347	149	499	912
79.3805	0	948	263	688	154	236	295	382	292	334	389	215	346	148	499	909
79.5034	0	953	264	689	155	237	294	383	295	336	390	217	347	149	499	909
79.6262	0	964	265	691	155	238	294	383	285	340	391	218	349	149	498	913
79.7491	0	958	266	693	155	239	297	385	284	337	391	218	350	149	498	908
79.872	0	953	267	693	158	243	300	385	296	335	394	220	352	149	498	912
79.9949	0	963	268	695	159	243	297	387	297	343	395	221	354	150	500	913
80.1178	0	965	266	692	157	239	295	385	287	340	392	220	349	149	500	914
80.2406	0	962	265	690	155	238	297	383	284	333	391	217	348	149	499	912
80.3635	0	949	265	690	155	238	296	383	293	335	390	218	348	149	500	911
80.4864	0	956	266	690	155	238	294	384	296	338	391	218	349	149	499	909
80.6093	0	967	267	691	157	239	295	384	285	341	393	219	352	150	500	913
80.7322	0	968	267	693	158	242	297	385	285	338	393	220	353	150	501	910
80.855	0	957	269	694	159	244	301	387	296	337	396	221	354	151	501	912
80.9779	0	960	268	693	157	240	297	387	297	340	394	219	350	150	502	909
81.1008	0	965	266	689	156	238	293	384	285	339	393	218	348	149	502	909
81.2237	0	966	266	690	155	239	296	385	285	335	392	218	348	150	502	910
81.3466	0	950	267	690	156	239	296	386	293	336	393	218	350	150	502	912
81.4694	0	962	267	692	157	241	296	387	297	340	395	221	351	151	502	911
81.5923	0	971	268	694	160	242	295	386	286	344	396	221	353	151	502	913
81.7152	0	976	269	694	161	246	298	387	286	341	397	223	355	152	503	907
81.8381	0	957	269	694	158	242	299	389	296	339	396	220	351	151	504	912
81.961	0	959	267	689	157	239	297	384	295	338	393	217	349	150	504	911
82.0838	0	968	266	690	156	238	294	384	285	340	392	218	349	150	503	910
82.2067	0	971	266	690	156	239	296	385	286	336	393	218	349	150	504	907
82.3296	0	954	267	691	156	239	296	386	293	337	393	219	351	151	504	913
82.4525	0	963	268	692	157	240	296	389	296	342	395	220	353	151	504	913
82.5754	0	974	269	694	161	243	299	387	287	342	396	222	354	151	504	911
82.6982	0	972	271	696	160	245	300	388	288	342	396	222	355	151	506	909
82.8211	0	956	267	690	157	239	297	386	295	338	393	218	349	150	505	913
82.944	0	960	267	688	156	238	295	385	295	337	393	217	348	151	505	913
83.0669	0	968	267	690	156	238	293	385	284	339	393	217	350	150	505	910
83.1898	0	968	267	690	156	240	296	385	286	337	393	218	352	151	504	907
83.3126	0	958	268	692	160	241	296	386	294	339	395	220	353	151	505	913
83.4355	0	964	269	692	161	242	296	388	296	343	396	221	354	151	505	910
83.5584	0	978	269	695	160	245	299	388	287	343	397	222	357	151	504	909
83.6813	11	971	269	693	158	242	299	387	287	339	395	220	351	151	505	906
83.8042	0	959	267	689	157	239	295	385	294	336	393	218	349	150	505	913
83.927	0	957	266	689	156	238	295	386	294	338	393	219	350	150	506	912
84.0499	0	971	267	690	155	239	297	385	286	338	393	218	350	150	505	909
84.1728	0	971	267	692	157	239	297	386	286	338	394	219	352	151	505	907
84.2957	0	957	268	693	160	242	298	387	295	340	395	221	354	151	506	914
84.4186	0	962	269	694	158	242	297	390	296	343	397	222	355	150	505	913
84.5414	0	973	269	694	158	242	297	387	285	343	394	220	351	151	506	911
84.6643	0	968	268	690	157	238	296	385	288	337	392	218	349	151	506	909
84.7872	0	960	267	690	157	238	297	386	294	337	393	219	350	151	506	914
84.9101	0	959	267	690	157	239	296	387	295	339	394	218	351	151	506	911
85.033	0	974	269	692	157	240	297	386	286	340	394	219	353	151	504	907
85.1558	0	971	269	695	160	242	298	387	288	340	395	221	354	150	505	907
85.2787	0	966	270	695	160	245	298	390	297	344	398	222	356	152	506	913
85.4016	0	958	269	693	158	240	295	387	293	343	393	219	351	151	506	912
85.5245	0	971	267	690	156	237	294	384	283	340	392	218	349	150	505	908
85.6474	0	966	266	690	156	238	297	383	288	336	393	218	349	151	505	907
85.7702	0	958	266	689	156	238	295	384	295	336	392	219	350	151	504	912
85.8931	0	960	267	691	157	240	296	386	294	339	394	220	352	151	503	911
86.016	0	975	268	693	159	243	298	385	286	341	395	221	353	151	504	909
86.1389	0	972	268	694	161	243	298	387	289	340	396	222	355	152	504	908
86.2618	0	960	268	692	157	240	298	386	296	340	394	220	351	151	504	913
86.3846	0	956	266	688	156	237	296	384	294	337	392	217	348	150	503	910
86.5075	0	969	266	689	155	238	296	382	285	337	391	218	349	150	503	907
86.6304	0	964	265	690	156	238	296	383	288	336	392	218	349	150	502	905
86.7533	0	961	267	691	156	239	295	385	296	338	393	219	351	150	502	910
86.8762	0	959	268	692	156	240	297	386	293	340	394	220	352	150	500	909
86.999	0	973	268	695	159	243	298	386	286	342	395	221	355	151	500	907
87.1219	0	969	269	694	160	243	299	385	289	339	394	220	352	151	501	906
87.2448	0	959	266	690	155	237	295	383	295	336	393	219	348	149	500	910
87.3677	0	958	265	690	154	238	295	383	292	339	392	218	349	150	500	909
87.4906	0	968	266	691	156	237	296	383	285	338	391	218	350	150	501	907
87.6134	0	958	266	692	155	239	297	384	287	338	392	219	351	151	501	908
87.7363	0	964	266	691	156	240	296	387	297	340	394	220	353	150	501	913
87.8592	0	962	268	694	159	243	297	385	294	342	395	221	354	151	501	912
87.9821	0	973	268	695	159	243	300	385	286	340	395	221	352	150	503	909
88.105	0	963	265	691	155	237	296	383	289	336	392	219	349	150	501	907
88.2278	0	962	264	691	156	238	295	385	295	338	393	218	349	150	502	911
88.3507	0	957	266	692	155	239	296	384	294	340	392	219	350	150	501	911
88.4736	0	971	266	694	156	239	298	386	286	341	394	221	353	151	501	908
88.5965	0	962	267	695	159	242	297	386	290	340	395	221	353	150	502	907
88.7194	0	967	268	696	160	243	298	388	298	343	397	222	356	151	501	912
88.8422	0	961	269	695	158	242	296	387	292	344	395	221	353	150	501	912
88.9651	0	968	265	692	155	238	297	383	285	338	392	217	349	150	501	909
89.088	0	963	265	691	156	238	297	383	288	337	391	218	349	149	501	907
89.2109	0	962	266	691	155	238	295	385	296	339	392	218	350	150	500	911
89.3338	0	959	266	694	156	239	297	386	294	341	394	220	352	151	501	911
89.4566	0	972	268	697	158	242	298	385	286	341	395	221	353	150	501	911
89.5795	0	963	268	696	160	243	298	387	290	341	396	222	355	151	501	909
89.7024	0	973	268	696	158	241	299	388	298	341	396	221	352	151	502	915
89.8253	0	957	265	691	155	238	294	384	291	341	391	219	348	149	499	914
89.9482	0	965	264	691	156	238	297	383	286	336	391	218	348	150	498	912
90.071	0	954	265	692	155	239	297	383	290	337	392	219	349	150	499	911
90.1939	0	961	266	693	156	239	295	385	296	340	392	220	351	151	498	916
90.3168	0	957	266	694	157	241	297	386	294	342	393	222	352	151	499	914
90.4397	0	970	267	695	159	243	298	386	286	343	395	224	354	151	499	915
90.5626	0	959	268	695	160	244	300	385	290	340	394	222	353	152	501	914
90.6854	0	968	264	689	155	237	296	384	296	337	392	219	348	151	502	913
90.8083	0	956	263	689	155	237	296	384	293	339	391	219	350	151	501	916
90.9312	0	964	264	692	155	239	297	383	285	338	391	218	350	150	502	912
91.0541	0	957	265	692	156	240	296	385	289	339	393	219	351	150	501	911
91.177	0	962	266	693	158	241	296	385	298	342	395	221	353	151	501	912
91.2998	0	960	266	695	157	241	297	389	293	343	396	221	354	151	500	914
91.4227	0	969	268	695	159	245	300	386	287	342	395	222	354	150	502	913
91.5456	0	954	264	691	155	238	298	383	289	337	392	219	348	150	501	911
91.6685	0	965	263	690	155	238	295	385	296	339	393	218	349	150	502	915
91.7914	0	955	263	691	154	238	296	383	293	341	392	218	349	150	501	915
91.9142	0	965	264	692	155	239	297	384	286	340	393	219	351	151	501	911
92.0371	0	961	265	694	157	240	298	387	289	341	395	221	353	150	500	911
92.16	0	965	266	694	159	243	296	387	297	343	396	222	354	151	500	912
92.2829	0	961	266	695	158	242	296	388	292	345	394	220	352	150	501	913
92.4058	0	965	265	691	156	238	297	383	285	337	391	219	348	150	500	911
92.5286	0	958	263	691	155	237	296	384	290	338	391	218	349	150	501	910
92.6515	0	967	263	691	156	239	295	385	297	340	393	219	350	150	501	910
92.7744	0	958	264	694	156	240	297	387	293	342	393	220	352	150	500	915
92.8973	0	967	266	695	158	243	299	385	285	342	394	221	353	151	500	911
93.0202	0	963	267	696	160	243	298	387	291	342	396	222	354	151	500	914
93.143	0	969	266	695	157	242	299	387	297	340	395	220	351	151	501	916
93.2659	0	954	263	690	155	238	293	383	291	342	393	218	348	150	499	915
93.3888	0	962	263	691	155	238	297	382	285	338	392	217	349	150	500	912
93.5117	0	956	264	691	155	239	297	383	290	337	392	219	349	150	499	911
93.6346	0	967	265	693	155	239	296	385	297	341	394	219	350	151	500	911
93.7574	0	958	266	694	156	240	297	386	292	342	394	220	352	151	499	914
93.8803	0	969	267	696	159	244	299	386	286	343	395	222	354	151	500	914
94.0032	0	960	266	694	159	243	299	385	291	340	395	220	350	151	499	915
94.1261	0	964	263	690	154	239	295	382	297	339	392	218	348	150	498	911
94.249	0	954	262	690	155	238	292	382	289	341	392	217	349	150	497	911
94.3718	0	960	263	692	155	238	296	382	285	339	392	218	350	151	497	911
94.4947	0	957	263	692	156	239	297	384	290	339	393	219	351	150	497	911
94.6176	0	967	264	694	157	241	296	385	297	341	394	222	352	151	497	910
94.7405	0	959	265	695	156	242	298	389	292	344	396	222	354	151	497	911
94.8634	0	966	265	695	158	243	300	384	286	341	394	221	352	150	499	912
94.9862	0	956	263	691	154	238	297	383	290	337	392	218	348	150	497	910
95.1091	0	963	262	690	153	239	294	382	298	339	392	218	349	149	498	911
95.232	0	955	263	691	154	238	295	383	293	340	392	218	350	150	496	914
95.3549	0	965	263	694	155	239	297	384	285	340	394	220	351	151	496	907
95.4778	0	961	264	695	157	243	299	384	290	341	394	220	352	150	497	908
95.6006	0	970	266	695	159	244	297	386	298	344	397	222	353	151	497	909
95.7235	0	956	265	693	156	240	295	384	292	344	394	220	351	149	496	910
95.8464	0	960	261	692	154	238	296	382	286	339	392	218	348	150	495	905
95.9693	0	956	262	691	154	239	297	382	291	338	392	218	349	149	496	904
96.0922	0	965	262	692	154	240	295	385	297	341	393	218	350	150	495	905
96.215	0	957	263	694	156	240	297	385	293	342	394	220	353	150	494	906
96.3379	0	966	265	695	158	243	298	385	287	343	395	222	353	151	495	910
96.4608	0	962	265	696	161	246	299	385	291	343	396	222	355	151	495	912
96.5837	0	966	264	692	157	239	297	385	297	340	393	220	349	150	495	910
96.7066	0	953	261	690	154	238	293	382	290	342	392	218	349	150	494	910
96.8294	0	958	262	691	154	238	297	382	286	339	391	217	349	149	494	908
96.9523	0	955	262	692	154	238	297	383	291	339	392	218	350	150	494	909
97.0752	0	965	263	693	155	240	295	385	297	343	394	220	352	151	494	910
97.1981	0	959	264	694	157	240	298	386	293	344	395	220	353	151	493	910
97.321	0	966	264	695	159	243	300	387	286	344	395	223	354	150	493	911
97.4438	0	953	264	691	156	239	297	383	292	338	393	219	349	151	494	913
97.5667	0	961	262	689	153	238	294	382	297	339	392	217	348	150	492	906
97.6896	0	949	262	690	154	238	294	383	290	342	392	217	349	150	492	911
97.8125	0	958	262	690	154	238	296	383	286	340	392	219	350	150	492	905
97.9354	0	957	262	691	154	239	296	384	290	340	394	220	352	149	492	904
98.0582	0	967	263	692	155	241	295	386	298	344	395	220	352	150	493	906
98.1811	0	958	265	693	157	241	296	388	291	347	395	222	354	150	492	908
98.304	0	959	262	689	154	238	299	382	286	338	391	218	348	149	492	906
98.4269	0	951	260	688	154	236	296	381	290	337	391	216	347	149	490	904
98.5498	0	960	261	687	152	237	295	381	297	340	391	217	348	149	491	905
98.6726	0	953	261	689	153	237	293	382	289	343	392	218	350	150	491	905
98.7955	0	958	262	691	155	239	297	383	286	341	392	218	350	150	490	906
98.9184	0	953	262	691	157	241	300	383	293	339	393	219	353	150	490	908
99.0413	0	958	263	692	158	242	296	385	298	344	395	221	352	150	490	906
99.1642	0	950	263	690	155	239	295	384	291	344	393	218	349	149	491	909
99.287	0	955	260	687	153	236	296	380	284	337	389	217	346	149	488	903
99.4099	0	950	260	686	153	235	295	381	291	337	389	217	346	149	488	899
99.5328	0	958	260	688	152	237	294	382	297	340	390	216	348	149	488	898
99.6557	0	953	261	689	154	238	296	383	292	341	392	218	350	149	487	900
99.7786	0	958	262	691	155	239	298	384	286	340	392	218	351	149	487	898
99.9014	0	955	262	691	158	241	300	385	294	340	394	220	353	149	487	901
100.024	0	964	262	690	156	241	297	386	298	342	394	219	350	149	487	903
100.147	0	947	259	687	153	237	292	380	290	342	390	216	347	147	487	900
100.27	0	955	259	687	153	237	296	381	285	337	390	217	347	149	488	900
100.393	0	949	260	687	153	236	296	380	290	337	390	216	348	149	488	901
100.516	0	959	261	689	153	238	294	383	297	341	391	218	349	149	488	898
100.639	0	953	261	691	154	239	296	384	292	342	392	219	350	149	487	902
100.762	0	959	262	691	155	239	298	386	286	343	392	220	352	148	487	902
100.884	0	954	263	691	155	241	298	385	291	340	392	219	351	149	488	903
101.007	0	958	261	687	154	236	294	382	297	338	391	217	347	148	488	901
101.13	0	952	260	688	153	237	292	382	289	342	390	217	348	148	488	903
101.253	0	955	260	688	154	237	296	382	285	338	391	217	349	149	487	900
101.376	0	951	261	690	154	238	299	384	293	337	392	218	351	149	487	902
101.499	0	958	262	691	157	241	295	384	299	343	393	219	351	149	488	900
101.622	0	957	263	692	157	240	295	386	291	347	394	221	353	150	488	903
101.745	0	958	263	691	157	242	299	383	286	340	393	219	350	149	490	905
101.868	0	949	259	687	152	236	295	381	292	337	390	217	347	147	488	905
101.99	0	958	260	686	152	236	294	381	297	340	390	217	348	148	489	903
102.113	0	952	259	687	153	236	292	381	290	342	391	217	349	148	489	906
102.236	0	956	260	689	154	238	296	383	286	340	392	219	350	149	489	904
102.359	0	953	262	690	157	241	299	383	294	338	393	219	351	149	488	905
102.482	0	957	263	690	157	242	295	385	298	344	394	220	353	150	489	905
102.605	0	957	263	692	158	241	296	384	290	345	393	219	351	149	489	907
102.728	0	954	260	686	153	237	297	380	285	336	390	216	346	149	489	905
102.851	0	948	260	685	153	236	298	380	293	334	389	215	347	148	489	906
102.973	0	951	260	687	152	237	293	382	297	339	391	216	348	148	488	902
103.096	0	954	259	688	153	238	293	383	288	343	391	217	350	148	488	906
103.219	0	958	261	689	157	240	297	382	286	340	391	219	351	150	488	904
103.342	0	954	262	691	157	241	300	384	295	339	394	220	352	150	489	906
103.465	0	958	263	692	156	241	297	386	298	343	394	221	352	149	489	903
103.588	0	961	260	687	153	237	293	381	289	342	390	216	347	149	489	905
103.711	0	951	259	686	153	236	297	380	284	336	390	216	347	148	489	902
103.834	0	945	259	687	152	235	298	381	294	334	390	216	348	148	489	906
103.956	0	953	260	689	153	237	295	383	297	341	391	217	351	149	489	900
104.079	0	956	262	689	154	237	293	384	289	345	392	219	352	149	489	904
104.202	0	957	262	690	157	241	297	383	286	341	393	220	352	150	490	904
104.325	0	950	262	691	155	238	298	385	293	340	393	219	351	149	491	906
104.448	0	950	259	686	152	236	294	382	297	340	391	217	348	148	489	901
104.571	0	960	260	687	153	235	292	382	288	342	390	217	348	148	490	905
104.694	0	954	259	688	153	236	297	381	284	337	391	217	348	148	490	903
104.817	0	950	260	689	154	237	298	383	294	337	392	218	351	149	489	904
104.94	0	955	262	690	154	239	295	385	297	344	394	219	351	150	490	902
105.062	0	967	262	692	156	240	295	386	288	346	394	221	353	150	490	906
105.185	0	958	262	691	158	242	298	383	286	342	393	219	351	150	492	906
105.308	0	948	260	687	153	236	298	381	294	335	390	217	347	148	490	903
105.431	0	951	259	686	153	236	293	381	297	339	391	216	347	148	490	900
105.554	0	961	259	686	151	236	293	381	288	342	390	216	348	148	491	905
105.677	0	956	259	689	153	237	296	382	286	340	390	217	350	149	490	902
105.8	0	950	262	690	154	238	299	383	295	337	393	218	351	150	490	902
105.923	0	958	261	691	155	240	296	386	297	344	394	221	353	150	490	899
106.045	0	968	263	691	158	242	296	385	288	346	394	220	352	150	490	902
106.168	0	955	259	687	153	236	297	381	284	337	390	217	346	149	489	900
106.291	0	945	259	686	154	236	297	380	295	334	390	216	346	149	489	897
106.414	0	953	259	687	153	235	293	382	296	339	390	216	347	148	488	894
106.537	0	958	260	688	154	236	293	382	287	342	391	216	349	149	489	898
106.66	0	957	261	690	155	237	297	383	286	340	393	218	351	149	488	895
106.783	0	951	261	691	156	239	299	383	295	338	394	220	352	149	489	897
106.906	0	958	262	692	156	240	297	387	298	345	395	220	352	149	488	894
107.028	0	960	260	687	154	236	293	380	287	342	391	218	348	148	488	896
107.151	0	954	259	687	153	235	295	380	284	337	390	216	347	148	487	892
107.274	0	947	259	688	153	235	297	381	296	334	390	216	348	149	487	891
107.397	0	953	261	689	154	237	295	383	296	341	391	217	349	149	487	889
107.52	0	963	261	690	155	238	294	383	286	343	393	219	351	150	487	893
107.643	0	957	262	692	157	241	297	382	285	342	393	220	352	150	487	889
107.766	0	952	263	691	156	240	300	385	296	338	394	219	351	149	489	895
107.889	0	952	260	687	154	236	294	381	297	339	391	216	348	148	488	893
108.012	0	960	259	687	154	236	293	380	286	342	391	216	347	149	488	893
108.134	0	961	259	689	153	237	296	381	286	339	391	216	349	149	486	891
108.257	0	950	260	689	154	237	299	383	296	337	391	217	350	149	487	894
108.38	0	956	261	691	155	239	295	384	297	343	393	219	352	149	488	896
108.503	0	965	262	693	158	241	294	384	286	346	395	220	354	149	487	899
108.626	0	967	262	692	158	241	299	383	287	340	394	219	351	150	488	894
108.749	0	947	259	686	153	235	295	381	294	337	390	215	347	149	487	898
108.872	0	950	258	687	153	236	294	380	296	338	390	216	347	148	488	899
108.995	0	961	259	688	153	236	293	380	285	342	389	217	348	148	487	899
109.117	0	967	259	688	153	236	296	381	286	339	391	217	350	148	488	899
109.24	0	949	261	691	154	237	296	383	294	341	393	218	350	150	489	904
109.363	0	955	262	691	156	239	295	386	297	344	395	219	352	149	488	904
109.486	0	964	261	691	157	242	297	382	288	342	393	218	349	148	489	902
109.609	0	964	259	686	153	235	295	379	287	337	390	216	346	149	486	900
109.732	0	942	258	687	153	235	295	379	295	336	390	216	346	148	486	905
109.855	0	947	259	687	152	235	294	380	296	340	390	216	347	148	485	903
109.978	0	961	257	689	153	237	296	381	287	340	390	217	349	148	486	901
110.1	0	956	260	689	154	238	296	383	287	340	391	217	350	147	485	902
110.223	0	946	261	690	156	240	296	384	296	344	392	220	353	148	486	908
110.346	0	951	261	691	155	240	297	384	296	344	392	220	350	148	487	906
110.469	0	957	258	687	153	236	293	380	284	341	389	217	346	148	486	902
110.592	0	954	258	687	153	235	296	379	287	337	389	215	347	148	486	900
110.715	0	947	258	688	152	236	295	381	295	338	390	216	348	148	486	906
110.838	0	946	258	689	154	237	295	382	296	342	391	217	350	148	485	904
110.961	0	960	259	691	154	237	296	383	287	342	391	218	352	148	485	903
111.084	0	958	260	691	157	241	297	382	288	342	394	219	353	148	486	902
111.206	0	948	259	690	155	238	297	384	295	340	392	218	348	148	486	907
111.329	0	943	258	687	152	235	295	380	294	339	390	217	347	148	485	906
111.452	0	957	257	687	152	236	296	379	286	339	389	217	348	147	486	902
111.575	0	952	257	688	152	235	295	380	287	340	391	217	348	148	485	901
111.698	0	946	258	690	153	237	295	383	296	342	392	218	350	148	486	908
111.821	0	948	259	691	154	238	295	384	295	345	394	219	352	148	486	908
111.944	0	963	260	691	154	240	298	385	288	345	394	220	353	149	486	906
112.067	0	954	258	689	153	238	298	381	289	340	392	217	348	147	487	904
112.189	0	945	256	686	152	234	295	380	295	339	389	215	346	148	486	909
112.312	0	943	255	685	150	234	296	380	294	341	390	215	347	147	486	907
112.435	0	952	256	688	152	234	296	379	286	340	390	216	348	147	487	907
112.558	0	951	257	688	152	236	296	381	288	340	392	217	349	148	487	905
112.681	0	947	259	689	152	238	295	383	297	344	393	219	351	149	487	908
112.804	0	946	259	690	154	239	298	385	294	345	395	219	352	148	486	908
112.927	0	954	257	688	152	237	298	380	286	340	391	217	348	148	487	905
113.05	0	946	254	685	151	234	295	378	288	338	390	215	347	147	485	902
113.172	0	943	254	685	151	234	294	378	296	340	389	215	347	147	486	905
113.295	0	939	254	685	151	234	295	380	294	341	390	217	348	148	484	906
113.418	0	950	257	687	152	236	297	380	286	342	391	217	350	148	484	904
113.541	0	943	256	688	153	237	297	382	288	341	392	218	350	149	485	903
113.664	0	956	258	689	154	239	296	385	296	343	393	219	352	149	485	909
113.787	0	940	256	686	151	235	294	380	291	343	390	217	348	148	486	909
113.91	0	948	255	685	151	233	295	378	285	339	390	215	346	148	485	907
114.033	0	938	255	685	151	234	295	378	289	338	390	216	347	148	486	905
114.156	0	945	255	686	151	235	293	380	296	341	390	216	348	149	485	909
114.278	0	942	256	688	151	236	296	382	292	343	392	218	350	148	485	907
114.401	0	954	258	690	154	238	297	383	286	343	393	219	352	148	485	906
114.524	0	945	257	690	154	238	298	382	290	342	392	218	349	148	486	907
114.647	0	950	255	684	151	234	295	378	295	338	389	216	345	147	485	909
114.77	0	938	254	685	150	233	293	377	290	342	389	214	346	148	486	909
114.893	0	947	254	686	151	234	295	377	285	339	389	215	347	147	485	906
115.016	0	941	255	687	152	234	296	379	289	339	389	216	348	147	485	906
115.139	0	945	257	688	151	235	295	381	297	342	390	217	349	147	485	910
115.261	0	944	257	689	152	237	297	383	293	344	391	219	351	148	486	911
115.384	0	949	257	688	152	236	297	379	286	340	390	216	348	148	486	907
115.507	0	937	253	684	150	233	296	376	289	337	388	215	344	146	484	904
115.63	0	947	254	684	150	234	294	377	296	339	387	214	346	146	484	906
115.753	0	936	254	685	149	234	295	377	292	339	388	216	346	146	485	907
115.876	0	946	255	687	151	235	296	379	285	341	388	216	349	147	484	907
115.999	0	943	256	688	151	236	297	380	290	341	391	217	351	147	484	905
116.122	0	955	258	689	153	238	297	384	296	344	392	218	350	148	485	910
116.244	0	939	256	686	151	235	294	379	291	343	389	216	347	147	485	908
116.367	0	944	254	685	150	234	295	376	285	338	387	215	346	146	483	903
116.49	0	937	254	685	149	234	295	377	290	337	387	215	346	147	483	904
116.613	0	948	256	687	150	234	294	378	296	340	389	215	347	147	485	908
116.736	0	941	256	688	151	235	295	380	291	341	391	217	349	147	484	909
116.859	0	948	257	691	152	237	297	381	285	342	390	218	350	147	484	906
116.982	0	943	258	689	153	237	298	381	291	340	390	218	348	147	485	910
117.105	0	948	255	686	151	234	294	378	297	338	388	215	346	147	484	905
117.228	0	939	255	687	151	234	295	377	292	340	388	215	347	147	484	908
117.35	0	946	255	687	150	234	295	377	285	339	388	215	347	147	484	905
117.473	0	943	257	688	152	236	296	379	289	340	389	216	348	147	484	902
117.596	0	953	258	690	152	238	295	382	297	342	391	218	349	147	483	904
117.719	0	945	259	691	154	238	295	382	291	345	392	218	350	147	484	906
117.842	0	944	256	687	151	235	296	378	285	337	388	215	345	146	484	907
117.965	0	939	254	685	150	234	295	376	290	337	387	214	344	146	483	904
118.088	0	947	255	686	150	234	294	377	297	339	388	215	345	146	484	904
118.211	0	937	256	688	150	235	296	376	292	340	387	215	347	147	483	905
118.333	0	948	256	689	151	236	296	379	285	341	389	217	348	148	484	905
118.456	0	945	258	690	151	237	297	381	290	340	390	217	349	148	483	904
118.579	0	950	257	689	151	237	296	379	297	340	390	216	347	148	483	909
118.702	0	936	254	685	150	233	292	377	290	341	387	214	345	147	481	907
118.825	0	943	254	686	150	234	295	376	285	338	387	214	345	146	482	903
118.948	0	937	255	687	149	234	298	376	292	335	386	215	346	146	482	903
119.071	0	947	256	689	150	236	294	380	296	341	388	217	348	147	482	903
119.194	0	940	256	690	152	236	296	380	293	341	389	217	350	147	482	905
119.316	0	946	258	691	152	237	298	381	286	341	389	217	349	147	482	907
119.439	0	939	255	686	150	234	295	377	290	336	387	215	345	147	481	903
119.562	0	945	254	685	150	234	293	377	297	338	387	214	345	147	482	904
119.685	0	936	254	687	150	235	295	376	292	339	387	214	346	146	481	904
119.808	0	944	256	688	150	235	295	377	285	339	388	216	346	146	481	903
119.931	0	939	257	689	151	236	296	379	290	340	389	216	348	147	481	906
120.054	1	950	257	689	151	238	295	381	297	342	390	217	349	148	481	908
120.177	0	937	256	688	151	236	294	377	291	341	388	216	345	146	482	905
120.3	0	942	254	686	149	234	295	374	285	337	387	214	345	147	481	903
120.422	0	935	255	687	149	234	296	376	290	337	386	214	345	146	481	901
120.545	0	945	256	687	150	234	294	377	297	341	388	216	347	147	481	904
120.668	0	938	256	689	152	235	295	380	293	341	390	217	349	147	483	905
120.791	0	947	258	690	151	236	296	381	285	341	390	217	350	147	482	905
120.914	0	940	258	690	152	238	298	380	291	339	390	217	347	147	484	909
121.037	0	944	254	686	149	234	294	376	297	337	388	214	344	146	482	904
121.16	0	934	255	686	150	234	294	376	293	338	388	215	344	147	483	906
121.283	0	941	254	687	149	234	296	375	285	337	387	214	345	146	481	902
121.405	0	937	256	688	149	234	298	377	292	337	388	215	347	146	482	902
121.528	0	947	257	690	150	235	294	379	297	341	390	217	349	147	482	904
121.651	0	941	258	691	152	237	297	381	293	343	391	218	351	147	484	905
121.774	0	943	257	689	151	237	297	378	287	338	388	216	345	147	484	903
121.897	0	936	255	687	149	233	295	375	289	336	387	214	344	147	482	899
122.02	0	943	255	685	149	233	294	376	297	339	387	213	345	146	482	901
122.143	0	932	254	686	149	233	295	376	292	340	387	214	346	146	482	903
122.266	0	942	256	689	150	235	296	378	285	340	388	217	347	147	483	902
122.388	0	939	257	690	152	236	298	380	292	338	390	217	349	147	484	906
122.511	0	949	257	691	152	238	296	380	298	343	390	217	350	147	484	905
122.634	0	933	255	687	150	234	293	377	290	341	388	214	345	146	484	904
122.757	0	940	255	687	149	233	296	376	285	339	388	214	345	147	483	903
122.88	0	936	256	688	150	234	295	376	290	337	387	214	347	147	484	901
123.003	0	945	257	689	150	236	294	377	297	341	389	215	348	147	484	901
123.126	0	936	257	690	151	236	297	380	294	343	390	217	350	147	485	907
123.249	0	944	258	691	152	238	298	382	287	343	391	217	352	147	485	906
123.372	0	937	258	690	151	236	297	378	292	339	389	215	346	147	486	904
123.494	0	942	255	686	150	233	293	376	298	339	389	213	345	146	485	904
123.617	0	933	255	687	150	233	295	377	294	340	388	214	346	147	485	906
123.74	0	940	257	689	150	234	297	377	286	340	389	214	348	146	486	903
123.863	0	935	257	690	150	236	299	379	292	338	389	216	349	146	486	907
123.986	0	950	258	690	152	237	294	382	298	343	391	217	350	148	486	909
124.109	0	940	260	691	153	238	296	382	292	345	392	217	350	148	487	906
124.232	0	940	256	687	150	234	296	377	287	338	388	215	345	146	486	903
124.355	0	934	256	687	150	233	295	375	290	338	388	214	346	146	485	900
124.477	0	943	256	687	150	234	293	377	297	340	389	215	347	146	486	901
124.6	0	934	258	689	151	234	295	378	294	341	389	215	349	147	485	905
124.723	0	944	257	691	151	237	297	380	287	342	390	217	350	147	485	902
124.846	0	940	259	693	153	237	300	382	293	341	391	218	352	148	486	906
124.969	0	947	259	690	152	237	296	381	299	341	391	216	347	147	487	905
125.092	0	933	255	687	150	234	295	377	294	341	389	215	346	147	486	904
125.215	0	942	256	689	151	235	296	377	287	340	389	215	347	148	487	901
125.338	0	936	257	689	151	235	296	379	290	340	389	214	348	146	486	900
125.46	0	941	258	691	152	237	295	380	298	343	390	217	349	148	487	903
125.583	0	938	260	692	153	237	296	383	295	345	393	219	352	148	487	904
125.706	0	948	259	693	155	240	298	379	288	342	392	217	350	148	488	901
125.829	0	934	257	688	151	234	296	378	290	338	389	216	346	147	486	899
125.952	0	946	257	689	151	235	295	379	298	341	390	214	347	147	487	903
126.075	0	934	257	691	151	235	296	380	294	342	389	215	348	147	487	903
126.198	0	946	259	693	153	236	297	381	288	343	390	216	350	148	486	899
126.321	0	940	260	693	152	238	298	383	291	342	393	218	352	149	487	899
126.444	0	954	261	694	155	239	298	385	300	345	393	218	351	148	488	902
126.566	0	935	258	690	152	236	296	380	296	341	390	216	346	148	486	899
126.689	0	945	257	689	150	235	296	378	287	339	389	215	346	147	486	892
126.812	0	935	258	690	151	235	295	378	290	339	390	216	347	147	486	889
126.935	0	941	258	691	151	236	295	380	297	342	391	216	348	147	485	891
127.058	0	938	260	693	152	238	297	382	296	345	391	218	350	148	484	890
127.181	0	952	260	694	154	238	298	384	288	345	394	218	352	148	484	889
127.304	0	946	260	694	153	238	298	382	292	342	391	217	349	148	486	890
127.427	0	937	257	689	150	234	294	379	299	340	388	215	346	147	485	895
127.549	0	937	257	690	150	234	296	379	296	342	390	215	346	146	485	897
127.672	0	946	258	693	151	236	296	380	288	342	391	216	347	147	485	895
127.795	0	946	259	694	151	237	298	381	290	343	391	218	349	147	484	892
127.918	0	943	260	696	153	238	296	383	299	344	393	218	351	148	485	897
128.041	0	941	261	695	153	239	298	383	298	346	393	218	351	148	486	899
128.164	0	947	258	692	151	235	297	379	288	341	391	217	346	147	485	895
128.287	0	945	258	694	151	236	297	380	291	341	391	215	347	146	486	894
128.41	0	939	259	693	151	236	295	381	299	343	392	217	348	147	486	900
128.532	0	939	259	695	153	237	296	383	297	345	393	217	351	147	486	899
128.655	0	951	261	696	153	239	298	384	289	345	394	218	352	148	487	895
128.778	0	952	262	697	155	241	300	385	293	345	395	219	352	148	486	893
128.901	0	937	259	693	152	237	296	382	298	340	392	216	347	147	486	898
129.024	0	935	258	691	151	235	296	381	296	341	391	216	346	146	486	897
129.147	0	948	258	693	151	236	297	380	289	342	391	216	347	147	485	894
129.27	0	945	259	694	153	236	298	381	290	342	393	218	349	148	486	894
129.393	0	944	261	696	152	238	296	384	300	345	394	218	351	148	486	900
129.516	0	944	261	697	153	240	298	385	299	347	395	220	353	148	487	900
129.638	0	952	262	696	153	239	299	382	289	342	392	218	348	148	488	897
129.761	0	944	259	692	152	235	296	380	290	340	391	215	346	147	486	895
129.884	0	935	259	692	151	236	295	380	298	342	391	216	347	147	487	899
130.007	0	935	259	694	150	236	295	382	298	344	392	217	349	147	485	896
130.13	0	944	260	696	152	237	297	383	290	344	393	218	351	148	486	892
130.253	0	934	260	697	153	238	299	385	291	345	395	219	352	148	488	891
130.376	0	930	262	696	154	239	300	384	298	344	395	220	351	148	487	895
130.499	0	932	259	693	152	236	296	381	297	341	392	217	347	147	486	889
130.621	0	947	259	694	152	236	297	381	289	342	391	217	348	147	486	885
130.744	0	945	260	694	151	236	298	382	291	342	392	218	348	148	486	883
130.867	0	940	261	696	153	238	295	384	300	344	394	218	351	148	486	888
130.99	0	940	261	697	154	239	298	385	298	347	394	220	353	148	486	886
131.113	0	954	261	697	153	240	300	385	290	344	395	219	351	147	487	883
131.236	0	946	259	694	152	236	297	381	290	340	392	217	347	147	486	881
131.359	0	938	259	693	153	234	296	381	297	341	392	217	347	147	485	886
131.482	0	936	260	694	152	237	296	382	298	343	393	216	348	147	485	885
131.604	0	952	261	697	153	238	297	383	289	344	394	219	351	148	484	880
131.727	0	952	261	698	153	238	298	384	291	343	395	219	351	148	485	881
131.85	0	941	261	698	154	240	298	385	301	345	395	219	351	148	487	888
131.973	0	937	258	694	151	237	296	381	298	341	392	215	347	147	485	885
132.096	0	948	258	693	150	235	296	380	290	341	391	217	347	147	485	882
132.219	0	946	259	694	151	236	296	380	291	341	391	217	348	147	483	882
132.342	0	938	260	695	150	236	296	382	299	344	392	217	349	146	485	889
132.465	0	939	261	697	153	239	296	384	299	346	394	219	352	148	485	889
132.588	0	954	262	698	154	240	299	384	291	345	394	218	352	147	486	890
132.71	0	945	259	695	152	235	298	381	291	340	393	216	346	146	486	890
132.833	0	935	259	693	151	234	295	379	297	340	390	216	346	146	484	896
132.956	0	934	259	695	151	235	295	381	298	343	391	215	346	147	484	893
133.079	0	948	259	696	152	236	297	380	290	343	392	217	349	147	483	891
133.202	0	948	260	697	152	238	298	381	291	344	394	218	350	147	484	890
133.325	0	942	261	697	153	240	296	384	300	344	394	218	351	147	485	897
133.448	0	934	260	694	152	236	297	380	298	341	392	215	346	146	483	893
133.571	0	946	259	693	152	234	295	378	289	340	390	216	346	147	482	889
133.693	0	941	259	694	150	235	297	379	290	340	390	216	346	146	482	889
133.816	0	937	259	695	151	237	295	382	299	343	393	217	348	146	482	894
133.939	0	936	261	697	152	238	295	383	299	345	394	218	350	147	483	892
134.062	0	951	262	698	153	238	298	384	290	344	394	218	351	147	482	891
134.185	0	944	261	697	152	237	297	382	292	339	392	216	346	146	483	888
134.308	0	931	258	692	151	235	295	379	297	338	390	214	345	145	480	894
134.431	0	931	259	694	150	234	294	379	298	341	390	215	346	145	481	893
134.554	0	944	258	695	151	236	295	380	290	341	391	216	347	147	480	894
134.676	0	944	260	696	152	236	297	381	291	341	393	217	349	146	480	892
134.799	0	937	261	697	153	237	296	384	299	343	394	218	350	147	482	896
134.922	0	934	260	697	153	238	297	382	299	343	393	217	348	146	481	894
135.045	0	943	258	694	151	235	296	379	290	338	391	214	344	145	480	889
135.168	0	941	257	693	150	235	295	378	289	338	390	214	344	146	479	889
135.291	0	931	258	695	151	235	294	379	298	341	391	215	346	146	479	893
135.414	0	932	260	696	152	235	295	381	298	343	392	216	348	146	479	894
135.537	0	947	260	697	152	237	296	381	289	342	392	217	350	147	480	894
135.66	0	947	260	698	153	238	298	382	291	341	393	217	349	146	480	892
135.782	0	933	259	694	151	235	296	380	298	338	391	215	345	146	480	897
135.905	0	929	257	692	150	236	294	379	298	339	390	214	345	145	478	893
136.028	0	941	258	694	150	235	295	378	289	339	390	215	345	145	479	890
136.151	0	942	259	695	151	236	295	380	290	339	391	216	346	146	479	888
136.274	0	929	258	696	151	237	298	382	301	340	392	217	348	146	479	895
136.397	0	939	261	697	153	238	296	383	299	344	394	217	350	147	480	894
136.52	0	943	259	695	152	236	297	380	291	339	391	215	344	146	480	892
136.643	0	946	258	692	151	235	295	378	290	337	389	214	344	145	479	888
136.765	0	925	258	692	150	235	297	379	299	335	390	214	344	145	480	893
136.888	0	933	256	693	152	235	294	381	298	341	391	216	346	146	480	891
137.011	0	945	259	695	152	236	296	381	290	341	392	216	348	145	481	890
137.134	0	942	260	696	153	237	296	384	290	341	393	217	349	146	481	892
137.257	0	933	261	697	153	238	299	384	301	339	394	217	348	146	483	896
137.38	0	933	257	691	150	234	295	380	299	339	391	214	343	146	482	893
137.503	0	941	257	691	150	233	295	379	290	338	390	214	343	145	481	889
137.626	0	945	257	691	150	234	294	379	289	337	390	215	344	146	481	887
137.748	0	928	258	693	151	235	296	380	299	337	391	216	346	146	482	892
137.871	0	935	259	695	152	236	295	383	299	342	392	216	348	146	482	890
137.994	0	947	260	696	152	237	297	384	291	343	394	217	351	147	482	888
138.117	0	952	260	697	153	238	298	383	290	341	393	217	349	146	484	887
138.24	0	926	258	691	151	234	298	380	299	335	392	214	344	146	482	888
138.363	0	933	257	691	151	233	293	380	299	338	391	214	345	146	483	887
138.486	0	941	258	692	150	234	295	381	290	339	392	215	345	146	482	889
138.609	0	947	259	694	152	236	295	382	289	339	392	216	347	147	483	884
138.732	0	931	260	696	153	237	298	384	300	337	393	218	348	146	484	888
138.854	0	939	262	696	153	237	296	385	300	344	395	218	351	146	485	889
138.977	0	945	261	695	152	237	298	383	292	340	393	216	347	146	485	887
139.1	0	942	258	692	151	234	295	380	289	337	392	215	345	147	484	884
139.223	0	928	260	692	151	235	297	382	299	334	393	214	346	146	484	889
139.346	0	935	260	694	152	235	294	383	299	340	393	216	348	146	485	890
139.469	0	946	261	695	153	236	297	383	292	341	394	217	349	147	486	891
139.592	0	950	262	697	154	237	296	386	291	342	395	218	351	147	487	887
139.715	0	937	263	698	154	240	300	387	300	340	396	219	352	147	488	894
139.837	0	937	260	694	152	236	295	383	300	339	394	216	346	146	488	895
139.96	0	944	260	693	152	234	293	381	289	341	393	214	344	147	488	904
140.083	0	944	259	694	152	234	295	381	290	339	393	215	345	147	489	904
140.206	0	933	261	694	152	235	297	383	299	335	394	216	347	147	489	903
140.329	0	940	261	695	153	236	295	385	300	342	396	217	349	149	490	898
140.452	0	952	262	698	155	237	297	387	293	343	397	219	351	148	491	903
140.575	0	953	263	698	155	239	299	387	291	342	397	219	351	147	492	900
140.698	0	934	260	694	153	235	299	382	300	335	394	216	345	147	492	898
140.82	0	938	260	692	152	234	295	383	299	339	393	216	346	147	490	894
140.943	0	948	261	694	152	235	295	383	292	339	394	216	346	149	491	901
141.066	0	950	260	694	152	235	296	384	290	339	394	217	348	148	493	898
141.189	0	939	263	696	153	237	299	386	299	338	396	218	351	148	495	900
141.312	0	948	263	696	155	238	295	389	301	344	397	220	353	149	495	898
141.435	0	955	262	697	154	238	296	385	291	345	397	217	350	149	495	903
141.558	0	952	260	693	153	235	295	383	290	338	393	215	346	149	495	900
141.681	0	937	261	693	152	236	298	382	299	336	393	215	346	148	495	900
141.804	0	943	261	694	151	236	295	384	300	340	393	216	347	148	496	898
141.926	0	956	262	696	153	236	296	386	292	342	396	218	349	150	496	904
142.049	0	952	263	696	154	237	297	387	290	342	397	219	352	149	497	902
142.172	0	949	264	699	156	240	300	390	301	340	399	221	354	150	497	902
142.295	0	948	263	695	154	237	297	385	300	342	396	218	349	149	499	901
142.418	0	954	261	692	152	233	292	383	290	342	394	216	345	148	497	899
142.541	0	955	262	694	153	235	296	382	290	338	394	216	346	148	498	900
142.664	0	942	262	694	154	236	297	384	298	336	396	216	348	149	497	899
142.787	0	951	263	696	154	236	295	386	300	342	396	218	350	149	497	896
142.909	0	961	264	698	155	238	298	387	292	344	398	219	352	149	497	903
143.032	0	958	264	699	156	239	299	388	291	344	399	221	352	150	498	900
143.155	0	946	263	696	154	237	300	385	301	336	396	217	347	148	498	901
143.278	0	949	262	693	154	234	294	384	300	339	394	216	347	148	498	897
143.401	0	958	261	695	154	236	294	384	290	342	395	217	347	148	498	901
143.524	0	959	262	695	154	237	296	385	289	340	395	218	349	149	497	900
143.647	0	949	263	697	154	237	299	386	298	339	397	218	350	150	498	900
143.77	0	957	264	698	155	239	296	389	301	344	398	220	352	150	498	897
143.892	0	966	265	698	156	240	297	387	291	345	398	219	351	149	499	901
144.015	0	959	262	695	153	235	296	384	290	338	395	216	346	149	499	898
144.138	0	945	262	694	153	235	299	384	299	336	395	216	347	148	499	899
144.261	0	952	262	695	153	235	295	385	300	341	395	217	348	149	499	897
144.384	0	964	262	697	154	236	296	386	293	342	396	219	350	149	499	902
144.507	0	957	264	698	155	238	297	387	290	342	397	220	352	149	499	900
144.63	0	954	266	700	157	238	300	390	300	341	400	221	353	151	500	903
144.753	0	954	264	697	154	237	297	386	301	342	397	219	349	149	500	898
144.876	0	960	261	695	153	233	293	382	290	341	394	216	346	149	499	902
144.998	0	960	262	694	153	235	296	383	289	339	394	216	347	148	498	898
145.121	0	948	262	695	153	237	298	384	300	336	396	217	348	149	498	899
145.244	0	956	264	698	154	236	295	386	300	343	397	219	349	149	498	895
145.367	0	966	264	699	155	237	298	387	293	344	398	219	351	150	498	899
145.49	0	961	265	699	156	240	300	388	291	343	398	220	351	149	499	898
145.613	0	949	262	695	154	236	299	384	299	336	395	218	347	149	498	898
145.736	0	953	261	694	154	235	295	383	300	340	395	217	347	148	497	894
145.859	0	961	262	696	153	235	293	383	290	342	394	217	348	148	497	899
145.981	0	957	262	698	154	237	297	383	289	342	395	218	349	149	497	896
146.104	11	953	263	698	154	237	300	386	299	339	396	218	351	149	497	896
146.227	0	962	264	699	155	238	296	388	300	345	399	219	352	149	497	894
146.35	0	965	263	699	154	239	297	386	291	345	397	218	350	148	497	899
146.473	0	962	261	696	153	235	295	383	290	339	395	217	347	148	497	895
146.596	0	948	260	696	153	236	299	384	299	337	395	217	348	149	496	895
146.719	0	956	261	696	153	235	295	385	300	342	396	218	349	148	496	891
146.842	0	965	262	698	154	237	295	386	291	345	396	219	351	149	496	896
146.964	0	961	264	699	155	238	297	388	291	344	398	219	352	149	496	896
147.087	0	957	264	699	155	241	302	389	300	341	399	221	353	149	498	896
147.21	0	958	262	695	154	237	296	385	301	341	396	218	348	149	497	894
147.333	0	968	261	694	153	235	293	383	291	343	395	216	346	147	496	899
147.456	0	965	262	695	153	236	296	383	289	340	395	218	347	147	497	896
147.579	0	953	262	696	153	236	299	385	299	338	395	218	349	148	496	896
147.702	0	962	262	699	154	237	296	386	300	343	397	218	350	148	496	895
147.825	0	966	263	700	155	239	296	388	291	347	398	220	352	148	497	902
147.948	0	964	264	699	155	241	299	388	290	344	397	220	352	148	500	902
148.07	0	951	261	694	152	236	299	384	300	337	394	216	346	148	498	901
148.193	0	958	261	694	152	235	295	383	301	341	395	216	346	148	497	899
148.316	0	968	261	696	152	235	293	383	290	343	395	217	347	148	498	904
148.439	0	961	262	697	153	236	296	385	290	342	395	218	349	148	497	904
148.562	0	953	263	698	155	238	300	387	299	340	397	218	350	149	498	910
148.685	0	964	263	698	155	240	296	389	301	346	398	221	351	149	498	916
148.808	0	973	264	698	153	240	297	387	292	347	397	220	350	149	500	918
148.931	0	960	261	695	152	235	297	383	288	339	393	217	345	148	500	917
149.053	0	952	260	694	153	235	299	383	299	337	393	216	346	148	500	916
149.176	0	960	261	695	153	236	295	385	300	343	396	217	348	148	500	911
149.299	0	970	261	696	154	237	294	387	291	345	396	218	349	149	499	917
149.422	0	963	263	698	154	238	297	387	291	344	397	219	351	148	500	915
149.545	0	959	263	698	155	239	301	388	299	341	398	220	352	150	501	916
149.668	0	960	262	696	153	237	296	385	301	342	395	217	348	148	501	914
149.791	0	969	260	692	152	235	293	383	292	344	394	216	347	148	500	916
149.914	0	960	260	693	152	235	297	383	288	339	394	216	346	148	500	914
150.036	0	952	260	695	152	236	299	385	299	338	394	217	348	149	499	915
150.159	0	961	261	695	153	237	295	387	301	344	396	218	350	149	498	913
150.282	0	971	262	697	155	237	295	388	291	347	396	219	352	149	498	917
150.405	0	967	263	698	155	239	298	388	292	345	397	220	352	148	500	915
150.528	0	951	260	694	151	236	299	383	299	337	394	217	346	147	498	915
150.651	0	955	259	692	151	234	293	383	300	341	394	215	345	147	499	912
150.774	0	967	259	693	151	236	293	382	291	343	393	217	346	148	498	916
150.897	0	959	260	695	152	236	297	383	288	341	393	217	348	148	498	914
151.02	0	955	262	696	152	237	299	386	299	339	394	218	349	148	498	915
151.142	0	963	262	696	153	239	296	387	300	345	397	219	351	148	498	913
151.265	0	973	263	698	154	239	297	387	292	348	396	220	350	148	499	917
151.388	0	958	260	694	152	236	297	382	288	339	393	216	345	147	499	915
151.511	0	952	259	693	151	234	298	382	298	337	392	216	346	147	499	916
151.634	0	956	259	693	150	235	294	383	300	342	394	216	347	147	497	913
151.757	0	969	260	696	152	236	294	382	291	344	393	217	348	147	498	918
151.88	0	961	260	696	152	236	296	385	290	343	394	219	350	148	497	917
152.003	0	957	261	697	153	238	300	386	299	340	396	220	351	149	498	918
152.125	0	960	263	697	155	239	297	385	301	344	395	218	349	148	498	915
152.248	0	968	260	693	152	235	293	382	290	343	392	217	346	147	499	917
152.371	0	956	261	694	152	234	298	382	287	338	392	217	347	148	498	916
152.494	0	953	260	694	151	235	299	382	298	337	393	217	347	148	499	916
152.617	0	958	261	696	152	236	295	385	299	344	394	218	349	148	499	914
152.74	0	972	263	697	153	237	295	386	291	346	396	218	350	148	498	918
152.863	0	969	264	698	153	239	297	387	290	345	397	220	351	148	500	917
152.986	0	957	263	696	153	238	300	384	298	338	394	218	348	148	500	918
153.108	0	958	260	692	152	234	293	382	299	340	392	215	345	148	499	915
153.231	0	970	260	693	151	234	293	381	290	343	392	217	346	147	499	917
153.354	0	960	260	694	150	235	297	381	286	338	393	216	347	148	500	917
153.477	0	959	261	695	152	236	299	383	297	338	394	218	348	148	499	916
153.6	0	964	263	696	153	237	295	385	300	344	395	219	351	148	498	910
153.723	0	977	264	699	154	240	295	387	290	347	396	220	352	149	498	911
153.846	0	965	264	697	154	237	297	384	289	342	393	218	347	148	499	905
153.969	0	957	261	693	151	234	298	381	297	336	392	216	346	147	497	893
154.092	0	962	262	692	151	235	294	383	300	341	392	216	348	148	497	893
154.214	0	975	264	692	151	235	293	382	291	344	393	217	347	147	496	897
154.337	0	967	265	694	153	237	296	384	289	343	394	217	349	148	496	892
154.46	0	965	266	695	152	237	299	386	296	340	395	219	350	148	497	894
154.583	0	972	269	694	153	239	296	387	299	345	397	220	352	149	497	894
154.706	0	978	268	691	154	237	295	384	291	343	393	218	348	148	498	898
154.829	0	965	266	688	151	234	296	380	287	337	390	215	345	147	496	896
154.952	0	960	266	688	151	235	297	381	296	336	391	216	346	147	496	895
155.075	0	965	266	689	150	235	294	382	299	342	392	216	348	148	496	892
155.197	0	977	268	691	151	237	294	383	291	345	393	217	349	148	496	896
155.32	0	971	269	694	152	239	297	385	289	345	395	219	351	149	497	897
155.443	0	968	269	693	154	239	300	388	298	342	395	219	352	149	497	901
155.566	0	969	268	692	153	239	297	385	300	343	394	218	348	147	499	901
155.689	0	975	266	688	151	234	292	381	290	343	391	215	345	147	496	906
155.812	0	964	265	688	150	235	297	381	286	338	391	216	345	147	497	907
155.935	0	960	265	687	152	235	298	382	296	338	391	216	346	146	497	907
156.058	0	967	266	690	152	237	295	384	299	344	392	217	349	147	497	907
156.18	0	980	272	690	152	238	294	385	291	347	393	218	350	148	498	913
156.303	0	978	275	690	153	240	297	386	289	346	396	219	352	148	497	911
156.426	0	973	276	690	154	241	301	385	297	340	395	219	349	148	498	911
156.549	0	971	272	685	151	237	294	382	299	342	392	216	345	147	498	909
156.672	0	981	272	685	151	238	292	382	290	345	391	216	346	147	498	912
156.795	0	968	272	686	150	238	296	381	287	341	391	216	346	146	498	914
156.918	0	970	274	686	151	239	299	382	297	340	393	217	349	147	497	912
157.041	0	976	276	687	152	241	295	385	300	345	394	218	350	148	498	909
157.164	0	987	277	688	153	241	295	387	290	349	396	219	352	149	499	913
157.286	0	978	278	688	153	242	298	384	290	343	395	219	349	148	499	912
157.409	0	969	274	684	151	238	297	381	297	337	392	215	345	147	499	911
157.532	0	975	275	685	150	238	294	381	299	343	391	217	347	147	499	908
157.655	0	984	274	686	150	238	293	381	290	346	393	216	347	147	498	911
157.778	0	977	277	686	151	241	296	383	289	344	393	217	350	148	498	910
157.901	0	976	279	686	151	242	300	384	297	341	395	219	351	148	498	909
158.024	0	983	282	686	154	244	296	385	300	347	396	220	353	148	498	906
158.147	0	992	283	687	155	246	296	383	292	349	395	219	350	149	499	912
158.269	0	980	280	682	151	240	297	380	288	340	392	217	346	147	498	910
158.392	0	975	280	680	150	240	297	379	297	338	392	216	346	148	498	908
158.515	0	982	281	680	150	241	294	380	300	344	392	216	346	148	498	906
158.638	0	992	283	683	150	242	294	381	291	347	393	218	349	148	498	910
158.761	0	988	289	681	154	249	296	377	290	344	393	218	351	148	497	905
158.884	0	991	294	683	155	250	300	378	298	342	395	220	352	149	496	904
159.007	0	999	296	684	156	253	296	380	300	347	396	220	352	149	496	900
159.13	0	1003	293	680	151	245	293	377	291	344	392	217	346	148	495	902
159.252	0	994	291	677	149	243	296	375	287	340	390	216	347	147	494	900
159.375	0	990	291	679	151	246	297	375	296	339	392	216	346	147	495	901
159.498	0	996	293	679	153	247	294	375	299	344	392	217	349	147	495	897
159.621	0	1005	293	681	155	249	293	377	291	348	393	219	350	148	496	905
159.744	0	996	294	683	154	249	297	378	290	345	394	219	351	149	497	905
159.867	0	997	294	684	157	251	300	381	299	343	396	220	352	148	497	906
159.99	0	995	292	681	151	244	295	380	300	343	392	217	347	148	498	902
160.113	0	1003	290	678	150	243	292	378	291	345	390	216	346	149	497	907
160.236	0	992	288	678	151	244	296	378	288	341	391	217	347	148	497	905
160.358	0	987	288	680	153	245	298	378	297	341	392	218	348	148	498	906
160.481	0	992	287	681	156	247	295	379	300	347	394	218	350	148	497	902
160.604	0	1004	288	682	156	248	294	381	292	349	395	219	352	149	498	908
160.727	0	999	289	685	158	251	298	382	291	348	396	220	352	149	500	907
160.85	0	984	284	681	152	243	296	381	295	342	392	217	346	148	499	909
160.973	0	988	282	678	151	241	294	380	300	343	392	216	346	148	499	908
161.096	0	999	281	679	151	241	293	380	291	348	392	217	347	148	499	913
161.219	0	990	282	681	151	242	295	380	291	345	392	217	349	147	498	911
161.341	0	986	283	680	155	247	299	379	299	343	395	218	349	148	499	912
161.464	0	994	283	682	156	248	295	382	301	348	395	220	351	149	499	910
161.587	0	997	284	684	158	250	295	384	292	351	397	220	352	149	499	914
161.71	0	991	282	681	153	243	297	382	290	342	393	218	347	148	499	912
161.833	0	982	278	678	150	240	297	379	298	339	392	215	345	147	498	911
161.956	0	986	277	678	151	240	294	380	300	345	392	217	346	148	499	908
162.079	0	996	275	680	151	241	293	381	291	351	394	218	347	148	499	909
162.202	0	989	277	681	152	244	296	381	291	348	394	219	349	148	498	909
162.324	0	983	277	682	155	244	299	383	300	344	395	220	351	149	499	909
162.447	0	991	278	684	155	246	296	386	301	350	397	221	352	150	498	907
162.57	0	999	278	683	156	246	296	383	292	350	396	219	350	148	499	910
162.693	0	987	273	676	152	239	296	380	289	343	393	217	345	148	498	907
162.816	0	977	273	678	151	240	298	381	299	341	392	217	346	147	499	906
162.939	0	982	272	677	151	241	295	381	301	348	392	217	347	147	496	903
163.062	0	987	275	679	151	243	295	383	292	352	395	218	349	148	496	905
163.185	0	980	275	680	155	247	297	380	290	349	395	220	350	148	497	900
163.308	0	978	275	681	155	246	300	384	300	346	397	221	352	149	497	900
163.43	0	982	274	681	153	243	297	384	302	347	396	219	348	149	496	896
163.553	0	993	271	676	151	239	293	381	291	348	393	216	346	148	495	897
163.676	0	982	271	677	151	240	296	381	290	345	393	217	345	148	496	897
163.799	0	976	271	678	150	241	298	382	300	344	394	217	348	148	495	901
163.922	0	983	272	680	151	243	295	384	302	350	396	219	349	149	495	896
164.045	0	988	273	681	153	245	296	384	292	353	397	220	351	149	494	902
164.168	0	988	275	681	156	248	298	384	291	350	398	221	353	149	495	901
164.291	0	978	273	681	153	244	295	384	295	349	396	218	348	148	495	901
164.413	0	980	270	674	149	240	294	381	301	346	393	217	345	148	494	896
164.536	0	991	270	676	150	240	292	380	290	349	393	217	346	147	494	902
164.659	0	980	269	677	150	242	296	380	291	348	393	218	346	147	494	898
164.782	0	975	271	678	152	244	300	381	301	347	395	219	349	149	492	898
164.905	0	982	272	680	152	243	296	384	303	352	395	219	350	149	493	897
165.028	0	989	272	681	155	246	295	384	293	354	398	221	352	148	493	902
165.151	0	982	272	679	152	245	299	383	292	347	395	219	349	147	493	899
165.274	0	970	269	675	151	240	295	379	298	344	393	217	344	147	492	899
165.396	0	977	269	676	149	240	294	380	302	349	394	217	345	147	491	895
165.519	0	984	269	677	151	241	293	380	293	352	393	218	347	147	489	900
165.642	0	978	270	679	149	243	297	381	291	351	394	219	348	148	491	897
165.765	0	975	271	680	153	245	300	382	302	348	396	220	350	148	490	898
165.888	0	984	273	681	154	246	296	385	302	354	398	221	353	148	490	896
166.011	0	987	273	680	154	246	296	381	293	353	395	220	349	148	491	901
166.134	0	984	270	676	149	240	297	379	291	345	392	217	346	147	490	898
166.257	0	971	269	676	149	241	296	380	299	348	393	217	346	148	490	899
166.38	0	975	269	677	151	243	295	381	301	351	394	218	347	148	489	897
166.502	0	986	271	679	150	243	295	381	292	354	394	218	348	148	489	902
166.625	0	979	272	681	155	247	298	381	293	351	396	220	350	148	489	898
166.748	0	978	274	682	153	247	298	384	299	351	397	221	352	148	489	900
166.871	0	978	272	679	151	245	297	382	302	350	395	219	348	148	489	895
166.994	0	981	271	675	149	241	294	379	291	351	393	217	345	147	488	899
167.117	0	982	271	676	148	242	297	378	292	349	392	217	346	147	486	895
167.24	0	973	273	677	148	243	296	381	300	349	393	217	347	146	487	893
167.363	0	979	274	678	151	246	296	381	302	354	395	219	349	147	486	892
167.485	0	990	276	679	154	249	296	380	293	355	396	220	351	147	487	897
167.608	0	986	277	681	155	251	299	381	293	352	397	221	352	148	488	892
167.731	0	976	276	678	150	244	298	381	301	348	395	218	347	147	487	892
167.854	0	980	273	675	147	242	296	378	301	348	392	217	345	147	485	890
167.977	0	987	274	676	148	242	294	378	291	352	391	217	346	146	485	892
168.1	0	987	275	677	148	242	297	379	294	349	392	217	347	146	484	888
168.223	0	975	276	678	151	246	297	379	300	350	394	218	349	147	484	893
168.346	0	983	277	680	153	249	297	380	302	353	395	219	351	147	484	894
168.468	0	993	278	681	155	251	296	381	292	356	397	221	352	147	485	897
168.591	0	991	277	679	152	245	298	378	294	349	394	218	347	147	485	889
168.714	0	972	275	675	148	242	296	378	299	348	392	216	346	146	483	895
168.837	0	977	273	676	148	242	295	379	301	351	393	217	347	147	483	893
168.96	0	987	275	678	148	243	295	379	292	354	393	218	347	147	483	891
169.083	0	984	276	678	153	248	297	378	294	351	394	218	349	147	482	890
169.206	0	974	275	681	154	248	297	380	301	351	395	220	350	147	484	895
169.329	0	981	277	681	155	251	298	382	303	354	397	221	352	148	483	895
169.452	0	991	277	679	152	246	296	379	292	352	394	219	348	148	485	894
169.574	0	985	275	676	148	242	296	378	292	348	392	217	346	146	483	890
169.697	0	971	276	677	149	242	296	380	301	349	393	217	346	146	484	898
169.82	0	976	275	678	149	244	296	381	302	351	394	218	347	147	484	897
169.943	0	990	277	680	151	246	295	380	292	354	394	218	349	147	484	895
170.066	0	987	277	681	155	249	299	380	293	352	396	220	350	148	485	894
170.189	0	977	278	681	156	252	298	383	301	352	398	221	352	148	485	901
170.312	0	979	278	679	151	245	295	382	299	352	394	219	348	147	485	899
170.435	0	987	274	675	149	241	293	378	291	350	392	217	345	147	485	896
170.557	0	982	274	676	148	242	296	378	293	348	392	216	346	148	485	895
170.68	0	977	275	678	150	245	296	376	301	349	393	217	347	147	484	900
170.803	0	977	276	679	154	247	296	378	302	352	395	218	348	148	484	899
170.926	0	992	277	681	152	247	298	380	293	352	396	219	350	148	484	898
171.049	0	987	278	681	155	249	299	381	295	352	397	221	351	148	486	897
171.172	0	979	278	681	153	247	299	381	302	349	396	220	349	146	486	903
171.295	0	973	273	676	149	241	295	379	300	349	394	218	345	147	483	903
171.418	0	983	270	679	150	242	297	378	293	349	392	220	346	148	486	911
171.54	0	975	267	681	150	241	297	380	294	348	392	220	346	148	486	915
171.663	0	962	262	688	157	247	297	382	302	353	396	223	349	149	485	914
171.786	0	977	261	691	156	245	299	384	293	351	396	224	350	150	486	913
171.909	0	970	260	690	157	245	300	384	295	350	396	223	349	151	489	913
172.032	0	954	256	685	153	239	296	382	301	347	393	221	343	149	487	917
172.155	0	955	254	686	152	238	296	382	301	350	392	221	345	148	488	917
172.278	0	967	255	688	152	239	297	382	292	349	393	221	346	149	488	914
172.401	0	960	256	690	153	241	296	386	303	351	396	224	349	150	492	922
172.524	0	960	256	692	155	243	299	388	301	353	397	224	350	151	492	922
172.646	0	968	255	692	154	242	297	385	291	351	395	223	347	151	494	919
172.769	0	958	252	687	151	237	297	381	294	347	393	221	343	151	490	915
172.892	0	957	252	688	152	239	296	382	303	350	394	221	344	150	490	915
173.015	0	952	252	689	152	239	297	384	300	351	394	221	346	149	490	919
173.138	0	964	252	691	153	241	297	385	293	351	395	223	348	150	491	917
173.261	0	957	254	693	153	241	299	387	296	351	396	223	349	151	491	915
173.384	0	965	254	693	156	245	297	387	304	353	399	225	351	151	491	916
173.507	0	955	252	690	153	240	295	384	297	352	395	223	347	150	491	916
173.629	0	953	249	688	150	237	296	381	296	348	394	219	344	149	491	914
173.752	0	965	250	688	150	239	295	383	303	351	395	220	346	151	491	914
173.875	0	955	251	690	152	240	298	384	301	352	397	221	349	150	490	918
173.998	0	965	252	693	152	241	298	386	294	352	398	223	349	150	491	913
174.121	0	961	253	694	155	242	299	388	298	352	398	224	351	151	490	911
174.244	0	964	252	688	152	239	298	383	302	348	397	221	346	150	488	909
174.367	0	951	250	687	151	237	293	381	296	351	395	219	344	149	488	913
174.49	0	960	249	688	151	239	297	382	292	349	394	221	344	150	487	909
174.612	0	956	250	689	150	239	297	382	297	349	396	221	346	150	487	907
174.735	0	965	252	691	152	240	296	385	304	352	396	223	348	150	486	907
174.858	0	960	252	694	152	240	296	387	297	357	397	223	349	151	486	908
174.981	0	965	252	692	153	241	300	386	293	351	397	223	349	151	487	908
175.104	0	956	250	688	151	237	297	381	297	347	396	221	344	150	485	906
175.227	0	964	250	689	151	236	296	382	304	350	396	220	345	149	485	906
175.35	0	956	251	689	150	238	294	383	296	354	395	220	346	149	486	908
175.473	0	962	252	691	151	238	299	384	293	351	397	220	347	149	485	906
175.596	0	959	253	692	153	240	299	386	299	351	400	222	349	150	486	908
175.718	0	965	254	692	153	241	297	389	304	353	400	223	351	150	486	906
175.841	0	967	253	690	152	239	297	383	296	353	397	220	347	149	486	911
175.964	0	959	251	688	151	237	297	380	291	346	395	219	344	149	484	907
176.087	0	954	251	688	150	237	299	381	301	345	396	218	345	149	484	908
176.21	0	957	251	689	152	238	296	382	304	350	396	219	345	150	484	905
176.333	0	967	253	692	152	239	296	383	296	354	398	221	348	149	484	909
176.456	0	962	253	693	153	240	297	384	293	353	400	221	349	150	484	908
176.579	0	959	254	694	153	241	302	387	302	349	400	223	351	149	485	909
176.701	0	958	251	690	151	237	296	382	304	350	397	220	345	149	484	905
176.824	0	967	251	688	150	236	293	380	294	353	395	219	344	148	482	909
176.947	0	958	250	689	151	238	299	380	292	347	395	219	345	149	483	908
177.07	0	954	251	690	151	238	299	383	302	346	397	219	346	149	483	909
177.193	0	959	252	692	152	239	297	384	305	352	399	221	348	150	482	907
177.316	0	971	254	694	153	241	296	387	295	355	400	222	349	149	483	912
177.439	0	967	254	693	153	241	300	386	293	351	399	222	350	150	483	909
177.562	0	952	251	689	151	237	297	381	299	347	396	219	344	149	482	910
177.684	0	958	251	687	151	237	295	382	303	349	396	218	345	148	483	906
177.807	0	968	251	690	151	237	294	381	294	353	397	219	346	149	483	910
177.93	0	962	252	691	151	239	298	384	293	350	398	220	348	149	484	908
178.053	0	956	253	692	153	239	301	385	302	347	399	221	351	149	485	910
178.176	0	966	253	692	154	241	298	387	304	353	402	223	351	150	485	910
178.299	0	973	253	691	154	239	296	383	294	353	399	221	348	149	484	914
178.422	0	965	250	688	152	236	297	380	290	346	397	219	344	149	484	910
178.545	0	949	251	687	152	237	299	382	302	344	397	218	345	149	484	910
178.668	0	956	251	689	152	238	296	382	302	349	397	218	346	149	485	907
178.79	0	967	252	691	153	239	295	384	294	353	400	219	348	150	485	911
178.913	0	960	253	692	154	240	298	385	292	350	399	221	350	150	484	906
179.036	0	956	254	693	154	242	301	388	303	348	401	222	351	151	485	910
179.159	0	956	252	689	152	238	297	382	303	349	398	219	346	149	485	906
179.282	0	963	250	687	152	236	294	381	292	352	397	217	345	149	484	906
179.405	0	963	251	688	151	237	297	381	293	348	397	218	346	150	484	903
179.528	0	949	252	689	151	238	296	383	300	348	398	219	346	150	484	904
179.651	0	958	253	690	152	238	296	385	302	352	399	220	348	150	483	907
179.773	0	968	254	692	154	239	296	386	292	355	400	221	351	150	484	906
179.896	0	973	254	693	154	242	299	386	294	350	400	221	350	150	484	905
180.019	0	949	252	687	151	236	295	381	300	346	398	218	345	150	484	908
180.142	0	954	251	687	151	236	296	381	301	348	398	219	346	149	483	903
180.265	0	964	252	689	152	237	293	382	292	351	397	219	346	149	483	902
180.388	0	965	252	690	153	239	297	384	293	348	398	220	348	149	483	902
180.511	0	953	254	691	153	239	298	386	300	349	400	221	349	150	484	908
180.634	0	961	255	691	155	240	297	388	301	352	402	221	352	151	485	908
180.756	0	968	254	690	154	240	296	384	291	350	399	220	348	150	485	906
180.879	0	962	251	685	152	235	296	381	293	345	396	218	344	148	484	902
181.002	0	955	252	685	151	236	296	381	300	346	398	218	344	150	485	906
181.125	0	953	252	688	152	236	296	381	299	348	397	218	346	150	484	904
181.248	0	967	252	690	152	237	297	383	293	349	398	219	348	150	485	900
181.371	0	965	254	691	153	238	297	385	294	349	398	220	349	150	485	900
181.494	0	964	255	691	153	240	296	387	303	351	401	222	350	150	484	906
181.617	0	955	254	689	153	239	295	383	298	350	399	220	347	149	485	902
181.74	0	964	251	685	152	235	295	380	292	346	396	217	343	149	484	898
181.862	1	960	252	686	151	236	297	380	295	346	397	217	344	149	484	896
181.985	0	954	252	688	151	236	295	382	302	348	397	218	345	150	483	899
182.108	0	954	252	690	153	238	296	383	301	350	399	219	347	149	482	897
182.231	0	966	254	691	153	238	298	385	293	350	399	220	349	150	483	899
182.354	0	960	255	692	154	240	299	386	295	350	400	221	350	150	484	899
182.477	0	958	253	689	153	238	297	384	301	346	398	219	346	149	484	904
182.6	0	950	252	686	152	236	296	381	299	347	396	217	345	150	482	902
182.723	0	960	253	688	152	236	297	380	291	347	396	218	345	149	483	898
182.845	0	952	253	689	151	237	296	382	295	348	397	219	346	150	482	898
182.968	0	958	253	690	152	238	296	384	302	350	398	221	348	150	482	903
183.091	0	955	255	691	154	239	298	386	298	351	400	221	350	151	483	903
183.214	0	963	256	691	154	240	298	385	292	348	400	221	350	150	483	906
183.337	0	952	253	687	152	236	295	381	295	344	396	218	344	149	483	908
183.46	0	960	251	685	152	235	294	380	301	346	396	219	344	149	484	909
183.583	0	949	251	687	151	236	297	381	297	348	397	218	346	150	483	905
183.706	0	957	252	689	152	237	297	381	290	347	397	219	346	150	483	905
183.828	0	952	253	690	152	239	300	384	298	345	399	220	349	150	485	908
183.951	0	959	254	690	154	238	296	385	303	350	401	220	352	151	486	907
184.074	0	954	254	690	154	238	296	383	294	350	399	221	348	149	485	909
184.197	0	953	251	686	151	235	296	379	289	343	396	217	343	150	485	906
184.32	0	945	250	686	150	235	298	380	299	342	396	217	343	149	485	907
184.443	0	948	250	687	150	236	294	380	302	347	397	218	345	150	484	904
184.566	0	952	252	689	151	237	293	381	294	351	397	218	346	149	484	907
184.689	0	952	253	690	152	236	296	382	291	348	399	219	348	149	485	906
184.812	0	949	253	691	153	238	300	384	299	345	400	220	350	150	485	906
184.934	0	950	253	689	153	238	296	382	302	347	398	219	347	149	484	901
185.057	0	956	249	685	150	234	292	377	292	347	395	216	343	149	483	903
185.18	0	946	248	686	150	234	296	378	289	344	395	216	344	148	482	899
185.303	0	939	248	686	150	235	299	380	299	343	396	218	344	148	483	899
185.426	0	947	251	689	151	236	295	381	301	349	397	218	346	149	482	897
185.549	0	959	251	690	151	237	295	382	292	351	398	219	349	149	481	903
185.672	0	952	252	691	153	238	298	383	291	348	400	220	349	150	483	902
185.795	0	937	250	687	151	235	295	380	298	343	397	217	344	149	482	902
185.917	0	941	248	685	149	233	294	378	300	344	396	216	343	149	482	898
186.04	0	947	248	687	150	234	292	378	291	348	396	217	344	148	481	902
186.163	0	949	249	688	150	235	295	379	290	346	396	217	345	148	481	900
186.286	0	938	250	690	152	235	299	381	300	344	396	218	347	148	480	901
186.409	0	944	251	692	151	237	295	382	301	349	398	219	349	148	482	899
186.532	0	953	252	692	153	239	295	384	291	351	400	219	350	149	482	898
186.655	0	949	250	688	151	235	296	377	291	342	395	215	343	148	481	895
186.778	0	928	247	686	149	233	294	378	298	342	394	215	342	148	480	899
186.9	0	935	248	686	149	233	294	378	300	345	396	215	344	147	480	896
187.023	0	947	249	689	151	233	295	379	291	346	395	216	345	147	479	895
187.146	0	947	250	691	151	236	297	381	291	346	397	218	347	149	480	893
187.269	0	931	251	692	152	237	297	383	298	345	398	219	349	148	481	895
187.392	0	942	252	693	153	239	296	385	300	348	401	220	350	149	481	895
187.515	0	947	250	689	152	236	294	379	289	346	397	217	344	148	481	893
187.638	0	944	248	686	151	234	295	378	291	342	395	215	344	148	479	892
187.761	0	933	248	688	150	234	294	379	299	344	396	215	344	147	480	899
187.884	0	934	250	689	151	235	294	380	299	347	396	217	345	148	480	897
188.006	0	948	250	692	152	237	297	381	290	346	397	218	348	148	479	897
188.129	0	947	250	693	153	237	296	383	293	346	398	218	349	148	481	899
188.252	0	945	253	694	153	239	297	386	302	348	400	220	351	149	483	906
188.375	0	936	251	690	152	234	293	380	296	346	396	217	345	148	483	904
188.498	0	943	248	690	150	235	296	378	290	343	395	216	344	148	482	901
188.621	0	935	250	689	151	235	296	379	292	343	396	216	345	148	483	900
188.744	0	947	251	690	151	236	294	381	300	346	397	217	346	149	483	906
188.867	0	940	252	692	153	237	296	383	296	347	399	219	349	149	483	904
188.989	0	949	252	693	153	238	297	384	289	347	400	219	350	150	485	906
189.112	0	945	254	694	155	240	297	386	294	347	401	221	351	150	486	910
189.235	0	947	251	689	152	236	296	382	301	344	398	217	345	148	486	907
189.358	0	937	249	687	151	234	291	378	293	346	396	216	344	148	486	906
189.481	0	941	249	689	151	234	296	379	289	342	396	216	346	149	486	907
189.604	0	936	250	690	151	235	298	380	297	341	397	217	345	149	487	910
189.727	0	941	252	690	154	237	295	384	301	347	399	218	348	150	486	907
189.85	0	946	252	693	154	237	294	385	293	350	400	221	350	150	487	910
189.972	0	949	253	694	155	240	297	385	291	348	401	221	351	150	488	911
190.095	0	936	253	691	153	238	300	383	299	341	399	219	346	149	488	911
190.218	0	938	250	688	151	234	294	380	301	343	397	216	344	148	488	908
190.341	0	952	251	688	152	235	292	380	291	346	396	217	345	148	488	911
190.464	0	943	251	690	151	235	296	380	289	344	397	217	347	149	489	908
190.587	0	936	252	691	153	237	299	384	300	343	398	218	348	149	489	909
190.71	0	947	252	691	153	238	295	386	302	348	400	220	349	151	490	907
190.833	0	953	253	694	155	239	295	387	292	351	402	221	351	150	489	912
190.956	0	950	253	691	153	237	297	383	291	344	399	219	346	150	492	912
191.078	0	935	250	688	152	234	295	382	297	342	398	216	345	149	490	909
191.201	0	940	251	688	153	236	295	383	300	345	399	218	346	149	491	907
191.324	0	949	252	690	152	236	293	384	290	348	398	217	347	150	492	908
191.447	0	953	253	691	154	238	297	384	291	346	400	219	350	151	492	906
191.57	0	941	253	692	155	238	299	388	300	344	402	220	350	151	492	911
191.693	0	950	255	693	156	241	297	389	302	349	402	222	351	151	493	913
191.816	0	953	253	689	153	237	293	383	290	346	398	219	346	149	493	911
191.939	0	954	251	687	153	234	294	381	291	343	398	217	345	150	493	908
192.061	0	936	251	689	152	235	295	382	298	344	398	217	346	150	494	913
192.184	0	942	252	690	153	236	296	383	300	347	399	218	348	151	493	913
192.307	0	955	253	692	154	237	297	385	292	347	400	219	350	150	493	912
192.43	0	956	254	693	154	238	297	386	292	346	402	221	351	151	495	911
192.553	0	944	256	694	157	241	299	388	300	347	403	221	350	150	496	915
192.676	0	940	252	689	154	236	295	384	300	344	398	218	345	150	495	916
192.799	0	954	251	688	152	234	295	381	291	344	397	217	345	150	494	914
192.922	0	950	251	689	153	236	295	381	294	344	398	217	346	150	495	913
193.044	0	946	251	689	154	236	295	383	301	346	400	219	348	150	494	918
193.167	0	945	253	692	154	237	296	385	300	350	401	220	349	150	494	919
193.29	0	959	254	693	155	238	298	386	291	348	401	220	350	151	494	916
193.413	0	958	256	694	156	241	298	388	294	348	403	221	351	151	496	916
193.536	0	956	253	689	155	236	296	384	300	344	399	218	345	151	496	920
193.659	0	943	252	689	153	235	295	382	297	345	399	218	345	150	496	922
193.782	0	952	252	691	153	236	296	382	290	345	398	218	347	150	495	917
193.905	0	946	252	691	153	237	295	383	294	346	400	219	348	152	496	913
194.028	0	952	254	692	154	238	296	385	301	349	401	219	350	152	494	915
194.15	0	949	254	693	155	239	296	387	298	349	402	221	351	152	495	917
194.273	0	958	255	694	158	242	299	386	291	347	402	221	350	151	497	917
194.396	0	947	252	690	154	236	295	382	295	342	398	218	345	152	497	916
194.519	0	955	253	689	153	235	294	383	301	345	399	217	346	151	497	917
194.642	0	946	252	690	152	236	293	384	294	349	399	218	347	151	497	917
194.765	0	955	254	692	153	237	296	384	290	347	400	219	349	151	497	918
194.888	0	951	254	693	155	238	299	387	299	344	402	221	350	150	497	916
195.011	0	958	256	694	157	240	296	389	302	350	403	222	351	152	497	918
195.133	0	956	256	695	156	241	297	389	295	351	403	221	352	152	498	920
195.256	0	954	253	691	154	235	297	382	290	343	399	218	346	152	497	918
195.379	0	947	253	689	154	236	295	382	295	343	398	217	346	151	497	915
195.502	0	949	252	690	153	236	295	383	302	346	398	218	347	150	497	914
195.625	0	955	253	692	155	237	294	385	294	352	401	219	349	150	496	918
195.748	0	958	254	693	155	238	298	386	291	348	401	221	350	151	497	914
195.871	0	954	255	695	155	239	300	388	299	345	403	221	351	152	498	916
195.994	0	957	256	695	157	241	297	389	302	349	403	221	351	152	497	913
196.116	0	960	253	691	154	236	293	384	294	348	400	220	346	151	496	915
196.239	0	952	253	690	153	236	297	382	289	343	399	219	346	152	496	913
196.362	0	946	252	691	153	236	299	383	298	344	399	218	346	150	497	913
196.485	0	953	253	692	154	237	296	385	302	349	400	219	348	151	496	910
196.608	0	963	255	695	154	239	295	386	294	353	401	221	352	151	495	914
196.731	0	957	255	696	155	240	297	388	292	351	403	221	352	153	496	914
196.854	0	955	256	696	157	241	299	390	298	348	403	222	351	152	498	916
196.977	0	952	254	691	154	236	295	384	303	346	400	219	347	151	496	913
197.1	0	960	253	691	154	236	293	384	293	350	400	219	348	150	496	917
197.222	0	952	252	692	153	237	298	384	289	346	399	219	347	151	498	917
197.345	0	949	253	693	155	238	300	385	300	345	401	220	349	150	495	916
197.468	0	957	254	694	155	239	296	389	302	351	403	221	350	152	496	915
197.591	0	967	255	696	157	240	296	390	294	354	404	222	352	151	496	920
197.714	0	958	256	694	156	240	299	388	292	348	402	221	350	151	498	918
197.837	0	947	252	690	154	236	296	383	298	343	399	218	345	151	497	918
197.96	0	952	252	691	154	237	294	384	302	348	400	217	347	150	497	915
198.083	0	963	254	692	154	237	294	385	294	352	400	218	348	150	496	920
198.205	0	954	254	694	156	237	297	386	293	350	401	220	349	151	496	918
198.328	0	951	255	696	155	239	301	388	301	346	403	221	351	151	496	919
198.451	0	960	256	696	156	241	297	390	303	352	404	222	352	151	496	916
198.574	0	963	253	694	156	239	296	385	295	351	401	220	348	151	497	921
198.697	0	953	252	690	153	236	297	382	290	343	399	217	345	150	495	918
198.82	0	946	251	691	153	236	298	383	300	343	399	217	345	150	495	918
198.943	0	951	251	691	153	237	294	384	303	349	400	217	347	150	495	916
199.066	0	962	254	694	154	237	295	385	294	353	400	219	348	150	494	920
199.188	0	956	254	695	155	240	297	387	293	351	401	220	350	151	494	918
199.311	0	954	255	696	156	240	302	389	301	347	403	221	351	151	495	919
199.434	0	955	254	694	155	239	297	386	303	349	401	219	348	151	496	917
199.557	0	958	251	691	153	236	293	382	293	349	398	217	345	150	495	919
199.68	0	951	251	692	152	236	296	382	291	347	398	217	346	149	494	919
199.803	0	947	252	693	152	237	299	383	300	346	399	218	346	150	494	919
199.926	0	953	252	694	154	238	295	385	303	350	400	219	348	150	493	917
200.049	0	957	253	695	155	240	295	387	294	353	401	220	349	150	494	919
200.172	0	958	255	697	156	241	301	387	293	351	401	221	351	150	494	921
200.294	0	948	253	692	154	237	297	384	298	345	399	219	346	149	493	921
200.417	0	949	251	691	153	236	294	383	302	347	398	217	346	150	493	916
200.54	0	958	251	693	153	236	294	384	294	352	398	217	346	150	493	920
200.663	0	953	252	693	153	238	297	384	291	349	398	218	348	149	492	916
200.786	0	949	253	694	154	239	301	387	299	346	401	220	349	150	492	917
200.909	0	953	253	697	155	239	296	388	302	351	403	221	352	150	492	915
201.032	0	964	256	697	157	241	296	389	295	354	402	221	351	150	492	919
201.155	0	951	252	692	154	236	298	383	291	345	398	217	344	149	492	917
201.277	0	944	250	690	152	235	296	382	297	345	398	216	344	148	491	918
201.4	0	953	252	691	152	237	295	383	303	349	398	218	345	149	491	914
201.523	0	950	251	693	153	237	295	384	294	352	399	218	347	149	491	917
201.646	0	954	252	695	155	238	298	385	291	350	400	219	349	149	490	914
201.769	0	951	255	696	155	238	300	388	300	348	402	220	350	151	490	917
201.892	0	960	254	696	156	241	297	389	304	352	402	221	350	150	491	915
202.015	0	956	251	692	154	236	293	382	294	350	398	218	346	150	490	918
202.138	0	948	251	691	152	237	295	381	291	346	397	217	344	149	490	915
202.26	0	943	250	691	151	236	299	381	299	345	397	217	345	149	490	917
202.383	0	949	251	694	152	236	296	384	303	351	398	218	347	149	490	914
202.506	0	950	252	695	154	239	296	385	296	354	400	219	349	149	490	916
202.629	0	955	252	696	155	239	298	387	292	350	401	220	350	149	490	918
202.752	0	950	254	696	156	241	300	387	297	349	400	219	349	149	491	919
202.875	0	953	250	691	153	235	295	383	303	348	398	217	345	149	490	915
202.998	0	948	250	691	152	236	293	383	294	352	398	218	346	149	490	919
203.121	0	950	250	692	152	237	296	383	292	348	397	218	346	149	490	915
203.244	0	946	251	695	153	238	300	384	299	347	399	217	347	150	490	913
203.366	0	952	253	696	156	239	296	387	303	351	400	219	349	149	490	915
203.489	0	954	253	696	156	239	296	388	295	354	402	221	351	150	490	916
203.612	0	954	252	695	154	239	299	385	291	347	400	219	348	149	492	918
203.735	0	944	250	690	153	235	296	382	296	344	397	216	344	149	491	919
203.858	0	953	249	691	152	236	295	382	302	348	398	216	345	149	491	916
203.981	0	948	249	692	152	237	294	383	295	352	398	216	346	149	491	917
204.104	0	953	252	694	153	238	297	384	291	350	399	218	348	149	490	918
204.227	0	948	252	695	155	239	301	385	300	347	400	220	349	150	490	920
204.349	0	954	254	696	155	239	297	388	302	352	402	220	350	150	489	917
204.472	0	949	251	692	154	237	294	383	295	350	399	218	346	150	490	918
204.595	0	949	249	690	152	235	296	381	292	346	396	216	344	148	490	919
204.718	0	943	250	692	152	235	296	381	297	345	397	216	343	148	489	920
204.841	0	948	250	692	152	237	295	382	303	349	397	217	345	149	489	917
204.964	0	948	250	694	153	238	294	384	296	352	399	218	348	149	488	919
205.087	0	953	252	696	154	239	297	385	292	350	399	219	348	148	490	921
205.21	0	951	252	697	155	241	301	387	299	348	401	221	350	149	490	922
205.332	0	954	251	692	153	238	297	383	303	347	398	217	345	149	490	920
205.455	0	949	249	690	152	235	293	381	294	349	397	216	344	147	490	922
205.578	0	951	249	692	152	237	296	380	291	347	397	216	344	148	489	922
205.701	0	945	250	694	152	236	299	381	300	344	397	217	345	148	489	923
205.824	0	950	251	694	153	238	296	385	302	351	398	218	347	149	490	920
205.947	0	951	252	695	154	239	295	385	295	353	399	220	349	149	489	921
206.07	0	956	253	697	155	240	299	386	292	349	400	220	350	150	490	920
206.193	0	946	250	692	152	236	296	381	297	344	396	217	345	149	488	917
206.316	0	953	250	692	151	235	295	382	303	348	397	216	344	149	490	916
206.438	0	949	250	693	152	236	294	382	295	351	397	217	345	149	489	916
206.561	0	953	251	694	153	238	297	383	291	349	397	218	347	149	489	917
206.684	0	950	252	694	154	238	300	385	299	346	399	219	348	149	489	920
206.807	0	954	253	697	155	239	296	387	303	351	401	219	350	150	488	917
206.93	0	954	254	695	155	241	296	385	296	352	401	219	348	150	490	922
207.053	0	951	249	690	152	236	296	381	290	343	397	216	343	148	490	918
207.176	0	944	249	691	151	236	298	381	299	342	397	216	343	149	489	920
207.299	0	948	248	692	152	237	294	382	302	348	397	217	345	149	490	917
207.421	0	951	251	694	153	238	294	382	295	352	398	218	347	149	488	920
207.544	0	956	251	696	154	239	296	384	292	350	400	219	348	150	489	916
207.667	0	950	253	696	153	240	300	387	299	346	400	220	349	150	490	918
207.79	0	959	253	696	154	241	297	387	304	349	401	220	348	149	490	915
207.913	11	956	249	690	152	236	292	381	294	349	398	217	344	148	490	917
208.036	0	951	249	691	152	236	297	380	291	345	397	215	344	148	489	914
208.159	0	945	250	692	151	237	299	381	300	343	397	215	345	148	489	912
208.282	0	948	250	693	151	237	296	383	303	348	399	217	348	149	488	912
208.404	0	952	251	695	153	239	294	384	295	352	400	218	348	150	488	913
208.527	0	955	252	695	154	239	298	386	292	350	400	220	350	150	489	914
208.65	0	953	253	696	155	240	298	385	297	347	401	221	349	149	491	916
208.773	0	955	249	690	152	236	294	381	302	345	397	216	344	149	490	913
208.896	0	951	250	690	152	236	292	381	294	348	397	217	346	148	490	916
209.019	0	952	250	692	151	236	296	382	291	345	397	216	345	148	491	914
209.142	0	950	251	693	153	237	299	383	299	344	399	218	348	150	490	916
209.265	0	954	253	694	153	239	296	386	302	350	400	218	349	151	491	913
209.388	0	957	252	695	155	240	294	387	295	352	401	221	350	150	492	915
209.51	0	957	252	694	154	239	299	385	290	344	399	219	348	149	493	916
209.633	0	947	249	689	153	235	295	381	295	341	397	216	344	148	492	916
209.756	0	954	249	689	151	235	293	382	301	345	397	216	345	149	492	914
209.879	0	951	250	690	152	235	293	382	293	349	397	217	347	149	493	918
210.002	0	956	251	692	152	236	297	383	290	346	399	218	348	150	493	915
210.125	0	952	252	693	153	238	300	385	299	344	400	219	350	151	493	917
210.248	0	957	253	693	155	239	295	388	302	348	402	220	351	151	494	915
210.371	0	959	251	692	153	237	294	384	294	347	398	218	347	148	495	921
210.493	0	952	250	688	151	234	295	380	289	341	397	215	344	150	494	918
210.616	0	947	250	690	152	235	297	380	297	340	397	216	345	149	495	915
210.739	0	951	250	691	152	236	293	382	301	347	397	217	346	149	494	915
210.862	0	953	251	692	153	236	294	383	294	349	399	218	349	150	494	917
210.985	0	957	252	692	154	238	297	384	290	347	399	218	350	151	495	918
211.108	0	953	253	694	155	239	300	386	298	344	400	220	350	151	495	920
211.231	0	957	252	691	153	236	295	383	302	344	397	217	346	149	496	917
211.354	0	952	248	688	152	235	291	380	294	346	396	216	345	150	497	918
211.476	0	955	251	691	152	236	295	381	289	343	396	216	346	149	496	920
211.599	0	950	251	691	153	235	298	382	298	341	396	216	347	150	496	921
211.722	0	952	252	691	153	237	294	383	301	347	397	218	348	151	497	920
211.845	0	956	252	693	153	238	294	386	294	349	399	219	349	151	496	921
211.968	0	961	253	695	155	239	298	386	291	346	399	219	350	151	498	923
212.091	0	949	251	690	152	236	295	382	296	341	397	216	344	150	499	925
212.214	0	959	251	689	152	235	293	381	301	343	396	216	345	149	498	922
212.337	0	954	252	692	152	235	292	382	293	348	397	216	346	150	498	923
212.46	0	955	251	693	152	237	296	382	291	345	396	217	347	150	498	924
212.582	0	953	253	694	153	238	299	384	298	342	398	218	349	151	498	926
212.705	0	958	253	694	155	238	295	387	301	347	401	219	350	151	499	924
212.828	0	959	254	694	155	239	295	387	294	347	400	218	349	150	500	925
212.951	0	955	251	689	153	235	296	380	289	339	396	216	344	150	499	925
213.074	0	947	251	689	150	234	297	381	297	338	395	215	344	149	499	923
213.197	0	952	250	690	151	236	293	382	300	344	397	216	346	149	499	922
213.32	0	955	252	692	153	236	296	383	295	346	397	216	348	150	498	925
213.443	0	958	254	694	153	238	297	384	290	345	398	218	349	150	499	922
213.565	0	954	254	695	155	238	299	385	298	343	399	219	350	151	498	919
213.688	0	957	254	694	155	239	296	386	302	346	399	219	348	151	498	919
213.811	0	961	251	689	152	235	292	381	292	345	395	215	345	149	496	923
213.934	0	953	250	691	151	234	294	379	290	342	395	215	346	149	496	919
214.057	0	947	250	692	150	235	297	381	298	341	395	216	347	149	496	916
214.18	0	953	252	693	152	237	295	383	300	346	396	216	348	149	496	916
214.303	0	955	251	694	153	238	293	384	292	350	396	217	350	150	494	919
214.426	0	959	252	695	154	237	295	385	292	347	399	218	351	150	493	916
214.548	0	950	252	694	154	237	297	384	297	344	398	217	347	149	495	916
214.671	0	949	251	690	151	235	294	381	300	344	394	215	345	148	493	911
214.794	0	958	249	690	151	234	292	381	292	347	395	215	347	148	493	915
214.917	0	953	251	690	150	234	295	381	289	344	395	215	347	149	494	913
215.04	0	948	251	692	152	236	299	384	298	342	397	217	349	149	493	914
215.163	0	955	252	694	153	238	295	386	301	347	398	218	350	149	493	911
215.286	0	957	253	693	154	238	295	387	293	352	398	219	351	149	493	916
215.409	0	954	251	692	152	237	298	383	290	342	395	215	348	148	494	913
215.532	0	943	249	689	151	233	296	380	298	337	394	214	345	147	492	913
215.654	0	948	249	689	151	233	293	381	300	343	394	214	346	147	491	909
215.777	0	957	249	690	151	234	292	381	293	347	394	214	348	148	491	912
215.9	0	951	251	692	151	235	296	383	290	346	395	215	349	148	492	911
216.023	0	947	252	692	153	236	299	385	299	342	396	217	350	148	491	913
216.146	0	955	252	693	154	238	295	387	301	348	398	218	351	148	491	911
216.269	0	960	252	692	153	238	295	384	293	347	396	216	349	147	493	915
216.392	0	949	249	689	151	234	297	380	288	339	394	213	345	147	490	913
216.515	0	940	249	689	150	234	297	380	299	339	392	213	346	145	492	912
216.637	0	947	249	689	151	234	294	381	301	346	394	213	348	146	490	912
216.76	0	959	250	692	151	236	294	383	292	349	394	215	349	147	489	914
216.883	0	952	251	693	152	237	296	384	291	347	395	216	350	147	491	913
217.006	0	950	252	694	154	238	299	387	298	344	397	217	352	148	490	914
217.129	0	953	251	694	154	239	297	386	301	346	396	216	348	148	489	912
217.252	0	957	249	689	150	234	292	382	292	345	393	214	345	146	489	915
217.375	0	950	249	689	151	234	296	380	288	342	393	215	346	147	490	913
217.498	0	943	248	690	150	235	298	382	298	341	393	215	347	146	490	913
217.62	0	950	251	691	151	236	295	384	301	347	395	215	349	147	489	911
217.743	0	963	251	694	152	236	294	386	293	350	396	217	350	147	490	914
217.866	0	956	252	693	153	238	298	387	292	348	397	217	351	148	491	917
217.989	0	949	252	693	153	238	298	385	296	343	396	216	347	148	492	919
218.112	0	949	249	688	150	234	293	380	301	343	394	213	345	146	492	917
218.235	0	957	248	689	151	234	292	381	292	345	393	214	346	146	491	921
218.358	0	950	249	691	151	236	296	382	289	343	393	214	346	146	491	920
218.481	0	948	251	690	151	235	298	384	298	341	394	216	348	147	491	921
218.604	0	955	251	692	153	237	296	386	302	347	397	217	349	149	492	918
218.726	0	959	252	693	155	238	294	388	293	351	398	217	350	148	492	920
218.849	0	957	253	693	154	239	298	386	291	344	396	216	348	148	493	922
218.972	0	945	250	689	151	234	296	381	298	338	394	214	344	147	492	922
219.095	0	949	248	688	151	234	294	382	301	343	394	213	346	146	492	919
219.218	0	959	249	689	150	235	292	382	293	347	393	215	346	146	493	923
219.341	0	954	250	692	153	236	296	383	290	345	395	216	348	147	492	921
219.464	0	952	252	693	153	237	299	385	298	343	396	217	349	148	492	922
219.587	0	957	253	693	153	238	296	388	301	348	397	216	350	149	492	920
219.709	0	964	253	693	155	239	295	387	294	349	397	218	350	148	493	925
219.832	0	953	249	688	152	235	297	381	290	340	394	214	344	147	493	922
219.955	0	949	250	688	152	234	298	381	298	339	394	214	345	147	491	923
220.078	0	950	249	689	152	235	293	383	301	344	394	214	346	147	491	919
220.201	0	954	250	690	152	237	293	383	292	348	395	216	347	147	493	923
220.324	0	959	252	692	153	237	297	385	290	346	396	217	350	148	492	921
220.447	0	955	253	693	154	237	299	387	298	343	399	218	351	149	492	919
220.57	0	964	252	693	155	239	297	387	302	346	398	218	348	148	492	920
220.692	0	961	250	689	151	234	292	382	293	346	394	215	345	148	493	920
220.815	0	955	250	689	152	235	296	382	290	342	394	214	345	147	493	921
220.938	0	949	250	689	152	235	298	383	297	340	395	215	346	147	492	919
221.061	0	955	251	690	153	235	295	385	301	346	397	216	348	148	492	919
221.184	0	955	251	693	153	237	297	387	296	348	398	217	350	148	491	921
221.307	0	961	252	693	155	238	298	388	290	347	399	219	351	149	492	922
221.43	0	955	253	694	155	239	299	387	297	345	397	218	349	149	493	923
221.553	0	958	249	688	152	234	294	383	300	342	394	214	344	147	493	921
221.676	0	950	249	687	151	235	292	382	293	345	394	214	346	148	492	920
221.798	0	953	248	689	152	234	296	382	289	343	395	216	346	147	492	920
221.921	0	948	248	690	151	235	298	383	297	341	395	216	347	148	492	919
222.044	0	960	251	690	153	236	295	386	301	347	396	216	349	148	492	920
222.167	0	954	251	692	153	238	297	387	296	347	398	218	350	148	491	921
222.29	0	958	252	692	154	237	299	386	291	346	398	217	350	148	492	922
222.413	0	948	249	687	151	233	295	381	295	341	395	214	344	148	491	918
222.536	0	955	248	686	151	234	294	381	301	344	394	214	345	147	491	918
222.659	0	948	248	687	151	233	295	382	296	344	395	214	346	147	491	919
222.781	0	952	248	689	151	235	296	382	289	345	395	216	348	147	489	919
222.904	0	949	250	690	152	236	299	384	297	343	396	217	348	147	491	922
223.027	0	959	250	690	153	237	295	387	301	347	398	218	350	148	491	920
223.15	0	948	251	690	153	237	296	385	294	349	397	217	348	147	492	921
223.273	0	948	248	686	151	233	296	380	289	341	393	214	343	147	492	921
223.396	0	942	247	687	151	233	295	380	294	342	394	214	345	147	491	923
223.519	0	953	247	688	150	233	294	382	301	345	394	214	346	147	491	920
223.642	0	946	249	689	152	235	295	383	296	346	396	216	348	148	491	922
223.764	0	955	250	690	153	236	297	384	290	345	397	217	349	148	490	923
223.887	0	952	250	691	154	236	300	388	297	343	398	218	351	148	491	922
224.01	0	955	250	690	153	236	297	385	302	345	396	216	346	147	493	923
224.133	0	942	247	686	150	233	291	380	294	345	394	214	344	146	491	923
224.256	0	946	246	686	150	232	295	379	289	342	392	214	344	145	491	924
224.379	0	943	247	687	151	234	295	380	293	342	393	214	345	146	491	923
224.502	0	952	247	689	151	234	293	382	300	346	395	215	347	148	490	923
224.625	0	945	249	690	152	236	295	385	297	347	396	216	349	148	489	923
224.748	0	956	249	691	153	236	298	385	290	346	397	218	350	148	489	923
224.87	0	945	248	690	152	236	298	382	295	344	395	215	346	147	491	922
224.993	0	950	246	684	150	232	293	380	299	342	393	213	343	146	490	922
225.116	0	940	246	686	150	233	294	379	296	344	392	214	344	146	490	924
225.239	0	948	246	687	150	233	295	379	289	344	392	215	345	146	489	923
225.362	0	944	249	689	150	234	296	382	294	344	394	215	347	147	489	921
225.485	0	953	249	691	152	236	294	384	300	347	396	216	348	147	489	923
225.608	0	945	251	691	152	236	297	385	297	347	397	217	350	147	488	924
225.731	0	950	249	690	152	236	297	382	290	344	395	215	346	147	490	922
225.853	0	943	247	687	151	232	295	380	293	339	393	214	344	147	488	919
225.976	0	951	248	687	151	233	294	382	300	343	393	214	344	146	489	920
226.099	0	940	248	688	151	234	295	381	297	345	395	214	346	147	489	920
226.222	0	951	249	691	152	235	297	382	289	344	395	216	347	147	488	921
226.345	0	948	249	692	154	236	297	385	293	346	396	216	348	148	489	920
226.468	0	956	250	692	153	238	295	386	301	346	396	218	348	147	490	927
226.591	0	941	247	688	151	233	292	380	295	345	393	213	343	146	490	923
226.714	0	948	247	688	151	233	294	379	289	341	393	213	343	146	490	922
226.836	0	941	248	688	151	233	295	380	293	341	393	213	344	147	490	921
226.959	0	952	248	689	150	235	294	382	300	344	394	215	345	147	490	927
227.082	0	944	249	691	152	235	296	383	298	345	395	217	346	147	490	925
227.205	0	955	250	693	154	236	296	384	290	345	396	217	349	148	489	925
227.328	0	948	251	692	154	238	298	384	294	344	397	217	348	147	490	923
227.451	0	952	247	686	152	233	294	380	299	341	393	213	342	146	490	923
227.574	0	941	246	686	150	233	293	379	296	341	393	213	343	147	490	925
227.697	0	948	246	686	151	232	294	379	289	342	392	213	343	146	489	924
227.82	0	943	247	689	151	233	298	381	295	339	394	215	345	146	489	923
227.942	0	949	249	690	152	235	294	382	300	344	395	216	347	147	490	924
228.065	0	945	250	691	154	235	296	384	297	346	396	217	348	147	489	926
228.188	0	955	250	691	154	237	298	383	290	343	395	216	346	148	490	925
228.311	0	941	246	687	151	232	294	379	293	339	392	213	341	146	489	924
228.434	0	953	246	685	151	233	293	379	300	342	392	212	342	147	489	924
228.557	0	941	247	687	151	232	294	379	296	343	393	213	344	147	489	926
228.68	0	953	248	689	152	234	295	379	290	343	393	214	346	147	488	925
228.803	0	947	248	690	153	235	295	382	293	343	394	215	346	147	489	924
228.925	0	952	249	690	154	236	294	384	301	346	397	216	348	148	489	926
229.048	0	945	248	688	152	236	294	381	294	345	394	215	344	147	489	926
229.171	0	948	246	685	150	232	294	378	290	340	391	213	341	146	488	926
229.294	0	943	246	687	150	232	294	378	293	339	392	213	342	146	488	924
229.417	0	955	246	686	151	234	293	380	300	343	392	213	343	147	488	925
229.54	0	945	248	688	152	234	294	381	296	344	394	215	346	147	488	927
229.663	0	956	249	690	153	234	296	382	290	344	395	216	347	147	488	926
229.786	0	949	250	691	154	236	298	384	295	342	395	216	347	148	489	925
229.908	0	953	247	686	151	233	294	379	299	340	392	213	341	146	488	926
230.031	0	942	245	684	151	231	293	378	296	340	391	212	340	147	487	930
230.154	0	950	245	685	150	232	294	377	289	341	391	213	341	146	487	926
230.277	0	945	246	686	150	233	297	379	295	338	391	213	343	146	486	924
230.4	0	949	247	688	152	234	293	381	300	343	394	214	344	147	486	925
230.523	0	945	248	689	153	235	296	382	297	344	394	215	346	148	486	926
230.646	0	954	248	690	153	236	297	382	290	342	394	216	344	146	487	926
230.769	0	939	243	684	150	231	295	377	293	338	391	211	339	146	483	924
230.892	0	952	244	683	150	232	293	376	300	340	391	212	340	146	483	924
231.014	0	939	244	684	149	232	293	377	296	342	391	211	342	146	483	928
231.137	0	950	244	687	151	234	295	378	289	341	392	213	343	147	482	925
231.26	0	943	245	687	152	234	296	379	293	341	392	214	343	146	483	923
231.383	0	949	245	687	152	234	294	382	299	343	394	215	345	147	482	924
231.506	0	941	245	686	152	235	296	380	298	342	392	214	343	145	481	928
231.629	0	949	244	683	151	231	293	375	290	338	389	212	339	145	480	924
231.752	0	939	244	683	151	231	293	376	292	338	390	212	341	145	480	922
231.875	0	942	244	684	150	232	293	378	299	340	390	212	341	145	480	928
231.997	0	941	244	685	151	233	294	378	297	342	391	214	343	147	480	927
232.12	0	952	246	688	152	233	295	380	289	341	392	214	345	146	481	924
232.243	0	949	247	688	152	235	297	381	293	340	393	215	345	146	483	924
232.366	0	950	242	683	150	232	293	377	300	338	391	213	340	145	480	923
232.489	0	938	243	682	150	231	293	375	296	338	390	211	340	145	480	926
232.612	0	947	243	683	150	232	295	375	289	339	389	212	340	145	480	923
232.735	0	939	243	685	150	234	297	377	295	336	391	213	342	145	480	921
232.858	0	946	244	686	151	234	293	379	299	342	393	214	343	146	480	926
232.98	0	942	245	687	153	235	294	381	297	343	393	214	346	147	481	926
233.103	0	951	245	687	152	234	296	379	290	340	392	215	343	146	482	924
233.226	0	943	242	682	148	231	293	374	292	336	389	210	338	144	479	921
233.349	0	941	242	682	149	231	291	375	299	338	390	211	339	145	479	921
233.472	0	936	241	683	148	232	294	376	296	340	390	212	341	146	479	925
233.595	0	948	243	685	150	232	294	378	289	341	390	213	342	145	480	922
233.718	0	942	244	685	151	233	298	379	294	337	391	213	344	146	481	921
233.841	0	947	245	687	152	235	294	381	299	343	393	215	345	147	481	926
233.964	0	940	244	686	151	234	295	378	297	340	391	212	342	146	481	926
234.086	0	945	241	683	149	231	293	375	290	337	389	211	339	144	480	923
234.209	0	942	241	684	149	231	294	376	292	336	388	211	340	145	480	921
234.332	0	939	243	684	148	232	292	377	298	340	390	212	341	145	480	921
234.455	0	939	243	686	150	232	293	377	297	341	391	213	343	146	480	925
234.578	0	951	244	688	151	234	295	381	290	341	392	213	344	146	481	922
234.701	0	951	246	688	152	236	296	379	292	339	391	213	343	146	481	921
234.824	0	939	243	683	150	232	293	376	298	336	389	210	339	146	481	925
234.947	0	936	244	683	149	232	292	377	296	338	390	211	340	145	480	924
235.069	0	947	244	685	150	232	293	377	289	338	389	211	341	145	480	921
235.192	0	947	244	686	150	233	295	378	291	339	391	213	342	145	481	919
235.315	0	943	246	687	151	233	293	380	299	341	392	213	344	146	481	924
235.438	0	943	246	689	153	235	294	383	298	343	394	215	347	146	483	925
235.561	0	951	245	687	151	233	296	378	291	338	391	213	340	145	482	922
235.684	0	944	243	683	150	231	293	376	291	335	389	210	339	146	480	919
235.807	0	936	243	684	150	232	291	378	299	337	388	211	340	145	480	924
235.93	0	936	244	685	150	231	292	377	297	339	390	212	341	145	480	923
236.052	0	951	244	687	151	234	293	378	289	340	391	212	343	145	480	921
236.175	0	948	245	688	152	234	295	380	291	340	392	214	344	146	481	919
236.298	0	944	247	690	153	236	298	383	302	339	394	214	344	147	481	925
236.421	0	936	246	686	151	234	294	379	297	338	390	212	340	145	480	924
236.544	0	948	244	685	150	232	293	377	289	337	389	210	338	144	479	919
236.667	0	945	245	685	149	233	294	377	290	336	389	211	339	145	478	918
236.79	0	935	245	686	149	233	295	378	302	336	390	211	341	145	478	924
236.913	0	938	245	687	151	233	293	379	297	341	390	213	342	145	479	924
237.036	0	953	247	689	153	235	295	381	290	340	393	214	344	146	479	922
237.158	0	949	247	689	153	235	296	381	291	339	392	213	342	145	479	920
237.281	0	936	244	685	151	232	293	377	297	335	390	210	338	144	478	925
237.404	0	935	245	685	150	232	292	378	297	338	390	211	340	145	478	923
237.527	0	947	245	686	150	233	293	377	289	337	390	211	340	145	477	920
237.65	0	947	246	688	150	233	295	379	290	337	391	212	342	145	476	919
237.773	0	933	246	689	151	235	296	381	301	337	392	213	344	145	477	924
237.896	0	940	248	689	153	235	293	384	298	343	393	215	346	146	478	924
238.019	0	949	247	689	152	235	296	381	291	338	392	213	343	145	478	921
238.141	0	950	245	685	151	231	293	378	290	335	390	210	338	145	478	919
238.264	0	934	244	684	151	232	293	379	297	335	390	211	339	144	477	925
238.387	0	933	245	685	149	231	292	379	298	338	390	212	340	144	477	923
238.51	0	946	245	687	150	233	294	380	290	339	392	213	342	145	476	920
238.633	0	945	247	688	152	234	295	381	290	338	393	213	344	146	477	919
238.756	0	935	248	689	153	235	296	384	300	338	394	214	346	146	478	922
238.879	0	937	247	689	153	235	295	383	300	341	394	214	343	145	479	925
239.002	0	946	244	686	150	232	294	379	290	336	391	212	340	144	476	920
239.124	0	947	243	685	150	231	293	378	289	336	391	211	339	145	478	918
239.247	0	927	244	686	150	232	295	380	299	334	391	211	342	145	477	921
239.37	0	935	246	687	150	234	293	381	299	340	393	212	343	145	477	918
239.493	0	948	247	689	152	233	294	382	291	341	393	214	344	146	477	920
239.616	0	951	248	689	153	234	295	384	290	342	394	215	347	146	478	918
239.739	0	935	249	691	153	237	298	385	301	338	395	214	347	146	480	921
239.862	0	935	245	686	152	232	293	380	299	339	393	212	341	146	480	918
239.985	0	944	246	686	151	232	294	381	292	338	393	212	342	146	480	920
240.108	0	945	246	687	150	233	293	380	290	337	392	212	343	145	480	917
240.23	0	932	247	688	151	234	296	383	299	336	394	214	344	146	481	921
240.353	0	940	247	688	153	234	294	385	299	343	395	215	346	146	481	920
240.476	0	951	250	691	155	236	295	386	293	344	397	216	348	147	483	924
240.599	0	946	250	692	154	239	297	387	292	342	397	216	348	147	485	922
240.722	0	932	247	687	153	233	297	382	300	335	395	212	342	147	484	922
240.845	0	939	247	685	151	233	292	381	299	339	393	212	343	147	485	920
240.968	0	944	247	686	151	232	292	381	290	341	393	213	343	146	485	925
241.091	0	944	247	688	152	233	295	383	290	340	394	214	345	147	485	923
241.213	0	938	249	689	153	235	297	384	299	338	396	215	347	148	486	923
241.336	0	949	251	691	154	237	294	388	300	345	398	216	349	148	487	921
241.459	0	955	251	692	156	238	294	390	292	348	399	218	350	148	488	926
241.582	0	949	249	690	154	234	295	384	291	340	395	214	344	147	490	924
241.705	0	937	248	687	152	232	296	382	299	335	395	213	343	148	490	923
241.828	0	943	248	686	152	234	292	384	300	340	395	213	344	147	489	920
241.951	0	956	248	688	152	233	292	385	292	343	395	214	346	147	490	925
242.074	0	951	250	690	153	235	294	384	290	342	397	216	347	148	489	923
242.196	0	946	252	691	155	237	298	388	298	340	399	217	349	148	490	924
242.319	0	954	252	692	156	238	295	390	302	346	400	218	351	149	491	923
242.442	0	960	252	692	155	237	294	387	294	345	398	216	348	147	493	927
242.565	0	950	249	688	153	234	296	384	289	338	396	214	344	149	493	925
242.688	0	944	249	688	154	234	297	384	297	336	396	213	345	148	493	925
242.811	0	950	251	688	153	235	293	386	301	342	397	214	346	149	494	922
242.934	0	955	252	692	154	236	295	387	295	343	398	216	349	149	493	924
243.057	0	959	253	692	155	237	296	389	291	344	399	217	349	150	493	925
243.18	0	958	254	693	157	239	299	391	299	343	402	219	351	150	495	926
243.302	0	962	253	691	156	237	296	389	302	343	398	216	347	149	497	924
243.425	0	956	250	688	154	234	291	386	293	344	397	214	345	148	496	928
243.548	0	957	250	689	154	234	295	385	290	340	396	215	346	148	496	925
243.671	0	952	251	689	154	234	298	386	297	338	396	214	347	149	497	924
243.794	1	957	252	691	155	236	294	389	301	344	399	216	349	150	498	925
243.917	0	954	253	693	156	237	296	391	297	346	400	218	351	149	496	927
244.04	0	963	254	695	157	239	298	393	291	347	402	220	352	151	497	927
244.163	0	953	254	693	156	237	297	389	296	343	398	217	347	149	499	925
244.285	0	958	251	688	154	233	293	386	300	340	397	215	344	149	498	924
244.408	0	948	250	689	153	234	295	386	297	341	397	214	346	150	498	926
244.531	0	956	251	690	154	234	295	387	289	342	396	216	346	149	497	925
244.654	0	953	253	692	155	236	298	388	297	340	398	217	348	149	498	923
244.777	0	956	254	693	155	238	295	391	301	345	401	217	350	149	498	924
244.9	0	956	255	694	157	239	297	393	298	347	402	219	351	150	497	926
245.023	0	962	255	693	156	239	297	389	291	343	399	217	348	149	500	926
245.146	0	949	252	690	154	235	294	387	295	340	396	214	345	149	497	924
245.268	0	955	252	690	155	234	294	387	300	342	397	214	346	148	497	925
245.391	0	951	252	691	154	235	295	387	298	342	398	216	346	148	497	929
245.514	0	966	253	693	156	237	296	389	290	344	399	216	349	149	497	925
245.637	0	957	255	695	156	237	296	390	294	345	399	218	350	151	497	924
[truncated: 1,013 more rows]

## Sheet: D850
	SNR :	43	40	59	44	46	49	46	48	47	44	45	46	54	39	43
Time	Marker	ch1	ch2	ch3	ch4	ch5	ch6	ch7	ch8	ch9	ch10	ch11	ch12	ch13	ch14	ch15
0.24576	0	736	217	516	142	211	277	358	284	298	363	199	302	125	558	1009
0.36864	0	736	217	516	142	211	277	358	284	298	363	199	302	125	558	1009
0.49152	0	757	225	520	143	202	273	359	289	306	364	201	315	125	573	1041
0.6144	0	769	232	523	144	199	268	360	293	306	365	201	320	126	577	1040
0.73728	0	766	234	527	144	200	267	364	300	308	368	204	323	127	574	1044
0.86016	0	778	235	530	146	200	270	365	296	316	370	205	325	128	575	1045
0.98304	0	776	236	530	144	204	269	361	297	311	367	203	323	128	575	1044
1.10592	0	760	232	522	141	195	266	360	295	307	364	201	319	127	571	1043
1.2288	0	768	233	523	140	195	265	360	300	310	364	201	321	127	570	1043
1.35168	0	774	234	524	141	198	266	360	298	312	366	202	322	127	570	1044
1.47456	0	778	234	525	142	199	265	361	297	312	366	204	323	127	571	1043
1.59744	0	777	236	525	143	198	268	365	298	314	370	204	326	127	572	1045
1.72032	0	778	237	529	145	203	272	366	300	316	369	204	326	128	571	1045
1.8432	0	777	235	523	141	196	266	360	299	310	365	202	320	128	568	1044
1.96608	0	776	234	522	141	196	263	360	296	307	365	202	320	128	567	1045
2.08896	0	769	234	523	140	196	266	362	297	311	367	202	321	127	569	1044
2.21184	0	768	235	525	141	196	268	365	299	315	368	203	323	128	573	1045
2.33472	0	784	236	526	146	201	268	363	297	315	369	204	324	128	575	1047
2.4576	0	782	237	528	146	203	268	361	297	312	368	204	324	128	574	1046
2.58048	0	770	234	522	140	196	265	360	298	307	366	202	319	127	571	1045
2.70336	0	767	234	522	140	195	266	361	298	311	366	202	320	127	570	1045
2.82624	0	781	234	525	141	196	267	362	296	312	367	203	321	127	571	1046
2.94912	0	783	236	525	143	200	266	362	297	312	368	203	323	128	570	1047
3.072	0	780	238	527	144	199	267	365	299	314	371	205	326	128	571	1044
3.19488	0	776	239	529	145	204	273	366	300	317	370	205	325	128	573	1047
3.31776	0	781	235	524	140	197	266	360	297	311	365	202	319	128	571	1044
3.44064	0	781	235	522	141	196	262	360	297	308	365	202	319	128	571	1044
3.56352	0	773	235	522	141	196	266	362	298	311	366	202	320	128	572	1045
3.6864	0	778	237	525	141	197	268	364	298	316	368	203	323	128	573	1047
3.80928	0	788	238	526	145	202	268	363	298	316	370	204	325	129	572	1050
3.93216	0	788	240	528	147	205	268	364	298	313	370	206	325	129	572	1045
4.05504	0	774	237	523	140	196	266	361	299	308	366	202	320	128	571	1044
4.17792	0	778	236	521	140	196	268	361	298	312	366	201	319	128	569	1044
4.3008	0	785	238	524	141	196	267	363	298	314	367	203	320	128	569	1046
4.42368	0	788	238	526	144	199	264	362	298	311	368	203	322	128	568	1043
4.54656	0	783	240	526	144	199	267	365	299	315	370	204	325	129	568	1045
4.66944	0	787	241	528	147	205	272	365	300	320	372	206	327	129	570	1047
4.79232	0	782	238	526	142	199	269	362	298	312	367	204	321	128	569	1047
4.9152	0	786	237	522	141	195	262	361	298	309	366	203	319	128	567	1047
5.03808	0	779	238	523	140	197	266	363	300	311	367	203	319	128	568	1045
5.16096	0	786	238	525	144	200	269	363	299	317	368	203	322	128	569	1046
5.28384	0	795	240	526	147	202	268	364	298	318	371	205	325	130	570	1048
5.40672	0	796	241	529	147	206	267	365	300	316	372	207	326	129	572	1044
5.5296	0	781	239	526	142	199	268	363	301	312	368	204	321	129	570	1044
5.65248	0	784	237	522	142	197	267	363	299	315	368	203	320	129	570	1045
5.77536	0	784	238	525	142	198	268	363	298	314	369	203	321	129	571	1047
5.89824	0	795	239	526	145	201	265	363	299	313	370	204	323	129	570	1043
6.02112	0	790	241	526	146	201	268	367	300	316	372	206	326	129	573	1045
6.144	0	797	242	528	148	204	271	369	301	321	374	208	329	129	574	1047
6.26688	0	791	241	530	145	205	272	365	299	315	370	206	324	129	573	1048
6.38976	0	793	239	522	141	197	266	362	296	310	367	204	321	128	571	1047
6.51264	0	785	239	523	142	197	265	363	300	312	369	203	320	128	571	1043
6.63552	0	790	238	525	142	198	269	365	299	319	369	204	323	129	572	1045
6.7584	0	795	239	526	147	203	269	364	298	318	371	205	325	129	571	1044
6.88128	0	805	240	527	146	201	265	367	300	315	373	206	327	130	572	1032
7.00416	0	795	242	529	147	207	272	368	301	319	374	208	329	129	571	1032
7.12704	0	795	238	526	142	199	270	365	300	316	369	205	322	129	570	1036
7.24992	0	791	237	522	141	197	267	362	298	315	368	203	322	128	570	1037
7.3728	0	800	237	524	141	196	266	364	298	315	369	203	322	128	571	1032
7.49568	0	792	239	524	142	198	267	366	301	315	370	204	324	129	571	1034
7.61856	0	803	240	527	144	201	271	367	300	321	373	205	327	129	572	1036
7.74144	0	801	240	529	149	203	270	368	299	320	375	206	329	129	572	1038
7.86432	0	810	242	529	146	205	272	368	298	318	373	208	328	129	574	1035
7.9872	0	791	238	523	141	197	266	363	301	311	369	203	321	128	571	1034
8.11008	0	797	237	522	142	197	269	363	299	315	369	203	322	128	572	1036
8.23296	0	792	237	524	142	198	267	364	297	316	370	204	323	129	572	1038
8.35584	0	809	239	524	144	201	268	365	297	317	372	205	326	129	572	1035
8.47872	0	797	240	526	145	201	269	370	302	318	373	206	328	129	575	1038
8.6016	0	809	242	529	146	203	272	373	301	324	377	208	332	130	576	1040
8.72448	0	803	240	530	145	205	273	367	299	318	373	207	326	129	575	1041
8.84736	0	806	238	523	142	198	266	364	297	313	369	204	323	128	574	1037
8.97024	0	795	238	523	142	198	266	365	302	314	370	205	324	128	574	1037
9.09312	0	801	240	525	143	198	269	367	300	319	371	205	326	129	575	1038
9.216	0	804	241	529	145	201	270	368	297	321	374	206	328	129	575	1042
9.33888	0	817	242	528	148	202	268	372	299	320	376	208	331	129	576	1038
9.46176	0	810	245	533	148	207	273	373	302	321	377	209	331	130	577	1040
9.58464	0	806	241	527	143	200	270	367	300	318	370	205	325	129	576	1039
9.70752	0	795	240	524	142	198	268	366	299	316	370	205	323	129	577	1041
9.8304	0	812	241	526	143	198	268	367	298	318	372	204	325	128	576	1037
9.95328	0	808	242	528	143	199	268	371	302	320	374	206	327	130	578	1027
10.0762	0	821	243	529	147	200	269	377	304	322	379	209	331	130	581	1076
10.199	0	825	245	533	146	203	271	380	301	324	379	210	332	130	589	1086
10.3219	0	832	243	532	146	205	272	374	300	320	374	208	328	130	588	1089
10.4448	0	815	240	526	143	199	266	369	304	314	371	205	323	129	586	1086
10.5677	0	820	240	526	142	200	268	369	304	318	371	204	323	128	588	1085
10.6906	0	811	239	528	143	199	270	368	300	320	371	204	323	130	591	1084
10.8134	0	819	241	528	146	203	268	370	301	322	373	206	325	129	593	1077
10.9363	0	818	243	530	145	201	270	375	305	321	375	207	327	130	594	1073
11.0592	0	823	244	532	148	207	272	374	306	323	376	209	330	130	594	1076
11.1821	0	812	241	530	143	203	273	369	299	317	370	206	324	129	593	1076
11.305	0	814	240	525	142	199	267	367	300	316	369	205	322	129	590	1072
11.4278	0	812	240	525	143	199	267	367	304	317	370	205	322	129	590	1072
11.5507	0	818	241	528	144	200	269	369	304	320	371	205	323	130	590	1074
11.6736	0	815	243	529	146	203	270	370	300	323	372	206	326	129	590	1076
11.7965	0	830	244	531	148	204	269	373	301	323	375	207	329	130	591	1076
11.9194	0	817	246	532	147	208	273	373	305	321	375	209	329	129	592	1072
12.0422	0	817	242	529	144	200	271	368	302	320	370	206	323	130	589	1072
12.1651	0	813	241	528	143	200	268	367	299	319	370	206	323	128	589	1075
12.288	0	824	242	529	143	201	268	369	301	321	370	206	324	129	590	1074
12.4109	0	816	244	530	144	201	270	372	305	321	373	206	326	130	589	1070
12.5338	0	822	245	532	148	204	271	373	306	324	374	208	328	129	590	1071
12.6566	0	823	245	535	149	210	274	372	301	326	376	209	330	130	589	1075
12.7795	0	820	244	530	144	203	271	368	301	319	371	207	324	129	590	1072
12.9024	0	815	242	527	144	200	268	369	305	318	370	206	322	129	590	1067
13.0253	0	819	242	529	144	201	272	369	303	323	370	206	323	128	589	1069
13.1482	0	817	243	531	147	203	271	368	301	322	371	205	324	129	589	1069
13.271	0	831	245	532	147	205	270	370	300	323	373	206	326	129	590	1069
13.3939	0	825	246	534	150	207	272	373	306	324	375	208	329	130	589	1065
13.5168	0	824	245	534	147	208	276	371	303	326	373	208	327	129	589	1066
13.6397	0	816	242	528	143	201	270	365	301	319	368	205	323	129	589	1068
13.7626	0	817	242	527	142	201	268	367	301	318	369	206	322	127	588	1067
13.8854	0	812	243	528	143	200	268	369	307	319	369	205	323	128	586	1065
14.0083	0	822	243	530	146	204	271	369	306	323	371	205	326	129	587	1067
14.1312	0	817	243	533	148	208	272	369	302	325	372	207	327	129	589	1068
14.2541	0	830	245	534	147	207	271	373	303	326	373	207	328	130	589	1068
14.377	0	812	243	532	143	203	270	368	307	320	369	206	322	128	593	1063
14.4998	0	812	239	527	141	200	271	366	304	321	366	204	318	128	591	1032
14.6227	0	803	239	527	142	201	271	366	302	319	366	204	321	128	586	915
14.7456	0	807	239	527	142	200	269	367	302	320	367	204	321	127	583	907
14.8685	0	809	240	529	142	201	271	370	307	320	370	204	325	128	579	952
14.9914	0	810	240	532	146	205	271	371	307	324	371	205	328	128	573	1004
15.1142	0	809	242	534	146	208	275	370	303	324	372	207	329	128	570	1025
15.2371	0	814	239	527	140	201	269	365	302	318	366	203	323	127	571	1038
15.36	0	804	238	526	141	198	267	364	306	317	366	203	322	126	570	1045
15.4829	0	812	239	526	142	200	270	365	306	318	366	202	322	126	572	1051
15.6058	0	812	239	528	142	200	271	367	302	321	369	203	324	127	570	1056
15.7286	0	825	241	528	146	204	270	368	303	321	369	204	326	128	571	1051
15.8515	0	816	243	531	147	206	272	369	306	322	373	205	329	128	570	1049
15.9744	0	815	240	531	144	206	275	366	303	323	369	204	325	128	569	1053
16.0973	0	809	239	527	141	199	269	365	300	318	366	203	323	126	569	1056
16.2202	0	819	238	525	142	200	268	365	302	318	367	202	322	126	570	1051
16.343	0	810	238	526	142	200	269	367	306	319	368	202	322	127	570	1053
16.4659	0	815	240	528	144	202	270	368	307	322	370	204	326	128	570	1055
16.5888	0	818	240	531	147	206	272	368	301	324	371	205	328	128	570	1060
16.7117	0	823	240	531	144	204	273	369	302	322	369	205	325	128	571	1055
16.8346	0	808	239	526	142	200	268	364	306	317	365	202	321	125	570	1056
16.9574	0	811	238	526	141	200	269	365	305	319	366	202	321	127	570	1057
17.0803	0	808	239	527	141	200	271	366	301	319	366	202	322	126	571	1061
17.2032	0	818	238	527	144	203	270	366	302	321	367	203	323	127	571	1048
17.3261	0	806	239	531	143	203	270	371	306	321	368	204	324	127	574	1010
17.449	0	793	235	532	141	207	271	363	304	320	362	204	323	126	571	1018
17.5718	0	766	228	526	135	201	271	358	300	317	356	201	317	123	579	1047
17.6947	0	745	227	524	133	200	272	359	302	315	356	201	321	118	567	1053
17.8176	0	724	228	523	133	200	270	359	307	314	356	202	322	111	542	1053
17.9405	0	705	227	524	133	201	269	359	305	315	358	203	327	106	506	1052
18.0634	0	688	228	525	133	201	271	360	300	316	357	203	331	102	474	1054
18.1862	0	670	228	526	131	203	272	361	300	316	355	202	329	98	451	1054
18.3091	0	654	227	518	129	200	268	356	305	312	353	198	322	96	436	1055
18.432	0	648	227	517	127	198	269	356	305	311	349	197	318	93	423	1058
18.5549	0	639	227	518	128	199	272	356	302	311	349	197	317	92	407	1061
18.6778	0	643	229	517	129	198	268	358	306	308	351	197	317	92	397	1052
18.8006	0	644	230	519	129	200	272	361	307	311	350	198	317	91	389	1052
18.9235	0	640	228	522	130	204	274	364	308	314	352	198	319	91	385	1057
19.0464	0	622	226	521	128	202	273	357	302	310	346	195	313	90	378	1052
19.1693	0	632	224	517	128	200	271	357	303	309	347	194	311	89	370	1049
19.2922	0	623	224	517	128	200	270	357	306	308	346	195	310	89	364	1047
19.415	0	619	220	518	129	201	271	359	306	311	346	195	312	89	360	1048
19.5379	0	616	221	519	129	201	273	360	301	311	345	195	313	89	360	1054
19.6608	0	632	221	522	129	206	272	361	304	310	346	196	315	88	361	1049
19.7837	0	620	218	517	126	201	271	353	305	307	340	193	309	89	362	1047
19.9066	0	630	218	515	126	200	272	354	304	309	341	193	311	90	362	1050
20.0294	0	649	219	518	127	202	272	354	300	310	341	195	312	93	372	1053
20.1523	0	663	218	520	130	204	271	353	300	311	344	196	317	94	368	1053
20.2752	0	651	219	520	128	203	271	358	304	313	345	197	317	92	364	1052
20.3981	0	649	219	522	129	209	275	356	303	314	345	199	315	93	359	1056
20.521	0	644	215	519	127	201	271	350	298	309	342	196	308	92	355	1057
20.6438	0	650	215	515	127	200	270	350	299	308	340	195	310	93	355	1053
20.7667	0	649	216	516	127	202	271	351	303	307	341	196	312	93	357	1046
20.8896	0	649	216	517	131	205	271	348	305	311	342	195	315	93	360	1043
21.0125	0	658	218	519	132	206	273	351	299	313	343	196	317	94	367	1046
21.1354	0	660	219	522	132	209	273	350	303	309	343	198	315	94	375	1043
21.2582	0	649	216	517	126	201	271	347	303	306	337	194	316	93	371	1040
21.3811	0	644	216	514	126	200	270	345	303	307	337	193	315	93	372	1037
21.504	0	650	216	516	129	201	271	343	298	307	338	194	313	93	378	1033
21.6269	0	662	217	516	129	201	267	345	302	306	339	194	315	93	381	1027
21.7498	0	659	217	518	132	204	270	346	301	309	340	196	318	94	384	1025
21.8726	0	662	217	520	130	208	274	344	301	311	340	196	319	94	386	1032
21.9955	0	647	214	515	125	200	271	341	296	306	335	193	318	93	381	1034
22.1184	0	651	213	512	125	201	269	338	296	305	334	193	318	93	379	1026
22.2413	0	650	213	513	127	202	269	337	300	306	334	193	319	92	377	1028
22.3642	0	651	214	514	127	203	271	338	299	308	334	195	321	92	376	1026
22.487	0	654	213	516	128	205	272	340	295	310	334	196	324	94	375	1022
22.6099	0	655	214	517	128	206	274	337	295	309	333	196	322	93	373	1014
22.7328	0	638	211	512	123	198	269	335	299	304	330	193	316	92	370	1007
22.8557	0	637	208	509	125	199	268	332	298	305	330	191	316	91	368	967
22.9786	0	639	208	512	125	201	272	333	295	307	329	191	317	91	364	990
23.1014	0	653	209	512	124	201	268	334	299	304	330	194	319	91	364	988
23.2243	0	658	211	514	127	203	271	337	298	308	332	194	322	91	373	919
23.3472	0	660	212	516	128	205	273	336	297	310	333	195	324	92	374	840
23.4701	0	642	209	513	126	201	271	331	290	304	328	192	318	92	380	913
23.593	0	654	210	508	125	198	268	331	289	304	327	191	318	93	384	917
23.7158	0	658	210	511	126	200	268	332	294	304	329	191	315	94	397	939
23.8387	0	665	212	512	127	201	269	334	295	307	330	191	318	94	403	945
23.9616	0	667	212	513	127	203	271	336	289	310	330	194	322	94	407	940
24.0845	0	672	214	515	127	206	271	334	290	310	329	195	324	95	411	900
24.2074	0	657	209	512	125	202	269	330	294	304	326	193	321	94	412	888
24.3302	0	652	208	509	124	200	270	329	295	305	325	191	319	93	412	918
24.4531	0	649	208	511	124	201	272	331	291	306	325	191	322	95	409	847
24.576	0	663	210	511	124	201	267	333	294	304	326	192	323	94	413	885
24.6989	0	659	213	514	126	203	271	334	296	308	328	194	324	96	421	895
24.8218	0	670	215	516	127	204	272	337	297	312	331	195	326	96	424	894
24.9446	0	670	214	518	127	207	276	333	290	310	328	195	327	96	425	908
25.0675	0	666	212	512	124	202	270	330	289	306	326	192	324	97	424	852
25.1904	0	667	212	512	126	203	268	332	295	306	327	192	331	97	410	710
25.3133	0	670	213	513	127	203	270	332	295	308	327	193	327	97	421	820
25.4362	0	677	215	516	128	204	273	334	290	310	328	194	329	97	425	865
25.559	0	692	219	518	130	205	272	338	290	312	332	197	332	98	429	896
25.6819	0	687	220	521	130	208	274	341	295	312	334	198	334	100	432	907
25.8048	0	686	219	517	129	204	273	335	292	311	331	196	330	99	434	914
25.9277	0	690	219	516	129	203	270	334	289	310	331	195	330	100	435	921
26.0506	0	701	220	516	129	203	271	336	289	310	331	195	331	100	437	926
26.1734	0	697	221	517	130	204	271	338	293	311	333	195	333	99	437	926
26.2963	0	704	222	520	132	206	275	342	293	318	336	197	335	100	440	933
26.4192	0	704	223	522	132	209	275	342	291	317	337	199	336	101	442	940
26.5421	0	707	223	520	131	206	274	337	290	311	333	197	333	101	441	931
26.665	0	695	222	517	128	204	270	337	295	311	333	197	332	100	445	932
26.7878	0	701	221	520	129	205	274	338	293	316	333	197	332	101	448	935
26.9107	0	691	221	520	130	205	272	337	292	315	334	196	332	102	447	935
27.0336	0	697	221	521	129	204	272	339	291	315	335	197	336	101	440	936
27.1565	0	675	220	523	128	207	274	342	295	316	336	198	342	99	424	950
27.2794	0	654	215	522	124	206	277	338	294	316	333	197	333	96	409	963
27.4022	0	646	213	517	121	198	271	336	291	312	330	194	326	93	392	973
27.5251	0	649	213	518	125	203	272	334	291	313	332	195	327	93	385	981
27.648	0	637	212	518	125	202	271	336	294	312	332	195	326	92	376	980
27.7709	0	639	211	518	124	202	274	337	292	318	334	196	327	91	367	985
27.8938	0	642	212	521	126	205	274	340	291	318	334	198	329	90	360	994
28.0166	0	637	210	519	123	205	276	334	287	316	332	197	322	89	352	989
28.1395	0	623	207	514	119	198	269	335	294	311	329	194	321	88	345	989
28.2624	0	625	205	514	121	199	274	336	292	316	329	195	321	88	341	988
28.3853	0	631	205	516	122	201	272	335	290	314	330	195	319	88	344	988
28.5082	0	640	205	515	123	202	271	336	289	316	332	195	322	88	343	990
28.631	0	631	205	518	124	205	274	337	293	315	333	197	323	88	342	992
28.7539	0	621	201	513	120	200	274	333	290	312	329	194	317	87	335	990
28.8768	0	617	199	510	118	196	269	331	290	311	327	192	312	85	334	992
28.9997	0	624	198	510	119	198	270	331	287	312	326	192	312	86	332	990
29.1226	0	616	197	510	121	199	270	331	291	312	327	193	316	86	328	992
29.2454	0	615	198	513	121	200	274	332	292	317	329	194	316	86	330	986
29.3683	0	618	196	516	122	204	276	333	290	317	329	194	315	86	333	973
29.4912	0	610	193	509	117	196	273	329	285	312	324	190	307	85	328	967
29.6141	0	602	191	507	118	196	268	326	291	308	323	189	310	85	325	969
29.737	0	596	190	508	119	198	271	325	291	312	322	189	308	85	330	957
29.8598	0	606	191	510	120	199	271	328	289	312	323	189	309	85	332	961
29.9827	0	605	190	510	118	200	270	327	285	312	323	190	308	85	326	974
30.1056	0	586	189	509	118	200	271	324	291	309	322	189	308	82	310	996
30.2285	0	566	184	506	115	196	273	324	291	311	321	187	295	79	292	999
30.3514	0	561	185	505	112	195	268	321	290	309	318	186	293	78	290	1005
30.4742	0	562	183	506	116	197	271	321	288	309	317	186	296	78	291	1007
30.5971	0	546	185	506	115	198	269	322	289	309	318	187	298	77	289	1006
30.72	0	541	186	507	117	198	271	324	288	313	321	188	300	76	286	999
30.8429	0	556	187	508	116	201	274	322	286	311	319	189	300	76	284	989
30.9658	0	552	182	502	114	197	268	317	283	306	315	186	293	76	282	988
31.0886	0	535	181	502	112	198	268	318	286	306	314	186	293	76	280	994
31.2115	0	519	180	501	113	197	271	317	287	308	313	184	290	75	275	989
31.3344	0	520	180	502	112	197	270	317	284	308	311	183	288	74	272	994
31.4573	0	524	181	503	113	198	268	318	287	309	311	184	289	74	270	991
31.5802	0	494	181	505	111	200	274	318	289	307	313	183	284	74	269	994
31.703	0	493	182	500	110	193	271	318	289	307	312	180	277	73	265	990
31.8259	0	516	185	500	110	196	269	315	287	306	309	179	277	72	262	983
31.9488	0	528	184	500	111	196	269	315	283	305	309	179	282	74	268	990
32.0717	0	541	183	500	112	197	269	319	285	304	312	183	284	76	275	988
32.1946	0	560	183	503	115	198	272	324	287	310	317	185	291	78	279	999
32.3174	0	567	181	501	115	198	271	320	286	304	314	184	291	79	286	1007
32.4403	0	570	179	497	114	194	271	318	279	304	313	182	289	79	287	1010
32.5632	0	568	182	496	116	196	267	321	285	302	315	184	291	80	291	999
32.6861	0	574	185	498	118	196	268	323	286	306	317	184	290	82	302	970
32.809	0	598	189	501	120	198	269	326	287	306	321	187	295	83	311	960
32.9318	0	608	192	505	122	200	272	327	283	307	322	188	300	84	321	957
33.0547	0	595	191	501	121	196	269	321	286	300	319	184	297	86	323	949
33.1776	0	602	190	498	120	195	268	320	286	301	318	184	299	85	325	947
33.3005	0	610	192	500	120	195	267	320	285	302	318	185	300	85	326	948
33.4234	0	616	193	501	121	195	265	322	285	301	319	186	303	85	328	948
33.5462	0	613	196	502	122	197	268	325	285	304	321	187	305	86	330	952
33.6691	0	612	196	505	123	200	272	325	287	306	322	187	307	86	330	950
33.792	0	616	193	501	122	196	267	321	286	301	318	185	303	86	332	943
33.9149	0	632	190	494	120	194	263	318	283	296	320	184	302	88	345	979
34.0378	0	620	190	498	121	195	267	320	282	298	317	183	299	89	375	989
34.1606	0	607	191	496	122	194	266	323	288	299	321	185	307	93	364	774
34.2835	0	640	195	500	123	196	267	324	286	304	321	185	307	94	395	941
34.4064	0	651	195	503	124	198	270	324	285	303	323	186	310	96	413	989
34.5293	0	623	193	498	122	195	268	321	285	298	321	184	308	96	419	940
34.6522	0	595	193	495	121	192	267	319	286	299	320	183	312	96	408	730
34.775	0	620	194	495	122	192	266	319	285	299	320	184	310	96	421	794
34.8979	0	620	196	497	122	193	263	321	283	298	322	184	311	97	434	797
35.0208	0	623	198	499	124	195	266	324	283	302	325	186	314	99	442	829
35.1437	0	641	201	501	124	196	270	328	287	306	328	187	318	100	445	873
35.2666	0	642	200	500	125	195	267	322	287	300	324	186	315	102	448	874
35.3894	0	644	199	495	123	192	265	320	280	297	323	184	314	101	453	883
35.5123	0	635	201	495	123	192	265	322	283	297	323	184	314	103	458	889
35.6352	0	652	201	496	125	192	264	324	287	298	326	183	314	102	463	902
35.7581	0	664	204	498	125	194	266	325	285	302	328	186	316	103	467	914
35.881	0	673	205	501	127	195	267	327	282	302	330	187	318	104	471	926
36.0038	0	662	206	502	127	196	270	327	284	301	329	186	319	105	475	929
36.1267	0	668	205	498	126	193	267	323	285	298	327	185	315	105	476	930
36.2496	0	674	205	497	126	192	265	325	285	298	327	185	315	106	481	938
36.3725	0	680	206	498	127	192	265	325	282	298	328	186	316	106	482	939
36.4954	0	678	208	499	128	193	266	327	282	299	329	186	317	107	484	940
36.6182	0	689	209	501	128	195	266	330	289	302	332	188	319	107	486	942
36.7411	0	695	211	503	130	197	266	332	287	305	334	189	320	108	489	948
36.864	0	690	210	503	128	197	270	328	282	300	331	189	319	108	492	948
36.9869	0	685	211	499	128	193	264	327	284	298	330	186	316	108	493	945
37.1098	0	691	210	498	129	193	264	328	287	298	331	187	316	108	493	945
37.2326	0	697	211	500	129	194	265	329	286	300	331	186	318	109	495	951
37.3555	0	699	212	501	130	194	265	331	283	303	333	188	320	109	495	950
37.4784	0	701	214	504	131	197	266	333	282	303	333	188	322	110	497	941
37.6013	0	706	214	506	131	199	268	335	289	304	336	190	322	110	498	946
37.7242	0	694	212	502	129	195	266	329	287	299	330	187	317	109	499	947
37.847	0	686	209	499	129	193	265	328	282	298	331	185	316	110	498	950
37.9699	0	693	209	499	128	192	264	328	283	298	331	186	316	109	497	949
38.0928	0	694	209	499	129	192	263	329	287	299	333	186	320	108	496	948
38.2157	0	698	209	502	130	194	265	332	286	303	333	188	321	108	494	948
38.3386	0	703	212	503	132	194	267	334	281	305	335	189	324	108	492	953
38.4614	0	702	211	506	130	197	268	335	284	304	335	188	323	108	492	947
38.5843	0	687	208	501	125	190	264	331	288	298	331	186	317	107	488	942
38.7072	0	687	205	499	125	191	263	330	286	299	331	185	318	107	488	931
38.8301	0	705	206	498	128	191	264	330	281	299	331	185	316	107	494	998
38.953	0	724	207	498	128	191	262	333	282	301	333	185	316	108	501	1043
39.0758	0	716	206	501	129	194	265	335	286	301	335	187	319	108	499	1049
39.1987	0	724	208	503	130	195	266	337	287	306	336	188	322	109	499	1047
39.3216	0	711	208	507	130	198	271	336	283	304	333	189	321	108	499	1048
39.4445	0	704	205	499	124	189	265	334	284	299	332	186	316	107	497	1040
39.5674	0	695	204	499	124	189	262	335	287	298	332	185	317	108	495	1040
39.6902	0	692	203	498	124	188	263	334	288	301	331	185	318	106	491	1040
39.8131	0	697	203	500	128	193	266	330	281	303	331	186	321	106	485	1037
39.936	0	715	206	503	127	195	263	333	284	302	331	187	324	106	482	1036
40.0589	0	710	208	504	128	195	266	337	288	306	335	188	325	105	482	1039
40.1818	0	709	208	507	129	197	271	338	288	309	335	189	323	105	485	1041
40.3046	0	698	205	501	125	190	265	334	285	301	331	186	319	106	484	1039
40.4275	0	690	205	501	126	192	264	333	283	301	331	186	319	106	485	1028
40.5504	0	686	206	500	128	193	264	331	286	300	332	186	318	106	487	964
40.6733	0	685	207	503	129	193	267	334	286	306	332	187	320	107	488	833
40.7962	0	693	209	505	130	195	268	337	285	307	335	188	325	107	478	637
40.919	0	683	211	508	131	197	265	340	286	306	337	189	326	108	464	552
41.0419	0	656	209	505	128	193	266	339	289	303	334	188	317	106	451	529
41.1648	0	652	207	502	126	190	267	339	288	303	333	187	320	106	428	531
41.2877	0	662	207	503	130	194	264	335	287	303	335	188	318	106	439	568
41.4106	0	678	209	502	131	194	261	338	287	300	336	188	320	107	445	602
41.5334	0	682	210	504	132	195	266	343	288	303	341	189	321	107	450	607
41.6563	0	694	212	508	134	196	268	346	288	310	342	190	324	108	457	633
41.7792	0	693	212	509	131	197	270	343	287	306	340	191	319	108	468	692
41.9021	0	695	210	505	130	191	264	341	284	301	339	188	316	108	475	749
42.025	0	686	212	504	132	192	264	341	288	300	339	188	316	110	481	830
42.1478	0	696	212	504	135	194	266	339	288	303	340	188	313	111	496	905
42.2707	0	710	213	505	134	196	265	342	286	304	343	189	313	111	511	956
42.3936	0	718	216	509	135	196	263	346	288	304	345	190	315	112	521	989
42.5165	0	710	216	509	133	197	268	345	289	303	343	191	314	111	523	1002
42.6394	0	710	214	505	130	190	266	344	288	303	341	189	312	112	522	1007
42.7622	0	721	214	505	130	192	263	343	287	301	341	189	313	113	523	1011
42.8851	0	723	215	505	132	192	261	342	287	299	342	188	314	113	523	1014
43.008	0	720	216	506	135	195	264	343	288	302	345	190	315	114	524	1011
43.1309	0	729	218	508	135	196	267	346	288	308	347	192	316	115	526	1018
43.2538	0	732	218	511	133	197	268	345	287	305	345	192	315	115	528	1022
43.3766	0	727	216	506	130	190	261	343	287	298	344	189	314	114	528	1022
43.4995	0	721	217	505	131	191	263	344	288	300	345	190	313	114	528	1021
43.6224	0	722	217	506	134	195	266	342	287	304	345	190	314	115	530	1022
43.7453	0	738	219	507	135	196	264	345	286	305	347	192	316	115	530	1025
43.8682	0	746	220	509	136	196	262	346	288	305	348	194	318	116	530	1027
43.991	0	735	222	511	137	199	268	347	288	305	349	194	316	115	530	1026
44.1139	0	724	219	507	132	193	265	344	288	303	346	191	313	115	532	1026
44.2368	0	736	219	506	131	190	262	344	288	302	346	190	314	115	532	1030
44.3597	0	738	218	505	133	193	261	343	287	299	346	191	314	116	532	1029
44.4826	0	733	221	507	135	193	263	345	287	302	347	191	315	115	532	1031
44.6054	0	736	223	508	136	195	265	347	289	308	349	192	317	115	532	1030
44.7283	0	750	223	511	138	198	267	348	287	309	351	195	320	117	533	1032
44.8512	0	742	222	511	135	196	265	346	288	301	347	193	315	116	533	1030
44.9741	0	732	220	507	133	192	263	345	288	299	346	192	314	115	533	1030
45.097	0	729	220	507	134	193	265	344	288	303	345	191	314	115	533	1026
45.2198	0	740	221	507	136	195	263	343	288	304	345	192	316	116	532	1030
45.3427	0	744	223	509	137	196	262	345	287	303	348	193	317	116	531	1029
45.4656	0	742	225	511	138	197	264	347	287	306	350	194	318	116	532	1031
45.5885	0	740	225	514	138	200	269	348	289	310	350	195	319	117	532	1028
45.7114	0	735	221	510	132	194	263	345	288	303	346	192	315	115	532	1036
45.8342	0	703	217	506	128	192	261	342	286	298	343	191	315	110	528	1034
45.9571	0	661	216	507	125	189	262	342	286	300	343	192	318	105	513	1033
46.08	0	656	216	509	127	191	265	346	288	305	348	194	320	102	487	1038
46.2029	0	670	217	510	129	191	263	350	288	309	350	196	326	101	464	1043
46.3258	0	667	218	512	131	195	261	350	287	306	351	197	333	99	445	1044
46.4486	0	651	217	514	129	198	267	349	287	307	348	197	331	99	431	1041
46.5715	0	645	213	510	127	193	266	343	288	304	343	194	324	98	418	1043
46.6944	0	651	211	508	126	192	262	342	286	305	342	193	325	97	411	1049
46.8173	0	658	209	509	127	192	262	343	285	302	343	193	325	98	403	1049
46.9402	0	645	212	511	128	197	265	342	285	304	342	195	326	97	397	1048
47.063	0	654	212	512	130	193	266	349	290	310	349	196	328	96	392	1056
47.1859	0	660	212	514	132	200	266	352	290	311	352	197	328	95	381	1057
47.3088	0	647	206	510	126	195	263	344	286	301	343	194	317	94	371	1054
47.4317	0	627	204	507	124	192	263	342	284	301	340	192	313	93	362	1053
47.5546	0	628	203	507	125	193	265	342	286	303	341	193	316	93	358	1050
47.6774	0	634	202	508	125	192	264	342	286	303	340	193	317	92	356	1055
47.8003	0	642	203	509	127	196	263	342	285	303	341	194	321	93	355	1055
47.9232	0	633	203	511	130	198	264	342	286	306	343	195	323	93	357	1050
48.0461	0	633	203	514	128	200	271	344	289	307	342	194	322	94	356	1045
48.169	0	635	200	508	125	194	264	338	287	302	339	192	317	94	357	1046
48.2918	0	637	198	506	125	192	261	340	284	298	337	191	316	93	361	1045
48.4147	0	628	200	505	127	195	264	339	285	299	338	191	315	94	372	1040
48.5376	0	638	201	508	129	197	266	340	286	304	340	191	317	96	379	1032
48.6605	0	658	203	510	130	199	265	343	287	306	342	194	317	97	395	1028
48.7834	0	664	206	513	132	199	263	345	286	306	344	196	321	100	408	1009
48.9062	0	668	207	513	132	202	269	343	287	303	343	195	320	101	435	1044
49.0291	0	690	206	508	128	194	266	341	287	302	342	193	316	103	461	1076
49.152	0	691	208	510	132	198	264	340	287	303	342	193	318	104	472	1069
49.2749	0	695	210	510	132	198	262	341	286	300	343	193	319	106	479	1055
49.3978	0	690	214	512	133	199	265	345	287	304	346	194	323	108	487	1050
49.5206	0	706	217	514	136	200	265	348	291	307	349	196	325	108	497	1043
49.6435	0	717	219	515	137	202	267	350	289	312	351	198	327	110	504	1047
49.7664	0	710	218	516	136	203	270	344	285	305	347	197	322	111	509	1048
49.8893	0	693	217	511	134	197	264	345	288	302	346	195	320	112	514	1044
50.0122	0	704	218	512	135	200	266	345	289	306	348	195	321	111	518	1040
50.135	0	712	218	514	135	199	265	345	289	306	349	196	323	113	523	1046
50.2579	0	719	221	515	137	202	264	348	287	306	351	197	325	114	526	1045
50.3808	0	712	224	517	138	202	267	352	289	309	353	198	327	115	531	1040
50.5037	0	723	225	519	139	206	272	353	291	312	354	200	327	116	534	1046
50.6266	0	718	221	516	136	201	266	348	291	307	350	197	321	116	538	1049
50.7494	0	718	221	515	137	201	265	346	286	305	350	196	320	118	541	1048
50.8723	0	708	222	513	137	201	266	347	287	304	351	197	322	117	548	1045
50.9952	0	722	224	516	138	201	264	350	293	307	353	197	324	118	553	1050
51.1181	0	732	226	518	139	203	267	352	291	312	356	200	326	120	557	1053
51.241	0	737	228	519	141	204	268	355	288	313	357	201	327	120	558	1053
51.3638	0	721	228	520	140	208	271	354	289	310	356	201	324	121	561	1050
51.4867	0	725	223	515	135	198	268	352	290	307	353	198	317	120	561	1053
51.6096	0	730	225	515	137	199	265	349	291	307	352	198	318	120	563	1055
51.7325	0	732	224	515	138	201	265	349	286	306	353	198	318	121	565	1053
51.8554	0	724	226	517	139	201	265	351	288	307	354	199	321	120	566	1049
51.9782	0	741	228	518	140	203	266	354	294	310	357	199	323	122	568	1053
52.1011	0	746	230	521	141	204	267	357	292	314	358	201	325	123	570	1054
52.224	0	743	229	522	141	206	271	354	288	311	356	201	321	122	572	1054
52.3469	0	724	226	515	136	199	264	352	290	305	353	197	315	122	570	1050
52.4698	0	736	226	514	136	198	264	353	292	305	353	198	316	121	572	1049
52.5926	0	738	226	514	137	199	265	351	292	307	353	197	317	122	571	1055
52.7155	0	744	228	516	140	201	266	352	287	309	355	199	319	123	572	1055
52.8384	0	742	229	516	141	201	267	355	289	311	358	199	321	123	574	1051
52.9613	0	749	231	519	142	203	266	357	294	313	358	200	323	123	575	1051
53.0842	0	746	230	520	140	205	269	356	293	311	356	200	319	123	575	1057
53.207	0	740	226	514	137	197	266	353	287	305	353	197	314	122	575	1059
53.3299	0	737	226	513	139	198	263	352	289	305	353	197	314	122	575	1052
53.4528	0	742	228	514	141	199	263	352	292	305	353	197	315	122	574	1051
53.5757	0	745	229	514	142	201	264	354	291	310	356	198	318	122	574	1057
53.6986	0	754	230	517	143	201	267	354	287	312	357	199	320	123	575	1057
53.8214	0	753	231	518	144	202	267	358	289	311	359	199	322	124	576	1055
53.9443	0	749	231	519	141	204	270	357	291	313	358	200	319	123	576	1053
54.0672	0	747	228	514	138	197	264	354	292	307	354	197	315	121	575	1059
54.1901	0	748	228	514	139	198	266	352	287	306	354	197	315	122	575	1061
54.313	0	750	229	513	138	198	263	353	289	307	354	197	314	123	575	1054
54.4358	0	752	231	514	141	200	264	353	293	309	356	199	317	122	575	1054
54.5587	0	759	232	517	142	202	266	355	292	312	358	198	319	123	576	1061
54.6816	0	759	233	518	143	204	269	358	289	314	359	200	321	125	576	1063
54.8045	0	754	232	519	140	202	268	356	290	308	356	198	316	122	575	1055
54.9274	0	750	230	513	137	196	263	355	294	305	354	196	314	122	575	1055
55.0502	0	753	230	513	137	196	265	355	293	306	355	197	313	122	575	1061
55.1731	0	757	231	513	141	199	265	353	287	307	355	197	316	122	575	1063
55.296	0	758	232	515	143	200	265	356	289	310	357	198	317	123	577	1059
55.4189	0	759	233	517	143	202	265	358	294	311	359	199	319	123	577	1058
55.5418	0	764	235	519	144	204	267	359	293	314	361	200	321	125	578	1065
55.6646	0	757	231	517	140	201	269	353	288	307	355	197	315	123	579	1069
55.7875	0	754	229	512	138	195	263	353	289	305	353	195	312	122	580	1065
55.9104	0	747	228	512	138	195	262	355	292	304	354	196	311	123	578	1056
56.0333	0	754	229	514	140	197	264	355	292	306	355	196	314	123	575	1018
56.1562	0	756	230	514	143	199	266	354	287	309	356	198	319	123	562	966
56.279	0	762	231	515	143	200	266	356	288	310	357	198	322	124	551	945
56.4019	0	772	233	518	144	203	268	358	292	310	359	199	324	123	540	877
56.5248	0	757	228	515	140	200	269	354	290	309	354	198	318	122	526	802
56.6477	0	754	228	511	138	196	265	355	287	304	353	197	318	121	516	754
56.7706	0	764	228	512	139	197	263	352	288	305	353	196	319	121	507	723
56.8934	0	764	230	511	142	199	263	353	292	306	355	197	322	121	505	726
57.0163	0	768	230	513	142	201	265	355	292	308	356	197	327	121	504	748
57.1392	0	775	232	515	144	201	266	357	288	310	358	199	329	121	505	765
57.2621	0	787	234	517	144	204	269	358	290	310	358	200	328	122	508	778
57.385	0	772	231	513	139	196	265	356	292	304	354	197	322	121	511	779
57.5078	1	775	229	511	138	195	265	355	290	307	354	197	322	121	511	753
57.6307	0	754	230	512	138	196	266	355	288	305	354	197	322	121	509	725
57.7536	0	767	231	512	141	197	264	356	287	307	355	198	321	122	512	736
57.8765	0	760	232	515	143	200	265	357	292	308	356	198	322	123	512	747
57.9994	0	772	232	516	144	201	266	359	294	310	360	199	324	122	514	747
58.1222	0	765	233	519	145	204	269	359	289	311	358	201	324	123	517	755
58.2451	0	764	229	513	139	196	264	356	288	303	354	197	319	122	515	781
58.368	0	760	228	511	140	195	263	355	292	302	355	196	319	121	515	827
58.4909	0	765	228	512	139	195	263	356	292	304	355	196	320	122	517	853
58.6138	0	762	230	513	143	198	265	355	288	306	356	196	322	122	513	843
58.7366	0	782	232	515	144	200	262	356	291	304	358	198	323	123	511	882
58.8595	0	779	233	516	144	201	265	358	292	307	359	198	324	122	513	936
58.9824	0	778	233	518	143	203	268	358	292	308	358	198	322	123	519	968
59.1053	0	770	230	513	138	196	265	355	289	303	354	195	318	122	521	976
59.2282	0	782	230	510	138	194	263	354	287	302	354	195	317	122	523	996
59.351	0	771	230	511	138	194	263	356	290	301	354	195	316	122	526	994
59.4739	0	779	230	513	141	197	263	356	293	303	356	196	317	123	526	1001
59.5968	0	780	232	514	143	199	265	355	288	306	356	198	319	123	527	1002
59.7197	0	793	233	515	144	201	261	358	290	305	359	198	321	123	527	989
59.8426	0	779	233	516	143	201	267	357	291	304	358	198	318	122	527	979
59.9654	0	778	230	512	139	195	265	355	289	304	355	195	316	123	526	978
60.0883	0	779	231	511	139	195	263	355	287	302	355	196	317	122	527	1000
60.2112	0	788	230	512	140	195	260	354	289	300	356	196	317	123	529	1001
60.3341	0	782	232	512	141	197	264	357	290	303	358	196	317	123	529	1003
60.457	0	788	233	514	143	201	264	357	293	306	359	198	319	123	529	1007
60.5798	0	791	234	515	144	201	266	358	289	309	362	199	320	124	530	1015
60.7027	0	792	232	515	140	198	264	357	291	301	357	198	316	124	531	1009
60.8256	0	781	230	509	139	195	261	355	291	300	355	195	314	122	530	1005
60.9485	0	786	230	510	139	194	264	355	288	303	356	195	315	123	529	1001
61.0714	0	786	231	511	138	194	263	355	287	302	356	195	315	123	528	993
61.1942	0	797	232	512	140	197	261	355	289	301	358	197	318	124	527	918
61.3171	0	792	232	512	142	199	264	357	290	303	359	198	320	123	522	862
61.44	0	795	234	514	144	200	264	357	292	307	360	199	323	123	521	849
61.5629	0	791	233	515	141	200	268	357	289	305	357	198	319	123	518	860
61.6858	0	797	230	509	138	194	259	354	289	298	356	195	315	122	515	894
61.8086	0	788	230	509	139	194	262	355	289	300	355	195	316	122	515	907
61.9315	0	792	230	510	138	194	264	355	289	303	356	195	319	123	514	911
62.0544	0	794	232	511	142	199	263	354	287	304	358	196	320	123	514	922
62.1773	0	804	232	512	144	199	261	355	288	302	359	196	320	124	515	929
62.3002	0	796	234	515	144	201	263	358	290	305	362	198	322	124	514	929
62.423	0	792	232	514	141	200	268	356	290	306	359	198	320	123	515	926
62.5459	0	790	230	510	138	194	263	355	288	301	356	195	317	123	514	927
62.6688	0	796	232	509	139	194	259	355	288	298	356	196	317	123	514	923
62.7917	0	791	231	510	138	194	261	356	290	301	357	195	318	123	514	926
62.9146	0	797	232	512	142	199	265	354	289	306	360	196	320	123	515	929
63.0374	0	799	234	514	145	199	264	356	287	306	360	198	321	123	515	932
63.1603	0	811	235	515	144	200	262	358	290	305	363	198	323	124	515	934
63.2832	0	797	235	516	142	202	267	359	290	305	360	198	320	123	515	931
63.4061	0	795	231	512	139	194	264	357	290	303	358	196	317	123	517	931
63.529	0	795	231	511	138	194	263	355	288	301	358	196	318	123	516	937
63.6518	0	803	231	510	140	196	259	355	288	299	358	195	318	123	516	940
63.7747	0	798	232	512	140	197	262	357	289	302	359	196	319	124	516	939
63.8976	0	803	233	514	142	198	263	358	292	305	361	198	321	124	518	943
64.0205	0	811	236	516	144	200	265	358	288	308	362	199	323	124	519	953
64.1434	0	814	236	518	145	203	264	358	290	304	362	199	323	125	520	958
64.2662	0	797	233	514	139	195	262	357	290	301	359	196	318	123	521	957
64.3891	0	797	232	512	138	194	264	357	290	302	357	196	318	123	521	966
64.512	0	801	233	514	139	195	262	358	287	303	358	196	319	123	521	969
64.6349	0	810	234	514	142	197	260	357	288	301	360	197	320	124	523	973
64.7578	0	805	235	514	142	198	263	360	290	304	362	198	321	125	522	971
64.8806	0	809	237	516	144	201	263	360	292	307	364	200	323	125	523	972
65.0035	0	809	238	519	146	203	268	360	289	309	364	199	323	125	526	974
65.1264	0	810	234	515	139	195	264	357	287	303	360	198	318	125	525	970
65.2493	0	798	233	511	139	194	261	357	290	300	359	196	318	124	525	970
65.3722	0	803	233	513	139	194	263	358	290	304	359	197	320	124	525	970
65.495	0	803	233	514	139	195	264	359	287	304	361	197	320	124	524	973
65.6179	0	812	235	514	144	199	261	358	289	302	362	198	322	124	525	973
65.7408	0	806	236	516	143	198	264	361	291	306	363	199	322	125	524	970
65.8637	0	809	237	518	146	203	266	362	292	309	366	200	325	125	526	971
65.9866	0	802	235	517	141	197	266	360	289	304	361	199	321	125	526	971
66.1094	0	807	233	514	139	195	262	357	287	301	359	196	318	125	526	966
66.2323	0	796	233	512	140	194	261	359	291	300	359	196	319	125	526	963
66.3552	0	799	235	512	140	194	264	359	289	305	360	198	319	124	525	960
66.4781	0	802	235	515	140	196	263	361	287	305	362	199	322	125	525	958
66.601	0	814	236	516	142	199	261	361	290	305	363	199	323	126	525	951
66.7238	0	808	237	517	145	201	264	362	292	307	365	199	325	126	523	950
66.8467	0	806	237	520	144	202	269	361	291	309	363	200	324	126	525	945
66.9696	0	801	234	514	139	196	263	359	289	304	361	198	321	124	524	938
67.0925	0	808	235	513	140	195	260	359	290	300	361	198	321	125	525	937
67.2154	0	800	235	513	140	194	263	360	290	302	363	198	320	125	523	939
67.3382	0	806	236	515	141	196	265	363	290	308	363	199	322	125	524	940
67.4611	0	807	237	517	146	201	266	361	289	308	366	200	324	126	524	943
67.584	0	820	239	517	146	201	263	363	291	307	367	201	325	126	525	947
67.7069	0	810	239	519	145	203	269	364	292	308	367	202	324	126	525	950
67.8298	0	804	235	515	140	197	267	360	290	306	362	198	320	125	527	948
67.9526	0	802	234	514	140	196	262	360	289	305	362	198	320	125	528	956
68.0755	0	809	235	514	140	196	260	360	290	300	363	198	320	126	529	955
68.1984	0	802	237	514	142	196	263	363	291	304	364	199	321	126	528	947
68.3213	0	804	238	517	145	199	266	364	291	310	366	199	323	126	528	948
68.4442	0	813	239	518	148	202	265	364	289	310	367	200	325	126	528	957
68.567	0	815	240	519	145	203	265	365	292	307	367	201	324	126	529	965
68.6899	0	801	238	515	141	196	264	362	292	304	364	200	320	126	529	968
68.8128	0	803	237	514	141	197	265	362	291	307	364	200	321	126	529	976
68.9357	0	811	237	515	142	196	264	363	290	305	364	201	320	126	529	987
69.0586	0	815	239	516	143	200	261	362	291	304	366	201	320	126	530	989
69.1814	0	809	241	518	145	200	265	365	292	308	368	203	323	126	532	987
69.3043	0	815	242	518	148	203	266	366	292	313	370	203	324	128	533	987
69.4272	0	813	240	521	145	204	270	365	291	309	367	203	321	127	535	991
69.5501	0	810	238	514	143	196	263	361	289	303	365	201	317	127	535	990
69.673	0	797	236	513	141	196	263	361	292	301	364	199	317	127	535	988
69.7958	0	801	236	514	141	197	265	363	291	307	365	200	319	127	535	988
69.9187	0	808	238	515	143	197	264	363	289	307	366	200	321	128	535	989
70.0416	0	815	239	516	145	199	262	364	291	305	367	202	321	128	534	992
70.1645	0	810	240	517	146	199	265	367	292	309	369	203	322	128	534	992
70.2874	0	812	240	519	145	204	270	365	292	311	368	204	322	128	536	995
70.4102	0	802	237	514	141	196	264	361	291	304	365	202	317	128	534	993
70.5331	0	809	236	513	141	196	260	360	290	299	364	200	316	127	534	991
70.656	0	801	236	513	141	196	262	361	291	301	364	199	317	127	537	992
70.7789	0	808	238	513	142	196	265	363	291	307	367	201	319	128	537	994
70.9018	0	807	237	516	145	199	265	363	289	307	367	202	320	128	537	997
71.0246	0	818	238	516	144	200	261	364	291	306	368	202	322	129	534	995
71.1475	0	809	240	519	148	203	267	364	292	309	369	203	323	128	535	995
71.2704	0	806	237	515	142	197	267	362	291	306	365	200	317	128	536	994
71.3933	0	802	235	512	141	195	263	361	290	304	365	200	316	127	536	996
71.5162	0	808	235	511	141	195	260	361	290	300	364	200	317	127	536	996
71.639	0	803	236	513	140	195	262	363	290	303	365	200	319	127	536	996
71.7619	0	807	237	515	144	197	265	363	290	309	367	202	320	127	536	995
71.8848	0	816	238	516	146	201	265	362	290	309	368	202	321	128	536	998
72.0077	0	820	240	517	147	202	263	364	291	308	369	202	323	128	537	998
72.1306	0	805	239	517	142	199	267	365	292	305	366	202	320	127	538	998
72.2534	0	800	236	512	141	195	265	360	291	305	365	200	318	127	538	995
72.3763	0	803	236	512	141	196	263	361	289	305	364	200	318	127	538	998
72.4992	0	813	236	513	140	194	260	362	290	302	364	200	319	127	538	997
72.6221	0	806	237	513	141	196	264	365	291	306	367	201	320	128	538	995
72.745	0	810	239	515	144	199	266	364	291	310	369	203	322	128	537	999
72.8678	0	820	240	517	147	202	266	366	291	312	370	204	324	128	539	1002
72.9907	0	820	240	519	146	203	267	366	292	308	368	204	323	129	540	1003
73.1136	0	804	237	514	141	197	264	362	292	304	366	202	319	127	540	1001
73.2365	0	807	236	513	140	195	266	362	291	307	365	201	319	127	538	998
73.3594	0	807	237	514	141	195	264	363	289	306	365	201	318	128	539	1002
73.4822	0	817	238	514	144	197	261	362	290	305	367	202	320	128	540	1003
73.6051	0	812	239	514	145	199	264	365	292	307	369	203	323	128	542	1004
73.728	0	818	240	518	146	200	267	367	292	313	371	203	324	129	542	1001
73.8509	0	822	241	520	145	204	269	368	291	312	371	204	324	129	544	1005
73.9738	0	818	238	515	142	197	265	363	289	305	366	202	318	128	542	1002
74.0966	0	807	236	513	141	195	263	363	291	303	366	200	318	128	542	1003
74.2195	0	809	238	513	141	196	265	364	291	308	366	200	319	128	544	1001
74.3424	0	819	238	515	142	196	263	365	290	307	367	201	321	128	543	1005
74.4653	0	821	240	516	145	200	262	365	291	306	370	202	322	128	543	1004
74.5882	0	815	240	518	145	200	265	368	293	310	372	203	324	129	545	1005
74.711	0	820	242	519	147	203	270	370	293	315	373	204	326	128	544	1003
74.8339	0	811	239	518	143	199	267	365	291	308	369	202	321	128	544	1005
74.9568	0	818	238	513	141	196	263	363	288	306	367	200	319	127	543	1002
75.0797	0	807	237	513	141	196	264	364	292	304	368	201	319	128	542	1002
75.2026	0	813	238	513	142	195	265	364	291	308	367	200	321	128	542	999
75.3254	0	820	238	516	143	197	265	366	290	310	369	202	322	128	541	1001
75.4483	0	823	240	518	146	200	262	366	291	308	370	202	324	129	542	1003
75.5712	0	816	242	518	146	200	265	370	292	312	372	203	325	129	543	1000
75.6941	0	809	239	519	145	202	270	366	293	312	370	202	322	129	542	1001
75.817	0	806	237	515	141	196	264	363	291	307	367	199	319	128	543	1003
75.9398	0	817	237	514	140	195	261	362	291	303	366	200	320	129	542	1001
76.0627	0	806	238	513	141	196	263	363	291	305	367	200	319	129	542	1002
76.1856	0	812	238	516	142	197	266	364	291	310	369	201	322	128	542	1000
76.3085	0	819	239	517	143	197	265	366	290	311	370	201	322	128	542	1004
76.4314	0	823	241	518	146	200	263	367	291	309	371	202	325	129	542	1004
76.5542	0	810	239	517	142	199	267	365	292	307	369	202	320	129	542	1003
76.6771	0	803	236	513	141	196	265	362	291	307	367	200	318	128	542	1001
76.8	0	808	236	515	140	195	264	363	291	308	366	200	319	128	542	1003
76.9229	0	816	237	514	142	194	262	363	291	305	367	200	320	129	541	1003
77.0458	0	809	238	516	142	196	263	365	291	308	369	201	322	129	541	1004
77.1686	0	815	239	517	145	199	266	365	292	313	371	201	323	129	541	1003
77.2915	0	824	241	518	145	201	267	367	291	313	371	203	325	129	541	1005
77.4144	0	820	239	517	142	198	264	363	292	305	368	202	321	128	542	1003
77.5373	0	806	236	513	141	195	262	360	291	304	365	199	318	128	541	1002
77.6602	0	807	235	513	139	195	264	361	291	306	366	199	319	128	541	999
77.783	0	815	235	513	141	193	263	361	289	306	367	200	319	127	539	1000
77.9059	0	817	237	516	142	196	261	363	289	305	368	200	321	129	540	999
78.0288	0	809	238	516	141	196	264	366	292	308	369	201	322	127	539	1001
78.1517	0	817	239	517	144	199	266	366	291	314	372	202	324	128	540	998
78.2746	0	810	238	519	143	202	268	362	290	308	369	202	322	128	540	1001
78.3974	0	814	235	514	140	195	263	359	288	304	365	199	317	127	539	998
78.5203	0	804	235	512	140	194	262	361	290	303	366	199	318	127	537	998
78.6432	0	807	234	514	140	194	263	360	290	307	367	199	318	127	537	996
78.7661	0	815	236	515	140	195	263	362	289	307	367	200	321	128	536	999
78.889	0	819	237	517	143	197	260	362	290	306	368	200	322	127	536	999
79.0118	0	812	238	517	144	197	264	366	291	310	371	201	324	128	537	1000
79.1347	0	812	239	521	144	201	269	364	292	313	370	202	323	128	537	999
79.2576	0	805	236	516	140	195	264	361	290	306	366	199	319	126	537	1001
79.3805	0	813	235	515	140	193	263	360	289	304	365	198	318	128	536	998
79.5034	0	806	236	514	140	194	262	362	292	304	367	199	318	127	537	998
79.6262	0	810	236	516	141	196	264	362	291	309	367	200	321	128	536	996
79.7491	0	816	239	518	141	196	265	365	289	310	369	201	322	128	536	1003
79.872	0	822	239	519	143	199	261	364	291	308	371	202	325	129	536	999
79.9949	0	816	242	520	145	201	266	367	293	312	373	203	325	129	538	1000
80.1178	0	813	238	520	141	198	269	365	291	310	368	202	321	128	538	997
80.2406	0	809	237	516	141	194	263	361	290	307	367	200	320	128	537	1000
80.3635	0	815	237	516	141	194	262	362	288	305	367	200	320	128	538	999
80.4864	0	810	238	516	141	194	263	363	291	305	367	200	321	128	537	1000
80.6093	0	816	238	519	142	195	266	365	290	311	370	201	323	128	539	998
80.7322	0	814	241	519	144	198	265	365	290	311	371	202	325	129	540	1006
80.855	0	828	241	522	145	199	263	367	292	311	373	203	327	129	540	1002
80.9779	0	811	240	521	142	199	266	365	293	308	370	202	322	129	540	1000
81.1008	0	814	238	517	141	195	265	363	291	308	369	201	320	129	540	1000
81.2237	0	810	237	518	142	196	264	364	289	308	369	201	321	128	539	998
81.3466	0	822	238	518	141	195	263	364	288	307	370	201	322	129	540	995
81.4694	0	813	240	519	143	197	264	367	293	310	371	202	324	128	540	996
81.5923	0	822	241	522	147	200	267	368	292	314	374	204	327	129	541	998
81.7152	0	818	242	523	148	203	267	367	290	316	375	205	328	129	542	1004
81.8381	0	828	242	523	144	201	269	368	290	313	372	204	326	129	542	1000
81.961	0	811	239	518	142	196	262	363	295	307	370	201	321	128	542	996
82.0838	0	817	238	518	141	196	265	364	291	309	369	200	320	128	542	999
82.2067	0	810	240	518	142	195	264	363	290	308	369	200	322	128	542	1002
82.3296	0	825	240	519	142	196	263	366	289	309	370	202	323	129	543	1000
82.4525	0	820	241	521	143	197	264	368	294	311	373	203	326	130	543	998
82.5754	0	827	242	523	146	200	265	369	295	314	375	204	327	130	543	1003
82.6982	0	824	243	525	146	204	270	369	291	316	374	205	328	130	544	1005
82.8211	0	825	239	520	142	197	265	363	291	308	370	202	323	129	543	995
82.944	0	813	239	519	142	195	263	363	294	307	370	202	320	128	543	995
83.0669	0	820	239	518	142	196	265	364	292	311	369	201	321	129	543	1000
83.1898	0	819	239	519	143	196	265	365	289	310	370	202	323	130	542	1000
83.3126	0	830	241	520	145	199	264	366	289	311	372	203	326	129	543	995
83.4355	0	823	241	520	145	199	265	367	294	312	374	203	327	130	543	994
83.5584	0	829	243	524	147	202	266	370	295	315	376	205	329	130	544	999
83.6813	11	820	241	524	143	201	269	366	291	311	371	204	325	130	544	999
83.8042	0	819	239	519	143	195	263	364	290	307	370	201	321	130	543	994
83.927	0	815	239	518	141	195	263	364	295	308	369	201	321	129	543	996
84.0499	0	822	239	519	142	196	264	364	293	309	370	202	323	130	542	998
84.1728	0	819	240	521	143	197	265	366	289	312	371	202	324	129	542	1000
84.2957	0	833	242	521	146	199	265	366	290	313	373	202	326	130	544	998
84.4186	0	824	243	523	144	199	266	371	295	314	375	204	329	130	545	1002
84.5414	0	824	241	523	143	199	270	367	292	314	371	203	324	129	544	1005
84.6643	0	818	240	520	142	196	264	364	290	307	369	201	322	130	544	1003
84.7872	0	821	239	519	143	196	264	365	291	309	370	201	323	130	544	997
84.9101	0	819	240	519	143	196	263	365	294	309	371	201	323	129	544	994
85.033	0	824	241	520	144	197	264	367	294	312	372	203	325	130	543	1000
85.1558	0	824	243	522	146	200	266	367	290	314	373	203	327	130	543	1003
85.2787	0	830	243	524	146	202	267	369	291	314	374	205	329	130	545	999
85.4016	0	819	241	523	142	199	270	366	293	313	371	204	323	130	544	996
85.5245	0	818	238	519	142	195	266	362	291	309	369	201	321	130	544	1000
85.6474	0	817	238	517	142	196	264	363	289	307	368	201	321	129	543	1000
85.7702	0	822	239	518	143	194	263	363	290	308	369	201	321	129	542	994
85.8931	0	818	240	519	142	196	263	366	294	309	371	202	323	130	543	995
86.016	0	824	241	521	146	198	264	366	293	312	372	203	325	130	543	1002
86.1389	0	825	242	522	146	200	266	368	290	315	374	204	326	130	542	1005
86.2618	0	824	240	522	143	199	268	365	290	310	371	202	323	130	543	998
86.3846	0	813	238	517	141	195	263	362	294	305	368	201	319	129	541	996
86.5075	0	817	237	517	141	194	263	362	292	308	367	201	321	129	541	999
86.6304	0	817	238	517	141	195	263	362	289	308	368	200	321	128	540	999
86.7533	0	820	238	518	142	194	264	364	289	309	369	201	322	128	539	993
86.8762	0	820	239	518	143	196	263	366	295	310	371	202	324	129	540	995
86.999	0	828	240	521	146	198	264	367	294	314	373	203	326	130	540	1000
87.1219	0	821	240	522	145	202	268	364	290	312	371	203	324	129	541	1001
87.2448	0	817	238	516	141	194	263	361	291	307	368	200	319	129	540	995
87.3677	0	814	236	515	140	195	262	361	294	305	368	200	319	129	541	994
87.4906	0	819	237	516	141	195	263	362	293	309	369	201	321	128	540	1000
87.6134	0	825	238	518	142	196	264	364	289	310	370	202	323	129	540	1003
87.7363	0	822	239	519	142	197	264	366	289	310	371	202	324	130	541	1000
87.8592	0	824	239	519	145	199	263	366	296	314	374	203	326	130	541	999
87.9821	0	824	240	523	144	202	267	365	294	313	371	204	323	129	542	1003
88.105	0	819	237	518	141	195	265	361	289	308	369	201	320	129	541	1004
88.2278	0	817	237	517	141	195	263	363	292	308	369	202	320	129	541	998
88.3507	0	818	239	517	140	196	262	364	295	308	370	202	320	128	541	997
88.4736	0	824	238	518	142	196	263	366	293	312	371	202	323	130	541	1003
88.5965	0	831	239	521	144	199	266	366	290	314	372	202	325	129	540	1004
88.7194	0	827	241	522	146	200	267	368	291	314	374	204	327	129	542	999
88.8422	0	820	240	522	144	200	270	367	294	313	372	204	323	129	542	998
88.9651	0	822	237	517	141	196	263	363	294	309	369	201	320	128	542	1002
89.088	0	819	236	517	141	195	264	362	289	308	369	201	320	128	541	1002
89.2109	0	818	236	516	141	195	263	363	290	308	369	201	320	129	541	998
89.3338	0	820	238	518	142	197	263	366	296	309	371	202	323	129	541	998
89.4566	0	827	239	521	145	199	264	365	293	313	373	202	324	129	542	1006
89.5795	0	833	239	522	146	201	266	368	290	316	374	204	327	130	542	1007
89.7024	0	814	239	522	142	200	267	366	292	312	373	205	324	129	543	1002
89.8253	0	817	236	516	141	195	265	362	293	309	369	201	319	129	541	1000
89.9482	0	821	235	517	141	195	263	362	293	308	367	202	319	129	540	1008
90.071	0	823	236	516	140	195	263	362	289	309	368	202	318	128	541	1010
90.1939	0	817	237	517	142	197	264	364	291	309	369	203	322	129	539	1005
90.3168	0	820	238	519	143	197	263	366	296	312	371	203	324	130	539	1009
90.4397	0	827	239	520	146	200	265	368	293	315	373	206	326	130	541	1011
90.5626	0	828	239	521	145	203	269	365	290	313	372	206	325	130	542	1013
90.6854	0	808	235	516	140	195	263	362	293	308	368	202	319	129	542	1008
90.8083	0	817	235	513	140	195	262	362	295	307	368	202	319	129	543	1003
90.9312	0	822	235	515	140	195	262	363	292	309	368	202	320	129	542	1008
91.0541	0	824	236	517	141	196	264	365	290	312	370	203	322	129	542	1010
91.177	0	820	237	518	144	198	265	365	292	312	371	203	323	129	542	1008
91.2998	0	824	238	519	143	198	265	369	297	314	374	203	325	130	543	1008
91.4227	0	827	238	521	146	203	268	366	294	315	373	205	324	130	543	1010
91.5456	0	823	236	516	140	197	265	362	289	309	369	201	320	128	543	1009
91.6685	0	808	235	515	141	195	263	362	290	307	369	201	319	129	543	1004
91.7914	0	817	235	514	141	195	262	363	296	308	369	201	320	129	543	1002
91.9142	0	824	236	516	141	196	264	364	293	311	370	203	321	130	542	1007
92.0371	0	826	236	518	141	197	265	366	290	313	372	203	323	130	542	1009
92.16	0	825	238	518	145	199	265	368	292	314	373	204	325	130	543	1007
92.2829	0	822	238	520	142	201	270	368	293	315	372	204	323	130	543	1006
92.4058	0	824	235	515	140	195	262	364	295	311	369	201	320	129	542	1008
92.5286	0	823	235	515	141	196	263	362	290	309	369	201	319	128	542	1008
92.6515	0	812	235	514	142	195	263	364	291	309	370	202	320	130	541	1006
92.7744	0	823	236	516	143	197	262	367	296	310	372	202	322	130	542	1001
92.8973	0	829	237	518	145	200	265	367	294	313	373	203	324	130	542	1008
93.0202	0	830	239	519	146	201	266	368	289	316	375	205	326	131	541	1008
93.143	0	815	238	520	143	201	267	366	294	312	373	203	323	129	543	1004
93.2659	0	816	235	514	141	196	266	363	293	309	370	201	319	129	541	1002
93.3888	0	821	234	515	141	195	263	362	294	309	369	201	319	129	542	1007
93.5117	0	819	236	514	141	195	262	363	289	309	368	201	318	129	541	1009
93.6346	0	812	236	516	142	196	263	365	292	309	371	202	321	130	541	1007
93.7574	0	822	237	515	142	197	263	368	296	311	372	203	322	129	542	1006
93.8803	0	828	238	517	145	200	264	366	294	315	373	204	325	130	541	1011
94.0032	0	824	237	519	144	203	268	364	291	311	372	204	323	129	542	1008
94.1261	0	807	234	513	141	195	262	360	292	306	368	201	318	128	541	1006
94.249	0	815	233	512	140	194	264	360	293	309	369	201	318	129	540	1004
94.3718	0	821	234	513	142	194	262	361	293	309	369	200	319	128	539	1007
94.4947	0	820	234	515	141	196	263	364	290	310	371	202	321	130	537	1008
94.6176	0	813	236	515	143	198	264	364	291	311	372	203	323	130	538	1006
94.7405	0	824	237	517	142	198	263	368	297	314	375	204	325	130	540	1005
94.8634	0	827	236	519	144	202	267	363	294	312	372	205	322	129	540	1008
94.9862	0	818	234	513	140	195	263	361	289	308	368	201	319	129	539	1007
95.1091	0	809	234	513	140	195	261	362	291	307	368	202	318	129	539	1006
95.232	0	819	234	513	140	195	260	362	295	307	369	201	320	130	537	994
95.3549	0	824	234	515	141	196	263	363	293	312	371	202	322	129	538	1002
95.4778	0	826	235	517	144	199	265	364	290	312	372	203	324	129	538	1006
95.6006	0	819	237	518	145	201	265	367	292	313	374	204	325	130	538	1003
95.7235	0	819	235	518	140	199	268	364	294	312	370	203	322	129	538	997
95.8464	0	822	233	513	140	195	262	362	293	309	369	202	320	129	537	1000
95.9693	0	820	233	514	141	195	263	361	289	308	367	202	320	128	536	1000
96.0922	0	811	234	514	140	196	262	363	291	309	370	202	321	129	535	998
96.215	0	822	235	516	142	196	263	365	296	310	371	202	323	130	535	999
96.3379	0	828	236	518	144	200	264	366	293	313	373	204	325	129	535	1004
96.4608	0	829	237	520	147	205	267	366	290	315	373	205	325	130	537	1004
96.5837	0	810	234	517	142	198	263	363	293	308	369	202	321	129	536	1004
96.7066	0	816	232	514	140	195	264	361	293	308	368	201	319	128	535	1002
96.8294	0	821	233	514	140	194	263	361	292	307	368	200	321	128	534	1004
96.9523	0	819	233	515	141	196	262	361	289	309	368	201	321	128	533	1007
97.0752	0	812	234	517	142	196	263	365	291	310	370	202	324	129	534	1005
97.1981	0	818	235	518	142	197	263	367	295	312	373	203	325	129	535	1004
97.321	0	825	237	520	145	202	266	367	294	315	373	205	326	130	535	1007
97.4438	0	816	234	518	141	197	265	362	289	309	369	201	320	129	534	1005
97.5667	0	806	232	514	140	195	262	359	292	306	368	201	320	128	533	1000
97.6896	0	814	231	514	140	196	265	361	292	308	368	201	320	128	532	991
97.8125	0	821	233	515	141	196	262	361	293	310	369	202	321	128	532	999
97.9354	0	821	234	516	142	197	263	364	289	311	370	202	323	129	532	1002
98.0582	0	814	235	516	142	197	264	365	291	311	371	203	324	129	533	1001
98.1811	0	824	236	519	143	201	269	367	294	316	373	205	326	129	535	1001
98.304	0	820	233	516	140	197	263	361	294	309	367	201	320	127	533	1000
98.4269	0	816	230	513	139	196	262	359	288	306	365	200	319	128	531	1001
98.5498	0	805	232	513	139	194	262	359	290	306	366	200	319	127	531	998
98.6726	0	812	232	514	140	194	262	361	291	310	368	200	321	127	530	997
98.7955	0	820	232	515	141	196	262	363	293	310	369	201	323	128	529	999
98.9184	0	820	234	517	143	198	261	362	292	310	370	202	324	128	530	1000
99.0413	0	817	236	517	143	200	265	365	292	312	371	203	326	129	530	1000
99.1642	0	813	233	517	141	198	267	363	293	310	368	201	321	128	529	995
99.287	0	814	231	514	138	195	261	359	293	308	366	199	320	128	529	994
99.4099	0	814	231	513	139	195	261	359	288	307	366	199	319	127	526	993
99.5328	0	803	230	513	139	194	260	359	290	306	366	200	320	129	526	989
99.6557	0	811	232	514	140	195	261	362	295	308	368	201	322	128	525	985
99.7786	0	820	233	517	141	196	263	363	292	310	369	201	322	127	526	991
99.9014	0	822	234	517	144	199	260	364	292	310	370	203	325	128	526	992
100.024	0	807	235	518	140	200	267	364	291	309	369	202	323	129	528	987
100.147	0	810	230	513	139	194	263	359	292	308	365	200	319	126	526	990
100.27	0	814	229	512	138	194	261	357	291	307	365	199	320	127	527	991
100.393	0	815	231	514	139	195	262	358	288	307	366	200	319	127	527	989
100.516	0	805	231	514	141	195	262	361	289	308	366	200	321	127	526	989
100.639	0	813	233	516	140	196	261	363	295	310	368	202	322	128	528	991
100.762	0	823	234	518	141	197	263	366	292	313	370	202	325	128	528	995
100.884	0	819	233	518	140	200	267	363	290	310	368	202	323	127	528	994
101.007	0	804	231	513	139	195	262	359	290	306	365	199	319	127	528	992
101.13	0	810	231	513	140	195	263	359	292	309	366	200	319	127	527	988
101.253	0	816	231	514	140	195	261	359	292	308	365	200	320	127	526	991
101.376	0	818	232	516	140	196	259	361	291	308	368	201	322	128	527	990
101.499	0	815	234	516	143	198	263	363	291	311	370	202	323	127	528	993
101.622	0	818	235	518	142	198	265	367	294	316	372	203	326	128	530	994
101.745	0	818	234	519	143	202	265	362	294	312	368	202	322	128	529	999
101.868	0	815	230	513	139	194	262	358	288	306	364	200	319	127	529	995
101.99	0	803	231	512	139	194	261	358	291	304	365	200	318	127	530	996
102.113	0	812	231	513	139	195	264	360	292	308	366	200	319	127	530	993
102.236	0	819	233	516	140	195	261	361	291	309	367	201	321	128	528	996
102.359	0	821	234	516	144	198	261	362	292	308	368	201	323	128	528	995
102.482	0	819	235	517	144	198	263	364	291	311	371	202	324	128	530	998
102.605	0	813	234	519	143	202	268	361	293	312	368	202	322	129	530	995
102.728	0	815	230	514	140	194	260	358	292	307	366	200	318	128	529	997
102.851	0	814	230	513	138	194	259	358	290	304	364	200	318	128	529	995
102.973	0	810	231	512	139	194	261	358	290	305	365	199	319	128	528	995
103.096	0	812	232	514	140	195	263	361	292	311	368	199	321	128	529	992
103.219	0	820	232	515	143	198	262	361	292	310	369	200	322	128	529	997
103.342	0	823	233	518	143	198	261	363	290	309	370	202	324	128	529	996
103.465	0	816	235	519	142	200	266	365	291	310	369	202	324	128	531	997
103.588	0	803	230	515	138	195	264	359	292	308	366	200	318	127	529	990
103.711	0	815	229	513	140	195	260	358	292	308	365	198	318	127	529	994
103.834	0	813	230	513	139	194	259	359	291	304	365	199	319	127	529	993
103.956	0	812	231	514	140	195	261	361	291	306	367	199	321	128	529	993
104.079	0	814	232	515	140	195	264	364	292	311	368	201	322	128	531	992
104.202	0	824	233	518	144	198	263	363	292	312	370	202	324	129	530	996
104.325	0	819	232	519	140	200	267	364	289	311	369	202	323	128	531	999
104.448	0	810	229	514	138	194	261	358	291	305	365	199	318	127	531	994
104.571	0	804	230	513	139	195	262	360	291	308	365	199	318	127	531	992
104.694	0	817	230	514	139	195	261	360	292	308	366	199	318	127	531	994
104.817	0	820	230	514	140	196	259	361	291	306	367	200	321	127	530	995
104.94	0	816	233	516	140	196	262	364	291	309	370	201	322	128	531	996
105.062	0	812	234	518	142	197	265	367	292	315	371	202	324	128	533	996
105.185	0	824	233	519	144	202	268	362	292	311	370	203	323	128	532	997
105.308	0	816	231	514	139	195	259	359	292	303	366	199	317	128	532	994
105.431	0	808	229	512	140	194	261	359	291	304	366	199	317	128	531	993
105.554	0	803	229	513	138	194	263	360	292	308	364	199	318	127	531	993
105.677	0	819	231	514	139	195	261	361	290	308	368	200	319	127	531	993
105.8	0	821	233	516	140	196	260	363	290	307	369	199	321	128	530	992
105.923	0	815	233	517	141	196	263	366	293	310	371	202	323	128	531	992
106.045	0	812	233	518	144	202	268	364	293	313	370	202	323	128	530	990
106.168	0	815	230	513	139	195	262	360	292	306	366	200	318	128	530	988
106.291	0	817	228	513	138	194	258	357	291	303	365	199	316	126	529	986
106.414	0	807	229	512	140	194	260	358	291	304	366	199	317	127	528	988
106.537	0	813	231	513	140	195	263	361	292	309	368	199	319	127	528	985
106.66	0	820	230	515	140	196	263	364	290	310	369	200	320	128	529	988
106.783	0	824	233	517	143	198	261	363	291	309	370	201	322	128	529	989
106.906	0	816	234	518	141	199	266	365	293	310	371	202	323	128	529	988
107.028	0	813	230	515	140	196	265	360	291	308	367	200	319	128	528	982
107.151	0	818	229	514	139	194	260	359	291	306	365	200	318	128	527	982
107.274	0	819	229	513	140	194	258	359	291	303	367	198	318	128	526	981
107.397	0	812	231	514	140	194	261	362	292	306	367	199	319	128	526	980
107.52	0	817	232	516	141	196	264	363	291	313	369	200	321	128	528	980
107.643	0	825	233	518	143	198	263	363	291	312	370	201	323	128	528	986
107.766	0	825	233	520	141	200	263	364	293	308	369	202	322	128	529	985
107.889	0	811	231	514	140	195	262	359	292	304	366	199	317	127	529	986
108.012	0	815	230	513	140	195	263	360	291	308	366	199	318	127	528	985
108.134	0	813	230	513	140	195	262	360	290	307	366	200	318	127	527	987
108.257	0	825	231	514	141	195	258	362	292	305	368	200	320	128	526	984
108.38	0	818	232	516	141	196	262	365	292	308	371	201	322	128	528	984
108.503	0	826	233	517	143	199	265	365	293	315	371	202	324	129	530	985
108.626	0	816	231	519	143	202	267	362	290	309	369	201	321	129	529	991
108.749	0	821	229	513	139	194	261	358	289	304	366	199	317	128	529	988
108.872	0	809	229	512	139	193	259	359	293	304	365	198	316	128	529	987
108.995	0	816	229	512	138	193	262	359	291	308	365	198	317	128	529	993
109.117	0	810	229	514	139	195	262	361	289	307	367	199	319	127	529	997
109.24	0	826	231	515	141	195	261	362	290	309	369	200	321	128	528	995
109.363	0	820	233	517	142	196	263	365	293	309	370	201	322	127	530	994
109.486	0	818	232	517	142	201	264	361	294	309	368	200	319	127	529	998
109.609	0	806	229	513	139	195	262	358	289	305	364	198	316	127	528	998
109.732	0	819	228	511	139	193	259	357	289	305	364	198	316	127	528	991
109.855	0	808	229	511	139	193	260	358	292	304	365	198	317	127	526	990
109.978	0	814	230	513	140	194	260	360	293	307	367	199	319	128	526	995
110.1	0	812	230	514	140	195	263	362	289	310	367	200	320	127	527	1002
110.223	0	827	231	516	143	197	264	363	289	310	369	201	322	127	527	995
110.346	0	814	231	517	140	198	265	363	293	307	369	201	319	128	529	996
110.469	0	813	228	512	138	193	263	358	290	308	365	199	316	127	528	998
110.592	0	810	227	511	138	192	261	358	289	305	365	198	316	128	526	999
110.715	0	811	228	511	138	193	260	358	289	306	365	199	316	126	526	994
110.838	0	810	228	513	139	193	261	361	292	306	367	199	318	127	527	994
110.961	0	815	229	514	139	194	262	362	293	310	369	200	320	128	526	1000
111.084	0	816	231	515	142	198	264	363	290	312	370	201	322	128	527	1003
111.206	0	815	229	516	139	197	265	361	290	308	367	200	318	127	527	996
111.329	0	807	227	511	138	192	259	358	293	304	366	199	316	127	527	993
111.452	0	808	226	512	138	193	260	358	292	306	366	198	317	126	526	998
111.575	0	809	226	512	139	192	261	358	288	307	366	199	318	127	526	1001
111.698	0	815	229	513	139	193	263	362	288	308	369	200	320	127	527	999
111.821	0	811	228	514	139	195	262	364	293	309	370	200	322	127	528	997
111.944	0	819	230	515	140	197	264	366	294	314	371	201	323	128	530	1004
112.067	0	809	228	516	139	196	266	360	289	309	367	200	318	127	529	1003
112.189	0	804	226	510	137	191	260	357	290	305	366	198	315	126	529	995
112.312	0	802	223	509	137	191	259	357	293	305	365	198	316	126	528	995
112.435	0	807	225	508	136	191	261	358	292	307	366	197	317	127	528	1004
112.558	0	806	225	512	138	193	262	360	287	310	368	199	319	127	527	1005
112.681	0	809	227	513	138	193	263	363	289	310	370	200	321	128	529	999
112.804	0	811	228	514	140	196	262	365	295	312	371	201	323	128	529	997
112.927	0	805	225	512	137	195	264	358	293	308	367	199	318	127	528	1001
113.05	0	802	223	508	136	191	260	356	288	306	364	198	316	127	527	1001
113.172	0	801	221	508	136	191	261	357	288	305	365	198	315	127	527	994
113.295	0	801	222	507	137	191	260	358	294	306	366	197	317	127	526	995
113.418	0	807	224	510	137	192	261	360	292	311	367	199	319	127	525	999
113.541	0	813	225	512	137	193	263	361	288	311	369	200	321	127	525	1001
113.664	0	802	225	513	139	196	265	363	290	312	370	200	321	127	526	998
113.787	0	802	222	509	137	192	264	357	292	308	366	199	317	127	527	996
113.91	0	804	222	508	137	190	260	356	292	307	365	198	316	127	527	1003
114.033	0	807	222	507	136	190	261	356	288	307	365	197	316	126	527	1004
114.156	0	801	223	508	137	190	260	357	288	308	366	198	317	126	527	998
114.278	0	804	224	509	138	192	260	361	294	309	368	199	320	127	527	996
114.401	0	812	225	510	139	193	263	362	292	313	370	200	321	128	528	1004
114.524	0	811	225	513	138	197	266	362	290	311	367	200	320	127	528	1006
114.647	0	791	222	507	135	191	260	355	291	305	365	197	315	126	527	998
114.77	0	799	221	506	136	190	262	356	291	307	365	198	315	126	527	996
114.893	0	803	222	505	135	189	260	357	291	307	364	197	315	127	527	1004
115.016	0	805	222	507	137	192	261	358	287	308	365	197	316	126	527	1006
115.139	0	801	224	509	137	192	262	360	289	309	367	198	319	126	526	1000
115.261	0	806	225	510	138	192	262	362	295	310	369	199	320	126	527	1000
115.384	0	805	224	510	136	194	264	358	292	309	365	199	317	126	527	1005
115.507	0	803	220	505	135	190	260	353	287	305	363	197	314	126	527	1005
115.63	0	791	221	504	135	189	260	354	289	303	362	197	314	126	526	1001
115.753	0	795	222	505	135	191	258	355	293	305	363	196	314	126	526	1002
115.876	0	804	222	506	136	190	261	357	291	309	365	197	317	126	525	1005
115.999	0	807	223	508	137	190	262	359	288	310	368	198	318	127	526	1004
116.122	0	798	224	509	137	194	263	361	289	310	368	199	320	127	526	1000
116.244	0	799	223	507	136	192	264	356	291	308	364	198	316	126	526	997
116.367	0	802	221	504	134	189	260	354	292	305	364	196	315	125	526	1001
116.49	0	801	220	504	134	190	261	354	287	305	361	197	314	125	525	1003
116.613	0	793	221	506	135	190	259	356	289	305	364	197	316	126	525	998
116.736	0	803	223	506	137	191	259	358	294	307	366	198	317	127	526	997
116.859	0	810	224	509	137	191	262	360	291	310	367	198	319	127	526	1003
116.982	0	806	225	510	136	194	264	359	288	310	366	199	319	127	527	1004
117.105	0	792	221	505	135	189	259	354	289	304	363	197	314	125	526	1002
117.228	0	800	222	504	134	190	259	356	293	304	363	197	315	126	525	997
117.35	0	804	222	505	136	190	260	356	290	307	364	196	315	126	525	1002
117.473	0	806	223	507	136	190	261	357	286	307	365	198	317	126	526	1002
117.596	0	798	225	507	137	191	262	360	289	308	367	198	318	126	525	1000
117.719	0	806	226	510	138	195	265	360	291	311	368	198	319	127	527	1000
117.842	0	802	222	507	135	191	261	354	292	305	363	197	314	126	527	1003
117.965	0	801	221	503	134	189	260	353	286	303	361	195	313	126	525	1002
118.088	0	791	222	504	134	189	259	354	288	303	363	196	313	126	525	1000
118.211	0	798	222	505	135	189	258	355	292	304	363	196	315	125	524	999
118.333	0	808	223	506	135	191	261	357	290	307	365	197	317	126	525	1003
118.456	0	808	225	507	137	191	262	357	287	309	367	199	319	127	525	1005
118.579	0	794	224	508	135	194	263	356	289	304	363	198	316	126	525	999
118.702	0	797	221	503	134	189	260	353	290	304	361	196	313	125	524	994
118.825	0	801	221	503	134	188	259	352	290	304	362	195	314	125	522	1000
118.948	0	798	221	504	134	188	256	353	289	302	362	195	314	124	522	1003
119.071	0	792	223	504	135	188	259	355	288	304	362	197	316	126	521	1000
119.194	0	802	224	507	135	190	259	358	293	306	365	197	317	126	523	998
119.316	0	806	225	509	136	194	263	359	291	309	365	198	318	126	524	1004
119.439	0	800	222	506	134	190	260	352	286	304	361	196	313	126	522	1002
119.562	0	789	220	502	134	188	258	352	287	300	361	195	313	125	522	1000
119.685	0	797	222	504	135	189	258	352	292	301	362	195	313	124	522	998
119.808	0	803	222	505	134	189	260	353	290	305	362	196	315	125	522	1000
119.931	0	804	223	506	135	190	260	355	285	306	363	196	317	126	522	999
120.054	1	795	225	508	136	191	262	358	289	306	366	196	318	126	522	997
120.177	0	797	223	507	135	190	262	353	291	303	362	195	313	125	523	998
120.3	0	799	221	503	135	188	258	351	289	301	360	193	313	125	521	999
120.422	0	797	222	504	134	188	259	350	285	303	361	195	314	125	522	1001
120.545	0	790	222	503	134	188	259	354	287	302	363	196	315	125	522	1000
120.668	0	799	224	506	136	189	259	356	292	304	364	196	316	125	522	1000
120.791	0	807	224	508	136	190	260	357	289	307	366	198	319	126	523	1002
120.914	0	802	225	510	136	192	263	355	286	304	363	197	317	126	524	1003
121.037	0	786	221	504	134	187	259	351	287	299	360	194	313	125	523	999
121.16	0	796	221	503	133	186	257	351	291	300	360	194	313	125	523	993
121.283	0	799	221	505	134	187	258	351	289	302	361	194	313	125	522	999
121.405	0	798	222	507	135	188	257	352	288	301	362	195	315	125	522	1002
121.528	0	792	223	506	135	189	260	355	287	304	362	194	316	126	523	999
121.651	0	802	224	509	137	191	259	358	293	305	366	197	317	126	525	999
121.774	0	801	223	508	134	192	261	353	289	302	361	196	315	126	523	999
121.897	0	795	221	505	133	187	258	350	284	299	360	193	312	125	523	998
122.02	0	786	222	504	133	188	258	351	285	299	360	193	313	125	522	996
122.143	0	791	223	505	133	188	257	352	291	300	361	194	314	125	523	996
122.266	0	801	222	507	134	189	259	354	288	305	362	195	316	125	523	998
122.388	0	802	224	510	136	190	258	357	288	303	365	195	318	125	525	999
122.511	0	792	226	511	136	193	263	357	287	304	365	196	318	125	526	999
122.634	0	794	223	508	135	189	261	353	289	301	361	194	314	126	524	997
122.757	0	797	222	506	134	188	258	352	288	302	361	193	313	125	524	999
122.88	0	796	223	507	134	188	258	351	285	302	361	194	315	125	524	998
123.003	0	787	223	508	136	188	258	354	287	302	363	195	316	125	525	997
123.126	0	799	225	510	136	190	258	356	291	304	365	196	317	125	526	994
123.249	0	803	226	513	137	192	261	359	290	308	366	197	319	125	527	1002
123.372	0	799	224	512	135	192	263	354	286	302	362	196	315	125	527	1002
123.494	0	785	223	507	135	188	258	352	286	299	360	193	312	125	526	997
123.617	0	791	223	508	134	188	257	352	290	300	361	194	314	126	526	993
123.74	0	797	224	508	135	188	259	353	289	302	362	193	316	125	526	1000
123.863	0	798	225	510	136	189	258	355	288	302	363	195	317	125	527	1000
123.986	0	792	226	511	137	190	261	358	287	304	366	197	318	126	528	997
124.109	0	798	226	513	137	193	264	358	290	308	365	196	319	126	529	999
124.232	0	796	223	510	135	188	259	354	289	300	360	194	314	125	528	999
124.355	0	796	224	508	134	188	258	352	285	300	361	194	314	125	526	998
124.477	0	784	224	507	134	189	258	352	286	300	362	194	315	126	525	996
124.6	0	795	225	510	136	189	257	355	291	302	363	194	317	125	526	991
124.723	0	800	227	512	136	190	259	357	290	306	363	196	318	125	527	998
124.846	0	801	227	514	138	191	259	360	289	305	365	197	320	125	526	999
124.969	0	787	226	513	137	192	262	356	287	302	363	196	316	126	528	995
125.092	0	792	225	510	135	189	257	353	292	299	363	194	314	124	527	991
125.215	0	795	225	510	136	189	259	354	289	302	362	195	315	125	528	996
125.338	0	797	226	511	135	189	259	354	286	304	363	195	316	125	527	997
125.46	0	796	226	513	136	191	261	356	287	302	364	195	318	125	526	991
125.583	0	800	228	514	137	191	260	360	291	305	367	196	319	126	527	992
125.706	0	801	227	515	139	196	262	356	291	306	365	197	319	126	528	997
125.829	0	800	226	511	135	190	260	354	286	301	362	194	315	125	527	997
125.952	0	785	226	511	135	189	258	354	287	300	362	195	315	126	527	992
126.075	0	795	226	511	137	189	258	355	291	301	363	195	316	126	528	990
126.198	0	800	227	513	137	190	260	358	290	306	365	195	318	125	527	996
126.321	0	807	229	515	138	192	261	359	286	307	367	197	320	126	527	996
126.444	0	793	229	516	139	195	264	361	288	306	367	198	319	126	529	991
126.566	0	794	227	513	136	191	260	355	293	299	363	195	315	126	527	984
126.689	0	795	225	511	135	189	259	354	289	300	361	194	315	125	527	987
126.812	0	801	226	512	135	190	259	354	286	303	362	195	316	125	525	985
126.935	0	794	227	513	136	190	260	356	286	303	364	194	317	126	524	976
127.058	0	798	229	515	138	191	259	359	291	304	365	196	319	125	524	976
127.181	0	805	229	516	138	192	261	361	291	308	367	197	321	126	525	981
127.304	0	797	228	517	137	195	264	358	287	304	364	196	318	125	526	985
127.427	0	792	227	511	135	190	258	352	287	299	361	195	315	124	525	982
127.549	0	793	226	512	135	190	257	354	291	301	363	195	314	125	526	984
127.672	0	798	227	513	136	190	259	356	290	303	364	195	316	125	525	989
127.795	0	797	229	516	137	190	260	357	286	306	365	195	318	126	525	989
127.918	0	802	230	516	138	192	260	360	287	306	367	197	320	126	525	986
128.041	0	798	230	517	137	196	264	359	292	304	366	198	318	126	527	987
128.164	0	797	228	515	136	190	259	355	291	302	363	197	315	125	526	991
128.287	0	794	228	515	136	191	258	355	287	302	363	195	315	125	526	993
128.41	0	797	227	514	137	191	260	357	287	302	364	196	315	125	527	986
128.532	0	798	230	516	138	191	259	360	291	304	366	197	317	126	526	987
128.655	0	803	231	518	138	193	260	361	291	308	367	198	320	126	527	991
128.778	0	801	231	520	140	196	265	362	288	308	369	198	321	127	526	993
128.901	0	800	229	515	136	193	260	356	289	302	365	197	315	126	527	984
129.024	0	794	227	513	137	190	258	356	292	300	364	196	314	125	527	985
129.147	0	796	227	515	136	191	259	356	290	303	365	196	316	125	526	991
129.27	0	798	227	515	136	190	260	357	287	305	367	196	317	126	526	993
129.393	0	800	230	516	138	192	261	360	287	305	368	197	319	126	527	989
129.516	0	802	232	518	140	193	260	363	292	306	370	198	320	126	527	989
129.638	0	799	229	518	138	195	262	358	292	305	366	198	317	126	529	993
129.761	0	796	228	514	137	190	260	355	287	301	364	196	314	126	527	991
129.884	0	797	228	513	136	190	259	356	288	301	365	196	315	125	527	986
130.007	0	796	229	515	137	190	258	358	292	303	364	196	316	126	526	984
130.13	0	796	229	517	137	192	260	360	292	307	368	198	318	126	528	988
130.253	0	794	231	518	140	193	262	362	288	308	369	199	319	126	526	988
130.376	0	800	231	519	138	195	263	360	289	306	368	199	319	126	528	980
130.499	0	792	228	514	136	191	258	357	292	301	366	196	316	126	526	974
130.621	0	796	228	515	136	191	258	357	291	303	366	196	316	126	526	978
130.744	0	797	229	515	138	191	259	357	287	305	366	197	316	125	526	978
130.867	0	802	230	517	137	191	260	360	287	305	368	197	319	127	526	972
130.99	0	803	231	518	139	193	261	362	292	306	370	198	320	126	525	971
131.113	0	804	232	520	139	196	264	362	293	307	369	199	319	126	527	976
131.236	0	797	229	515	136	191	260	357	288	302	365	197	316	126	525	974
131.359	0	799	229	514	136	190	258	356	288	302	366	197	315	125	526	969
131.482	0	797	229	515	137	191	259	359	291	302	367	196	316	126	526	968
131.604	0	801	230	517	138	192	260	359	291	307	368	198	319	126	524	973
131.727	0	801	231	518	139	193	261	361	288	308	368	199	320	126	525	976
131.85	0	802	233	520	137	195	265	362	289	305	368	199	320	126	525	973
131.973	0	796	229	516	136	191	259	356	292	300	365	196	315	126	525	968
132.096	0	797	228	514	136	190	259	356	291	302	364	197	315	126	525	974
132.219	0	796	229	516	137	190	259	355	287	303	366	196	315	126	524	975
132.342	0	799	230	516	137	190	260	358	287	303	365	197	317	125	524	974
132.465	0	800	230	517	138	192	261	360	292	304	368	197	318	126	525	977
132.588	0	803	232	519	139	195	261	362	292	306	369	198	319	127	525	984
132.71	0	795	229	517	136	192	260	356	288	301	365	196	315	125	525	988
132.833	0	794	228	513	136	189	258	354	287	300	364	195	314	125	524	981
132.956	0	792	228	515	137	190	259	356	291	300	364	196	315	125	523	979
133.079	0	796	230	516	137	191	258	357	291	304	365	196	317	126	523	985
133.202	0	797	230	517	136	191	260	359	287	305	367	197	318	127	523	988
133.325	0	801	232	518	139	194	262	360	288	304	368	198	318	125	523	985
133.448	0	793	230	515	137	191	259	356	292	299	364	196	315	126	523	978
133.571	0	794	229	513	136	189	258	355	291	300	364	195	314	125	521	983
133.693	0	791	228	514	136	190	258	355	287	301	364	195	315	125	521	984
133.816	0	798	229	515	136	190	259	358	286	302	366	195	317	125	521	978
133.939	0	796	231	516	138	191	259	359	291	302	367	196	318	125	521	978
134.062	0	800	230	518	138	193	261	362	292	306	368	197	319	125	522	984
134.185	0	792	229	517	137	193	261	356	287	301	365	196	315	124	521	983
134.308	0	789	228	512	136	188	257	354	288	298	363	194	312	124	520	979
134.431	0	788	227	513	136	189	258	355	291	297	363	194	313	125	519	979
134.554	0	792	228	513	135	190	257	357	291	302	364	195	315	125	520	987
134.676	0	792	228	516	137	190	260	357	286	302	366	195	316	125	520	987
134.799	0	798	231	517	138	191	260	359	287	302	368	197	316	125	519	983
134.922	0	792	230	517	137	195	262	358	291	299	367	196	315	125	519	979
135.045	0	789	227	514	136	190	258	354	292	297	362	194	314	125	518	983
135.168	0	786	226	512	136	189	257	354	286	298	362	194	313	124	517	985
135.291	0	790	228	513	135	189	258	356	285	298	364	193	314	124	516	978
135.414	0	789	228	514	136	190	258	357	291	299	366	195	315	125	517	983
135.537	0	793	230	516	137	192	258	359	292	302	366	195	317	125	517	988
135.66	0	794	229	517	137	194	263	360	287	303	367	197	317	125	518	990
135.782	0	790	227	514	136	191	258	355	288	297	363	194	313	124	517	981
135.905	0	786	226	511	135	189	257	356	290	296	363	193	312	124	517	979
136.028	0	789	227	513	135	190	257	354	291	298	364	193	314	124	517	982
136.151	0	789	228	513	136	190	259	356	287	300	365	194	315	124	516	984
136.274	0	800	229	516	138	191	256	358	289	297	366	195	316	124	516	979
136.397	0	790	230	516	137	193	260	360	291	300	368	196	317	125	517	981
136.52	0	789	228	516	136	192	259	357	291	298	365	194	314	124	518	983
136.643	0	780	225	512	134	189	258	354	287	297	363	193	311	123	517	984
136.765	0	793	226	511	136	189	254	355	289	294	363	193	312	124	518	977
136.888	0	783	226	513	136	189	257	356	291	296	365	195	313	124	517	975
137.011	0	790	228	514	137	191	259	359	292	300	366	195	314	125	518	982
137.134	0	792	229	515	137	192	259	361	287	303	367	196	316	124	518	989
137.257	0	800	229	516	137	194	258	361	290	299	367	197	317	125	519	981
137.38	0	783	226	512	136	190	257	356	291	295	364	194	312	124	520	978
137.503	0	786	225	511	134	188	257	354	291	297	364	193	312	124	520	980
137.626	0	781	225	512	134	188	257	355	287	297	363	194	313	124	520	981
137.748	0	795	228	512	136	190	255	357	288	295	365	194	314	124	519	975
137.871	0	787	227	513	138	190	259	360	292	300	366	195	316	124	518	976
137.994	0	794	229	515	138	192	259	362	292	303	369	196	317	125	519	980
138.117	0	786	229	517	138	195	263	361	288	303	367	196	317	125	522	982
138.24	0	792	226	511	135	190	254	356	290	294	364	194	312	124	521	976
138.363	0	780	226	510	137	189	257	356	290	296	364	193	313	124	521	972
138.486	0	786	226	510	135	188	257	356	291	298	366	193	313	124	521	974
138.609	0	784	228	513	137	191	258	358	287	301	366	194	316	125	521	978
138.732	0	797	229	514	137	191	256	360	290	299	368	196	316	125	520	976
138.854	0	789	230	515	137	192	261	364	291	301	369	197	318	125	522	975
138.977	0	789	229	515	136	192	261	359	293	301	367	196	315	124	524	978
139.1	0	786	228	513	136	189	258	357	288	298	366	195	314	124	523	979
139.223	0	793	228	511	136	188	255	358	291	296	366	195	315	125	522	976
139.346	0	784	229	512	137	189	257	359	291	299	368	195	314	125	523	977
139.469	0	791	229	514	138	190	259	362	292	302	370	196	317	125	523	977
139.592	0	794	231	516	139	191	261	363	288	304	372	197	318	124	524	984
139.715	0	803	232	517	139	195	260	365	291	303	372	198	320	126	526	984
139.837	0	784	230	514	137	191	260	359	292	298	367	195	315	125	527	982
139.96	0	786	228	511	137	189	260	358	290	302	368	194	313	126	528	993
140.083	0	787	228	512	136	190	258	359	290	300	368	195	314	125	529	1003
140.206	0	795	229	512	137	189	254	359	291	298	368	196	316	125	528	996
140.329	0	790	231	513	139	191	259	363	290	302	371	196	317	126	528	993
140.452	0	797	232	516	139	191	260	366	294	305	373	198	318	126	529	991
140.575	0	797	233	518	140	195	263	366	291	307	373	199	319	126	530	992
140.698	0	796	230	514	137	192	258	359	291	297	368	196	315	126	530	988
140.82	0	787	229	512	138	189	258	358	292	299	369	196	314	126	529	988
140.943	0	790	229	511	137	190	258	360	293	300	369	196	315	126	530	986
141.066	0	793	230	514	138	190	260	362	289	303	371	197	316	126	532	990
141.189	0	805	231	515	139	192	256	364	292	302	373	198	318	127	532	990
141.312	0	798	232	515	140	192	261	366	293	306	375	199	319	128	533	991
141.435	0	797	232	517	138	196	266	364	292	307	372	199	318	127	534	988
141.558	0	794	229	513	138	190	259	359	290	301	369	196	315	126	535	991
141.681	0	801	230	512	138	189	256	360	292	298	369	196	315	126	535	990
141.804	0	793	230	513	137	190	259	362	293	301	370	197	317	126	535	991
141.926	0	799	231	515	139	191	260	364	296	304	372	198	318	127	535	990
142.049	0	810	232	516	140	193	261	366	292	307	374	198	321	128	536	992
142.172	0	814	234	518	142	194	259	368	294	306	376	200	321	127	538	992
142.295	0	798	232	517	139	195	263	364	294	303	372	198	317	127	539	994
142.418	0	799	230	513	137	190	260	361	292	303	370	196	315	126	538	991
142.541	0	798	230	513	138	189	260	360	291	302	370	196	315	127	537	989
142.664	0	807	232	512	139	190	256	361	292	301	370	198	317	127	537	989
142.787	0	800	232	515	139	191	258	364	292	304	373	198	318	127	538	990
142.909	0	805	233	516	140	193	260	367	296	307	374	199	320	127	538	989
143.032	0	814	234	519	141	196	264	369	291	310	376	201	322	128	538	991
143.155	0	808	232	517	138	194	259	362	292	301	371	198	316	127	539	992
143.278	0	798	231	513	138	191	259	361	293	301	370	197	315	127	538	991
143.401	0	801	231	514	138	191	261	362	293	306	371	198	316	127	538	986
143.524	0	804	232	515	139	191	260	363	291	305	372	198	318	128	537	990
143.647	0	814	233	516	140	193	257	366	292	304	373	199	320	128	538	992
143.77	0	808	236	517	141	193	261	368	294	307	375	199	322	128	539	990
143.892	0	807	234	519	140	197	266	366	294	309	374	201	320	128	539	987
144.015	0	802	232	515	138	191	260	362	291	303	372	198	316	127	539	988
144.138	0	808	231	514	138	190	256	361	292	301	370	197	316	127	539	990
144.261	0	803	232	514	138	190	259	363	294	303	371	198	317	128	539	990
144.384	0	807	233	516	140	192	259	365	295	306	374	199	319	127	539	988
144.507	0	816	234	519	140	192	262	366	292	309	375	200	321	128	539	992
144.63	0	820	235	519	142	195	260	368	294	308	375	201	323	128	540	992
144.753	0	804	233	518	140	193	262	363	294	304	372	199	318	127	540	992
144.876	0	804	231	514	138	190	261	361	292	304	370	198	317	126	538	986
144.998	0	803	231	514	138	190	260	359	291	304	370	198	316	127	538	988
145.121	0	812	231	515	138	190	256	362	292	302	371	198	318	127	537	988
145.244	0	806	232	516	140	191	260	364	293	305	374	199	319	127	538	989
145.367	0	811	234	518	140	193	261	366	295	309	373	201	321	128	538	985
145.49	0	818	235	521	140	196	264	366	292	310	375	202	322	128	538	989
145.613	0	812	232	517	138	192	257	361	293	301	370	198	316	127	538	988
145.736	0	804	231	514	138	189	258	359	292	301	370	197	316	127	537	987
145.859	0	806	231	516	138	190	261	361	291	306	370	198	316	127	538	985
145.981	0	814	231	517	139	191	259	361	291	306	371	198	318	127	536	986
146.104	11	817	233	518	138	191	258	363	293	305	373	199	321	128	536	987
146.227	0	811	234	519	140	192	261	366	293	308	375	200	322	126	536	988
146.35	0	810	233	520	139	195	265	363	294	308	373	199	319	128	536	984
146.473	0	804	230	517	139	190	260	360	291	304	370	198	317	127	536	986
146.596	0	813	231	517	138	189	258	360	291	301	371	198	318	128	534	983
146.719	0	805	231	516	139	190	259	361	292	304	371	198	319	127	535	984
146.842	0	810	232	518	139	192	262	364	292	310	373	199	320	127	536	982
146.964	0	819	234	520	140	192	262	367	290	309	374	201	323	127	536	986
147.087	0	822	235	522	141	196	262	367	294	308	375	201	323	128	536	988
147.21	0	806	232	518	137	191	260	361	292	303	370	198	317	127	538	988
147.333	0	802	229	516	139	190	260	360	292	306	370	197	317	127	536	985
147.456	0	806	231	517	138	190	259	361	291	304	370	198	317	127	535	987
147.579	0	816	232	518	138	190	256	363	291	303	370	197	319	127	535	986
147.702	0	809	233	519	140	192	260	364	293	307	372	199	321	127	536	989
147.825	0	816	234	521	140	193	263	367	293	312	373	201	322	127	538	989
147.948	0	817	234	523	141	196	265	366	292	310	372	200	322	126	539	995
148.07	0	815	231	518	138	192	257	359	293	300	368	198	317	127	538	994
148.193	0	806	230	516	137	189	258	359	292	301	369	198	316	127	536	995
148.316	0	804	230	517	138	191	260	360	291	307	370	198	316	127	538	991
148.439	0	817	231	519	139	192	260	363	290	307	371	198	319	127	537	996
148.562	0	821	233	521	141	194	257	365	293	306	373	200	321	127	538	1002
148.685	0	814	234	521	141	193	261	366	293	309	374	201	322	127	541	1006
148.808	0	807	234	523	139	196	264	364	294	311	372	201	319	127	541	1010
148.931	0	814	232	520	138	191	259	360	293	306	369	198	315	127	541	1011
149.053	0	817	231	518	138	191	257	360	292	302	370	199	317	126	541	1011
149.176	0	808	231	519	138	191	258	361	293	305	371	198	317	126	541	1010
149.299	0	808	232	520	139	193	262	364	293	310	372	199	319	128	541	1007
149.422	0	822	233	522	140	194	262	367	292	310	374	201	321	127	541	1011
149.545	0	825	234	522	141	196	260	368	293	310	375	202	323	128	542	1012
149.668	0	809	232	520	139	194	261	362	293	306	371	200	317	126	542	1012
149.791	0	803	229	517	137	190	260	362	293	306	370	198	316	126	542	1005
149.914	0	813	230	517	137	191	259	360	293	307	370	199	317	127	540	1008
150.036	0	817	231	519	138	192	257	362	292	304	370	199	318	127	539	1009
150.159	0	811	231	520	138	194	260	364	293	308	372	199	319	127	539	1010
150.282	0	811	233	521	140	194	262	366	292	314	374	200	321	127	540	1008
150.405	0	820	234	524	139	197	266	367	292	311	375	201	322	127	540	1012
150.528	0	815	231	519	137	193	258	361	292	303	370	199	316	126	541	1008
150.651	0	806	229	516	137	191	258	361	293	304	369	198	315	127	539	1009
150.774	0	801	228	516	136	191	262	360	292	307	369	198	315	126	540	1006
150.897	0	816	230	518	138	191	260	361	292	307	371	199	317	127	539	1009
151.02	0	819	231	518	137	193	258	364	292	307	371	199	319	126	538	1010
151.142	0	813	232	520	139	193	262	367	293	310	374	200	320	127	540	1011
151.265	0	809	233	521	140	197	266	366	295	313	373	202	320	127	541	1009
151.388	0	815	229	518	136	192	261	361	293	306	369	198	315	126	540	1010
151.511	0	812	229	514	137	190	257	359	293	302	369	198	315	127	540	1011
151.634	0	806	228	516	136	191	259	360	292	305	370	198	315	126	539	1010
151.757	0	803	230	516	138	191	262	362	293	309	370	199	316	126	539	1010
151.88	0	818	231	517	138	191	262	365	291	310	372	200	318	126	540	1015
152.003	0	821	231	520	139	193	259	366	293	309	374	200	321	127	540	1014
152.125	0	810	232	521	139	196	264	363	293	307	372	200	317	127	541	1012
152.248	0	801	229	516	136	191	262	361	293	307	369	199	315	126	540	1009
152.371	0	816	229	516	137	191	260	361	293	306	370	198	315	125	539	1010
152.494	0	814	228	516	138	191	257	361	292	304	371	199	316	127	540	1010
152.617	0	810	231	516	138	191	260	364	292	308	371	199	318	127	541	1013
152.74	0	808	232	518	139	193	263	366	295	312	373	200	320	127	541	1010
152.863	0	823	233	520	140	195	262	368	293	312	375	202	321	127	542	1014
152.986	0	820	232	520	138	195	261	363	292	305	372	200	317	127	542	1014
153.108	0	808	229	513	138	190	258	360	292	303	368	197	313	126	543	1013
153.231	0	803	229	514	136	190	261	360	292	306	370	197	314	127	541	1007
153.354	0	819	229	514	137	191	259	361	292	308	370	198	315	126	541	1010
153.477	0	820	231	515	138	192	257	363	291	306	371	199	317	126	541	1010
153.6	0	817	233	516	139	193	261	366	292	309	372	199	319	127	540	1006
153.723	0	814	235	518	140	194	264	368	293	314	374	201	321	128	539	1000
153.846	0	822	233	519	138	195	264	363	292	309	371	200	317	126	540	995
153.969	0	817	231	513	138	191	257	360	292	302	369	197	316	127	538	986
154.092	0	813	231	512	136	191	260	360	292	304	370	198	316	126	538	982
154.214	0	809	233	512	137	190	262	361	293	308	371	198	317	127	536	980
154.337	0	827	235	513	138	192	262	363	290	307	371	199	319	127	535	980
154.46	0	828	236	514	139	193	259	365	292	308	372	200	321	127	536	981
154.583	0	824	240	515	139	196	263	368	292	310	374	200	321	128	538	989
154.706	0	812	238	514	138	194	264	362	293	308	371	198	317	127	537	984
154.829	0	824	237	509	136	190	258	359	292	305	367	197	315	126	537	985
154.952	0	822	236	508	136	191	256	359	291	302	368	197	315	126	536	983
155.075	0	815	238	508	137	191	258	360	291	305	369	197	316	127	536	981
155.197	0	812	238	510	137	192	261	364	292	310	371	199	318	127	536	982
155.32	0	826	239	513	138	193	262	366	292	310	372	199	321	126	537	990
155.443	0	830	240	514	140	195	259	367	294	310	375	201	322	127	537	995
155.566	0	817	239	514	138	197	264	363	294	306	371	199	317	126	538	995
155.689	0	808	236	508	136	191	261	360	293	307	368	196	315	126	537	994
155.812	0	821	235	508	136	191	259	360	292	307	368	196	314	126	538	1001
155.935	0	822	236	508	137	192	256	360	292	305	368	197	315	126	537	999
156.058	0	817	238	509	138	193	260	363	292	308	370	198	317	126	538	1004
156.18	0	816	242	508	137	194	263	365	292	313	372	199	319	127	538	1004
156.303	0	833	247	510	139	195	262	367	292	312	373	200	321	127	538	1006
156.426	0	831	246	511	139	199	263	364	292	308	372	200	319	127	539	1006
156.549	0	822	243	505	137	193	259	359	292	304	369	198	314	126	539	1005
156.672	0	815	244	504	135	194	262	360	293	308	368	198	315	125	538	1002
156.795	0	827	243	505	136	192	260	360	293	308	368	198	315	125	539	1010
156.918	0	831	245	506	137	194	257	361	293	306	370	198	318	126	538	1004
157.041	0	828	247	507	137	195	261	364	293	311	372	199	318	127	540	1004
157.164	0	825	248	507	139	197	263	367	294	315	373	200	320	127	539	1003
157.286	0	835	248	510	138	200	265	364	294	311	371	200	318	127	541	1006
157.409	0	830	244	504	136	193	257	360	293	304	368	197	314	126	540	1003
157.532	0	825	246	504	137	194	259	359	292	307	368	198	316	127	540	1003
157.655	0	819	246	505	137	194	261	362	293	310	370	198	316	127	539	1000
157.778	0	837	249	506	138	196	261	362	292	310	371	199	318	126	538	1002
157.901	0	839	251	506	138	197	259	364	294	310	373	201	319	127	539	1003
158.024	0	836	254	506	141	200	262	365	295	312	374	201	322	127	539	1004
158.147	0	828	255	508	140	204	266	363	295	314	374	201	320	128	540	1004
158.269	0	837	251	504	137	196	259	358	294	308	369	198	315	126	540	1002
158.392	0	838	252	500	135	196	256	357	292	305	368	197	315	126	538	999
158.515	0	833	254	500	136	195	259	357	292	306	369	197	316	126	537	1001
158.638	0	828	255	502	138	197	262	360	293	312	371	199	318	127	539	1000
158.761	0	847	263	501	140	204	263	357	291	312	372	200	320	126	536	1000
158.884	0	854	269	501	141	205	259	358	293	311	373	201	322	127	534	995
159.007	0	852	272	504	141	209	264	359	294	313	373	202	323	127	536	996
159.13	0	841	267	501	137	201	262	356	293	309	368	199	317	126	534	990
159.252	0	854	265	497	136	199	258	354	293	307	367	198	317	125	534	993
159.375	0	854	265	499	138	202	257	353	292	306	367	198	316	126	534	992
159.498	0	849	266	499	140	203	259	353	293	309	370	198	318	127	534	993
159.621	0	843	267	502	140	204	262	357	294	315	371	200	321	128	535	995
159.744	0	858	268	503	142	204	263	359	292	314	373	201	321	127	537	1001
159.867	0	859	268	506	143	207	261	361	294	313	374	202	323	128	537	1000
159.99	0	848	265	503	138	201	261	358	295	308	370	199	317	127	537	999
160.113	0	840	263	500	136	198	261	358	294	311	369	199	317	126	536	998
160.236	0	853	261	500	136	198	259	357	293	311	369	199	317	126	537	1001
160.358	0	852	261	502	139	200	257	357	293	309	370	200	318	126	538	1000
160.481	0	848	262	503	141	204	260	358	294	312	372	200	320	127	538	998
160.604	0	842	263	505	143	204	263	362	295	318	374	202	323	127	539	998
160.727	0	853	263	509	144	207	265	362	294	315	374	202	324	128	540	1005
160.85	0	851	257	505	137	200	262	359	292	310	370	200	317	127	540	1004
160.973	0	841	254	502	136	197	259	357	293	308	369	199	316	126	539	1004
161.096	0	835	254	503	136	197	261	359	294	313	369	199	316	127	540	1004
161.219	0	847	254	504	137	198	261	360	292	313	371	200	318	127	539	1006
161.341	0	851	255	504	142	203	259	359	295	311	372	201	320	127	540	1007
161.464	0	846	256	506	142	204	261	361	296	315	374	201	322	128	540	1008
161.587	0	849	258	508	143	206	265	363	295	319	376	203	323	128	541	1006
161.71	0	848	253	508	138	202	264	360	295	313	371	201	318	127	540	1007
161.833	0	846	250	504	136	197	256	357	293	306	369	198	317	127	539	1005
161.956	0	838	247	503	137	197	259	358	294	309	369	198	316	126	539	1003
162.079	0	833	247	504	137	196	261	360	294	315	370	199	318	127	538	998
162.202	0	846	249	507	140	200	262	361	293	314	372	202	320	127	538	1001
162.324	0	850	250	508	140	201	260	363	294	313	374	201	322	128	538	1003
162.447	0	845	251	509	141	202	263	366	295	317	376	203	324	128	539	1004
162.57	0	835	249	511	141	205	267	362	296	318	374	203	321	127	539	1001
162.693	0	840	245	504	136	197	260	359	294	311	370	200	317	127	538	1000
162.816	0	841	244	503	136	196	256	358	294	309	370	199	317	126	538	999
162.939	0	832	244	503	137	196	260	359	294	312	370	200	318	127	536	1000
163.062	0	837	246	504	137	199	263	362	295	318	372	200	320	127	535	994
163.185	0	838	247	505	142	202	263	360	294	318	374	201	322	127	536	992
163.308	0	844	247	507	142	202	260	365	295	315	375	203	323	129	536	990
163.43	0	832	244	509	138	201	265	362	295	314	373	201	320	127	536	988
163.553	0	826	242	503	136	197	262	359	296	313	370	200	318	127	535	985
163.676	0	838	241	503	136	197	260	358	294	314	370	200	318	126	534	991
163.799	0	841	242	503	137	196	258	361	295	311	371	200	318	127	534	993
163.922	0	834	243	504	139	198	262	363	296	316	374	201	321	127	533	992
164.045	0	841	244	507	140	201	265	364	296	321	375	203	322	127	533	990
164.168	0	846	245	508	144	205	264	364	296	320	377	203	324	128	534	994
164.291	0	844	243	509	138	203	268	362	291	317	373	202	321	128	534	992
164.413	0	829	241	501	135	197	261	358	296	310	370	199	316	126	533	992
164.536	0	828	240	500	136	196	262	358	295	315	370	200	317	127	534	988
164.659	0	837	240	501	136	196	261	359	294	316	370	200	318	127	531	991
164.782	0	841	240	503	139	199	259	360	295	314	372	201	319	126	532	991
164.905	0	835	242	505	138	199	262	364	297	317	374	201	321	127	532	992
165.028	0	840	244	506	140	202	266	365	297	322	376	203	324	127	533	990
165.151	0	840	241	507	136	203	266	363	295	316	373	201	322	127	532	993
165.274	0	839	239	502	135	197	260	358	293	312	370	199	316	126	531	991
165.396	0	828	238	499	136	196	260	358	296	312	369	199	317	127	529	990
165.519	0	833	239	500	136	197	263	359	295	318	370	200	318	126	529	988
165.642	0	839	240	502	137	198	262	360	295	318	372	200	319	127	528	991
165.765	0	842	242	504	138	201	259	361	296	316	374	201	322	126	529	992
165.888	0	836	243	504	140	201	264	364	297	319	376	203	324	127	529	993
166.011	0	836	242	506	139	205	266	360	297	319	374	202	321	127	529	990
166.134	0	829	239	501	136	197	261	357	296	315	370	200	318	126	529	992
166.257	0	839	239	500	135	197	260	358	294	315	370	201	317	126	528	992
166.38	0	830	238	500	136	198	261	358	297	314	371	199	317	126	527	993
166.502	0	834	239	503	136	199	264	362	296	321	372	200	320	127	527	990
166.625	0	843	243	505	141	204	265	360	296	319	373	201	322	127	528	993
166.748	0	847	244	505	140	204	264	363	295	320	375	203	324	127	528	994
166.871	0	833	242	505	136	202	264	360	298	314	372	201	319	126	528	990
166.994	0	830	240	499	134	197	262	357	296	316	370	200	316	125	527	989
167.117	0	830	241	500	135	198	261	357	294	315	370	200	318	125	525	988
167.24	0	839	242	501	135	199	261	358	294	316	370	199	318	126	524	986
167.363	0	835	245	502	138	202	262	360	297	316	373	200	319	126	525	986
167.485	0	841	246	503	141	204	264	358	297	322	374	200	321	126	526	986
167.608	0	846	247	504	141	206	265	361	296	321	375	203	323	127	527	991
167.731	0	844	246	503	135	202	264	358	294	314	371	201	320	127	525	984
167.854	0	832	244	499	135	198	259	355	298	312	369	199	316	125	523	984
167.977	0	837	244	499	135	197	262	356	296	317	369	199	317	125	523	985
168.1	0	833	244	500	135	198	262	356	295	317	370	199	318	125	522	986
168.223	0	846	246	502	137	201	262	358	294	318	371	199	320	126	521	979
168.346	0	838	248	504	139	204	263	358	298	317	373	201	322	126	522	982
168.468	0	845	249	505	140	205	265	360	297	323	375	201	324	127	523	983
168.591	0	832	247	506	138	205	264	358	295	317	370	201	320	127	522	987
168.714	0	841	245	500	134	197	260	355	293	313	368	200	316	126	522	979
168.837	0	832	245	500	135	198	260	356	297	313	369	200	317	126	521	979
168.96	0	837	244	500	135	199	263	357	295	318	370	199	318	126	520	983
169.083	0	837	245	503	139	203	263	356	296	318	371	200	320	127	520	987
169.206	0	846	246	505	140	204	263	359	295	319	372	202	322	126	522	986
169.329	0	840	249	506	140	207	264	361	299	319	374	203	323	127	523	984
169.452	0	839	247	504	137	204	266	357	297	318	371	201	320	126	522	987
169.574	0	833	245	502	134	198	260	355	294	314	369	199	318	126	521	988
169.697	0	844	246	503	134	199	261	357	294	316	370	199	318	126	520	983
169.82	0	833	246	503	136	199	261	359	297	315	371	200	319	126	521	985
169.943	0	842	247	504	138	202	264	360	296	321	372	200	321	127	521	990
170.066	0	840	249	506	141	205	264	359	296	320	374	202	322	127	523	993
170.189	0	853	251	507	141	207	264	362	296	320	376	203	324	127	524	989
170.312	0	837	248	505	137	203	265	358	296	318	372	201	319	126	524	986
170.435	0	839	245	500	134	198	261	355	296	315	369	200	317	126	523	991
170.557	0	834	246	501	134	198	261	355	294	315	370	199	317	127	523	993
170.68	0	839	246	502	136	200	260	356	295	316	370	199	318	127	522	988
170.803	0	837	247	504	139	203	262	357	298	316	373	200	320	127	522	988
170.926	0	842	247	506	138	202	262	360	299	320	374	200	322	127	523	994
171.049	0	841	250	507	141	204	263	360	295	321	376	202	324	127	524	997
171.172	0	841	248	508	139	204	265	358	296	317	373	202	320	127	524	992
171.295	0	832	244	503	136	198	260	356	299	311	370	200	316	127	523	994
171.418	0	833	240	504	136	197	260	356	298	313	368	202	317	127	525	1006
171.54	0	823	235	506	136	197	261	358	294	316	368	203	317	128	524	1015
171.663	0	822	232	513	142	201	262	360	299	317	373	204	321	128	524	1010
171.786	0	826	230	516	141	200	264	365	299	320	374	205	323	128	525	1017
171.909	0	821	228	518	141	204	266	361	295	319	373	206	322	130	527	1021
172.032	0	816	224	512	137	196	260	358	295	313	368	203	316	128	525	1013
172.155	0	810	223	512	136	195	260	359	300	314	369	202	317	128	526	1010
172.278	0	815	221	513	137	195	261	359	298	316	370	204	317	128	527	1018
172.401	0	817	224	515	139	197	263	363	294	318	372	204	320	129	530	1021
172.524	0	817	224	517	140	198	263	367	301	319	374	206	323	130	532	1022
172.646	0	815	222	517	139	198	268	363	296	320	372	205	319	130	531	1025
172.769	0	810	219	513	136	195	261	358	294	314	370	202	316	128	529	1023
172.892	0	808	219	512	137	195	261	359	295	314	370	202	317	128	528	1019
173.015	0	809	218	513	138	195	261	361	299	315	371	203	318	130	528	1016
173.138	0	815	220	515	139	196	262	364	298	318	373	204	320	130	529	1023
173.261	0	821	221	518	140	197	264	366	295	319	373	205	321	129	529	1024
173.384	0	818	223	517	142	202	266	366	296	319	376	206	323	130	530	1021
173.507	0	811	219	516	138	198	267	362	298	317	371	205	319	129	529	1020
173.629	0	816	216	512	135	193	261	358	294	315	369	202	316	129	528	1022
173.752	0	802	217	512	136	194	261	360	296	315	372	203	316	130	531	1018
173.875	0	814	219	514	137	195	261	363	300	316	373	203	319	129	530	1013
173.998	0	821	220	516	139	196	263	365	299	319	375	204	321	129	529	1017
174.121	0	822	221	518	140	199	265	366	295	320	376	205	322	130	529	1017
174.244	0	804	218	514	137	196	262	360	296	314	372	203	317	129	528	1011
174.367	0	810	216	511	136	193	262	358	297	315	370	202	315	128	527	1005
174.49	0	815	216	512	136	194	261	358	298	315	370	202	316	129	526	1008
174.612	0	814	217	512	137	194	262	360	294	316	371	203	318	129	524	1010
174.735	0	808	218	513	137	197	262	363	296	317	374	204	319	129	524	1008
174.858	0	816	220	515	138	196	265	365	298	321	374	204	321	129	524	1006
174.981	0	820	220	516	138	199	265	364	299	319	375	205	321	130	524	1008
175.104	0	815	216	512	136	193	262	358	294	314	372	202	316	128	524	1007
175.227	0	802	217	511	136	193	261	360	295	313	371	202	316	129	522	1005
175.35	0	809	217	511	136	193	262	359	299	318	372	201	317	127	524	1001
175.473	0	820	218	513	136	194	263	361	298	317	374	202	318	128	522	1005
175.596	0	821	221	514	138	196	263	364	295	319	375	203	320	128	524	1005
175.718	0	819	220	514	139	197	264	367	297	319	377	204	322	129	525	1008
175.841	0	805	218	515	137	196	266	361	298	317	373	202	318	128	524	1004
175.964	0	816	216	509	135	192	260	357	298	314	371	200	316	128	523	1005
176.087	0	815	216	509	136	193	259	358	297	311	371	199	315	128	522	1003
176.21	0	810	217	510	136	192	261	358	297	313	373	200	316	128	522	1005
176.333	0	806	218	512	138	194	263	362	298	318	374	202	318	128	523	1003
176.456	0	822	219	513	139	194	264	364	296	318	376	202	320	128	522	1007
176.579	0	824	221	516	139	197	262	365	298	317	376	203	321	128	522	1007
176.701	0	811	218	511	136	195	263	359	297	312	372	202	316	127	522	1005
176.824	0	805	216	508	136	191	262	357	298	315	372	199	314	128	521	1002
176.947	0	816	216	509	136	193	260	358	297	315	371	200	316	127	521	1006
177.07	0	818	217	508	137	192	260	359	297	312	372	200	316	128	521	1007
177.193	0	814	219	511	137	195	262	362	297	315	375	201	318	127	521	1010
177.316	0	810	220	512	138	194	265	364	298	320	375	203	319	127	523	1007
177.439	0	821	219	514	138	197	267	364	297	319	376	203	319	128	522	1010
177.562	0	817	217	509	136	193	262	357	293	312	372	200	315	127	521	1007
177.684	0	807	216	506	136	191	261	359	297	312	372	200	315	128	522	1007
177.807	0	807	217	509	137	192	263	359	298	316	374	199	315	127	522	1003
177.93	0	818	219	510	137	193	262	361	296	317	375	200	317	128	523	1008
178.053	0	825	219	510	138	194	260	363	297	314	376	202	320	129	523	1010
178.176	0	818	221	511	139	196	264	366	298	317	378	203	321	129	525	1012
178.299	0	808	220	512	138	197	267	361	297	316	375	202	317	128	525	1009
178.422	0	809	217	507	135	191	259	358	296	313	373	199	314	127	524	1009
178.545	0	817	217	507	135	191	257	358	296	309	373	200	315	128	524	1007
178.668	0	809	217	508	137	192	262	359	296	312	374	200	316	128	525	1008
178.79	0	813	218	509	138	193	264	363	296	318	376	200	318	128	524	1006
178.913	0	823	220	510	138	193	263	365	295	318	377	201	319	129	523	1013
179.036	0	827	221	513	139	197	262	365	297	314	378	202	320	129	524	1009
179.159	0	808	218	509	138	193	263	359	297	311	374	200	316	128	524	1006
179.282	0	811	216	505	136	191	261	359	296	314	374	198	314	128	524	1005
179.405	0	808	217	506	137	191	261	359	294	313	373	199	314	129	524	1006
179.528	0	819	218	507	138	192	260	359	294	314	373	199	315	129	523	1002
179.651	0	811	219	508	138	193	262	362	298	314	375	200	317	128	523	999
179.773	0	819	220	509	138	194	265	365	296	319	377	202	319	128	523	1005
179.896	0	810	220	511	139	197	267	363	295	316	376	201	318	129	524	1010
180.019	0	817	218	505	137	190	260	359	294	311	374	199	314	128	523	999
180.142	0	806	217	504	136	191	260	358	298	311	373	199	315	128	523	998
180.265	0	813	217	506	137	191	262	360	296	315	374	199	316	128	522	999
180.388	0	814	219	507	138	192	262	361	294	315	375	200	316	129	523	1006
180.511	0	826	220	508	138	193	262	363	295	316	377	200	318	129	525	1008
180.634	0	818	221	509	140	194	262	366	299	315	378	201	320	129	525	1004
180.756	0	817	220	510	138	196	266	361	296	316	374	201	318	129	525	1006
180.879	0	811	217	504	136	191	261	357	293	308	373	198	314	128	524	1004
181.002	0	813	217	503	137	189	259	358	294	310	372	198	314	129	524	996
181.125	0	811	217	503	136	191	259	359	298	311	373	199	315	128	523	994
181.248	0	814	218	506	137	192	260	361	297	314	374	199	317	128	524	999
181.371	0	817	220	508	137	191	262	362	294	316	376	200	318	128	525	1004
181.494	0	821	220	508	139	194	264	365	294	315	378	201	319	129	525	996
181.617	0	812	219	508	138	193	265	361	296	314	374	200	316	128	524	993
181.74	0	811	217	504	136	190	259	357	297	310	372	197	314	128	523	996
181.862	1	809	217	503	137	190	261	356	293	310	372	198	314	128	523	997
181.985	0	811	218	503	137	190	260	359	293	312	373	199	315	128	522	989
182.108	0	810	219	506	138	191	261	361	298	312	374	198	317	128	522	990
182.231	0	817	221	507	139	193	262	364	298	316	376	200	318	128	522	999
182.354	0	822	221	509	140	196	264	365	294	317	378	201	319	129	522	1003
182.477	0	808	219	506	138	194	262	359	295	311	374	200	316	128	523	998
182.6	0	807	218	503	136	190	259	358	298	309	373	197	314	128	523	994
182.723	0	810	218	504	138	191	260	359	296	312	373	199	315	128	522	999
182.845	0	814	218	505	137	191	261	360	293	313	373	199	316	129	520	999
182.968	0	810	220	506	138	192	262	361	294	313	375	200	317	128	521	997
183.091	0	815	222	507	139	193	261	364	299	314	376	201	318	128	521	1002
183.214	0	817	221	508	139	196	264	363	298	314	376	202	319	129	523	1007
183.337	0	809	218	504	137	191	261	357	293	309	373	199	314	128	523	1006
183.46	0	798	218	502	137	190	260	357	294	309	372	199	314	129	523	1003
183.583	0	808	217	503	137	190	259	357	299	309	373	199	314	128	523	1004
183.706	0	812	219	505	137	191	260	361	296	314	373	200	316	129	522	1007
183.828	0	814	220	506	138	192	259	361	295	312	375	201	317	129	523	1006
183.951	0	810	221	508	139	193	262	363	294	314	376	202	318	129	523	1008
184.074	0	807	220	509	138	195	266	360	296	314	375	201	316	129	524	1003
184.197	0	807	216	501	136	190	258	356	296	309	371	197	313	128	523	1006
184.32	0	806	215	502	135	189	256	355	294	307	372	197	313	128	523	1004
184.443	0	800	216	502	136	189	259	356	294	309	372	198	314	129	523	1004
184.566	0	802	217	504	137	190	261	358	295	315	373	199	315	127	523	1002
184.689	0	811	218	506	137	192	263	361	294	313	375	199	316	128	524	1004
184.812	0	814	218	507	138	193	259	363	295	312	377	201	318	129	523	1001
184.934	0	799	217	507	137	195	263	359	295	310	374	200	316	127	523	1000
185.057	0	791	214	501	136	189	261	354	295	310	371	198	312	127	522	995
185.18	0	803	213	502	135	189	259	356	295	311	371	197	314	128	521	993
185.303	0	804	214	503	135	189	257	355	295	309	372	198	314	127	520	993
185.426	0	796	215	505	136	191	260	359	295	312	373	199	315	128	521	996
185.549	0	795	216	505	138	191	263	360	295	316	375	200	317	128	521	996
185.672	0	806	218	508	138	194	264	363	295	315	376	201	318	128	522	1000
185.795	0	801	214	505	136	192	261	356	292	309	372	197	313	127	521	998
185.917	0	789	212	501	135	188	258	355	294	307	371	197	312	128	520	998
186.04	0	792	213	503	135	189	261	355	293	311	370	197	313	127	520	994
186.163	0	794	214	503	135	190	260	356	293	312	372	197	314	127	520	997
186.286	0	803	215	506	137	190	257	359	294	310	374	199	316	128	520	997
186.409	0	796	216	507	137	192	261	362	296	312	375	200	317	128	520	996
186.532	0	800	217	510	138	196	266	362	296	317	377	200	319	127	521	997
186.655	0	790	214	506	135	191	262	356	292	307	372	198	313	127	519	995
186.778	0	795	212	502	134	189	257	353	290	306	370	196	312	126	518	993
186.9	0	787	212	503	135	189	259	355	294	308	371	196	312	126	518	990
187.023	0	793	213	504	135	189	259	357	296	310	372	197	314	126	518	990
187.146	0	793	214	506	136	189	261	359	292	312	374	198	317	128	518	992
187.269	0	799	217	510	137	191	260	360	293	313	375	199	317	128	517	983
187.392	0	794	217	511	138	195	263	363	296	313	377	200	319	128	518	985
187.515	0	793	214	508	137	192	264	357	294	311	373	199	315	127	519	990
187.638	0	788	212	504	135	188	259	355	291	307	370	197	314	126	518	990
187.761	0	791	214	505	136	189	259	355	291	308	372	197	313	127	518	988
187.884	0	789	214	506	136	190	259	357	296	308	372	197	315	127	518	989
188.006	0	793	215	509	137	191	260	360	296	313	374	198	317	127	519	997
188.129	0	796	217	511	137	192	260	362	293	313	374	199	318	127	518	1001
188.252	0	797	218	512	139	195	263	363	293	312	376	200	319	128	521	998
188.375	0	788	215	510	137	192	262	356	294	309	372	197	314	126	521	995
188.498	0	791	214	507	136	189	259	357	294	307	372	197	314	126	520	1000
188.621	0	795	215	508	136	190	260	356	291	308	372	197	314	127	521	1003
188.744	0	783	216	509	137	190	259	357	291	310	372	197	315	127	521	998
188.867	0	796	217	510	138	192	259	361	298	310	374	198	317	128	522	1002
188.989	0	802	219	512	138	193	262	363	295	314	376	200	319	128	523	1008
189.112	0	805	221	514	140	195	264	365	292	315	377	202	319	129	525	1009
189.235	0	783	217	511	137	192	262	358	293	307	373	199	314	128	526	1007
189.358	0	790	215	507	136	189	260	356	294	308	371	196	314	127	526	1005
189.481	0	792	215	510	136	190	258	356	294	308	373	197	314	128	526	1006
189.604	0	795	216	510	137	190	257	357	293	307	373	198	315	129	526	1005
189.727	0	792	218	511	139	192	261	360	294	311	375	199	317	128	527	1007
189.85	0	797	220	513	138	192	263	363	294	315	377	201	319	128	527	1006
189.972	0	809	221	515	140	195	263	366	295	315	378	202	321	129	528	1009
190.095	0	797	218	515	139	194	261	360	294	307	374	199	316	128	528	1009
190.218	0	788	217	510	136	191	259	355	294	305	373	198	313	127	528	1007
190.341	0	784	216	510	137	191	261	357	295	311	373	198	314	129	529	1003
190.464	0	798	217	512	137	191	260	358	293	310	373	199	316	127	529	1008
190.587	0	802	219	513	139	191	257	361	294	309	376	199	318	129	530	1007
190.71	0	795	220	515	139	193	261	364	295	311	377	201	321	128	530	1008
190.833	0	802	221	516	140	196	264	366	295	318	379	202	322	129	531	1008
190.956	0	794	219	517	138	194	265	360	294	310	374	200	317	128	532	1010
191.078	0	800	218	512	137	190	259	358	292	309	373	200	316	128	530	1007
191.201	0	792	218	512	138	192	259	360	295	308	374	199	316	129	532	1007
191.324	0	797	218	513	138	192	262	361	294	314	376	199	317	129	532	1008
191.447	0	799	220	515	139	194	262	362	293	314	377	200	320	129	532	1012
191.57	0	811	221	516	141	195	259	365	295	312	379	202	321	129	534	1009
191.693	0	801	222	518	142	198	264	367	296	314	380	203	323	129	535	1008
191.816	0	796	219	514	138	192	263	360	294	312	374	200	317	129	534	1011
191.939	0	790	218	512	138	191	260	359	292	309	374	199	316	129	535	1013
192.061	0	804	218	512	137	191	259	359	292	309	374	200	316	129	534	1009
192.184	0	796	218	514	138	192	259	361	295	311	376	200	318	129	535	1008
192.307	0	804	219	515	139	192	260	364	297	314	378	201	320	130	535	1014
192.43	0	804	222	518	140	194	262	366	293	316	379	202	322	129	536	1018
192.553	0	815	223	519	141	198	264	367	294	316	380	203	322	129	538	1016
192.676	0	798	219	516	138	194	260	360	297	309	375	200	316	128	536	1012
192.799	0	796	218	513	137	191	259	359	296	310	375	199	315	128	536	1016
192.922	0	797	218	515	138	192	260	359	292	311	375	200	316	128	536	1019
193.044	0	800	219	514	139	193	261	361	293	312	376	200	317	130	535	1013
193.167	0	802	221	517	140	193	261	364	297	312	378	201	319	130	536	1015
193.29	0	808	222	518	141	194	262	367	297	317	379	202	322	130	537	1021
193.413	0	807	223	521	141	198	265	368	294	317	380	203	322	130	538	1025
193.536	0	793	221	516	139	195	261	360	294	309	375	200	317	129	538	1016
193.659	0	798	220	514	138	191	259	359	299	308	375	200	315	129	538	1017
193.782	0	802	220	514	139	193	260	360	297	312	374	200	316	129	537	1021
193.905	0	806	220	516	139	193	261	361	292	313	376	201	318	130	536	1020
194.028	0	804	222	518	140	195	261	364	294	314	378	201	320	130	537	1018
194.15	0	811	223	518	141	194	260	366	298	315	381	202	321	131	539	1018
194.273	0	812	224	521	143	201	265	364	297	315	379	203	321	131	539	1021
194.396	0	805	220	516	139	193	260	359	293	310	375	201	316	130	538	1022
194.519	0	795	220	514	139	193	259	360	293	309	375	200	316	129	538	1019
194.642	0	803	220	515	139	193	262	361	296	313	376	200	317	129	539	1020
194.765	0	811	220	517	140	194	260	363	295	314	378	202	319	130	539	1022
194.888	0	813	224	519	142	195	259	366	295	313	379	203	321	131	540	1023
195.011	0	811	225	520	142	196	263	368	296	316	382	204	323	131	542	1023
195.133	0	810	225	521	143	200	267	366	297	318	380	204	322	131	543	1022
195.256	0	806	220	518	139	194	260	360	297	310	376	200	316	130	541	1022
195.379	0	808	220	516	138	192	259	359	292	311	376	200	315	130	540	1019
195.502	0	801	220	515	138	192	260	361	295	311	375	200	316	130	539	1017
195.625	0	806	221	518	139	193	263	363	297	316	378	201	319	130	538	1011
195.748	0	815	223	519	141	194	261	365	295	316	380	202	322	130	540	1016
195.871	0	818	224	520	142	195	260	367	296	314	381	203	323	131	539	1014
195.994	0	811	225	522	142	198	265	367	295	316	380	204	323	130	541	1015
196.116	0	798	221	517	141	194	262	360	295	312	376	200	317	130	539	1010
196.239	0	809	221	516	139	193	258	359	296	312	375	200	317	131	539	1012
196.362	0	810	222	517	139	193	258	360	294	310	376	201	317	131	537	1010
196.485	0	805	222	517	140	194	260	364	294	314	377	201	319	131	537	1011
196.608	0	803	223	519	141	195	264	366	296	319	380	202	322	130	538	1010
196.731	0	821	225	521	142	196	263	368	296	318	380	204	323	131	539	1017
196.854	0	818	224	522	142	200	266	368	294	317	381	204	323	131	540	1019
196.977	0	805	222	517	139	194	261	361	295	311	377	202	317	130	539	1017
197.1	0	799	221	516	140	194	261	362	296	314	377	201	317	130	539	1014
197.222	0	811	222	518	139	193	259	362	297	316	378	202	319	130	538	1018
197.345	0	815	223	518	141	194	259	363	295	313	379	201	319	129	538	1016
197.468	0	810	224	520	142	195	263	366	296	316	380	203	321	131	540	1020
197.591	0	808	225	521	143	196	264	370	297	321	382	203	324	130	541	1017
197.714	0	817	225	523	141	199	266	366	296	315	379	203	320	130	540	1021
197.837	0	811	221	517	140	193	260	361	294	311	376	200	317	130	540	1018
197.96	0	805	222	517	139	194	260	361	296	311	377	200	317	129	538	1020
198.083	0	800	220	518	140	194	262	363	297	316	378	201	318	129	539	1017
198.205	0	817	222	520	140	195	263	365	295	316	379	201	319	131	539	1020
198.328	0	819	224	521	141	195	260	366	297	315	380	203	321	131	540	1021
198.451	0	814	226	522	143	196	263	369	296	318	382	204	324	131	540	1023
198.574	0	804	223	522	141	198	266	365	296	316	378	202	319	130	539	1019
198.697	0	811	220	517	139	192	260	359	297	312	375	200	315	129	539	1020
198.82	0	810	220	516	139	193	258	360	296	311	376	199	316	129	538	1019
198.943	0	804	221	517	139	192	260	360	296	313	376	200	317	129	538	1021
199.066	0	801	221	518	140	194	264	364	297	318	378	199	319	129	536	1017
199.188	0	818	223	521	141	194	263	366	296	317	379	202	321	130	538	1020
199.311	0	821	224	522	143	197	261	368	296	317	381	202	323	130	537	1021
199.434	0	805	222	520	141	197	264	363	297	313	377	201	319	130	538	1021
199.557	0	799	219	516	139	192	262	359	296	314	375	200	316	129	536	1018
199.68	0	809	219	517	138	193	260	360	296	314	375	200	316	128	536	1022
199.803	0	811	219	517	139	193	258	361	296	313	375	200	316	129	535	1020
199.926	0	806	221	518	140	194	261	363	296	315	377	200	318	130	536	1022
200.049	0	810	222	520	141	196	265	366	297	320	378	202	319	128	536	1024
200.172	0	819	223	521	141	198	264	367	297	319	379	202	321	129	537	1026
200.294	0	811	220	519	139	194	263	361	294	313	376	201	317	128	536	1021
200.417	0	803	219	515	139	192	259	359	296	311	374	200	315	128	536	1020
200.54	0	797	220	517	140	193	262	361	296	316	376	199	316	129	535	1015
200.663	0	811	220	518	140	193	261	362	296	316	376	200	317	129	534	1019
200.786	0	813	222	519	141	194	259	364	296	314	378	200	320	129	533	1016
200.909	0	811	223	521	141	195	263	367	296	318	381	203	321	130	535	1020
201.032	0	803	223	522	142	199	267	368	298	320	380	203	322	130	535	1016
201.155	0	809	219	519	139	193	261	359	297	312	374	200	316	128	534	1019
201.277	0	806	218	515	139	192	260	360	293	312	373	198	315	128	534	1016
201.4	0	795	218	516	138	192	260	359	296	312	374	198	315	128	532	1016
201.523	0	802	220	518	139	193	262	362	296	317	376	199	317	128	532	1012
201.646	0	811	220	520	139	194	263	364	297	318	377	200	320	129	531	1017
201.769	0	812	221	520	140	194	260	366	298	315	379	201	321	129	533	1016
201.892	0	802	222	523	141	198	266	367	296	316	379	202	321	129	534	1019
202.015	0	794	218	518	138	193	263	359	296	313	375	199	315	129	533	1012
202.138	0	804	217	516	137	191	259	359	296	312	373	198	315	128	532	1017
202.26	0	805	218	516	138	193	258	358	295	311	373	199	314	128	531	1016
202.383	0	802	219	517	139	193	261	361	296	313	374	199	316	129	532	1018
202.506	0	806	220	518	139	194	264	364	297	318	377	200	319	128	533	1019
202.629	0	813	221	521	141	195	262	366	297	318	377	202	320	129	533	1020
202.752	0	812	221	521	140	198	266	364	294	317	377	201	320	129	533	1021
202.875	0	793	218	516	138	192	260	359	295	310	373	200	315	128	532	1018
202.998	0	799	218	515	138	193	261	359	297	314	374	199	315	127	532	1015
203.121	0	805	217	517	138	192	260	359	296	314	374	198	315	128	532	1018
203.244	0	809	220	518	140	193	259	362	296	312	375	200	317	129	531	1020
203.366	0	805	221	519	140	194	262	365	296	316	377	200	319	128	533	1019
203.489	0	809	222	520	142	195	264	366	298	319	379	202	322	129	533	1020
203.612	0	809	221	520	139	197	264	363	298	315	375	200	318	128	533	1021
203.735	0	805	217	516	138	192	260	358	293	310	373	198	314	128	533	1019
203.858	0	793	217	514	138	191	260	358	295	311	373	198	314	128	532	1020
203.981	0	800	218	515	138	191	262	360	297	315	373	198	315	128	532	1019
204.104	0	809	219	517	139	193	261	362	296	315	376	199	317	129	532	1022
204.227	0	812	220	519	140	194	259	364	297	314	376	200	319	128	532	1020
204.349	0	808	221	519	141	196	264	366	296	316	378	201	321	129	533	1022
204.472	0	801	220	518	139	195	265	360	296	313	374	199	315	128	532	1020
204.595	0	803	217	513	137	192	258	357	296	310	372	198	313	127	532	1022
204.718	0	804	217	513	137	191	260	356	292	312	373	197	313	128	531	1021
204.841	0	799	217	515	137	192	260	359	294	311	373	197	314	128	530	1022
204.964	0	802	219	517	138	193	262	361	296	315	374	199	315	128	531	1024
205.087	0	810	220	518	140	194	262	363	297	316	376	200	318	127	530	1026
205.21	0	813	220	519	141	196	261	365	296	314	378	201	320	128	532	1025
205.332	0	795	218	516	138	194	262	359	295	309	372	198	314	128	532	1025
205.455	0	798	217	513	137	191	261	357	296	311	371	197	312	128	532	1026
205.578	0	803	217	514	136	191	260	357	295	311	372	197	313	128	532	1028
205.701	0	806	217	514	138	192	258	359	294	309	373	198	315	128	530	1024
205.824	0	805	218	515	138	193	261	361	295	312	373	198	316	127	532	1027
205.947	0	806	219	518	139	194	262	363	297	316	375	199	318	128	532	1025
206.07	0	811	220	519	140	197	265	363	296	315	375	200	318	128	531	1024
206.193	0	806	218	515	137	193	260	356	293	308	372	198	313	127	531	1021
206.316	0	794	218	512	137	190	259	357	294	308	372	198	313	128	530	1018
206.438	0	801	218	514	138	192	262	358	296	312	372	198	314	127	530	1018
206.561	0	809	218	515	139	193	261	360	295	313	373	198	316	127	531	1020
206.684	0	810	219	517	139	194	258	362	295	311	374	199	318	128	530	1019
206.807	0	810	221	517	140	194	261	365	295	314	377	200	319	128	531	1022
206.93	0	805	221	518	140	198	266	363	296	314	376	200	317	128	532	1018
207.053	0	806	216	514	137	192	258	356	296	309	372	197	313	127	532	1021
207.176	0	806	216	512	137	191	255	356	294	306	370	197	313	127	531	1020
207.299	0	801	217	513	137	191	259	358	295	310	371	197	313	127	531	1021
207.421	0	804	218	515	139	193	262	360	295	312	374	198	315	128	531	1015
207.544	0	811	219	516	139	194	262	362	294	312	374	198	318	128	530	1019
207.667	0	813	220	517	140	194	258	364	295	312	376	200	320	127	531	1016
207.79	0	801	221	518	139	197	266	362	295	311	376	201	318	128	532	1018
207.913	11	794	217	513	137	191	261	357	294	309	372	197	313	127	532	1011
208.036	0	805	216	512	137	191	258	357	295	309	372	197	315	127	531	1015
208.159	0	804	217	513	137	192	257	357	294	307	372	197	314	127	530	1017
208.282	0	803	217	514	138	193	260	360	294	310	374	198	316	127	529	1014
208.404	0	805	219	516	139	193	262	361	295	315	376	198	317	128	531	1014
208.527	0	815	220	517	140	194	262	364	295	314	377	200	320	128	531	1017
208.65	0	812	220	519	140	197	265	363	292	313	376	200	319	127	532	1016
208.773	0	794	217	514	137	192	259	358	294	306	371	197	314	127	531	1015
208.896	0	803	217	512	137	192	260	358	294	311	372	198	315	127	531	1012
209.019	0	808	218	514	138	191	259	358	294	310	373	198	316	127	532	1015
209.142	0	810	219	516	138	192	258	360	294	309	375	199	317	127	531	1013
209.265	0	808	220	516	139	194	261	363	294	312	376	200	319	129	533	1017
209.388	0	812	221	517	141	194	263	365	296	316	378	201	321	129	535	1017
209.51	0	813	220	518	138	197	263	362	296	311	374	200	318	128	534	1017
209.633	0	808	218	514	137	191	258	356	291	307	371	198	314	128	534	1014
209.756	0	795	218	513	137	191	258	358	293	308	372	198	315	127	534	1017
209.879	0	802	217	514	137	191	260	358	294	311	373	198	316	128	534	1013
210.002	0	812	219	516	140	193	260	361	294	312	375	198	318	129	535	1017
210.125	0	815	221	517	140	193	259	364	294	310	376	200	320	129	536	1016
210.248	0	812	222	518	141	196	261	366	294	313	377	201	322	129	538	1020
210.371	0	798	220	518	139	196	264	360	295	310	373	199	316	129	537	1017
210.493	0	808	217	513	138	190	257	356	295	307	372	198	314	128	537	1019
210.616	0	809	217	514	138	192	256	356	293	305	371	198	314	128	537	1019
210.739	0	804	219	513	137	191	259	358	293	308	373	197	315	128	537	1017
210.862	0	807	219	515	140	192	261	361	295	313	375	199	318	128	538	1018
210.985	0	816	220	516	140	193	260	363	295	312	376	200	319	129	538	1021
211.108	0	818	222	518	141	196	261	365	295	310	377	201	321	129	539	1021
211.231	0	799	219	517	138	194	261	358	294	306	373	199	316	128	539	1021
211.354	0	803	217	513	137	191	259	357	294	308	372	198	315	128	539	1020
211.476	0	809	218	514	137	191	258	358	294	309	371	198	314	128	539	1024
211.599	0	811	219	516	138	190	256	358	293	306	372	198	316	129	538	1022
211.722	0	808	221	515	140	193	259	361	293	309	373	199	318	129	540	1025
211.845	0	812	222	517	140	194	262	364	294	314	376	200	320	129	541	1025
211.968	0	816	222	520	140	197	263	363	295	313	375	201	319	130	542	1029
212.091	0	811	219	516	138	192	259	357	291	305	372	198	315	129	542	1026
212.214	0	799	219	513	138	190	257	358	293	305	371	199	314	130	541	1028
212.337	0	806	219	514	138	192	260	359	294	309	371	197	315	128	541	1028
212.46	0	813	220	517	138	191	259	361	294	311	373	199	317	129	542	1029
212.582	0	816	222	518	139	194	258	362	293	309	374	199	319	129	542	1029
212.705	0	815	223	518	141	194	261	365	294	311	377	200	320	130	546	1032
212.828	0	811	224	520	140	198	265	363	295	312	375	200	319	130	545	1031
212.951	0	811	220	515	138	191	258	357	294	306	371	198	313	129	544	1030
213.074	0	809	219	515	136	191	255	356	292	303	370	198	313	127	543	1031
213.197	0	806	219	515	137	192	258	357	292	306	371	198	314	129	543	1026
213.32	0	808	221	515	138	192	257	360	296	309	373	198	316	129	543	1022
213.443	0	816	221	517	139	193	260	361	293	311	374	199	318	129	542	1026
213.565	0	820	223	518	140	194	257	364	293	309	375	201	319	129	542	1027
213.688	0	812	223	520	139	197	263	362	294	308	374	199	318	129	543	1025
213.811	0	798	219	516	138	191	260	357	293	306	370	197	314	128	541	1018
213.934	0	811	218	516	137	191	257	356	292	306	369	196	316	128	539	1021
214.057	0	811	219	516	136	191	254	357	292	304	369	196	315	128	538	1021
214.18	0	805	221	516	139	192	260	359	292	308	372	197	317	128	537	1019
214.303	0	808	220	518	138	192	261	361	294	313	373	199	318	128	537	1015
214.426	0	817	222	519	140	194	263	364	292	311	375	200	321	129	537	1017
214.548	0	814	222	520	139	195	263	359	290	309	372	199	319	128	537	1013
214.671	0	803	218	515	137	190	258	357	293	304	369	195	315	127	536	1012
214.794	0	797	218	516	137	190	260	358	293	308	370	197	315	126	536	1010
214.917	0	810	218	516	136	191	258	358	293	309	370	197	316	127	534	1012
215.04	0	813	220	517	138	192	256	360	293	308	372	197	319	127	535	1011
215.163	0	808	222	517	138	192	260	364	291	311	373	197	321	127	535	1012
215.286	0	811	222	519	139	195	263	365	295	315	375	199	322	128	536	1012
215.409	0	811	219	519	138	195	263	359	295	309	370	197	318	127	535	1012
215.532	0	807	217	515	136	190	256	355	292	302	368	195	315	126	535	1009
215.654	0	800	217	514	137	191	257	357	292	305	368	195	316	126	533	1008
215.777	0	797	218	513	136	189	259	357	293	310	369	196	317	126	533	1006
215.9	0	812	218	517	137	191	260	360	292	310	371	196	319	126	533	1010
216.023	0	813	220	517	138	193	257	361	292	309	372	197	321	127	533	1012
216.146	0	808	222	518	140	193	260	364	293	312	373	198	322	126	534	1015
216.269	0	799	220	519	138	195	265	360	294	311	371	198	318	127	535	1010
216.392	0	806	217	514	136	190	258	357	293	306	367	195	315	125	533	1011
216.515	0	804	216	515	136	190	255	356	292	304	367	194	315	126	533	1012
216.637	0	799	217	514	136	189	259	357	292	307	369	194	317	126	531	1011
216.76	0	797	218	516	138	191	261	360	293	312	370	196	319	126	531	1010
216.883	0	813	220	518	137	193	261	362	293	312	372	197	320	126	532	1014
217.006	0	817	221	519	138	193	259	365	294	312	373	199	322	126	531	1014
217.129	0	804	220	520	138	196	264	363	293	309	371	198	320	125	533	1015
217.252	0	796	218	514	136	190	261	357	294	308	368	194	315	125	532	1010
217.375	0	807	217	515	137	191	258	357	293	308	368	195	316	125	531	1012
217.498	0	806	218	516	137	190	256	358	292	305	367	196	316	126	531	1010
217.62	0	802	218	516	137	191	259	362	293	309	370	196	318	126	531	1014
217.743	0	800	220	518	138	192	262	365	294	314	373	197	321	126	534	1018
217.866	0	819	221	519	140	194	262	366	293	314	374	198	323	127	535	1022
217.989	0	812	220	520	139	196	264	361	292	310	370	197	319	125	534	1022
218.112	0	800	217	515	136	190	258	357	293	304	368	195	314	126	535	1022
218.235	0	797	218	514	136	190	260	358	294	308	368	195	316	125	533	1019
218.358	0	807	218	516	137	190	259	358	294	309	368	196	316	125	534	1023
218.481	0	813	219	516	137	192	257	362	293	308	370	196	318	126	534	1023
218.604	0	808	220	518	139	192	262	363	295	310	372	197	320	127	536	1026
218.726	0	813	222	520	140	194	263	366	296	316	375	198	323	127	537	1025
218.849	0	815	220	521	140	197	265	362	294	311	371	198	319	126	537	1025
218.972	0	808	218	515	136	191	257	357	294	303	368	195	315	125	536	1023
219.095	0	801	218	514	136	191	258	357	294	305	367	195	315	124	535	1024
219.218	0	797	217	514	137	190	260	359	293	310	369	195	315	126	535	1020
219.341	0	812	219	517	138	193	260	361	294	311	371	197	318	125	535	1025
219.464	0	814	221	518	140	193	258	363	293	310	372	197	321	126	536	1025
219.587	0	813	222	519	140	193	260	366	295	313	374	197	323	126	537	1027
219.709	0	804	222	521	139	196	266	365	297	315	374	199	321	127	536	1024
219.832	0	811	218	516	136	191	259	359	295	308	369	195	316	125	536	1026
219.955	0	808	217	514	137	191	257	357	293	305	368	196	315	126	535	1024
220.078	0	804	218	515	137	191	258	358	293	307	369	196	315	126	534	1024
220.201	0	807	218	516	139	191	261	361	294	312	371	196	318	126	534	1021
220.324	0	816	220	519	140	192	260	363	294	313	371	198	320	127	534	1024
220.447	0	818	222	519	140	193	258	366	295	311	374	199	322	127	535	1027
220.57	0	804	222	520	139	197	264	363	294	310	373	199	320	126	536	1026
220.692	0	797	218	515	138	191	261	359	295	308	369	195	315	126	535	1023
220.815	0	811	219	515	137	191	258	359	294	308	370	196	316	127	535	1025
220.938	0	811	218	515	138	191	257	360	293	306	370	197	316	127	535	1025
221.061	0	808	220	516	139	191	259	361	293	309	372	198	318	126	535	1024
221.184	0	812	222	518	140	192	259	365	297	312	374	198	321	127	535	1024
221.307	0	821	222	519	140	194	261	367	295	316	376	200	323	127	536	1027
221.43	0	817	222	521	139	198	266	364	294	312	373	199	321	127	537	1026
221.553	0	797	217	514	138	190	259	358	294	305	369	195	315	126	536	1023
221.676	0	804	217	512	138	190	261	358	294	309	369	195	315	125	535	1023
221.798	0	808	217	515	137	190	259	359	294	309	369	195	317	126	534	1024
221.921	0	811	217	515	137	191	257	361	293	308	370	197	318	127	533	1025
222.044	0	802	219	516	138	192	261	362	293	311	373	197	319	126	534	1023
222.167	0	811	221	517	140	193	260	366	297	313	375	199	322	127	535	1023
222.29	0	814	220	519	139	197	263	364	296	313	373	199	320	127	535	1026
222.413	0	807	216	514	136	191	259	357	290	307	368	195	316	126	535	1026
222.536	0	794	216	513	136	190	258	358	293	306	368	195	316	126	533	1021
222.659	0	800	216	513	136	190	257	358	296	307	369	196	315	125	533	1020
222.781	0	808	216	513	136	190	259	360	294	312	370	197	318	126	532	1022
222.904	0	810	218	516	138	191	258	363	294	310	371	197	319	125	533	1022
223.027	0	803	219	515	139	193	261	364	293	313	373	198	320	126	534	1023
223.15	0	805	218	517	138	195	265	362	294	313	372	198	318	126	535	1023
223.273	0	803	214	512	135	189	259	357	295	308	368	195	315	126	534	1024
223.396	0	801	214	511	135	189	259	358	290	309	368	195	315	126	534	1024
223.519	0	792	215	511	136	189	259	358	292	308	369	196	316	126	533	1024
223.642	0	803	216	513	137	190	258	362	296	309	371	196	318	126	533	1025
223.764	0	809	216	515	138	192	260	363	294	313	372	197	320	126	532	1028
223.887	0	811	219	517	139	192	258	365	295	311	374	199	321	126	534	1031
224.01	0	794	217	516	136	194	264	361	293	308	371	199	318	126	535	1029
224.133	0	796	214	510	136	190	260	356	294	307	368	195	314	125	534	1026
224.256	0	800	213	511	134	188	258	356	294	307	367	194	314	124	533	1029
224.379	0	800	213	511	135	188	259	356	290	308	367	195	315	125	533	1029
224.502	0	793	214	511	136	190	260	359	292	309	370	196	315	126	533	1027
224.625	0	802	215	514	137	190	258	362	296	310	371	197	318	126	532	1026
224.748	0	809	217	514	137	192	261	365	294	314	373	198	321	126	533	1029
224.87	0	801	216	515	137	194	263	359	292	310	368	196	317	125	534	1031
224.993	0	789	212	510	134	188	258	355	292	304	366	194	313	125	532	1027
225.116	0	795	213	509	134	189	257	355	296	306	368	194	314	125	532	1025
225.239	0	801	212	511	135	189	258	356	294	308	367	194	314	125	531	1028
225.362	0	802	214	512	137	190	259	357	290	310	370	196	317	126	530	1029
225.485	0	794	215	513	137	191	261	360	291	311	371	197	318	125	531	1027
225.608	0	803	217	514	137	192	261	364	297	312	373	197	320	125	532	1027
225.731	0	803	215	514	137	193	262	360	295	309	368	196	316	125	532	1028
225.853	0	799	213	511	135	189	258	356	290	306	367	194	313	125	531	1027
225.976	0	789	214	511	135	190	259	356	291	307	368	195	314	126	530	1024
226.099	0	798	215	511	136	190	259	358	296	308	369	195	316	125	530	1022
226.222	0	804	215	513	137	190	259	361	294	311	370	196	317	124	530	1025
226.345	0	807	216	515	138	191	261	362	291	311	372	196	318	125	531	1027
226.468	0	794	217	517	138	195	263	362	291	311	372	198	319	124	532	1023
226.591	0	796	214	512	136	190	261	356	294	308	367	195	314	124	531	1025
226.714	0	799	213	510	135	188	258	355	294	306	368	194	313	124	531	1028
226.836	0	801	213	511	135	189	259	355	290	306	368	194	313	126	531	1029
226.959	0	789	215	512	136	189	259	358	291	307	369	195	316	125	531	1025
227.082	0	802	216	514	137	192	258	360	295	309	370	196	317	125	531	1027
227.205	0	809	217	515	137	192	261	362	294	312	371	197	319	126	533	1031
227.328	0	808	217	517	138	196	264	361	291	311	371	197	318	126	533	1033
227.451	0	789	215	511	136	190	258	355	292	305	367	194	312	125	532	1029
227.574	0	796	212	510	136	188	257	354	295	304	367	194	312	126	531	1029
227.697	0	801	212	510	136	189	257	355	293	306	366	194	313	125	530	1029
227.82	0	802	214	512	137	189	256	356	292	305	368	195	315	125	529	1031
227.942	0	800	215	514	138	190	260	359	292	309	370	195	316	125	530	1030
228.065	0	804	216	515	139	191	259	362	296	310	372	196	320	125	532	1030
228.188	0	806	216	517	138	195	263	360	295	310	370	197	316	125	531	1033
228.311	0	802	213	512	136	189	259	355	290	305	366	194	313	125	530	1033
228.434	0	787	212	510	136	189	257	354	290	303	365	195	312	125	529	1030
228.557	0	797	212	510	136	189	257	354	295	304	366	194	313	125	530	1029
228.68	0	802	214	512	136	190	258	357	294	308	368	195	314	125	530	1031
228.803	0	806	215	513	138	191	259	358	289	309	368	196	316	126	530	1034
228.925	0	805	217	515	139	191	261	361	291	309	371	197	318	126	531	1032
229.048	0	799	215	515	137	192	263	357	293	308	367	195	313	125	531	1030
229.171	0	799	212	511	136	189	257	354	294	304	365	194	312	124	529	1033
229.294	0	804	212	511	135	189	258	354	289	304	365	194	312	126	529	1035
229.417	0	790	213	511	136	188	257	355	290	305	367	195	313	126	529	1032
229.54	0	803	214	511	137	189	258	358	295	307	369	195	315	125	529	1031
229.663	0	808	216	514	137	190	260	361	294	310	370	196	318	126	529	1034
229.786	0	811	215	516	138	194	263	360	290	310	371	196	317	126	530	1036
229.908	0	789	212	512	135	190	259	354	292	304	365	194	312	123	530	1032
230.031	0	797	211	509	135	188	256	352	295	302	364	193	311	124	527	1026
230.154	0	800	210	510	135	188	257	352	292	304	365	193	312	125	527	1030
230.277	0	803	211	511	136	189	255	354	291	302	366	194	313	125	526	1032
230.4	0	799	212	512	137	189	260	357	290	305	367	195	314	125	525	1031
230.523	0	804	214	513	138	189	258	357	296	306	369	195	315	125	526	1031
230.646	0	805	214	515	138	193	262	357	293	307	368	195	315	125	527	1034
230.769	0	801	209	510	134	188	258	352	290	301	364	193	311	123	525	1033
230.892	0	786	208	508	134	188	256	351	290	301	364	192	311	124	523	1029
231.014	0	795	209	508	135	187	255	350	295	301	363	193	311	124	522	1024
231.137	0	800	211	509	136	188	257	354	291	305	365	193	313	124	522	1029
231.26	0	804	210	511	136	188	259	355	289	306	365	194	314	125	521	1032
231.383	0	800	213	512	137	189	259	358	289	305	368	195	316	125	522	1030
231.506	0	797	210	514	135	192	260	354	295	303	365	195	313	124	521	1025
231.629	0	796	209	508	134	188	257	352	291	301	363	191	311	124	519	1029
231.752	0	800	209	508	134	188	256	350	287	301	362	192	311	124	520	1031
231.875	0	791	208	508	136	187	256	351	288	302	363	192	311	123	519	1025
231.997	0	796	209	509	135	189	257	354	294	303	366	193	313	124	520	1023
232.12	0	802	210	511	137	189	257	355	292	306	367	192	314	125	521	1030
232.243	0	799	211	512	137	192	261	355	288	306	367	195	315	124	522	1033
232.366	0	785	208	509	135	188	258	351	289	298	363	192	310	124	521	1027
232.489	0	792	206	506	133	187	255	350	294	299	363	190	310	124	519	1022
232.612	0	794	206	507	133	187	255	350	291	300	363	191	311	124	519	1026
232.735	0	802	207	507	134	187	255	352	290	300	363	192	312	124	519	1029
232.858	0	795	209	509	136	189	258	353	288	302	366	193	313	124	520	1023
232.98	0	799	210	510	137	188	258	356	293	303	367	194	315	125	520	1024
233.103	0	796	209	513	136	191	260	353	292	303	364	193	313	124	521	1028
233.226	0	791	206	506	133	187	257	348	287	298	361	191	309	124	518	1029
233.349	0	789	205	506	132	185	256	349	288	298	362	191	309	124	518	1024
233.472	0	788	206	506	134	186	254	350	293	299	362	190	310	123	519	1020
233.595	0	795	206	508	133	186	256	352	291	303	363	192	312	124	518	1026
233.718	0	801	209	509	136	188	255	354	289	301	365	193	314	124	520	1028
233.841	0	799	210	509	137	189	258	355	289	304	367	194	315	124	521	1023
233.964	0	790	208	510	135	190	258	352	293	299	364	192	310	124	521	1021
234.086	0	791	206	505	132	186	255	349	291	297	362	190	310	123	520	1025
234.209	0	790	206	507	133	186	256	349	287	300	361	191	310	123	518	1027
234.332	0	793	206	507	134	185	256	350	287	299	362	190	310	123	519	1023
234.455	0	792	208	508	134	187	256	352	292	300	364	191	312	123	520	1021
234.578	0	800	209	509	135	188	257	355	292	305	366	193	314	123	520	1025
234.701	0	794	210	511	136	191	260	354	289	303	366	194	314	124	520	1028
234.824	0	791	207	506	134	187	256	349	289	298	362	190	309	123	519	1019
234.947	0	788	207	506	134	186	254	350	293	298	362	190	309	123	519	1018
235.069	0	793	208	507	134	186	256	351	291	300	362	191	311	123	519	1023
235.192	0	792	208	509	135	187	257	352	287	301	364	191	313	124	519	1026
235.315	0	798	210	509	136	188	258	355	288	302	365	192	313	125	520	1021
235.438	0	798	212	511	136	190	258	357	292	303	367	193	315	124	521	1022
235.561	0	794	209	512	135	190	259	353	292	300	364	192	312	123	520	1025
235.684	0	790	208	507	133	186	255	350	287	298	361	190	309	123	520	1025
235.807	0	794	208	507	134	186	256	350	287	297	361	190	309	123	520	1017
235.93	0	790	209	507	135	187	255	352	291	297	362	190	311	123	518	1018
236.052	0	795	209	510	135	187	256	352	291	301	364	191	312	124	519	1024
236.175	0	798	211	513	135	188	258	355	288	303	365	193	315	124	519	1027
236.298	0	802	213	514	137	191	258	358	292	300	367	194	315	124	521	1021
236.421	0	791	210	511	135	189	256	352	293	298	363	191	309	123	520	1018
236.544	0	791	208	508	134	186	255	351	291	298	361	190	309	122	519	1022
236.667	0	791	208	509	134	186	256	351	287	299	361	190	309	123	518	1024
236.79	0	792	210	508	134	187	253	352	290	295	363	190	311	123	517	1018
236.913	0	794	211	510	135	188	256	355	292	300	365	191	313	123	517	1019
237.036	0	798	212	512	137	188	257	358	292	304	366	193	314	124	519	1025
237.158	0	795	212	514	137	191	261	355	288	303	366	193	313	123	518	1027
237.281	0	793	209	509	134	187	255	351	288	297	362	190	308	123	517	1018
237.404	0	788	209	509	134	188	256	351	291	296	362	190	309	122	517	1018
237.527	0	791	209	509	135	187	255	353	290	298	362	191	310	123	516	1023
237.65	0	792	211	510	136	189	256	355	288	301	365	191	312	124	516	1025
237.773	0	804	213	512	137	189	255	357	289	299	366	192	314	124	516	1019
237.896	0	795	214	514	137	190	257	360	292	303	367	193	315	124	517	1022
238.019	0	795	212	515	136	191	259	356	293	301	366	193	312	122	517	1025
238.141	0	783	210	509	134	187	256	352	288	297	362	190	309	123	517	1024
238.264	0	790	210	508	134	187	255	351	288	298	362	191	308	122	516	1017
238.387	0	783	210	509	135	186	255	352	290	297	364	190	310	122	516	1018
238.51	0	792	211	510	136	188	256	356	292	301	365	192	313	123	515	1023
238.633	0	794	211	512	137	189	257	358	288	303	366	193	314	123	517	1026
238.756	0	804	214	513	138	190	255	360	290	300	369	194	316	124	517	1023
238.879	0	787	213	515	136	194	260	357	293	300	366	194	313	124	518	1021
239.002	0	788	209	509	135	188	254	353	292	297	363	191	310	123	518	1023
239.124	0	781	210	510	136	187	256	353	288	299	363	191	310	123	517	1025
239.247	0	795	211	509	135	187	252	354	290	297	364	191	310	123	517	1020
239.37	0	787	212	510	137	189	256	356	291	299	367	192	312	123	517	1023
239.493	0	792	212	512	137	189	257	359	293	303	367	194	315	124	518	1023
239.616	0	791	214	513	137	189	258	361	289	306	369	195	317	124	519	1027
239.739	0	802	214	516	138	194	259	360	292	302	369	195	315	124	519	1023
239.862	0	785	212	511	136	189	256	355	292	299	366	192	311	124	519	1021
239.985	0	789	212	510	136	188	254	356	292	301	366	191	311	124	521	1022
240.108	0	788	212	512	136	189	257	356	289	301	366	193	313	124	520	1025
240.23	0	796	214	512	137	190	254	359	291	301	368	193	315	124	520	1021
240.353	0	792	215	513	138	190	258	361	292	304	370	194	317	124	522	1024
240.476	0	798	217	515	139	191	259	365	295	307	372	196	319	125	525	1021
240.599	0	803	217	518	138	196	263	362	291	308	371	196	318	126	526	1026
240.722	0	798	214	514	137	190	254	357	291	298	367	194	312	124	525	1023
240.845	0	786	213	512	137	188	255	356	292	300	367	192	312	125	526	1024
240.968	0	791	213	512	136	189	257	358	292	303	367	193	313	124	526	1021
241.091	0	800	214	514	137	190	257	360	291	304	369	194	315	125	526	1024
241.213	0	806	216	515	139	189	255	362	292	304	372	195	317	125	528	1025
241.336	0	800	218	516	139	192	258	366	292	308	373	197	320	125	530	1027
241.459	0	805	218	519	140	195	262	368	294	313	374	197	322	126	531	1026
241.582	0	801	216	518	138	193	261	360	293	304	370	195	315	125	531	1027
241.705	0	802	215	513	136	189	253	359	293	299	368	194	313	125	530	1025
241.828	0	796	215	513	137	189	256	359	292	301	370	194	313	126	531	1025
241.951	0	792	216	514	138	189	258	361	292	306	370	195	316	125	531	1023
242.074	0	807	217	517	139	191	260	364	291	306	372	196	318	126	532	1026
242.196	0	811	219	518	140	192	256	366	293	307	374	197	321	126	533	1027
242.319	0	807	221	519	140	194	259	369	293	311	376	199	322	126	536	1030
242.442	0	799	220	521	139	196	264	364	294	309	373	198	318	126	535	1026
242.565	0	806	218	517	138	191	258	360	293	304	370	195	315	127	534	1027
242.688	0	808	217	516	139	190	255	361	292	302	371	195	316	127	534	1026
242.811	0	802	218	516	138	191	257	362	293	304	372	196	317	127	534	1027
242.934	0	807	220	519	140	192	256	366	296	308	374	197	319	127	536	1027
243.057	0	817	221	520	141	193	261	368	293	311	375	198	321	128	537	1029
243.18	0	821	223	521	143	196	259	370	295	311	377	200	323	128	539	1030
243.302	0	801	221	522	141	195	263	365	294	306	373	198	318	127	539	1029
243.425	0	805	218	517	139	191	259	363	294	307	371	196	315	127	539	1025
243.548	0	813	219	517	139	191	258	363	294	307	372	196	317	127	538	1029
243.671	0	814	220	518	139	191	256	363	292	305	373	197	318	127	539	1030
243.794	1	811	222	518	141	193	259	367	293	308	375	197	321	128	540	1030
243.917	0	808	223	522	141	195	259	370	298	312	376	198	323	128	541	1031
244.04	0	818	225	524	143	196	262	373	296	316	379	201	325	128	542	1033
244.163	0	811	223	523	141	197	265	367	292	309	375	199	320	128	542	1033
244.285	0	797	220	517	139	192	258	363	294	304	372	195	315	127	540	1030
244.408	0	805	220	518	140	192	257	363	296	304	372	195	316	127	539	1029
244.531	0	809	221	519	140	191	258	365	294	307	373	196	317	128	539	1030
244.654	0	811	222	521	140	192	257	367	294	306	374	198	319	128	539	1031
244.777	0	809	224	522	142	194	261	370	293	311	376	198	322	127	540	1030
244.9	0	813	226	523	143	196	260	372	297	313	379	200	324	128	541	1031
245.023	0	813	223	524	142	197	264	366	296	311	375	199	320	128	541	1032
245.146	0	812	221	519	140	192	259	362	292	306	371	196	316	127	540	1033
245.268	0	804	221	519	140	192	258	363	292	306	372	196	316	128	540	1031
245.391	0	805	221	520	140	191	256	364	297	307	373	196	317	127	539	1027
245.514	0	812	223	522	141	194	260	367	295	311	374	198	320	127	540	1033
245.637	0	820	224	524	142	194	261	369	292	312	376	199	322	128	540	1036
[truncated: 1,013 more rows]

## Sheet: Short_ch
	SNR :	56	49	23	54	48	27	56	47	42	57	47	15	0	0	0	0	0	0	0	0	0	0	0	0
		D780						D850						D725						D940
Time	Marker	ch16	ch17	ch18	ch19	ch20	ch21	ch16	ch17	ch18	ch19	ch20	ch21	ch16	ch17	ch18	ch19	ch20	ch21	ch16	ch17	ch18	ch19	ch20	ch21
0.24576	0	0	0	0	0	0	0	0	0	0	0	0	0	0	0	0	0	0	0	0	0	0	0	0	0
0.36864	0	128	168	21	148	236	20	121	161	41	129	218	8	5	0	-82	0	-3	-78	-4	-2	23	4	1	56
0.49152	0	127	166	13	148	236	23	119	160	44	130	217	7	5	1	-83	0	-3	-88	-5	-4	40	4	1	49
0.6144	0	127	165	14	148	236	26	119	160	40	129	216	10	5	2	-85	-1	-3	-93	-6	-5	47	4	0	44
0.73728	0	127	165	18	149	240	26	119	161	43	130	213	10	5	3	-85	0	-4	-95	-6	-5	51	4	0	41
0.86016	0	126	166	16	148	242	27	119	160	50	130	213	10	4	3	-78	0	-4	-96	-6	-5	59	4	0	40
0.98304	0	127	164	14	148	239	27	118	158	57	128	214	11	5	3	-72	0	-4	-97	-6	-6	67	5	0	39
1.10592	0	127	163	14	148	238	29	117	157	61	130	214	12	5	3	-69	0	-2	-97	-6	-6	68	5	1	40
1.2288	0	126	164	15	149	238	29	117	159	61	129	214	12	5	4	-69	0	-2	-98	-6	-6	68	4	1	40
1.35168	0	125	163	15	148	237	28	118	158	62	130	214	13	5	4	-69	0	-3	-98	-7	-7	69	4	2	40
1.47456	0	127	164	14	148	237	29	118	159	62	129	215	12	5	4	-69	-1	-2	-97	-6	-7	69	4	1	40
1.59744	0	127	165	14	148	238	29	118	159	62	129	215	12	5	3	-68	0	-3	-96	-6	-7	69	3	1	39
1.72032	0	127	164	16	149	238	27	117	160	62	129	215	11	5	2	-67	-1	-3	-98	-6	-6	69	4	1	40
1.8432	0	127	163	17	148	237	28	118	159	62	129	214	11	6	3	-68	-1	-2	-99	-7	-7	71	4	1	41
1.96608	0	127	163	17	148	238	29	118	159	62	129	215	11	4	2	-68	0	-3	-99	-6	-6	70	5	1	42
2.08896	0	127	163	17	149	237	30	118	158	62	129	214	10	4	3	-67	-1	-2	-98	-6	-5	70	4	1	42
2.21184	0	126	165	15	149	238	28	118	159	62	128	215	13	4	3	-67	-1	-2	-97	-6	-6	69	4	1	40
2.33472	0	126	165	16	149	239	29	118	160	62	130	215	12	5	4	-68	0	-3	-97	-6	-7	69	4	1	40
2.4576	0	127	165	16	147	239	28	118	159	61	129	215	12	5	4	-68	0	-3	-98	-6	-6	69	4	1	41
2.58048	0	126	163	18	148	238	28	118	157	62	129	214	12	5	3	-67	0	-3	-100	-6	-6	70	4	1	42
2.70336	0	126	164	17	148	238	29	118	158	62	130	215	11	4	3	-68	0	-3	-99	-6	-7	70	4	1	42
2.82624	0	127	164	17	148	238	30	118	158	62	129	215	11	5	3	-68	0	-2	-99	-6	-6	70	4	1	42
2.94912	0	126	165	16	148	238	29	118	159	62	130	216	13	5	3	-67	0	-2	-98	-6	-5	69	5	1	40
3.072	0	127	165	15	149	239	29	119	161	62	128	217	12	5	4	-67	-1	-2	-96	-6	-6	70	4	1	39
3.19488	0	127	166	16	148	240	27	118	161	62	130	217	11	5	4	-67	-1	-3	-97	-7	-7	69	4	1	40
3.31776	0	127	165	18	148	239	28	118	158	63	129	214	12	4	4	-67	0	-2	-100	-6	-6	71	4	1	42
3.44064	0	127	165	17	148	239	29	118	158	62	129	216	12	5	3	-68	0	-3	-100	-7	-7	71	4	2	42
3.56352	0	126	164	17	148	239	30	118	158	62	129	215	10	4	3	-67	-1	-2	-99	-7	-6	70	4	1	41
3.6864	0	127	166	16	149	239	29	119	159	62	130	217	12	4	3	-67	0	-2	-97	-6	-6	70	4	1	41
3.80928	0	126	166	15	148	240	29	118	160	63	130	216	12	5	3	-68	0	-3	-97	-5	-7	69	4	1	40
3.93216	0	126	167	16	148	239	28	118	161	61	130	217	11	4	4	-67	0	-2	-98	-7	-6	69	5	1	40
4.05504	0	126	166	18	148	239	27	118	159	62	130	216	12	5	3	-66	0	-2	-99	-7	-6	70	4	0	42
4.17792	0	127	165	17	148	238	28	118	159	63	129	216	12	5	4	-67	0	-2	-100	-6	-6	70	4	1	43
4.3008	0	127	164	17	149	239	30	118	159	62	129	215	11	5	3	-68	0	-2	-99	-6	-7	70	4	1	42
4.42368	0	126	165	17	149	239	29	118	161	62	129	216	12	5	4	-68	-1	-2	-99	-6	-6	70	4	1	41
4.54656	0	127	165	15	149	240	29	119	161	62	130	217	12	4	3	-67	0	-3	-96	-7	-6	70	3	1	39
4.66944	0	128	166	16	149	240	28	119	161	61	130	217	11	4	4	-67	0	-3	-97	-7	-6	70	4	1	40
4.79232	0	126	166	18	148	239	29	118	159	62	129	215	11	5	4	-67	0	-3	-99	-7	-6	71	4	0	42
4.9152	0	127	164	17	148	239	29	118	159	63	129	215	11	4	3	-67	0	-2	-99	-6	-7	71	4	0	42
5.03808	0	127	165	17	148	239	29	117	158	62	129	215	10	5	3	-67	0	-2	-98	-7	-6	70	4	1	40
5.16096	0	127	165	16	148	239	28	118	160	63	130	216	13	5	3	-68	-1	-3	-98	-6	-7	70	3	1	41
5.28384	0	126	166	16	149	239	29	119	160	62	130	216	12	5	4	-68	0	-3	-97	-6	-6	70	4	1	40
5.40672	0	127	167	16	149	239	28	118	160	61	130	217	11	4	4	-68	-1	-2	-97	-5	-6	70	4	1	40
5.5296	0	127	165	17	148	239	27	118	159	63	129	216	11	5	4	-67	-1	-2	-99	-7	-6	70	5	0	41
5.65248	0	127	165	18	148	239	29	118	159	63	129	215	11	5	3	-67	0	-3	-99	-6	-6	71	4	2	42
5.77536	0	127	165	17	149	239	30	118	158	62	130	215	10	5	4	-69	0	-2	-99	-7	-6	70	5	1	42
5.89824	0	127	165	17	148	239	29	117	160	61	129	216	12	5	3	-67	0	-3	-97	-6	-7	70	4	1	40
6.02112	0	127	166	16	149	240	28	119	161	62	129	217	12	5	3	-67	0	-2	-97	-6	-6	71	4	1	39
6.144	0	126	166	14	149	240	28	118	162	63	130	218	12	5	4	-67	0	-2	-96	-7	-7	69	4	1	38
6.26688	0	127	166	17	148	239	27	118	160	62	130	217	10	5	3	-67	-1	-2	-99	-6	-7	70	4	1	41
6.38976	0	126	165	17	148	238	28	118	159	64	129	215	10	5	3	-67	-1	-3	-99	-6	-6	71	4	1	42
6.51264	0	127	165	17	148	239	29	118	159	63	129	216	11	5	4	-67	0	-3	-98	-6	-6	70	5	1	41
6.63552	0	126	164	16	148	238	29	117	159	63	130	215	12	5	3	-67	0	-2	-97	-6	-7	71	4	1	41
6.7584	0	126	165	16	148	239	28	117	159	63	128	216	12	5	4	-68	0	-3	-97	-7	-6	71	4	1	40
6.88128	0	126	166	16	149	240	28	118	160	62	129	217	12	5	3	-68	0	-3	-96	-7	-7	68	3	1	39
7.00416	0	126	166	16	149	240	27	118	161	61	130	217	11	5	3	-66	0	-2	-97	-7	-6	70	4	1	40
7.12704	0	126	165	18	150	239	26	118	158	62	130	215	12	5	3	-66	0	-3	-100	-6	-7	71	4	1	41
7.24992	0	126	164	17	148	238	29	117	157	64	129	214	10	4	3	-67	-1	-2	-100	-6	-6	71	4	2	42
7.3728	0	126	164	17	148	238	30	117	158	63	128	216	10	4	3	-68	0	-3	-99	-6	-7	70	4	1	42
7.49568	0	126	164	16	148	239	28	118	159	63	129	216	11	5	4	-67	0	-2	-98	-6	-7	70	5	1	41
7.61856	0	126	165	15	148	238	28	118	159	62	129	216	12	4	3	-66	0	-2	-97	-7	-6	70	4	1	40
7.74144	0	126	165	15	148	240	28	118	160	63	130	216	12	5	4	-68	0	-3	-97	-7	-6	70	4	1	39
7.86432	0	125	165	16	148	239	26	118	160	62	129	216	10	5	4	-66	0	-2	-97	-6	-7	71	5	1	40
7.9872	0	126	164	17	148	238	26	117	158	64	129	215	11	4	3	-67	0	-3	-99	-6	-7	71	4	2	42
8.11008	0	126	163	17	148	238	28	118	158	64	128	215	12	5	3	-67	0	-2	-99	-6	-6	71	4	1	42
8.23296	0	126	164	17	148	238	30	117	158	63	130	215	11	5	4	-68	0	-3	-99	-6	-5	70	4	1	41
8.35584	0	126	165	16	148	238	28	118	158	63	129	215	12	5	3	-68	0	-3	-97	-7	-6	70	5	1	39
8.47872	0	126	165	14	149	238	27	117	159	63	129	216	11	5	4	-66	0	-3	-97	-6	-7	68	5	1	38
8.6016	0	127	166	14	149	239	26	118	160	62	130	216	11	5	4	-66	-1	-2	-96	-6	-6	70	4	2	39
8.72448	0	126	165	17	149	239	26	118	159	62	130	216	11	6	3	-67	0	-2	-100	-6	-7	71	4	1	41
8.84736	0	127	163	16	148	238	27	117	158	64	129	215	12	5	4	-67	0	-2	-100	-7	-6	71	5	1	42
8.97024	0	126	164	16	148	239	28	118	159	63	129	216	11	4	4	-66	0	-3	-99	-6	-6	70	3	1	41
9.09312	0	126	165	16	149	239	28	117	159	63	129	216	11	4	3	-67	0	-2	-98	-6	-7	71	5	1	40
9.216	0	126	165	15	148	239	28	118	160	63	130	216	11	5	3	-66	0	-3	-97	-7	-6	69	3	1	39
9.33888	0	127	165	13	149	239	28	118	161	63	130	217	11	4	3	-66	0	-3	-96	-7	-6	69	4	1	39
9.46176	0	127	167	15	148	239	26	118	161	62	130	217	11	4	3	-66	0	-3	-97	-6	-6	70	4	2	39
9.58464	0	126	164	16	148	239	27	117	159	64	129	216	11	5	4	-66	0	-2	-100	-6	-6	71	5	1	42
9.70752	0	126	165	17	148	238	28	118	159	63	130	217	11	4	3	-67	0	-4	-100	-6	-6	71	4	1	41
9.8304	0	126	164	16	149	239	29	117	159	63	129	217	10	5	3	-67	-1	-2	-99	-6	-5	71	5	2	41
9.95328	0	127	166	16	149	239	28	118	161	63	129	217	12	5	4	-67	0	-4	-97	-7	-6	70	4	1	40
10.0762	0	127	166	14	148	239	27	118	162	63	130	217	11	5	4	-67	0	-3	-96	-6	-6	69	4	1	39
10.199	0	127	167	12	148	240	26	119	162	63	130	218	11	6	4	-67	-1	-3	-97	-7	-6	69	4	1	39
10.3219	0	126	166	15	149	240	26	118	160	62	129	217	10	5	4	-65	-1	-3	-98	-6	-7	70	4	1	41
10.4448	0	126	164	15	149	239	32	117	159	64	129	217	6	4	4	-65	0	-2	-94	-6	-7	70	5	0	46
10.5677	0	127	165	16	148	239	28	117	159	64	129	215	11	4	3	-66	0	-3	-100	-6	-6	71	4	1	41
10.6906	0	126	165	16	148	240	29	117	159	63	129	216	11	5	4	-67	-1	-3	-100	-6	-7	70	4	0	41
10.8134	0	126	165	14	148	240	28	118	161	63	129	216	12	5	3	-66	0	-4	-97	-6	-7	70	5	2	40
10.9363	0	126	166	15	149	241	27	119	160	63	129	218	11	4	4	-65	0	-2	-97	-5	-7	70	5	1	39
11.0592	0	126	167	14	150	241	26	118	162	63	129	219	11	5	4	-65	-1	-3	-97	-7	-6	69	5	1	39
11.1821	0	127	164	16	149	239	27	118	160	64	129	217	10	5	3	-66	-1	-3	-100	-6	-6	72	4	1	42
11.305	0	126	164	15	148	239	27	117	159	64	129	216	12	5	3	-66	-1	-3	-100	-6	-7	71	5	1	42
11.4278	0	126	165	15	148	240	29	117	160	63	129	217	11	5	3	-65	0	-3	-99	-6	-6	70	4	0	41
11.5507	0	126	165	16	148	240	28	118	161	63	129	217	12	5	3	-67	0	-3	-99	-7	-5	70	4	1	41
11.6736	0	127	165	15	149	240	28	118	162	63	129	217	12	4	3	-66	0	-2	-98	-6	-6	69	4	1	40
11.7965	0	126	167	14	149	240	28	118	162	62	130	218	12	5	3	-66	-1	-3	-97	-7	-6	69	5	1	39
11.9194	0	127	167	16	149	240	26	118	160	62	129	218	10	5	3	-65	0	-2	-98	-6	-7	70	3	1	40
12.0422	0	127	165	16	149	239	27	118	160	64	129	217	12	6	3	-66	0	-2	-101	-6	-7	71	4	1	42
12.1651	0	127	165	16	148	239	28	117	161	63	130	217	11	4	4	-66	0	-2	-100	-6	-6	70	5	1	42
12.288	0	126	166	15	148	240	29	118	161	63	129	217	12	5	3	-65	-1	-3	-99	-6	-6	70	4	0	42
12.4109	0	127	166	15	149	240	28	117	161	63	129	217	11	5	3	-66	0	-3	-97	-7	-7	69	4	0	40
12.5338	0	127	166	14	149	240	28	118	162	63	129	218	12	5	3	-66	0	-2	-97	-6	-6	70	4	0	40
12.6566	0	128	167	14	149	241	27	118	162	62	129	217	11	5	4	-66	0	-3	-98	-6	-6	70	5	1	40
12.7795	0	126	166	16	148	239	27	118	161	64	130	217	11	5	3	-65	-1	-2	-99	-6	-7	71	4	1	41
12.9024	0	126	166	15	149	240	27	118	161	65	129	217	12	4	3	-66	0	-2	-101	-6	-7	71	4	1	42
13.0253	0	126	165	16	149	240	29	118	160	63	129	217	10	4	4	-66	0	-2	-100	-7	-7	70	4	1	41
13.1482	0	127	167	15	149	240	29	118	161	63	129	217	11	4	3	-67	0	-2	-99	-7	-7	69	5	1	41
13.271	0	127	167	15	148	240	28	118	161	62	130	218	12	5	3	-67	-1	-3	-97	-7	-6	69	4	1	40
13.3939	0	127	167	13	150	240	28	118	162	63	129	219	11	5	3	-65	0	-3	-96	-7	-7	69	4	1	39
13.5168	0	127	167	17	148	240	26	118	162	62	129	217	11	4	4	-66	0	-2	-99	-6	-7	71	5	1	41
13.6397	0	126	165	16	148	240	27	118	160	65	129	217	12	5	4	-66	0	-2	-101	-7	-7	71	4	1	41
13.7626	0	127	166	16	149	239	28	117	160	64	129	217	11	4	4	-66	0	-3	-100	-6	-7	70	4	1	41
13.8854	0	126	165	16	149	239	29	119	160	63	129	216	11	5	4	-66	-1	-2	-99	-7	-8	71	4	1	41
14.0083	0	127	165	15	149	240	28	118	161	62	129	217	12	5	3	-67	0	-2	-99	-6	-6	70	4	0	40
14.1312	0	127	166	14	149	239	27	118	161	62	129	217	12	4	3	-67	0	-3	-98	-7	-6	69	3	1	40
14.2541	0	126	166	14	148	241	27	119	161	62	129	217	11	5	3	-66	0	-2	-98	-6	-7	69	4	0	41
14.377	0	126	165	16	149	239	26	118	160	64	129	216	11	5	4	-65	0	-3	-99	-7	-6	70	4	0	41
14.4998	0	126	164	16	149	239	27	118	159	64	129	215	12	4	4	-66	-1	-2	-101	-6	-7	71	4	0	42
14.6227	0	127	164	16	149	239	28	117	159	63	129	216	12	4	3	-67	0	-2	-100	-6	-6	70	4	1	42
14.7456	0	126	164	16	149	238	29	117	159	63	129	216	11	5	3	-66	0	-3	-100	-7	-6	70	4	1	42
14.8685	0	126	165	15	148	238	27	117	159	62	129	216	12	4	3	-67	-1	-2	-98	-6	-7	70	5	1	40
14.9914	0	126	165	14	148	239	28	118	160	63	130	216	11	5	4	-67	-1	-2	-97	-6	-6	69	4	1	40
15.1142	0	126	166	15	148	238	27	118	160	62	128	216	11	5	4	-67	0	-3	-98	-7	-7	70	4	2	40
15.2371	0	126	164	17	147	236	27	117	159	64	129	214	12	5	3	-67	0	-2	-100	-6	-7	70	4	1	42
15.36	0	126	164	16	147	237	27	118	158	64	129	215	12	4	3	-66	0	-2	-100	-7	-6	70	4	1	42
15.4829	0	125	164	16	147	237	29	117	159	63	128	213	11	5	3	-67	0	-2	-99	-6	-6	70	4	1	42
15.6058	0	126	164	16	148	237	29	117	159	63	128	215	11	5	3	-68	-1	-3	-100	-6	-7	70	3	1	41
15.7286	0	125	165	15	148	239	28	118	159	62	129	216	12	4	3	-67	0	-3	-98	-6	-5	69	4	1	41
15.8515	0	126	165	15	148	238	26	118	161	62	129	216	12	5	3	-66	-1	-3	-97	-7	-6	70	4	1	40
15.9744	0	126	165	16	148	237	27	118	159	62	129	215	10	5	3	-66	-1	-3	-101	-6	-7	69	4	0	42
16.0973	0	126	163	16	147	237	28	117	159	64	128	214	11	4	3	-67	0	-3	-100	-5	-6	70	5	1	42
16.2202	0	126	164	16	147	237	29	117	158	63	129	214	10	5	2	-67	-1	-3	-99	-7	-6	70	4	1	42
16.343	0	126	164	16	148	237	30	117	159	63	129	214	10	5	3	-66	0	-2	-99	-7	-6	70	4	1	42
16.4659	0	126	164	15	148	238	28	118	159	62	128	216	11	5	3	-66	-1	-3	-99	-7	-6	69	5	2	41
16.5888	0	125	165	15	148	237	27	118	160	62	129	214	12	4	4	-67	0	-2	-98	-6	-7	69	5	2	39
16.7117	0	126	165	16	147	237	27	117	159	62	127	215	10	5	3	-66	0	-2	-99	-6	-6	70	5	1	41
16.8346	0	126	164	16	147	237	27	118	158	64	128	214	12	4	3	-67	0	-2	-100	-6	-7	70	5	1	42
16.9574	0	126	163	16	148	237	29	117	158	64	129	214	10	5	4	-67	0	-3	-100	-6	-7	70	4	0	41
17.0803	0	125	164	16	148	237	29	117	159	62	129	214	10	4	3	-67	0	-3	-100	-7	-6	70	4	2	42
17.2032	0	126	164	16	148	238	29	117	159	62	128	214	11	5	3	-68	0	-3	-99	-5	-6	70	4	0	41
17.3261	0	126	164	15	148	237	27	118	160	62	129	215	12	4	3	-66	0	-2	-98	-7	-6	70	5	0	40
17.449	0	125	161	17	147	234	31	116	155	62	128	212	6	5	3	-66	0	-3	-95	-7	-7	70	4	1	47
17.5718	0	124	158	16	148	232	26	115	152	64	128	205	12	4	3	-67	-1	0	-102	-7	-6	69	4	2	41
17.6947	0	124	155	16	148	220	26	115	149	63	128	200	12	5	3	-68	0	0	-102	-6	-6	69	4	3	43
17.8176	0	123	153	16	151	207	24	115	148	63	131	188	11	4	3	-67	-1	-1	-102	-6	-6	69	5	2	43
17.9405	0	124	153	15	151	197	24	115	148	64	131	179	10	5	3	-68	0	-2	-102	-6	-6	69	5	3	43
18.0634	0	123	152	14	149	187	24	114	147	63	129	170	10	5	2	-69	-1	0	-103	-6	-6	68	4	2	43
18.1862	0	124	151	15	147	180	23	115	146	61	128	164	9	5	3	-68	-1	-1	-102	-6	-6	68	5	2	42
18.3091	0	123	149	16	145	176	21	115	146	63	126	159	9	4	2	-68	0	-2	-102	-6	-6	69	3	2	42
18.432	0	123	149	15	143	171	22	114	143	62	124	156	9	4	2	-69	0	-1	-103	-5	-5	68	4	2	42
18.5549	0	123	148	15	142	168	21	114	143	61	124	154	10	4	2	-69	0	-2	-103	-6	-5	68	5	3	43
18.6778	0	123	148	15	141	168	21	115	144	61	122	149	9	5	2	-69	0	-1	-102	-6	-5	68	3	2	43
18.8006	0	123	149	12	141	168	23	114	143	62	123	146	8	5	2	-68	0	0	-102	-7	-5	67	5	3	42
18.9235	0	123	149	13	141	169	20	114	144	61	122	145	9	5	4	-69	0	-1	-101	-6	-5	68	4	3	41
19.0464	0	123	148	15	140	168	21	115	143	62	122	144	8	5	3	-69	0	0	-103	-5	-5	67	4	2	42
19.1693	0	124	147	14	140	166	20	114	144	62	121	143	9	5	2	-68	-1	-1	-103	-6	-5	69	5	3	43
19.2922	0	123	146	14	140	165	21	113	143	62	121	142	9	5	3	-68	0	0	-104	-6	-6	67	3	3	43
19.415	0	122	146	14	140	165	21	113	142	61	122	142	8	4	2	-68	0	-1	-102	-7	-6	68	5	3	42
19.5379	0	122	146	14	140	165	22	113	142	61	122	141	8	5	2	-69	0	-1	-103	-6	-5	68	5	2	42
19.6608	0	122	147	14	140	164	18	114	142	61	121	143	8	5	2	-68	0	-1	-102	-6	-5	67	4	1	41
19.7837	0	122	145	14	140	163	20	113	140	63	122	142	9	5	3	-68	-1	-1	-104	-7	-5	68	4	1	42
19.9066	0	122	145	14	141	166	22	114	141	62	122	147	9	5	3	-68	0	-2	-105	-6	-4	67	5	1	44
20.0294	0	122	146	15	142	172	22	112	142	61	124	151	9	5	2	-69	0	-2	-105	-6	-5	68	4	0	43
20.1523	0	122	147	14	143	171	23	113	142	61	125	153	8	5	2	-68	0	-2	-104	-6	-4	67	4	0	43
20.2752	0	122	146	13	142	170	22	113	143	62	123	151	9	5	3	-67	0	-1	-102	-6	-5	67	4	1	41
20.3981	0	122	147	14	141	170	20	114	142	61	122	149	9	5	2	-67	-1	-1	-103	-6	-5	67	4	1	41
20.521	0	122	146	15	141	168	21	113	141	63	123	149	9	4	3	-69	0	-2	-105	-6	-6	69	4	1	43
20.6438	0	122	147	15	140	169	22	113	141	62	122	149	9	4	3	-67	0	-3	-105	-7	-5	68	3	1	43
20.7667	0	122	147	14	140	170	22	113	141	62	121	150	9	5	2	-68	0	-2	-106	-6	-5	67	5	1	44
20.8896	0	122	149	14	139	170	22	112	143	61	121	151	8	4	3	-69	0	-2	-104	-5	-5	67	5	0	42
21.0125	0	121	149	14	140	171	22	113	145	61	121	152	10	4	3	-70	0	-2	-104	-6	-5	67	4	1	41
21.1354	0	122	150	15	141	172	21	113	145	60	121	152	9	4	2	-68	0	-2	-103	-6	-5	68	4	1	42
21.2582	0	122	149	16	139	172	21	113	143	62	121	150	9	5	2	-68	0	-2	-105	-6	-5	69	5	1	43
21.3811	0	121	148	16	141	172	22	113	143	62	122	152	8	5	2	-69	0	-2	-106	-6	-6	68	4	0	44
21.504	0	122	148	15	140	173	22	113	142	63	121	152	9	5	3	-70	-1	-2	-106	-6	-5	68	4	1	44
21.6269	0	122	149	15	140	173	24	113	143	61	122	153	8	4	2	-69	0	-2	-105	-6	-5	67	5	0	43
21.7498	0	121	149	15	141	174	22	113	143	61	122	154	9	4	2	-70	0	-2	-103	-6	-5	67	4	1	41
21.8726	0	122	150	15	141	175	22	113	143	61	121	154	7	5	3	-70	-1	-2	-104	-6	-6	68	4	1	43
21.9955	0	121	148	17	140	174	22	112	142	61	122	152	9	5	3	-70	-1	-1	-106	-6	-6	68	5	3	43
22.1184	0	121	147	16	140	174	22	112	141	62	122	151	9	4	3	-70	0	0	-106	-6	-5	68	4	2	44
22.2413	0	121	147	17	140	174	22	112	140	61	121	150	9	5	3	-70	0	0	-106	-6	-5	68	4	2	45
22.3642	0	121	147	16	141	174	24	112	142	60	122	152	8	5	2	-71	-1	-2	-106	-6	-5	67	4	1	43
22.487	0	121	148	15	141	173	24	112	143	60	122	153	7	5	2	-71	0	-2	-106	-6	-6	67	4	1	43
22.6099	0	121	148	16	141	173	21	112	142	60	121	151	8	4	3	-71	0	-1	-106	-6	-5	67	5	3	44
22.7328	0	120	146	16	141	174	21	112	140	61	121	149	9	4	3	-70	0	0	-105	-6	-5	67	4	3	43
22.8557	0	120	146	17	140	173	21	112	138	61	121	149	10	5	2	-71	0	0	-107	-6	-5	68	4	3	44
22.9786	0	120	146	16	140	173	22	111	138	61	121	149	8	4	2	-72	0	0	-107	-6	-5	67	4	2	45
23.1014	0	122	147	16	140	173	24	112	140	60	120	149	8	4	3	-72	-1	-1	-105	-6	-5	67	4	1	44
23.2243	0	120	148	15	140	172	22	112	142	60	121	151	9	4	2	-70	0	-3	-103	-6	-6	66	5	1	43
23.3472	0	121	148	17	140	174	22	112	143	59	121	152	8	5	3	-72	0	-2	-105	-6	-4	68	4	1	43
23.4701	0	122	148	17	138	175	21	112	140	61	119	153	9	5	2	-72	0	-3	-107	-7	-4	68	5	1	44
23.593	0	121	148	17	140	177	23	111	141	61	120	155	10	5	2	-71	0	-3	-106	-5	-6	68	4	0	45
23.7158	0	121	149	17	139	178	23	112	141	60	121	156	9	5	2	-71	-1	-3	-107	-6	-5	68	4	1	45
23.8387	0	121	149	16	139	180	24	112	142	60	121	159	9	4	3	-71	-1	-2	-104	-6	-5	67	4	1	43
23.9616	0	122	148	15	140	181	25	112	142	61	121	158	8	5	3	-72	0	-3	-106	-6	-4	67	4	1	44
24.0845	0	122	149	16	141	182	23	113	142	59	122	160	9	4	2	-71	0	-1	-105	-6	-6	66	4	1	43
24.2074	0	121	147	17	141	181	22	111	140	60	122	159	10	4	3	-71	0	-2	-106	-6	-5	67	4	1	44
24.3302	0	121	146	17	142	181	23	112	139	61	122	158	10	5	2	-72	0	-2	-107	-6	-5	67	4	1	44
24.4531	0	121	147	17	140	182	23	111	140	60	122	159	9	4	3	-72	0	-2	-107	-6	-5	67	4	2	44
24.576	0	121	148	16	141	183	24	112	140	60	122	161	9	4	3	-72	0	-2	-107	-6	-5	67	4	0	45
24.6989	0	122	148	15	142	184	25	112	141	60	123	162	9	4	3	-71	0	-2	-105	-6	-5	67	4	0	44
24.8218	0	122	150	15	143	186	23	112	142	59	123	163	11	5	2	-71	0	-2	-103	-6	-5	66	4	0	43
24.9446	0	122	150	18	142	187	23	112	142	59	123	164	8	5	2	-73	0	-2	-107	-6	-5	67	5	1	44
25.0675	0	121	149	17	143	186	24	112	142	60	124	164	9	4	2	-72	0	-2	-107	-7	-5	67	4	0	44
25.1904	0	122	150	17	142	188	23	112	143	60	123	164	10	4	3	-72	0	-2	-106	-6	-5	67	5	1	45
25.3133	0	122	150	16	142	189	26	113	143	60	123	166	8	4	3	-71	0	-2	-106	-6	-5	67	5	1	44
25.4362	0	122	151	15	143	190	25	113	144	60	123	167	9	4	3	-71	0	-3	-105	-5	-5	67	4	1	44
25.559	0	123	152	14	144	190	25	113	146	60	123	167	10	4	3	-72	0	-2	-103	-6	-5	66	4	0	43
25.6819	0	123	153	14	143	192	24	114	146	60	125	169	9	4	3	-69	0	-2	-104	-7	-5	65	4	1	42
25.8048	0	122	152	17	143	193	24	112	145	61	124	169	9	3	2	-71	0	-1	-106	-6	-6	67	4	1	44
25.9277	0	123	154	17	143	192	25	113	145	60	123	170	9	5	3	-71	-1	-2	-106	-6	-6	67	4	1	43
26.0506	0	123	153	16	144	194	25	113	145	60	124	169	9	5	2	-70	0	-2	-106	-5	-5	67	4	1	45
26.1734	0	123	153	15	144	194	25	114	146	60	124	171	10	5	2	-70	0	-2	-104	-6	-6	67	5	1	44
26.2963	0	123	154	14	144	195	24	114	147	61	123	171	10	4	4	-70	-1	-2	-103	-6	-5	67	4	1	42
26.4192	0	124	155	16	144	195	25	114	148	59	125	171	9	5	3	-70	0	-2	-104	-6	-5	67	4	1	42
26.5421	0	124	154	16	145	195	23	113	146	61	124	171	10	5	3	-69	0	-2	-106	-6	-6	67	4	1	44
26.665	0	124	154	16	144	195	24	114	146	61	123	172	10	4	2	-69	0	-1	-105	-6	-6	67	4	1	45
26.7878	0	123	154	16	143	197	26	113	146	61	124	173	8	4	4	-70	0	-2	-105	-6	-5	67	5	1	44
26.9107	0	122	152	16	143	197	25	113	146	60	124	172	9	5	2	-70	0	-2	-106	-6	-5	67	4	1	44
27.0336	0	123	152	15	143	197	26	113	144	60	124	169	8	5	2	-71	0	0	-105	-6	-5	66	5	3	42
27.1565	0	122	150	15	143	194	24	113	143	60	123	166	8	4	3	-69	0	-1	-104	-6	-5	67	4	3	43
27.2794	0	122	147	17	140	189	22	112	140	60	121	161	8	4	2	-70	0	0	-105	-6	-5	68	4	3	43
27.4022	0	121	146	16	140	183	23	111	138	61	121	156	9	4	2	-70	0	0	-106	-6	-5	67	5	2	44
27.5251	0	121	145	15	140	180	22	111	138	61	120	153	9	4	2	-70	0	-1	-105	-6	-5	67	4	2	44
27.648	0	121	145	16	139	178	21	112	138	61	119	151	9	4	3	-70	0	0	-106	-6	-5	67	4	2	44
27.7709	0	121	145	16	138	176	23	111	136	60	119	150	8	5	3	-71	0	-1	-104	-7	-4	67	5	3	43
27.8938	0	121	145	16	139	175	22	112	137	59	118	148	7	5	3	-71	0	0	-104	-6	-4	67	4	2	43
28.0166	0	120	144	16	137	173	21	111	136	61	117	146	7	4	2	-70	0	0	-106	-6	-5	67	5	2	44
28.1395	0	120	143	16	136	172	21	111	136	61	117	146	9	4	3	-70	0	0	-106	-6	-5	67	4	2	44
28.2624	0	121	143	16	137	171	21	110	134	61	116	144	8	5	2	-71	0	0	-106	-6	-5	66	4	3	44
28.3853	0	120	142	16	136	171	21	110	135	61	117	144	8	4	2	-71	0	-1	-106	-6	-4	67	5	3	44
28.5082	0	120	144	15	135	171	23	110	135	61	117	145	7	5	2	-70	0	0	-105	-6	-4	67	4	3	44
28.631	0	120	144	16	136	170	21	110	136	59	116	144	7	4	2	-70	0	0	-104	-5	-5	66	4	3	42
28.7539	0	120	142	16	136	170	20	111	134	61	115	143	9	4	2	-71	0	-1	-106	-6	-5	67	4	3	43
28.8768	0	120	142	17	135	169	21	110	133	61	116	142	9	4	2	-73	0	-1	-106	-7	-4	67	4	3	43
28.9997	0	120	142	16	134	168	21	110	133	61	116	142	8	5	2	-72	0	0	-106	-6	-4	67	4	2	44
29.1226	0	120	141	17	134	168	22	110	133	60	115	141	8	5	2	-71	0	0	-107	-6	-5	67	5	3	45
29.2454	0	120	141	16	135	167	23	109	133	60	116	141	7	4	2	-72	0	0	-105	-6	-5	67	4	2	43
29.3683	0	120	142	16	135	167	21	110	133	59	116	142	6	4	2	-73	0	-1	-106	-6	-5	66	4	2	44
29.4912	0	119	140	17	134	166	20	110	130	61	115	139	8	5	2	-73	0	0	-106	-6	-4	66	5	3	44
29.6141	0	119	140	17	134	167	21	110	130	60	115	140	9	4	1	-73	0	-1	-105	-6	-5	66	4	2	44
29.737	0	119	140	17	135	166	22	109	131	60	115	140	8	4	2	-73	0	0	-106	-5	-4	66	5	3	45
29.8598	0	119	140	18	134	167	22	110	130	59	115	139	7	6	3	-73	0	0	-106	-6	-4	67	4	3	45
29.9827	0	119	139	17	135	166	21	109	131	59	116	139	9	4	2	-73	0	0	-107	-6	-4	67	4	2	45
30.1056	0	119	139	17	133	161	19	109	128	58	114	135	8	4	2	-73	0	0	-107	-7	-4	65	4	2	45
30.2285	0	118	137	16	131	152	19	108	127	60	111	131	8	5	2	-74	0	0	-106	-6	-5	66	4	2	44
30.3514	0	118	136	16	131	152	19	108	126	60	111	127	8	5	2	-75	0	0	-107	-5	-5	65	4	2	44
30.4742	0	118	134	17	129	151	20	108	126	59	111	125	8	4	2	-74	0	-1	-106	-6	-4	65	4	2	45
30.5971	0	119	135	16	129	150	20	108	125	59	111	124	7	4	1	-74	0	0	-108	-6	-3	66	4	2	46
30.72	0	119	136	17	129	150	21	109	127	59	112	125	6	5	1	-74	-2	0	-106	-6	-4	66	4	3	45
30.8429	0	119	135	17	130	149	19	109	125	58	111	124	7	5	1	-75	0	0	-107	-6	-4	66	5	2	45
30.9658	0	119	134	17	130	149	20	108	125	59	112	123	8	4	2	-75	0	-1	-107	-6	-4	65	4	2	44
31.0886	0	119	134	18	130	149	20	108	124	58	111	123	8	5	2	-75	-1	0	-107	-6	-5	66	4	2	45
31.2115	0	119	132	17	130	147	19	107	123	58	112	122	7	5	2	-75	-1	-1	-107	-5	-3	65	4	3	45
31.3344	0	118	131	16	131	146	20	107	123	59	112	121	8	5	2	-76	-1	0	-108	-5	-3	65	3	2	46
31.4573	0	119	131	17	131	146	21	108	123	58	111	122	7	5	2	-76	0	0	-107	-6	-4	65	4	2	46
31.5802	0	119	132	18	129	146	19	108	123	58	111	120	6	5	1	-76	0	0	-106	-5	-4	65	4	1	45
31.703	0	119	130	17	129	144	19	109	120	59	110	118	8	5	2	-77	-1	-1	-107	-6	-3	65	5	2	46
31.8259	0	119	130	18	129	143	19	108	119	58	109	117	7	4	2	-78	-1	-1	-106	-5	-4	65	4	2	45
31.9488	0	119	130	17	130	145	20	108	122	58	111	119	8	5	1	-77	0	0	-107	-6	-4	65	4	2	46
32.0717	0	118	131	14	132	150	22	109	122	59	113	124	6	4	2	-75	-1	-2	-106	-6	-4	65	4	0	45
32.1946	0	120	135	14	134	155	21	110	124	59	114	129	8	5	2	-74	0	-3	-104	-6	-3	65	4	0	44
32.3174	0	119	135	16	133	156	21	109	125	59	113	130	6	4	2	-74	-1	-4	-107	-6	-4	65	4	0	45
32.4403	0	119	135	17	133	156	20	108	126	59	113	130	9	5	2	-74	0	-2	-108	-6	-3	65	5	-1	46
32.5632	0	119	137	16	133	157	21	109	128	59	114	131	9	5	1	-73	0	-3	-107	-6	-4	65	5	0	46
32.6861	0	120	140	17	132	161	23	110	130	59	114	135	7	4	2	-72	0	-3	-106	-5	-4	65	4	0	45
32.809	0	120	142	16	133	163	22	111	133	60	115	136	9	4	3	-73	0	-3	-104	-6	-5	66	4	0	44
32.9318	0	121	144	16	134	166	21	110	135	59	116	139	8	4	2	-73	0	-3	-104	-6	-5	66	5	0	44
33.0547	0	121	144	18	134	167	21	111	134	59	115	139	9	4	2	-73	0	-4	-105	-6	-4	66	3	0	45
33.1776	0	121	144	18	134	167	22	110	134	59	115	139	9	5	2	-73	0	-3	-106	-6	-5	67	5	0	45
33.3005	0	121	144	18	134	168	21	112	136	59	114	139	9	4	2	-73	0	-2	-106	-6	-4	68	4	0	46
33.4234	0	121	146	17	135	167	23	111	137	59	115	140	8	4	3	-72	0	-1	-106	-6	-5	66	4	1	46
33.5462	0	122	147	16	136	167	24	112	138	60	116	141	6	3	1	-72	0	0	-105	-6	-4	67	5	2	45
33.6691	0	122	148	17	136	167	21	112	138	60	115	142	7	5	3	-72	0	-2	-106	-6	-4	66	3	2	45
33.792	0	120	147	19	135	169	21	111	137	59	115	141	8	4	2	-73	0	-1	-106	-6	-5	67	4	2	44
33.9149	0	122	147	19	137	173	23	111	138	59	117	144	8	4	2	-74	0	-5	-105	-5	-5	67	4	0	45
34.0378	0	121	147	17	140	179	24	111	137	59	119	149	9	4	3	-73	-1	-3	-105	-6	-6	67	4	0	45
34.1606	0	121	149	17	142	183	26	112	139	60	122	154	8	4	2	-72	0	-3	-105	-6	-4	66	4	0	45
34.2835	0	121	149	17	143	188	27	111	139	59	121	157	8	5	2	-73	0	-3	-105	-5	-4	67	4	0	46
34.4064	0	121	149	17	143	192	25	112	140	59	122	162	7	4	3	-72	0	-3	-105	-5	-5	66	4	0	45
34.5293	0	122	149	18	144	194	24	112	140	59	123	163	10	3	3	-72	0	-3	-105	-6	-5	67	4	0	44
34.6522	0	122	149	19	143	194	25	112	139	59	123	164	9	5	3	-72	-1	-4	-104	-5	-5	67	5	0	45
34.775	0	122	150	18	143	195	25	111	141	59	122	165	9	5	2	-73	0	-3	-105	-6	-5	67	5	0	46
34.8979	0	122	150	17	143	197	26	112	141	60	123	167	9	5	3	-72	0	-3	-105	-6	-6	66	4	0	46
35.0208	0	123	151	17	143	200	28	114	141	60	123	169	7	5	3	-72	0	-4	-103	-7	-6	67	5	0	46
35.1437	0	123	153	18	144	202	25	114	142	59	124	171	9	4	3	-71	0	-3	-103	-5	-6	67	4	0	45
35.2666	0	124	153	19	145	203	24	113	142	59	124	173	9	5	3	-73	0	-4	-105	-6	-5	67	3	0	45
35.3894	0	124	152	19	145	204	26	113	142	60	124	174	10	5	2	-73	0	-4	-105	-7	-5	67	4	0	45
35.5123	0	124	153	19	146	206	26	113	142	58	124	175	10	4	3	-72	0	-4	-104	-6	-5	67	4	0	46
35.6352	0	124	152	18	146	208	26	114	143	60	124	176	9	4	2	-71	0	-3	-104	-6	-5	66	4	0	46
35.7581	0	124	153	17	146	208	28	114	145	60	125	180	9	6	3	-72	0	-3	-104	-6	-6	67	4	0	45
35.881	0	124	154	17	147	212	28	115	145	60	126	180	10	4	3	-71	0	-4	-102	-6	-5	67	4	0	45
36.0038	0	124	155	19	146	212	26	114	145	58	126	180	9	4	3	-71	0	-3	-104	-6	-5	67	4	0	45
36.1267	0	125	154	19	147	211	26	115	145	60	127	181	10	4	3	-71	0	-3	-104	-6	-5	68	4	0	45
36.2496	0	124	154	19	147	211	27	114	145	60	127	183	10	5	3	-72	0	-2	-104	-6	-6	68	4	1	46
36.3725	0	125	154	18	148	212	28	115	145	60	127	184	9	6	3	-72	0	-2	-104	-5	-5	67	5	0	44
36.4954	0	125	155	17	148	213	29	114	146	61	128	185	8	4	2	-72	0	-3	-102	-5	-5	67	5	1	44
36.6182	0	125	157	17	148	215	29	115	147	60	127	185	8	5	3	-71	0	-3	-103	-7	-5	67	5	0	45
36.7411	0	125	157	17	149	215	28	115	149	60	128	189	9	5	3	-71	0	-2	-103	-7	-5	67	5	1	44
36.864	0	125	156	19	150	215	26	115	147	60	127	188	9	4	3	-71	0	-2	-104	-6	-6	69	4	1	45
36.9869	0	126	156	19	149	216	27	115	147	60	128	187	10	5	3	-71	0	-2	-103	-6	-5	68	4	1	44
37.1098	0	125	156	18	149	217	26	116	148	61	128	188	11	4	3	-70	0	-2	-104	-6	-5	68	4	0	45
37.2326	0	125	157	18	150	218	29	115	148	60	128	189	10	5	2	-71	0	-2	-103	-6	-6	68	4	1	45
37.3555	0	125	158	17	150	218	29	115	149	60	128	190	9	4	2	-71	-1	-3	-103	-6	-6	68	4	1	44
37.4784	0	125	158	17	150	219	30	116	150	60	128	190	9	4	3	-71	0	-2	-103	-6	-7	68	3	1	44
37.6013	0	126	159	18	149	220	27	115	149	60	128	191	10	4	3	-69	0	-3	-101	-5	-6	67	4	0	42
37.7242	0	125	157	20	150	220	27	115	147	60	128	188	10	4	3	-71	0	0	-103	-6	-6	69	4	2	44
37.847	0	126	158	19	149	221	27	115	146	60	128	187	10	4	3	-71	0	0	-104	-6	-5	68	5	3	44
37.9699	0	125	157	19	149	221	27	114	146	60	128	186	10	4	4	-70	0	0	-103	-6	-5	68	4	3	44
38.0928	0	125	156	19	148	220	27	114	146	60	127	186	10	5	2	-70	0	0	-104	-6	-5	68	4	3	45
38.2157	0	125	157	19	149	219	29	115	146	60	128	187	9	5	4	-70	-1	0	-103	-6	-6	68	4	3	44
38.3386	0	125	157	17	149	218	29	114	147	61	129	187	8	5	3	-71	0	-1	-103	-6	-5	68	6	1	44
38.4614	0	125	157	19	148	219	26	115	147	60	128	185	9	5	3	-71	-1	-1	-103	-6	-5	68	4	3	44
38.5843	0	125	156	19	147	217	26	114	145	61	127	184	10	4	4	-70	0	0	-103	-6	-7	69	5	2	44
38.7072	0	124	154	20	148	216	27	114	144	60	127	184	10	4	3	-71	0	0	-104	-7	-5	69	4	3	44
38.8301	0	124	155	19	147	217	27	113	144	61	126	183	10	4	3	-71	0	0	-104	-6	-6	69	4	3	45
38.953	0	124	154	17	150	218	29	113	144	60	127	187	9	5	2	-71	0	-2	-103	-6	-6	67	4	0	44
39.0758	0	124	155	17	151	218	29	114	143	60	128	187	9	4	3	-69	-1	-3	-102	-6	-5	67	4	1	44
39.1987	0	124	155	16	150	220	29	114	145	60	129	188	8	4	3	-71	0	-1	-103	-5	-6	68	4	2	44
39.3216	0	124	156	18	150	220	27	114	144	59	128	184	9	4	3	-70	0	0	-103	-6	-5	68	5	3	43
39.4445	0	123	154	19	149	217	26	113	143	60	127	183	10	4	2	-70	0	0	-103	-6	-6	69	4	3	44
39.5674	0	123	153	19	149	216	26	113	142	60	127	182	10	4	2	-69	0	0	-103	-6	-6	69	5	3	44
39.6902	0	123	153	19	149	215	27	113	142	61	126	181	10	4	2	-69	0	0	-104	-6	-5	68	5	3	45
39.8131	0	124	153	18	149	215	28	112	143	61	126	181	9	5	3	-71	0	0	-104	-6	-5	68	3	3	44
39.936	0	123	155	17	149	215	28	113	143	60	127	180	10	5	3	-70	-1	0	-104	-6	-6	68	4	4	44
40.0589	0	124	155	17	147	215	26	114	144	60	127	181	11	5	3	-69	0	0	-100	-6	-5	67	4	3	42
40.1818	0	124	156	19	148	214	26	113	145	59	126	179	8	5	3	-69	0	-1	-103	-6	-5	68	4	3	43
40.3046	0	124	154	19	148	214	27	113	143	61	127	180	9	4	3	-70	-1	0	-104	-6	-5	69	4	3	44
40.4275	0	124	155	19	148	216	26	114	143	60	126	179	10	4	2	-70	0	0	-104	-6	-6	69	4	3	44
40.5504	0	124	155	19	149	216	27	113	144	60	128	181	10	5	3	-69	0	0	-104	-6	-6	68	4	3	45
40.6733	0	124	156	17	149	216	29	113	144	61	128	184	8	4	3	-69	0	-4	-103	-6	-5	68	5	0	44
40.7962	0	124	156	17	149	217	29	113	146	59	128	183	8	5	3	-70	0	0	-103	-6	-6	67	4	3	44
40.919	0	125	158	16	150	216	27	114	147	60	129	182	9	5	3	-69	0	0	-102	-6	-6	67	5	3	43
41.0419	0	124	157	20	150	214	26	114	144	59	130	182	10	4	3	-68	0	0	-103	-6	-5	68	5	3	44
41.1648	0	124	157	19	148	212	26	114	145	60	128	180	10	4	3	-69	0	0	-104	-6	-5	68	4	3	45
41.2877	0	124	157	18	146	212	26	114	146	61	126	179	9	5	4	-70	0	0	-105	-6	-5	69	4	3	44
41.4106	0	125	157	18	147	213	27	115	145	60	127	181	9	4	2	-69	0	-2	-102	-6	-6	68	5	1	43
41.5334	0	125	157	17	148	213	29	115	147	60	128	184	8	5	3	-68	0	-2	-101	-6	-5	68	4	1	44
41.6563	0	125	160	16	149	214	26	115	147	60	128	185	11	5	3	-68	-1	-3	-100	-7	-5	69	5	0	41
41.7792	0	124	159	18	148	216	26	114	149	60	128	184	9	5	3	-68	0	-1	-103	-6	-5	69	4	2	44
41.9021	0	126	159	20	147	215	27	114	148	60	127	185	10	5	3	-68	0	-2	-102	-6	-5	70	4	1	43
42.025	0	124	158	19	149	216	26	114	148	60	128	186	11	5	3	-68	0	-2	-103	-7	-6	70	4	0	44
42.1478	0	125	159	19	148	218	28	114	148	61	127	188	9	5	3	-68	0	-2	-102	-7	-5	69	5	1	43
42.2707	0	125	160	18	149	220	30	114	149	61	127	189	9	4	3	-69	0	-2	-102	-6	-5	69	4	1	43
42.3936	0	125	160	17	150	221	29	114	150	61	128	190	9	5	3	-68	-1	-3	-101	-6	-6	68	4	0	43
42.5165	0	125	160	19	149	222	26	114	149	60	129	190	9	5	4	-68	-1	-4	-102	-6	-5	69	4	0	43
42.6394	0	125	159	20	149	222	27	114	149	60	129	192	10	5	3	-68	0	-3	-102	-6	-6	70	4	1	44
42.7622	0	126	159	19	150	224	28	114	148	60	129	191	11	5	1	-68	0	-1	-103	-6	-5	70	5	2	45
42.8851	0	126	160	18	150	223	29	115	149	61	129	193	9	5	3	-69	0	-2	-103	-6	-6	69	4	1	44
43.008	0	126	160	17	151	224	30	115	150	61	130	193	9	5	4	-68	0	-2	-101	-6	-5	69	5	1	43
43.1309	0	126	161	17	152	224	29	115	150	61	129	195	10	5	4	-68	0	-2	-101	-5	-5	69	4	2	42
43.2538	0	126	161	20	150	225	27	116	151	59	129	194	9	5	3	-68	0	-2	-102	-6	-6	70	4	0	43
43.3766	0	126	160	19	151	224	28	115	148	61	130	193	10	5	3	-68	0	-1	-103	-6	-5	70	3	2	43
43.4995	0	126	161	19	151	224	28	115	150	60	129	195	11	4	3	-68	-1	-2	-102	-6	-6	69	4	1	44
43.6224	0	125	161	18	152	226	30	115	150	61	130	196	9	5	3	-68	0	-3	-101	-6	-5	69	5	0	43
43.7453	0	126	161	17	151	228	31	115	152	61	129	195	9	5	3	-69	0	0	-102	-5	-6	68	5	2	43
43.8682	0	126	164	17	151	227	30	115	152	61	129	196	10	5	4	-68	0	-3	-101	-6	-7	69	5	1	43
43.991	0	126	164	17	152	227	28	115	152	60	130	198	9	4	4	-68	-1	-2	-100	-6	-6	69	4	1	43
44.1139	0	126	161	20	151	226	28	115	151	61	130	197	10	5	3	-68	-1	-3	-102	-7	-6	69	4	0	44
44.2368	0	126	161	20	152	227	28	116	150	61	130	197	11	5	3	-69	0	-3	-103	-6	-6	70	5	1	44
44.3597	0	126	161	19	152	228	30	116	152	61	129	196	9	4	4	-68	0	-1	-102	-6	-6	70	4	1	43
44.4826	0	126	162	18	151	228	30	116	153	61	129	198	10	5	4	-68	0	-2	-101	-7	-6	69	5	1	42
44.6054	0	127	162	17	151	229	30	116	153	61	131	199	10	5	2	-67	0	-3	-100	-6	-6	69	4	0	43
44.7283	0	127	164	17	152	229	30	116	153	60	130	199	10	4	2	-68	0	-3	-101	-6	-6	69	3	1	42
44.8512	0	126	163	20	151	229	27	115	152	60	130	197	10	5	3	-68	-1	-1	-102	-6	-6	69	4	2	43
44.9741	0	126	163	19	151	230	28	116	152	61	130	197	11	4	4	-68	0	-2	-102	-7	-6	70	4	2	43
45.097	0	126	162	19	150	230	28	116	152	61	130	195	11	4	3	-67	0	0	-103	-7	-6	70	4	3	43
45.2198	0	126	163	19	151	227	30	116	152	61	130	197	10	5	3	-69	0	-2	-102	-6	-6	70	4	0	43
45.3427	0	127	163	18	151	228	31	116	153	61	130	198	9	5	3	-69	0	-2	-101	-6	-6	69	4	1	43
45.4656	0	127	164	17	151	230	31	117	154	61	130	199	9	4	3	-68	0	-2	-100	-7	-7	69	4	2	42
45.5885	0	127	164	18	151	230	29	117	154	60	131	198	9	4	3	-68	0	-1	-101	-6	-7	70	4	2	42
45.7114	0	127	162	20	151	228	26	116	150	60	129	195	11	4	4	-68	0	0	-102	-6	-6	70	4	2	43
45.8342	0	125	157	19	151	221	26	115	147	62	130	187	10	4	3	-69	0	-1	-102	-6	-6	70	5	3	42
45.9571	0	125	156	19	149	205	26	114	145	61	128	181	10	5	3	-68	0	0	-102	-7	-6	69	4	3	43
46.08	0	124	155	18	148	199	27	114	145	61	127	174	8	4	3	-68	0	0	-101	-6	-6	69	4	3	43
46.2029	0	125	156	17	147	196	26	115	146	60	126	167	9	4	3	-69	0	0	-100	-7	-6	69	4	3	42
46.3258	0	125	156	16	146	195	25	114	146	61	125	164	9	4	3	-69	0	-1	-100	-6	-6	69	4	3	42
46.4486	0	125	154	17	145	192	23	114	145	60	124	162	8	4	2	-68	-1	-1	-101	-7	-6	69	4	3	42
46.5715	0	124	153	20	144	191	23	114	143	60	125	161	9	4	3	-68	0	-1	-102	-6	-6	69	4	3	43
46.6944	0	125	153	19	145	191	25	114	144	60	124	161	9	4	2	-69	0	0	-103	-5	-6	69	5	3	43
46.8173	0	125	153	18	143	190	24	115	143	60	123	159	9	5	2	-69	-1	-1	-103	-6	-5	68	4	2	44
46.9402	0	125	154	18	143	187	24	114	144	60	122	157	8	5	3	-68	0	0	-102	-6	-5	69	4	3	43
47.063	0	125	154	16	143	187	26	114	144	61	121	156	9	4	3	-68	0	-1	-99	-6	-5	69	4	2	41
47.1859	0	124	155	16	141	185	23	114	145	60	121	155	7	4	3	-68	0	-1	-100	-6	-6	68	4	2	40
47.3088	0	124	152	19	140	183	23	114	143	61	122	152	8	4	4	-69	-1	0	-103	-6	-6	69	4	3	42
47.4317	0	123	152	19	139	182	23	114	141	61	120	151	9	4	2	-68	0	0	-102	-6	-6	69	4	3	43
47.5546	0	123	152	18	140	180	23	113	141	61	120	150	8	5	2	-68	0	-1	-103	-6	-5	69	4	3	44
47.6774	0	123	152	18	140	179	23	113	142	61	120	150	9	4	3	-69	0	0	-104	-5	-5	68	4	3	43
47.8003	0	124	152	17	140	180	24	114	143	60	121	151	8	5	2	-69	0	0	-104	-6	-6	69	4	3	43
47.9232	0	123	152	16	140	181	25	114	142	60	121	152	7	5	3	-69	0	0	-102	-6	-6	67	4	3	43
48.0461	0	122	152	17	141	181	22	113	144	60	122	152	7	4	2	-68	0	-2	-103	-6	-6	68	4	2	43
48.169	0	123	151	18	141	183	22	112	142	61	120	152	8	4	3	-69	0	0	-103	-7	-6	69	4	3	43
48.2918	0	123	151	18	141	183	22	113	141	61	121	152	9	5	2	-69	0	-1	-104	-6	-5	68	4	3	44
48.4147	0	124	151	18	142	184	23	113	141	60	121	156	9	5	3	-68	0	-2	-104	-5	-5	68	4	0	44
48.5376	0	124	152	16	142	186	26	113	144	61	121	157	7	5	3	-68	0	-3	-102	-7	-5	67	4	0	43
48.6605	0	124	154	15	143	190	25	113	144	61	123	160	8	4	3	-69	0	-3	-102	-6	-5	68	4	0	43
48.7834	0	123	156	15	145	195	25	113	147	60	125	165	9	5	2	-69	0	-4	-100	-6	-5	68	4	0	42
48.9062	0	124	156	17	146	197	25	114	147	60	125	166	8	4	3	-67	0	-4	-102	-7	-5	68	4	-1	43
49.0291	0	124	156	18	146	201	25	114	146	61	125	170	10	5	3	-68	-1	-3	-103	-6	-6	69	4	0	44
49.152	0	125	157	18	148	205	26	114	147	61	127	173	9	5	3	-69	0	-4	-103	-6	-6	68	4	-1	44
49.2749	0	125	157	18	148	208	28	115	148	60	127	177	9	5	2	-69	0	-5	-102	-6	-5	68	3	0	43
49.3978	0	125	158	16	150	212	27	115	150	61	129	180	10	5	2	-68	0	-4	-100	-7	-6	68	4	0	42
49.5206	0	126	160	16	151	216	27	116	151	60	130	183	10	5	2	-67	0	-4	-99	-5	-6	67	5	0	41
49.6435	0	126	161	16	152	217	27	117	152	60	130	185	10	5	4	-68	0	-4	-100	-6	-5	68	3	0	41
49.7664	0	126	160	18	152	219	27	115	152	60	130	187	9	5	3	-68	0	-4	-101	-6	-6	69	4	0	42
49.8893	0	126	160	18	152	220	27	116	151	60	131	189	10	5	3	-67	0	-4	-102	-6	-6	69	4	0	43
50.0122	0	125	161	17	153	223	28	116	151	61	132	190	10	5	3	-67	-1	-4	-101	-6	-6	69	4	0	43
50.135	0	126	161	17	153	221	30	117	153	61	131	192	9	4	3	-68	-1	-4	-101	-6	-6	69	5	0	43
50.2579	0	126	162	16	155	224	28	117	153	60	133	194	11	4	4	-68	-1	-3	-99	-6	-6	68	4	0	41
50.3808	0	126	163	15	154	226	28	117	155	60	132	194	11	5	3	-67	0	-4	-98	-6	-5	68	4	0	40
50.5037	0	127	164	16	155	228	27	117	155	60	133	196	10	5	4	-66	-1	-4	-99	-7	-7	68	4	0	41
50.6266	0	126	162	19	154	226	27	116	153	60	133	198	10	4	3	-68	0	-3	-102	-6	-5	69	4	0	43
50.7494	0	126	163	17	155	228	29	117	155	61	133	198	10	4	4	-67	0	-2	-101	-6	-6	69	5	1	43
50.8723	0	127	163	17	156	230	30	117	154	61	133	201	9	4	3	-67	-1	-3	-99	-7	-6	68	4	1	42
50.9952	0	127	164	16	155	232	30	117	156	61	134	201	10	5	3	-66	0	-3	-99	-6	-5	69	4	0	42
51.1181	0	127	164	16	157	232	30	117	156	60	134	203	10	5	3	-67	0	-2	-100	-7	-6	68	5	1	41
51.241	0	127	164	14	157	234	29	117	157	61	134	205	11	5	3	-66	0	-2	-98	-7	-6	68	4	1	40
51.3638	0	127	164	17	156	235	27	118	157	60	135	205	10	4	3	-66	0	-2	-100	-6	-6	69	4	1	42
51.4867	0	127	163	19	156	234	28	118	155	61	134	205	11	5	4	-66	0	-2	-101	-6	-7	70	4	1	43
51.6096	0	127	164	18	156	235	29	118	156	61	135	205	11	4	4	-66	0	-1	-102	-7	-6	71	5	0	44
51.7325	0	126	164	18	156	234	30	117	156	60	133	207	10	5	3	-66	0	-3	-101	-6	-6	69	4	1	43
51.8554	0	127	165	16	157	235	32	117	157	61	134	207	10	4	3	-67	-1	-3	-100	-6	-6	69	4	1	42
51.9782	0	128	166	16	157	237	29	118	157	61	135	207	12	4	3	-66	0	-3	-98	-6	-7	69	4	1	41
52.1011	0	127	165	15	157	237	30	117	158	61	135	209	11	5	3	-67	0	-2	-98	-6	-7	69	4	0	41
52.224	0	127	165	18	156	238	28	118	157	60	135	208	9	4	4	-67	-1	-2	-100	-6	-6	69	4	1	42
52.3469	0	127	164	18	157	238	28	117	155	61	134	206	11	4	4	-67	0	-1	-100	-7	-7	69	4	2	42
52.4698	0	126	164	18	156	237	29	117	156	61	134	208	10	4	4	-66	0	-2	-101	-6	-7	69	4	0	43
52.5926	0	127	164	17	157	238	30	117	156	62	135	207	10	5	3	-66	0	-3	-101	-7	-7	69	4	1	43
52.7155	0	127	165	16	157	237	32	118	157	61	135	208	9	5	4	-67	0	-3	-101	-7	-7	69	4	1	43
52.8384	0	126	166	16	157	239	30	117	158	62	135	209	11	4	3	-67	0	-2	-99	-7	-5	70	4	1	41
52.9613	0	128	166	15	158	238	29	118	158	62	136	209	12	5	5	-66	-1	-3	-98	-7	-5	69	5	1	40
53.0842	0	127	166	18	157	239	27	117	158	60	135	207	10	4	3	-67	0	-1	-101	-6	-6	70	4	2	42
53.207	0	128	165	18	157	238	29	117	157	62	136	207	11	4	3	-66	0	-1	-101	-6	-6	71	4	3	42
53.3299	0	127	166	18	157	237	29	117	157	61	135	208	11	5	3	-66	0	-3	-101	-6	-6	70	3	1	43
53.4528	0	127	165	18	156	238	29	117	156	62	135	206	12	4	3	-66	0	-1	-101	-6	-6	70	5	2	44
53.5757	0	127	166	17	156	238	31	118	158	62	134	208	10	4	4	-67	0	-2	-100	-6	-6	69	3	0	43
53.6986	0	127	167	17	157	238	31	117	158	61	135	208	10	5	3	-67	-1	-3	-100	-6	-6	70	4	0	43
53.8214	0	127	167	15	157	238	29	118	158	62	136	209	12	5	3	-66	-1	-2	-98	-7	-6	69	4	0	40
53.9443	0	127	165	17	158	239	28	117	158	61	135	208	10	5	3	-65	-1	-1	-100	-6	-6	69	4	3	42
54.0672	0	127	164	18	157	237	28	117	156	62	134	207	11	5	3	-66	0	-1	-101	-7	-6	70	4	2	43
54.1901	0	127	164	18	157	240	30	117	156	61	134	205	10	5	3	-67	0	0	-100	-7	-6	70	4	3	43
54.313	0	127	165	18	157	238	30	118	157	62	134	207	10	5	3	-66	0	-2	-101	-7	-6	70	5	1	43
54.4358	0	126	165	17	157	237	31	117	157	62	134	208	9	5	4	-66	0	-2	-99	-6	-6	70	4	0	42
54.5587	0	127	166	16	158	238	30	119	158	61	134	208	11	3	3	-67	0	-3	-100	-6	-6	69	4	2	42
54.6816	0	128	167	16	157	238	30	118	159	61	136	208	11	4	3	-66	0	-2	-98	-6	-7	69	4	0	42
54.8045	0	127	165	18	156	239	29	118	157	61	134	206	10	5	3	-66	0	-1	-100	-7	-6	70	4	2	42
54.9274	0	127	165	17	156	237	29	118	157	62	134	207	11	5	4	-65	0	-2	-101	-7	-6	70	4	2	43
55.0502	0	126	165	17	157	237	29	118	157	61	135	208	11	5	3	-67	0	-2	-102	-6	-6	69	3	1	44
55.1731	0	127	165	18	156	238	31	118	158	61	134	208	10	5	3	-67	-1	-2	-100	-6	-6	69	4	1	43
55.296	0	127	167	17	156	238	31	118	159	61	135	209	9	6	4	-66	0	-2	-99	-5	-6	70	4	0	42
55.4189	0	127	166	15	156	237	30	118	159	61	135	209	11	5	4	-65	0	-2	-99	-6	-6	69	4	1	41
55.5418	0	128	167	15	157	239	29	119	159	61	135	210	11	5	3	-66	0	-3	-98	-6	-6	69	5	1	41
55.6646	0	127	166	18	156	238	28	118	158	62	135	208	11	4	4	-66	0	-2	-101	-7	-7	70	4	2	43
55.7875	0	127	165	18	156	238	29	118	156	62	135	207	11	5	3	-65	0	-1	-101	-6	-6	70	4	2	43
55.9104	0	127	165	18	156	237	29	118	157	62	135	208	11	5	4	-65	-1	-3	-101	-6	-6	70	4	1	43
56.0333	0	126	167	18	157	238	31	118	159	61	136	208	10	4	3	-66	0	-2	-100	-6	-6	71	4	0	42
56.1562	0	126	165	16	157	238	32	118	159	61	136	210	10	5	4	-67	-1	-2	-100	-7	-7	69	4	1	43
56.279	0	127	166	15	157	238	31	118	160	61	137	209	10	5	4	-66	0	-3	-100	-7	-6	68	5	1	43
56.4019	0	127	168	17	157	237	29	119	160	60	136	210	11	5	4	-66	0	-2	-98	-6	-6	69	4	1	41
56.5248	0	127	166	19	156	237	28	118	159	61	136	206	11	6	3	-66	0	0	-100	-7	-6	70	5	3	43
56.6477	0	127	165	18	156	237	28	117	158	62	135	205	11	5	4	-67	0	0	-101	-7	-6	70	4	3	43
56.7706	0	127	165	18	155	234	28	118	159	62	135	207	11	5	3	-66	-1	-2	-101	-7	-6	70	4	1	44
56.8934	0	128	166	18	155	233	30	118	159	61	134	206	9	4	3	-66	-1	-3	-99	-6	-7	70	5	1	42
57.0163	0	127	167	17	155	234	31	118	159	61	135	207	10	5	4	-66	0	-2	-99	-6	-6	70	4	1	42
57.1392	0	127	167	16	156	234	29	118	159	62	134	208	11	4	4	-67	0	-2	-99	-7	-6	70	4	1	42
57.2621	0	127	168	18	155	234	28	119	160	59	134	208	11	5	4	-66	0	-2	-98	-7	-6	69	4	1	41
57.385	0	126	166	19	154	234	28	118	158	61	135	206	11	5	3	-65	0	-2	-101	-7	-6	70	4	1	43
57.5078	1	127	166	19	155	234	28	118	158	60	134	206	11	5	3	-66	-1	-2	-101	-7	-6	70	4	1	43
57.6307	0	127	166	18	157	233	29	117	158	62	136	207	11	5	3	-67	0	-2	-101	-7	-6	70	4	1	43
57.7536	0	127	166	16	156	235	30	118	159	61	136	209	11	5	4	-66	0	-3	-100	-6	-7	70	4	1	42
57.8765	0	126	167	16	157	236	30	118	159	62	137	209	10	5	4	-65	0	-2	-99	-7	-7	69	4	2	43
57.9994	0	126	166	16	158	237	30	118	160	62	137	210	11	4	3	-66	0	-2	-99	-6	-7	70	4	1	42
58.1222	0	127	168	17	157	236	29	118	160	61	137	209	9	5	4	-66	0	-2	-100	-6	-6	70	4	1	42
58.2451	0	126	166	18	157	236	28	118	159	62	136	207	11	5	4	-65	0	-1	-100	-6	-6	71	4	3	43
58.368	0	127	166	18	157	234	28	118	157	62	135	207	11	4	3	-65	0	-2	-100	-7	-6	70	4	1	43
58.4909	0	126	165	18	157	236	29	118	159	62	135	208	11	4	3	-66	0	-3	-101	-6	-7	70	4	1	44
58.6138	0	127	166	18	156	236	30	118	159	61	135	208	10	5	3	-67	0	-3	-100	-6	-6	70	5	1	42
58.7366	0	128	167	17	156	236	32	118	160	61	136	209	9	4	3	-66	-1	-2	-100	-7	-6	70	4	1	42
58.8595	0	127	167	16	155	236	30	118	160	61	135	209	11	5	4	-65	0	-3	-99	-6	-6	69	4	1	41
58.9824	0	128	167	18	156	235	28	119	160	61	135	209	10	5	3	-65	-1	-2	-100	-6	-6	70	4	0	42
59.1053	0	127	165	18	156	235	27	118	158	62	134	209	11	5	4	-67	0	-3	-101	-6	-6	71	4	1	43
59.2282	0	127	165	18	155	236	28	118	159	62	134	207	11	4	4	-66	0	-2	-100	-6	-6	70	4	1	43
59.351	0	127	165	18	155	235	29	117	159	62	136	208	10	4	4	-66	0	-2	-101	-6	-6	70	4	0	44
59.4739	0	127	166	17	156	236	30	119	159	62	135	209	10	4	3	-66	0	-2	-100	-6	-7	70	4	1	42
59.5968	0	127	165	17	155	237	32	118	159	61	135	209	9	5	3	-67	0	-3	-100	-6	-5	70	4	1	43
59.7197	0	127	167	16	157	237	31	118	160	61	135	210	10	4	3	-66	-1	-3	-99	-7	-6	70	4	1	43
59.8426	0	127	166	18	155	236	28	118	159	61	135	209	10	5	3	-66	0	-2	-99	-7	-6	71	5	2	42
59.9654	0	127	165	18	155	236	28	117	158	62	135	209	11	4	3	-66	0	-3	-100	-7	-6	70	4	1	43
60.0883	0	126	165	19	156	238	29	118	158	61	134	208	11	4	3	-67	0	-3	-101	-7	-7	70	4	1	43
60.2112	0	126	166	18	155	237	30	118	158	62	135	209	10	5	3	-66	0	-2	-100	-6	-7	70	5	0	43
60.3341	0	128	166	17	156	237	31	119	159	62	134	210	9	4	3	-65	0	-3	-99	-7	-6	69	4	0	42
60.457	0	127	166	17	156	237	30	118	159	61	135	209	10	4	3	-66	0	-2	-98	-7	-7	70	4	2	42
60.5798	0	128	168	16	155	238	30	117	160	61	135	210	10	5	3	-67	0	-2	-99	-7	-7	70	4	0	42
60.7027	0	127	166	18	155	237	28	118	159	62	135	209	10	4	4	-66	-1	-2	-101	-6	-5	70	5	0	43
60.8256	0	127	165	19	155	237	28	118	158	61	134	209	11	4	3	-66	0	-3	-100	-6	-7	71	4	1	43
60.9485	0	127	165	19	156	237	28	118	158	62	134	209	11	5	4	-66	0	-3	-101	-7	-6	70	4	1	44
61.0714	0	127	166	19	156	236	30	118	158	61	135	210	11	4	3	-67	0	-3	-100	-6	-6	71	4	2	43
61.1942	0	127	165	18	156	238	31	118	158	61	135	210	10	4	3	-67	0	-2	-99	-7	-7	69	4	1	42
61.3171	0	127	166	16	157	238	31	119	159	62	136	211	10	5	3	-66	0	-2	-99	-6	-6	70	5	1	42
61.44	0	127	166	16	157	237	29	117	159	61	135	210	11	5	3	-66	0	-2	-98	-7	-6	69	4	1	41
61.5629	0	127	165	19	156	236	27	117	159	60	135	209	9	5	3	-67	-1	-2	-99	-6	-7	70	4	1	42
61.6858	0	126	165	19	155	236	28	117	157	62	135	208	11	5	3	-66	0	-2	-100	-6	-7	71	5	0	42
61.8086	0	126	165	19	156	236	29	118	158	61	135	209	11	4	4	-66	-1	-2	-101	-6	-7	70	3	1	43
61.9315	0	126	165	18	156	235	30	118	158	62	134	209	10	4	3	-66	0	-2	-100	-6	-6	70	4	1	43
62.0544	0	127	165	18	156	236	30	117	158	61	134	209	10	4	4	-67	0	-3	-100	-6	-6	70	4	1	43
62.1773	0	126	165	17	156	235	31	117	159	61	134	210	10	4	4	-67	0	-3	-100	-7	-5	69	4	1	42
62.3002	0	127	166	16	156	237	29	119	160	61	135	211	10	5	4	-66	0	-2	-97	-6	-6	69	5	1	42
62.423	0	127	165	18	155	238	28	118	159	61	135	208	9	4	4	-66	0	-2	-99	-6	-6	71	5	2	43
62.5459	0	127	165	19	156	237	29	118	158	61	135	207	11	5	3	-67	0	-1	-100	-7	-7	71	4	1	44
62.6688	0	126	165	19	155	235	28	118	157	61	134	208	11	5	3	-67	0	-2	-101	-7	-6	70	5	1	43
62.7917	0	127	165	18	156	236	29	118	157	62	135	208	11	5	4	-66	0	-2	-100	-6	-6	71	4	1	43
62.9146	0	126	165	17	155	237	30	118	158	62	135	210	10	5	3	-66	0	-3	-100	-6	-6	70	4	1	43
63.0374	0	126	165	16	156	236	30	118	159	62	135	210	10	5	4	-67	0	-2	-99	-7	-7	70	3	1	43
63.1603	0	127	166	16	156	236	29	118	159	61	136	210	11	4	4	-68	0	-3	-97	-6	-7	69	5	1	40
63.2832	0	127	166	19	155	237	28	118	159	60	135	210	10	4	4	-66	0	-2	-99	-6	-7	70	4	2	42
63.4061	0	127	164	19	155	237	28	118	158	62	134	208	11	5	3	-67	0	-1	-100	-7	-6	70	5	2	43
63.529	0	126	164	18	155	236	28	118	158	62	134	209	11	5	3	-67	-1	-3	-101	-7	-6	70	4	1	43
63.6518	0	127	165	19	156	236	30	117	158	61	134	209	10	4	3	-67	0	-3	-100	-6	-7	71	4	1	43
63.7747	0	126	166	17	156	237	31	118	158	61	135	210	9	4	3	-66	0	-2	-99	-6	-6	70	4	1	42
63.8976	0	127	166	17	157	237	30	118	158	61	135	210	10	5	4	-66	0	-3	-98	-6	-7	70	4	1	42
64.0205	0	127	166	16	156	238	30	119	159	62	135	212	11	5	4	-68	0	-2	-98	-5	-6	70	5	1	41
64.1434	0	127	167	17	156	237	28	119	159	62	135	211	10	5	4	-67	-1	-3	-98	-7	-6	70	4	2	41
64.2662	0	126	165	19	155	236	27	118	157	61	135	210	11	5	3	-66	0	-3	-99	-6	-6	71	4	1	43
64.3891	0	127	165	18	155	235	28	117	159	62	134	209	11	5	4	-66	0	-2	-100	-6	-7	71	4	0	43
64.512	0	127	165	19	155	237	30	118	158	61	135	209	10	4	4	-67	0	-2	-100	-7	-6	70	4	1	43
64.6349	0	126	166	18	156	238	31	118	158	61	135	211	10	5	3	-67	-2	-3	-99	-7	-7	70	4	1	42
64.7578	0	126	166	17	156	238	31	118	159	62	135	211	9	5	4	-67	0	-3	-99	-7	-6	70	4	1	42
64.8806	0	126	166	15	156	238	30	118	159	62	135	212	10	4	3	-66	0	-2	-98	-6	-6	70	5	1	41
65.0035	0	126	167	17	156	238	29	118	160	61	136	212	9	5	3	-67	0	-2	-99	-6	-6	70	4	1	41
65.1264	0	126	165	19	156	238	28	117	158	61	136	210	11	5	3	-66	-1	-2	-99	-7	-7	71	4	1	43
65.2493	0	127	165	19	156	238	28	118	157	61	135	210	11	4	3	-65	0	-2	-100	-6	-8	71	5	1	43
65.3722	0	127	165	18	155	238	29	117	158	62	134	211	10	4	3	-67	-2	-2	-100	-6	-6	71	4	1	43
65.495	0	127	166	17	156	238	30	117	159	62	135	211	10	5	3	-67	0	-3	-99	-5	-7	70	4	1	42
65.6179	0	126	165	17	156	238	31	118	159	61	135	212	9	4	4	-67	-1	-2	-99	-6	-6	70	4	0	42
65.7408	0	127	166	16	157	239	29	117	159	62	135	212	12	5	3	-66	0	-3	-96	-7	-7	69	5	1	41
65.8637	0	127	166	16	156	239	28	118	161	62	135	213	11	4	3	-67	0	-2	-97	-6	-7	69	4	1	41
65.9866	0	126	166	18	155	237	27	118	158	62	135	211	10	5	3	-67	-1	-2	-100	-6	-7	70	4	1	43
66.1094	0	126	165	18	156	238	28	117	158	62	135	210	12	4	3	-66	-1	-2	-99	-6	-6	71	4	1	42
66.2323	0	127	165	18	156	238	28	118	157	62	135	211	11	6	3	-65	-1	-3	-100	-7	-6	70	5	1	43
66.3552	0	126	165	17	156	238	30	118	158	62	136	212	9	5	3	-66	0	-3	-99	-6	-6	70	4	1	42
66.4781	0	128	165	17	156	239	31	118	159	62	136	212	9	5	3	-67	-1	-3	-99	-6	-7	70	4	1	42
66.601	0	126	166	16	156	239	30	118	160	61	135	213	10	5	4	-67	0	-2	-98	-6	-6	70	5	1	42
66.7238	0	127	167	15	157	239	29	119	160	62	136	213	11	4	3	-65	-1	-3	-97	-6	-6	70	5	1	40
66.8467	0	127	166	18	157	239	28	118	160	61	135	213	9	5	3	-66	0	-3	-98	-7	-6	70	4	1	42
66.9696	0	127	165	19	156	237	28	117	159	62	135	211	11	5	4	-67	0	-3	-100	-7	-7	71	5	0	42
67.0925	0	126	165	18	156	238	29	118	158	62	135	211	11	4	4	-66	-1	-2	-100	-7	-6	71	5	1	43
67.2154	0	126	165	18	156	238	30	118	159	62	135	212	10	5	3	-66	-1	-2	-98	-6	-7	70	5	1	42
67.3382	0	127	166	17	157	239	31	118	159	62	136	213	9	5	3	-66	0	-2	-99	-6	-7	70	4	0	42
67.4611	0	127	167	16	156	240	30	119	160	62	136	213	9	5	4	-67	-1	-2	-98	-6	-6	70	4	1	42
67.584	0	128	166	16	157	240	29	118	160	62	136	213	11	5	3	-66	-1	-2	-96	-7	-6	70	4	1	40
67.7069	0	127	167	17	157	239	27	118	160	61	136	213	9	4	3	-65	0	-3	-98	-6	-6	70	4	1	42
67.8298	0	126	166	19	155	238	28	118	159	62	135	213	10	5	3	-66	-1	-3	-99	-6	-6	71	4	1	42
67.9526	0	127	165	19	156	238	28	118	158	62	135	212	11	5	3	-66	0	-3	-100	-7	-7	71	4	1	43
68.0755	0	128	166	18	156	239	29	118	160	62	135	211	11	5	3	-66	0	-2	-99	-7	-6	71	4	2	42
68.1984	0	127	167	17	156	238	30	118	160	61	136	213	10	6	3	-66	0	-3	-98	-7	-6	70	4	1	42
68.3213	0	126	167	17	156	239	29	118	160	62	136	213	10	4	3	-66	0	-3	-97	-7	-7	70	4	0	41
68.4442	0	127	167	16	157	240	29	118	161	62	136	215	9	5	4	-66	0	-2	-97	-6	-5	71	4	1	40
68.567	0	126	167	17	157	240	27	118	162	61	136	215	10	5	3	-65	-1	-2	-97	-6	-6	70	4	1	41
68.6899	0	127	166	19	157	240	28	119	159	61	136	213	10	4	3	-66	0	-3	-98	-7	-7	70	4	0	43
68.8128	0	126	165	18	157	240	28	118	159	62	137	215	11	4	3	-65	0	-3	-99	-6	-6	71	5	1	43
68.9357	0	127	167	18	157	240	31	118	160	62	136	214	9	5	3	-67	0	-2	-98	-6	-7	70	4	1	41
69.0586	0	127	166	17	157	241	30	118	160	61	136	215	9	5	3	-66	-1	-4	-98	-6	-7	70	4	0	42
69.1814	0	127	167	16	157	242	29	118	161	62	137	216	10	5	4	-65	0	-3	-96	-7	-6	70	4	0	40
69.3043	0	128	168	16	158	242	28	118	161	62	136	216	10	5	3	-65	0	-3	-96	-6	-6	70	4	1	40
69.4272	0	128	167	18	157	242	28	118	160	62	137	215	10	5	4	-66	-1	-3	-99	-6	-6	70	4	1	42
69.5501	0	128	166	18	157	242	27	118	159	64	136	215	11	6	3	-66	0	-3	-99	-6	-6	71	5	1	42
69.673	0	127	164	18	158	241	28	119	159	62	136	215	11	4	3	-65	0	-3	-99	-7	-7	71	4	1	42
69.7958	0	126	165	19	158	241	30	118	158	62	137	215	9	5	3	-66	-1	-3	-98	-6	-7	70	4	0	42
69.9187	0	127	166	17	157	243	30	118	160	62	137	217	10	5	3	-66	0	-2	-98	-7	-6	70	4	2	42
70.0416	0	127	166	16	158	242	31	119	160	62	137	217	9	5	4	-66	0	-2	-98	-7	-6	70	4	1	42
70.1645	0	127	167	15	159	243	28	119	160	62	138	216	10	4	3	-65	0	-3	-96	-7	-6	71	3	0	40
70.2874	0	127	167	18	158	244	28	118	160	61	137	217	9	5	3	-66	0	-3	-99	-6	-6	71	4	2	42
70.4102	0	127	164	18	158	242	28	118	159	63	137	216	11	4	3	-67	-1	-3	-100	-7	-6	70	4	0	42
70.5331	0	127	165	18	157	242	28	118	158	63	137	216	11	5	3	-66	0	-2	-100	-6	-7	71	4	1	43
70.656	0	127	164	18	157	242	28	118	159	62	137	216	12	5	3	-66	0	-2	-99	-6	-6	71	4	0	43
70.7789	0	126	165	17	158	242	31	118	159	63	137	217	10	4	4	-66	0	-3	-98	-7	-7	70	4	2	42
70.9018	0	127	165	17	158	243	31	118	160	62	138	217	9	5	3	-66	0	-3	-99	-7	-6	70	4	1	42
71.0246	0	127	166	16	158	244	29	118	160	61	137	217	11	5	3	-66	0	-3	-97	-6	-6	69	4	1	40
71.1475	0	127	166	17	158	242	27	119	160	62	137	217	11	4	3	-66	0	-2	-97	-6	-6	70	4	1	41
71.2704	0	127	164	18	157	241	28	118	158	63	137	215	10	4	3	-66	-1	-2	-100	-7	-6	71	4	1	43
71.3933	0	127	165	18	156	241	29	117	157	63	136	215	11	5	3	-67	0	-3	-100	-6	-7	70	4	2	43
71.5162	0	128	165	18	158	242	29	117	158	62	136	215	10	5	4	-67	0	-2	-99	-6	-7	70	4	0	42
71.639	0	127	164	17	157	242	30	118	158	62	137	215	9	4	3	-67	-1	-2	-98	-6	-6	71	4	1	42
71.7619	0	127	164	17	157	242	30	119	159	62	136	216	9	5	4	-67	-1	-3	-99	-7	-6	70	4	1	41
71.8848	0	127	165	17	157	243	29	118	159	62	137	216	11	5	3	-67	-1	-3	-98	-7	-8	70	5	0	41
72.0077	0	127	165	15	157	242	28	119	160	63	137	217	10	5	3	-67	0	-3	-96	-7	-6	70	4	1	40
72.1306	0	127	165	19	156	241	28	118	158	61	136	216	10	5	2	-66	0	-3	-98	-7	-7	71	4	1	42
72.2534	0	127	164	18	157	241	28	117	158	63	137	214	11	5	3	-66	0	-2	-100	-6	-7	71	4	1	43
72.3763	0	126	164	19	157	241	29	118	157	62	136	215	10	4	4	-67	-1	-2	-99	-7	-6	71	4	1	42
72.4992	0	126	164	18	158	240	30	118	158	62	136	215	11	4	4	-67	0	-3	-100	-6	-7	70	5	1	42
72.6221	0	126	164	17	157	243	31	118	159	62	136	217	9	4	3	-67	0	-2	-99	-5	-6	71	4	1	42
72.745	0	127	164	17	157	243	29	118	159	62	137	217	11	5	3	-66	-1	-3	-98	-7	-6	71	4	1	41
72.8678	0	127	165	16	158	243	29	119	159	62	137	218	11	5	3	-66	0	-3	-97	-6	-6	71	4	1	40
72.9907	0	127	165	18	158	242	28	118	159	61	137	216	9	5	3	-67	0	-3	-99	-7	-6	70	4	1	41
73.1136	0	127	164	18	158	241	28	119	158	63	137	216	11	5	3	-66	0	-3	-99	-7	-6	71	4	2	42
73.2365	0	126	164	18	157	242	28	118	157	63	137	216	11	5	3	-66	0	-2	-99	-6	-6	71	4	2	42
73.3594	0	127	164	18	158	243	29	118	158	62	137	217	10	4	3	-67	0	-3	-100	-6	-7	70	4	1	42
73.4822	0	126	164	17	158	243	30	118	158	62	137	216	10	5	3	-66	0	-3	-99	-6	-7	70	4	1	41
73.6051	0	127	165	16	158	243	28	119	159	62	137	218	11	4	3	-65	0	-3	-97	-6	-7	70	4	1	40
73.728	0	127	165	16	158	242	28	119	160	62	137	217	11	5	3	-66	-1	-2	-97	-6	-6	70	4	1	40
73.8509	0	127	166	16	157	243	28	118	160	61	137	218	10	4	4	-66	0	-2	-98	-7	-6	70	4	1	41
73.9738	0	127	165	18	158	242	28	117	158	63	137	216	11	5	4	-66	0	-3	-101	-7	-6	71	5	2	43
74.0966	0	127	164	18	157	242	28	118	158	62	137	217	12	5	3	-66	-1	-3	-100	-7	-6	70	4	1	42
74.2195	0	127	164	17	158	242	29	117	159	63	137	216	10	5	4	-67	-1	-3	-100	-7	-6	71	4	1	43
74.3424	0	127	165	17	157	242	30	119	159	62	137	216	9	5	3	-67	0	-3	-99	-6	-6	70	4	1	42
74.4653	0	126	165	17	157	242	29	118	159	62	136	216	10	5	3	-66	0	-2	-98	-7	-6	70	3	1	41
74.5882	0	127	165	15	157	242	27	118	160	63	137	217	11	5	3	-65	-1	-3	-97	-7	-6	70	4	0	41
74.711	0	127	166	16	157	243	27	118	161	62	137	217	10	4	3	-66	0	-2	-97	-6	-6	70	4	1	40
74.8339	0	127	166	17	157	241	27	118	159	63	136	216	11	5	3	-66	0	-2	-100	-6	-7	71	4	1	43
74.9568	0	127	166	18	157	241	28	118	158	63	136	216	11	5	4	-66	0	-2	-100	-7	-6	71	4	1	42
75.0797	0	126	164	18	157	241	28	118	159	63	136	216	11	5	4	-66	0	-2	-101	-7	-6	71	4	1	43
75.2026	0	127	164	17	157	242	31	118	160	63	136	216	9	5	3	-66	-1	-3	-99	-6	-6	70	4	1	41
75.3254	0	127	166	17	157	243	29	119	158	62	136	216	10	4	3	-67	-1	-2	-99	-6	-6	70	4	1	43
75.4483	0	126	165	16	157	241	29	119	160	62	137	217	10	5	4	-67	0	-2	-98	-6	-6	69	4	1	41
75.5712	0	127	165	16	156	241	27	118	161	62	136	217	11	5	3	-65	0	-3	-96	-6	-6	70	4	1	40
75.6941	0	127	166	18	157	242	28	118	160	62	136	216	9	5	4	-66	0	-2	-99	-6	-6	70	4	1	41
75.817	0	126	164	18	156	241	28	118	158	63	136	215	11	5	2	-66	0	-3	-101	-6	-7	71	4	1	42
75.9398	0	127	164	18	157	241	28	118	158	63	135	216	12	5	4	-67	0	-3	-100	-6	-6	71	4	0	43
76.0627	0	126	164	18	157	241	30	118	158	63	136	217	9	5	2	-66	0	-1	-99	-7	-7	70	4	2	42
76.1856	0	126	165	17	157	241	30	118	159	63	137	217	10	5	4	-66	-1	-3	-99	-6	-6	71	4	1	41
76.3085	0	127	165	17	157	242	29	119	160	62	137	216	11	3	3	-68	-1	-3	-99	-6	-6	70	5	0	41
76.4314	0	127	166	16	157	242	28	119	159	62	137	217	10	5	4	-67	-1	-3	-98	-5	-7	71	5	0	40
76.5542	0	127	166	18	157	241	28	118	158	62	137	216	10	5	4	-66	0	-2	-99	-6	-6	71	4	2	42
76.6771	0	126	164	18	156	241	28	116	158	64	136	215	11	5	3	-66	0	-3	-100	-6	-6	71	3	1	42
76.8	0	126	164	17	156	241	29	118	158	62	136	216	10	5	3	-67	0	-2	-100	-6	-6	71	4	0	43
76.9229	0	126	164	17	156	242	30	117	158	63	136	216	9	4	4	-67	0	-3	-99	-7	-6	70	4	1	42
77.0458	0	126	165	17	157	242	30	117	159	62	136	217	10	5	4	-66	-1	-2	-98	-6	-7	71	4	1	41
77.1686	0	127	165	16	157	242	29	118	158	62	135	217	9	5	3	-66	0	-3	-97	-6	-6	71	4	0	41
77.2915	0	127	165	16	157	242	28	118	159	62	137	217	11	5	3	-68	0	-3	-97	-6	-6	70	5	2	40
77.4144	0	127	164	18	157	241	28	117	158	62	136	216	10	5	3	-66	0	-3	-100	-6	-6	71	5	1	41
77.5373	0	126	163	18	157	241	28	117	157	63	136	215	11	4	3	-66	0	-2	-99	-7	-6	71	4	1	42
77.6602	0	126	164	18	155	241	28	118	157	63	135	215	11	4	3	-66	0	-2	-101	-7	-7	71	3	1	43
77.783	0	126	164	18	157	242	30	117	157	62	136	217	10	5	3	-68	0	-3	-99	-7	-7	71	4	1	43
77.9059	0	126	164	17	157	241	30	118	158	63	136	216	9	5	4	-68	0	-3	-99	-7	-5	70	5	1	42
78.0288	0	126	164	16	157	240	30	118	159	63	135	216	9	6	3	-67	0	-3	-98	-6	-7	70	5	0	40
78.1517	0	127	165	16	158	242	27	118	159	62	137	216	11	5	3	-67	-1	-2	-97	-6	-6	70	5	1	40
78.2746	0	126	164	18	157	242	27	117	159	62	137	216	10	4	3	-68	0	-2	-100	-6	-7	71	5	1	42
78.3974	0	126	165	19	156	241	28	118	157	63	135	215	11	5	3	-67	0	-3	-100	-6	-6	71	5	1	42
78.5203	0	128	164	19	156	240	27	117	158	63	136	216	12	5	4	-67	0	-2	-100	-7	-6	71	4	1	43
78.6432	0	127	164	18	156	240	30	118	157	63	135	215	10	5	3	-67	0	-3	-99	-7	-6	71	4	0	41
78.7661	0	126	164	18	156	240	30	118	157	62	136	215	9	5	3	-68	0	-2	-99	-6	-5	71	5	0	42
78.889	0	126	164	17	157	241	30	117	158	62	136	215	10	5	3	-67	-1	-2	-99	-6	-6	70	3	1	41
79.0118	0	127	165	16	157	242	28	118	158	63	135	217	11	5	3	-66	0	-2	-96	-7	-6	70	4	1	40
79.1347	0	126	165	17	157	241	28	119	159	62	136	215	9	5	4	-67	0	-2	-98	-6	-7	70	4	1	41
79.2576	0	127	164	19	156	240	27	117	158	63	135	215	11	5	3	-67	-1	-2	-100	-7	-7	71	4	1	42
79.3805	0	126	163	18	156	239	28	117	157	62	135	215	11	4	4	-67	0	-2	-100	-6	-6	71	4	1	42
79.5034	0	126	163	18	156	241	30	118	159	62	136	215	9	4	3	-67	-1	-3	-99	-6	-7	71	4	1	42
79.6262	0	126	165	17	157	241	30	117	158	62	136	215	9	4	3	-67	0	-2	-99	-6	-7	70	4	1	42
79.7491	0	126	165	17	156	241	29	118	158	62	135	215	10	5	3	-68	0	-3	-98	-7	-6	70	4	1	41
79.872	0	126	165	16	156	241	28	118	159	62	135	216	11	4	3	-67	-1	-3	-97	-6	-6	69	4	1	40
79.9949	0	127	165	16	156	242	27	118	161	61	136	217	10	5	4	-67	0	-3	-97	-6	-6	70	4	1	41
80.1178	0	126	165	18	156	241	28	119	157	63	137	216	10	5	4	-67	0	-3	-99	-6	-7	71	4	1	42
80.2406	0	125	165	18	156	241	28	117	158	63	136	216	11	5	3	-67	0	-3	-100	-7	-6	71	3	2	43
80.3635	0	126	164	17	156	240	28	117	158	63	135	214	11	5	4	-67	0	-3	-101	-6	-6	71	3	0	43
80.4864	0	126	164	18	156	242	30	118	159	62	135	216	9	4	3	-66	0	-3	-99	-6	-7	70	4	1	42
80.6093	0	126	166	17	156	241	29	118	159	63	136	216	10	5	3	-67	0	-3	-98	-7	-6	70	5	1	41
80.7322	0	127	165	17	157	242	29	119	159	62	137	217	9	6	3	-67	0	-2	-98	-7	-6	71	4	1	41
80.855	0	127	166	16	156	242	27	118	160	62	137	217	10	5	4	-67	0	-2	-96	-6	-7	70	4	1	40
80.9779	0	127	166	19	157	242	27	119	158	61	136	216	10	4	3	-66	0	-3	-98	-6	-6	71	4	1	42
81.1008	0	126	164	18	157	241	28	118	158	63	135	216	11	5	3	-66	0	-3	-100	-7	-6	71	5	1	42
81.2237	0	126	165	19	156	241	30	117	159	62	136	216	9	5	3	-68	0	-3	-99	-7	-6	71	5	1	42
81.3466	0	126	166	17	157	241	29	118	159	62	137	216	10	5	4	-67	0	-3	-98	-6	-6	71	4	1	41
81.4694	0	126	165	16	157	242	28	118	160	63	136	217	11	5	3	-65	0	-2	-96	-6	-6	70	4	1	40
81.5923	0	127	167	16	157	241	28	118	161	62	136	218	10	4	3	-67	0	-2	-97	-7	-7	70	4	1	40
81.7152	0	127	165	16	157	242	27	118	161	62	137	218	10	4	3	-67	-1	-3	-97	-7	-7	70	4	1	40
81.8381	0	127	166	18	157	243	27	118	161	62	137	218	10	5	4	-66	-1	-3	-98	-6	-6	71	5	1	41
81.961	0	127	165	18	157	241	27	118	159	63	136	216	11	5	4	-65	0	-3	-99	-6	-5	71	4	1	43
82.0838	0	127	165	18	156	241	28	118	158	63	136	217	11	4	3	-67	-1	-2	-99	-6	-6	71	4	1	43
82.2067	0	127	164	18	156	241	29	118	159	63	136	217	10	5	3	-67	-1	-3	-100	-7	-7	71	4	1	43
82.3296	0	126	165	17	156	242	29	118	160	62	136	217	10	5	4	-67	0	-3	-98	-7	-6	71	4	1	41
82.4525	0	127	165	16	157	243	27	118	160	62	137	218	11	5	3	-66	0	-3	-97	-6	-6	71	4	1	40
82.5754	0	127	166	15	157	243	27	119	161	62	136	219	10	5	3	-65	0	-3	-96	-7	-6	70	5	2	40
82.6982	0	127	166	17	156	243	27	119	160	61	137	218	9	5	3	-67	0	-3	-98	-7	-6	70	5	2	40
82.8211	0	127	165	18	157	242	27	117	159	63	137	218	11	5	3	-66	0	-3	-100	-7	-6	71	4	0	42
82.944	0	126	165	18	156	242	27	118	159	63	136	217	11	5	3	-65	0	-3	-99	-6	-6	71	4	2	42
83.0669	0	126	166	18	157	242	28	118	159	63	135	218	10	5	3	-66	-1	-3	-100	-7	-7	71	4	2	42
83.1898	0	127	166	18	156	243	31	118	160	62	137	218	9	5	3	-68	0	-3	-100	-7	-7	71	4	1	41
83.3126	0	127	166	17	157	243	29	118	159	62	137	217	10	5	4	-66	0	-2	-98	-6	-6	71	4	2	41
83.4355	0	127	167	15	157	243	28	118	161	63	137	218	10	4	3	-66	0	-4	-96	-6	-7	70	4	1	40
83.5584	0	127	166	16	157	243	27	118	162	62	137	218	10	5	4	-66	0	-3	-97	-6	-7	71	4	2	40
83.6813	11	126	167	18	157	243	28	119	160	63	137	217	9	5	4	-67	0	-2	-99	-6	-7	72	4	1	42
83.8042	0	126	165	18	156	242	28	119	159	63	136	218	11	5	3	-67	0	-2	-100	-7	-6	71	3	0	41
83.927	0	127	165	18	157	242	27	118	159	63	137	218	10	5	4	-66	0	-2	-100	-6	-6	71	4	1	43
84.0499	0	126	166	17	157	243	30	118	159	63	136	216	9	5	4	-66	0	-3	-99	-6	-6	71	4	1	42
84.1728	0	127	166	17	157	243	29	118	161	62	137	218	10	5	2	-67	-1	-2	-99	-7	-6	71	3	0	42
84.2957	0	128	167	16	157	243	28	119	160	62	137	218	10	5	3	-67	0	-2	-97	-7	-6	71	4	0	40
84.4186	0	128	167	15	156	243	26	119	160	63	136	218	11	5	3	-66	0	-2	-96	-6	-7	70	4	1	40
84.5414	0	128	166	18	157	243	28	118	160	62	136	217	9	5	3	-67	-1	-3	-100	-6	-6	71	4	1	43
84.6643	0	126	165	18	156	243	28	119	160	63	136	218	11	5	4	-67	0	-3	-100	-6	-6	72	4	1	43
84.7872	0	126	166	18	157	242	29	118	159	63	136	219	10	4	4	-66	0	-3	-99	-6	-6	71	4	1	42
84.9101	0	128	165	17	157	243	30	118	160	63	137	217	10	5	3	-66	0	-3	-98	-7	-6	71	3	0	42
85.033	0	127	166	17	157	243	29	119	159	62	137	218	11	5	3	-66	0	-2	-98	-6	-6	70	4	1	41
85.1558	0	127	166	16	157	243	28	118	160	63	137	219	10	4	3	-67	0	-3	-97	-7	-7	70	5	1	40
85.2787	0	127	167	16	156	244	27	118	161	62	136	219	10	4	2	-67	0	-2	-97	-6	-8	70	4	2	40
85.4016	0	127	166	18	157	242	27	119	160	62	136	218	10	5	3	-65	-1	-3	-99	-6	-6	71	4	1	41
85.5245	0	127	165	17	158	243	27	118	158	64	137	217	11	5	3	-67	0	-3	-100	-7	-7	72	4	1	43
85.6474	0	127	165	17	156	242	29	119	159	64	136	218	10	4	3	-67	0	-3	-100	-6	-6	71	4	1	42
85.7702	0	127	166	18	157	243	29	119	160	62	137	217	10	4	4	-67	0	-2	-99	-6	-7	71	4	0	42
85.8931	0	128	166	17	157	243	29	118	160	62	137	218	9	4	4	-67	0	-3	-98	-6	-6	70	4	1	42
86.016	0	127	165	16	157	243	28	118	160	63	137	219	10	4	4	-67	0	-3	-98	-6	-7	71	5	1	41
86.1389	0	128	166	16	157	242	27	118	161	62	137	219	11	4	3	-67	0	-2	-97	-7	-6	70	4	1	40
86.2618	0	127	165	18	158	243	27	119	160	63	137	218	9	4	3	-66	0	-2	-99	-6	-7	71	4	1	42
86.3846	0	127	165	18	157	242	27	118	159	63	136	217	10	5	3	-66	0	-2	-99	-7	-6	71	4	1	42
86.5075	0	126	164	18	157	242	28	118	158	63	136	218	11	4	3	-67	0	-3	-101	-7	-6	71	4	1	43
86.6304	0	126	165	18	158	242	30	119	159	62	136	217	9	5	4	-68	0	-3	-99	-6	-6	71	5	1	42
86.7533	0	127	165	17	156	242	29	118	159	63	136	217	10	5	3	-67	0	-3	-99	-6	-6	71	4	1	42
86.8762	0	126	165	16	157	243	28	119	159	63	137	218	11	4	3	-67	0	-2	-97	-7	-6	71	4	1	40
86.999	0	127	166	16	157	242	28	119	160	62	137	218	10	5	3	-67	0	-3	-96	-7	-6	70	4	1	39
87.1219	0	127	166	18	156	241	28	119	160	62	136	218	9	5	3	-67	0	-2	-99	-6	-6	72	4	1	42
87.2448	0	127	164	19	157	241	27	119	159	63	136	218	11	5	3	-67	0	-2	-100	-7	-7	70	4	2	43
87.3677	0	127	164	18	157	242	28	118	158	63	135	217	11	5	3	-67	-1	-3	-100	-6	-7	71	5	1	43
87.4906	0	127	164	17	157	242	29	118	159	63	136	217	10	5	4	-67	0	-2	-99	-6	-6	71	4	1	42
87.6134	0	127	165	17	156	241	29	118	158	63	135	218	10	4	3	-68	0	-3	-99	-6	-7	71	4	1	41
87.7363	0	127	165	16	158	242	28	119	159	62	136	217	11	5	3	-67	0	-2	-97	-6	-6	70	5	1	40
87.8592	0	127	165	16	157	243	27	119	160	62	136	219	11	5	3	-66	-1	-2	-97	-7	-6	70	4	1	40
87.9821	0	127	164	18	157	243	27	118	160	62	136	218	10	5	4	-67	0	-3	-99	-6	-6	70	4	1	42
88.105	0	126	165	18	157	241	28	117	158	63	136	217	11	5	3	-68	-1	-2	-101	-7	-6	71	4	1	42
88.2278	0	127	164	18	156	241	28	119	158	62	136	217	11	5	3	-67	0	-2	-99	-6	-7	71	4	1	43
88.3507	0	127	165	18	157	242	29	118	159	63	135	218	10	4	4	-66	-1	-2	-99	-7	-6	71	4	1	42
88.4736	0	127	164	17	157	242	29	118	159	62	136	217	10	4	4	-67	0	-3	-98	-7	-7	70	4	1	41
88.5965	0	126	165	17	156	243	28	118	159	62	136	218	11	4	3	-68	-1	-2	-97	-6	-7	71	5	1	40
88.7194	0	128	165	16	157	243	27	119	161	62	137	218	11	5	3	-66	-1	-2	-96	-7	-7	70	5	1	40
88.8422	0	127	165	18	156	242	27	118	160	62	136	217	10	5	3	-66	0	-2	-98	-6	-6	70	3	1	41
88.9651	0	127	163	18	155	241	27	118	158	63	137	217	11	5	3	-67	0	-2	-100	-6	-6	71	4	1	42
89.088	0	126	164	19	157	242	29	119	159	63	137	217	10	5	3	-68	0	-2	-100	-7	-7	72	4	1	42
89.2109	0	127	164	17	156	241	29	118	158	63	135	218	10	5	4	-67	0	-3	-99	-6	-6	71	4	1	43
89.3338	0	126	164	17	156	242	28	118	159	62	136	217	10	4	3	-67	-1	-2	-98	-6	-7	70	5	1	41
89.4566	0	127	165	16	157	241	28	118	159	63	136	218	11	5	3	-68	-1	-3	-98	-6	-7	70	4	2	41
89.5795	0	126	165	15	157	242	27	119	161	63	137	218	11	4	3	-67	0	-3	-97	-7	-6	70	4	0	40
89.7024	0	127	166	17	157	242	26	119	159	62	136	217	10	5	3	-66	-1	-3	-98	-6	-6	70	5	1	42
89.8253	0	127	164	18	156	241	28	118	157	63	136	217	11	5	3	-66	0	-3	-100	-6	-6	71	4	1	42
89.9482	0	126	165	19	156	242	28	118	157	63	137	217	11	5	4	-67	0	-2	-100	-6	-7	71	4	2	43
90.071	0	126	164	17	157	241	30	117	158	63	136	218	10	4	3	-68	0	-3	-100	-7	-6	71	4	1	42
90.1939	0	127	165	17	157	242	29	118	159	63	137	218	10	5	4	-67	0	-3	-98	-6	-6	70	4	0	42
90.3168	0	126	165	16	157	243	28	118	159	63	137	218	11	4	3	-67	-1	-4	-97	-6	-6	70	4	1	39
90.4397	0	127	165	15	157	243	28	119	159	63	137	220	11	5	3	-67	0	-2	-97	-6	-6	71	5	1	40
90.5626	0	127	165	17	156	244	27	118	158	62	137	218	9	4	4	-67	0	-2	-99	-7	-7	71	4	0	41
90.6854	0	126	162	18	157	242	27	118	158	64	136	217	11	5	3	-67	-1	-2	-100	-6	-7	71	4	1	42
90.8083	0	126	163	19	157	241	28	118	157	62	136	217	11	5	3	-67	-1	-2	-100	-7	-6	71	4	1	42
90.9312	0	126	164	18	156	241	30	118	158	63	136	217	10	4	4	-68	-1	-2	-100	-6	-6	71	4	1	42
91.0541	0	126	164	17	156	241	30	118	158	63	136	218	10	4	3	-68	0	-2	-99	-6	-6	70	5	1	41
91.177	0	127	165	16	157	241	29	118	159	62	136	219	10	5	4	-67	0	-3	-97	-6	-6	70	4	1	40
91.2998	0	127	165	15	156	243	28	119	160	63	136	218	10	4	3	-66	0	-2	-97	-6	-7	70	4	1	40
91.4227	0	127	164	18	156	242	28	118	159	62	136	217	9	5	3	-67	0	-3	-99	-6	-6	70	5	1	41
91.5456	0	126	163	17	156	242	27	118	158	64	136	218	11	5	3	-67	0	-2	-100	-7	-7	71	4	1	43
91.6685	0	126	164	19	156	241	27	118	158	63	136	216	11	4	3	-66	0	-2	-101	-6	-7	71	4	2	42
91.7914	0	126	163	18	156	241	29	118	158	63	136	217	10	4	3	-67	-1	-3	-99	-7	-7	70	4	2	41
91.9142	0	127	164	17	157	242	29	119	159	62	136	218	10	5	4	-67	-1	-3	-99	-6	-6	71	4	2	41
92.0371	0	126	165	17	157	242	29	118	159	62	136	219	9	4	3	-68	0	-3	-98	-6	-6	70	4	1	41
92.16	0	126	164	16	156	243	27	118	159	62	136	218	10	4	4	-67	0	-3	-96	-6	-6	70	4	1	40
92.2829	0	126	164	18	157	241	27	119	159	62	136	219	9	4	3	-67	0	-3	-99	-7	-6	71	4	1	41
92.4058	0	126	163	18	156	241	27	118	158	63	136	217	10	4	3	-67	-1	-3	-100	-6	-6	71	5	0	43
92.5286	0	126	163	18	156	241	29	118	158	63	135	217	10	5	3	-68	0	-2	-100	-7	-6	71	4	1	42
92.6515	0	126	163	18	155	242	29	118	158	62	136	217	10	5	3	-67	-1	-2	-99	-7	-7	71	4	0	42
92.7744	0	127	164	17	157	242	28	118	158	62	135	217	11	5	4	-67	-1	-2	-98	-6	-6	70	4	0	41
92.8973	0	126	164	16	157	242	28	118	159	62	136	218	10	5	3	-67	0	-2	-99	-7	-7	70	4	1	41
93.0202	0	126	166	16	156	243	27	118	160	62	136	219	11	4	3	-68	0	-3	-97	-7	-6	69	4	0	40
93.143	0	126	166	18	156	242	27	118	159	62	135	218	10	4	4	-67	-1	-3	-99	-6	-6	71	4	1	42
93.2659	0	127	164	18	156	242	27	118	158	64	135	218	11	5	3	-67	-1	-3	-100	-7	-6	72	4	1	42
93.3888	0	126	163	18	155	241	28	118	158	64	136	217	10	5	3	-68	-1	-3	-100	-6	-5	71	4	1	43
93.5117	0	127	163	17	155	242	29	118	159	63	135	217	11	5	3	-67	0	-3	-100	-8	-7	71	4	1	42
93.6346	0	127	164	18	156	241	29	118	158	62	136	218	10	5	3	-66	0	-3	-98	-6	-7	70	4	0	42
93.7574	0	126	164	17	156	242	28	118	160	62	135	218	11	4	4	-68	0	-2	-96	-6	-6	71	4	1	40
93.8803	0	126	165	16	157	242	27	117	160	63	137	219	11	5	3	-67	0	-2	-97	-6	-7	71	4	1	40
94.0032	0	126	165	18	155	242	27	118	159	63	135	217	10	5	4	-68	-1	-3	-99	-6	-6	71	4	0	42
94.1261	0	126	163	18	156	241	28	118	157	63	136	217	10	5	4	-67	0	-2	-100	-6	-6	72	4	1	42
94.249	0	127	163	18	156	242	28	117	157	63	136	217	11	5	3	-67	0	-2	-100	-6	-6	71	4	1	43
94.3718	0	127	163	18	156	242	30	118	158	63	136	217	10	5	3	-68	0	-3	-99	-6	-6	71	4	1	42
94.4947	0	126	164	18	156	241	30	118	158	62	135	217	9	4	3	-68	0	-3	-99	-7	-7	70	4	1	41
94.6176	0	127	164	17	156	241	28	119	158	62	136	217	11	5	3	-67	-1	-2	-97	-7	-6	70	4	1	41
94.7405	0	126	165	16	157	242	27	118	159	63	136	218	11	5	3	-66	0	-3	-97	-6	-6	70	4	1	40
94.8634	0	126	164	19	156	242	28	118	158	61	136	217	9	4	3	-67	0	-2	-99	-6	-6	70	5	2	41
94.9862	0	127	163	18	156	242	28	117	158	64	136	217	11	5	4	-68	0	-3	-100	-7	-6	71	4	1	43
95.1091	0	126	162	18	157	242	27	118	157	63	136	217	11	5	3	-68	-1	-2	-100	-7	-6	71	4	2	43
95.232	0	127	162	17	157	241	30	117	157	63	135	217	10	5	3	-67	0	-2	-99	-6	-6	70	4	1	42
95.3549	0	126	164	16	156	243	29	119	158	63	137	217	10	4	3	-67	0	-3	-99	-6	-6	70	4	1	40
95.4778	0	126	164	16	156	242	28	118	158	63	137	219	11	5	3	-68	0	-3	-98	-7	-6	71	4	1	40
95.6006	0	127	165	16	156	243	27	118	159	62	137	218	11	4	3	-67	0	-3	-97	-7	-7	70	4	1	40
95.7235	0	127	163	18	156	242	28	118	158	63	136	217	10	4	3	-67	-1	-2	-99	-6	-7	71	4	1	42
95.8464	0	126	163	18	156	242	27	118	157	63	137	217	11	5	3	-67	0	-3	-101	-6	-6	71	4	2	43
95.9693	0	126	163	18	157	241	29	118	157	63	136	217	11	5	3	-68	0	-3	-100	-6	-5	72	5	1	42
96.0922	0	127	164	18	156	242	29	118	158	62	136	217	10	5	3	-67	0	-3	-99	-7	-7	71	4	0	42
96.215	0	126	163	17	156	241	28	119	158	62	137	218	11	5	3	-67	0	-2	-99	-7	-6	71	4	1	41
96.3379	0	126	165	16	157	243	29	118	159	62	136	218	11	5	2	-68	0	-3	-97	-7	-6	70	4	2	40
96.4608	0	126	164	17	156	242	27	119	159	61	136	219	10	5	4	-67	-1	-3	-98	-7	-6	70	4	1	40
96.5837	0	126	162	17	156	242	27	117	158	63	136	217	10	5	3	-67	0	-3	-100	-7	-6	71	4	2	42
96.7066	0	126	163	18	156	242	28	118	157	64	136	217	11	4	3	-67	0	-2	-100	-6	-6	72	3	1	42
96.8294	0	125	162	18	157	241	28	118	156	62	136	218	11	5	3	-68	0	-3	-100	-6	-6	71	4	2	43
96.9523	0	126	162	17	156	241	30	118	157	63	135	217	10	5	3	-68	-1	-3	-100	-7	-6	70	4	1	42
97.0752	0	126	164	16	157	241	29	118	157	63	137	218	10	5	4	-67	0	-3	-99	-6	-6	71	5	0	41
97.1981	0	125	164	16	156	242	27	118	159	62	136	218	11	4	3	-66	0	-3	-97	-7	-7	69	4	2	40
97.321	0	126	163	16	156	243	27	118	159	62	136	218	10	5	4	-68	0	-2	-98	-7	-7	71	3	1	41
97.4438	0	126	164	18	157	241	27	118	157	63	135	217	11	4	3	-68	-1	-3	-101	-7	-6	71	4	0	43
97.5667	0	126	163	17	156	241	28	117	157	63	135	216	11	5	3	-67	-1	-3	-99	-6	-6	71	5	1	42
97.6896	0	127	163	18	156	241	28	117	157	63	135	217	10	4	3	-67	0	-2	-99	-7	-6	71	4	2	43
97.8125	0	125	162	17	156	240	30	118	158	63	136	216	10	5	4	-68	0	-2	-99	-6	-6	71	4	0	42
97.9354	0	126	163	18	156	241	30	118	157	62	135	217	10	4	4	-68	0	-3	-99	-6	-6	71	4	0	42
98.0582	0	126	164	17	155	242	27	118	157	62	136	217	11	5	3	-68	0	-2	-97	-7	-6	71	3	0	40
98.1811	0	127	164	17	156	241	27	118	158	62	136	217	10	4	4	-67	0	-2	-97	-7	-6	70	4	1	40
98.304	0	126	163	19	156	241	26	118	156	63	136	216	11	4	3	-67	0	-2	-100	-6	-6	72	4	0	43
98.4269	0	126	161	19	155	241	28	118	156	63	136	215	11	5	4	-68	0	-3	-100	-6	-6	72	4	1	43
98.5498	0	127	162	19	156	240	28	117	156	62	135	216	11	4	4	-67	-1	-3	-100	-6	-6	71	4	1	44
98.6726	0	126	163	17	156	239	29	118	158	63	135	215	9	5	3	-67	0	-3	-99	-7	-5	70	5	2	42
98.7955	0	126	162	17	156	241	29	118	157	62	135	216	10	5	3	-68	0	-2	-99	-7	-6	70	5	1	42
98.9184	0	126	163	17	155	240	28	118	158	62	135	216	11	5	3	-69	0	-2	-98	-7	-6	70	5	1	40
99.0413	0	126	163	16	155	241	27	118	158	63	137	217	10	5	4	-68	0	-3	-97	-6	-6	71	4	1	41
99.1642	0	126	163	19	156	241	28	117	157	62	136	216	10	4	3	-66	0	-3	-100	-7	-6	71	5	0	42
99.287	0	126	162	18	156	239	27	119	157	64	135	216	12	5	3	-67	0	-2	-100	-7	-7	72	3	1	42
99.4099	0	126	162	19	156	240	28	118	155	62	136	215	11	4	3	-69	-1	-2	-100	-7	-6	71	3	2	43
99.5328	0	126	161	18	156	240	29	117	156	62	135	216	11	4	3	-67	-1	-3	-99	-7	-6	70	4	2	43
99.6557	0	126	163	18	156	240	29	118	156	62	137	216	9	4	2	-68	-1	-3	-99	-7	-7	71	4	1	42
99.7786	0	126	163	17	156	241	29	118	157	63	136	216	10	4	3	-68	0	-2	-99	-6	-6	71	5	1	41
99.9014	0	126	163	15	156	240	28	118	158	62	136	217	11	5	4	-68	0	-2	-97	-6	-6	69	4	1	40
100.024	0	126	163	18	156	241	27	117	158	62	135	216	10	5	3	-67	0	-3	-99	-6	-7	71	4	0	42
100.147	0	126	162	19	155	239	27	118	155	63	135	214	11	4	3	-68	0	-3	-100	-7	-6	71	4	1	42
100.27	0	126	162	19	156	239	28	118	156	62	135	215	12	5	2	-68	0	-2	-101	-6	-6	71	4	1	43
100.393	0	126	161	18	155	240	29	117	155	63	135	215	10	5	4	-68	0	-3	-100	-6	-6	71	4	1	43
100.516	0	126	162	18	155	240	30	117	156	62	135	216	9	4	3	-68	0	-2	-98	-6	-6	71	5	1	42
100.639	0	126	163	17	156	240	29	119	157	62	135	215	10	5	3	-67	0	-2	-98	-7	-6	70	4	1	41
100.762	0	126	163	16	155	239	28	118	157	63	135	216	11	4	3	-68	0	-3	-97	-7	-6	70	4	1	40
100.884	0	126	163	18	156	240	28	118	157	62	135	216	9	5	3	-68	0	-2	-99	-7	-6	71	3	1	41
101.007	0	125	161	18	155	239	28	118	155	63	135	216	11	5	3	-68	0	-3	-99	-7	-6	72	4	1	43
101.13	0	126	162	19	156	239	29	118	155	62	135	216	10	5	3	-67	-1	-2	-99	-6	-6	71	4	1	42
101.253	0	126	162	18	155	239	29	117	155	63	135	215	10	5	4	-68	-1	-3	-99	-6	-6	70	4	1	42
101.376	0	126	163	17	156	239	30	117	156	62	135	216	10	4	3	-68	0	-2	-99	-6	-6	71	4	1	42
101.499	0	127	163	16	156	240	28	118	158	64	135	216	11	5	4	-67	-1	-4	-97	-7	-6	71	4	1	40
101.622	0	126	164	16	155	242	26	118	159	62	135	216	12	5	3	-68	0	-3	-96	-7	-6	69	4	1	39
101.745	0	126	164	19	155	239	27	118	157	61	135	215	10	5	4	-68	-1	-2	-99	-6	-6	71	4	1	41
101.868	0	125	162	18	155	239	27	117	156	64	135	215	11	5	2	-67	0	-2	-101	-6	-6	71	4	1	42
101.99	0	126	162	18	155	240	28	118	155	63	135	215	11	5	3	-67	-1	-3	-100	-6	-6	71	5	1	43
102.113	0	127	163	19	156	239	30	118	155	62	134	216	10	5	3	-67	0	-2	-99	-6	-6	70	4	0	42
102.236	0	126	162	17	156	240	29	117	157	63	136	216	10	5	3	-68	-1	-3	-100	-6	-6	70	3	0	42
102.359	0	127	163	17	156	239	28	118	157	62	136	216	11	5	3	-68	0	-3	-97	-6	-5	70	5	1	40
102.482	0	126	163	16	156	240	27	118	158	63	136	217	12	5	3	-67	0	-2	-96	-6	-6	70	4	2	40
102.605	0	126	163	18	155	241	26	118	157	62	135	216	10	5	4	-67	0	-2	-99	-6	-6	71	4	1	41
102.728	0	127	161	19	155	240	27	117	156	63	135	215	11	5	3	-68	0	-3	-100	-7	-6	71	4	1	42
102.851	0	125	162	18	156	239	27	117	156	63	136	216	12	5	3	-68	-1	-2	-100	-8	-6	71	4	1	43
102.973	0	126	161	19	155	239	29	118	157	63	134	216	11	4	3	-68	-1	-2	-99	-7	-6	71	4	1	43
103.096	0	125	162	17	156	239	30	117	157	63	135	216	9	4	3	-68	0	-3	-99	-6	-6	70	4	1	42
103.219	0	125	163	16	156	240	29	118	157	62	136	216	10	5	4	-68	0	-2	-98	-6	-6	70	4	1	40
103.342	0	126	163	16	155	239	28	118	157	63	136	216	10	5	3	-68	0	-3	-97	-6	-6	70	4	1	40
103.465	0	126	163	18	156	240	27	117	157	62	136	216	9	4	3	-67	0	-3	-98	-6	-7	70	4	1	41
103.588	0	125	162	18	155	239	27	117	156	63	135	215	11	4	3	-67	0	-3	-100	-6	-6	70	4	1	42
103.711	0	126	162	19	155	239	28	118	155	62	135	214	11	4	4	-69	0	-2	-101	-7	-7	71	4	1	43
103.834	0	125	161	18	155	239	29	117	156	63	135	215	10	4	3	-68	-1	-2	-100	-6	-7	71	4	1	42
103.956	0	126	162	17	156	239	30	117	156	63	136	215	10	5	3	-68	0	-3	-99	-6	-6	71	4	1	41
104.079	0	127	162	16	156	240	29	118	156	63	136	216	10	4	3	-68	-1	-4	-98	-6	-7	70	4	1	41
104.202	0	126	163	17	155	241	28	118	158	62	136	216	11	4	3	-68	0	-2	-97	-6	-7	70	4	1	41
104.325	0	126	162	18	155	240	28	118	156	62	135	215	9	5	3	-69	0	-2	-99	-6	-6	70	4	0	42
104.448	0	125	162	18	156	239	28	117	155	64	135	214	11	5	4	-67	0	-3	-100	-6	-6	71	5	1	43
104.571	0	126	162	18	156	240	27	117	155	63	135	215	11	6	3	-68	0	-2	-100	-7	-6	70	3	1	43
104.694	0	126	161	18	155	240	29	117	156	63	135	215	10	5	4	-68	0	-2	-99	-7	-6	70	5	1	43
104.817	0	126	162	17	155	240	30	117	157	63	136	215	10	4	3	-68	0	-2	-99	-6	-6	71	5	1	42
104.94	0	126	162	17	156	240	28	117	156	62	135	216	11	5	3	-68	0	-1	-97	-6	-6	70	4	0	41
105.062	0	127	163	16	156	241	28	118	158	63	135	217	10	5	3	-68	-1	-3	-97	-7	-6	70	4	0	40
105.185	0	126	163	18	155	240	27	118	158	62	135	216	9	5	3	-68	0	-2	-99	-6	-6	71	4	0	41
105.308	0	125	161	18	156	239	27	118	155	64	135	215	11	5	3	-68	0	-3	-100	-7	-7	72	3	1	43
105.431	0	126	161	19	155	240	28	118	156	63	135	216	11	4	4	-67	0	-3	-100	-7	-7	71	3	0	43
105.554	0	126	161	18	155	239	28	118	155	63	136	216	11	5	4	-67	0	-3	-101	-6	-7	71	4	1	44
105.677	0	126	162	17	156	240	31	118	156	63	135	215	9	5	3	-69	0	-2	-100	-6	-7	71	3	2	42
105.8	0	126	162	17	155	240	30	117	157	62	135	216	10	4	3	-69	-1	-3	-98	-6	-6	71	4	1	41
105.923	0	127	162	16	156	241	27	117	157	63	136	217	11	5	3	-67	0	-3	-96	-7	-6	70	4	1	40
106.045	0	126	163	18	155	240	27	117	157	62	135	216	10	5	3	-68	0	-2	-98	-7	-6	70	4	0	42
106.168	0	126	162	18	155	239	27	117	156	64	135	215	11	4	3	-68	0	-3	-101	-7	-7	71	4	1	43
106.291	0	125	161	18	155	239	28	117	155	63	135	215	12	4	3	-68	0	-3	-101	-5	-6	71	5	1	43
106.414	0	126	162	19	155	239	29	117	156	62	135	215	10	5	4	-68	-2	-2	-100	-6	-7	71	4	1	43
106.537	0	126	161	18	155	239	30	117	155	63	135	216	10	5	3	-68	0	-2	-99	-6	-6	71	4	0	42
106.66	0	126	161	17	155	239	29	117	156	63	136	215	10	5	4	-69	-1	-2	-98	-6	-7	70	4	1	41
106.783	0	126	163	16	156	240	28	117	157	63	136	216	10	4	3	-69	-1	-3	-97	-6	-6	70	4	1	40
106.906	0	126	163	17	155	240	27	118	157	62	136	216	10	5	3	-67	-1	-1	-97	-6	-6	70	5	1	41
107.028	0	125	162	18	156	240	26	118	157	63	136	215	11	5	3	-67	0	-3	-100	-6	-6	71	4	2	42
107.151	0	126	161	19	156	239	29	117	155	63	135	215	10	5	3	-69	-1	-2	-100	-7	-6	71	4	1	43
107.274	0	126	162	18	155	240	29	117	156	62	135	216	10	5	4	-69	0	-2	-100	-6	-6	71	4	1	42
107.397	0	126	162	17	157	240	30	118	157	63	135	216	9	5	3	-68	0	-3	-98	-5	-6	71	4	1	42
107.52	0	126	163	17	156	239	29	118	157	63	135	215	10	5	3	-68	0	-3	-99	-7	-6	70	4	1	41
107.643	0	126	163	16	156	239	28	118	157	63	135	217	11	4	3	-69	-1	-3	-98	-6	-6	71	4	1	41
107.766	0	126	163	19	156	240	28	117	157	62	135	215	10	5	3	-69	-1	-3	-99	-6	-7	71	4	1	41
107.889	0	126	161	18	156	239	28	117	157	63	134	215	11	4	4	-68	-1	-3	-100	-7	-6	71	5	1	42
108.012	0	126	162	17	155	239	28	117	156	64	135	215	11	5	3	-68	0	-3	-101	-6	-6	71	4	1	43
108.134	0	126	162	18	156	239	29	117	156	63	135	214	10	4	4	-69	0	-2	-100	-6	-7	70	4	0	43
108.257	0	126	163	18	155	239	29	118	157	62	135	216	11	4	4	-69	-1	-3	-99	-6	-7	71	4	1	42
108.38	0	126	163	17	156	240	28	119	157	62	136	215	10	4	4	-68	0	-2	-97	-6	-6	70	4	1	40
108.503	0	126	163	16	156	240	27	118	158	62	135	217	10	5	4	-68	0	-2	-97	-7	-6	70	4	1	39
108.626	0	127	163	19	155	239	27	118	157	62	135	216	9	4	3	-68	0	-2	-99	-7	-7	72	5	1	41
108.749	0	126	161	18	155	240	28	117	156	64	135	215	11	5	4	-68	0	-2	-100	-6	-7	72	4	1	42
108.872	0	126	162	19	155	238	28	118	155	63	134	215	11	5	3	-68	0	-2	-100	-7	-6	71	4	0	42
108.995	0	126	161	19	155	239	28	117	155	62	135	215	11	4	3	-68	0	-3	-100	-6	-6	71	5	2	43
109.117	0	125	162	18	155	239	30	118	156	63	135	215	10	5	3	-69	0	-3	-100	-6	-6	71	4	1	42
109.24	0	126	162	17	154	240	30	118	156	63	135	215	9	4	3	-68	-1	-3	-99	-7	-6	71	4	1	42
109.363	0	127	162	16	156	239	27	118	157	62	136	215	11	5	3	-67	0	-2	-97	-6	-7	69	4	1	41
109.486	0	127	163	19	156	239	27	117	156	62	135	215	10	5	3	-68	0	-2	-100	-6	-6	71	5	1	42
109.609	0	126	162	19	155	239	27	117	155	63	135	215	11	4	3	-68	-1	-2	-100	-6	-6	71	4	1	43
109.732	0	126	162	18	155	238	28	117	155	63	135	214	11	5	3	-68	-1	-2	-101	-7	-7	71	4	1	42
109.855	0	126	160	19	155	239	29	117	155	62	135	214	11	5	3	-68	-1	-2	-99	-7	-6	70	4	1	43
109.978	0	126	162	18	155	238	30	117	156	63	134	214	10	5	3	-69	-1	-3	-100	-6	-6	70	5	0	42
110.1	0	126	161	18	155	238	30	117	156	62	135	213	9	4	4	-69	0	-3	-99	-7	-6	70	4	1	42
110.223	0	126	161	16	156	238	27	117	157	63	135	215	11	4	3	-68	-1	-2	-97	-7	-6	70	4	2	40
110.346	0	126	162	18	155	239	27	117	156	62	135	214	10	5	3	-67	0	-2	-99	-6	-7	71	4	1	42
110.469	0	125	161	19	155	238	28	117	155	63	135	214	11	5	4	-67	0	-2	-101	-6	-6	72	5	1	42
110.592	0	126	162	18	155	237	29	117	155	63	135	213	10	5	4	-69	-1	-3	-100	-7	-6	71	4	1	42
110.715	0	125	161	19	156	238	29	117	154	62	135	214	10	4	3	-68	0	-2	-101	-6	-6	71	4	1	43
110.838	0	126	161	18	155	238	29	117	155	62	135	214	9	5	3	-68	0	-3	-99	-6	-6	70	4	1	42
110.961	0	125	161	17	155	239	29	117	156	62	135	215	11	5	4	-68	0	-3	-99	-6	-6	70	3	1	41
111.084	0	126	162	17	156	238	27	117	157	62	135	215	11	5	3	-68	0	-3	-97	-7	-6	70	4	0	40
111.206	0	126	162	19	155	238	27	117	156	62	135	215	9	5	3	-68	0	-2	-99	-6	-6	71	4	1	42
111.329	0	125	161	19	155	238	27	117	154	63	135	214	11	4	3	-67	0	-3	-101	-6	-6	72	4	1	43
111.452	0	125	159	18	155	238	28	117	154	63	134	213	10	4	3	-68	0	-3	-100	-6	-6	71	4	0	42
111.575	0	126	160	18	156	238	30	116	154	62	134	214	9	4	3	-69	0	-3	-99	-6	-6	71	4	1	42
111.698	0	125	162	18	156	238	30	117	155	62	135	214	10	5	3	-68	0	-2	-99	-6	-6	71	4	1	42
111.821	0	125	161	16	156	239	28	116	154	63	135	215	11	5	3	-68	0	-3	-97	-6	-6	70	4	1	40
111.944	0	126	162	17	155	238	27	117	156	62	136	215	11	5	2	-68	0	-3	-97	-8	-6	70	4	0	40
112.067	0	125	160	19	155	238	27	117	155	62	135	214	10	5	3	-69	0	-3	-100	-6	-6	71	4	2	41
112.189	0	125	159	19	155	238	27	117	152	64	135	213	11	5	3	-68	-1	-2	-100	-6	-6	71	4	1	42
112.312	0	126	159	19	155	237	28	115	152	63	135	213	11	5	3	-68	0	-2	-100	-7	-7	71	4	1	43
112.435	0	125	160	18	155	238	29	115	153	63	135	214	10	4	3	-69	-1	-2	-99	-7	-6	70	5	1	42
112.558	0	125	160	18	155	239	29	116	153	62	135	214	10	4	3	-69	0	-3	-99	-6	-6	71	3	1	42
112.681	0	125	160	17	155	238	28	116	153	62	135	214	11	5	3	-68	-1	-3	-97	-6	-5	70	4	1	40
112.804	0	125	161	16	155	238	28	116	153	63	135	215	10	5	3	-68	0	-2	-97	-6	-6	71	4	1	40
112.927	0	124	160	20	154	238	28	116	152	62	135	214	10	5	3	-68	0	-2	-100	-5	-5	70	4	1	42
113.05	0	125	158	19	155	238	28	116	151	63	134	212	11	5	4	-69	0	-2	-101	-6	-6	71	4	1	43
113.172	0	124	158	19	155	237	27	115	151	63	136	213	12	4	3	-69	-1	-3	-100	-6	-6	71	4	0	43
113.295	0	125	158	19	155	238	30	116	152	63	134	213	10	5	3	-69	0	-3	-99	-6	-6	71	4	1	42
113.418	0	125	159	18	155	237	29	116	152	62	134	214	11	4	2	-69	0	-3	-99	-6	-5	70	4	1	41
113.541	0	125	159	17	155	238	29	116	153	63	135	215	11	5	3	-70	0	-2	-98	-7	-5	71	4	0	40
113.664	0	125	160	18	156	239	27	116	153	62	136	214	10	5	3	-68	0	-3	-97	-6	-5	70	4	2	41
113.787	0	125	158	20	155	238	27	116	151	62	135	213	11	4	3	-69	0	-2	-100	-6	-5	72	3	1	43
113.91	0	125	158	19	155	237	28	116	151	63	135	213	11	5	3	-69	-1	-3	-101	-6	-6	70	5	1	43
114.033	0	125	158	18	155	238	29	116	151	63	134	213	10	5	3	-69	0	-2	-101	-6	-6	70	5	1	44
114.156	0	125	158	18	156	238	29	116	152	62	135	214	10	5	3	-69	0	-3	-99	-6	-6	70	4	0	42
114.278	0	125	159	17	155	237	29	116	153	63	135	214	10	4	2	-69	0	-3	-99	-6	-6	70	4	1	41
114.401	0	126	160	17	157	239	28	116	153	62	135	214	11	5	3	-69	-1	-3	-97	-7	-6	70	4	1	40
114.524	0	125	160	18	155	239	28	116	152	61	135	214	9	5	4	-69	0	-2	-100	-6	-6	71	4	0	41
114.647	0	124	158	19	155	237	27	116	151	63	134	213	11	5	3	-68	0	-3	-100	-7	-6	71	4	1	42
114.77	0	124	158	19	155	238	27	115	150	63	134	213	11	5	4	-68	0	-3	-100	-6	-6	71	4	1	43
114.893	0	125	158	18	154	237	28	115	151	63	134	213	11	4	3	-69	0	-3	-100	-7	-6	71	4	1	43
115.016	0	126	159	18	156	238	30	116	151	63	135	212	10	4	4	-69	-1	-2	-100	-7	-7	70	4	1	42
115.139	0	126	159	18	155	237	29	116	152	62	134	213	10	4	3	-69	0	-2	-99	-6	-6	70	4	1	42
115.261	0	125	159	16	156	238	27	116	153	62	135	214	12	5	3	-69	0	-2	-98	-6	-7	69	4	1	41
115.384	0	125	159	20	155	238	27	116	152	61	135	212	10	5	3	-69	0	-3	-100	-7	-6	71	4	1	42
115.507	0	125	157	19	156	236	28	115	151	63	135	212	11	5	3	-69	0	-3	-101	-6	-6	71	4	1	43
115.63	0	125	158	19	155	237	28	116	150	62	134	212	11	5	2	-69	0	-2	-101	-6	-5	71	4	1	43
115.753	0	126	158	19	155	236	29	116	151	62	135	212	10	4	2	-69	0	-3	-100	-6	-6	71	4	1	43
115.876	0	125	159	18	155	237	30	117	151	62	134	212	10	5	3	-70	-1	-2	-100	-6	-5	70	4	1	42
115.999	0	125	159	18	155	238	29	116	153	61	135	213	10	4	3	-69	0	-2	-99	-6	-5	69	4	1	41
116.122	0	125	160	17	156	237	27	116	153	62	134	213	10	4	3	-69	0	-2	-98	-6	-7	71	4	1	41
116.244	0	125	159	20	155	237	28	116	152	62	135	213	11	4	3	-69	0	-2	-100	-7	-6	70	4	1	43
116.367	0	125	159	20	155	236	28	115	151	62	134	212	11	5	3	-69	0	-3	-102	-6	-6	71	4	1	43
116.49	0	125	159	18	154	237	29	116	151	63	133	212	10	5	3	-70	0	-2	-101	-6	-6	71	4	2	43
116.613	0	125	159	19	154	237	29	116	151	62	135	213	11	4	3	-69	0	-2	-100	-6	-6	71	4	1	42
116.736	0	125	160	18	154	238	29	116	153	62	134	213	11	5	3	-69	-1	-2	-98	-6	-5	70	4	0	41
116.859	0	126	160	18	155	237	29	117	154	62	135	213	10	5	3	-69	0	-3	-99	-6	-6	71	5	1	41
116.982	0	126	161	19	155	236	28	116	153	62	134	212	10	5	3	-69	-1	-3	-99	-6	-6	71	4	1	41
117.105	0	126	159	19	155	238	28	116	151	62	136	212	11	5	4	-69	0	-3	-101	-5	-6	70	4	1	43
117.228	0	125	159	19	155	238	28	115	152	62	135	213	11	4	3	-69	0	-2	-101	-6	-6	71	4	2	43
117.35	0	125	159	19	156	238	30	116	152	62	135	213	9	4	3	-69	0	-2	-100	-6	-5	71	4	1	42
117.473	0	126	159	18	155	238	29	117	154	62	135	212	10	5	3	-69	0	-2	-99	-7	-7	70	4	0	42
117.596	0	126	160	17	155	238	29	117	154	62	135	214	10	5	4	-69	-1	-2	-98	-5	-6	70	4	1	42
117.719	0	125	160	18	155	238	27	117	154	61	135	214	10	4	3	-68	0	-3	-98	-6	-5	70	5	1	41
117.842	0	125	159	19	153	237	27	117	153	63	134	213	11	4	3	-69	0	-2	-100	-6	-6	72	4	1	43
117.965	0	126	159	19	154	237	28	116	151	63	135	213	11	6	4	-69	0	-2	-101	-7	-6	71	4	1	44
118.088	0	125	158	20	154	237	28	117	152	61	135	213	11	4	3	-69	0	-2	-101	-6	-6	71	5	2	44
118.211	0	124	160	19	155	237	29	116	153	62	134	213	10	5	2	-69	0	-2	-99	-7	-6	70	3	2	42
118.333	0	125	160	18	155	238	30	117	153	62	134	213	10	5	4	-69	0	-2	-100	-6	-7	70	3	1	42
118.456	0	126	160	17	156	238	29	117	153	62	135	214	10	4	3	-70	0	-3	-98	-6	-6	71	4	2	41
118.579	0	126	160	19	155	238	28	116	152	61	134	213	10	5	3	-69	0	-2	-100	-6	-7	71	4	1	42
118.702	0	126	160	19	154	237	28	116	151	63	134	213	11	5	4	-68	0	-3	-101	-6	-6	72	4	1	44
118.825	0	125	159	19	154	237	28	116	151	63	135	212	11	4	3	-69	0	-3	-101	-6	-6	70	4	1	43
118.948	0	126	158	19	155	236	29	116	152	61	134	213	10	5	3	-70	0	-3	-101	-6	-5	70	4	1	43
119.071	0	126	160	19	155	237	30	116	152	62	134	212	10	4	3	-69	0	-3	-99	-7	-6	70	4	1	42
119.194	0	125	160	18	155	238	29	117	153	61	135	213	10	4	3	-69	0	-2	-98	-7	-7	70	4	0	41
119.316	0	126	160	19	154	238	29	116	154	61	134	213	10	4	3	-70	-1	-2	-99	-7	-6	70	4	1	42
119.439	0	125	159	19	154	237	27	117	151	62	135	212	11	5	2	-69	0	-2	-100	-6	-6	71	4	1	43
119.562	0	125	159	20	155	237	28	117	151	61	135	212	11	5	4	-68	-1	-2	-100	-7	-5	70	4	1	43
119.685	0	126	158	19	155	237	28	116	151	62	135	212	11	4	3	-69	0	-3	-101	-6	-6	70	5	1	43
119.808	0	125	158	19	155	237	31	117	152	62	135	212	10	5	3	-69	0	-3	-100	-6	-6	70	4	1	43
119.931	0	125	160	19	155	238	30	117	153	61	135	213	10	5	3	-70	-1	-3	-99	-6	-6	70	5	1	43
120.054	1	126	159	19	155	238	28	117	153	61	134	214	11	4	4	-69	0	-2	-98	-7	-5	70	4	1	41
120.177	0	126	160	20	154	236	27	117	152	62	135	212	10	5	3	-69	0	-2	-100	-6	-6	71	5	0	43
120.3	0	126	158	19	154	237	28	117	151	63	134	212	11	5	3	-69	0	-2	-101	-6	-6	71	3	2	43
120.422	0	126	159	20	155	236	28	116	151	61	135	211	11	5	3	-71	0	-2	-102	-6	-6	70	4	1	44
120.545	0	126	159	19	155	237	29	117	152	61	134	212	11	5	3	-69	0	-3	-101	-6	-5	71	4	1	43
120.668	0	126	159	19	154	237	30	116	153	61	136	213	9	5	3	-69	0	-3	-99	-6	-6	71	4	0	42
120.791	0	126	160	18	155	238	29	117	153	61	134	213	10	4	3	-69	0	-2	-99	-6	-5	70	5	0	42
120.914	0	126	160	19	155	237	27	117	152	61	134	213	10	4	4	-70	0	-2	-99	-7	-6	70	4	1	42
121.037	0	125	159	19	154	236	27	117	152	63	135	212	11	4	3	-68	-1	-3	-100	-6	-5	71	4	0	43
121.16	0	126	159	20	155	237	28	117	151	61	135	212	12	4	4	-69	0	-3	-100	-7	-6	71	4	1	44
121.283	0	126	159	20	155	237	29	116	151	61	135	212	11	4	3	-69	0	-2	-100	-6	-6	70	3	1	43
121.405	0	125	159	19	155	237	30	116	151	62	135	212	10	4	3	-70	0	-2	-100	-7	-6	70	4	1	43
121.528	0	125	159	19	155	236	30	116	152	62	134	213	9	5	3	-69	-1	-2	-99	-6	-5	70	4	1	43
121.651	0	126	159	17	155	237	28	117	153	62	136	213	11	4	4	-69	-1	-3	-98	-6	-5	70	4	1	41
121.774	0	126	159	20	155	237	28	117	151	62	135	213	9	5	4	-69	0	-3	-100	-6	-5	71	4	1	42
121.897	0	125	158	20	154	236	28	116	150	62	134	211	11	4	3	-69	0	-2	-100	-7	-5	71	4	1	43
122.02	0	125	158	21	154	237	28	117	150	61	135	212	11	4	3	-69	-1	-2	-101	-7	-6	70	4	1	44
122.143	0	125	158	19	154	237	29	115	151	61	134	211	10	5	3	-69	-1	-2	-100	-6	-5	70	4	1	43
122.266	0	126	158	19	155	236	31	117	152	61	135	212	9	5	4	-69	0	-3	-100	-6	-6	70	4	2	43
122.388	0	126	159	18	155	238	30	117	153	62	135	212	10	5	3	-70	-1	-3	-99	-6	-6	70	5	1	42
122.511	0	126	160	18	156	237	27	116	153	61	134	214	10	4	3	-69	0	-3	-97	-6	-6	70	4	1	41
122.634	0	125	158	21	155	237	28	116	152	61	134	212	11	5	3	-69	0	-2	-100	-6	-5	70	4	1	43
122.757	0	125	159	20	154	237	28	117	152	62	135	212	12	5	4	-70	0	-2	-101	-6	-6	71	4	1	43
122.88	0	125	158	20	154	237	29	116	151	61	135	211	10	4	3	-69	-1	-3	-100	-7	-6	70	5	0	43
123.003	0	126	160	19	154	237	30	117	152	62	135	212	9	4	3	-69	0	-3	-99	-6	-7	71	4	1	42
123.126	0	125	159	18	155	237	31	117	152	62	135	213	9	4	3	-69	0	-2	-99	-5	-6	70	4	1	42
123.249	0	126	159	17	156	237	28	116	154	62	135	213	10	5	3	-69	-1	-2	-99	-6	-5	70	5	1	42
123.372	0	125	159	20	155	236	28	116	151	62	134	212	9	6	4	-69	-1	-3	-100	-6	-6	71	4	1	44
123.494	0	126	158	20	155	237	27	116	151	62	135	212	11	5	3	-68	0	-3	-100	-7	-7	70	5	1	43
123.617	0	126	158	19	155	237	28	116	151	62	134	212	11	4	3	-68	-1	-2	-100	-6	-6	71	5	1	44
123.74	0	125	159	19	155	237	30	116	153	61	135	212	9	4	3	-69	0	-3	-99	-7	-5	70	4	2	43
123.863	0	126	159	17	154	237	30	116	152	62	135	212	9	4	3	-70	0	-2	-99	-6	-6	70	4	0	42
123.986	0	125	159	17	156	238	29	117	153	62	135	213	10	6	4	-68	0	-3	-97	-7	-5	70	3	2	41
124.109	0	126	160	19	155	238	28	117	153	61	135	213	9	5	4	-68	0	-2	-99	-6	-6	70	4	1	42
124.232	0	126	159	20	155	237	27	117	151	62	135	212	11	4	3	-69	-1	-3	-99	-6	-6	72	4	0	43
124.355	0	125	159	20	155	237	28	116	152	62	135	211	11	5	3	-70	0	-2	-100	-6	-7	70	4	0	43
124.477	0	125	159	20	156	237	28	116	151	61	134	213	11	4	3	-69	0	-2	-100	-7	-7	70	4	1	44
124.6	0	126	159	18	155	237	30	117	152	62	134	212	10	4	3	-69	0	-3	-99	-6	-6	70	4	1	42
124.723	0	126	160	18	156	237	30	117	153	62	135	213	10	6	3	-69	0	-2	-98	-7	-6	70	4	2	41
124.846	0	126	160	17	155	236	29	117	153	62	134	212	9	5	3	-69	0	-2	-99	-6	-6	69	4	0	41
124.969	0	126	159	20	156	237	27	116	152	61	135	213	10	5	2	-68	0	-3	-99	-6	-5	70	4	0	42
125.092	0	127	159	20	155	237	28	117	151	61	135	212	11	4	3	-69	0	-3	-100	-6	-6	71	4	1	43
125.215	0	126	159	19	156	237	28	116	152	63	135	212	11	5	3	-69	0	-4	-101	-6	-6	71	4	2	44
125.338	0	126	159	19	155	237	30	116	153	62	135	213	10	5	3	-69	0	-3	-100	-6	-6	70	5	1	43
125.46	0	126	160	18	155	237	30	117	153	62	134	212	9	4	3	-69	0	-2	-99	-7	-6	70	4	1	43
125.583	0	126	160	17	155	239	29	117	154	62	134	213	10	4	3	-68	0	-2	-97	-6	-6	70	5	1	41
125.706	0	125	160	18	155	237	27	117	153	62	135	213	10	5	3	-69	0	-2	-100	-7	-5	71	4	1	43
125.829	0	126	159	19	155	237	28	117	152	62	134	212	11	4	3	-68	0	-3	-99	-6	-6	70	4	1	43
125.952	0	126	160	19	155	237	27	117	152	62	135	212	12	5	3	-68	0	-3	-100	-6	-6	70	3	0	43
126.075	0	126	158	19	155	237	28	117	153	62	135	213	11	4	2	-68	-1	-2	-101	-6	-6	70	4	1	44
126.198	0	125	160	17	155	238	30	117	154	62	134	213	10	5	2	-69	0	-2	-98	-7	-6	70	4	2	42
126.321	0	126	161	17	155	237	30	117	154	62	134	213	9	5	3	-69	0	-3	-98	-6	-5	70	4	1	42
126.444	0	127	161	18	155	238	28	117	154	61	136	213	10	5	3	-68	0	-3	-97	-7	-6	70	4	1	40
126.566	0	125	159	20	155	236	27	116	153	62	135	212	11	5	3	-68	-1	-2	-99	-7	-6	70	4	0	42
126.689	0	125	160	20	155	237	28	116	152	62	134	211	11	5	3	-69	-1	-2	-100	-6	-6	71	4	1	44
126.812	0	125	160	20	154	237	29	117	153	62	135	213	10	5	3	-70	0	-3	-100	-7	-6	71	4	1	43
126.935	0	126	160	19	156	237	30	117	153	62	134	213	9	4	3	-69	0	-2	-98	-6	-6	71	3	1	42
127.058	0	126	160	17	155	238	30	117	154	62	135	213	9	5	2	-68	-1	-2	-98	-6	-6	70	4	1	42
127.181	0	126	161	18	156	239	29	117	155	61	135	213	10	4	2	-68	0	-2	-97	-6	-6	70	4	1	41
127.304	0	126	160	19	155	238	27	116	153	61	135	212	10	5	3	-69	0	-2	-99	-7	-6	70	4	2	42
127.427	0	126	160	20	154	237	27	117	153	62	134	212	11	4	3	-68	0	-3	-99	-7	-6	71	4	1	42
127.549	0	126	160	20	155	237	28	117	152	62	135	213	11	6	3	-68	0	-2	-100	-6	-6	70	4	1	43
127.672	0	126	160	19	156	238	29	117	153	63	135	214	10	5	3	-69	0	-2	-100	-6	-6	70	4	1	44
127.795	0	125	159	18	156	237	29	118	155	62	135	213	10	5	3	-69	-1	-3	-99	-7	-7	70	5	0	42
127.918	0	126	161	17	156	238	30	117	154	62	135	213	9	4	3	-69	0	-3	-98	-7	-7	70	4	1	42
128.041	0	127	161	18	155	238	27	117	155	61	135	214	10	4	3	-67	0	-2	-98	-6	-6	70	4	1	43
128.164	0	126	160	19	155	237	28	117	154	62	135	213	10	5	2	-69	0	-4	-99	-6	-6	71	4	1	43
128.287	0	126	160	20	155	237	29	117	153	62	134	213	11	4	2	-69	0	-3	-99	-6	-6	71	3	1	42
128.41	0	126	160	19	155	238	29	117	152	62	135	213	11	5	3	-69	0	-2	-99	-6	-6	71	4	0	43
128.532	0	126	160	18	155	238	30	117	153	62	134	213	9	5	3	-69	0	-2	-98	-6	-5	70	4	1	42
128.655	0	126	161	17	155	238	29	118	155	62	135	214	10	5	3	-68	0	-3	-97	-6	-6	71	4	1	41
128.778	0	126	161	19	155	238	27	117	155	61	134	214	10	5	4	-69	0	-2	-97	-7	-6	70	4	1	41
128.901	0	126	162	20	155	238	27	117	153	63	135	212	10	4	3	-68	0	-3	-99	-7	-7	72	4	1	43
129.024	0	126	160	20	155	237	28	117	154	62	134	213	10	5	4	-68	0	-3	-99	-7	-6	71	4	1	43
129.147	0	126	160	19	155	237	28	117	153	62	135	212	11	4	4	-68	-1	-3	-101	-6	-6	71	5	1	44
129.27	0	126	160	18	155	238	30	117	153	62	135	213	9	4	3	-69	-1	-2	-99	-7	-6	70	5	1	42
129.393	0	125	160	17	155	238	29	117	154	63	135	214	9	5	3	-69	0	-2	-98	-6	-5	71	5	1	42
129.516	0	126	161	17	155	238	28	118	155	62	135	214	10	4	3	-68	0	-3	-96	-7	-6	70	4	0	41
129.638	0	127	161	19	154	238	27	117	154	62	134	213	10	5	3	-68	-1	-2	-99	-5	-6	70	4	1	42
129.761	0	125	160	19	154	237	28	117	152	62	134	213	10	5	3	-68	0	-2	-100	-6	-6	70	4	0	43
129.884	0	126	160	19	155	237	28	117	153	63	134	212	11	4	4	-68	0	-3	-99	-6	-6	70	4	1	43
130.007	0	126	160	18	154	237	29	117	153	62	135	212	10	5	3	-68	-1	-3	-98	-6	-6	70	4	1	42
130.13	0	126	160	18	155	239	30	117	155	62	135	213	9	4	3	-69	0	-2	-98	-6	-6	70	4	1	42
130.253	0	126	161	17	155	238	29	117	154	62	135	214	10	5	4	-69	0	-2	-97	-7	-6	70	4	1	41
130.376	0	126	160	19	156	238	27	117	154	61	135	214	10	4	2	-68	0	-3	-99	-6	-6	71	4	1	42
130.499	0	125	159	19	155	237	27	117	154	63	134	212	11	5	3	-68	0	-2	-99	-6	-6	70	4	1	43
130.621	0	126	161	19	156	237	28	118	153	62	135	212	11	4	3	-68	-1	-2	-99	-6	-6	71	4	1	44
130.744	0	126	160	19	155	238	29	116	153	61	135	212	10	5	3	-69	-1	-2	-99	-7	-6	70	4	0	42
130.867	0	126	159	18	155	237	29	117	154	61	135	214	9	5	3	-68	0	-3	-98	-6	-6	70	5	0	42
130.99	0	126	161	17	155	238	29	116	156	62	135	214	10	4	3	-68	-1	-3	-96	-6	-6	70	4	0	41
131.113	0	126	161	18	155	238	27	117	155	61	135	213	9	5	4	-67	0	-3	-98	-6	-7	70	5	1	42
131.236	0	126	159	19	155	237	27	117	154	62	134	213	11	5	3	-68	0	-3	-100	-7	-6	71	4	1	43
131.359	0	126	160	19	155	237	27	116	153	62	135	212	11	4	3	-68	0	-2	-99	-6	-6	69	5	1	43
131.482	0	126	160	19	155	237	28	116	153	62	135	213	11	5	3	-68	0	-3	-99	-7	-6	71	3	1	43
131.604	0	126	160	18	155	238	30	117	155	62	135	213	9	4	2	-68	0	-3	-99	-6	-6	70	4	0	42
131.727	0	126	162	17	155	237	30	118	154	62	136	213	9	5	4	-69	0	-2	-98	-6	-6	70	4	0	42
131.85	0	125	161	18	155	238	27	118	155	61	135	213	9	4	4	-67	0	-2	-98	-7	-6	71	4	1	41
131.973	0	126	160	20	155	237	27	117	152	62	135	213	11	5	3	-67	0	-2	-98	-6	-6	71	4	1	42
132.096	0	124	159	19	155	237	28	117	154	63	135	212	11	4	4	-68	-1	-2	-99	-7	-6	70	4	0	43
132.219	0	125	160	20	154	237	29	118	154	62	135	212	10	5	2	-69	0	-2	-99	-7	-6	71	3	0	43
132.342	0	125	160	18	155	237	29	117	153	61	135	212	9	4	2	-69	0	-2	-99	-6	-7	70	4	1	43
132.465	0	127	160	18	155	238	29	117	155	62	135	213	10	4	4	-68	0	-2	-98	-5	-7	70	4	1	41
132.588	0	126	162	18	155	237	28	117	155	62	135	213	9	5	4	-69	0	-3	-98	-6	-6	70	4	2	42
132.71	0	125	160	20	155	237	27	118	153	62	135	211	10	5	4	-69	-1	-3	-100	-7	-6	71	4	2	43
132.833	0	125	159	19	155	237	28	117	153	63	134	211	11	4	3	-69	-1	-3	-100	-6	-7	71	4	1	43
132.956	0	125	159	20	155	236	28	117	152	62	134	211	11	4	3	-69	0	-2	-100	-6	-6	70	4	1	43
133.079	0	125	160	19	155	237	30	117	154	62	135	213	10	4	4	-68	-1	-2	-99	-7	-6	71	4	1	43
133.202	0	126	160	18	156	236	30	117	154	61	135	213	10	5	4	-69	0	-2	-99	-6	-6	69	4	1	42
133.325	0	125	162	19	155	237	29	116	154	61	135	212	9	4	4	-68	0	-2	-98	-7	-6	70	3	1	42
133.448	0	126	160	20	155	237	27	117	153	62	135	212	10	5	3	-68	0	-2	-99	-6	-6	71	4	2	43
133.571	0	125	159	19	155	236	28	116	153	62	134	211	10	4	4	-69	-1	-3	-100	-6	-7	71	5	1	43
133.693	0	126	160	19	155	235	27	116	153	62	134	210	12	4	3	-70	0	-3	-100	-6	-7	70	4	1	44
133.816	0	125	160	19	155	236	30	116	153	61	135	211	9	5	3	-70	0	-2	-99	-7	-7	70	5	1	42
133.939	0	125	160	18	155	236	29	117	154	62	134	211	9	5	3	-68	0	-3	-98	-7	-6	70	4	1	42
134.062	0	125	160	18	155	236	28	116	154	61	134	212	9	4	3	-69	0	-2	-98	-6	-6	70	4	1	42
134.185	0	125	159	20	155	236	26	116	153	61	134	210	11	4	3	-69	0	-2	-100	-7	-6	71	4	1	43
134.308	0	126	159	19	154	234	27	116	152	63	133	210	11	6	4	-69	0	-2	-99	-7	-6	71	4	1	43
134.431	0	126	158	20	154	235	27	117	152	62	133	210	10	5	3	-69	0	-3	-99	-6	-6	70	3	1	44
134.554	0	125	159	19	155	236	29	117	152	62	134	211	10	4	2	-69	0	-3	-99	-7	-6	71	5	1	43
134.676	0	125	160	19	154	236	30	117	153	62	134	211	9	5	4	-70	0	-3	-99	-6	-5	70	4	1	42
134.799	0	125	161	18	154	234	29	116	153	61	135	211	9	4	3	-69	0	-3	-98	-6	-5	71	4	1	42
134.922	0	126	160	19	154	235	27	117	153	62	135	210	9	5	3	-68	0	-2	-99	-7	-6	70	4	2	42
135.045	0	127	159	20	154	235	27	116	151	62	134	209	10	5	3	-69	0	-3	-99	-7	-6	71	4	0	43
135.168	0	125	159	20	155	234	28	116	152	62	134	209	10	5	3	-70	0	-4	-101	-6	-5	71	4	1	43
135.291	0	126	159	19	155	233	27	117	151	62	134	209	11	5	3	-70	0	-3	-100	-6	-5	70	5	1	44
135.414	0	125	159	18	155	234	29	116	152	62	134	210	9	4	3	-68	0	-3	-98	-6	-6	70	4	2	42
135.537	0	126	160	18	154	235	30	117	152	62	134	211	8	5	3	-69	0	-2	-99	-6	-5	70	4	2	42
135.66	0	126	160	19	154	234	28	116	152	61	134	210	8	4	4	-69	-1	-2	-98	-6	-6	70	4	2	42
135.782	0	125	159	19	154	234	27	116	151	62	134	209	10	5	3	-69	-1	-2	-99	-6	-6	70	5	1	43
135.905	0	125	158	19	155	234	28	116	151	62	133	209	10	5	3	-68	0	-3	-100	-7	-6	71	4	0	43
136.028	0	126	159	19	153	234	27	117	152	62	134	209	11	5	3	-69	-1	-3	-100	-6	-6	71	5	1	43
136.151	0	125	160	19	154	234	30	116	152	61	134	208	9	4	3	-70	0	-2	-99	-7	-6	70	4	1	42
136.274	0	126	159	18	154	234	30	116	154	62	134	210	9	5	4	-69	0	-2	-99	-6	-7	71	4	1	43
136.397	0	126	159	17	155	236	29	117	153	62	134	210	9	4	3	-68	0	-2	-98	-6	-6	70	4	2	42
136.52	0	125	159	20	154	234	26	117	151	62	134	209	10	5	3	-69	-1	-2	-100	-6	-6	71	4	1	43
136.643	0	125	159	21	154	233	28	116	151	62	133	209	11	5	3	-70	-1	-2	-100	-6	-6	71	4	0	43
136.765	0	126	159	20	154	234	27	117	152	61	133	208	11	5	3	-69	0	-3	-100	-6	-5	70	4	1	43
136.888	0	126	159	19	154	234	30	117	152	61	134	209	9	4	3	-68	0	-2	-98	-7	-6	71	4	1	42
137.011	0	125	159	18	154	234	30	117	153	63	134	210	9	5	3	-69	-1	-3	-98	-6	-6	70	4	1	42
137.134	0	126	160	17	154	234	29	116	152	62	133	209	9	5	3	-70	0	-2	-98	-6	-6	70	5	0	43
137.257	0	125	160	19	155	234	28	117	153	61	134	210	9	4	3	-68	-1	-3	-98	-6	-6	70	4	1	42
137.38	0	125	159	20	154	235	27	115	152	62	134	209	10	5	3	-69	0	-2	-99	-7	-6	71	4	1	43
137.503	0	126	159	20	154	235	28	116	151	62	133	209	10	5	4	-69	-1	-2	-100	-6	-6	71	4	1	43
137.626	0	125	158	19	154	235	28	116	151	63	134	209	11	5	2	-69	0	-2	-100	-6	-6	71	4	1	43
137.748	0	126	159	18	155	235	28	116	152	62	135	209	10	5	3	-69	0	-2	-99	-5	-6	71	4	1	44
137.871	0	126	159	18	154	234	30	116	152	62	133	210	9	5	2	-68	0	-3	-98	-7	-6	70	4	1	42
137.994	0	126	160	17	155	235	29	116	152	62	134	210	10	5	3	-68	0	-3	-97	-6	-5	69	4	0	41
138.117	0	126	160	19	155	236	27	117	153	61	134	210	10	5	3	-69	0	-2	-99	-6	-6	70	5	0	42
138.24	0	124	159	20	154	234	27	116	151	62	135	208	10	4	3	-69	0	-3	-99	-6	-6	71	4	1	43
138.363	0	125	159	20	154	234	27	116	152	62	134	209	11	4	3	-68	-1	-2	-99	-6	-5	71	5	1	43
138.486	0	126	159	19	155	235	28	116	151	62	133	210	11	5	3	-69	0	-3	-100	-6	-6	71	5	1	43
138.609	0	125	159	19	154	235	30	116	152	61	134	209	9	4	3	-70	-1	-3	-98	-6	-6	71	4	0	42
138.732	0	126	159	17	154	236	30	116	153	62	134	210	9	4	3	-69	0	-3	-98	-5	-6	70	4	1	42
138.854	0	125	160	17	154	236	27	117	153	61	134	210	10	4	3	-69	-1	-3	-97	-6	-6	69	5	1	41
138.977	0	125	160	19	155	236	27	116	152	62	134	210	9	5	3	-68	0	-2	-99	-7	-7	71	4	0	43
139.1	0	125	159	19	155	235	28	116	152	62	134	210	10	5	3	-70	0	-3	-100	-7	-5	70	4	2	43
139.223	0	126	159	19	154	235	28	117	152	62	134	209	10	4	3	-69	0	-3	-100	-6	-6	71	5	1	43
139.346	0	125	160	19	154	235	30	116	153	62	134	210	9	4	3	-68	0	-2	-97	-7	-5	71	4	1	41
139.469	0	125	159	17	155	236	29	117	153	62	134	211	9	5	3	-68	0	-3	-98	-6	-5	70	4	1	42
139.592	0	126	161	17	154	236	28	117	154	62	134	210	10	5	3	-68	0	-4	-98	-6	-6	70	5	1	41
139.715	0	125	162	17	155	237	26	116	154	62	135	211	10	4	3	-68	0	-3	-97	-6	-6	70	4	1	41
139.837	0	125	159	20	154	235	27	115	152	62	134	211	10	4	3	-67	0	-3	-99	-6	-6	71	4	1	42
139.96	0	125	159	19	155	236	28	116	152	63	134	210	10	4	2	-68	0	-3	-99	-6	-7	71	4	0	43
140.083	0	125	159	20	155	235	28	116	152	62	134	211	9	4	3	-69	-1	-2	-99	-6	-6	71	4	1	42
140.206	0	124	159	19	154	236	29	117	152	62	135	211	10	4	4	-68	-1	-2	-98	-7	-5	71	5	1	42
140.329	0	125	160	16	155	237	29	117	153	63	135	211	8	6	4	-68	0	-2	-97	-7	-6	71	5	1	41
140.452	0	126	161	17	154	237	28	116	154	62	134	212	9	4	3	-68	0	-3	-97	-6	-5	70	4	0	41
140.575	0	126	161	18	155	238	27	117	155	61	134	212	9	5	4	-68	0	-2	-98	-6	-6	71	4	1	41
140.698	0	125	159	19	155	237	26	115	153	62	134	210	11	4	4	-68	-1	-3	-100	-6	-5	71	3	1	42
140.82	0	125	160	19	155	238	28	117	153	63	134	213	10	5	2	-67	0	-2	-99	-7	-5	71	4	0	43
140.943	0	125	160	19	156	238	28	115	154	62	135	212	10	5	3	-68	0	-3	-99	-6	-7	71	4	1	42
141.066	0	126	161	18	156	238	29	116	153	62	135	213	9	5	3	-69	-1	-2	-99	-7	-6	71	4	1	42
141.189	0	125	161	17	156	238	29	116	154	62	136	213	9	4	3	-68	0	-3	-98	-7	-5	70	4	1	42
141.312	0	126	162	17	155	239	27	117	155	62	135	213	10	4	3	-68	-1	-3	-95	-6	-6	70	4	1	40
141.435	0	126	161	19	156	238	26	117	154	61	135	213	10	5	3	-67	-1	-2	-99	-7	-6	71	4	1	41
141.558	0	126	160	19	156	238	27	117	153	63	134	212	11	4	3	-68	0	-2	-100	-5	-6	71	4	1	42
141.681	0	125	161	19	155	238	28	117	154	62	135	212	10	5	3	-68	0	-3	-99	-7	-6	71	5	1	42
141.804	0	126	160	18	155	237	29	117	153	62	135	212	8	6	2	-68	-1	-2	-97	-6	-6	70	3	1	41
141.926	0	126	161	17	156	239	28	117	154	63	135	213	10	4	3	-68	0	-3	-97	-6	-6	70	4	0	41
142.049	0	126	162	17	157	239	28	116	155	62	136	214	9	4	3	-68	0	-3	-97	-6	-6	70	4	1	41
142.172	0	126	163	16	156	240	27	117	155	62	135	214	9	4	4	-68	0	-2	-97	-6	-5	70	4	1	40
142.295	0	125	161	20	156	238	27	116	155	62	134	213	9	5	3	-68	0	-3	-99	-6	-6	71	4	1	41
142.418	0	125	162	19	155	239	27	117	153	63	135	212	11	5	3	-68	0	-2	-99	-6	-6	72	4	1	43
142.541	0	126	160	18	155	238	27	116	154	63	135	213	10	4	3	-69	0	-2	-99	-6	-6	71	4	1	42
142.664	0	125	160	18	157	239	29	117	154	63	135	213	10	5	3	-68	0	-2	-99	-7	-7	71	4	1	43
142.787	0	126	161	18	156	239	29	116	155	62	136	213	9	5	3	-68	-1	-2	-97	-6	-6	71	4	1	42
142.909	0	126	162	17	155	240	28	117	156	63	134	215	9	4	3	-68	-1	-3	-97	-7	-6	70	3	1	41
143.032	0	126	163	17	156	239	27	117	156	62	136	215	9	4	3	-67	-1	-2	-97	-7	-6	70	4	2	40
143.155	0	125	162	19	155	238	27	117	154	62	134	213	10	4	3	-67	-1	-2	-99	-6	-6	71	4	0	43
143.278	0	125	161	19	155	238	27	117	154	63	135	213	11	4	3	-67	0	-2	-99	-6	-6	71	4	1	42
143.401	0	126	161	19	155	239	28	116	154	62	135	212	9	5	3	-67	-1	-2	-99	-6	-6	71	4	1	42
143.524	0	126	161	19	155	239	29	116	155	61	135	214	10	5	3	-68	0	-3	-99	-7	-6	71	4	1	42
143.647	0	126	162	17	156	240	29	117	155	63	135	213	9	5	3	-69	0	-2	-98	-7	-5	71	3	1	41
143.77	0	126	162	16	156	239	27	116	156	63	135	214	10	5	3	-68	0	-2	-96	-6	-6	70	4	1	39
143.892	0	126	162	19	156	240	26	117	155	61	135	213	9	5	3	-67	0	-2	-99	-6	-6	70	4	2	42
144.015	0	126	161	18	156	238	27	118	154	64	135	213	10	5	3	-68	0	-2	-100	-7	-6	72	5	2	42
144.138	0	126	161	19	155	238	29	116	154	62	134	213	10	4	3	-68	-1	-3	-99	-6	-6	72	4	1	42
144.261	0	126	162	18	156	239	30	117	155	63	135	213	8	5	3	-67	0	-3	-98	-6	-6	71	4	1	42
144.384	0	126	162	18	155	240	28	117	155	62	134	215	9	4	4	-68	-1	-2	-97	-6	-6	71	4	1	41
144.507	0	125	163	17	156	240	28	117	156	63	136	214	9	5	4	-69	-1	-2	-98	-6	-6	70	5	1	41
144.63	0	126	162	17	156	240	27	117	157	62	135	215	9	5	3	-67	0	-3	-97	-7	-6	70	4	0	41
144.753	0	126	162	19	156	239	27	117	154	62	135	214	9	4	3	-68	0	-3	-98	-6	-6	71	4	1	42
144.876	0	125	161	19	155	238	27	116	154	64	135	213	10	4	4	-68	0	-3	-99	-7	-6	71	4	1	43
144.998	0	126	161	19	156	239	27	117	154	62	135	213	11	5	2	-68	0	-3	-99	-6	-5	71	4	1	43
145.121	0	126	161	18	156	238	29	117	156	62	135	214	9	4	3	-68	-1	-2	-99	-7	-6	71	4	2	43
145.244	0	125	161	18	156	239	29	117	155	62	135	214	9	5	3	-68	0	-3	-98	-6	-6	70	5	0	41
145.367	0	126	163	17	156	239	28	118	155	63	135	214	9	5	3	-68	0	-4	-97	-6	-6	70	4	2	40
145.49	0	126	164	18	156	239	26	118	155	61	135	214	9	5	3	-68	0	-2	-97	-6	-6	70	4	1	40
145.613	0	126	161	20	155	239	27	117	154	62	136	214	10	5	4	-68	0	-2	-100	-6	-6	72	5	1	42
145.736	0	126	160	19	155	238	27	117	154	63	135	213	10	4	3	-67	0	-3	-99	-6	-6	72	4	0	43
145.859	0	126	161	19	155	239	28	117	154	63	134	213	10	5	3	-69	-1	-2	-99	-6	-6	71	5	1	42
145.981	0	126	161	18	155	238	29	117	154	63	135	213	9	5	3	-68	0	-3	-98	-7	-7	71	4	1	42
146.104	11	125	162	17	156	238	29	117	155	62	135	214	9	4	3	-68	0	-2	-98	-6	-6	71	4	2	42
146.227	0	126	161	17	156	239	27	118	156	63	135	213	10	5	3	-67	0	-3	-95	-7	-7	71	4	1	39
146.35	0	126	162	20	155	238	27	118	155	61	134	213	8	5	3	-68	0	-3	-98	-6	-7	71	4	1	42
146.473	0	125	161	18	155	238	27	116	154	64	134	213	10	4	3	-68	0	-2	-100	-6	-6	71	5	1	42
146.596	0	126	161	19	155	239	28	117	154	63	135	212	10	5	3	-68	-1	-2	-99	-6	-7	72	4	0	42
146.719	0	126	161	18	156	239	29	116	154	63	135	212	8	6	2	-68	-1	-2	-97	-6	-5	71	4	1	42
146.842	0	127	161	17	155	238	28	117	155	62	135	213	9	4	3	-68	0	-2	-97	-6	-6	69	4	1	41
146.964	0	126	162	17	155	238	28	117	156	62	135	214	9	5	3	-68	0	-2	-97	-7	-7	70	4	1	40
147.087	0	126	162	18	154	239	26	118	155	61	135	214	9	4	3	-67	0	-2	-97	-7	-6	70	4	1	41
147.21	0	126	161	19	155	238	26	117	155	63	134	213	10	4	3	-67	0	-2	-99	-7	-6	71	5	1	42
147.333	0	126	160	19	154	238	28	117	154	63	134	213	10	5	3	-67	-1	-2	-100	-6	-6	71	4	1	43
147.456	0	126	160	19	155	238	28	117	154	62	134	212	10	5	3	-68	0	-3	-99	-6	-6	71	4	2	42
147.579	0	126	161	19	155	238	29	117	154	62	134	214	9	5	3	-68	0	-2	-99	-6	-6	71	4	1	42
147.702	0	125	162	18	154	238	28	117	154	62	135	213	9	5	4	-68	0	-2	-98	-6	-5	71	3	1	42
147.825	0	126	163	17	155	239	28	117	154	62	135	212	8	5	3	-67	0	-2	-97	-6	-5	70	5	1	41
147.948	0	126	161	19	155	237	27	117	156	61	135	213	8	5	3	-68	-1	-2	-98	-6	-6	71	4	1	41
148.07	0	126	161	18	155	238	27	117	154	63	135	212	10	4	3	-68	0	-3	-99	-6	-6	71	5	1	42
148.193	0	126	160	19	155	238	27	117	153	63	134	213	11	4	3	-67	0	-2	-99	-7	-6	71	5	1	42
148.316	0	126	160	18	155	238	27	117	153	63	134	213	11	4	3	-68	-1	-3	-100	-7	-6	70	4	0	43
148.439	0	126	160	18	156	239	30	117	154	62	135	212	9	4	4	-69	0	-3	-98	-5	-6	71	4	0	42
148.562	0	125	162	17	157	239	29	117	154	62	135	213	8	5	4	-68	0	-3	-98	-7	-6	71	4	1	41
148.685	0	126	161	17	155	239	26	116	155	62	135	214	10	4	3	-68	0	-3	-96	-6	-6	70	4	1	40
148.808	0	126	161	19	156	239	26	117	154	61	135	213	9	4	3	-68	-1	-3	-99	-6	-6	71	4	1	41
148.931	0	125	159	19	156	238	27	117	153	63	135	213	10	5	3	-68	0	-3	-100	-6	-6	71	4	1	43
149.053	0	126	160	19	155	238	27	116	153	62	135	213	10	5	3	-68	-1	-3	-99	-6	-6	71	4	1	42
149.176	0	126	160	18	156	238	29	117	154	62	135	213	9	5	3	-67	0	-2	-98	-6	-6	71	4	1	42
149.299	0	125	162	18	155	238	28	117	154	62	135	213	9	5	2	-68	0	-2	-97	-7	-7	70	4	1	41
149.422	0	125	162	17	155	238	28	118	155	62	135	214	10	4	3	-68	0	-3	-97	-6	-6	71	4	1	41
149.545	0	126	162	17	156	239	26	117	155	62	135	214	10	5	3	-68	0	-3	-97	-6	-6	71	4	1	41
149.668	0	125	161	19	154	238	26	117	154	63	136	213	10	4	3	-68	0	-3	-100	-6	-6	71	4	1	42
149.791	0	127	160	19	155	238	27	117	153	63	134	213	10	5	2	-67	-1	-3	-100	-7	-6	71	4	0	43
149.914	0	126	160	19	155	238	29	116	153	62	135	212	9	4	2	-69	0	-3	-99	-7	-6	71	4	1	43
150.036	0	126	160	18	155	238	28	117	154	62	135	212	10	5	3	-68	0	-3	-99	-6	-6	71	5	1	43
150.159	0	125	161	17	156	239	29	117	155	62	135	213	9	5	3	-67	0	-3	-98	-6	-7	70	4	0	41
150.282	0	125	161	17	155	239	27	117	155	62	135	213	10	5	3	-68	0	-3	-97	-6	-5	71	4	1	40
150.405	0	126	162	17	156	239	26	117	155	62	136	214	10	4	3	-68	-1	-2	-98	-6	-6	70	4	0	41
150.528	0	126	161	19	156	238	27	116	153	63	134	213	10	4	4	-68	0	-2	-100	-7	-6	71	4	1	42
150.651	0	125	160	18	155	238	27	116	153	63	135	212	11	5	3	-67	0	-3	-99	-6	-5	70	4	0	43
150.774	0	125	160	20	156	237	27	116	153	62	135	212	10	5	3	-68	0	-2	-101	-6	-5	71	5	1	43
150.897	0	125	161	18	155	238	30	116	153	62	135	213	9	4	4	-68	0	-2	-99	-6	-6	70	4	0	42
151.02	0	126	161	17	155	238	29	117	154	62	135	213	9	5	3	-69	-1	-2	-99	-6	-6	71	5	0	42
151.142	0	126	161	16	155	237	27	117	155	63	134	213	10	5	4	-68	0	-2	-97	-6	-5	70	5	1	40
151.265	0	125	162	18	155	238	27	117	155	61	135	213	9	5	3	-68	0	-3	-98	-6	-7	71	5	1	41
151.388	0	125	160	18	155	238	26	116	153	64	134	212	11	4	2	-68	0	-3	-101	-7	-6	72	4	1	43
151.511	0	126	161	19	155	238	27	116	154	63	134	212	11	5	3	-68	-1	-3	-100	-7	-5	71	3	0	43
151.634	0	124	160	19	155	239	28	115	153	63	135	212	9	5	3	-68	0	-3	-100	-7	-6	70	4	1	43
151.757	0	125	161	18	156	238	29	116	153	63	135	213	9	4	4	-69	0	-3	-99	-6	-7	72	4	2	42
151.88	0	126	161	17	156	238	28	117	155	62	135	213	10	4	2	-69	0	-2	-99	-7	-5	70	5	1	41
152.003	0	125	162	17	156	239	27	117	155	62	135	213	10	5	4	-69	0	-3	-98	-6	-6	70	5	1	40
152.125	0	126	161	18	155	238	26	116	155	62	135	213	9	5	3	-68	0	-3	-99	-6	-5	70	4	1	42
152.248	0	126	161	19	155	238	26	117	154	63	135	212	11	4	3	-68	0	-3	-100	-6	-5	71	4	1	43
152.371	0	125	160	19	156	238	27	117	154	62	135	212	10	4	3	-68	0	-3	-100	-6	-6	71	5	1	43
152.494	0	126	161	19	155	238	29	116	154	62	134	212	9	5	3	-70	-1	-3	-99	-6	-6	71	4	0	42
152.617	0	126	161	18	155	238	29	117	155	62	135	212	9	5	3	-68	0	-3	-98	-6	-6	71	4	1	42
152.74	0	126	162	17	156	238	28	117	155	62	136	213	9	4	4	-68	0	-2	-98	-5	-7	70	4	1	41
152.863	0	125	162	16	155	239	27	117	156	62	135	214	10	5	4	-69	0	-3	-97	-6	-6	71	5	1	40
152.986	0	126	162	19	155	239	27	116	155	63	135	213	9	5	3	-69	0	-2	-99	-7	-6	71	5	1	42
153.108	0	125	161	19	155	239	27	117	153	64	135	213	11	5	3	-68	-1	-1	-100	-6	-6	71	3	2	42
153.231	0	125	159	19	155	237	27	117	154	63	135	212	11	5	3	-68	0	-3	-101	-6	-6	71	4	1	43
153.354	0	126	161	18	155	238	29	116	154	63	135	213	9	4	3	-69	0	-3	-99	-6	-6	70	4	2	41
153.477	0	126	161	18	156	239	29	117	156	62	135	212	9	5	3	-69	0	-2	-99	-6	-6	70	4	1	42
153.6	0	127	161	17	156	239	27	118	155	62	134	214	11	5	1	-69	-1	-3	-97	-7	-6	71	4	1	41
153.723	0	125	162	17	156	240	27	118	155	62	135	214	10	5	2	-68	0	-3	-97	-6	-7	71	5	1	40
153.846	0	126	161	19	156	238	27	117	155	62	135	213	9	5	3	-69	0	-2	-100	-6	-7	71	4	1	42
153.969	0	125	160	18	156	238	27	116	153	63	134	212	11	5	4	-69	-1	-4	-101	-6	-7	71	5	1	43
154.092	0	125	161	19	156	238	28	116	153	62	136	213	10	5	3	-69	-1	-2	-100	-6	-6	70	3	1	43
154.214	0	126	160	18	156	239	29	116	153	62	135	213	10	4	3	-69	-1	-2	-99	-7	-6	70	4	1	43
154.337	0	126	161	18	155	239	29	116	154	62	136	213	10	5	4	-69	0	-3	-99	-6	-5	71	4	2	41
154.46	0	126	162	18	156	239	28	117	155	62	136	214	10	4	3	-69	-1	-2	-97	-6	-6	70	3	1	40
154.583	0	126	162	16	157	239	26	117	155	62	136	213	10	5	3	-68	0	-3	-99	-6	-6	70	4	2	41
154.706	0	125	161	19	155	238	27	117	154	63	135	213	9	5	3	-69	-1	-3	-100	-7	-6	71	5	1	42
154.829	0	125	159	19	156	238	27	116	152	63	136	212	11	4	3	-69	-1	-1	-101	-7	-6	72	4	1	43
154.952	0	125	160	18	155	238	27	116	153	63	135	212	11	4	3	-70	0	-3	-101	-7	-6	71	4	1	43
155.075	0	125	160	19	156	238	29	117	153	63	135	213	9	4	2	-68	0	-3	-99	-6	-6	70	4	1	42
155.197	0	125	161	17	155	238	28	117	154	62	135	212	10	4	3	-69	0	-3	-98	-7	-6	70	4	0	41
155.32	0	126	161	17	155	238	28	117	155	62	135	212	9	5	3	-69	0	-3	-98	-7	-5	70	3	1	41
155.443	0	126	162	17	155	238	26	116	155	62	136	213	11	5	4	-69	-1	-4	-97	-7	-6	70	4	0	40
155.566	0	126	161	18	155	238	27	116	154	63	134	212	9	5	3	-68	0	-2	-99	-7	-6	70	4	0	41
155.689	0	125	159	19	155	237	27	117	152	63	134	212	10	5	4	-68	0	-2	-99	-7	-6	71	4	1	43
155.812	0	126	159	19	154	237	27	116	153	63	134	211	11	5	3	-69	0	-2	-101	-6	-6	71	4	1	43
155.935	0	125	160	18	155	237	29	116	154	62	134	212	9	4	4	-69	0	-3	-100	-6	-6	70	5	1	43
156.058	0	125	160	17	155	237	29	116	154	62	134	212	9	5	3	-68	0	-3	-99	-7	-6	70	5	1	42
156.18	0	126	160	17	155	238	28	117	154	62	135	213	9	5	3	-69	0	-3	-98	-7	-5	70	3	1	41
156.303	0	125	161	16	156	237	27	116	155	62	134	213	10	5	3	-69	-1	-3	-98	-6	-6	70	4	2	41
156.426	0	126	161	18	155	237	26	117	153	62	134	212	9	5	4	-68	0	-2	-100	-7	-6	70	4	1	42
156.549	0	125	159	19	154	237	27	117	153	63	134	212	10	5	3	-68	0	-2	-101	-6	-6	71	5	1	43
156.672	0	126	159	19	155	237	27	116	152	63	134	210	10	5	4	-69	0	-2	-101	-6	-6	71	4	0	43
156.795	0	125	159	18	153	235	29	116	154	63	133	210	10	4	4	-69	0	-3	-100	-6	-6	70	4	1	41
156.918	0	125	160	18	154	237	29	116	153	62	135	211	10	5	2	-70	-1	-2	-99	-6	-5	70	4	1	41
157.041	0	125	160	16	155	238	27	117	154	62	134	212	11	4	3	-69	-1	-3	-97	-7	-5	70	4	1	40
157.164	0	126	162	16	155	238	26	116	155	62	135	213	11	5	3	-69	0	-2	-98	-6	-6	70	4	1	41
157.286	0	126	161	19	155	238	26	116	154	62	134	212	10	4	3	-69	0	-3	-100	-6	-6	70	4	1	42
157.409	0	126	161	17	155	237	27	117	152	64	133	212	11	4	4	-69	-1	-3	-100	-7	-6	71	4	1	42
157.532	0	125	160	19	155	238	26	115	153	62	135	213	11	5	3	-69	0	-2	-100	-6	-6	70	3	1	43
157.655	0	126	160	18	155	237	29	117	153	62	134	212	9	5	3	-68	0	-2	-99	-6	-6	71	4	2	41
157.778	0	126	161	17	156	238	28	118	154	63	134	213	10	5	3	-69	0	-2	-98	-6	-7	70	5	1	41
157.901	0	126	161	17	155	237	27	117	154	62	134	213	10	4	3	-70	-1	-3	-97	-5	-5	70	4	1	40
158.024	0	126	161	15	155	238	27	117	155	62	134	214	10	4	4	-69	0	-2	-97	-6	-6	69	5	1	40
158.147	0	126	162	18	155	239	27	117	155	62	134	213	8	5	3	-68	-1	-3	-99	-7	-6	70	5	2	41
158.269	0	125	160	19	155	237	27	116	154	63	134	211	10	4	3	-69	0	-3	-101	-6	-7	71	4	1	42
158.392	0	126	160	18	156	237	28	116	154	63	135	211	11	4	3	-69	0	-2	-100	-6	-7	70	4	1	43
158.515	0	126	161	18	155	237	28	117	154	63	134	212	10	5	4	-69	-1	-2	-100	-6	-6	70	4	2	42
158.638	0	126	161	17	155	238	30	117	155	62	135	212	9	3	3	-69	-1	-2	-99	-6	-6	69	4	1	42
158.761	0	126	162	18	155	239	28	117	155	61	135	213	10	5	3	-70	0	-2	-99	-6	-6	69	4	2	41
158.884	0	127	164	17	156	239	27	117	157	61	135	213	10	5	3	-70	0	-3	-97	-7	-6	70	4	1	40
159.007	0	127	164	17	156	239	26	118	158	61	134	214	10	5	4	-69	-1	-3	-98	-7	-5	69	5	1	40
159.13	0	126	163	19	156	238	27	117	155	62	134	212	10	5	2	-69	0	-3	-100	-6	-6	71	5	1	42
159.252	0	126	162	18	155	238	28	117	156	63	135	212	11	4	3	-71	0	-3	-101	-6	-6	70	3	1	43
159.375	0	126	163	18	155	237	28	117	155	62	135	212	10	5	3	-70	0	-2	-101	-7	-6	70	4	0	43
159.498	0	128	163	17	155	238	29	117	155	62	135	213	9	4	4	-69	-1	-3	-100	-7	-6	69	4	1	42
159.621	0	128	163	17	155	238	28	117	156	61	136	213	11	4	4	-71	0	-3	-98	-7	-7	69	4	1	41
159.744	0	127	163	16	155	239	27	118	157	62	135	214	11	4	3	-70	0	-2	-98	-7	-6	69	4	1	40
159.867	0	127	164	16	155	238	27	118	157	61	134	214	9	4	4	-70	0	-3	-98	-7	-7	69	5	1	40
159.99	0	127	163	19	156	238	27	118	155	62	135	212	10	5	4	-69	0	-2	-100	-6	-6	70	4	0	43
160.113	0	127	162	18	155	238	27	116	156	62	135	213	11	5	3	-69	0	-2	-101	-7	-6	71	3	1	43
160.236	0	126	162	18	155	239	29	117	155	62	134	213	10	5	3	-70	0	-2	-100	-7	-6	70	5	1	41
160.358	0	126	162	18	155	238	29	117	156	61	135	213	9	5	2	-70	0	-2	-100	-6	-6	70	4	1	42
160.481	0	127	163	16	155	239	27	118	157	63	134	214	10	4	3	-69	0	-3	-97	-6	-7	70	4	1	39
160.604	0	127	163	16	156	239	27	118	157	62	135	214	11	5	3	-69	0	-3	-98	-6	-6	69	4	0	39
160.727	0	127	164	17	156	239	27	117	157	61	135	214	9	4	4	-69	0	-3	-98	-6	-6	70	4	1	40
160.85	0	126	163	18	155	238	26	117	156	62	135	213	11	4	3	-69	-1	-3	-100	-6	-6	70	4	1	42
160.973	0	126	161	19	155	238	27	117	155	62	135	213	11	4	3	-69	0	-3	-100	-6	-6	70	4	0	42
161.096	0	126	161	18	156	238	29	118	154	63	134	213	9	5	4	-70	0	-2	-100	-7	-7	71	4	1	41
161.219	0	126	162	18	155	239	29	117	155	62	135	214	10	5	4	-69	-1	-2	-100	-6	-7	71	5	1	42
161.341	0	126	162	17	154	239	28	118	155	61	134	213	11	4	3	-69	0	-2	-98	-6	-6	70	4	1	41
161.464	0	126	162	15	156	239	27	118	155	63	135	214	10	4	4	-69	0	-3	-97	-7	-6	69	4	1	41
161.587	0	127	163	16	155	239	26	117	157	61	136	214	10	5	4	-69	0	-2	-97	-6	-6	69	4	1	40
161.71	0	127	163	18	155	239	27	118	155	63	134	213	9	4	4	-69	-1	-2	-100	-6	-6	71	4	1	42
161.833	0	126	161	18	155	238	28	117	153	64	135	213	11	5	3	-69	0	-3	-100	-6	-7	71	4	0	42
161.956	0	127	161	18	155	238	27	117	153	62	134	213	11	5	3	-69	0	-2	-101	-6	-7	71	4	1	43
162.079	0	126	161	18	154	238	29	117	154	62	134	214	10	5	3	-69	0	-2	-99	-7	-6	70	4	0	41
162.202	0	126	162	17	155	239	28	117	155	62	135	213	10	4	4	-70	0	-2	-99	-6	-6	70	4	1	41
162.324	0	126	161	17	155	240	27	117	155	62	136	214	11	4	3	-70	0	-2	-98	-6	-6	70	4	1	41
[truncated: 1,691 more rows]

## Sheet: Add_info
Time	Marker	Accel_x	Accel_y	Accel_z	Gyro_x	Gyro_y	Gyro_z	Magnet_x	Magnet_y	Magnet_z	battery		ld_gain	pd_gain
[truncated: 3,011 more rows]
