# Supplementary material for: Charitable crowdfunding donation-intention estimation depending on emotional project images using fNIRS-based functional connectivity
Source: PLoS One. 2024 May 8;19(5):e0303144. doi: 10.1371/journal.pone.0303144 (PMC11078340; doi:10.1371/journal.pone.0303144)
Supplement: S1 File — (ZIP) [file pone.0303144.s001.zip › Some donation dataset/negative/subject56.xlsx]

## Sheet: D780
	SNR :	52	51	41	48	43	45	40	57	53	40	54	50	40	40	44
Time	Marker	ch1	ch2	ch3	ch4	ch5	ch6	ch7	ch8	ch9	ch10	ch11	ch12	ch13	ch14	ch15
0.24576	0	818	482	305	188	467	317	203	227	217	182	334	193	350	607	864
0.36864	0	818	482	305	188	467	317	203	227	217	182	334	193	350	607	864
0.49152	0	871	504	331	198	474	331	215	241	232	195	353	217	368	643	922
0.6144	0	896	547	331	201	478	331	221	249	240	206	367	228	373	656	954
0.73728	0	901	549	334	204	478	330	223	257	245	213	375	234	375	664	969
0.86016	0	903	550	334	203	478	334	224	258	245	217	376	238	382	667	969
0.98304	0	913	552	336	203	475	335	224	260	246	220	378	240	385	667	972
1.10592	0	917	547	335	202	474	335	223	261	244	219	378	237	386	669	977
1.2288	0	922	543	333	200	471	334	221	259	243	218	375	232	386	667	974
1.35168	0	917	544	333	201	471	333	221	258	244	219	375	230	387	664	979
1.47456	0	917	542	334	201	471	332	222	258	244	221	374	229	387	664	976
1.59744	0	918	543	335	200	471	333	221	258	244	220	376	230	388	665	978
1.72032	0	919	545	334	202	471	333	223	259	245	220	376	231	389	666	976
1.8432	0	918	546	337	202	473	335	224	259	245	222	377	231	389	666	981
1.96608	0	919	540	335	204	470	335	226	258	242	224	375	229	388	666	975
2.08896	0	919	540	334	203	469	333	225	256	242	222	374	229	389	665	979
2.21184	0	919	542	335	201	469	332	221	258	243	222	374	229	389	666	976
2.33472	0	916	541	335	203	469	331	224	259	244	222	375	230	390	665	981
2.4576	0	917	543	336	202	472	334	224	258	245	223	375	230	390	667	978
2.58048	0	918	544	337	204	469	334	226	258	247	223	376	231	391	668	980
2.70336	0	919	546	338	201	474	335	225	259	246	223	377	232	391	668	978
2.82624	0	915	539	335	204	469	334	227	258	243	224	374	229	390	666	979
2.94912	0	915	539	334	205	467	334	227	255	242	225	374	229	390	665	976
3.072	0	916	539	335	205	465	334	225	255	242	223	373	228	391	665	980
3.19488	0	912	541	335	201	471	333	223	257	243	222	374	229	390	666	976
3.31776	0	911	542	336	201	473	333	223	256	245	224	374	230	391	666	981
3.44064	0	912	542	337	200	472	334	225	258	246	225	376	231	392	666	978
3.56352	0	917	544	338	202	474	335	225	258	246	225	376	232	391	667	980
3.6864	0	918	539	335	204	472	334	226	257	244	225	374	230	390	664	977
3.80928	0	914	539	335	204	467	334	228	255	242	225	374	229	391	665	979
3.93216	0	913	540	336	205	466	333	228	255	242	225	373	229	391	665	977
4.05504	0	911	538	335	204	468	332	228	257	244	224	373	229	389	668	977
4.17792	0	913	540	336	203	469	334	228	256	244	225	373	230	391	668	977
4.3008	0	912	542	336	205	471	334	229	255	245	226	374	231	392	666	979
4.42368	0	912	542	338	204	470	335	230	257	244	226	374	230	391	666	977
4.54656	0	914	537	335	201	470	334	226	255	242	226	373	229	390	664	978
4.66944	0	911	537	334	203	466	334	228	255	243	225	372	229	390	664	975
4.79232	0	907	537	334	200	468	333	226	254	243	225	372	229	390	663	977
4.9152	0	908	539	334	204	467	334	229	255	243	226	373	230	390	663	976
5.03808	0	912	540	336	203	469	333	228	257	246	226	374	230	391	664	978
5.16096	0	908	542	336	200	473	333	226	257	247	225	375	231	391	665	975
5.28384	0	907	539	338	204	470	335	229	257	245	226	374	230	390	664	977
5.40672	0	905	535	334	204	467	334	229	255	243	226	372	229	389	663	976
5.5296	0	909	536	335	201	467	333	228	254	242	225	372	229	390	663	977
5.65248	0	906	536	334	202	467	333	227	254	242	224	373	229	390	663	975
5.77536	0	904	537	335	202	469	335	226	254	244	226	373	230	389	663	975
5.89824	0	905	540	335	199	472	334	227	255	245	226	372	230	391	664	974
6.02112	0	905	543	337	200	477	335	224	258	247	222	375	231	387	665	971
6.144	0	906	538	331	199	480	336	218	261	244	215	378	230	383	663	953
6.26688	0	908	536	331	199	475	336	217	264	244	213	380	230	381	664	956
6.38976	0	907	534	331	203	465	336	222	265	244	215	377	230	381	665	960
6.51264	0	913	537	332	200	466	336	220	265	245	216	377	231	382	667	963
6.63552	0	908	538	334	199	466	338	222	266	245	218	375	238	383	681	962
6.7584	0	906	538	335	203	465	339	227	266	247	220	375	235	384	681	966
6.88128	0	906	535	336	204	465	340	229	265	243	221	373	231	383	677	968
7.00416	0	908	533	334	205	464	341	224	264	241	218	373	229	383	675	965
7.12704	0	905	536	336	203	467	342	223	264	241	216	374	230	385	673	971
7.24992	0	903	537	337	204	469	341	225	267	244	218	375	231	386	673	968
7.3728	0	900	537	337	206	469	342	229	267	244	219	376	231	386	675	971
7.49568	0	910	540	339	205	473	343	228	269	245	218	377	233	387	676	970
7.61856	0	908	536	341	208	472	347	230	268	244	217	377	232	387	677	975
7.74144	0	905	534	338	206	471	347	227	265	242	219	375	230	387	676	972
7.86432	0	901	532	338	207	469	345	229	265	242	220	375	231	388	676	976
7.9872	0	907	535	339	204	471	347	225	265	241	217	374	231	388	676	975
8.11008	0	904	535	341	204	472	346	226	268	244	217	375	232	390	677	977
8.23296	0	898	537	340	205	474	345	229	269	244	220	376	232	390	678	975
8.35584	0	902	538	342	205	475	347	231	268	243	221	376	232	390	678	979
8.47872	0	903	530	339	207	473	348	229	266	241	219	375	231	389	677	977
8.6016	0	904	535	341	207	472	348	229	265	241	219	373	231	390	678	980
8.72448	0	897	533	341	208	471	348	230	265	242	221	373	231	390	683	975
8.84736	0	900	536	340	207	472	348	233	268	243	222	373	231	391	682	982
8.97024	0	908	537	344	206	477	348	231	267	243	220	375	232	393	681	979
9.09312	0	908	538	344	209	474	349	234	269	245	220	376	233	392	681	984
9.216	0	904	531	342	207	474	350	232	266	242	223	374	233	392	680	979
9.33888	0	898	532	341	207	473	350	231	265	242	222	373	231	392	680	982
9.46176	0	910	533	343	205	474	350	228	266	242	220	373	231	393	681	980
9.58464	0	904	533	342	208	472	349	231	266	241	220	373	232	393	682	986
9.70752	0	903	535	344	209	476	347	233	268	244	222	374	233	393	682	982
9.8304	0	901	536	343	209	475	349	234	269	245	222	376	234	394	683	982
9.95328	0	911	533	347	207	479	351	231	269	244	221	376	234	392	682	985
10.0762	0	905	530	342	208	476	350	230	266	242	220	373	231	393	681	986
10.199	0	901	533	344	208	476	351	233	265	242	221	373	231	393	682	979
10.3219	0	899	530	344	209	475	351	234	266	242	222	374	232	393	682	984
10.4448	0	905	534	345	208	475	351	232	268	243	220	374	232	394	683	990
10.5677	0	903	534	345	207	476	353	235	266	242	222	375	233	395	685	993
10.6906	0	903	534	347	206	480	352	234	268	243	223	375	234	395	683	987
10.8134	0	895	528	343	207	475	353	233	266	242	223	374	233	393	680	991
10.9363	0	907	531	345	208	475	352	231	266	242	221	374	232	394	680	992
11.0592	0	900	530	344	207	476	351	233	266	242	221	374	232	394	681	989
11.1821	0	889	534	344	209	475	351	235	268	244	223	374	233	395	680	981
11.305	0	894	536	346	209	476	352	235	268	244	223	376	234	395	682	958
11.4278	0	903	535	348	209	479	352	236	269	246	222	376	234	394	684	991
11.5507	0	905	526	344	207	475	353	235	266	242	223	372	231	394	682	990
11.6736	0	898	527	343	206	474	352	234	265	242	224	372	232	394	681	995
11.7965	0	897	529	346	205	473	352	235	265	242	223	373	232	394	681	991
11.9194	0	896	529	345	205	477	353	231	266	242	221	374	232	395	681	994
12.0422	0	901	533	347	207	475	354	237	266	243	222	374	233	395	682	989
12.1651	0	896	533	347	207	476	351	238	268	246	224	376	234	395	682	994
12.288	0	900	529	348	206	479	354	235	267	242	224	374	233	394	682	993
12.4109	0	898	527	345	209	474	352	235	266	242	222	374	233	396	680	996
12.5338	0	900	532	346	207	478	353	234	266	242	223	374	233	394	680	991
12.6566	0	896	528	345	208	477	353	237	265	242	224	373	233	395	679	991
12.7795	0	897	532	347	208	478	353	236	267	244	224	374	233	395	682	994
12.9024	0	898	532	349	210	478	354	238	267	244	222	376	234	396	683	991
13.0253	0	900	525	345	207	477	355	236	266	242	224	373	232	395	681	993
13.1482	0	899	527	346	208	475	353	237	266	241	225	372	231	395	683	993
13.271	0	898	526	346	207	474	353	235	264	242	223	373	232	396	681	995
13.3939	0	900	529	347	207	477	354	235	266	242	222	374	232	395	681	989
13.5168	0	896	531	347	206	481	354	234	268	244	223	376	233	396	681	993
13.6397	0	898	535	349	208	481	355	237	271	245	222	379	234	394	682	990
13.7626	0	898	525	345	209	482	357	234	270	243	218	379	232	393	681	995
13.8854	0	899	528	345	207	480	358	231	268	241	217	378	231	393	679	990
14.0083	0	896	526	345	207	477	357	232	268	242	220	378	231	394	680	991
14.1312	0	898	530	347	208	478	356	235	267	242	222	377	232	393	680	987
14.2541	0	898	530	348	209	479	357	235	268	243	220	378	234	394	681	997
14.377	0	900	533	350	207	483	356	233	269	244	220	378	234	394	682	991
14.4998	0	894	524	348	208	479	357	235	269	243	222	377	233	394	681	993
14.6227	0	895	527	347	206	478	356	235	268	242	223	377	232	393	684	994
14.7456	0	893	526	347	207	478	356	235	267	242	221	376	232	395	685	991
14.8685	0	897	529	348	209	480	356	234	268	242	221	376	233	395	683	990
14.9914	0	891	530	350	210	479	357	238	268	244	223	376	235	397	683	993
15.1142	0	895	534	351	209	483	359	238	268	243	224	377	234	395	684	995
15.2371	0	901	526	347	208	480	357	235	268	242	221	376	233	395	683	992
15.36	0	899	530	347	207	478	357	232	268	242	221	376	233	396	682	994
15.4829	0	891	528	348	208	480	357	234	268	242	222	376	233	395	682	990
15.6058	0	893	532	349	208	481	357	235	268	242	222	376	233	397	684	993
15.7286	0	901	532	350	209	483	357	236	268	243	220	377	234	397	684	996
15.8515	0	902	534	352	207	485	357	235	270	244	221	378	234	396	684	997
15.9744	0	892	525	346	209	479	357	234	268	242	222	375	232	395	683	993
16.0973	0	894	529	348	207	480	356	235	268	241	223	375	233	396	684	995
16.2202	0	896	526	348	208	480	356	234	267	242	221	376	233	397	684	997
16.343	0	898	531	350	209	481	356	234	268	242	222	375	233	396	686	998
16.4659	0	896	532	349	207	483	356	236	267	242	224	376	234	397	686	992
16.5888	0	893	530	352	206	483	358	235	269	242	223	376	233	396	685	995
16.7117	0	895	525	347	207	480	356	234	267	241	222	374	233	396	684	996
16.8346	0	899	528	349	207	480	356	233	267	241	222	375	232	397	684	993
16.9574	0	891	528	348	207	479	356	236	267	241	224	374	232	398	685	997
17.0803	0	894	532	352	207	482	357	235	268	242	223	376	233	398	684	995
17.2032	0	897	532	352	209	482	358	237	268	243	221	377	234	397	685	996
17.3261	0	901	525	349	208	480	358	235	267	241	222	374	233	397	684	991
17.449	0	890	520	348	207	479	356	235	266	240	224	374	233	398	684	997
17.5718	0	891	523	349	207	478	355	235	266	240	224	373	233	399	689	995
17.6947	0	905	524	351	209	478	355	235	266	240	223	372	235	398	686	989
17.8176	0	907	526	350	208	474	354	232	267	242	221	374	238	396	684	984
17.9405	0	899	529	353	209	476	353	235	267	242	223	375	238	397	684	985
18.0634	0	901	527	350	206	476	354	231	267	241	219	374	238	395	680	984
18.1862	0	907	528	349	208	476	354	227	267	240	215	374	236	393	680	977
18.3091	0	902	529	347	206	481	354	225	269	241	215	375	235	392	680	979
18.432	0	906	534	345	208	487	352	222	277	244	209	384	234	384	683	981
18.5549	0	911	537	346	209	491	358	219	284	244	202	390	235	377	685	979
18.6778	0	905	538	349	212	489	361	223	285	244	203	389	235	378	684	971
18.8006	0	906	532	346	209	490	362	221	281	243	204	386	234	377	681	972
18.9235	0	905	533	347	209	487	362	219	280	242	206	386	232	376	682	973
19.0464	0	906	534	347	207	486	364	219	279	241	205	386	232	377	683	972
19.1693	0	914	536	347	208	487	363	221	280	242	204	385	232	378	683	979
19.2922	0	903	540	349	208	487	363	223	280	242	208	385	233	380	683	977
19.415	0	898	536	350	209	489	366	224	280	243	210	385	232	379	685	981
19.5379	0	907	533	349	211	485	363	224	278	241	209	382	231	382	685	980
19.6608	0	912	530	349	208	487	362	222	277	242	209	382	232	384	683	984
19.7837	0	901	531	350	211	484	362	228	276	241	214	380	233	387	682	976
19.9066	0	899	534	351	211	485	363	230	276	242	216	380	234	388	682	984
20.0294	0	902	534	355	212	485	363	233	277	242	215	380	235	389	684	982
20.1523	0	918	526	352	212	482	362	231	275	241	217	376	234	391	684	985
20.2752	0	908	526	352	211	481	359	231	273	241	219	376	234	392	683	983
20.3981	0	900	528	352	211	481	360	233	274	241	218	376	235	392	683	984
20.521	0	902	528	353	209	484	360	230	273	241	219	375	234	393	686	984
20.6438	0	901	533	354	210	485	360	232	274	241	218	376	235	393	684	989
20.7667	0	906	536	356	212	484	361	237	276	243	220	377	234	391	684	983
20.8896	0	902	530	352	211	484	361	233	273	241	218	376	233	390	683	986
21.0125	0	919	535	351	208	491	362	226	274	240	214	379	233	388	683	984
21.1354	0	912	538	352	209	496	362	225	280	242	209	383	232	386	684	979
21.2582	0	907	538	351	210	497	365	226	282	243	212	383	231	385	685	982
21.3811	0	905	542	353	209	495	366	228	282	244	212	383	234	385	685	980
21.504	0	905	538	354	209	497	368	226	279	243	211	383	233	385	685	983
21.6269	0	908	536	350	208	494	367	225	277	241	211	380	231	385	685	980
21.7498	0	904	539	352	208	495	367	227	277	242	214	379	232	385	685	981
21.8726	0	904	538	354	209	495	368	227	277	241	214	380	233	386	684	980
21.9955	0	907	538	353	208	491	367	230	277	242	212	380	234	388	684	984
22.1184	0	910	539	356	209	497	368	231	277	242	216	380	234	387	684	983
22.2413	0	900	531	352	213	488	366	232	275	241	217	377	232	388	683	981
22.3642	0	905	535	353	210	492	366	231	275	241	215	377	233	389	683	985
22.487	0	907	535	354	209	493	366	229	276	241	214	377	233	389	684	980
22.6099	0	906	536	355	212	490	366	233	276	241	216	377	234	389	685	986
22.7328	0	908	540	358	210	493	367	233	276	242	218	379	236	391	685	984
22.8557	0	906	533	355	212	493	368	233	276	241	216	378	234	389	685	987
22.9786	0	909	533	355	210	492	366	231	274	241	215	376	233	389	684	982
23.1014	0	904	533	355	210	492	365	232	275	240	218	377	234	390	685	986
23.2243	0	907	535	356	212	489	366	236	274	241	219	376	234	391	685	985
23.3472	0	907	537	357	211	493	367	235	275	242	218	377	235	392	687	984
23.4701	0	910	539	360	211	493	368	237	275	242	217	379	235	392	688	989
23.593	0	903	533	355	212	490	367	238	275	241	219	376	233	391	686	985
23.7158	0	902	534	357	212	489	365	237	274	240	219	376	234	391	686	986
23.8387	0	907	534	355	212	489	366	236	274	241	218	376	234	391	687	986
23.9616	0	909	538	358	213	489	366	237	275	241	216	376	234	392	687	989
24.0845	0	901	538	357	211	493	367	237	274	241	219	378	236	393	687	986
24.2074	0	904	534	358	212	490	368	238	275	241	219	377	234	391	687	989
24.3302	0	908	534	356	213	489	366	236	273	240	217	376	233	391	685	986
24.4531	0	909	533	357	212	489	365	236	273	239	217	375	233	392	686	989
24.576	0	897	535	355	210	492	366	236	273	240	219	374	233	392	687	983
24.6989	0	903	537	356	213	489	365	239	274	240	220	375	234	392	688	988
24.8218	0	907	539	359	213	492	368	239	275	241	218	376	235	392	689	986
24.9446	0	905	532	356	213	492	366	237	274	241	218	375	234	392	688	989
25.0675	0	900	535	355	212	490	366	237	273	240	220	373	233	392	686	984
25.1904	0	898	534	355	212	488	365	237	274	240	220	374	233	392	687	985
25.3133	0	907	538	356	211	490	365	237	272	240	217	374	233	393	686	985
25.4362	0	902	537	355	211	491	366	235	273	240	219	375	235	393	687	990
25.559	0	903	542	359	212	493	366	238	274	242	220	376	236	393	688	984
25.6819	0	898	533	355	211	490	366	240	274	241	220	374	233	392	690	985
25.8048	0	905	536	357	211	490	365	237	272	240	218	373	233	392	686	985
25.9277	0	905	536	357	212	490	366	238	273	240	219	373	233	393	687	983
26.0506	0	901	536	355	211	489	365	238	273	240	220	374	234	393	687	983
26.1734	0	900	539	358	211	493	366	236	273	240	220	375	235	393	687	984
26.2963	0	901	536	359	213	491	367	240	274	241	218	375	235	393	688	986
26.4192	0	904	532	355	211	489	366	237	274	239	219	373	233	393	687	985
26.5421	0	904	532	355	212	489	364	237	272	240	220	371	233	393	686	985
26.665	0	902	534	355	211	489	365	237	272	239	219	373	233	393	686	985
26.7878	0	905	535	357	211	491	365	235	272	241	217	373	234	393	686	989
26.9107	0	903	537	356	209	492	364	237	273	241	219	374	234	394	687	983
27.0336	0	905	538	358	212	492	367	240	273	240	221	375	234	393	687	984
27.1565	1	899	533	355	212	489	365	237	273	240	218	374	233	392	685	985
27.2794	0	906	533	356	210	489	364	237	273	239	217	374	233	393	686	984
27.4022	0	902	535	355	208	490	365	235	272	239	219	373	233	392	686	982
27.5251	0	904	537	357	213	488	365	240	272	240	220	374	234	394	686	985
27.648	0	901	538	357	210	491	365	237	273	241	219	376	235	393	687	985
27.7709	0	906	540	361	210	495	366	238	274	241	218	376	235	393	687	989
27.8938	0	901	533	355	209	493	366	236	273	240	218	374	234	392	686	982
28.0166	0	902	535	356	211	488	364	238	272	240	220	373	233	393	686	985
28.1395	0	900	534	354	208	487	365	240	273	240	219	374	234	392	686	986
28.2624	0	908	538	356	210	490	364	236	273	239	217	375	234	392	686	982
28.3853	0	902	537	356	209	491	365	237	273	241	219	375	235	393	687	988
28.5082	0	905	540	359	211	493	366	242	273	241	220	375	235	392	687	986
28.631	0	905	532	354	210	491	365	237	272	239	219	374	233	392	687	989
28.7539	0	906	536	357	211	488	364	237	272	239	218	373	234	393	687	986
28.8768	0	900	533	356	210	487	364	237	272	240	219	373	233	393	687	988
28.9997	0	901	537	356	211	491	365	239	272	241	220	374	234	394	687	990
29.1226	0	904	538	358	210	491	366	238	273	240	219	374	235	395	688	983
29.2454	0	901	539	359	207	495	367	236	273	240	219	375	235	393	691	986
29.3683	0	901	532	357	211	490	365	238	272	240	220	373	233	393	689	985
29.4912	0	899	534	356	207	492	364	236	272	240	220	373	232	393	687	986
29.6141	0	905	536	357	211	488	364	238	272	239	219	373	233	393	687	981
29.737	0	903	534	355	210	487	364	237	271	239	218	372	233	394	687	988
29.8598	0	902	538	358	209	492	364	238	272	240	220	373	235	393	686	984
29.9827	0	900	537	357	211	489	365	240	274	241	221	374	235	394	686	987
30.1056	0	909	535	357	209	492	366	236	272	239	219	374	235	392	686	983
30.2285	0	902	532	355	210	487	365	237	271	238	219	373	234	393	684	987
30.3514	0	895	533	355	208	489	364	236	271	239	220	372	234	392	683	982
30.4742	0	897	533	356	209	488	364	239	271	239	221	372	234	392	683	986
30.5971	0	900	534	356	209	488	365	239	272	240	220	372	233	392	682	982
30.72	0	903	538	357	209	489	365	240	273	241	218	373	235	392	682	984
30.8429	0	891	528	354	209	485	365	240	272	240	221	371	234	390	681	981
30.9658	0	894	532	353	208	485	363	238	270	239	220	371	234	390	679	978
31.0886	0	902	528	353	208	485	363	237	272	240	218	371	233	389	679	981
31.2115	0	902	532	352	208	483	364	237	271	239	219	371	233	390	677	983
31.3344	0	891	531	355	209	485	363	240	271	240	220	371	233	390	678	981
31.4573	0	888	533	354	208	486	364	241	273	240	222	372	234	389	681	982
31.5802	0	900	530	355	207	488	364	237	273	240	219	371	234	389	679	982
31.703	0	895	525	350	205	479	363	238	271	238	218	369	232	389	676	983
31.8259	0	887	525	350	206	481	362	238	272	238	220	369	232	388	675	978
31.9488	0	886	526	349	208	481	362	238	271	239	220	370	233	388	673	978
32.0717	0	897	528	352	207	481	361	237	271	238	218	370	232	387	673	980
32.1946	0	889	529	351	208	482	363	238	272	239	219	370	233	388	673	983
32.3174	0	893	530	354	209	484	364	241	272	241	221	371	234	387	675	978
32.4403	0	884	521	349	205	478	363	241	271	238	221	369	232	387	673	978
32.5632	0	890	525	349	206	480	361	236	271	238	218	368	232	385	672	980
32.6861	0	889	523	348	203	477	361	239	271	239	219	367	233	385	671	981
32.809	0	886	528	350	207	479	362	240	271	238	222	369	231	387	671	973
32.9318	0	881	527	350	206	479	362	240	271	239	221	369	232	386	671	976
33.0547	0	891	531	353	206	482	363	240	272	239	219	369	232	386	672	981
33.1776	0	885	521	346	203	477	362	240	271	238	220	366	229	386	675	975
33.3005	0	884	523	348	202	476	361	241	270	238	221	366	231	385	671	974
33.4234	0	880	521	347	205	477	360	239	269	238	220	366	231	385	670	977
33.5462	0	888	525	348	205	479	361	238	270	238	219	367	231	386	669	982
33.6691	0	890	525	349	205	477	361	239	270	238	221	367	232	385	670	975
33.792	0	889	529	351	206	479	361	241	270	239	222	368	232	386	670	978
33.9149	0	877	521	347	205	479	361	239	270	237	222	367	231	384	670	975
34.0378	0	887	521	346	202	474	360	238	270	237	218	366	230	385	669	979
34.1606	0	885	520	345	202	472	360	238	270	237	219	365	230	385	668	974
34.2835	0	881	524	346	204	477	360	238	270	238	221	366	230	384	667	975
34.4064	0	883	524	347	205	477	360	239	269	238	220	366	232	384	668	975
34.5293	0	888	528	349	206	478	360	239	270	239	218	367	232	384	669	979
34.6522	0	885	526	351	207	479	361	240	271	239	220	368	232	385	670	974
34.775	0	880	521	345	201	477	360	239	270	238	221	366	231	384	668	973
34.8979	0	883	519	344	203	475	360	238	270	238	219	366	230	384	667	975
35.0208	0	880	521	345	203	475	360	236	270	237	218	365	229	382	671	972
35.1437	0	884	522	346	204	477	360	238	270	237	220	365	230	383	669	976
35.2666	0	881	526	347	204	478	360	241	270	238	221	366	230	384	670	973
35.3894	0	887	526	349	205	478	361	240	270	238	221	367	231	384	669	976
35.5123	0	878	520	346	204	480	360	237	270	238	218	365	230	384	669	973
35.6352	0	883	520	345	202	473	359	237	269	237	219	364	230	383	668	977
35.7581	0	879	520	344	204	475	359	237	268	237	221	363	230	384	668	974
35.881	0	885	522	346	205	475	358	236	268	237	219	365	230	383	668	976
36.0038	0	881	523	346	205	477	358	237	270	238	218	364	230	385	668	973
36.1267	0	883	527	349	206	477	360	240	269	239	220	366	231	384	669	974
36.2496	0	884	528	348	205	477	361	240	270	238	222	366	231	385	670	975
36.3725	0	885	521	346	205	477	360	237	269	237	219	365	230	383	669	977
36.4954	0	881	519	343	203	476	358	235	268	237	218	364	229	383	668	976
36.6182	0	883	522	345	204	475	358	237	269	237	219	364	229	384	668	974
36.7411	0	883	521	345	205	476	358	238	268	237	219	365	230	384	668	973
36.864	0	876	525	346	205	476	359	238	269	237	219	365	230	385	669	972
36.9869	0	887	527	348	206	477	360	238	270	238	218	367	231	384	669	975
37.1098	0	880	528	350	206	479	360	239	270	238	221	366	231	384	670	974
37.2326	0	881	521	346	204	477	359	238	269	237	221	364	228	384	673	973
37.3555	0	879	522	344	205	476	358	237	269	236	219	364	229	384	670	973
37.4784	0	881	523	346	204	475	359	236	268	237	218	364	229	384	670	978
37.6013	0	877	524	345	204	475	359	238	268	238	220	365	230	385	670	974
37.7242	0	883	528	348	202	481	359	237	269	238	220	367	231	385	670	976
37.847	0	885	528	350	206	477	360	239	269	240	219	367	231	385	671	974
37.9699	0	885	522	346	205	479	360	237	269	237	219	366	230	384	670	977
38.0928	0	880	521	345	203	476	359	237	269	237	220	365	229	385	669	973
38.2157	0	873	520	344	205	477	358	237	268	236	221	364	228	384	669	976
38.3386	0	886	524	345	204	476	358	237	269	237	219	365	229	385	670	976
38.4614	0	884	524	345	206	477	358	238	269	237	218	365	230	385	670	979
38.5843	0	881	528	349	206	478	358	239	269	237	221	367	231	385	670	975
38.7072	0	882	524	348	207	479	360	239	270	238	222	367	231	384	671	982
38.8301	0	884	520	345	204	477	359	236	269	237	218	365	230	384	669	975
38.953	0	884	519	345	202	479	358	232	269	236	218	365	229	385	670	978
39.0758	0	877	524	346	204	476	359	237	268	237	220	364	229	385	669	974
39.1987	0	878	523	347	204	477	359	238	269	237	220	364	230	385	673	979
39.3216	0	882	528	347	203	482	359	237	269	238	219	365	229	385	674	978
39.4445	0	887	530	351	206	479	360	240	269	238	219	366	231	385	672	979
39.5674	0	876	520	345	204	476	359	237	268	237	220	364	229	385	671	975
39.6902	0	874	524	344	204	477	358	236	268	236	221	364	229	385	671	975
39.8131	0	884	523	346	204	476	358	237	269	236	219	364	229	385	670	976
39.936	0	881	524	347	205	477	358	236	269	237	218	365	230	385	671	983
40.0589	0	879	528	349	205	479	359	238	269	237	221	366	230	387	672	976
40.1818	0	881	529	351	206	479	360	241	269	237	221	367	231	387	673	977
40.3046	0	882	521	346	205	478	360	237	269	236	219	365	230	387	673	979
40.4275	0	888	521	346	205	478	360	236	269	236	219	363	228	387	672	982
40.5504	0	877	519	345	205	477	358	236	268	235	220	364	229	386	671	977
40.6733	0	878	525	347	205	478	359	238	268	235	221	364	229	387	672	976
40.7962	0	883	523	348	207	478	358	238	268	237	219	365	229	388	672	979
40.919	0	882	529	348	207	481	360	238	268	237	219	366	230	388	674	984
41.0419	0	884	525	351	207	479	360	240	270	237	222	366	230	388	674	977
41.1648	0	873	520	346	206	479	359	238	268	235	221	365	228	387	673	979
41.2877	0	888	519	346	206	478	359	236	267	236	219	364	228	388	673	981
41.4106	0	883	522	346	204	481	357	233	268	235	219	363	228	389	673	985
41.5334	0	884	525	348	207	478	358	237	268	235	221	364	229	389	674	982
41.6563	0	877	527	349	207	480	359	238	268	236	221	366	229	389	675	980
41.7792	0	885	531	351	208	482	360	239	268	238	220	367	230	389	678	985
41.9021	0	884	521	346	208	480	360	238	268	235	221	364	227	390	679	981
42.025	0	881	525	346	207	479	359	239	268	235	223	363	228	389	676	981
42.1478	0	884	524	348	207	480	358	238	267	235	221	364	228	391	676	980
42.2707	0	886	526	348	208	478	359	238	268	235	221	364	229	391	677	983
42.3936	0	889	532	350	207	479	360	238	267	236	221	365	230	391	677	981
42.5165	0	888	530	350	208	482	360	240	267	236	224	367	230	391	679	985
42.6394	0	883	526	351	209	483	361	239	268	236	222	367	229	391	678	983
42.7622	0	885	522	348	206	480	360	237	266	235	219	365	228	391	677	987
42.8851	0	883	523	347	206	480	359	236	266	235	220	364	228	391	676	983
43.008	0	886	527	348	207	479	358	237	267	235	222	364	229	391	677	983
43.1309	0	883	528	349	207	480	359	239	267	236	222	365	229	392	678	983
43.2538	0	893	530	349	207	482	360	238	267	236	221	366	230	392	679	988
43.3766	0	898	532	352	209	484	360	239	267	236	222	367	231	394	680	983
43.4995	0	890	522	348	205	485	362	237	267	235	224	366	229	392	680	986
43.6224	0	888	524	348	207	479	359	238	266	235	221	365	228	392	679	984
43.7453	0	893	522	348	207	480	359	236	266	234	219	366	228	393	679	989
43.8682	0	889	527	348	207	480	359	236	267	235	220	364	229	392	679	984
43.991	0	892	528	350	208	480	359	239	267	235	223	366	229	393	680	985
44.1139	0	889	530	351	207	482	360	240	267	236	221	366	230	394	680	987
44.2368	0	893	528	354	209	484	360	238	267	235	220	367	229	393	682	991
44.3597	0	889	522	348	208	481	359	238	267	235	222	365	227	394	682	986
44.4826	0	890	522	349	207	479	359	238	265	235	223	364	228	393	680	988
44.6054	0	887	522	348	206	479	358	238	266	235	222	364	228	395	680	988
44.7283	0	891	527	350	208	479	358	238	265	235	221	365	229	395	681	984
44.8512	0	893	527	352	209	480	360	239	266	235	221	366	230	396	680	987
44.9741	0	890	532	353	208	482	361	241	266	237	224	367	231	395	682	988
45.097	0	896	525	353	207	482	361	241	266	235	223	366	229	395	682	989
45.2198	0	889	520	348	207	479	360	236	266	234	221	365	228	395	681	988
45.3427	0	892	523	348	207	481	359	237	265	234	221	364	228	395	682	990
45.4656	0	888	520	349	208	480	358	238	265	233	224	365	228	395	682	988
45.5885	0	887	527	351	208	479	358	238	265	235	222	365	229	395	683	992
45.7114	0	891	528	354	208	481	359	238	266	235	222	366	230	396	684	989
45.8342	0	888	532	353	210	482	360	241	265	236	222	367	231	396	684	992
45.9571	0	895	523	352	209	482	359	240	266	236	223	366	229	396	684	988
46.08	0	889	521	348	208	479	358	237	265	233	222	365	230	396	681	991
46.2029	0	896	524	350	207	481	358	237	265	234	220	365	229	396	682	987
46.3258	0	893	524	349	208	479	358	238	265	235	222	364	230	396	682	992
46.4486	0	890	525	351	209	479	358	239	265	234	224	366	230	396	682	988
46.5715	0	893	532	353	210	481	359	240	266	236	222	366	231	396	682	991
46.6944	0	891	526	353	209	483	360	238	266	235	220	366	231	396	683	989
46.8173	0	890	523	348	208	480	358	237	265	234	221	364	229	395	682	989
46.9402	0	894	523	349	208	480	358	238	265	234	222	364	229	395	682	988
47.063	0	889	525	349	205	477	357	239	265	234	221	365	229	394	681	991
47.1859	0	894	526	350	208	480	359	237	265	234	220	365	230	394	680	987
47.3088	0	888	528	351	209	480	358	238	266	235	221	366	230	395	681	988
47.4317	0	890	529	353	208	483	360	240	266	235	224	366	230	393	683	987
47.5546	0	892	519	348	205	481	359	234	265	234	221	364	228	393	683	984
47.6774	0	888	521	347	206	477	357	235	265	234	219	363	229	394	680	986
47.8003	0	893	521	349	206	477	358	237	264	233	221	363	228	394	679	988
47.9232	0	888	521	347	206	478	357	238	265	234	222	363	229	393	678	987
48.0461	0	890	525	350	207	478	358	237	264	234	221	365	230	394	678	988
48.169	0	891	526	351	210	479	358	239	266	235	221	364	230	393	679	985
48.2918	0	888	520	349	207	481	358	238	265	234	221	364	229	393	678	986
48.4147	0	887	517	347	206	475	357	237	265	234	222	362	228	392	677	983
48.5376	0	884	518	346	207	476	356	235	264	233	220	363	228	393	676	988
48.6605	0	888	519	348	206	476	357	236	264	234	219	362	229	393	674	983
48.7834	0	883	521	348	205	479	357	234	264	233	222	363	229	392	675	985
48.9062	0	885	523	351	208	479	358	238	265	234	223	364	230	393	676	983
49.0291	0	880	516	345	204	474	357	238	265	233	220	362	228	392	674	986
49.152	0	886	518	346	205	476	355	234	263	234	220	361	228	392	673	982
49.2749	0	881	515	346	205	474	356	234	263	232	222	361	228	392	674	982
49.3978	0	880	521	348	205	477	355	236	263	233	222	361	228	391	674	983
49.5206	0	888	521	348	206	477	355	235	263	233	221	362	229	393	674	980
49.6435	0	884	523	349	208	478	357	236	263	233	220	362	229	392	674	987
49.7664	0	882	515	345	206	475	356	234	263	232	221	360	228	392	673	979
49.8893	0	878	516	344	205	475	355	233	263	233	222	358	226	391	672	983
50.0122	0	886	518	346	203	477	355	229	262	232	220	360	227	390	672	977
50.135	0	885	519	345	205	475	355	233	263	233	219	360	227	391	672	984
50.2579	0	882	523	348	206	477	356	235	262	232	221	361	228	392	673	978
50.3808	0	881	520	348	207	477	356	235	263	233	222	362	228	391	674	981
50.5037	0	886	515	345	205	476	356	234	263	232	219	359	226	390	671	978
50.6266	0	885	515	344	205	473	354	232	260	232	219	359	226	390	671	982
50.7494	0	874	516	344	205	475	354	233	262	232	220	358	226	390	670	977
50.8723	0	881	517	345	205	474	354	234	262	231	221	359	226	390	671	979
50.9952	0	883	521	346	205	473	355	235	263	231	220	359	227	389	671	979
51.1181	0	888	521	349	206	476	356	235	263	232	220	360	228	389	671	980
51.241	0	872	515	344	205	474	355	233	262	232	220	359	225	389	670	976
51.3638	0	881	516	345	205	473	354	233	262	232	221	359	226	388	670	975
51.4867	0	881	515	344	204	473	353	231	262	231	219	358	226	389	669	978
51.6096	0	885	519	345	205	474	353	233	262	232	218	358	226	389	670	980
51.7325	0	872	518	346	205	474	355	233	262	232	222	359	228	390	671	976
51.8554	0	878	521	348	206	477	356	236	262	231	221	360	228	389	671	977
51.9782	0	879	513	344	205	475	355	231	262	230	219	357	225	388	672	979
52.1011	0	886	515	343	204	473	353	232	260	231	219	356	225	388	672	980
52.224	0	872	513	343	204	471	353	231	261	230	221	357	225	388	669	977
52.3469	0	873	517	344	204	473	354	233	260	231	221	358	226	389	669	979
52.4698	0	882	517	345	205	473	354	233	261	231	220	358	227	388	669	980
52.5926	0	882	521	347	206	474	355	234	261	232	220	359	228	388	669	982
52.7155	0	876	512	344	204	474	354	231	261	231	221	356	226	388	668	977
52.8384	0	870	513	342	203	472	352	232	260	230	220	356	226	387	667	977
52.9613	0	881	513	343	205	470	353	230	261	231	218	356	225	387	666	978
53.0842	0	873	514	343	204	471	353	231	260	231	219	356	227	387	666	982
53.207	0	878	517	345	205	472	353	233	261	231	221	357	227	387	667	973
53.3299	11	870	517	346	204	472	355	235	261	233	222	358	228	388	668	975
53.4528	0	878	512	344	204	472	355	232	261	231	220	358	227	387	666	976
53.5757	0	870	509	342	203	469	353	230	261	231	219	356	226	387	665	973
53.6986	0	866	511	343	202	470	352	232	260	230	222	356	226	386	668	974
53.8214	0	864	511	342	202	468	353	233	260	231	221	357	228	387	666	971
53.9443	0	873	517	344	203	471	353	233	261	232	221	357	228	387	666	976
54.0672	0	876	516	345	204	472	354	233	262	232	221	358	230	387	666	971
54.1901	0	866	509	340	203	470	353	233	261	232	222	355	227	386	665	972
54.313	0	865	509	341	201	469	351	231	260	230	221	356	227	386	664	970
54.4358	0	863	508	340	202	467	352	230	260	230	219	356	228	386	662	974
54.5587	0	869	513	342	203	468	352	232	260	231	220	356	228	386	663	969
54.6816	0	863	513	342	202	467	353	234	261	232	223	357	229	386	664	971
54.8045	0	868	517	346	204	472	354	236	261	233	222	359	229	386	664	969
54.9274	0	865	507	340	200	473	354	229	261	232	220	356	228	384	662	972
55.0502	0	865	509	340	202	467	352	231	262	231	220	355	228	385	661	967
55.1731	0	861	508	341	199	465	353	235	260	231	221	356	228	384	661	967
55.296	0	862	512	341	202	467	352	232	260	232	221	357	229	384	661	968
55.4189	0	867	512	342	204	468	353	234	261	232	220	357	229	385	662	972
55.5418	0	864	515	344	204	471	354	236	261	233	222	358	229	385	665	967
55.6646	0	865	508	341	200	472	354	233	262	232	224	356	227	383	663	965
55.7875	0	860	509	339	202	467	352	233	260	231	221	356	228	384	663	968
55.9104	0	867	508	340	201	466	352	233	261	232	219	357	228	384	663	965
56.0333	0	858	511	340	202	468	353	234	260	233	222	357	229	385	662	970
56.1562	0	866	515	344	204	469	353	237	261	233	223	359	230	384	663	966
56.279	0	862	509	343	204	468	354	234	262	232	222	358	230	384	663	969
56.4019	0	865	507	340	201	467	353	233	260	232	220	356	228	383	663	964
56.5248	0	856	507	339	200	468	352	231	261	232	222	356	229	384	662	966
56.6477	0	858	508	340	202	466	352	234	260	231	222	357	229	383	661	964
56.7706	0	863	510	342	203	466	353	234	261	232	221	358	230	384	663	962
56.8934	0	859	515	342	203	469	353	234	261	234	220	358	231	384	664	966
57.0163	0	860	506	342	203	467	354	235	261	232	222	357	229	384	663	965
57.1392	0	853	505	339	201	465	352	234	260	231	224	355	229	383	661	964
57.2621	0	862	507	341	201	465	353	233	260	232	220	357	230	384	661	962
57.385	0	860	507	340	199	469	353	231	260	232	221	356	229	383	661	967
57.5078	0	860	512	342	201	468	352	235	261	233	223	357	230	384	662	962
57.6307	0	854	512	344	203	468	354	237	260	234	224	359	231	384	663	965
57.7536	0	861	508	342	201	469	354	233	260	232	221	357	229	383	662	963
57.8765	0	865	505	340	201	465	351	233	259	231	220	357	229	384	662	967
57.9994	0	852	509	340	202	466	353	233	261	232	222	357	229	383	662	963
58.1222	0	856	509	341	202	467	352	234	261	232	224	359	231	384	663	964
58.2451	0	855	512	343	202	466	352	236	261	233	223	358	234	384	672	965
58.368	0	868	509	344	203	469	353	235	260	232	222	358	232	385	668	969
58.4909	0	852	505	339	201	466	352	234	260	232	223	356	229	384	664	962
58.6138	0	857	507	341	199	467	351	232	259	232	223	357	228	384	663	963
58.7366	0	857	508	341	203	465	352	233	259	232	221	357	229	385	663	965
58.8595	0	865	512	342	201	467	353	234	260	233	222	358	231	385	663	969
58.9824	0	858	512	344	203	469	353	237	260	234	225	360	233	386	667	963
59.1053	0	860	507	343	202	469	353	234	260	232	224	358	230	385	665	963
59.2282	0	859	504	341	201	466	351	231	260	232	221	357	229	386	664	966
59.351	0	861	508	341	202	467	351	233	260	231	222	358	229	386	664	965
59.4739	0	859	507	341	204	466	351	235	259	231	223	357	230	386	664	965
59.5968	0	856	512	343	202	469	353	237	261	233	223	360	231	387	664	963
59.7197	0	865	513	345	204	469	353	236	261	233	222	361	231	387	665	970
59.8426	0	857	506	341	203	468	354	234	260	232	222	359	230	387	665	965
59.9654	0	860	508	342	201	467	352	235	260	232	224	359	230	386	666	966
60.0883	0	856	506	341	202	467	352	235	260	232	222	358	231	388	666	965
60.2112	0	861	510	343	203	469	353	234	260	232	222	359	231	387	666	964
60.3341	0	860	511	343	204	469	353	236	260	234	224	360	234	388	669	968
60.457	0	860	513	345	203	471	354	237	262	232	224	360	233	387	670	969
60.5798	0	859	506	342	202	469	352	234	260	232	223	359	229	387	670	967
60.7027	0	862	508	341	202	467	352	232	260	231	221	359	230	389	668	965
60.8256	0	863	508	342	202	466	353	235	260	232	223	358	230	388	669	969
60.9485	0	856	509	342	203	468	352	237	259	232	225	360	232	389	674	967
61.0714	0	865	515	344	203	469	353	236	260	234	224	361	235	390	677	972
61.1942	0	861	509	344	204	468	354	235	261	233	224	360	231	389	671	974
61.3171	0	858	506	342	201	467	351	233	259	231	224	357	230	389	669	969
61.44	0	861	506	341	202	467	352	235	259	232	224	359	230	389	669	970
61.5629	0	861	508	341	203	466	352	233	258	233	222	358	230	390	669	971
61.6858	0	866	509	343	203	467	352	234	260	234	222	360	232	391	669	972
61.8086	0	858	515	343	203	467	352	236	259	233	225	361	232	391	670	970
61.9315	0	863	511	346	203	468	354	237	260	233	225	361	231	391	670	971
62.0544	0	862	507	340	203	466	352	233	259	232	222	360	230	391	669	971
62.1773	0	869	508	343	203	467	351	233	260	232	222	359	231	391	670	975
62.3002	0	859	509	342	203	467	352	235	260	232	224	359	231	391	670	970
62.423	0	862	513	345	203	466	352	236	259	234	225	360	231	392	671	971
62.5459	0	863	514	345	203	469	353	237	261	234	222	361	233	391	671	975
62.6688	0	868	509	344	204	468	353	234	260	232	223	360	231	391	671	973
62.7917	0	860	507	342	203	466	353	235	260	233	224	359	231	391	671	970
62.9146	0	859	510	343	203	467	352	235	260	232	224	360	231	391	671	972
63.0374	0	863	510	344	203	468	353	235	259	232	223	361	231	393	671	976
63.1603	0	869	515	346	204	469	352	237	260	233	224	361	232	393	672	973
63.2832	0	863	514	346	204	470	355	238	261	233	226	363	233	392	673	974
63.4061	0	864	508	343	204	468	352	236	260	232	224	360	231	392	672	974
63.529	0	866	508	344	203	466	353	233	259	232	222	360	230	392	672	979
63.6518	0	864	509	342	203	466	353	234	259	232	224	360	231	392	673	977
63.7747	0	862	511	344	204	469	352	236	259	233	225	361	231	392	672	973
63.8976	0	865	515	347	205	468	353	237	260	233	225	362	232	394	673	979
64.0205	0	869	514	349	205	470	354	238	259	233	223	363	233	394	675	977
64.1434	0	863	509	343	203	469	353	235	259	232	224	360	231	393	673	978
64.2662	0	867	509	344	203	469	352	236	259	231	224	359	231	393	673	975
64.3891	0	862	511	345	204	467	351	234	259	231	223	360	231	394	673	979
64.512	0	871	513	345	204	468	352	234	259	232	223	360	232	394	674	977
64.6349	0	862	515	346	204	469	353	237	259	232	225	362	234	394	680	975
64.7578	0	870	517	348	203	474	354	236	260	233	226	362	231	394	678	978
64.8806	0	870	509	344	203	468	353	234	259	232	223	360	230	393	674	976
65.0035	0	873	512	345	203	469	352	233	259	232	223	360	230	394	675	980
65.1264	0	868	510	345	203	469	353	236	259	232	224	359	230	395	675	975
65.2493	0	864	515	346	204	469	353	236	259	233	226	361	231	394	676	983
65.3722	0	875	516	348	206	470	354	236	259	234	224	362	232	395	677	978
65.495	0	870	512	346	205	472	354	236	259	232	223	361	231	395	677	983
65.6179	0	870	510	344	204	468	352	236	258	231	224	359	229	396	676	979
65.7408	0	866	510	344	204	469	352	234	258	232	225	360	230	395	677	980
65.8637	0	877	512	346	203	469	352	234	258	232	223	360	230	395	677	981
65.9866	0	873	515	346	202	472	352	233	259	232	223	361	231	396	678	984
66.1094	0	874	519	350	205	471	353	237	258	233	225	361	232	396	678	978
66.2323	0	870	510	347	204	471	354	235	260	231	224	360	230	395	677	979
66.3552	0	873	511	344	200	472	352	230	257	231	222	360	230	395	675	982
66.4781	0	874	510	345	204	468	352	233	257	231	223	359	230	396	676	980
66.601	0	869	512	344	203	468	352	234	258	231	225	360	230	396	676	981
66.7238	0	866	514	346	205	469	352	235	258	231	225	361	231	396	678	981
66.8467	0	872	517	347	205	470	352	236	258	232	223	361	231	396	682	985
66.9696	0	877	509	346	204	470	352	234	258	231	223	360	229	396	679	979
67.0925	0	867	508	343	203	467	352	234	258	231	225	359	229	395	676	979
67.2154	0	874	510	345	203	467	351	234	257	231	223	358	229	396	677	980
67.3382	0	870	510	344	203	466	351	234	257	231	223	359	230	396	676	980
67.4611	0	876	514	347	203	469	351	235	258	231	224	360	230	396	677	986
67.584	0	869	512	347	204	471	353	237	258	231	226	361	231	396	677	980
67.7069	0	873	508	344	202	467	351	232	257	231	223	359	229	395	675	982
67.8298	0	869	507	342	202	465	350	232	256	230	222	358	228	395	675	981
67.9526	0	869	509	342	202	468	349	232	256	230	223	358	229	395	675	983
68.0755	0	874	509	343	202	466	351	234	257	231	225	359	229	395	675	979
68.1984	0	869	513	345	204	466	352	235	257	232	224	360	231	396	676	984
68.3213	0	877	510	346	203	469	353	233	257	230	223	360	230	396	676	981
68.4442	0	868	506	341	200	467	351	229	256	230	223	357	229	395	674	981
68.567	0	869	506	342	202	463	351	231	257	230	225	358	229	394	673	979
68.6899	0	868	506	342	201	463	350	231	256	229	222	358	229	395	674	978
68.8128	0	871	510	345	202	465	349	231	256	230	222	358	228	395	674	984
68.9357	0	866	511	345	203	466	350	233	256	231	224	358	231	396	675	979
69.0586	0	869	513	346	203	468	352	236	257	231	226	360	230	395	674	982
69.1814	0	873	504	340	202	465	350	230	256	230	223	357	228	395	674	979
69.3043	0	875	508	342	202	463	350	231	256	230	223	357	228	395	674	983
69.4272	0	867	507	342	201	463	349	231	255	230	225	357	229	396	675	979
69.5501	0	867	511	343	202	464	350	233	255	230	225	358	229	396	676	980
69.673	0	875	512	346	204	465	350	233	256	231	223	360	231	397	677	980
69.7958	0	874	509	344	203	466	351	234	256	230	224	359	228	395	680	986
69.9187	0	865	505	342	201	463	349	232	255	229	226	357	228	396	675	981
70.0416	0	868	508	343	202	463	349	230	255	229	224	357	228	396	675	981
70.1645	0	877	507	343	202	462	349	231	254	229	223	358	228	397	676	982
70.2874	0	871	512	343	202	466	350	232	254	229	223	358	229	397	676	987
70.4102	0	872	514	346	204	467	350	234	256	231	226	359	230	397	677	982
70.5331	0	866	509	345	200	470	352	232	256	231	225	359	229	396	676	984
70.656	0	877	505	343	201	463	349	230	254	229	223	358	228	396	677	984
70.7789	0	870	506	341	202	464	349	231	254	229	223	356	228	397	676	989
70.9018	0	873	509	343	202	465	349	232	255	230	225	357	229	397	676	981
71.0246	0	867	510	343	203	464	349	232	254	230	224	359	230	398	676	984
71.1475	0	878	516	345	203	467	350	233	255	230	223	359	230	397	678	988
71.2704	0	878	512	347	203	468	351	232	257	232	224	361	231	398	678	991
71.3933	0	876	508	343	203	465	351	232	255	228	225	359	229	398	677	987
71.5162	0	866	508	343	203	463	350	231	254	229	224	359	229	398	677	986
71.639	0	876	510	344	203	466	349	230	255	229	222	358	229	397	677	991
71.7619	0	876	512	344	203	465	351	232	255	229	223	359	230	398	678	985
71.8848	0	875	516	348	204	466	350	234	257	231	226	359	231	399	679	987
72.0077	0	870	512	348	203	467	352	233	255	231	225	361	231	398	680	987
72.1306	0	873	509	344	202	466	350	232	255	229	222	359	228	397	681	990
72.2534	0	876	509	344	202	464	349	230	255	230	224	358	229	399	682	985
72.3763	0	875	512	346	203	466	350	233	255	230	225	358	230	399	680	984
72.4992	0	877	512	346	205	467	351	233	254	230	224	360	231	400	681	986
72.6221	0	875	518	347	205	467	351	234	257	232	224	360	231	400	681	986
72.745	0	880	513	350	205	469	352	234	257	231	224	360	230	400	680	985
72.8678	0	870	508	344	203	466	352	233	254	229	225	359	229	400	680	984
72.9907	0	877	509	346	204	466	351	231	254	229	224	359	230	400	680	986
73.1136	0	873	511	345	202	465	351	231	255	229	222	359	230	399	681	986
73.2365	0	879	513	346	204	468	352	233	255	230	224	360	231	400	681	987
73.3594	0	875	517	347	203	467	352	236	257	232	226	361	232	401	681	985
73.4822	0	881	512	349	205	467	352	233	257	231	225	360	231	399	681	982
73.6051	0	872	507	345	203	466	351	231	255	229	222	360	229	400	679	985
73.728	0	877	509	345	202	466	351	232	255	230	224	359	230	400	680	985
73.8509	0	866	509	343	204	465	351	232	255	230	225	359	230	400	680	986
73.9738	0	879	511	346	204	466	351	233	255	230	223	360	231	400	680	981
74.0966	0	875	513	346	202	464	352	237	255	230	223	361	231	400	680	989
74.2195	0	874	505	343	203	465	352	233	255	230	225	359	230	399	679	980
74.3424	0	866	506	341	202	463	349	232	254	229	225	359	228	399	679	984
74.4653	0	876	506	342	201	463	349	231	255	229	223	358	229	398	678	981
74.5882	0	870	506	342	200	466	349	228	255	229	223	359	230	399	678	987
74.711	0	867	510	344	202	463	351	234	255	230	225	359	232	399	678	980
74.8339	0	863	509	345	203	464	350	236	255	230	227	360	231	398	677	985
74.9568	0	871	504	341	201	464	350	231	255	229	223	359	229	397	677	980
75.0797	0	869	501	340	201	459	348	230	254	229	223	357	228	398	678	985
75.2026	0	862	503	340	200	461	348	231	254	229	224	356	229	397	675	979
75.3254	0	864	502	340	201	461	348	233	254	230	225	358	230	398	674	983
75.4483	0	869	507	342	202	461	349	233	254	230	224	359	230	397	675	979
75.5712	0	870	504	343	203	462	348	234	256	232	224	360	231	399	675	986
75.6941	0	860	499	338	199	460	349	232	254	229	226	357	228	397	673	979
75.817	0	857	498	338	199	460	347	230	255	229	225	358	229	397	673	980
75.9398	0	860	501	338	200	460	347	230	253	229	223	358	229	397	673	981
76.0627	0	867	501	340	198	457	347	234	254	229	224	357	229	396	673	987
76.1856	0	858	506	340	201	460	347	234	254	230	227	359	229	396	674	978
76.3085	0	863	499	340	200	458	348	233	254	228	226	358	229	397	672	978
76.4314	0	855	496	335	198	457	346	228	254	228	224	356	228	395	671	980
76.5542	0	865	499	337	199	458	346	229	253	229	224	356	229	396	670	982
76.6771	0	855	499	336	200	455	346	231	253	229	226	356	229	395	671	976
76.8	0	859	505	338	201	457	346	232	255	229	225	357	230	395	671	976
76.9229	0	858	503	340	201	460	347	232	254	229	223	357	230	394	671	980
77.0458	0	861	497	336	197	460	346	228	253	229	224	355	228	395	669	977
77.1686	0	856	496	335	198	456	344	231	253	229	226	355	227	394	669	974
77.2915	0	855	499	336	199	456	345	229	253	228	225	355	228	394	668	974
77.4144	0	856	499	336	197	455	345	229	253	228	223	355	228	394	669	979
77.5373	0	861	503	337	199	457	345	233	254	229	225	356	230	394	668	976
77.6602	0	860	503	340	201	458	346	233	254	230	226	358	230	394	669	975
77.783	0	855	498	337	199	458	347	232	254	228	225	356	228	392	667	973
77.9059	0	856	497	336	198	455	344	229	253	228	223	355	228	393	668	977
78.0288	0	854	499	336	199	454	345	230	252	228	224	355	228	392	669	975
78.1517	0	862	501	338	199	458	345	232	253	229	227	355	228	392	669	975
78.2746	0	856	503	337	200	457	345	232	253	230	226	356	229	393	668	974
78.3974	0	863	500	339	200	458	346	232	254	229	223	356	228	393	669	980
78.5203	0	858	496	335	199	456	345	229	252	228	224	354	227	393	667	974
78.6432	0	857	500	336	199	457	344	231	253	228	226	355	228	392	667	973
78.7661	0	855	499	337	200	455	345	230	252	229	225	354	228	392	668	973
78.889	0	853	503	337	199	457	345	230	253	229	223	355	229	393	669	973
79.0118	0	863	507	341	201	459	347	232	254	229	225	357	232	393	672	975
79.1347	0	854	498	337	200	459	345	231	253	228	226	355	228	393	669	973
79.2576	0	861	499	337	198	455	345	229	252	229	224	354	227	392	668	976
79.3805	0	859	498	337	199	456	343	228	252	227	222	355	228	393	668	974
79.5034	0	861	504	337	200	457	344	230	252	228	224	355	229	392	669	978
79.6262	0	862	504	340	200	457	345	232	253	229	226	356	229	394	668	975
79.7491	0	859	508	341	202	461	345	232	254	229	225	357	231	394	671	980
79.872	0	868	499	339	199	459	346	230	253	228	223	356	227	394	670	977
79.9949	0	858	501	338	199	457	345	229	253	228	224	354	228	394	669	980
80.1178	0	865	502	340	199	457	345	229	253	228	225	356	227	393	670	976
80.2406	0	861	503	339	201	458	345	230	252	228	224	356	229	394	671	981
80.3635	0	870	510	340	200	459	346	230	253	229	223	357	228	395	671	979
80.4864	0	863	505	343	201	460	346	231	255	229	226	358	231	395	674	981
80.6093	0	863	503	338	202	460	346	230	252	228	226	356	227	394	671	977
80.7322	0	871	502	340	200	460	346	229	252	227	224	356	228	396	673	975
80.855	0	866	506	339	200	458	346	229	252	228	223	356	228	396	672	980
80.9779	0	870	508	342	201	460	346	232	253	228	224	357	228	397	674	980
81.1008	0	865	510	344	200	461	346	233	256	230	226	358	229	396	674	979
81.2237	0	876	508	344	202	463	347	232	255	230	224	358	229	395	675	978
81.3466	0	867	502	340	200	460	346	229	252	227	223	357	227	396	674	985
81.4694	0	869	505	342	200	460	346	229	252	227	224	355	228	396	674	981
81.5923	0	867	504	341	201	460	346	231	252	227	226	357	228	397	676	981
81.7152	0	871	508	343	202	460	347	231	253	227	225	358	229	398	676	980
81.8381	0	871	509	344	201	462	346	232	254	229	224	359	230	398	677	986
81.961	0	869	510	346	200	466	348	231	255	230	226	359	229	398	677	983
82.0838	0	870	502	342	200	461	348	231	254	227	226	357	228	397	676	982
82.2067	0	869	504	341	199	458	349	232	253	227	224	357	228	398	675	980
82.3296	0	871	503	342	202	459	347	230	253	227	224	358	228	398	675	985
82.4525	0	865	506	342	201	460	347	232	253	227	226	358	229	398	677	981
82.5754	0	869	509	344	201	462	347	235	253	229	227	360	231	398	676	984
82.6982	0	872	509	346	201	467	346	232	256	231	226	361	231	397	677	981
82.8211	0	871	503	343	202	461	348	232	255	228	225	359	230	398	676	985
82.944	0	864	502	342	200	459	347	232	253	228	226	358	230	398	676	981
83.0669	0	868	503	342	201	460	348	233	253	229	227	358	230	397	675	984
83.1898	0	870	504	342	201	459	346	233	253	228	225	359	230	398	676	982
83.3126	0	876	508	344	201	460	349	234	254	229	225	360	231	398	675	984
83.4355	0	862	508	345	203	463	348	237	255	231	227	361	232	399	677	983
83.5584	0	868	503	342	199	465	348	232	254	229	227	360	230	398	676	979
83.6813	0	869	499	341	201	459	346	231	253	228	224	358	229	397	675	982
83.8042	0	872	504	341	201	459	346	232	253	227	225	358	230	397	674	984
83.927	0	862	502	341	201	460	346	233	253	229	227	358	229	397	673	981
84.0499	0	862	507	342	201	459	346	234	254	230	227	359	231	397	674	983
84.1728	0	872	508	344	201	459	346	235	256	232	227	360	231	397	675	982
84.2957	0	870	508	346	202	462	348	236	256	231	226	361	231	397	676	987
84.4186	0	863	500	341	198	461	348	231	254	229	228	358	229	396	673	979
84.5414	0	863	500	340	200	458	346	233	253	228	227	359	229	398	673	981
84.6643	0	870	501	340	199	457	346	232	254	228	224	358	229	396	673	981
84.7872	0	863	503	341	201	459	347	234	253	229	225	358	231	397	673	986
84.9101	0	866	506	343	200	458	348	237	254	230	228	359	231	398	674	980
85.033	0	862	509	343	202	460	347	236	256	232	228	360	232	397	674	981
85.1558	0	870	506	344	202	462	348	234	255	229	226	359	231	396	674	983
85.2787	0	865	501	340	201	458	347	233	253	230	225	358	230	395	673	985
85.4016	0	864	503	341	201	459	346	234	254	229	227	358	230	396	672	978
85.5245	0	862	502	339	199	458	345	233	254	229	227	359	230	396	672	979
85.6474	0	865	507	340	199	460	346	232	255	229	226	359	231	396	673	983
85.7702	0	871	510	342	202	460	348	236	255	230	227	360	232	397	673	980
85.8931	0	863	503	342	201	461	347	236	255	229	229	358	230	396	673	979
86.016	0	862	502	340	200	458	347	233	254	227	227	358	229	395	673	980
86.1389	0	864	501	339	199	457	346	231	253	228	225	357	228	395	674	983
86.2618	0	869	504	340	199	458	346	232	253	228	226	357	230	396	674	980
86.3846	0	865	504	341	201	459	347	235	254	229	228	356	231	397	672	980
86.5075	0	867	509	342	202	460	347	238	254	230	228	359	231	396	673	981
86.6304	0	870	504	344	201	462	347	236	256	231	227	359	230	396	673	984
86.7533	0	865	498	338	199	457	346	234	254	228	227	356	229	396	672	980
86.8762	0	868	501	339	200	456	346	234	254	228	228	355	229	396	671	979
86.999	0	865	499	339	199	456	345	233	253	228	226	356	229	395	671	980
87.1219	0	872	504	341	200	459	345	233	253	229	225	357	230	396	672	984
87.2448	0	866	504	341	201	459	345	234	254	229	227	356	231	396	673	980
87.3677	0	870	507	344	202	460	347	237	255	229	229	358	231	396	672	980
87.4906	0	865	499	337	200	457	345	233	254	228	227	356	228	396	673	981
87.6134	0	872	502	339	200	457	345	231	253	227	224	356	228	395	671	979
87.7363	0	868	501	338	199	456	345	231	252	227	226	356	229	396	672	984
87.8592	0	868	504	340	200	456	345	234	254	227	228	355	228	395	672	979
87.9821	0	871	505	341	201	458	346	235	253	228	226	357	229	396	673	982
88.105	0	869	505	341	201	460	346	232	254	228	224	357	228	395	673	981
88.2278	0	870	499	338	200	455	345	231	252	227	227	354	227	394	672	983
88.3507	0	866	500	338	199	457	345	231	253	227	227	354	227	395	671	981
88.4736	0	873	500	339	199	457	343	232	253	227	225	355	228	395	671	977
88.5965	0	866	504	338	201	457	344	232	253	227	224	355	228	396	672	982
88.7194	0	870	506	340	201	457	345	234	253	227	227	356	229	396	673	981
88.8422	0	869	503	340	200	459	346	234	254	227	228	356	228	396	674	982
88.9651	0	871	499	336	198	455	344	232	252	226	225	354	227	396	672	979
89.088	1	867	497	336	199	453	343	230	252	226	224	352	225	394	670	986
89.2109	0	864	498	336	198	455	343	230	251	226	225	352	226	395	670	979
89.3338	0	869	498	337	200	456	343	232	252	226	227	354	227	395	671	980
89.4566	0	864	502	338	199	454	344	232	252	226	225	353	227	394	672	979
89.5795	0	874	502	340	200	458	344	232	254	228	226	354	228	395	672	984
89.7024	0	858	494	336	199	454	343	231	252	225	226	353	226	394	670	978
89.8253	0	864	494	334	198	453	342	230	250	224	225	351	226	394	669	982
89.9482	0	865	493	334	198	453	342	229	251	225	223	353	226	394	669	980
90.071	0	868	495	336	198	453	342	229	251	225	224	352	226	394	668	981
90.1939	0	860	498	337	199	453	342	231	252	227	226	353	227	393	669	978
90.3168	0	864	499	338	199	454	344	234	252	226	226	354	227	393	669	975
90.4397	0	867	492	334	198	454	343	230	252	225	223	352	225	392	668	978
90.5626	0	866	492	333	196	451	342	227	251	225	224	351	225	392	667	981
90.6854	0	857	492	332	196	450	340	229	251	224	226	350	226	392	667	976
90.8083	0	858	494	334	197	453	341	230	251	225	225	351	226	392	666	977
90.9312	0	864	495	335	198	452	341	230	251	226	223	352	226	392	667	978
91.0541	0	866	500	336	199	455	343	232	252	226	225	353	230	392	669	983
91.177	0	861	490	334	196	453	342	230	252	224	226	352	226	391	667	975
91.2998	0	854	489	332	196	451	341	228	251	225	225	349	225	390	666	974
91.4227	0	862	488	332	196	448	341	228	250	224	224	350	225	390	665	978
91.5456	0	856	490	331	196	450	340	229	250	225	223	349	227	390	670	975
91.6685	0	860	493	334	197	451	340	231	251	225	226	351	226	390	667	975
91.7914	0	855	496	333	194	456	340	229	253	226	225	352	227	391	667	974
91.9142	0	861	494	336	197	453	341	232	254	227	224	352	227	391	668	980
92.0371	0	855	489	331	197	451	341	227	251	225	224	350	224	389	665	978
92.16	0	858	489	332	195	451	340	228	250	224	225	350	225	390	665	975
92.2829	0	855	489	331	196	450	340	228	251	224	223	350	225	390	665	975
92.4058	0	863	492	334	197	451	340	229	251	225	223	351	226	391	665	979
92.5286	0	856	494	332	197	452	341	230	251	226	225	352	229	390	669	978
92.6515	0	860	496	336	199	454	342	232	254	227	227	353	228	389	669	975
92.7744	0	854	487	331	195	453	342	229	252	225	224	350	225	390	666	977
92.8973	0	860	490	332	195	451	342	227	251	224	223	349	225	389	666	974
93.0202	0	853	489	332	194	452	341	227	251	224	225	350	225	389	665	981
93.143	0	856	494	333	196	451	341	230	252	224	226	351	225	390	666	976
93.2659	0	858	495	334	197	454	341	230	253	226	226	351	231	390	670	979
93.3888	0	863	496	337	196	458	342	229	253	227	224	352	228	390	669	978
93.5117	0	857	486	331	196	451	343	228	251	224	224	349	225	390	666	977
93.6346	0	853	489	331	194	451	341	228	252	224	226	350	225	389	666	975
93.7574	0	853	489	331	196	453	341	228	252	224	224	350	225	389	666	974
93.8803	0	857	494	331	197	452	341	229	252	225	224	350	225	390	666	977
94.0032	0	857	494	334	197	453	341	230	253	225	225	351	229	391	669	977
94.1261	0	856	500	336	197	456	340	233	256	229	228	353	232	390	672	977
94.249	0	858	488	335	198	453	343	230	253	225	224	352	226	390	667	976
94.3718	0	859	490	332	196	452	340	227	251	224	223	349	225	388	666	981
94.4947	0	851	489	333	195	451	341	229	252	224	225	350	225	389	668	974
94.6176	0	852	490	333	196	453	342	230	252	225	225	349	226	390	667	977
94.7405	0	862	493	334	197	453	342	231	253	225	224	350	227	391	666	977
94.8634	0	858	497	336	198	455	343	230	253	226	224	352	227	390	668	978
94.9862	0	855	489	335	196	455	343	231	252	225	227	352	226	389	667	975
95.1091	0	853	488	332	195	451	342	228	252	224	225	349	225	390	666	977
95.232	0	862	490	334	196	451	342	228	252	225	223	350	226	389	665	977
95.3549	0	855	490	333	196	451	341	229	252	225	224	350	227	389	665	982
95.4778	0	859	492	335	194	456	342	229	252	226	226	351	227	389	666	976
95.6006	0	856	497	334	197	454	342	231	253	226	227	352	231	390	672	976
95.7235	0	864	489	336	196	454	344	228	252	225	224	350	225	389	666	978
95.8464	0	857	486	331	195	451	341	228	252	223	223	348	225	389	665	981
95.9693	0	858	488	333	196	452	341	228	251	223	225	349	225	389	665	977
96.0922	0	854	488	333	196	451	340	229	251	225	225	350	225	390	665	974
96.215	0	858	493	334	196	453	341	229	252	224	224	350	226	390	665	980
96.3379	0	860	493	334	197	452	343	231	252	225	224	350	230	391	668	976
96.4608	0	856	491	337	196	454	343	232	252	225	226	350	226	389	667	977
96.5837	0	848	485	332	194	451	341	229	251	223	225	349	225	389	665	974
96.7066	0	857	488	334	196	452	341	228	250	224	223	348	225	390	665	980
96.8294	0	857	487	334	195	450	341	230	251	224	224	348	226	390	665	976
96.9523	0	853	492	333	196	452	341	230	251	224	226	349	226	391	666	977
97.0752	0	858	493	336	197	451	342	231	251	226	225	351	230	391	674	978
97.1981	0	854	494	336	197	454	344	232	252	225	224	351	229	390	669	978
97.321	0	860	486	334	194	452	342	229	251	223	224	348	225	390	665	979
97.4438	0	855	488	332	196	452	342	229	251	224	226	348	225	389	665	976
97.5667	0	860	488	334	195	452	342	229	251	224	224	348	225	389	666	978
97.6896	0	857	491	333	196	451	342	229	251	225	224	349	226	391	666	978
97.8125	0	859	495	336	197	454	343	231	252	225	226	349	228	390	667	977
97.9354	0	859	489	338	197	454	344	231	252	225	227	350	229	390	669	977
98.0582	0	859	486	333	196	450	342	229	251	224	224	348	225	390	667	975
98.1811	0	859	486	334	195	451	342	228	252	223	222	348	225	390	666	981
98.304	0	856	488	334	195	451	341	228	252	224	225	347	225	391	665	975
98.4269	0	856	489	336	198	452	342	230	252	224	226	349	226	391	667	978
98.5498	0	860	496	334	198	454	343	230	253	224	224	350	226	392	668	979
98.6726	0	867	492	339	198	456	344	231	251	225	224	350	229	392	670	981
98.7955	0	850	486	333	196	452	343	228	252	224	226	347	224	390	666	976
98.9184	0	859	486	335	195	450	342	228	250	223	225	347	225	391	666	973
99.0413	0	859	488	334	195	451	340	227	250	223	223	348	225	390	666	979
99.1642	0	865	490	336	196	451	342	229	250	224	225	348	225	392	667	983
99.287	0	855	493	336	197	452	343	231	252	224	227	348	226	392	668	979
99.4099	0	860	494	338	197	455	344	232	252	224	226	350	226	391	668	980
99.5328	0	860	485	335	198	453	343	229	251	223	223	348	225	392	667	981
99.6557	0	861	488	335	195	452	342	228	250	223	223	348	225	391	666	985
99.7786	0	862	486	335	196	452	342	228	251	223	227	347	225	392	666	978
99.9014	0	859	491	337	197	453	342	229	251	224	225	347	226	391	667	978
100.024	0	860	492	336	197	453	343	229	251	224	224	349	228	392	673	980
100.147	0	865	494	339	197	454	343	231	254	225	225	349	226	392	669	981
100.27	0	861	484	334	197	452	342	229	250	222	226	347	225	392	668	979
100.393	0	860	486	333	196	451	342	228	249	223	225	347	224	391	667	978
100.516	0	861	485	335	197	451	342	227	250	223	223	346	224	392	667	984
100.639	0	862	489	335	197	451	342	229	250	224	225	347	226	392	667	979
100.762	0	859	489	336	197	452	342	230	251	224	227	349	227	392	668	980
100.884	0	862	495	337	197	453	342	231	253	225	225	349	227	392	668	981
101.007	0	861	483	334	197	452	342	228	251	223	223	348	225	391	666	985
101.13	0	858	482	333	194	449	342	227	250	223	223	346	224	391	665	982
101.253	0	858	482	333	195	449	341	228	250	221	226	346	225	390	665	979
101.376	0	856	485	333	195	450	341	228	250	224	224	346	224	390	664	981
101.499	0	857	486	335	196	450	341	229	250	223	223	348	226	392	665	979
101.622	0	856	491	334	195	454	342	228	251	225	225	347	231	392	670	982
101.745	0	859	485	336	196	451	342	231	252	225	227	348	226	390	665	979
101.868	0	850	482	332	194	448	341	228	251	222	224	345	225	390	663	981
101.99	0	857	481	333	194	448	340	228	250	223	222	346	225	388	663	978
102.113	0	851	482	331	195	448	340	228	250	223	224	345	226	389	663	979
102.236	0	853	483	332	195	448	340	229	251	224	226	346	227	390	663	977
102.359	0	853	488	332	196	450	340	231	251	225	225	348	227	389	663	975
102.482	0	855	483	335	196	449	342	230	251	224	224	347	226	388	663	981
102.605	0	845	479	330	194	446	340	228	250	222	224	344	226	387	660	976
102.728	0	850	479	331	193	446	339	227	250	223	224	344	225	386	660	977
102.851	0	849	480	330	191	448	339	225	250	223	223	344	225	387	660	975
102.973	0	854	482	332	194	447	340	227	251	223	223	346	226	387	661	978
103.096	0	844	486	331	194	448	339	231	252	225	225	347	227	388	661	975
103.219	0	848	485	334	196	449	340	232	253	225	227	348	229	387	664	980
103.342	0	851	478	330	193	446	341	228	251	223	223	344	225	385	659	974
103.465	0	851	476	328	192	445	339	226	251	222	222	343	225	385	658	978
103.588	0	838	478	328	192	445	338	228	250	222	224	343	224	385	662	973
103.711	0	846	480	330	193	444	338	229	250	224	225	344	226	386	659	973
103.834	0	846	482	330	193	444	338	228	251	225	223	346	227	386	659	975
103.956	0	848	488	331	194	449	338	231	253	227	223	346	232	386	664	978
104.079	0	839	478	332	192	450	341	227	251	224	226	345	226	386	659	972
104.202	0	836	477	327	192	446	340	227	249	223	224	343	226	385	657	971
104.325	0	848	478	329	192	445	339	227	250	222	222	344	226	385	657	974
104.448	0	844	478	329	190	447	339	226	250	223	223	344	226	385	658	971
104.571	0	838	483	329	193	446	339	230	250	224	226	345	230	386	662	970
104.694	0	843	485	332	194	447	340	231	251	224	226	346	231	385	664	970
104.817	0	843	477	329	193	447	340	229	250	223	223	345	228	385	661	976
104.94	0	845	478	329	192	445	339	227	249	223	222	343	225	384	657	972
105.062	0	847	476	329	191	445	338	228	250	223	224	343	226	384	657	972
105.185	0	834	478	328	192	443	338	228	250	224	224	343	225	384	658	969
105.308	0	846	484	329	192	445	339	229	250	224	223	344	230	385	663	977
105.431	0	843	484	330	193	445	340	229	251	224	224	346	231	386	664	973
105.554	0	846	480	331	193	447	342	230	251	224	227	345	228	384	661	972
105.677	0	839	475	328	192	444	340	227	249	223	223	342	224	384	658	972
105.8	0	841	477	329	193	442	338	225	250	223	221	342	224	384	658	975
105.923	0	837	477	328	191	442	339	227	250	223	223	342	228	384	665	972
106.045	0	846	483	328	193	445	338	230	250	224	226	344	229	385	664	972
106.168	0	844	483	331	194	447	339	230	250	224	225	345	231	386	664	975
106.291	0	849	485	332	193	447	339	231	252	226	224	346	231	386	664	973
106.414	0	843	476	328	193	446	339	228	250	223	223	343	224	386	659	976
106.537	0	842	479	329	192	444	338	229	249	223	224	341	224	385	659	972
106.66	0	845	478	330	193	442	338	228	250	223	223	343	224	385	660	975
106.783	0	848	482	329	193	446	339	226	250	223	222	343	230	386	663	974
106.906	0	846	483	332	194	446	340	229	250	224	225	343	230	387	665	975
107.028	0	846	484	332	194	447	340	230	251	223	227	345	229	386	666	976
107.151	0	849	477	329	192	444	338	227	250	222	222	343	223	385	660	973
107.274	0	847	480	329	194	443	338	225	250	222	222	342	224	386	660	976
107.397	0	849	480	330	192	443	338	227	250	223	224	343	226	386	663	975
107.52	0	844	484	330	193	445	339	229	250	222	225	344	229	387	666	975
107.643	0	856	486	333	195	447	340	229	250	223	224	345	229	388	667	974
107.766	0	854	488	333	195	449	340	229	252	225	224	346	229	388	668	984
107.889	0	848	479	331	193	445	341	228	251	222	225	343	224	387	662	975
108.012	0	845	479	329	193	444	338	227	249	222	224	342	223	387	663	979
108.134	0	852	480	331	192	444	338	225	249	222	223	343	223	387	663	977
108.257	0	854	482	330	193	445	339	227	249	222	223	343	226	388	665	983
108.38	0	848	487	332	194	447	339	229	250	222	224	344	229	389	668	978
108.503	0	849	488	333	195	447	339	230	252	224	226	346	230	389	670	983
108.626	0	855	483	334	195	449	341	229	249	223	223	345	226	389	667	980
108.749	0	856	479	331	193	445	339	226	249	222	223	342	223	388	664	984
108.872	0	858	482	333	194	447	339	226	249	222	224	341	223	388	664	980
108.995	0	853	482	333	191	448	339	225	249	221	224	343	223	391	666	988
109.117	0	856	488	333	193	447	340	228	249	222	223	344	226	391	668	982
109.24	0	863	489	335	196	448	341	228	250	222	223	346	229	392	672	987
109.363	0	853	484	335	194	449	342	230	249	222	227	344	226	389	672	981
109.486	0	857	480	333	194	446	340	228	248	221	225	343	223	391	669	984
109.609	0	855	481	333	194	447	340	227	248	221	224	343	222	391	668	985
109.732	0	862	484	335	193	447	340	226	248	221	224	343	223	393	668	991
109.855	0	859	485	335	195	447	340	230	248	222	227	344	228	393	674	983
109.978	0	855	492	335	195	449	339	230	251	224	226	346	229	393	675	985
110.1	0	866	485	337	196	450	340	229	250	224	225	345	224	392	671	987
110.223	0	860	483	333	195	448	341	226	249	221	224	342	223	393	670	991
110.346	0	862	484	334	194	448	340	227	247	221	225	343	222	393	670	983
110.469	0	855	483	334	195	449	339	227	247	222	224	345	223	394	670	985
110.592	0	865	491	334	193	452	339	225	248	222	223	345	224	395	671	992
110.715	0	864	490	337	197	450	340	229	251	225	224	345	225	396	672	986
110.838	0	860	490	338	197	453	342	229	250	223	227	346	224	395	672	987
110.961	0	859	482	335	195	450	341	226	248	221	225	344	222	394	671	986
111.084	0	863	485	334	197	449	340	224	248	220	223	344	222	395	671	993
111.206	0	866	485	336	196	449	341	226	247	220	224	344	223	395	672	986
111.329	0	859	489	336	196	450	341	228	247	221	225	345	223	395	673	989
111.452	0	864	490	337	195	454	341	227	250	222	226	346	225	397	673	989
111.575	0	866	488	338	196	454	341	228	250	223	223	347	224	397	674	995
111.698	0	869	484	335	197	451	342	226	248	221	224	344	222	396	673	987
111.821	0	860	485	335	196	452	341	227	247	221	225	345	223	396	672	987
111.944	0	866	487	337	196	451	341	228	248	220	225	345	223	396	673	989
112.067	0	865	489	338	198	452	341	226	248	222	224	346	225	397	675	987
112.189	0	869	493	339	198	454	341	229	251	224	225	347	225	397	675	989
112.312	0	862	488	338	198	453	342	230	250	223	227	347	224	396	675	986
112.435	0	866	485	335	197	451	342	227	247	221	224	345	223	397	673	989
112.558	0	866	485	336	196	451	342	225	248	221	222	345	222	396	677	990
112.681	0	865	489	337	194	455	342	224	247	221	225	344	222	397	675	994
112.804	0	867	489	338	198	453	342	229	249	223	227	345	224	398	676	989
112.927	0	868	493	339	198	454	341	228	251	224	225	346	225	399	677	993
113.05	0	871	491	341	199	456	342	228	249	223	224	347	225	399	676	991
113.172	0	865	486	337	195	452	342	226	248	221	225	345	223	397	675	991
113.295	0	868	486	337	196	451	342	226	247	220	225	345	223	397	673	988
113.418	0	866	486	337	197	453	342	227	248	221	224	346	224	397	675	994
113.541	0	871	491	338	197	453	343	228	247	221	224	346	224	398	674	990
113.664	0	867	491	340	198	453	342	229	250	223	225	346	224	398	675	992
113.787	0	870	491	340	197	454	342	230	250	223	227	348	224	397	675	990
113.91	0	867	484	337	197	450	342	226	247	221	225	344	223	397	674	987
114.033	0	869	487	337	195	450	341	226	247	221	224	344	223	397	673	990
114.156	0	864	486	336	195	450	342	227	249	221	225	345	223	397	672	990
114.278	0	867	489	338	198	451	341	229	250	223	227	346	224	397	673	989
114.401	0	867	490	339	197	452	341	229	251	225	225	347	225	397	674	986
114.524	0	866	486	338	197	451	342	227	250	224	224	345	224	395	672	995
114.647	0	860	481	335	195	448	341	226	248	221	226	343	223	396	670	986
114.77	0	857	484	334	195	447	342	227	248	221	225	344	223	395	669	990
114.893	0	866	483	334	195	445	340	226	248	222	224	344	224	395	669	987
115.016	0	866	486	335	195	448	340	227	247	222	224	345	224	395	668	991
115.139	11	858	487	336	196	448	340	229	250	224	227	345	225	394	671	985
115.261	0	859	483	336	196	448	341	230	249	223	226	346	224	394	671	989
115.384	0	868	478	331	193	445	340	226	249	221	224	343	224	392	667	985
115.507	0	864	478	331	194	445	339	226	248	221	223	343	223	393	665	988
115.63	0	856	478	331	194	444	338	226	247	221	227	342	224	393	664	983
115.753	0	854	480	332	194	443	339	229	247	222	226	343	225	392	665	984
115.876	0	862	483	332	194	445	339	227	248	223	225	344	226	392	665	984
115.999	0	856	480	333	195	445	340	228	249	222	225	344	225	392	665	988
116.122	0	852	474	329	192	440	339	227	248	221	226	341	223	390	662	981
116.244	0	846	475	329	193	443	337	227	248	221	226	342	224	390	662	982
116.367	0	857	477	330	193	441	338	227	247	222	224	342	224	390	661	982
116.49	0	853	480	331	194	441	338	228	248	222	225	342	224	390	662	987
116.613	0	852	482	332	195	444	337	229	250	225	227	344	226	391	662	978
116.736	0	845	476	330	194	443	339	227	248	222	226	342	223	388	660	979
116.859	0	851	475	329	193	439	338	224	247	221	223	341	223	388	660	981
116.982	0	848	475	328	193	440	338	226	247	222	225	341	222	388	662	979
117.105	0	851	477	330	193	441	337	228	247	222	226	342	223	388	660	979
117.228	0	845	479	331	194	441	338	228	248	222	226	342	224	389	660	976
117.35	0	851	484	331	194	443	337	229	250	225	225	344	225	390	661	982
117.473	0	850	473	330	194	442	339	227	248	222	225	342	223	389	660	978
117.596	0	844	474	328	192	441	338	226	248	221	226	340	223	388	660	977
117.719	0	839	474	330	192	439	337	226	247	221	226	341	223	388	659	976
117.842	0	846	478	329	194	442	337	226	247	221	224	341	224	389	660	983
117.965	0	851	479	331	194	441	338	227	248	222	225	343	225	390	660	977
118.088	0	843	484	331	195	444	336	229	251	224	228	344	230	391	665	977
118.211	0	849	475	330	193	444	338	226	248	221	226	342	224	389	661	978
118.333	0	844	475	329	193	443	337	226	246	221	223	340	223	389	661	976
118.456	0	853	476	331	194	442	338	226	247	221	225	341	223	389	661	982
118.579	0	847	478	330	194	441	338	227	247	221	227	342	224	389	661	978
118.702	0	851	482	332	193	444	337	228	248	223	225	342	229	391	666	981
118.825	0	849	481	332	193	449	339	225	249	224	224	343	227	390	666	980
118.948	0	850	476	330	194	443	339	225	247	220	225	341	222	390	663	982
119.071	0	848	477	330	194	443	338	226	247	220	226	341	223	390	665	981
119.194	0	856	478	332	195	444	338	225	247	220	224	341	223	392	665	983
119.316	0	857	482	332	195	444	337	225	248	222	224	342	223	392	664	981
119.439	0	855	485	334	196	446	338	229	249	223	227	343	230	393	670	980
119.562	0	853	483	334	196	449	341	229	249	223	228	344	227	393	669	982
119.685	0	860	478	332	195	446	340	225	246	221	224	342	223	392	664	978
119.808	0	854	478	332	194	446	339	225	246	219	224	342	224	393	665	986
119.931	0	848	480	333	194	446	339	226	247	220	226	342	223	393	666	980
120.054	0	860	484	335	193	450	339	225	248	222	227	342	224	394	667	984
120.177	0	859	487	335	197	446	338	227	250	223	225	344	228	394	670	982
120.3	0	866	487	337	197	451	339	229	251	225	226	345	228	395	671	986
120.422	0	847	479	334	193	450	341	225	247	221	226	342	223	394	668	982
120.545	0	859	482	335	195	447	340	227	246	221	227	344	224	394	668	986
120.668	0	864	481	334	195	447	340	224	247	221	225	344	224	396	669	984
120.791	0	865	486	337	196	450	340	226	248	222	225	344	224	395	669	989
120.914	0	861	486	337	197	449	340	229	250	224	227	345	226	396	670	984
121.037	0	860	486	337	197	452	342	228	248	223	227	346	227	396	674	987
121.16	0	867	480	335	195	449	340	224	247	220	225	345	223	397	670	986
121.283	0	864	482	334	196	449	341	227	246	220	225	343	224	397	671	991
121.405	0	862	482	336	196	448	341	227	247	221	227	344	224	397	672	982
121.528	0	854	486	337	197	450	341	227	248	222	227	345	225	397	673	986
121.651	0	862	492	337	195	454	341	226	250	224	226	345	226	398	674	989
121.774	0	873	486	341	198	454	342	229	250	224	226	347	226	399	674	987
121.897	0	866	482	336	195	452	342	227	247	220	228	345	224	397	673	983
122.02	0	863	483	336	197	451	341	226	247	221	226	345	224	397	673	986
122.143	0	866	484	337	196	450	341	225	246	220	224	344	225	398	674	990
122.266	0	869	485	339	196	450	341	227	249	222	226	345	225	399	674	985
122.388	0	860	488	339	197	452	340	229	250	224	228	346	226	399	675	988
122.511	0	870	492	342	197	457	342	228	250	225	227	349	227	400	675	989
122.634	0	865	482	338	197	452	344	227	248	222	225	346	225	400	674	986
122.757	0	869	484	338	196	452	344	226	247	221	226	346	225	399	675	989
122.88	0	862	483	338	196	455	344	228	248	221	227	347	224	399	676	986
123.003	0	867	486	341	197	457	343	225	249	223	226	348	225	399	676	991
123.126	0	867	491	340	198	455	342	229	251	224	225	347	226	399	676	991
123.249	0	867	488	343	199	457	343	230	251	225	228	348	226	399	678	993
123.372	0	863	482	339	197	453	344	228	248	222	228	347	224	399	676	988
123.494	0	868	484	340	197	452	344	226	248	221	227	347	224	399	678	984
123.617	0	864	485	338	197	454	345	227	247	221	226	346	224	400	679	991
123.74	0	869	487	340	198	453	344	228	249	223	228	347	225	401	678	989
123.863	0	864	490	342	198	455	342	230	251	225	229	349	227	401	679	991
123.986	0	873	488	343	199	456	345	228	251	224	227	349	225	400	679	987
124.109	0	869	484	338	197	451	343	225	248	221	226	346	225	400	678	996
124.232	0	865	484	339	196	451	344	228	248	221	227	346	224	401	677	988
124.355	0	862	484	338	197	452	343	226	248	221	228	347	224	400	676	993
124.477	0	871	489	341	199	454	343	227	249	223	226	348	226	401	677	988
124.6	0	869	491	342	198	454	343	230	250	225	226	348	227	402	678	994
124.723	0	866	487	344	199	454	345	230	249	224	228	348	226	400	678	989
124.846	0	863	482	338	196	451	344	227	248	221	228	346	223	399	679	991
124.969	0	872	484	339	196	449	344	226	247	222	226	347	224	400	677	993
125.092	0	871	483	339	197	448	343	227	247	222	227	346	225	400	676	995
125.215	0	863	487	341	197	452	343	229	248	222	228	347	225	400	677	988
125.338	0	865	487	343	197	452	343	229	250	225	229	348	226	400	680	989
125.46	0	864	482	338	196	451	344	227	248	221	226	345	224	399	676	992
125.583	0	872	480	338	196	449	343	226	247	221	227	345	224	398	675	990
125.706	0	863	480	336	196	449	343	229	247	222	228	344	223	399	674	989
125.829	0	862	483	339	196	448	342	228	247	221	228	345	225	399	674	988
125.952	0	866	485	339	197	448	341	229	248	223	226	345	226	399	674	995
126.075	0	867	480	338	196	448	343	228	248	222	226	345	225	398	672	986
126.198	0	857	475	335	194	446	342	227	247	221	228	344	223	396	670	985
126.321	0	862	478	335	194	445	341	226	246	220	227	343	223	396	669	987
126.444	0	862	477	334	194	446	341	225	246	221	225	344	223	396	669	984
126.566	0	864	481	336	195	447	341	228	246	220	226	344	224	396	668	989
126.689	0	858	481	337	196	447	340	228	250	224	227	346	224	395	669	984
126.812	0	862	475	334	195	446	340	225	247	220	225	344	223	393	667	986
126.935	0	850	473	332	195	442	339	224	246	220	224	343	223	394	665	985
127.058	0	857	476	333	194	443	338	224	247	221	225	342	223	393	666	984
127.181	0	855	475	332	194	443	338	226	246	220	227	343	223	393	666	982
127.304	0	859	481	335	194	446	339	227	248	220	225	344	224	394	666	979
127.427	0	862	475	335	196	446	339	227	249	222	225	344	224	393	666	987
127.549	0	853	474	331	193	442	339	224	246	220	225	341	222	392	664	978
127.672	0	849	473	331	193	443	337	226	246	220	226	342	223	391	664	981
127.795	0	856	475	332	193	444	339	224	246	220	224	341	224	391	663	980
127.918	0	860	476	334	195	443	338	225	246	222	224	342	224	392	665	984
128.041	0	852	478	336	195	446	338	228	249	222	227	343	224	391	665	979
128.164	0	849	471	332	193	443	338	225	246	220	225	342	222	390	664	979
128.287	0	853	471	331	193	441	337	223	246	220	223	340	222	389	663	979
128.41	0	856	473	331	193	444	337	222	245	219	223	339	221	391	664	984
128.532	0	851	475	331	193	444	337	226	246	220	226	341	223	390	663	976
128.655	0	851	479	333	191	446	336	224	249	221	225	343	225	391	666	978
128.778	0	855	480	333	195	446	338	226	249	223	224	343	226	391	668	981
128.901	0	858	473	332	193	443	339	224	247	220	224	341	223	390	665	977
129.024	0	852	472	330	193	443	337	223	246	219	225	341	222	390	664	977
129.147	0	849	475	332	194	443	337	223	246	219	224	341	222	390	664	977
129.27	0	855	475	332	194	444	337	223	246	220	223	341	223	391	666	984
129.393	0	856	482	333	194	446	337	226	249	222	225	343	229	392	670	978
129.516	0	855	482	336	195	445	337	228	249	223	227	344	230	393	672	980
129.638	0	856	477	335	195	447	339	226	248	222	226	344	226	391	670	982
129.761	0	858	475	333	193	444	338	224	246	219	223	343	222	392	666	980
129.884	0	852	477	332	193	446	339	222	246	220	225	342	223	392	667	984
130.007	0	858	478	335	194	446	338	224	248	221	226	343	224	392	667	980
130.13	0	858	481	336	194	446	337	226	249	222	226	343	225	393	669	984
130.253	0	861	484	336	196	449	338	226	250	223	223	345	230	394	675	984
130.376	0	856	480	338	196	449	339	227	250	223	226	345	227	394	672	983
130.499	0	857	478	336	194	447	339	225	248	220	227	344	223	393	670	982
130.621	0	858	479	336	195	448	339	224	247	221	225	344	224	393	671	980
130.744	0	860	482	337	196	447	340	226	247	220	224	344	224	394	672	987
130.867	0	856	484	338	196	447	338	227	250	223	227	345	225	395	673	981
130.99	0	862	489	338	197	451	339	229	250	224	227	345	228	395	677	986
131.113	0	865	485	340	195	453	342	225	250	223	226	348	225	395	675	983
131.236	0	865	482	338	195	449	340	224	248	220	224	344	224	395	673	986
131.359	0	861	481	337	196	449	341	225	247	220	227	345	225	396	674	983
131.482	0	860	484	338	194	452	340	225	247	221	228	345	225	394	674	984
131.604	0	870	486	340	197	449	340	227	250	224	225	345	225	396	676	986
131.727	0	864	490	340	198	450	341	228	250	224	225	347	226	397	676	992
131.85	0	868	490	343	199	453	343	230	252	226	228	349	227	397	677	984
131.973	0	859	482	338	196	451	343	226	249	222	227	347	225	395	675	987
132.096	0	871	484	339	196	451	342	225	248	221	224	347	225	396	676	988
132.219	0	867	484	339	196	450	342	226	248	221	225	346	226	396	676	986
132.342	0	864	488	341	196	450	340	228	250	224	228	347	226	397	676	987
132.465	0	860	489	343	197	450	342	228	252	224	227	349	227	397	677	987
132.588	0	871	494	343	198	454	343	230	251	226	227	348	226	397	678	992
132.71	0	871	486	341	198	453	344	229	251	225	227	348	226	397	677	988
132.833	0	868	487	340	197	451	344	228	249	222	228	347	225	397	678	987
132.956	0	864	486	341	198	451	344	228	249	222	227	348	224	397	677	989
133.079	0	868	490	341	198	453	343	228	251	224	226	348	226	397	678	993
133.202	0	870	490	344	199	452	342	230	252	226	227	348	228	398	679	989
133.325	0	869	495	344	199	453	343	231	253	225	230	350	228	398	679	988
133.448	0	873	487	343	197	455	345	230	252	224	228	350	226	397	678	990
133.571	0	867	487	341	197	451	344	228	249	223	225	347	226	398	678	989
133.693	0	867	487	342	197	451	345	227	249	223	228	348	226	398	679	991
133.816	0	869	490	342	197	453	344	229	250	223	228	349	226	398	679	989
133.939	0	875	492	344	199	453	343	231	252	226	228	350	227	400	680	986
134.062	0	872	495	344	199	454	344	232	252	227	227	350	228	400	680	991
134.185	0	873	492	347	200	456	346	233	252	225	229	351	229	399	680	990
134.308	0	870	486	341	197	453	346	230	250	223	230	350	226	399	680	990
134.431	0	872	487	342	197	453	345	228	250	223	227	349	226	399	680	987
134.554	0	870	489	344	196	451	345	228	249	224	227	348	226	400	680	996
134.676	0	866	490	343	198	453	344	231	251	225	230	349	227	400	682	989
134.799	0	870	493	345	198	455	344	233	253	226	231	351	227	401	682	993
134.922	0	875	494	347	200	454	345	233	253	227	228	351	229	401	681	989
135.045	0	874	490	345	199	456	347	231	252	226	228	352	228	400	681	995
135.168	0	868	487	343	196	453	345	230	250	223	229	348	227	401	679	989
135.291	0	867	489	343	198	454	346	231	250	223	230	350	227	400	680	987
135.414	0	876	490	345	197	454	345	230	250	224	227	349	227	401	680	990
135.537	0	872	494	345	199	454	345	232	252	225	228	350	228	400	680	998
135.66	0	872	496	348	199	455	345	234	253	228	231	351	229	402	682	990
135.782	0	869	492	347	199	455	347	234	253	225	230	351	228	401	681	992
135.905	0	878	487	344	198	454	346	230	250	224	227	350	227	400	680	993
136.028	0	871	487	343	195	456	346	228	249	225	228	349	227	400	681	997
136.151	0	872	490	344	197	453	346	231	250	224	230	350	227	401	681	988
136.274	0	867	491	345	199	453	343	232	253	226	230	351	228	402	681	993
136.397	0	875	494	347	198	454	344	232	253	226	229	351	230	402	681	993
136.52	0	878	492	347	200	455	346	234	253	227	229	352	229	401	681	991
136.643	0	874	487	342	197	453	347	232	251	224	230	349	227	400	680	990
136.765	0	867	484	342	195	451	346	229	250	224	230	350	227	401	680	990
136.888	0	872	486	342	197	450	346	230	250	224	227	350	227	400	680	998
137.011	0	875	486	342	197	450	345	231	250	224	229	349	229	400	679	990
137.134	0	871	490	343	197	451	344	234	253	226	231	349	228	399	678	991
137.257	0	870	490	345	198	451	344	234	254	227	230	351	229	399	679	993
137.38	0	870	485	342	197	451	346	231	251	224	228	350	228	398	677	989
137.503	0	868	482	340	195	448	343	230	250	223	228	348	227	399	676	990
137.626	0	868	483	339	192	449	343	228	249	222	230	348	227	398	676	990
137.748	0	867	482	340	195	446	343	230	249	223	230	348	228	397	675	990
137.871	0	865	485	340	194	448	343	231	249	224	228	348	227	397	678	993
137.994	0	867	487	341	196	447	342	232	251	226	230	349	228	397	676	993
138.117	0	864	482	341	195	448	344	233	251	224	232	348	228	396	675	990
138.24	0	867	480	337	193	444	342	228	249	223	229	347	228	395	672	992
138.363	0	863	478	337	193	443	343	229	249	223	227	347	227	396	671	988
138.486	0	863	479	336	194	443	342	230	249	223	230	346	228	394	671	989
138.609	0	861	479	337	194	445	342	231	249	224	231	347	228	393	671	988
138.732	0	860	483	339	195	445	341	231	251	225	229	347	229	393	671	985
138.854	0	863	479	339	193	446	341	230	251	225	229	348	228	393	671	992
138.977	0	858	476	333	191	441	341	230	248	222	228	345	227	392	668	986
139.1	0	857	473	334	193	439	340	227	249	222	230	345	226	392	667	987
139.223	0	855	474	333	192	441	339	228	248	222	228	345	226	392	666	985
139.346	0	862	477	335	192	439	340	229	249	223	227	345	227	391	666	989
139.469	0	850	479	333	194	440	340	232	249	223	230	345	228	391	666	983
139.592	0	858	480	336	193	443	339	232	252	225	231	347	228	390	667	988
139.715	0	856	472	330	189	441	340	226	249	223	228	344	226	389	664	985
139.837	0	859	473	331	189	436	338	229	247	222	226	343	225	389	662	986
139.96	0	841	471	330	189	437	337	227	248	223	228	342	226	388	662	981
140.083	0	848	475	330	190	438	337	229	248	222	228	343	226	388	662	982
140.206	0	854	475	332	190	437	338	229	249	223	227	344	227	388	662	984
140.329	0	855	479	332	191	439	337	230	251	225	226	345	228	388	662	987
140.452	0	848	471	331	191	440	338	230	251	224	229	343	227	387	662	980
140.575	0	843	471	329	189	437	337	227	248	222	228	342	225	385	660	979
140.698	0	849	470	329	190	436	336	226	248	222	226	342	226	386	660	983
140.82	0	854	474	329	189	436	336	226	247	223	227	341	226	385	660	987
140.943	0	848	474	331	191	435	336	230	248	222	228	343	225	386	660	979
141.066	0	844	478	330	189	436	336	232	249	225	229	343	226	386	661	980
141.189	0	848	472	331	191	438	338	229	249	223	227	343	225	385	662	982
141.312	0	849	469	328	188	435	335	226	247	222	226	340	224	383	662	980
141.435	0	849	469	327	189	434	336	228	248	221	228	340	225	383	660	980
141.558	0	841	472	328	189	435	335	227	247	221	227	341	224	384	659	978
141.681	0	849	474	328	190	437	335	228	247	222	225	342	225	384	659	981
141.804	0	851	478	328	191	436	336	229	249	224	227	343	225	385	661	980
141.926	0	854	479	333	192	438	335	231	252	225	229	343	231	385	665	979
142.049	0	847	471	330	189	437	337	228	248	222	227	341	226	383	660	977
142.172	0	850	470	328	189	436	336	225	248	222	224	340	224	383	660	984
142.295	0	847	472	328	189	435	336	226	247	222	225	339	225	383	660	979
142.418	0	851	474	329	189	437	336	228	247	221	227	342	227	384	662	978
142.541	0	847	477	330	191	438	334	230	248	223	227	343	227	384	663	980
142.664	0	851	482	331	192	440	335	229	251	225	226	343	230	385	666	984
142.787	0	852	475	332	191	440	336	229	248	223	227	343	227	385	665	981
142.909	0	850	473	329	189	437	336	226	247	222	227	341	224	385	661	980
143.032	0	850	474	330	190	437	336	226	247	221	227	342	224	385	662	983
143.155	0	855	477	330	190	436	337	226	248	221	225	342	225	386	663	983
143.278	0	855	480	330	191	439	335	228	249	223	228	343	230	386	668	982
143.401	0	853	484	331	191	440	335	230	250	224	229	343	231	388	669	982
143.524	0	859	480	335	192	441	338	229	250	223	228	344	227	387	668	986
143.647	0	851	475	330	189	439	337	225	248	222	225	342	224	387	665	984
143.77	0	856	476	332	191	437	337	225	247	221	226	342	224	387	665	988
143.892	0	854	478	331	191	438	336	227	247	221	228	343	224	388	667	984
144.015	0	859	484	332	191	440	337	227	247	221	227	343	227	388	670	985
144.138	0	856	484	333	193	442	336	228	250	224	227	343	230	389	673	987
144.261	0	860	488	336	193	443	337	230	251	225	228	346	231	390	673	988
144.384	0	861	477	333	192	441	339	228	249	222	228	344	224	389	668	986
144.507	0	859	479	333	191	440	338	227	247	220	227	343	224	389	669	990
144.63	0	861	479	334	191	440	337	226	246	221	225	344	224	390	669	988
144.753	0	858	483	335	192	441	337	228	247	221	228	343	225	389	670	989
144.876	0	863	484	336	193	443	337	229	248	223	228	345	228	391	673	987
144.998	0	867	488	336	193	443	338	229	250	225	227	346	227	392	672	986
145.121	0	865	481	337	193	444	339	228	249	222	226	346	225	391	672	990
145.244	0	863	478	335	191	442	339	226	246	221	227	343	225	392	672	989
145.367	0	863	481	335	190	444	338	228	247	219	228	345	224	392	672	991
145.49	0	867	482	337	193	443	338	228	247	221	226	345	224	393	673	987
145.613	0	870	486	336	192	443	337	227	249	224	227	346	226	393	674	995
145.736	0	866	490	337	194	446	338	231	250	224	228	347	227	394	675	989
145.859	0	866	481	339	191	449	341	228	250	223	229	347	225	394	675	993
145.981	0	867	480	336	192	443	339	225	246	220	227	344	224	393	674	992
146.104	0	872	480	337	193	443	338	226	246	221	226	344	224	394	675	997
146.227	0	863	483	336	193	445	339	227	247	221	228	345	225	395	676	990
146.35	0	867	485	338	193	445	339	228	247	222	230	346	225	394	676	994
146.473	0	869	487	338	194	445	338	229	249	223	227	347	226	395	677	993
146.596	0	875	488	341	195	449	340	230	249	223	227	348	226	396	678	998
146.719	0	862	481	336	193	445	340	228	248	220	228	345	225	396	678	993
146.842	0	863	482	338	191	445	338	226	246	220	228	345	224	395	677	990
146.964	0	869	483	337	192	445	339	225	245	219	227	345	225	395	677	992
147.087	0	872	483	339	191	447	339	224	246	221	227	345	225	396	678	1001
147.21	0	864	488	339	193	446	338	228	249	222	229	346	226	397	678	994
147.333	0	869	488	341	194	448	339	230	250	224	229	348	227	397	679	997
147.456	0	868	480	337	191	449	340	225	246	220	227	346	224	396	678	994
147.579	0	870	482	337	193	444	340	225	245	220	227	346	225	395	677	1001
147.702	0	861	480	336	193	444	339	226	245	220	229	345	224	395	678	993
147.825	0	860	484	338	192	446	339	228	247	222	228	346	226	397	677	994
147.948	0	873	486	338	194	446	338	227	247	222	226	346	226	397	677	996
148.07	0	870	484	340	194	448	339	228	249	222	228	348	226	397	678	1001
148.193	0	867	478	337	192	446	340	225	247	220	228	344	223	396	675	992
148.316	0	863	478	335	193	443	339	226	246	220	227	345	224	395	675	994
148.439	0	865	479	336	192	443	339	225	245	220	226	346	224	396	675	996
148.562	0	871	481	337	192	444	340	225	246	220	226	345	225	396	675	995
148.685	0	864	483	338	191	447	337	227	248	223	229	346	225	396	676	991
148.808	0	863	486	340	196	446	337	228	249	224	229	347	225	396	677	995
148.931	0	864	476	336	193	445	339	224	247	219	227	345	223	395	677	996
149.053	0	868	477	335	192	443	339	224	245	220	225	343	223	395	676	995
149.176	0	861	478	335	191	442	338	225	244	219	228	344	224	395	673	992
149.299	0	864	480	336	192	443	338	226	245	220	227	345	224	395	673	994
149.422	0	865	480	338	192	444	337	225	247	221	226	345	226	395	673	996
149.545	0	867	486	339	191	449	339	227	248	223	227	347	225	396	673	994
149.668	0	866	477	336	192	444	340	227	247	220	229	345	224	394	672	993
149.791	0	858	478	335	191	444	338	225	246	220	227	344	223	395	671	994
149.914	0	869	477	337	192	444	338	224	245	220	225	345	224	394	671	996
150.036	0	866	479	335	193	443	338	224	246	220	226	345	223	395	671	993
150.159	0	862	484	338	193	445	337	227	248	222	229	345	225	395	671	991
150.282	0	861	484	340	194	447	338	228	248	223	227	346	226	394	672	992
150.405	0	868	479	336	192	445	340	225	246	220	225	345	223	394	671	997
150.528	0	864	477	336	192	442	338	224	244	220	226	343	223	395	671	992
150.651	0	864	478	338	191	444	338	225	244	219	228	343	223	394	671	992
150.774	1	856	478	337	192	444	339	226	245	220	227	344	224	395	672	992
150.897	0	864	485	337	193	445	338	224	246	222	227	345	225	395	673	997
151.02	0	868	488	339	193	446	338	228	248	223	229	345	226	395	674	994
151.142	0	861	480	338	193	446	341	227	246	219	229	345	224	394	673	993
151.265	0	857	478	336	191	442	339	225	245	219	228	344	223	395	672	993
151.388	0	865	479	337	191	444	337	223	244	219	226	343	224	395	673	999
151.511	0	867	479	338	192	444	338	224	244	219	226	343	224	396	673	993
151.634	0	861	483	339	192	446	338	228	247	222	230	345	225	396	673	993
151.757	0	860	484	341	193	445	338	229	248	222	229	345	226	396	673	992
151.88	0	865	481	340	192	448	339	228	247	221	227	345	224	395	676	998
152.003	0	867	478	337	192	444	340	224	245	218	227	343	223	396	676	992
152.125	0	861	480	337	191	444	339	225	244	219	228	343	223	395	674	994
152.248	0	861	480	339	193	445	338	225	246	220	228	344	224	395	674	993
152.371	0	863	483	339	193	446	337	225	247	221	226	344	225	396	674	999
152.494	0	868	487	340	193	446	338	228	248	223	228	346	225	396	674	991
152.617	0	860	478	339	192	446	340	228	246	221	230	344	224	395	673	992
152.74	0	861	476	336	191	443	340	226	244	220	228	344	223	395	672	993
152.863	0	862	477	337	192	442	339	225	245	219	225	344	224	395	672	999
152.986	0	863	478	337	191	442	340	226	245	219	228	343	224	395	673	991
153.108	0	859	479	339	191	442	339	228	245	219	230	344	224	395	676	992
153.231	0	859	486	338	193	444	338	228	248	222	230	345	226	396	673	993
153.354	0	862	476	338	192	443	340	226	247	221	227	345	224	394	673	998
153.477	0	861	475	335	189	441	338	224	244	219	226	343	223	394	672	993
153.6	0	861	473	335	191	441	338	226	244	218	229	343	224	394	671	992
153.723	0	856	475	335	190	440	337	225	244	219	227	343	224	395	670	992
153.846	0	857	479	336	191	441	337	226	246	221	226	345	225	395	671	998
153.969	0	857	481	335	192	441	337	228	247	223	228	344	226	395	671	992
154.092	0	858	477	339	192	442	339	228	246	221	230	345	226	394	671	992
154.214	0	852	473	334	189	439	338	226	244	218	228	343	224	393	669	992
154.337	0	857	474	334	190	440	338	225	244	218	227	343	224	393	669	997
154.46	0	853	474	333	190	440	338	226	244	220	228	343	224	393	672	990
154.583	0	853	477	334	190	439	337	227	246	221	231	344	224	394	674	992
154.706	0	847	478	337	192	441	336	230	247	222	229	345	227	395	672	991
154.829	0	856	473	335	190	443	339	225	244	220	228	344	225	393	671	997
154.952	0	855	471	333	190	438	337	224	244	219	227	343	223	395	670	991
155.075	0	851	473	333	189	439	337	226	244	219	229	344	224	394	670	991
155.197	0	846	474	334	190	438	338	227	243	219	228	343	225	394	669	991
155.32	0	853	478	334	190	440	337	226	245	221	227	344	226	395	669	997
155.443	0	859	480	337	192	443	337	228	248	223	228	345	226	395	669	990
155.566	0	851	473	334	190	443	338	227	246	221	230	344	225	395	670	990
155.689	0	849	472	333	187	441	337	222	244	218	228	343	225	394	669	990
155.812	0	852	472	334	189	438	337	223	243	218	226	344	224	394	670	997
155.935	0	856	474	334	190	439	338	225	243	219	228	344	225	396	670	990
156.058	0	849	476	335	190	442	337	227	245	221	229	345	225	395	670	990
156.18	0	854	481	337	192	441	336	228	247	222	229	346	226	396	671	991
156.303	0	853	474	336	191	443	338	225	246	220	228	345	225	395	671	996
156.426	0	853	473	333	189	441	338	225	244	219	228	343	223	395	672	988
156.549	0	850	473	334	190	439	338	225	243	219	229	344	224	395	673	990
156.672	0	851	476	336	190	440	338	226	244	218	229	344	224	395	670	990
156.795	0	856	478	337	191	442	338	226	245	220	228	345	226	395	672	996
156.918	0	858	480	338	190	445	338	226	247	222	228	346	226	397	672	991
157.041	0	852	473	334	191	444	338	226	245	220	230	344	224	395	672	992
157.164	0	847	473	334	190	440	337	224	243	218	228	343	223	395	672	992
157.286	0	852	476	336	190	441	337	224	242	218	227	344	223	396	671	997
157.409	0	857	476	336	191	441	338	225	243	219	228	343	225	396	672	990
157.532	0	852	480	336	191	443	336	228	246	221	230	344	225	397	673	993
157.655	0	853	482	340	193	445	337	228	247	222	230	345	227	397	673	992
157.778	0	856	474	335	192	443	339	225	244	218	228	344	224	395	671	997
157.901	0	855	473	335	191	438	338	223	242	218	228	343	224	395	670	990
158.024	0	848	474	334	190	441	337	225	243	219	229	343	223	394	669	991
158.147	0	850	474	336	188	442	337	223	243	218	228	343	225	395	669	991
158.269	0	853	476	336	191	442	336	225	246	221	228	343	226	394	669	997
158.392	0	856	481	337	192	443	337	227	246	222	229	344	226	394	669	990
158.515	0	848	473	336	189	445	338	226	246	220	230	344	224	393	670	989
158.638	0	849	471	333	190	439	336	225	243	219	228	342	223	392	669	990
158.761	0	851	470	332	189	438	337	224	243	219	227	342	224	392	666	995
158.884	0	849	473	332	190	439	337	225	242	219	229	341	224	393	665	988
159.007	0	853	474	334	189	439	337	227	243	219	231	343	224	393	666	989
159.13	0	848	475	335	191	440	336	227	245	222	229	344	227	393	666	990
159.252	0	850	469	333	188	439	337	226	244	218	227	343	224	391	664	985
159.375	0	846	468	331	188	436	335	224	241	218	229	340	224	391	664	988
159.498	0	845	469	332	187	436	335	225	243	217	230	341	224	390	663	986
159.621	0	848	470	332	189	436	336	225	242	219	229	342	225	391	661	990
159.744	0	844	473	332	190	438	334	227	246	221	228	342	225	390	663	989
159.867	0	847	473	335	191	438	335	228	246	222	230	342	226	391	664	990
159.99	0	842	467	331	190	438	336	226	243	218	230	340	223	389	662	984
160.113	0	846	466	328	187	435	334	224	242	218	228	339	223	388	661	987
160.236	0	843	467	330	189	435	335	223	242	218	227	340	224	388	660	986
160.358	0	842	467	330	188	433	334	226	242	218	229	340	224	388	660	986
160.481	0	840	471	330	188	436	334	228	243	219	230	340	225	390	660	985
160.604	0	846	473	333	191	436	334	229	245	222	229	341	226	389	661	987
160.727	0	840	465	330	189	435	336	225	243	219	228	340	224	389	660	986
160.85	0	841	465	329	188	435	335	224	242	218	229	338	223	388	658	985
160.973	0	838	465	329	188	435	334	225	242	217	229	339	223	387	659	983
161.096	0	841	468	329	188	434	335	225	241	217	228	340	224	387	658	981
161.219	0	840	469	331	189	434	334	226	243	219	228	340	223	389	659	983
161.341	0	835	472	333	190	436	333	228	245	221	230	341	227	388	665	982
161.464	0	842	465	330	189	435	336	226	243	218	230	339	223	387	660	984
161.587	0	839	465	328	188	433	333	224	242	218	228	338	223	388	658	981
161.71	0	845	467	330	189	436	334	224	242	218	227	338	223	388	658	987
161.833	0	839	469	329	189	436	335	226	242	218	230	339	223	388	660	981
161.956	0	842	473	330	190	436	334	228	244	219	231	340	224	389	659	985
162.079	0	846	471	332	190	438	333	228	245	221	229	341	224	388	660	982
162.202	0	842	465	329	187	436	335	223	242	217	228	338	222	388	659	986
162.324	0	833	464	329	188	434	334	225	241	218	229	338	222	387	662	980
162.447	0	837	466	328	188	436	334	225	242	217	230	339	222	388	662	986
162.57	0	843	468	331	190	434	335	225	242	218	229	339	223	390	660	983
162.693	0	845	473	330	190	436	333	228	243	219	229	340	224	390	661	985
162.816	0	838	471	333	190	437	335	228	243	219	231	341	225	390	660	981
162.939	0	840	465	329	190	436	335	226	241	218	229	339	222	388	659	982
163.062	0	846	465	330	186	437	334	222	242	217	228	338	222	389	659	982
163.185	0	842	468	329	188	434	334	225	241	217	228	338	222	390	660	987
163.308	0	838	468	330	190	435	333	226	243	219	230	339	223	390	660	981
163.43	0	839	473	331	190	436	333	228	244	220	231	340	224	390	661	985
163.553	0	848	472	332	191	438	334	227	245	220	229	341	224	390	662	985
163.676	0	842	465	328	188	436	333	225	242	217	228	339	222	390	660	989
163.799	0	842	467	330	189	436	334	225	241	218	230	339	223	390	660	982
163.922	0	838	466	330	190	435	333	226	241	217	230	339	222	391	661	983
164.045	0	848	472	329	189	436	333	226	244	220	229	340	223	390	660	986
164.168	0	847	473	332	191	436	333	228	245	220	231	341	226	392	664	990
164.291	0	840	467	331	191	438	335	227	243	219	231	340	223	388	662	983
164.413	0	839	466	329	189	434	334	225	242	217	230	338	222	390	660	983
164.536	0	840	467	329	190	437	334	224	241	217	229	339	222	391	661	987
164.659	0	847	469	330	188	438	333	224	242	217	229	339	223	391	661	985
164.782	0	840	472	330	190	436	332	227	243	219	231	340	223	392	662	981
164.905	0	842	474	333	190	438	333	228	244	221	231	342	224	392	663	984
165.028	0	841	464	330	190	439	335	226	243	217	229	340	223	391	664	988
165.151	0	844	466	329	189	435	333	223	241	216	228	339	222	391	663	984
165.274	0	842	466	330	188	433	333	225	240	216	231	339	221	392	662	984
165.396	0	843	469	330	188	435	334	226	241	217	230	339	222	392	662	983
165.519	0	844	472	331	191	436	332	226	243	218	228	340	224	393	662	990
165.642	0	844	475	333	191	439	333	226	245	219	231	341	223	393	664	985
165.765	0	847	468	333	190	440	335	227	243	219	232	342	223	393	663	984
165.888	0	842	466	329	189	437	333	224	241	217	229	339	223	393	663	984
166.011	0	846	468	331	189	436	334	225	240	217	227	340	222	393	662	992
166.134	0	843	470	330	190	437	334	224	240	217	229	340	223	394	663	985
166.257	0	846	472	331	191	438	332	226	243	220	231	340	224	393	663	986
166.38	0	844	476	331	192	439	333	228	244	220	231	342	225	395	665	987
166.502	0	848	468	333	192	439	334	227	244	218	229	342	223	394	664	984
166.625	0	842	468	331	189	437	334	224	241	217	230	341	222	395	665	987
166.748	0	846	470	332	188	440	334	223	241	217	232	340	222	394	665	985
166.871	0	846	469	333	190	439	335	227	241	217	231	341	223	395	666	990
166.994	0	851	476	334	189	440	333	226	244	219	231	342	224	396	667	989
167.117	0	848	475	335	192	441	333	228	245	221	231	342	224	396	668	992
167.24	0	845	470	333	190	441	336	226	242	217	233	341	222	396	668	988
167.363	0	850	469	332	189	439	335	224	241	216	230	342	222	396	667	992
167.485	0	849	471	333	191	441	334	225	241	217	229	341	221	396	671	989
167.608	0	850	471	335	192	440	334	227	242	218	232	341	222	398	670	990
167.731	0	848	474	335	192	440	333	227	244	219	233	343	223	397	670	989
167.854	0	855	479	337	192	441	334	228	244	220	231	344	225	399	670	987
167.977	0	852	471	336	193	441	335	226	243	218	230	342	222	398	670	996
168.1	0	852	470	333	190	440	336	226	241	217	231	341	222	398	671	989
168.223	0	845	470	334	191	439	335	226	240	217	232	342	223	399	670	992
168.346	0	855	473	334	191	442	337	226	241	216	231	342	223	399	671	989
168.468	0	857	474	337	191	443	334	228	244	220	230	343	224	401	671	996
168.591	0	852	478	337	193	443	336	229	244	221	232	344	225	401	672	990
168.714	0	850	470	336	192	444	337	228	242	220	233	344	223	400	672	995
168.837	0	853	472	335	191	441	336	226	241	217	230	342	223	400	672	991
168.96	0	863	472	336	192	441	338	226	241	217	229	343	223	400	673	998
169.083	0	845	472	335	193	442	335	227	242	218	232	343	223	400	674	992
169.206	0	849	477	338	192	444	336	229	244	220	233	344	224	401	675	989
169.329	0	859	477	339	194	443	336	229	244	221	231	345	224	401	679	994
169.452	0	857	470	335	192	444	339	225	241	217	230	344	222	401	675	1000
169.574	0	852	471	336	192	443	337	229	240	217	233	343	223	402	675	992
169.697	0	848	471	335	192	442	337	226	241	217	232	342	223	401	675	994
169.82	0	857	476	335	193	443	336	227	243	219	231	344	223	403	675	996
169.943	0	857	476	338	194	441	336	228	243	220	231	344	224	403	676	994
170.066	0	853	477	341	195	445	337	230	244	221	234	345	225	402	676	989
170.189	0	852	469	335	191	441	338	227	240	217	233	344	223	402	675	994
170.312	0	853	472	335	191	443	337	225	240	217	230	343	223	402	675	998
170.435	0	857	471	336	192	442	337	226	240	216	231	343	224	403	676	994
170.557	0	847	474	336	191	441	337	228	239	217	233	343	225	404	676	994
170.68	0	853	477	339	192	443	336	228	244	220	233	345	225	404	676	995
170.803	0	855	474	340	194	443	337	228	244	220	231	346	225	404	677	1000
170.926	0	855	471	335	191	442	337	226	240	217	231	343	223	404	676	992
171.049	0	852	469	335	192	441	337	227	240	217	233	344	223	404	676	994
171.172	0	851	472	336	192	443	337	227	240	217	232	343	224	404	676	996
171.295	0	855	472	337	192	440	335	226	241	219	230	344	224	404	678	992
171.418	0	853	478	338	193	442	335	229	243	220	233	344	225	404	679	996
171.54	0	856	472	339	193	443	337	229	242	218	234	345	223	404	681	994
171.663	0	857	469	334	191	440	337	226	240	216	232	342	222	404	677	997
171.786	0	861	469	335	192	439	337	224	239	217	230	343	223	405	678	996
171.909	0	859	471	334	193	441	337	227	239	217	231	343	223	405	677	998
172.032	0	861	473	337	193	440	337	229	240	218	234	344	224	405	677	995
172.155	0	860	476	338	192	441	335	229	243	220	232	345	225	406	677	998
172.278	0	862	470	338	194	442	336	228	242	219	231	344	224	404	677	996
172.401	0	853	467	333	191	440	336	227	239	218	232	343	223	404	675	995
172.524	0	855	468	335	192	439	334	226	239	217	233	343	222	404	675	994
172.646	0	854	467	334	190	437	335	224	239	216	231	343	223	403	675	991
172.769	0	856	470	335	191	439	334	228	240	218	230	344	224	404	674	996
172.892	0	850	470	336	190	442	334	225	242	220	233	345	225	405	675	993
173.015	0	852	471	335	191	440	336	229	241	219	234	344	224	402	673	993
173.138	0	851	464	332	192	438	334	224	239	217	231	343	223	403	671	990
173.261	0	848	465	333	190	437	334	224	239	217	230	343	223	403	671	997
173.384	0	845	464	332	190	437	335	227	240	217	233	342	223	402	671	990
173.507	0	842	468	332	191	437	333	228	241	219	233	343	224	402	671	995
173.629	0	851	469	334	191	439	333	227	243	220	231	344	224	402	671	992
173.752	0	846	464	332	191	439	335	227	239	217	232	342	223	402	670	995
173.875	0	841	462	331	189	436	333	225	238	217	233	340	222	401	669	990
173.998	0	837	461	329	189	435	333	226	238	216	234	341	222	400	670	988
174.121	0	848	464	331	187	436	333	224	239	217	231	341	223	401	668	988
174.244	0	840	466	332	190	434	332	225	240	218	231	341	224	400	667	994
174.367	0	843	469	334	191	438	332	228	242	221	234	342	225	400	667	987
174.49	0	839	461	330	188	439	334	226	239	217	234	340	223	400	666	988
174.612	0	848	462	330	189	434	332	224	238	217	231	340	222	399	665	989
174.735	0	841	461	329	189	433	332	224	238	217	231	340	222	399	664	995
174.858	0	840	463	330	189	435	333	226	238	216	233	339	223	398	664	986
174.981	0	837	466	331	190	435	331	228	242	220	233	341	223	398	666	988
175.104	0	844	470	331	191	438	331	227	241	221	232	342	224	399	665	989
175.227	0	841	460	330	190	437	334	225	240	216	231	340	223	398	664	993
175.35	0	838	461	327	189	433	332	227	238	216	233	339	223	398	663	983
175.473	0	837	461	330	189	434	332	225	238	216	232	340	222	397	663	986
175.596	0	841	464	330	189	436	333	225	238	216	231	341	222	397	664	988
175.718	0	845	467	332	188	439	332	225	241	220	232	340	223	399	665	986
175.841	0	839	467	332	191	438	332	229	241	220	234	341	223	398	665	982
175.964	0	836	460	329	191	435	333	225	239	216	233	339	222	398	664	985
176.087	0	839	462	330	190	436	333	225	238	216	230	339	222	397	664	989
176.21	0	844	464	329	189	435	332	225	238	216	231	339	222	399	664	987
176.333	0	837	466	330	190	436	330	227	242	219	233	340	223	398	666	987
176.456	0	835	471	332	190	438	332	229	242	219	233	341	224	399	666	984
176.579	0	841	462	331	188	441	332	223	240	218	231	340	222	399	666	991
176.701	0	842	463	329	189	436	333	224	238	215	232	339	222	399	666	987
176.824	11	842	464	331	190	437	333	226	238	216	233	339	222	399	667	986
176.947	0	837	467	331	191	437	333	226	239	216	232	340	222	399	667	986
177.07	0	842	470	331	192	438	332	227	242	219	231	340	223	400	667	992
177.193	0	841	472	333	192	440	333	228	242	219	233	342	224	400	668	988
177.316	0	844	463	332	191	438	335	226	238	217	235	340	222	399	667	988
177.439	0	837	464	331	192	437	333	225	238	216	233	339	222	399	667	989
177.562	0	844	464	332	190	437	333	224	238	216	230	341	222	400	667	993
177.684	0	840	467	331	191	438	332	226	240	218	232	340	223	401	668	987
177.807	0	843	471	333	192	440	333	230	241	220	235	342	224	402	670	990
177.93	0	842	469	335	192	442	334	227	242	220	234	342	224	400	671	990
178.053	0	844	466	332	192	439	335	224	239	216	231	341	222	402	670	993
178.176	0	843	467	333	191	438	333	226	238	216	233	340	223	402	670	990
178.299	0	844	469	333	190	439	334	228	238	216	233	341	222	402	671	989
178.422	0	844	471	333	192	440	333	227	240	219	233	342	223	401	672	992
178.545	0	851	476	335	194	443	333	228	242	220	232	343	225	402	672	987
178.668	0	849	467	334	192	442	335	227	240	217	233	342	223	402	672	990
178.79	0	843	468	333	191	439	334	227	239	216	234	342	222	402	671	989
178.913	0	845	468	334	191	441	335	226	238	216	232	342	223	402	672	991
179.036	0	849	472	335	191	440	335	225	240	217	231	342	223	402	673	987
179.159	0	852	475	336	192	440	333	228	242	221	233	342	223	404	673	990
179.282	0	849	475	337	193	443	334	230	242	220	235	344	225	403	674	990
179.405	0	851	466	334	191	441	336	226	240	216	233	343	223	402	673	991
179.528	0	847	467	333	191	440	335	224	238	216	231	341	223	403	673	988
179.651	0	851	468	335	192	440	335	226	238	217	233	342	223	403	672	989
179.773	0	847	470	335	192	441	333	228	240	218	235	342	223	403	673	988
179.896	0	850	473	335	194	440	334	230	241	220	233	344	225	404	674	992
180.019	0	847	476	336	193	441	335	229	242	221	233	345	225	404	674	989
180.142	0	851	468	334	191	440	336	228	240	217	233	342	223	403	673	993
180.265	0	845	468	334	191	439	335	226	239	217	234	342	223	403	671	988
180.388	0	850	469	335	191	438	335	227	239	217	233	342	224	402	671	990
180.511	0	846	470	334	191	440	334	227	241	219	232	343	224	403	672	990
180.634	0	851	474	335	192	441	334	230	241	220	234	343	225	403	671	995
180.756	0	847	470	336	193	441	335	229	241	219	235	344	225	403	673	989
180.879	0	850	467	333	190	439	335	226	239	217	233	342	224	401	670	989
181.002	0	846	468	333	190	437	334	226	238	217	231	342	223	402	670	989
181.125	0	847	469	333	191	439	334	228	238	218	233	341	223	402	670	993
181.248	0	845	470	334	191	438	333	229	240	218	235	342	224	402	669	988
181.371	0	847	475	335	192	440	333	230	242	220	233	343	225	402	670	990
181.494	0	846	467	335	192	440	334	229	241	219	232	343	224	402	670	990
181.617	0	845	465	331	190	437	333	225	239	217	233	341	222	401	669	990
181.74	0	842	465	332	190	436	333	227	239	217	234	340	222	401	668	986
181.862	0	842	469	332	190	438	334	228	238	218	233	341	224	400	667	989
181.985	0	848	473	333	191	438	333	227	240	218	230	343	224	402	668	989
182.108	0	844	475	335	192	440	332	230	242	221	233	343	225	401	669	990
182.231	0	846	472	337	192	441	335	229	242	220	235	342	224	400	669	987
182.354	0	842	467	332	191	437	334	226	239	218	233	341	222	401	669	990
182.477	0	847	468	333	191	438	333	227	239	217	231	342	223	401	667	987
182.6	0	841	469	331	191	438	334	228	238	218	233	341	223	401	667	987
182.723	0	844	474	334	189	441	332	227	242	220	235	342	224	401	667	986
182.845	0	847	474	335	192	440	333	229	242	221	233	342	225	402	668	984
182.968	0	845	468	335	191	441	335	228	241	219	231	342	224	400	668	987
183.091	0	843	468	334	191	439	335	226	239	218	233	341	223	401	666	986
183.214	0	843	468	334	191	439	335	229	239	217	234	341	223	401	667	986
183.337	0	847	471	335	192	441	333	228	241	219	233	342	224	401	667	983
183.46	0	841	474	335	192	441	333	229	244	220	232	343	224	402	667	986
183.583	0	845	477	336	193	441	335	231	243	221	235	343	225	402	668	987
183.706	0	845	468	333	192	440	336	229	241	217	235	342	223	401	669	986
183.828	0	843	470	335	190	441	334	226	240	217	232	342	223	401	668	984
183.951	0	847	470	336	188	443	335	225	239	218	231	342	223	402	669	987
184.074	0	844	474	333	192	441	335	227	241	218	233	341	224	402	669	988
184.197	0	847	476	337	191	441	334	229	242	221	234	343	224	404	670	987
184.32	0	845	475	338	193	444	335	230	244	221	233	344	225	403	671	985
184.443	0	848	471	335	191	442	338	226	241	217	231	342	223	402	670	992
184.566	0	846	470	336	190	441	336	227	240	218	233	342	223	403	670	986
184.689	0	845	472	337	191	443	336	228	240	217	233	342	224	403	670	987
184.812	0	850	473	337	193	441	335	229	242	220	232	342	224	403	672	986
184.934	0	852	477	337	193	442	335	228	244	221	232	343	225	404	672	994
185.057	0	848	473	340	193	446	337	230	243	220	234	344	224	403	673	986
185.18	0	841	470	334	189	444	336	225	240	218	234	342	223	404	671	990
185.303	0	852	471	337	192	444	337	226	241	217	232	343	223	403	672	987
185.426	0	851	472	336	192	443	337	227	240	218	232	343	224	404	673	993
185.549	0	846	477	337	190	447	336	228	243	221	234	343	225	405	673	989
185.672	0	848	475	340	194	446	336	231	244	221	234	345	226	404	673	989
185.795	0	851	469	335	191	443	338	227	240	217	232	343	223	404	673	991
185.917	0	855	469	336	192	442	337	227	239	217	231	342	223	405	673	994
186.04	0	841	470	335	190	442	336	228	239	217	234	343	224	404	672	988
186.163	0	849	471	336	191	442	335	228	241	218	235	344	224	404	673	985
186.286	0	853	475	337	191	443	335	229	243	221	233	344	224	405	674	990
186.409	0	856	471	337	192	442	338	228	243	220	233	344	224	404	674	995
186.532	0	838	465	333	189	438	336	227	239	217	234	342	223	403	671	987
186.655	0	841	465	333	189	438	335	226	239	217	235	341	223	401	670	990
186.778	0	850	464	333	188	438	335	225	240	218	233	341	224	402	670	990
186.9	0	845	469	333	191	437	333	228	242	219	232	341	224	402	669	995
187.023	0	842	469	336	189	439	334	230	243	220	235	343	225	402	670	988
187.146	0	841	464	333	190	440	335	228	241	219	234	342	224	400	669	988
187.269	0	847	460	330	188	436	334	224	240	216	231	340	223	399	668	990
187.392	0	840	460	331	188	434	333	226	239	217	232	341	224	400	667	994
187.515	0	840	462	331	187	434	334	227	239	218	235	340	223	400	665	986
187.638	0	836	462	331	188	435	333	229	239	218	234	341	224	400	666	988
187.761	0	841	468	331	189	435	333	228	243	221	232	341	225	399	666	991
187.884	0	841	458	330	188	436	334	227	239	218	232	340	223	398	664	988
188.006	0	835	458	328	186	434	332	226	239	217	235	339	224	398	664	984
188.129	0	830	458	329	186	433	332	226	240	217	233	339	224	397	663	985
188.252	0	834	459	328	187	432	332	226	239	217	233	340	223	397	666	987
188.375	0	838	464	328	188	432	331	227	240	218	233	340	224	397	664	987
188.498	0	837	463	331	188	434	332	230	242	220	235	341	225	397	663	985
188.621	0	827	455	327	184	429	332	228	240	217	234	338	224	396	662	983
188.744	0	835	456	326	186	431	331	224	239	216	232	339	223	396	660	988
188.867	0	834	456	327	186	431	332	225	239	216	231	338	223	395	659	983
188.989	0	828	461	326	186	430	330	227	239	218	234	340	224	396	660	983
189.112	0	829	463	328	186	433	330	228	242	220	233	341	224	396	660	981
189.235	0	832	465	329	187	433	332	228	243	220	232	341	224	397	661	989
189.358	0	835	457	328	187	433	332	227	241	219	233	339	224	395	661	983
189.481	0	830	456	326	183	429	331	227	239	217	233	338	223	395	659	981
189.604	0	830	457	327	185	430	330	225	240	217	232	339	223	394	659	982
189.727	0	834	461	325	187	431	330	226	239	217	230	339	223	394	659	986
189.85	0	829	463	326	186	431	329	228	243	219	233	339	224	395	660	983
189.972	0	832	466	328	188	433	330	229	243	220	235	340	226	395	660	982
190.095	0	833	463	331	186	436	331	226	243	220	234	341	224	396	661	983
190.218	0	830	458	325	186	431	332	226	240	217	231	339	223	395	659	979
190.341	0	835	459	328	186	430	332	225	240	217	232	338	223	395	660	983
190.464	0	828	459	327	186	430	332	227	240	217	234	339	223	395	659	981
190.587	0	831	464	327	187	432	329	228	242	220	233	339	224	394	660	984
190.71	0	831	465	328	187	433	330	229	243	220	232	340	228	395	663	984
190.833	0	832	469	330	187	435	331	229	244	221	235	341	225	395	661	987
190.956	0	833	458	328	184	431	333	230	241	218	235	339	223	395	660	982
191.078	0	831	459	327	186	431	331	227	239	217	233	338	222	395	660	985
191.201	0	836	460	329	187	432	331	227	240	217	232	340	223	395	662	985
191.324	0	830	462	328	187	432	332	229	240	218	234	340	224	396	661	984
191.447	0	834	468	329	186	433	331	230	242	220	235	341	227	396	665	982
191.57	0	834	468	330	189	435	331	231	244	222	234	341	226	397	664	982
191.693	0	838	469	332	186	440	333	229	244	222	234	342	226	398	664	986
191.816	0	836	459	328	185	431	333	229	241	217	234	339	223	397	663	986
191.939	0	836	460	328	187	432	332	227	241	217	235	340	223	397	663	985
192.061	0	842	463	329	186	434	332	227	241	218	233	339	224	396	663	982
192.184	0	838	464	329	188	432	332	227	242	219	232	339	224	397	663	990
192.307	0	838	469	328	188	435	331	230	243	221	234	341	225	398	664	984
192.43	0	839	470	331	188	435	332	232	245	222	236	342	226	397	665	986
192.553	0	846	471	334	190	437	334	232	244	223	235	343	229	398	668	983
192.676	0	844	462	330	187	437	334	227	242	218	233	340	224	397	664	991
192.799	0	840	461	329	187	434	333	228	241	217	234	340	223	398	665	985
192.922	0	841	463	329	187	435	333	229	241	218	236	341	225	397	665	989
193.044	0	844	468	329	186	435	333	229	242	220	234	342	225	398	665	986
193.167	0	841	468	330	189	435	333	229	243	221	234	342	228	398	671	991
193.29	0	835	471	331	189	436	333	231	243	222	237	343	228	400	673	988
193.413	0	841	470	333	190	437	334	233	245	221	236	343	226	399	669	991
193.536	0	843	461	330	189	435	334	230	241	218	234	341	224	399	667	989
193.659	0	843	465	329	187	435	334	228	241	218	233	342	224	399	667	991
193.782	0	837	464	330	186	437	334	227	241	219	235	341	225	400	668	988
193.905	0	838	467	330	188	436	333	232	242	220	236	342	226	400	669	992
194.028	0	845	471	331	188	437	332	230	243	222	234	343	226	400	669	990
194.15	0	852	473	333	191	439	334	232	246	222	235	343	227	400	670	996
194.273	0	835	461	331	185	435	336	231	242	218	236	342	225	399	669	989
194.396	0	841	463	330	187	435	334	228	241	219	235	341	224	400	667	987
194.519	0	845	462	331	187	436	334	227	241	218	233	341	224	400	668	992
194.642	0	845	465	329	188	436	334	228	240	218	233	341	225	400	668	996
194.765	0	842	468	331	189	436	333	230	242	220	235	342	225	401	669	988
194.888	0	843	469	331	189	437	332	231	244	222	236	343	227	401	670	992
195.011	0	853	469	333	189	438	335	231	245	221	235	343	226	400	671	993
195.133	0	847	460	331	185	432	334	230	241	217	234	341	224	401	669	999
195.256	0	845	462	331	186	435	334	228	241	217	235	341	224	400	668	989
195.379	0	845	462	330	186	434	333	228	240	218	234	342	223	401	669	992
195.502	0	846	467	330	187	436	334	228	241	218	233	341	224	400	670	994
195.625	0	853	469	332	188	436	333	230	244	220	234	342	225	402	670	991
195.748	0	849	470	332	190	439	333	233	244	221	235	343	226	402	671	989
195.871	0	845	462	332	187	436	335	228	242	218	235	342	223	400	670	992
195.994	0	849	462	330	187	434	335	226	240	217	232	342	223	400	670	994
196.116	0	849	463	329	187	436	334	227	240	217	234	340	223	401	670	994
196.239	0	850	463	331	187	435	334	228	240	217	235	341	224	401	670	992
196.362	0	842	467	331	188	436	333	229	242	219	234	342	224	401	671	993
196.485	0	852	469	333	188	439	333	229	243	220	232	342	226	403	671	997
196.608	0	848	460	331	185	435	335	231	240	218	233	341	221	401	674	993
196.731	0	846	460	329	187	435	333	227	239	217	235	339	222	401	672	993
196.854	0	848	460	330	188	434	333	226	240	216	233	340	223	402	672	993
196.977	0	851	463	329	187	434	334	227	238	217	231	340	222	402	672	999
197.1	0	858	467	330	188	435	331	226	242	219	233	341	223	403	673	993
197.222	0	848	468	331	189	435	333	229	242	220	236	341	224	404	672	994
197.345	0	856	464	332	188	438	333	228	243	220	234	342	223	403	672	995
197.468	0	853	458	328	186	434	333	225	238	216	231	339	221	402	672	993
197.591	0	853	460	331	186	433	333	225	239	215	232	341	221	402	673	996
197.714	0	849	461	329	186	433	333	225	238	216	234	339	221	402	674	993
197.837	0	852	465	330	188	434	332	225	240	217	232	341	222	403	673	996
197.96	0	856	467	331	188	435	332	226	242	219	231	342	223	404	674	996
198.083	0	853	469	331	189	437	332	229	243	219	232	343	224	405	675	1000
198.205	0	855	459	330	189	437	334	227	239	215	235	341	221	403	675	996
198.328	0	854	459	329	188	434	333	224	238	215	231	340	221	404	675	999
198.451	0	855	462	329	186	434	332	224	238	216	230	340	221	403	674	997
198.574	0	855	464	330	189	435	332	226	239	217	232	341	221	404	675	998
198.697	0	854	467	329	188	437	332	226	241	218	235	341	223	404	676	996
198.82	0	859	469	333	190	438	333	227	241	219	233	343	223	405	677	994
198.943	0	855	459	330	188	439	334	225	240	216	231	342	221	404	676	997
199.066	0	856	459	329	188	435	333	223	238	215	231	340	220	404	676	996
199.188	0	853	460	330	188	434	333	223	238	214	233	340	220	404	676	998
199.311	0	858	466	329	187	435	332	224	239	216	230	341	221	404	675	994
199.434	0	858	467	331	188	438	332	226	240	218	230	341	221	405	677	1004
199.557	0	854	470	332	188	438	333	227	242	219	232	342	223	406	677	996
199.68	0	862	466	334	188	439	336	226	241	218	233	343	222	404	678	998
199.803	0	859	459	329	186	436	335	224	238	215	230	341	220	405	676	997
199.926	0	860	462	329	184	438	334	219	238	215	230	340	220	405	677	1003
200.049	0	855	461	331	188	434	334	224	238	215	231	341	220	405	677	994
200.172	0	855	467	330	188	438	333	225	241	218	232	342	222	405	678	1000
200.294	0	862	469	333	187	440	333	223	242	218	231	343	224	405	679	998
200.417	0	863	472	334	190	439	333	227	242	218	230	343	224	406	679	1001
200.54	0	854	462	332	188	439	334	226	241	217	233	342	221	405	679	995
200.663	0	854	460	332	188	438	335	224	239	215	232	341	222	405	678	994
200.786	0	861	463	332	188	436	336	223	239	215	230	340	221	404	679	997
200.909	0	862	466	332	188	438	333	224	241	217	230	342	222	405	679	1005
201.032	0	856	468	334	188	438	334	227	243	218	232	343	224	406	679	995
201.155	0	857	472	335	187	442	335	225	243	219	233	344	225	406	680	998
201.277	0	861	462	333	188	438	336	223	239	215	231	343	222	405	680	1000
201.4	0	863	463	332	186	438	336	224	239	216	229	340	221	405	679	1004
201.523	0	857	462	333	187	438	335	224	239	215	232	341	222	405	679	995
201.646	0	855	466	333	188	438	335	225	240	216	232	342	222	405	680	998
201.769	0	864	468	334	188	438	334	225	242	219	231	343	224	405	680	1001
201.892	0	861	473	334	187	442	335	225	243	219	231	343	224	406	680	999
202.015	0	863	468	338	190	441	337	228	242	218	234	343	224	405	680	994
202.138	0	854	460	332	188	438	336	223	239	216	233	341	222	404	679	999
202.26	0	862	464	334	188	437	336	222	239	215	230	342	222	404	679	1001
202.383	0	862	463	334	189	437	336	224	240	215	231	342	222	406	680	999
202.506	0	857	469	333	189	436	334	226	242	218	232	342	223	405	679	994
202.629	0	856	471	336	189	439	334	227	243	220	232	344	224	406	680	1000
202.752	0	863	474	337	188	443	336	225	243	220	232	344	226	406	681	1001
202.875	0	865	463	335	188	440	337	225	242	217	232	342	223	404	680	997
202.998	0	854	463	333	188	438	337	225	239	215	233	341	222	405	682	998
203.121	0	853	466	334	188	439	337	226	239	216	232	342	223	404	682	999
203.244	0	860	466	335	188	437	336	224	240	217	231	342	223	405	681	1002
203.366	0	859	470	336	189	438	335	227	242	219	232	342	224	406	682	998
203.489	0	861	474	337	188	440	336	229	242	219	234	344	225	406	682	997
203.612	0	853	463	336	189	439	337	227	242	219	233	343	223	404	682	999
203.735	0	858	464	333	188	439	336	224	240	215	232	341	223	404	680	1003
203.858	0	859	466	335	188	439	337	225	241	216	231	342	222	404	680	998
203.981	0	857	466	335	188	438	336	226	240	218	233	342	223	404	681	995
204.104	0	856	470	335	189	440	335	227	242	220	233	343	225	405	681	1000
204.227	0	856	471	337	188	440	336	228	243	220	233	344	225	405	685	1004
204.349	0	860	464	338	189	441	338	229	241	219	234	344	224	405	684	999
204.472	0	852	462	333	187	437	337	226	240	216	235	341	223	405	681	997
204.595	0	859	463	335	185	437	337	225	239	216	234	342	223	405	681	998
204.718	0	851	464	335	188	438	337	226	239	217	231	341	223	405	680	997
204.841	0	856	470	335	190	439	335	228	241	220	232	341	225	406	680	1001
204.964	0	857	471	337	189	440	335	229	242	220	235	343	225	407	682	998
205.087	0	854	472	338	189	442	338	229	243	220	234	344	225	406	682	1002
205.21	0	856	464	334	186	437	339	228	239	217	231	342	223	405	681	999
205.332	0	849	464	335	186	439	338	227	240	217	233	341	223	405	680	999
205.455	0	856	463	336	186	439	338	227	239	216	234	342	224	405	681	996
205.578	0	853	465	336	188	441	338	227	241	218	233	342	225	405	681	996
205.701	0	853	472	336	187	440	337	228	242	220	233	343	226	406	683	999
205.824	0	856	468	338	189	441	339	229	241	220	234	344	226	405	684	997
205.947	0	851	460	335	185	436	338	229	240	216	235	342	224	405	681	998
206.07	0	855	463	336	187	438	338	226	239	217	233	341	224	405	681	994
206.193	0	854	462	336	187	438	337	226	239	217	232	342	224	406	681	1000
206.316	0	847	466	335	187	439	336	229	242	219	235	342	225	405	684	997
206.438	0	853	470	337	188	440	337	230	242	220	235	343	225	406	683	999
206.561	0	857	467	339	190	442	338	230	242	221	234	344	226	407	683	995
206.684	0	852	461	334	186	437	340	227	239	216	233	340	224	405	680	1005
206.807	0	852	461	336	186	438	337	228	238	217	234	341	223	406	680	996
206.93	0	848	462	335	188	438	338	227	239	216	234	341	223	406	680	998
207.053	0	853	468	335	187	439	337	228	240	218	233	342	225	406	681	996
207.176	0	856	467	339	187	442	336	226	242	220	232	342	226	407	682	1003
207.299	0	846	467	340	188	444	338	227	242	220	235	344	227	406	681	995
207.421	0	849	460	335	186	438	339	229	239	216	236	342	224	406	680	1000
207.544	0	856	461	335	187	439	338	225	238	216	233	342	224	406	679	996
207.667	0	854	463	334	188	439	338	227	238	216	232	342	224	406	679	1002
207.79	0	852	466	337	189	440	337	227	240	217	234	341	225	407	680	995
207.913	0	849	466	338	189	441	337	229	241	220	235	344	226	406	682	999
208.036	0	853	466	338	189	442	339	229	240	218	234	343	225	407	684	998
208.159	0	858	460	335	186	436	339	228	238	217	232	340	224	405	681	1002
208.282	0	849	460	335	188	437	338	226	237	216	234	341	224	406	681	995
208.404	0	849	462	335	188	439	338	226	237	216	234	342	225	406	680	993
208.527	0	859	468	335	188	439	339	228	237	217	232	342	225	407	681	995
208.65	0	862	468	337	190	439	336	228	241	219	233	342	226	407	682	1004
208.773	0	852	467	338	191	441	339	231	241	220	235	343	225	407	683	993
208.896	0	851	460	335	186	438	338	228	238	215	235	341	223	406	683	998
209.019	0	859	460	335	188	437	337	224	237	215	232	341	223	406	681	996
209.142	0	857	464	335	188	439	337	226	237	216	232	340	223	407	681	1004
209.265	0	852	464	337	189	438	338	227	238	216	234	340	224	407	681	993
209.388	0	850	468	336	190	440	337	228	240	219	234	342	225	407	681	996
209.51	0	862	470	339	192	442	337	229	240	220	233	342	225	407	681	999
209.633	0	854	460	335	186	438	339	229	238	216	233	341	223	407	682	1004
209.756	0	852	462	335	186	442	337	224	237	216	235	339	222	407	681	994
209.879	0	850	462	336	189	438	338	226	236	215	234	340	223	407	681	997
210.002	0	853	465	335	189	438	337	227	237	216	232	341	223	407	682	1000
210.125	0	861	470	337	190	442	336	228	240	220	233	341	225	407	681	999
210.248	0	856	467	340	190	441	337	230	241	219	234	343	225	408	683	991
210.371	0	849	462	335	189	441	338	226	237	216	234	340	223	407	681	997
210.493	0	861	463	336	190	440	337	225	237	216	231	340	224	406	681	999
210.616	0	855	464	336	190	439	336	227	236	215	233	340	222	406	683	998
210.739	0	855	467	337	190	439	335	227	240	218	235	341	224	407	683	991
210.862	0	855	468	338	190	441	336	229	240	219	233	342	224	408	683	999
210.985	0	857	470	339	189	444	337	226	241	219	234	342	225	407	682	999
211.108	0	860	462	335	187	439	339	227	237	216	233	340	223	406	680	997
211.231	0	859	463	336	189	438	337	227	237	216	234	339	222	407	681	996
211.354	0	855	464	337	189	440	338	226	237	215	233	340	223	406	681	996
211.476	0	861	465	338	189	439	336	226	238	217	231	340	224	407	680	1001
211.599	0	859	469	337	190	440	336	229	239	219	233	341	225	408	681	997
211.722	0	858	471	338	191	443	337	231	241	219	236	342	226	407	682	996
211.845	0	849	461	335	190	439	338	227	237	216	234	340	223	407	681	996
211.968	0	857	464	335	189	438	337	225	238	215	232	340	223	406	680	1000
212.091	0	860	462	336	189	438	337	227	237	215	234	340	223	406	682	994
212.214	0	849	466	336	187	441	335	225	238	216	235	339	224	406	682	996
212.337	0	856	470	337	190	441	336	228	240	218	233	341	225	405	681	998
212.46	0	858	466	338	190	440	338	227	239	218	233	341	226	406	680	994
212.582	1	851	463	334	186	438	337	226	237	215	234	339	223	405	678	995
212.705	0	857	464	335	187	435	337	229	236	215	234	339	223	406	677	995
212.828	0	854	463	335	189	437	337	227	237	216	233	339	224	405	676	996
212.951	0	849	467	335	189	439	336	226	238	216	233	340	224	404	676	992
213.074	0	859	469	337	189	438	335	229	241	220	234	340	225	405	677	995
213.197	0	853	462	336	188	437	337	229	239	217	236	339	224	404	676	994
213.32	0	855	460	333	188	436	336	225	237	215	233	337	223	403	675	994
213.443	0	852	459	333	186	433	335	226	236	215	232	338	222	404	678	994
213.565	0	853	462	333	188	434	336	225	236	215	235	338	222	404	677	996
213.688	0	854	463	335	189	436	334	228	239	217	235	338	223	405	676	991
213.811	0	851	465	336	188	436	334	228	240	218	234	339	224	405	675	997
213.934	0	855	461	334	189	437	337	228	239	217	233	338	222	402	679	994
214.057	0	851	456	331	185	433	336	228	236	214	234	337	222	404	675	995
214.18	0	852	460	332	188	436	335	226	236	215	234	337	222	403	673	993
214.303	0	854	460	332	189	436	334	225	237	215	233	336	223	404	673	991
214.426	0	852	464	333	188	435	333	226	238	217	233	338	224	404	673	994
214.548	0	856	466	335	189	437	334	228	240	218	234	338	225	404	673	991
214.671	0	849	458	332	187	434	336	230	237	214	235	338	223	402	672	993
214.794	0	856	458	332	188	434	335	224	237	214	232	337	221	402	671	991
214.917	0	853	459	332	188	434	334	224	236	214	231	337	222	403	671	998
215.04	0	849	463	333	188	437	336	227	235	214	233	336	222	403	671	991
215.163	0	853	463	333	189	435	333	227	239	217	234	338	223	404	672	993
215.286	0	855	464	335	190	438	334	228	239	218	233	339	223	403	672	990
215.409	0	854	457	331	187	433	335	225	236	214	232	336	221	403	671	997
215.532	0	845	458	330	187	434	334	224	235	214	234	335	221	403	672	988
215.654	0	848	459	332	187	432	334	224	236	214	233	335	222	403	671	988
215.777	0	854	462	333	189	435	334	225	235	214	232	337	222	405	672	989
215.9	0	854	465	333	189	437	333	226	239	217	232	337	222	405	673	996
216.023	0	852	466	336	190	437	334	228	239	217	234	338	224	404	672	988
216.146	0	844	457	330	188	434	336	225	236	214	234	335	222	403	672	986
216.269	0	856	460	331	187	435	334	223	235	213	231	335	221	403	671	990
216.392	0	853	458	331	188	434	334	224	235	214	231	336	221	404	673	998
216.515	0	849	465	332	188	435	333	226	236	215	234	337	222	404	672	987
216.637	0	848	465	333	189	434	332	227	239	216	234	338	222	404	675	988
216.76	0	852	467	334	191	437	334	227	238	216	233	338	223	405	676	994
216.883	0	856	460	333	189	436	336	226	236	214	233	337	221	404	674	991
217.006	0	851	459	331	189	435	334	225	236	214	234	336	221	405	673	988
217.129	0	848	461	333	186	438	334	223	236	213	233	337	221	404	674	992
217.252	0	856	463	334	189	435	334	226	236	214	231	336	222	405	674	993
217.375	0	853	467	334	189	437	333	227	239	216	233	337	223	405	675	992
217.498	0	856	467	335	190	437	335	228	240	217	235	339	223	406	675	986
217.62	0	850	459	332	189	438	335	227	236	214	234	336	221	405	675	993
217.743	0	851	461	333	187	437	334	225	234	213	232	336	221	405	675	995
217.866	0	855	460	333	188	437	334	224	236	214	231	337	221	406	676	990
217.989	0	848	464	332	190	437	335	227	236	214	234	337	222	406	675	991
218.112	0	848	467	335	190	436	334	228	238	216	234	338	224	406	676	992
218.235	0	853	468	335	190	438	333	228	239	217	232	339	224	408	678	996
218.358	0	857	464	336	188	442	336	226	238	215	234	338	223	405	676	990
218.481	0	851	459	333	190	436	335	226	236	214	234	336	221	406	676	990
218.604	0	850	462	334	189	436	335	226	235	213	232	337	221	406	676	993
218.726	0	853	461	335	187	439	336	223	235	215	232	337	223	405	676	993
218.849	0	851	467	334	190	437	333	228	238	216	233	337	223	407	677	991
218.972	0	855	467	336	190	438	334	229	239	218	234	339	224	407	677	991
219.095	0	853	467	338	191	441	335	230	240	218	235	340	224	407	679	994
219.218	0	854	461	335	189	438	336	226	237	215	233	338	222	406	677	989
219.341	0	848	462	335	190	437	336	226	236	214	234	337	222	408	678	991
219.464	0	854	464	336	189	437	336	228	236	213	235	338	223	407	677	991
219.587	0	855	463	336	191	438	335	229	237	216	233	339	223	407	678	993
219.709	0	856	469	336	191	442	334	228	239	217	233	339	225	408	678	994
219.832	0	857	466	340	192	441	336	230	240	219	235	340	224	407	679	994
219.955	0	849	460	333	187	437	337	230	237	215	236	339	222	407	681	990
220.078	0	854	462	335	188	438	335	228	235	214	234	338	222	407	681	995
220.201	0	847	461	334	189	435	335	226	235	214	232	338	223	407	678	992
220.324	0	848	464	336	190	439	335	229	237	215	234	338	225	406	677	993
220.447	0	854	465	337	190	436	335	231	240	218	235	340	225	407	677	991
220.57	0	848	465	338	192	439	335	231	241	218	235	339	226	406	678	989
220.692	0	851	458	333	187	435	335	229	237	214	233	337	223	407	676	992
220.815	0	846	457	332	183	433	335	230	236	214	234	336	223	406	673	989
220.938	0	846	459	332	188	433	334	231	236	214	235	338	223	405	674	990
221.061	0	850	460	333	188	435	334	227	236	215	233	337	223	405	673	988
221.184	0	849	461	333	190	436	332	229	239	218	233	337	224	404	672	996
221.307	0	845	465	335	189	437	333	231	240	218	237	339	226	405	671	988
221.43	0	843	455	333	186	433	335	231	237	215	236	338	224	405	671	992
221.553	0	846	454	330	185	432	334	229	236	214	233	337	222	402	669	988
221.676	0	849	454	331	186	431	333	228	236	215	233	336	223	402	669	992
221.798	0	833	455	330	188	433	333	228	236	214	236	335	224	402	668	985
221.921	0	841	457	332	185	430	333	232	237	215	235	337	223	402	667	983
222.044	0	840	457	332	189	433	331	229	239	218	234	338	224	402	668	987
222.167	0	845	451	329	182	427	333	232	237	214	233	336	222	401	666	992
222.29	0	832	450	327	181	426	331	232	236	214	235	334	221	401	668	984
222.413	0	835	451	328	183	428	332	231	236	214	235	335	222	400	666	985
222.536	0	840	452	328	186	429	330	228	236	215	232	335	224	400	663	988
222.659	0	840	456	329	188	431	332	229	238	216	233	336	223	401	664	990
222.781	0	837	456	331	187	432	329	231	239	218	235	337	224	401	664	982
222.904	0	828	449	326	184	428	332	231	237	215	235	335	223	399	663	985
223.027	0	837	448	326	184	425	331	228	236	214	233	335	222	399	662	987
223.15	0	834	448	325	183	427	330	229	236	214	233	334	222	398	661	984
223.273	0	834	450	327	185	429	330	228	236	214	235	334	222	399	661	978
223.396	0	826	451	327	187	428	331	228	237	215	235	335	223	399	661	983
223.519	0	835	457	327	186	431	329	228	240	218	234	336	224	400	663	988
223.642	0	837	449	328	182	428	331	234	238	216	234	335	223	399	662	984
223.764	0	826	447	325	181	425	330	231	236	214	236	333	222	399	659	981
223.887	0	832	447	325	183	426	329	229	236	215	233	334	221	398	660	983
224.01	0	830	447	325	183	426	329	229	236	214	232	333	221	398	662	988
224.133	0	836	453	327	185	429	330	228	237	215	234	334	222	398	661	981
224.256	0	832	452	327	187	429	329	230	239	217	236	335	223	399	661	982
224.379	0	835	451	328	183	431	331	232	239	215	236	335	223	398	661	984
224.502	0	829	446	324	183	428	330	228	237	214	232	333	221	399	660	982
224.625	0	831	448	325	183	425	329	230	236	214	234	333	221	399	660	987
224.748	0	828	448	324	183	427	329	229	236	213	235	334	221	399	660	981
224.87	0	828	452	325	186	428	329	227	237	214	234	335	222	399	660	984
224.993	0	836	456	326	187	429	328	229	240	217	233	336	223	399	661	984
225.116	0	829	449	326	186	431	330	229	239	216	235	334	221	398	661	984
225.239	0	830	446	324	183	428	328	231	236	214	235	333	221	399	660	981
225.362	0	829	446	325	187	427	329	227	236	213	234	334	221	399	660	981
225.485	0	832	450	324	185	427	329	226	236	214	232	334	221	399	660	984
225.608	0	829	452	326	187	428	328	229	237	216	235	335	222	400	662	982
225.731	0	828	455	326	186	431	328	230	240	217	236	336	222	400	662	984
225.853	0	837	452	328	187	431	330	229	238	215	234	335	221	400	662	981
225.976	0	834	445	324	184	428	329	228	235	213	233	333	220	399	662	990
226.099	0	834	448	325	185	429	329	228	235	213	233	333	220	400	662	981
226.222	0	825	448	325	186	430	330	227	236	213	236	334	221	400	662	984
226.345	0	834	454	325	186	431	327	228	238	216	234	335	222	400	662	985
226.468	0	838	455	327	187	431	328	229	239	217	233	335	223	401	664	987
226.591	0	828	454	328	188	431	329	231	240	217	236	336	222	400	664	982
226.714	0	831	448	325	183	427	330	229	236	212	236	334	220	400	663	981
226.836	0	832	449	325	185	430	329	228	236	214	233	333	220	400	663	984
226.959	0	837	450	326	181	431	329	226	236	213	232	333	220	401	663	990
227.082	0	824	451	327	186	429	328	228	237	215	235	334	221	401	666	982
227.205	0	831	456	327	186	433	328	230	239	216	236	336	221	401	666	986
227.328	0	840	454	329	188	434	330	230	238	215	235	336	222	401	666	987
227.451	0	832	447	326	184	427	329	229	236	213	234	333	220	400	665	991
227.574	0	831	449	325	185	430	329	228	236	214	236	333	220	401	663	984
227.697	0	828	449	326	186	431	329	228	235	213	235	333	221	401	663	984
227.82	0	833	454	326	187	431	329	228	237	215	233	335	221	401	664	989
227.942	0	833	455	327	187	433	329	230	239	216	234	335	222	403	665	986
228.065	0	830	455	329	187	433	329	231	239	216	237	336	223	402	665	983
228.188	0	829	446	325	182	432	330	227	235	212	235	332	220	401	664	985
228.311	0	831	448	325	185	429	329	224	235	212	233	333	220	401	663	990
228.434	0	837	448	325	183	429	330	229	235	212	233	334	220	402	664	985
228.557	0	830	452	325	186	431	328	228	237	215	235	334	220	401	664	986
228.68	0	833	455	327	186	432	327	229	238	216	234	335	221	402	664	985
228.803	0	839	456	328	187	433	329	229	239	217	235	336	222	402	666	992
228.925	0	840	449	326	184	432	330	229	236	212	235	334	220	402	665	987
229.048	0	842	449	325	184	429	329	230	236	213	235	334	220	402	664	984
229.171	0	839	449	326	185	432	329	226	236	212	234	334	220	401	665	986
229.294	0	844	454	326	186	433	329	227	237	214	232	334	221	402	665	989
229.417	0	841	454	327	188	432	328	229	238	216	234	335	222	403	666	986
229.54	0	841	458	328	188	433	329	230	239	216	237	337	223	403	666	986
229.663	0	841	448	326	186	433	331	227	236	213	234	335	220	403	666	986
229.786	0	845	453	325	182	434	329	227	235	213	233	333	220	402	668	987
229.908	0	840	450	327	186	433	329	227	235	212	234	335	220	402	667	990
230.031	0	840	454	327	187	433	330	228	236	214	236	334	221	403	667	985
230.154	0	842	457	329	187	435	328	229	238	216	235	336	222	404	667	989
230.277	0	844	458	329	187	435	330	230	239	216	234	336	221	404	669	990
230.4	0	840	450	328	183	428	331	230	235	213	235	333	220	403	667	989
230.523	0	840	450	327	186	432	330	227	235	213	235	333	220	403	666	987
230.646	0	843	452	327	187	432	329	227	236	213	233	334	220	403	666	985
230.769	0	840	455	327	188	434	329	227	236	214	232	334	221	404	668	988
230.892	0	839	459	329	187	433	328	230	238	216	235	336	222	406	669	987
231.014	0	841	457	331	189	436	329	230	239	216	236	337	222	405	670	989
231.137	0	841	450	327	187	434	331	226	236	213	234	336	220	405	669	985
231.26	0	842	451	329	187	432	330	226	235	212	233	334	219	405	667	993
231.383	0	836	451	328	187	433	330	227	236	213	235	333	220	405	669	987
231.506	0	839	457	328	187	433	329	229	236	214	236	335	221	405	669	990
231.629	0	840	459	329	187	433	329	227	239	216	234	336	222	406	669	988
231.752	0	842	461	331	188	436	329	230	239	217	234	337	223	405	670	993
231.875	0	838	451	329	189	435	331	229	236	212	236	335	220	406	669	987
231.997	0	833	453	329	186	433	330	227	235	211	235	334	220	406	669	993
232.12	0	840	454	329	185	434	331	225	235	212	233	335	220	405	670	989
232.243	0	837	455	330	187	432	330	228	236	214	233	335	221	406	670	995
232.366	0	838	460	332	187	435	330	231	239	216	236	335	222	405	671	988
232.489	0	836	458	333	188	435	330	229	238	216	237	337	221	406	676	998
232.612	0	840	451	328	188	435	331	226	234	213	233	335	220	406	672	989
232.735	0	844	455	329	187	435	331	227	235	212	234	334	220	407	671	997
232.858	0	832	453	330	186	432	331	226	235	212	236	334	220	406	671	988
232.98	0	833	458	330	186	434	330	228	237	214	236	336	221	406	671	991
233.103	0	842	460	331	189	435	330	228	238	216	234	336	221	408	672	994
233.226	0	839	457	334	189	436	331	230	239	216	234	337	221	407	672	991
233.349	0	839	452	329	187	434	332	228	235	213	236	334	220	407	670	987
233.472	0	830	453	330	186	434	331	226	235	212	235	335	219	406	671	991
233.595	0	839	454	331	187	434	331	226	235	213	233	335	220	406	671	994
233.718	0	841	456	330	188	433	330	228	237	215	234	336	221	407	671	991
233.841	0	836	461	331	188	436	330	231	238	216	236	336	221	407	673	989
233.964	0	834	457	333	190	436	330	230	239	216	235	337	222	407	672	989
234.086	0	835	452	328	187	433	332	227	235	212	233	335	220	406	671	996
234.209	0	841	453	330	187	433	331	228	235	213	234	335	220	406	671	990
234.332	0	832	453	328	188	433	331	228	235	213	235	334	220	406	671	988
234.455	0	838	455	330	188	433	331	228	237	214	235	336	221	407	671	990
234.578	0	832	456	330	188	435	330	229	239	216	234	336	223	405	670	988
234.701	0	840	453	331	188	436	331	230	238	214	235	336	221	404	671	992
234.824	0	833	450	327	185	430	331	229	235	212	236	334	220	404	668	988
234.947	0	836	452	328	186	432	330	227	235	212	234	335	220	404	669	992
235.069	0	834	451	329	186	431	330	227	235	213	232	334	221	404	668	991
235.192	0	835	455	330	188	433	329	228	239	215	235	335	221	405	668	990
235.315	0	837	457	331	187	433	330	230	239	215	236	337	222	405	668	988
235.438	0	835	452	329	187	435	330	228	238	215	235	335	222	404	668	985
235.561	0	840	450	327	183	429	330	227	235	212	233	334	219	404	667	988
235.684	0	836	449	327	186	430	329	227	235	212	235	334	220	403	668	985
235.807	0	840	451	328	186	431	329	228	235	213	235	334	220	404	667	989
235.93	0	841	454	328	186	433	328	227	238	214	234	335	220	404	668	986
236.052	0	845	458	329	188	432	329	228	239	216	234	335	222	404	668	990
236.175	0	837	457	331	188	435	329	230	239	216	235	336	222	404	668	984
236.298	0	837	450	327	184	430	330	230	235	212	235	333	220	404	667	983
236.421	0	842	451	327	187	430	329	226	236	212	233	335	220	404	667	984
236.544	0	840	452	326	184	430	329	229	235	213	232	333	219	403	667	991
236.667	0	831	455	328	186	431	328	229	237	215	235	334	221	404	668	984
236.79	0	830	459	328	185	435	328	226	238	215	236	335	222	403	667	986
236.913	0	843	458	331	189	433	330	228	240	216	233	336	222	405	668	989
237.036	0	836	451	327	184	430	331	229	236	212	234	335	220	404	667	986
237.158	0	837	452	328	186	433	330	228	236	212	236	334	220	404	666	982
237.281	0	829	453	327	186	431	329	227	236	213	235	334	220	404	667	985
237.404	0	841	458	328	187	433	329	226	237	214	233	335	220	404	668	990
237.527	0	840	459	330	188	433	329	230	238	216	234	336	221	405	669	986
237.65	0	839	461	332	189	435	330	232	239	216	237	337	222	405	668	986
237.773	0	835	450	328	188	432	331	227	237	213	235	335	220	404	669	988
237.896	0	836	452	328	186	433	330	226	235	213	232	334	220	404	669	984
238.019	0	837	453	330	184	434	330	225	235	213	234	334	220	404	668	987
238.141	0	837	457	329	188	434	327	227	238	215	236	334	220	405	668	985
238.264	0	841	461	330	187	433	329	229	239	215	234	335	221	405	670	989
238.387	0	838	462	331	189	435	330	229	240	216	234	336	223	406	671	989
238.51	0	842	460	333	188	435	331	230	239	215	236	337	222	406	671	989
238.633	11	840	454	330	185	431	330	230	236	213	236	335	220	406	670	987
238.756	0	842	457	330	188	434	331	227	237	212	234	335	221	405	670	986
238.879	0	843	456	331	187	432	330	228	236	213	233	334	220	406	670	993
239.002	0	837	460	330	188	433	328	228	239	216	236	335	221	406	672	986
239.124	0	841	464	332	189	435	329	231	239	217	237	337	223	406	672	989
239.247	0	843	467	333	187	438	330	230	239	217	235	339	224	408	674	986
239.37	0	849	458	332	188	437	331	228	238	215	234	337	221	406	673	993
239.493	0	835	456	331	188	435	331	228	237	213	236	335	221	407	672	987
239.616	0	841	459	331	187	437	331	227	236	213	237	336	221	407	672	989
239.739	0	848	460	333	189	433	330	228	237	215	234	336	222	408	673	991
239.862	0	845	465	334	190	435	330	230	239	217	235	337	223	408	673	995
239.985	0	847	467	335	189	438	331	232	241	218	237	339	225	409	674	986
240.108	0	840	458	332	189	437	333	231	239	215	236	336	221	408	674	990
240.23	0	849	458	331	188	436	331	226	236	213	234	337	221	409	674	993
240.353	0	848	458	332	187	435	331	227	236	213	234	336	222	409	675	991
240.476	0	843	462	332	188	434	332	229	237	213	237	336	222	410	674	989
240.599	0	840	465	334	188	435	330	229	239	217	236	339	222	410	676	990
240.722	0	849	469	334	190	437	332	230	241	217	235	338	223	410	677	997
240.845	0	852	461	335	189	438	332	229	239	215	235	338	222	409	677	991
240.968	0	842	458	331	189	435	332	229	237	213	236	336	220	410	676	991
241.091	0	847	460	333	188	435	332	228	236	214	235	337	221	410	676	992
241.213	0	848	460	333	189	436	332	227	236	214	234	338	222	410	676	992
241.336	0	847	465	334	190	437	332	229	238	215	236	338	223	410	677	994
241.459	0	850	466	336	191	436	331	231	240	217	237	339	224	412	678	992
241.582	0	849	465	334	189	439	333	230	239	216	236	340	222	411	678	990
241.705	0	849	459	332	189	435	333	227	237	214	234	337	221	411	678	992
241.828	0	845	461	333	189	436	333	228	237	214	236	338	222	411	678	993
241.951	0	849	461	333	188	437	333	228	236	213	237	338	222	411	678	993
242.074	0	849	464	336	189	437	332	229	238	215	234	338	223	412	679	990
242.196	0	856	469	335	190	438	331	230	240	217	235	339	223	412	680	1000
242.319	0	846	461	337	190	439	334	230	239	215	236	339	223	412	680	990
242.442	0	847	460	332	189	436	333	228	237	214	236	337	221	411	679	990
242.565	0	855	460	334	189	436	333	226	236	213	233	337	222	411	678	991
242.688	0	853	464	333	188	436	333	226	236	213	235	338	222	411	680	1000
242.811	0	848	464	336	191	438	332	229	238	215	235	338	223	413	680	990
242.934	0	849	469	335	190	440	333	230	240	217	236	339	224	411	680	992
243.057	0	857	465	337	191	440	334	229	240	217	235	340	223	412	679	995
243.18	0	852	459	333	185	436	333	229	237	214	234	337	221	411	678	992
243.302	0	854	461	334	189	438	334	227	236	213	236	337	221	412	677	987
243.425	0	850	461	334	189	437	333	228	237	214	235	337	222	411	678	994
243.548	0	860	465	336	188	439	333	227	238	215	234	338	222	411	680	995
243.671	0	860	467	336	190	437	334	230	239	216	235	339	224	412	680	993
243.794	0	857	469	339	191	441	334	232	241	217	237	340	224	412	680	990
243.917	0	851	459	334	188	436	335	228	236	215	236	338	222	411	679	993
244.04	0	855	461	334	188	437	333	226	236	214	233	337	221	411	678	989
244.163	0	852	460	335	183	437	333	227	237	213	235	338	223	411	678	992
244.285	0	849	463	335	189	436	333	229	237	214	236	337	222	411	678	991
244.408	0	853	466	336	190	437	333	229	239	215	235	339	223	411	678	995
244.531	0	850	465	338	189	438	333	230	240	218	235	340	224	411	678	995
244.654	0	848	459	334	184	433	334	232	236	214	236	336	221	410	681	994
244.777	0	847	457	333	184	434	334	230	236	213	236	337	221	411	679	992
244.9	0	848	459	333	186	436	333	225	236	213	235	337	221	410	678	990
245.023	0	850	460	334	188	435	334	228	237	214	235	337	223	409	676	992
245.146	0	846	464	334	188	436	332	229	239	216	237	338	223	411	677	992
245.268	0	851	464	337	187	436	333	233	240	218	237	339	224	410	677	994
245.391	0	847	455	331	180	433	334	229	237	214	234	337	221	408	676	990
245.514	0	849	456	332	183	431	333	228	237	214	233	336	221	408	675	996
245.637	0	839	456	332	187	433	333	227	236	214	235	336	221	408	674	987
[truncated: 750 more rows]

## Sheet: D850
	SNR :	41	41	37	43	40	41	39	50	44	37	48	44	38	37	40
Time	Marker	ch1	ch2	ch3	ch4	ch5	ch6	ch7	ch8	ch9	ch10	ch11	ch12	ch13	ch14	ch15
0.24576	0	685	506	214	181	413	316	191	232	199	151	291	160	308	645	789
0.36864	0	685	506	214	181	413	316	191	232	199	151	291	160	308	645	789
0.49152	0	726	537	230	194	408	301	202	245	211	166	310	185	326	682	846
0.6144	0	743	567	244	202	406	287	211	254	220	180	323	194	332	695	867
0.73728	0	770	569	240	205	404	277	216	262	224	188	332	197	335	700	883
0.86016	0	772	571	239	205	401	275	215	264	225	191	333	197	339	701	899
0.98304	0	767	574	238	205	404	275	221	266	226	194	335	198	344	702	892
1.10592	0	771	567	239	205	408	276	217	265	225	196	334	198	345	700	892
1.2288	0	775	565	235	204	405	273	214	264	224	195	333	201	347	699	899
1.35168	0	771	566	235	203	403	273	212	264	224	195	333	203	347	701	893
1.47456	0	767	569	232	204	401	273	213	263	224	197	334	204	348	702	892
1.59744	0	773	569	234	204	403	274	214	264	225	196	334	204	348	702	895
1.72032	0	779	570	233	206	403	274	215	265	225	197	335	205	350	704	903
1.8432	0	773	572	237	207	403	276	215	266	226	197	337	205	350	705	897
1.96608	0	769	564	232	207	402	276	217	267	224	197	334	205	350	704	896
2.08896	0	772	564	230	205	400	273	215	265	224	196	333	205	349	703	895
2.21184	0	778	567	231	203	401	274	214	264	224	196	334	205	351	703	904
2.33472	0	771	567	231	206	399	274	216	264	223	195	333	205	351	704	898
2.4576	0	768	570	233	204	402	275	216	264	226	197	335	205	352	705	896
2.58048	0	772	572	233	208	402	275	219	263	226	199	336	206	351	707	898
2.70336	0	780	574	237	207	406	277	219	265	227	197	337	207	352	707	906
2.82624	0	771	565	232	209	401	276	218	266	225	197	333	205	352	705	899
2.94912	0	766	564	230	207	397	272	218	265	225	196	331	205	352	703	895
3.072	0	771	564	231	207	397	273	218	266	226	197	332	205	351	704	896
3.19488	0	777	568	232	205	401	273	214	265	225	197	334	205	352	704	903
3.31776	0	770	568	232	204	403	274	215	263	225	197	334	206	352	706	897
3.44064	0	767	572	233	204	402	274	217	264	227	198	335	207	353	706	896
3.56352	0	771	574	236	204	404	276	220	265	226	198	335	207	353	707	898
3.6864	0	776	565	234	206	403	276	219	266	226	197	333	206	352	704	903
3.80928	0	772	565	231	208	400	273	218	265	227	197	332	205	352	703	896
3.93216	0	766	564	231	208	397	272	219	266	227	197	332	206	352	704	894
4.05504	0	763	566	231	208	398	275	220	265	226	199	332	204	352	708	895
4.17792	0	776	567	233	206	400	273	219	264	227	200	333	205	351	707	903
4.3008	0	771	572	234	206	402	274	219	264	228	199	334	207	353	706	898
4.42368	0	766	568	236	209	401	276	223	264	228	199	334	207	352	704	894
4.54656	0	766	562	232	204	400	273	217	264	226	199	330	204	352	702	897
4.66944	0	773	563	231	208	398	272	219	264	226	198	330	205	352	702	903
4.79232	0	766	563	230	205	398	272	217	264	226	198	331	205	351	702	897
4.9152	0	762	566	232	206	397	272	221	265	226	198	331	205	351	702	893
5.03808	0	764	568	232	204	400	275	219	263	227	199	333	206	351	703	897
5.16096	0	775	571	234	206	404	275	219	263	227	199	335	207	352	703	902
5.28384	0	769	564	235	207	401	276	221	265	226	198	333	206	351	703	898
5.40672	0	761	561	231	207	397	273	220	263	226	199	329	205	351	701	892
5.5296	0	763	561	231	205	396	272	220	265	227	199	330	205	349	700	895
5.65248	0	771	562	230	205	396	272	218	264	225	198	331	205	350	700	899
5.77536	0	764	566	232	204	400	272	219	264	228	198	332	206	350	703	896
5.89824	0	761	570	232	203	403	274	218	264	226	199	333	206	350	702	891
6.02112	0	766	572	236	204	408	275	216	263	227	197	333	207	349	702	889
6.144	0	770	564	229	201	411	278	211	267	224	192	333	206	345	694	884
6.26688	0	765	562	227	202	406	279	208	269	224	188	335	206	344	694	877
6.38976	0	763	560	228	207	396	279	213	270	225	191	334	207	344	694	875
6.51264	0	765	564	229	203	396	279	215	270	225	192	334	207	344	697	880
6.63552	0	768	567	232	205	397	281	215	271	225	195	333	199	344	705	886
6.7584	0	771	567	233	208	398	282	218	272	227	195	333	204	346	710	886
6.88128	0	765	561	231	209	397	283	221	273	225	195	331	206	345	710	882
7.00416	0	764	559	231	208	394	279	218	274	225	193	331	206	347	709	895
7.12704	0	768	562	231	206	399	281	218	275	225	192	333	206	346	707	889
7.24992	0	767	564	234	209	400	283	217	273	224	192	332	208	347	706	895
7.3728	0	764	566	232	211	398	284	220	273	225	193	334	208	348	707	889
7.49568	0	765	570	236	210	402	285	221	275	226	194	335	210	349	711	900
7.61856	0	767	565	239	213	403	287	224	276	227	194	336	209	349	711	896
7.74144	0	763	561	233	208	402	284	219	276	225	192	330	207	349	710	898
7.86432	0	764	558	235	211	399	283	219	275	226	193	331	206	349	711	894
7.9872	0	763	562	234	210	402	284	218	276	225	194	332	207	349	711	901
8.11008	0	771	563	237	211	403	285	219	275	225	193	334	209	350	712	899
8.23296	0	764	566	237	210	403	287	222	275	225	194	334	208	351	714	904
8.35584	0	763	565	241	210	407	288	224	277	226	195	334	209	351	714	898
8.47872	0	763	557	235	211	402	285	222	276	225	195	331	207	351	713	906
8.6016	0	764	562	237	212	400	286	221	276	226	194	331	207	351	713	901
8.72448	0	766	560	238	212	402	286	223	276	225	194	331	206	351	719	903
8.84736	0	762	565	238	212	401	287	223	276	225	196	331	207	352	719	899
8.97024	0	769	566	240	211	406	289	225	276	225	196	333	209	353	718	906
9.09312	0	767	568	242	214	406	291	226	275	225	196	334	209	354	719	902
9.216	0	769	559	240	213	406	288	225	277	226	195	330	208	354	716	906
9.33888	0	766	559	237	213	403	287	224	276	225	196	329	207	353	717	902
9.46176	0	770	560	239	209	404	287	222	275	226	195	331	208	353	717	909
9.58464	0	766	561	238	214	402	287	224	275	226	195	332	208	354	718	904
9.70752	0	771	564	241	213	404	291	225	275	225	195	333	209	354	719	908
9.8304	0	770	567	239	214	405	291	227	276	225	197	333	210	355	720	908
9.95328	0	773	562	246	212	411	291	225	277	225	196	332	209	354	720	912
10.0762	0	766	558	238	213	404	289	223	276	225	195	330	207	355	718	905
10.199	0	768	560	240	213	405	289	224	276	226	195	329	207	354	719	909
10.3219	0	768	559	239	212	404	289	225	276	226	196	330	207	355	720	908
10.4448	0	771	563	243	214	406	291	227	275	226	196	332	208	355	721	914
10.5677	0	767	563	240	214	405	290	228	277	227	196	333	208	355	724	914
10.6906	0	768	563	246	212	411	294	226	277	226	196	333	209	355	722	914
10.8134	0	770	555	240	212	405	291	227	277	225	197	329	207	355	718	911
10.9363	0	769	558	241	212	406	290	226	276	226	196	330	207	355	718	917
11.0592	0	768	558	241	213	404	290	226	276	225	195	331	208	356	719	920
11.1821	0	753	564	241	213	405	292	227	276	226	196	331	209	356	718	903
11.305	0	758	565	244	214	406	293	229	277	226	197	332	209	355	722	887
11.4278	0	768	565	245	213	407	296	231	275	226	198	333	210	355	723	901
11.5507	0	765	553	243	212	405	292	227	276	226	197	330	207	355	721	922
11.6736	0	758	554	240	211	402	290	226	276	226	196	329	206	355	720	913
11.7965	0	767	554	242	211	403	291	227	277	226	197	329	207	355	719	915
11.9194	0	767	557	241	210	405	290	225	277	227	197	330	208	355	720	914
12.0422	0	761	560	245	214	405	292	229	277	227	197	332	208	356	721	920
12.1651	0	762	562	244	215	404	294	231	276	227	197	333	209	357	722	913
12.288	0	762	554	247	210	409	293	227	276	227	199	330	208	356	720	914
12.4109	0	768	553	242	211	405	290	227	276	226	197	329	207	356	720	914
12.5338	0	760	558	242	212	406	291	227	276	226	196	330	208	357	717	914
12.6566	0	762	556	242	212	405	292	228	277	227	197	330	208	356	718	911
12.7795	0	761	559	242	213	406	293	229	276	226	198	331	209	357	721	912
12.9024	0	775	558	246	215	408	295	231	277	227	198	333	209	357	723	921
13.0253	0	763	552	243	213	406	294	228	277	227	197	329	207	356	719	916
13.1482	0	759	551	243	212	405	293	227	277	226	198	328	206	356	722	911
13.271	0	761	552	241	212	404	291	230	276	226	198	329	207	357	720	914
13.3939	0	767	556	244	213	405	291	228	277	227	197	331	208	356	719	922
13.5168	0	763	557	244	211	408	295	227	276	226	196	333	209	356	720	915
13.6397	0	761	562	248	213	410	297	229	277	226	196	336	209	356	720	913
13.7626	0	762	552	243	212	409	299	226	278	225	195	334	206	355	718	914
13.8854	0	766	553	243	213	408	295	223	279	226	193	334	206	354	717	920
14.0083	0	762	552	242	213	406	295	225	278	226	194	333	207	356	717	917
14.1312	0	758	557	245	215	406	295	227	279	226	195	334	208	356	718	917
14.2541	0	767	556	244	214	406	295	229	280	228	196	336	209	356	719	918
14.377	0	767	561	248	212	412	297	227	279	228	195	338	209	355	720	923
14.4998	0	765	550	245	213	408	298	227	280	227	196	334	208	355	720	917
14.6227	0	756	551	244	213	406	295	227	279	227	196	332	208	356	723	914
14.7456	0	766	552	244	212	406	295	229	279	226	197	332	207	356	725	924
14.8685	0	765	556	245	213	407	295	227	279	227	197	333	208	356	723	922
14.9914	0	767	557	247	215	408	296	230	279	228	198	334	208	358	724	921
15.1142	0	760	561	249	216	411	297	230	280	228	198	334	209	357	723	917
15.2371	0	765	553	245	212	408	297	227	280	226	197	332	207	357	721	925
15.36	0	760	556	245	213	408	296	227	278	227	196	332	207	356	722	919
15.4829	0	768	554	245	214	407	295	227	279	226	196	332	208	356	721	922
15.6058	0	761	559	246	214	408	295	227	280	227	197	333	208	357	722	919
15.7286	0	767	560	245	215	408	296	230	279	228	197	335	210	358	724	926
15.8515	0	761	561	251	213	414	299	227	279	227	196	335	209	358	724	921
15.9744	0	765	551	245	212	409	296	229	278	226	195	333	207	357	722	921
16.0973	0	762	554	245	213	408	296	226	278	226	197	331	207	358	722	918
16.2202	0	766	552	245	213	406	296	228	278	226	196	332	208	357	724	925
16.343	0	759	557	248	214	408	296	228	279	227	197	333	208	358	728	921
16.4659	0	759	559	246	212	411	296	228	278	228	198	333	208	359	728	925
16.5888	0	768	555	251	212	414	298	226	279	227	198	332	208	358	724	920
16.7117	0	767	551	245	213	406	295	227	278	227	197	331	207	359	724	924
16.8346	0	760	553	247	213	407	295	227	278	226	196	332	208	359	724	925
16.9574	0	758	554	244	211	408	294	228	277	226	197	332	208	358	725	919
17.0803	0	763	557	250	215	408	296	229	278	227	198	333	209	358	726	922
17.2032	0	765	559	250	214	409	298	229	279	228	198	335	209	358	725	926
17.3261	0	760	550	249	212	411	298	227	278	227	196	332	207	358	724	926
17.449	0	765	546	246	212	405	295	227	276	226	197	330	208	360	725	917
17.5718	0	751	548	245	213	405	294	226	277	224	198	330	208	360	729	919
17.6947	0	770	550	247	213	407	293	226	276	225	198	329	210	360	726	933
17.8176	0	770	553	247	215	404	293	223	278	227	195	331	213	359	720	913
17.9405	0	770	557	251	214	404	293	228	278	228	196	333	214	358	720	908
18.0634	0	765	552	247	213	405	293	223	279	226	195	329	212	358	714	912
18.1862	0	770	553	246	212	404	293	222	280	226	193	330	211	356	714	917
18.3091	0	769	557	245	212	407	293	218	280	226	190	330	211	355	713	910
18.432	0	766	562	244	212	412	295	214	282	224	185	338	211	349	711	904
18.5549	0	773	564	244	214	420	300	215	289	226	183	345	211	344	711	904
18.6778	0	784	566	246	218	418	304	219	289	228	182	346	211	343	712	908
18.8006	0	773	558	245	215	419	303	213	290	226	183	343	210	342	711	905
18.9235	0	768	558	243	214	417	300	213	289	226	183	342	209	343	712	901
19.0464	0	771	558	244	215	416	301	212	290	227	185	342	208	342	713	908
19.1693	0	774	563	245	213	416	302	214	291	227	184	343	211	343	713	904
19.2922	0	776	569	249	215	417	303	217	291	229	187	343	211	346	716	908
19.415	0	772	561	250	216	419	305	217	291	228	186	342	209	345	719	907
19.5379	0	767	558	246	217	415	301	219	288	227	188	340	209	346	718	912
19.6608	0	773	556	247	213	413	301	217	289	227	188	340	210	347	719	907
19.7837	0	777	559	247	216	413	301	221	288	227	191	338	211	350	718	908
19.9066	0	769	562	250	217	413	300	223	288	227	193	338	212	351	719	906
20.0294	0	771	563	253	217	417	303	227	288	228	195	338	213	353	720	917
20.1523	0	777	553	250	218	412	301	225	286	226	193	336	212	352	721	915
20.2752	0	782	553	248	218	407	298	222	285	225	193	334	212	354	720	918
20.3981	0	776	554	250	218	407	298	225	285	225	195	333	212	355	722	913
20.521	0	772	557	251	216	413	299	225	285	227	196	334	212	355	725	918
20.6438	0	768	563	253	217	415	300	225	286	227	195	337	212	355	724	914
20.7667	0	772	563	255	219	415	303	229	285	226	195	337	212	355	722	918
20.8896	0	775	558	249	216	413	300	227	285	225	195	334	209	354	721	912
21.0125	0	781	562	249	214	420	300	220	286	227	193	337	210	352	719	917
21.1354	0	776	565	250	213	426	304	218	287	225	188	341	210	351	722	919
21.2582	0	770	565	247	217	426	308	220	289	225	189	341	211	350	723	912
21.3811	0	776	572	251	216	426	308	223	288	227	191	343	212	350	723	912
21.504	0	780	566	254	217	427	310	222	289	226	190	342	211	349	721	915
21.6269	0	771	563	248	216	423	306	219	289	227	190	340	209	350	721	918
21.7498	0	768	566	251	215	424	306	220	289	227	190	339	210	350	721	911
21.8726	0	773	567	251	215	423	306	223	289	227	192	339	211	349	721	912
21.9955	0	778	566	250	216	427	306	227	289	228	193	340	213	352	722	917
22.1184	0	771	567	256	216	428	308	226	289	229	193	340	213	352	722	915
22.2413	0	768	560	251	221	421	306	228	288	227	194	336	211	353	721	912
22.3642	0	768	563	251	218	421	304	226	288	227	194	337	211	352	723	913
22.487	0	782	561	253	215	423	304	225	288	227	194	338	212	353	722	921
22.6099	0	773	567	251	218	422	305	227	288	228	194	339	212	354	725	918
22.7328	0	772	570	257	217	426	307	228	289	229	195	340	213	354	727	916
22.8557	0	774	560	253	219	424	307	228	288	227	196	337	212	354	725	917
22.9786	0	779	561	254	218	422	305	226	286	226	194	337	211	354	724	922
23.1014	0	770	561	253	220	422	305	226	286	227	194	337	211	355	726	920
23.2243	0	770	564	255	222	420	305	232	287	227	195	338	211	355	727	918
23.3472	0	772	567	254	219	422	306	231	288	229	196	339	212	356	729	926
23.4701	0	780	569	261	220	425	307	231	289	229	196	341	213	356	729	923
23.593	0	772	561	253	221	421	306	232	287	227	195	336	210	355	727	923
23.7158	0	770	563	254	221	420	303	231	286	227	196	336	211	356	727	919
23.8387	0	772	564	254	220	420	305	232	286	227	196	336	211	356	728	926
23.9616	0	778	566	256	222	421	306	232	287	228	196	339	212	356	729	922
24.0845	0	774	570	256	219	423	305	232	287	229	195	340	212	358	730	925
24.2074	0	774	562	259	222	424	307	235	287	228	197	338	211	357	729	919
24.3302	0	768	562	253	220	420	305	231	285	227	197	336	210	356	727	925
24.4531	0	770	561	255	220	419	304	233	286	227	195	337	210	356	729	922
24.576	0	772	565	254	218	422	304	230	286	228	195	336	210	357	730	925
24.6989	0	772	568	256	222	421	305	235	287	228	196	337	212	357	730	921
24.8218	0	772	571	260	222	423	307	236	287	229	197	339	213	357	731	928
24.9446	0	772	560	255	222	422	307	233	287	228	196	337	210	356	730	922
25.0675	0	771	562	255	220	421	305	231	286	227	195	334	210	357	727	922
25.1904	0	772	562	253	222	419	305	231	287	227	197	335	211	356	728	920
25.3133	0	772	567	256	220	420	304	233	287	227	197	336	211	357	728	925
25.4362	0	776	570	256	219	422	306	233	287	229	196	338	211	357	731	921
25.559	0	768	572	259	220	425	306	233	287	229	197	337	212	357	732	923
25.6819	0	770	561	256	222	422	307	235	287	227	197	335	209	357	733	920
25.8048	0	767	565	254	220	421	305	233	286	228	197	335	210	357	729	925
25.9277	0	771	564	255	219	422	305	233	286	227	196	336	211	357	729	925
26.0506	0	765	566	253	221	420	304	234	286	227	196	335	211	358	730	921
26.1734	0	774	570	258	219	425	306	233	287	228	198	337	212	356	730	921
26.2963	0	777	565	257	221	424	308	236	287	229	197	337	211	357	731	927
26.4192	0	767	561	253	220	423	306	234	285	227	196	333	210	356	728	925
26.5421	0	767	560	253	220	419	304	233	285	226	196	333	210	359	729	919
26.665	0	766	565	253	219	421	305	233	285	227	197	334	210	358	729	922
26.7878	0	778	565	255	217	423	305	234	286	227	197	336	211	357	729	925
26.9107	0	768	570	255	220	422	305	233	286	228	196	338	211	357	730	928
27.0336	0	771	567	260	222	423	307	237	287	229	197	338	211	357	730	920
27.1565	1	769	561	252	218	421	306	232	286	226	197	334	209	357	728	920
27.2794	0	778	562	254	219	420	303	233	285	227	195	335	210	357	728	925
27.4022	0	769	565	252	216	420	304	228	285	227	195	335	210	357	728	926
27.5251	0	767	567	256	219	421	305	233	286	228	197	337	210	357	730	917
27.648	0	770	570	254	219	425	305	233	287	229	197	337	212	357	730	920
27.7709	0	781	571	260	220	427	307	235	287	230	197	340	213	357	730	922
27.8938	0	771	563	254	216	424	306	231	286	227	195	336	210	357	728	926
28.0166	0	767	564	255	218	421	305	234	286	227	197	335	210	357	729	919
28.1395	0	767	565	253	216	422	305	236	285	227	197	335	211	356	729	921
28.2624	0	774	569	257	219	425	305	232	285	228	196	337	211	358	730	929
28.3853	0	774	570	254	219	424	305	233	287	229	197	338	211	357	730	924
28.5082	0	771	570	259	221	425	308	236	287	228	197	337	211	358	730	920
28.631	0	772	562	253	218	421	305	233	285	226	197	334	210	358	730	922
28.7539	0	775	565	254	218	421	304	233	285	227	196	335	209	357	730	929
28.8768	0	774	564	255	220	420	305	232	284	227	195	335	210	359	730	926
28.9997	0	766	569	255	220	421	304	235	286	228	197	335	211	359	731	923
29.1226	0	776	569	257	218	425	305	234	285	229	198	337	211	358	733	929
29.2454	0	773	572	260	215	429	306	234	286	229	197	338	211	358	736	925
29.3683	0	776	562	256	219	422	307	234	286	227	196	334	209	358	733	924
29.4912	0	765	564	253	215	423	305	230	284	226	197	333	209	358	730	920
29.6141	0	772	564	255	219	421	304	233	286	227	197	335	210	357	729	925
29.737	0	776	566	253	220	421	304	234	286	228	196	335	211	358	729	924
29.8598	0	773	570	257	218	424	305	232	286	228	196	336	212	358	729	924
29.9827	0	774	570	258	222	422	306	238	286	229	198	336	212	358	730	920
30.1056	0	768	565	257	216	427	307	233	287	229	198	334	210	356	728	926
30.2285	0	779	561	254	218	421	305	234	285	226	196	334	210	356	726	919
30.3514	0	770	562	252	216	421	304	231	285	227	197	333	210	357	726	922
30.4742	0	768	562	253	219	418	304	234	286	228	197	333	211	356	725	916
30.5971	0	767	564	253	219	418	305	235	286	228	198	334	211	355	724	924
30.72	0	768	568	257	218	420	306	237	287	229	196	336	212	355	724	920
30.8429	0	770	558	253	218	420	306	234	286	227	197	332	209	355	722	920
30.9658	0	760	559	252	217	416	303	233	285	227	198	331	209	354	720	917
31.0886	0	768	557	252	217	415	303	232	285	227	197	331	210	353	719	921
31.2115	0	760	560	249	216	415	304	233	285	227	196	331	210	353	718	916
31.3344	0	767	559	252	216	416	305	234	285	228	196	333	212	352	719	916
31.4573	0	758	563	251	217	415	305	237	286	228	199	333	211	352	724	913
31.5802	0	766	556	257	214	420	306	234	287	227	197	331	210	351	720	919
31.703	0	757	552	249	213	414	304	235	284	226	196	328	208	350	714	912
31.8259	0	760	550	250	215	410	303	232	285	226	195	329	208	351	712	912
31.9488	0	756	552	246	214	410	302	234	284	226	197	329	209	350	711	909
32.0717	0	759	555	249	214	411	302	234	285	228	197	330	210	349	711	914
32.1946	0	757	556	248	215	411	303	236	285	228	197	332	212	350	712	909
32.3174	0	754	557	255	217	413	305	236	286	229	198	332	212	349	712	911
32.4403	0	755	548	248	212	412	303	236	285	225	198	328	208	349	710	906
32.5632	0	755	548	248	215	408	301	232	285	226	197	327	208	348	709	910
32.6861	0	751	548	245	212	408	301	234	284	226	196	327	209	348	707	906
32.809	0	747	552	247	212	408	301	233	285	226	197	327	209	347	707	908
32.9318	0	755	552	246	213	407	302	236	285	227	198	328	210	347	709	905
33.0547	0	755	553	251	214	409	303	237	285	228	197	329	210	347	710	909
33.1776	0	743	544	245	208	408	301	237	284	226	196	326	207	346	712	911
33.3005	0	742	546	246	208	408	300	236	284	224	197	324	207	345	708	904
33.4234	0	752	544	244	211	405	299	233	284	225	198	325	207	346	706	903
33.5462	0	750	547	245	209	406	300	234	283	225	197	325	209	345	706	905
33.6691	0	748	549	245	212	405	301	234	284	226	196	328	209	345	706	910
33.792	0	744	552	248	214	407	302	235	284	228	197	328	210	347	707	902
33.9149	0	753	543	246	211	405	301	234	284	226	198	325	207	345	705	903
34.0378	0	747	542	243	207	404	300	234	283	225	196	323	207	343	703	903
34.1606	0	742	540	243	206	404	299	234	282	225	195	324	207	344	702	906
34.2835	0	736	543	242	209	401	298	232	283	226	196	324	207	344	701	898
34.4064	0	744	544	243	210	402	298	234	282	226	197	325	208	343	703	899
34.5293	0	746	547	243	211	402	299	234	284	226	197	326	209	344	703	902
34.6522	0	746	545	248	211	405	301	235	284	227	196	328	209	343	703	906
34.775	0	734	541	242	206	405	299	233	283	225	197	322	206	343	701	897
34.8979	0	742	540	241	209	400	299	231	283	224	197	322	207	342	700	897
35.0208	0	737	541	240	209	402	298	230	282	223	195	323	204	342	705	903
35.1437	0	739	542	242	208	400	297	232	283	225	195	323	207	343	702	898
35.2666	0	735	545	241	209	401	299	234	283	225	196	324	208	343	703	896
35.3894	0	743	546	243	210	402	299	236	284	227	198	325	208	343	704	897
35.5123	0	747	540	243	208	402	299	233	283	225	196	323	207	342	701	903
35.6352	0	739	537	241	205	401	297	233	282	224	195	321	205	342	700	896
35.7581	0	732	537	239	207	399	296	231	282	224	197	321	205	343	700	893
35.881	0	736	540	241	208	397	297	231	282	224	196	321	206	342	700	896
36.0038	0	741	541	241	207	398	298	233	282	225	196	324	207	341	700	902
36.1267	0	737	545	242	210	401	298	233	283	226	195	325	207	342	701	897
36.2496	0	738	545	244	210	401	300	236	283	227	196	326	208	343	702	896
36.3725	0	737	537	242	208	401	299	232	282	224	198	322	205	341	700	896
36.4954	0	744	536	239	207	397	296	230	282	223	196	322	205	342	698	897
36.6182	0	736	539	240	208	397	296	229	282	223	194	321	204	341	700	895
36.7411	0	737	539	240	208	396	296	230	281	224	196	322	205	342	700	895
36.864	0	737	543	239	207	399	298	232	283	224	197	324	206	341	700	902
36.9869	0	744	545	242	210	399	298	233	283	225	195	326	207	342	701	898
37.1098	0	735	545	243	210	402	299	234	284	227	195	325	207	342	702	900
37.2326	0	733	537	241	208	400	298	231	283	223	197	322	204	341	705	894
37.3555	0	735	538	238	207	397	296	229	282	223	197	321	205	341	702	902
37.4784	0	736	540	240	209	398	295	231	281	223	195	322	204	342	700	893
37.6013	0	738	541	239	208	396	296	231	282	224	195	324	205	343	701	899
37.7242	0	732	544	240	207	401	298	231	282	225	197	324	206	343	703	895
37.847	0	740	545	244	208	400	299	236	283	225	197	325	207	343	704	904
37.9699	0	732	539	241	207	400	298	232	282	223	196	323	205	341	701	897
38.0928	0	735	536	240	206	396	295	230	281	223	195	321	205	342	700	899
38.2157	0	729	536	237	207	397	295	229	281	223	196	320	205	342	701	895
38.3386	0	734	539	240	207	396	295	231	281	224	196	321	205	342	700	901
38.4614	0	736	540	239	207	397	296	233	283	225	196	323	205	341	702	898
38.5843	0	735	545	240	208	398	297	233	282	225	196	325	207	342	703	900
38.7072	0	734	540	244	208	399	299	233	284	225	196	323	206	342	702	891
38.8301	0	732	535	239	207	397	296	231	282	223	196	321	204	341	700	902
38.953	0	734	535	238	205	396	295	227	282	223	194	321	204	341	700	896
39.0758	0	728	539	239	207	395	295	230	281	223	194	321	205	341	699	898
39.1987	0	732	538	239	208	394	296	233	281	224	196	321	203	342	705	891
39.3216	0	730	544	239	205	399	296	231	282	225	197	323	205	341	706	902
39.4445	0	729	544	244	208	399	297	232	282	225	195	324	206	342	704	896
39.5674	0	735	535	238	206	396	296	230	282	222	196	319	204	343	702	899
39.6902	0	728	538	237	206	396	295	230	281	222	197	320	205	342	702	895
39.8131	0	731	539	239	206	395	294	230	281	222	197	320	204	342	701	901
39.936	0	733	539	239	208	396	295	229	281	223	195	322	205	342	702	895
40.0589	0	727	544	240	208	396	296	232	282	224	196	323	206	343	703	901
40.1818	0	733	545	244	208	400	297	233	282	225	197	324	207	343	705	898
40.3046	0	734	536	239	206	399	297	233	282	222	197	321	204	342	704	903
40.4275	0	729	535	240	207	395	295	229	280	222	195	320	203	342	703	897
40.5504	0	730	535	238	207	394	295	230	280	222	195	320	203	343	702	901
40.6733	0	728	539	239	206	394	295	231	280	222	196	321	204	343	702	899
40.7962	0	737	540	240	208	396	296	231	281	223	196	323	205	344	704	905
40.919	0	727	542	240	210	398	296	231	281	224	196	324	205	343	706	900
41.0419	0	732	540	245	211	401	298	233	282	223	196	323	204	344	705	903
41.1648	0	733	534	238	210	398	296	232	280	222	196	319	202	344	704	900
41.2877	0	737	535	240	209	396	294	229	280	221	195	320	203	345	705	906
41.4106	0	730	537	237	206	398	293	227	279	222	195	320	202	344	705	902
41.5334	0	732	539	240	208	396	295	230	279	222	196	322	204	346	707	903
41.6563	0	737	543	240	211	396	295	232	280	223	197	323	204	346	709	905
41.7792	0	737	545	244	210	399	296	234	281	225	197	324	204	346	712	908
41.9021	0	735	537	241	209	399	297	229	280	221	196	321	202	346	713	911
42.025	0	729	540	239	208	397	294	229	279	221	196	320	203	346	709	906
42.1478	0	737	540	240	209	397	295	230	279	220	197	320	203	346	710	905
42.2707	0	744	541	239	209	397	294	231	279	221	196	322	203	347	712	911
42.3936	0	736	547	242	210	400	296	233	280	223	196	324	204	347	712	912
42.5165	0	739	547	242	211	399	296	233	280	223	197	324	205	348	713	907
42.6394	0	743	543	244	210	401	298	232	281	222	198	322	204	347	713	907
42.7622	0	749	538	240	209	397	296	230	279	220	197	320	203	348	710	911
42.8851	0	731	540	240	208	397	295	228	278	220	196	321	203	347	710	912
43.008	0	735	542	240	208	399	294	230	278	220	196	320	203	348	710	906
43.1309	0	749	543	243	210	399	295	231	279	222	197	322	204	348	712	908
43.2538	0	746	547	241	211	399	295	233	280	221	196	324	204	349	714	913
43.3766	0	746	549	244	211	402	297	233	279	223	196	326	206	349	716	917
43.4995	0	742	541	242	207	403	298	229	280	221	196	322	204	350	714	906
43.6224	0	747	541	241	210	400	295	228	278	220	197	319	203	350	714	909
43.7453	0	751	540	241	209	398	294	228	278	219	196	322	203	349	715	913
43.8682	0	742	544	240	209	399	295	229	278	221	196	322	203	349	714	916
43.991	0	743	545	242	210	400	296	232	278	221	196	323	204	350	715	909
44.1139	0	745	548	241	211	400	296	232	279	222	198	324	205	350	716	912
44.2368	0	753	545	248	209	402	298	231	280	222	197	325	204	350	719	915
44.3597	0	742	538	241	208	401	295	228	277	220	196	321	202	350	718	917
44.4826	0	738	540	243	209	399	295	229	277	219	197	321	203	352	717	909
44.6054	0	746	540	241	209	398	295	229	276	220	197	321	202	350	716	913
44.7283	0	749	544	243	208	400	294	230	277	221	197	322	204	351	718	924
44.8512	0	747	545	244	212	400	296	231	278	221	197	325	205	352	720	920
44.9741	0	741	550	244	211	402	297	232	279	222	198	325	205	353	721	913
45.097	0	749	541	247	211	405	297	231	278	220	198	323	204	352	720	914
45.2198	0	751	539	241	208	400	294	229	276	219	197	321	203	352	719	923
45.3427	0	743	540	244	210	399	295	228	277	219	195	321	203	352	719	915
45.4656	0	744	540	242	209	398	294	228	276	219	197	321	203	353	721	914
45.5885	0	742	544	242	210	401	295	231	277	220	197	322	203	353	722	915
45.7114	0	754	546	246	212	400	295	232	277	222	198	325	205	353	723	924
45.8342	0	746	549	246	213	402	295	232	277	223	197	326	206	353	723	919
45.9571	0	744	542	247	210	404	297	232	277	220	198	323	203	354	722	915
46.08	0	745	539	241	210	401	295	229	276	219	197	320	203	353	720	915
46.2029	0	746	543	243	209	401	295	229	276	219	196	323	203	352	720	925
46.3258	0	750	543	243	210	400	294	229	277	219	196	323	205	353	719	918
46.4486	0	744	545	242	210	401	294	231	277	221	197	324	205	354	722	917
46.5715	0	749	550	245	212	402	295	233	277	222	198	325	206	353	723	917
46.6944	0	761	545	248	210	403	297	232	278	221	197	325	205	352	722	924
46.8173	0	744	543	241	210	401	295	229	277	219	195	321	204	353	720	918
46.9402	0	746	543	243	210	399	293	228	276	219	196	320	204	353	719	914
47.063	0	746	543	240	207	402	295	232	276	220	197	322	204	352	717	915
47.1859	0	753	546	243	209	401	294	229	277	220	195	324	206	352	718	922
47.3088	0	750	548	242	213	399	295	231	277	221	195	324	206	353	719	919
47.4317	0	744	547	248	212	403	297	232	277	222	198	324	206	353	722	915
47.5546	0	746	537	242	207	402	295	227	277	218	198	319	202	351	721	919
47.6774	0	745	539	240	209	398	293	227	276	219	196	319	203	351	717	922
47.8003	0	744	539	241	208	396	293	227	276	218	196	319	203	351	715	913
47.9232	0	740	540	239	208	397	292	230	276	219	196	320	204	352	716	911
48.0461	0	745	544	242	209	399	295	231	276	220	197	322	205	351	716	914
48.169	0	754	545	244	209	400	295	231	278	222	197	324	205	351	716	920
48.2918	0	741	538	242	209	400	296	228	277	220	196	319	202	350	713	913
48.4147	0	743	535	240	207	396	292	229	275	218	196	317	203	350	712	910
48.5376	0	740	537	239	209	395	292	228	276	219	196	318	202	350	712	912
48.6605	0	748	536	241	208	395	292	227	275	219	196	319	204	349	711	915
48.7834	0	740	539	240	206	399	293	226	276	220	195	319	204	349	711	912
48.9062	0	738	540	244	208	397	294	230	276	220	197	320	205	350	711	910
49.0291	0	742	534	238	206	399	293	231	276	217	197	318	202	349	709	911
49.152	0	742	536	240	205	394	290	226	274	217	195	317	202	348	709	913
49.2749	0	741	534	240	208	395	292	227	274	218	194	316	202	349	709	911
49.3978	0	735	538	239	207	394	290	228	274	218	197	317	202	350	709	907
49.5206	0	743	539	240	207	395	292	229	274	218	197	318	203	348	710	916
49.6435	0	743	539	243	208	397	294	228	276	220	196	319	203	349	710	909
49.7664	0	742	533	239	206	394	291	225	274	217	195	315	201	348	708	910
49.8893	0	734	534	236	206	392	289	225	273	216	195	314	201	349	707	904
50.0122	0	737	535	239	204	395	290	223	273	215	195	314	201	347	706	914
50.135	0	737	537	238	208	393	289	224	273	217	194	316	201	347	706	907
50.2579	0	739	540	240	208	395	290	227	274	218	194	317	201	347	708	910
50.3808	0	739	538	242	207	397	292	227	274	218	195	318	202	348	709	905
50.5037	0	735	533	238	207	393	290	224	273	215	196	313	200	347	705	910
50.6266	0	740	531	238	205	392	289	222	272	215	194	313	199	346	705	905
50.7494	0	732	534	236	206	392	289	222	272	215	194	313	199	346	704	907
50.8723	0	737	535	238	206	391	287	223	272	216	194	313	200	346	704	902
50.9952	0	735	539	237	209	392	290	224	273	217	195	316	201	345	705	910
51.1181	0	740	540	242	207	395	291	226	273	217	194	317	202	345	705	905
51.241	0	739	532	236	206	393	289	223	273	215	194	312	199	345	703	907
51.3638	0	734	534	237	205	390	287	224	272	214	194	311	199	345	702	905
51.4867	0	734	532	235	205	389	286	223	271	214	194	311	199	345	701	908
51.6096	0	734	536	237	204	390	287	223	272	215	193	312	199	345	702	902
51.7325	0	739	536	237	205	391	287	224	272	216	194	314	201	344	703	908
51.8554	0	733	538	242	207	394	290	226	273	216	195	314	201	345	703	904
51.9782	0	733	530	236	206	390	288	221	271	213	194	309	198	344	703	910
52.1011	0	728	532	236	204	390	286	220	270	214	193	309	198	344	704	904
52.224	0	736	531	234	206	389	286	219	270	213	193	310	198	344	701	907
52.3469	0	729	534	235	205	389	287	222	271	215	194	311	197	344	700	902
52.4698	0	736	536	237	206	390	286	224	271	215	194	314	200	343	700	908
52.5926	0	732	538	238	207	393	288	223	272	216	193	314	201	343	700	903
52.7155	0	736	529	237	204	389	288	222	270	213	194	310	199	343	698	903
52.8384	0	727	529	233	204	388	285	220	269	213	194	308	197	343	697	898
52.9613	0	732	529	235	203	387	285	220	269	213	193	310	198	342	696	906
53.0842	0	727	531	233	204	386	284	222	269	213	192	311	199	342	696	898
53.207	0	724	533	237	204	389	286	223	270	215	194	312	199	343	696	902
53.3299	11	728	534	236	206	389	287	225	271	215	195	313	201	342	698	898
53.4528	0	729	527	237	204	390	287	223	270	213	194	309	199	340	696	901
53.5757	0	721	525	233	202	385	284	221	269	212	192	309	199	341	694	902
53.6986	0	713	526	234	201	385	285	220	269	214	193	308	197	340	697	895
53.8214	0	724	527	234	202	384	285	223	268	214	195	309	198	340	695	894
53.9443	0	723	532	234	205	385	285	224	270	215	194	311	200	341	697	898
54.0672	0	725	531	238	205	387	286	225	271	215	194	313	200	341	697	902
54.1901	0	714	524	233	201	387	286	221	270	213	194	308	198	340	693	892
54.313	0	723	522	234	202	383	284	221	269	213	195	307	198	340	692	891
54.4358	0	720	523	231	200	382	282	220	268	212	194	308	199	338	690	895
54.5587	0	713	526	234	201	383	284	220	269	214	192	309	199	339	691	896
54.6816	0	716	528	234	204	385	285	221	270	215	194	311	200	339	692	889
54.8045	0	714	531	237	204	387	286	224	270	216	195	313	201	338	692	891
54.9274	0	722	520	231	199	387	285	219	270	213	194	308	199	337	689	891
55.0502	0	709	522	231	200	382	283	221	269	212	191	308	198	338	688	892
55.1731	0	711	522	231	198	384	284	223	268	214	193	308	199	338	688	886
55.296	0	708	525	232	202	383	283	223	271	214	195	309	200	336	688	884
55.4189	0	720	526	234	202	384	284	223	270	215	194	311	200	337	690	886
55.5418	0	711	528	236	203	385	287	224	271	217	193	313	201	337	692	893
55.6646	0	709	519	233	198	384	284	220	271	213	194	307	199	337	691	885
55.7875	0	704	521	231	200	381	284	221	270	214	195	308	199	337	688	884
55.9104	0	709	520	233	201	381	283	221	269	214	194	308	200	337	689	891
56.0333	0	710	524	230	201	381	283	222	269	215	192	310	200	337	689	886
56.1562	0	705	528	234	201	384	285	224	271	216	194	311	202	338	691	884
56.279	0	707	522	235	200	384	286	224	271	215	195	310	199	336	690	884
56.4019	0	707	519	232	199	381	284	220	270	214	194	307	199	337	688	889
56.5248	0	705	518	231	197	381	283	218	269	213	192	308	199	336	687	885
56.6477	0	700	521	229	199	380	282	221	269	214	194	308	199	335	687	881
56.7706	0	708	522	232	201	380	284	224	269	215	195	310	201	337	688	890
56.8934	0	710	525	234	202	382	285	223	270	216	195	312	200	336	691	888
57.0163	0	708	516	233	199	383	285	222	270	215	193	309	200	336	688	885
57.1392	0	699	515	228	198	379	283	219	268	214	193	306	199	336	687	880
57.2621	0	701	518	231	199	380	282	221	268	215	194	308	199	335	687	889
57.385	0	702	519	229	197	382	282	219	269	214	194	308	200	336	687	882
57.5078	0	702	524	233	201	379	283	222	269	216	193	311	202	336	688	886
57.6307	0	704	524	233	202	382	284	224	271	217	195	312	201	337	689	881
57.7536	0	701	519	232	198	382	285	223	271	215	195	308	200	335	687	886
57.8765	0	705	516	232	200	380	282	220	268	214	193	309	200	335	687	881
57.9994	0	700	519	230	200	379	283	220	269	214	194	309	200	335	686	884
58.1222	0	703	521	231	201	379	282	221	269	215	195	308	200	336	689	879
58.2451	0	701	524	231	200	380	283	223	270	217	195	311	196	336	689	887
58.368	0	703	520	236	199	384	286	222	269	216	195	311	197	336	689	881
58.4909	0	700	516	229	199	378	282	220	268	214	194	308	199	336	689	885
58.6138	0	700	517	231	196	380	283	219	268	214	195	308	200	336	688	880
58.7366	0	703	518	230	200	379	281	221	269	215	195	309	200	337	689	888
58.8595	0	700	522	232	201	381	283	223	268	215	193	311	202	337	689	879
58.9824	0	700	525	234	201	381	284	224	270	217	194	314	199	338	689	887
59.1053	0	701	518	234	199	382	285	221	269	215	195	309	200	337	690	882
59.2282	0	709	516	230	200	378	283	221	267	214	195	307	199	337	689	888
59.351	0	699	519	232	200	379	282	219	268	214	193	309	199	337	689	885
59.4739	0	698	518	231	201	377	282	222	268	215	194	310	200	338	691	884
59.5968	0	698	523	231	201	380	283	223	269	216	195	311	202	338	691	884
59.7197	0	712	525	236	202	382	286	224	270	217	195	314	202	338	693	889
59.8426	0	702	517	232	199	383	285	221	269	215	193	310	200	338	691	890
59.9654	0	698	517	232	200	380	282	221	268	214	194	309	199	339	692	883
60.0883	0	704	517	231	200	379	283	221	268	215	195	310	200	339	691	884
60.2112	0	707	521	232	199	380	283	223	268	215	196	312	200	338	693	893
60.3341	0	705	523	232	200	381	284	224	269	216	193	313	199	340	692	890
60.457	0	697	522	236	202	384	287	224	270	216	195	312	198	340	692	883
60.5798	0	702	516	231	198	379	283	222	268	214	195	309	199	339	696	884
60.7027	0	703	519	231	200	380	283	221	267	213	195	310	199	339	694	891
60.8256	0	703	519	232	201	380	282	219	268	215	194	311	200	339	695	886
60.9485	0	697	522	231	201	379	282	222	268	215	195	311	197	341	697	887
61.0714	0	703	524	235	200	381	284	224	269	216	196	313	198	342	696	890
61.1942	0	713	518	237	200	383	285	224	268	216	195	312	200	340	699	889
61.3171	0	701	515	231	199	378	283	221	267	213	194	309	198	341	695	891
61.44	0	702	514	231	200	377	282	221	268	214	195	310	199	341	695	886
61.5629	0	703	519	231	200	377	281	222	267	214	195	310	200	342	695	895
61.6858	0	706	521	234	201	379	283	223	268	216	194	313	201	341	696	890
61.8086	0	703	524	233	200	381	283	223	269	217	195	314	201	343	698	895
61.9315	0	707	520	238	202	383	285	224	269	217	196	312	201	342	698	890
62.0544	0	703	517	230	200	379	282	220	267	214	195	310	199	341	696	896
62.1773	0	705	518	233	200	378	282	221	267	214	194	311	200	341	696	888
62.3002	0	701	520	230	200	380	283	221	267	214	194	311	200	342	697	894
62.423	0	707	524	233	200	380	283	224	268	216	196	313	201	343	698	891
62.5459	0	711	525	235	202	381	284	226	269	216	197	315	202	343	700	897
62.6688	0	705	519	235	199	380	285	221	269	215	195	312	200	342	697	894
62.7917	0	700	517	231	199	379	282	222	268	214	195	311	200	343	698	894
62.9146	0	709	520	234	200	379	283	221	268	214	195	310	200	343	698	891
63.0374	0	712	521	233	200	379	283	224	268	216	194	312	201	343	699	898
63.1603	0	706	526	235	201	382	284	223	268	216	194	315	202	343	699	899
63.2832	0	706	524	237	203	385	287	226	269	217	195	314	202	344	701	893
63.4061	0	705	519	233	200	382	285	223	268	214	196	311	200	343	699	893
63.529	0	715	519	233	201	379	283	221	267	214	194	312	200	343	700	898
63.6518	0	705	521	233	200	381	284	220	268	214	194	312	201	344	699	897
63.7747	0	707	524	234	201	380	283	222	267	216	195	312	201	345	701	893
63.8976	0	709	527	235	200	382	284	223	269	216	196	315	202	345	702	896
64.0205	0	718	525	240	202	385	286	225	270	216	196	316	202	345	704	903
64.1434	0	707	520	233	200	381	284	222	268	214	194	311	200	345	701	897
64.2662	0	706	520	234	201	380	282	221	267	213	195	312	200	346	702	896
64.3891	0	710	522	233	199	382	283	222	267	214	196	311	200	345	701	899
64.512	0	718	525	235	202	382	283	223	268	215	194	313	201	345	702	902
64.6349	0	711	528	235	202	382	284	224	269	216	195	314	199	346	706	903
64.7578	0	710	526	240	200	388	287	223	268	217	197	315	202	346	707	899
64.8806	0	717	520	234	200	382	285	222	268	214	196	311	200	346	703	905
65.0035	0	716	523	235	201	383	284	221	267	214	194	312	200	345	704	898
65.1264	0	716	523	236	200	381	284	222	267	214	195	312	200	346	704	903
65.2493	0	712	527	235	202	383	284	223	268	215	196	313	201	348	705	897
65.3722	0	719	530	238	204	384	285	224	268	215	196	316	202	347	708	908
65.495	0	715	524	238	201	386	287	224	267	214	195	314	201	347	706	902
65.6179	0	716	522	236	199	382	283	220	266	213	195	309	199	347	706	902
65.7408	0	717	522	234	200	381	283	222	266	213	196	311	200	347	707	901
65.8637	0	718	525	237	201	382	284	222	266	214	196	312	200	346	707	906
65.9866	0	720	528	235	200	385	284	221	267	215	195	314	200	347	708	903
66.1094	0	718	532	239	203	386	287	224	268	216	195	314	201	348	708	905
66.2323	0	721	522	238	202	385	286	222	267	215	196	311	200	347	707	901
66.3552	0	720	523	236	198	385	284	217	266	214	196	310	200	347	705	905
66.4781	0	719	522	236	200	383	283	219	266	213	194	311	200	347	706	905
66.601	0	714	524	235	200	381	282	220	266	214	194	310	200	348	706	901
66.7238	0	726	527	238	201	383	284	224	266	215	196	312	201	347	708	901
66.8467	0	721	529	237	202	386	285	224	267	216	196	315	200	347	713	907
66.9696	0	720	521	238	202	386	285	220	267	213	194	312	200	347	709	908
67.0925	0	716	521	233	202	381	283	221	265	213	195	310	199	348	706	901
67.2154	0	717	521	236	200	382	283	220	266	212	196	309	199	347	706	903
67.3382	0	725	523	235	200	381	284	221	266	213	195	311	200	347	706	911
67.4611	0	716	526	237	202	383	284	222	267	214	195	313	201	348	708	902
67.584	0	720	525	238	201	385	285	224	266	214	195	312	200	348	707	901
67.7069	0	717	519	234	200	382	283	219	266	211	196	308	198	346	704	902
67.8298	0	729	519	234	199	379	282	219	265	212	195	309	199	347	704	908
67.9526	0	715	522	233	200	380	282	218	265	213	193	310	199	346	703	901
68.0755	0	718	522	235	200	381	282	220	265	213	196	310	199	347	705	901
68.1984	0	719	526	235	202	382	284	222	266	214	195	312	201	347	705	904
68.3213	0	725	522	239	201	384	286	221	266	214	196	312	200	346	706	907
68.4442	0	719	516	231	197	382	283	216	264	211	194	309	198	346	702	903
68.567	0	713	516	234	198	378	282	217	264	212	195	308	199	347	702	900
68.6899	0	720	519	233	199	378	282	219	264	212	195	308	198	346	702	909
68.8128	0	722	522	234	199	379	281	220	266	213	194	310	199	347	703	901
68.9357	0	721	525	235	202	381	283	220	265	213	194	311	199	347	705	907
69.0586	0	715	523	239	200	384	284	222	266	213	196	311	200	347	704	900
69.1814	0	719	516	233	200	379	282	217	264	211	196	307	198	346	703	908
69.3043	0	716	519	233	198	378	282	217	264	211	194	308	197	346	703	903
69.4272	0	721	519	233	200	379	281	218	264	212	193	308	198	348	704	906
69.5501	0	715	523	234	200	379	282	219	264	212	195	310	198	348	705	905
69.673	0	722	524	235	201	380	283	221	265	213	195	311	199	348	708	909
69.7958	0	715	520	237	199	381	284	220	264	212	195	310	197	346	709	904
69.9187	0	723	517	233	198	378	281	216	262	210	194	307	197	347	704	904
70.0416	0	715	519	233	197	380	281	216	262	210	195	307	197	347	704	902
70.1645	0	724	520	234	199	379	281	217	262	212	195	309	198	347	705	909
70.2874	0	719	524	233	199	380	282	220	263	212	194	310	199	347	706	903
70.4102	0	726	526	236	200	381	282	221	264	213	194	312	200	350	708	908
70.5331	0	722	520	237	197	385	285	217	264	213	196	310	200	348	708	904
70.656	0	724	516	234	199	379	281	216	261	210	195	308	197	348	706	911
70.7789	0	718	519	233	199	378	281	215	261	210	193	309	198	348	706	905
70.9018	0	717	520	235	199	379	281	217	262	211	195	309	198	349	706	909
71.0246	0	726	524	234	199	380	282	219	263	212	194	310	199	350	708	908
71.1475	0	728	526	237	201	381	282	221	263	214	195	312	200	349	709	913
71.2704	0	724	525	238	201	382	285	219	264	212	194	314	200	349	710	909
71.3933	0	717	520	235	199	381	283	217	262	211	194	309	198	349	708	907
71.5162	0	730	521	234	199	378	282	217	263	211	195	310	198	350	708	909
71.639	0	726	523	235	200	380	282	216	262	211	195	309	199	349	708	912
71.7619	0	724	525	236	199	381	282	218	263	212	194	313	199	351	710	917
71.8848	0	720	529	236	202	383	285	219	262	212	195	313	201	351	711	909
72.0077	0	733	524	240	201	384	286	219	264	213	196	313	199	351	711	910
72.1306	0	727	522	235	200	382	282	216	262	210	195	310	198	350	713	912
72.2534	0	723	523	234	198	380	282	217	262	211	193	311	198	351	714	917
72.3763	0	721	526	236	200	380	282	217	262	211	195	311	200	351	712	908
72.4992	0	731	527	238	201	381	284	219	263	212	196	312	201	353	713	909
72.6221	0	732	531	238	202	385	286	221	262	211	195	314	202	353	714	919
72.745	0	731	526	243	202	385	288	219	262	212	194	313	201	352	714	916
72.8678	0	720	522	234	200	382	283	216	262	211	196	310	200	352	713	908
72.9907	0	730	523	238	199	382	283	218	262	211	195	310	200	353	712	910
73.1136	0	729	525	235	202	382	284	217	262	212	195	311	200	352	713	916
73.2365	0	729	528	238	201	382	284	218	263	212	194	313	202	352	713	911
73.3594	0	721	532	238	202	384	286	220	263	212	195	315	203	354	714	909
73.4822	0	729	525	242	201	385	288	222	263	212	196	313	201	353	714	916
73.6051	0	729	522	235	200	383	284	217	263	212	195	312	201	352	713	917
73.728	0	724	522	238	199	381	283	218	263	212	194	312	201	353	713	912
73.8509	0	721	522	235	201	381	283	218	263	212	195	312	201	353	712	908
73.9738	0	723	527	237	200	382	284	220	263	212	196	314	201	353	713	916
74.0966	0	726	526	238	198	386	286	222	264	214	195	315	202	353	713	911
74.2195	0	723	518	236	200	382	285	217	263	212	195	311	200	353	710	912
74.3424	0	718	517	232	200	377	282	216	263	211	195	310	199	353	711	907
74.4653	0	721	517	235	200	377	282	216	262	211	196	312	199	351	710	914
74.5882	0	718	518	234	197	380	282	215	263	212	194	313	200	352	710	908
74.711	0	721	522	236	200	379	283	218	263	214	194	314	201	352	709	910
74.8339	0	721	522	238	200	381	284	221	265	214	196	314	202	352	710	906
74.9568	0	715	513	234	197	378	283	219	263	211	196	309	199	351	709	910
75.0797	0	713	513	231	197	376	281	216	261	210	196	310	198	350	710	906
75.2026	0	715	513	233	196	376	280	216	262	212	194	310	200	350	707	907
75.3254	0	716	513	232	199	375	281	217	262	212	196	310	200	350	706	902
75.4483	0	713	517	235	198	376	282	219	264	213	196	313	200	349	707	912
75.5712	0	713	514	236	200	378	284	220	262	213	195	313	201	350	707	905
75.6941	0	703	508	231	197	373	281	217	262	212	195	308	199	349	704	905
75.817	0	714	508	231	195	375	280	215	261	211	195	308	199	349	703	902
75.9398	0	706	510	230	196	373	280	217	262	211	195	309	199	348	702	907
76.0627	0	709	512	233	195	374	279	220	262	211	195	311	200	349	704	900
76.1856	0	702	513	232	197	374	281	220	263	213	196	311	200	349	704	906
76.3085	0	706	506	232	197	375	281	218	262	212	196	308	199	347	702	901
76.4314	0	707	505	227	195	370	278	216	261	210	195	307	198	347	699	905
76.5542	0	701	506	230	194	371	278	217	261	211	193	307	198	346	699	896
76.6771	0	699	507	228	196	370	279	215	261	211	194	307	198	347	699	900
76.8	0	702	511	231	196	371	280	219	262	212	197	309	200	346	700	898
76.9229	0	711	510	231	197	373	280	219	263	214	196	311	200	346	701	904
77.0458	0	700	504	229	192	373	280	213	262	211	194	306	198	345	698	899
77.1686	0	697	502	226	196	369	276	213	260	211	195	305	198	345	696	898
77.2915	0	700	505	228	195	368	276	215	260	211	196	306	198	345	694	893
77.4144	0	708	504	228	194	369	277	215	261	211	195	307	198	344	696	900
77.5373	0	698	510	230	197	369	279	217	262	213	194	309	200	344	696	900
77.6602	0	699	509	232	196	371	280	218	263	213	196	309	200	345	696	895
77.783	0	697	504	227	194	370	279	217	261	210	196	305	197	344	693	892
77.9059	0	708	503	228	195	368	278	215	260	211	195	306	197	343	693	897
78.0288	0	693	506	227	196	369	277	213	260	210	194	306	197	342	696	898
78.1517	0	695	507	229	195	368	277	217	260	211	194	306	198	343	694	891
78.2746	0	699	511	229	197	371	278	219	261	212	196	308	199	343	694	893
78.3974	0	704	506	231	195	372	279	217	260	211	195	307	197	342	693	894
78.5203	0	699	503	227	195	367	276	214	258	210	193	305	197	342	692	896
78.6432	0	690	506	227	193	368	277	213	259	210	195	304	197	342	693	890
78.7661	0	705	505	227	194	368	276	216	258	210	194	305	197	343	694	891
78.889	0	704	510	229	197	370	278	216	261	211	195	308	197	343	694	902
79.0118	0	701	513	233	198	372	278	217	260	212	194	309	197	343	694	898
79.1347	0	700	505	228	196	372	279	215	259	210	194	305	197	344	694	889
79.2576	0	702	508	229	196	370	276	213	259	209	195	304	197	343	693	890
79.3805	0	708	506	228	196	368	277	214	259	209	194	306	196	343	694	899
79.5034	0	697	510	230	195	369	277	214	259	210	193	307	197	342	693	892
79.6262	0	705	512	230	197	370	278	215	260	211	195	308	198	343	696	890
79.7491	0	702	513	234	197	374	281	218	260	211	196	309	197	344	694	893
79.872	0	711	506	230	196	373	279	214	260	210	194	305	197	343	696	900
79.9949	0	704	509	228	195	371	277	213	259	210	193	306	197	344	696	894
80.1178	0	701	510	231	195	371	277	214	259	209	195	307	197	344	696	892
80.2406	0	704	512	230	196	372	277	215	259	211	196	307	198	344	698	895
80.3635	0	710	515	234	198	374	278	217	261	212	194	309	200	345	700	902
80.4864	0	713	514	234	200	376	282	218	259	211	193	310	197	345	699	898
80.6093	0	704	512	229	196	374	277	214	259	209	195	306	198	345	699	894
80.7322	0	712	512	232	196	372	279	214	260	209	194	307	198	346	701	903
80.855	0	711	514	231	196	374	277	216	259	209	194	309	198	346	701	903
80.9779	0	713	517	233	198	373	279	215	259	211	194	309	199	346	702	901
81.1008	0	710	521	232	200	375	283	219	259	209	195	311	200	348	705	900
81.2237	0	714	516	238	198	379	282	217	260	210	196	310	200	347	705	907
81.3466	0	717	513	232	198	374	279	215	259	209	195	307	198	347	704	902
81.4694	0	713	515	233	197	373	279	214	259	209	193	308	199	348	704	903
81.5923	0	712	514	232	198	374	280	214	260	210	195	308	199	349	705	900
81.7152	0	711	519	234	200	376	281	216	260	211	196	310	200	348	707	907
81.8381	0	725	521	235	200	377	282	217	260	211	195	311	200	348	708	904
81.961	0	716	520	237	197	381	284	215	260	211	194	312	200	349	708	906
82.0838	0	717	512	233	197	376	281	216	261	210	196	308	198	348	705	901
82.2067	0	713	514	232	195	378	279	218	259	210	195	308	199	348	706	910
82.3296	0	722	513	235	198	376	279	216	260	210	194	309	200	347	706	904
82.4525	0	715	517	233	198	376	281	218	261	211	195	310	200	350	706	907
82.5754	0	716	519	235	200	376	281	219	261	212	196	312	200	350	707	902
82.6982	0	716	520	238	196	381	285	219	260	211	197	313	202	349	708	912
82.8211	0	722	512	234	198	378	281	216	261	211	195	311	200	349	707	903
82.944	0	711	513	232	198	375	281	215	260	211	195	310	200	349	707	906
83.0669	0	711	513	234	198	375	280	217	260	211	196	309	200	348	706	901
83.1898	0	714	516	233	198	375	280	218	261	212	196	311	201	348	706	910
83.3126	0	715	519	235	198	377	282	221	261	212	195	313	202	348	707	906
83.4355	0	721	519	236	200	377	283	220	261	213	196	315	202	350	708	906
83.5584	0	713	512	236	195	380	284	216	261	213	197	311	201	349	706	906
83.6813	0	713	510	232	196	374	280	216	261	210	196	308	200	348	704	909
83.8042	0	710	512	233	198	375	280	218	260	211	195	310	200	348	704	902
83.927	0	716	512	232	198	373	280	217	261	212	195	310	201	348	704	904
84.0499	0	711	517	233	197	376	281	220	261	212	197	311	202	348	703	901
84.1728	0	718	518	236	198	375	283	221	262	214	197	314	202	349	706	908
84.2957	0	714	519	237	199	379	284	222	262	213	197	314	203	348	706	901
84.4186	0	714	508	232	194	376	281	215	261	211	196	310	201	348	703	904
84.5414	0	707	509	230	197	371	279	217	261	212	198	309	200	348	702	900
84.6643	0	713	510	232	197	371	279	217	261	212	197	310	200	347	702	906
84.7872	0	711	513	231	197	372	280	219	261	213	195	311	201	347	702	899
84.9101	0	706	518	233	199	374	282	220	262	213	197	313	201	348	703	902
85.033	0	712	520	233	200	374	283	223	262	214	198	315	203	348	703	900
85.1558	0	714	514	237	199	377	284	221	264	214	198	313	202	347	703	905
85.2787	0	711	510	231	196	373	279	218	262	212	196	310	201	347	701	900
85.4016	0	703	513	233	195	374	280	218	262	213	196	311	200	347	701	902
85.5245	0	712	511	231	197	372	279	220	262	213	198	310	200	347	701	899
85.6474	0	711	516	232	195	375	281	218	262	215	197	312	202	346	702	906
85.7702	0	711	518	236	199	375	282	221	263	215	196	313	202	347	703	906
85.8931	0	705	512	234	198	375	283	221	263	213	196	311	201	347	702	902
86.016	0	710	510	231	195	371	280	220	262	212	197	309	199	346	702	898
86.1389	0	710	511	230	196	371	279	217	262	212	197	309	199	345	703	903
86.2618	0	705	513	230	196	371	279	220	262	213	196	311	200	346	701	904
86.3846	0	706	514	232	199	372	280	220	263	214	197	312	202	347	702	897
86.5075	0	704	517	233	198	373	280	224	263	214	199	312	203	347	702	899
86.6304	0	720	512	237	199	375	283	221	262	214	198	312	202	346	703	903
86.7533	0	710	507	229	197	371	279	218	261	211	196	308	200	347	700	905
86.8762	0	704	509	230	195	371	278	218	261	212	197	308	200	347	699	897
86.999	0	707	509	229	196	370	279	218	261	212	198	308	199	346	699	898
87.1219	0	709	515	231	197	372	278	218	262	213	196	310	200	345	700	902
87.2448	0	713	516	231	197	372	279	222	262	214	195	312	201	346	701	905
87.3677	0	707	517	235	197	376	282	223	262	214	198	312	202	347	702	898
87.4906	0	710	508	230	197	372	280	219	261	212	197	308	199	346	700	899
87.6134	0	710	510	230	195	371	279	218	260	211	196	308	199	346	699	907
87.7363	0	711	510	230	198	370	279	218	261	211	195	308	199	346	701	900
87.8592	0	704	514	230	198	372	278	217	260	212	196	309	199	347	701	898
87.9821	0	714	515	232	198	372	280	220	261	213	198	310	200	346	701	899
88.105	0	713	513	235	196	375	281	219	262	212	197	310	199	345	701	907
88.2278	0	710	507	229	194	371	278	216	259	211	195	307	198	346	701	901
88.3507	0	706	511	229	195	370	277	216	260	210	197	306	198	346	700	897
88.4736	0	712	510	229	197	370	277	217	260	210	197	307	198	345	701	906
88.5965	0	715	514	229	197	371	277	217	260	211	196	309	198	346	701	907
88.7194	0	713	517	232	198	372	279	219	261	212	196	310	199	346	702	904
88.8422	0	711	511	234	196	375	281	217	260	212	197	309	198	346	702	901
88.9651	0	710	506	230	196	372	278	215	259	210	198	305	197	345	701	908
89.088	1	718	505	228	196	369	277	213	259	209	195	305	197	345	699	900
89.2109	0	707	507	227	195	369	277	215	259	210	195	305	196	345	697	902
89.3338	0	712	507	229	194	369	276	217	258	209	196	306	197	346	700	899
89.4566	0	711	511	228	195	370	277	219	260	211	197	308	197	345	700	908
89.5795	0	713	512	233	197	372	280	219	259	210	196	309	198	346	700	901
89.7024	0	709	503	228	195	369	279	214	258	209	195	306	196	344	697	903
89.8253	0	706	501	227	193	367	275	214	257	208	196	304	195	344	695	896
89.9482	0	707	502	227	194	367	275	214	258	208	195	304	196	344	695	904
90.071	0	709	504	227	193	368	276	215	257	209	194	305	196	343	695	898
90.1939	0	705	507	227	194	368	276	216	259	210	195	306	197	343	695	901
90.3168	0	707	506	231	196	370	278	215	260	211	196	307	197	343	696	901
90.4397	0	706	498	224	193	368	276	214	259	208	196	302	195	341	694	902
90.5626	0	703	499	225	193	365	274	212	257	207	194	302	195	342	692	894
90.6854	0	702	498	224	193	364	274	211	257	208	194	302	195	341	692	897
90.8083	0	702	502	226	191	365	275	214	257	209	195	303	195	341	693	894
90.9312	0	707	503	225	192	367	276	213	259	210	195	305	197	340	693	899
91.0541	0	703	504	228	193	368	276	216	259	211	194	307	195	341	692	893
91.177	0	700	495	226	192	366	276	214	258	209	194	302	195	341	692	896
91.2998	0	700	495	223	192	364	274	211	257	207	194	300	194	340	690	892
91.4227	0	704	494	224	190	364	273	211	257	208	195	301	194	339	690	897
91.5456	0	692	496	222	192	364	273	212	258	209	193	302	192	338	690	897
91.6685	0	695	499	226	191	364	273	214	258	210	194	304	195	339	693	893
91.7914	0	698	502	225	190	368	276	213	258	208	195	305	197	340	692	893
91.9142	0	709	498	231	191	368	279	216	258	209	196	305	196	340	693	897
92.0371	0	695	493	221	189	364	273	212	258	208	194	301	194	339	691	895
92.16	0	693	493	224	189	363	273	211	258	207	193	300	195	339	689	889
92.2829	0	693	495	221	189	363	273	212	257	208	195	302	195	339	689	890
92.4058	0	705	498	225	191	365	274	213	258	209	194	302	195	339	691	896
92.5286	0	697	500	225	193	364	274	213	258	209	194	305	194	339	689	897
92.6515	0	695	500	230	191	369	278	215	258	209	195	305	195	340	690	891
92.7744	0	699	492	223	190	364	274	213	258	208	195	300	195	339	689	890
92.8973	0	694	494	224	190	364	275	211	257	208	194	301	195	339	690	898
93.0202	0	698	495	223	188	366	273	209	257	208	193	302	194	339	690	891
93.143	0	691	499	225	192	365	275	213	258	209	195	302	196	339	690	889
93.2659	0	698	500	227	193	365	276	215	258	208	195	304	192	340	687	892
93.3888	0	700	500	231	189	372	279	212	258	209	195	305	195	339	691	899
93.5117	0	699	493	223	190	366	275	211	258	208	193	301	195	339	691	894
93.6346	0	689	494	222	189	364	274	211	257	208	194	300	195	339	690	892
93.7574	0	698	494	223	190	363	274	213	257	208	194	301	195	338	690	899
93.8803	0	700	497	228	191	366	275	213	257	208	194	302	195	338	691	895
94.0032	0	698	501	225	194	367	276	214	259	210	194	305	195	339	691	896
94.1261	0	695	503	230	193	369	280	216	257	209	195	305	194	339	689	894
94.249	0	703	493	227	191	369	277	213	259	209	195	302	196	339	691	900
94.3718	0	695	495	223	190	366	274	213	257	207	194	301	196	338	691	890
94.4947	0	698	494	224	191	365	275	212	257	208	193	301	195	339	694	894
94.6176	0	691	497	223	190	365	274	214	258	209	195	301	196	339	692	890
94.7405	0	701	498	227	191	367	275	215	258	210	194	303	197	339	692	898
94.8634	0	699	503	228	193	368	277	216	261	211	194	306	198	340	694	894
94.9862	0	700	495	228	193	370	277	212	259	208	194	302	196	339	692	895
95.1091	0	693	494	222	191	367	274	213	257	208	195	300	197	339	692	891
95.232	0	699	495	225	191	367	275	213	258	208	194	300	196	338	691	897
95.3549	0	698	496	225	192	365	274	213	258	208	194	302	197	338	691	890
95.4778	0	695	500	226	190	370	275	212	259	210	194	304	198	340	692	894
95.6006	0	698	501	229	193	368	277	215	259	210	196	305	193	339	689	893
95.7235	0	700	495	228	191	369	278	214	260	209	196	302	197	338	692	897
95.8464	0	698	491	223	190	365	274	212	257	208	193	300	195	338	690	892
95.9693	0	693	493	225	191	365	274	211	258	208	194	300	196	339	690	891
96.0922	0	699	493	224	191	364	274	213	258	209	195	301	196	339	690	892
96.215	0	699	496	228	192	366	276	214	258	209	194	303	197	339	691	897
96.3379	0	698	499	228	191	367	276	215	260	210	194	305	196	340	690	900
96.4608	0	691	495	231	192	370	278	216	260	210	195	302	197	339	692	891
96.5837	0	704	489	224	191	366	275	211	258	208	196	299	196	340	691	893
96.7066	0	698	493	224	191	365	274	212	258	207	195	300	195	338	690	895
96.8294	0	697	493	225	190	364	274	212	257	207	193	301	196	339	691	898
96.9523	0	688	495	226	191	366	275	213	258	209	195	302	197	340	692	891
97.0752	0	698	499	227	190	367	275	217	258	210	196	303	193	339	693	892
97.1981	0	699	496	231	193	371	278	215	260	210	194	304	197	339	692	900
97.321	0	697	492	227	190	366	276	212	257	208	194	300	196	339	691	892
97.4438	0	692	494	225	189	366	275	212	258	207	195	300	197	340	691	889
97.5667	0	700	494	227	190	367	275	213	258	209	195	300	197	339	691	893
97.6896	0	704	497	227	191	367	276	212	258	209	194	303	198	339	693	898
97.8125	0	700	499	229	192	368	276	214	258	210	193	304	198	340	693	896
97.9354	0	698	495	230	192	369	279	215	258	209	195	302	196	341	692	893
98.0582	0	694	492	225	189	367	276	212	257	207	194	299	196	340	692	899
98.1811	0	705	492	225	190	365	274	211	257	208	193	301	196	340	691	894
98.304	0	696	494	225	190	365	274	211	257	208	193	300	196	340	692	898
98.4269	0	701	496	227	191	367	275	214	258	208	195	301	197	341	693	895
98.5498	0	698	499	229	192	369	276	215	258	210	196	304	197	340	694	902
98.6726	0	705	496	234	194	371	279	214	259	210	194	304	196	340	693	896
98.7955	0	702	492	224	190	368	276	211	257	206	194	299	196	340	692	898
98.9184	0	701	491	227	192	366	275	210	256	207	194	300	196	340	693	899
99.0413	0	698	493	226	190	366	275	211	256	208	194	300	196	340	692	901
99.1642	0	698	497	228	192	368	276	211	257	208	193	301	197	339	693	893
99.287	0	698	499	229	191	368	276	215	257	208	193	302	198	342	695	899
99.4099	0	702	499	234	193	370	278	214	259	210	195	302	199	341	696	896
99.5328	0	706	492	226	189	368	277	212	257	207	194	299	196	340	694	902
99.6557	0	698	494	227	191	368	275	211	256	207	193	299	196	340	693	894
99.7786	0	703	494	227	190	367	275	210	257	207	193	299	196	342	694	899
99.9014	0	700	498	228	192	367	276	212	257	208	195	301	196	341	695	898
100.024	0	708	500	229	192	368	276	214	257	208	195	302	194	341	698	903
100.147	0	704	498	233	193	371	280	213	257	208	195	303	197	341	698	903
100.27	0	699	491	227	190	367	276	210	256	206	195	299	196	341	695	898
100.393	0	698	493	227	189	367	275	210	256	206	194	298	196	340	694	899
100.516	0	711	492	227	190	366	275	211	256	206	193	298	196	341	694	901
100.639	0	700	496	229	191	368	275	212	257	207	193	300	197	342	693	905
100.762	0	703	497	228	191	366	277	214	257	209	194	301	197	342	696	898
100.884	0	701	498	234	194	371	279	215	257	208	196	303	198	342	695	899
101.007	0	711	489	228	190	367	277	210	257	207	195	299	196	341	694	902
101.13	0	697	489	225	188	366	274	209	255	206	193	297	196	340	692	898
101.253	0	698	488	226	189	364	275	210	256	206	194	298	196	341	691	894
101.376	0	696	491	225	191	363	274	211	256	206	194	298	196	340	690	896
101.499	0	710	493	227	191	365	276	212	256	208	194	301	197	339	692	903
101.622	0	696	496	229	189	368	275	212	257	209	194	302	193	340	688	898
101.745	0	696	489	230	191	367	278	212	256	208	195	300	197	339	691	893
101.868	0	695	486	224	188	362	274	212	256	206	194	296	196	338	688	895
101.99	0	702	486	225	188	362	274	211	255	206	193	298	197	338	687	899
102.113	0	690	488	223	188	362	273	210	256	207	193	297	196	337	687	894
102.236	0	692	490	226	189	362	275	213	257	208	195	299	197	338	687	892
102.359	0	692	490	228	191	364	275	213	257	208	196	301	198	337	688	901
102.482	0	701	486	230	189	365	277	213	257	208	195	300	197	336	687	892
102.605	0	689	482	223	188	360	274	211	256	206	192	295	195	335	684	893
102.728	0	690	481	224	188	358	272	211	255	207	193	295	196	336	684	888
102.851	0	686	483	223	185	361	273	208	256	207	193	296	195	335	684	896
102.973	0	691	485	224	188	359	273	212	257	208	193	298	197	335	684	891
103.096	0	686	489	225	189	362	274	213	257	208	193	300	198	335	686	893
103.219	0	691	487	228	189	363	277	215	256	208	195	299	196	336	683	885
103.342	0	685	480	221	188	361	274	212	256	208	194	294	196	334	682	894
103.465	0	685	478	221	186	356	271	209	256	206	192	295	195	334	681	886
103.588	0	676	480	220	184	357	271	210	255	206	192	294	194	332	685	890
103.711	0	681	482	222	187	357	271	211	255	207	194	296	195	334	682	886
103.834	0	687	484	223	188	360	274	213	256	207	194	298	197	333	682	893
103.956	0	681	488	226	189	361	277	214	255	207	193	300	194	333	679	886
104.079	0	687	478	225	184	364	275	211	258	209	194	296	196	334	682	891
104.202	0	676	479	220	186	358	272	211	256	207	193	294	196	332	680	885
104.325	0	681	480	222	186	358	272	211	256	207	193	296	196	332	679	890
104.448	0	682	480	222	183	359	271	208	255	208	192	296	196	332	679	889
104.571	0	675	484	222	186	358	273	212	256	208	193	297	193	333	676	888
104.694	0	679	486	226	188	360	273	214	257	210	195	298	194	333	677	887
104.817	0	686	478	221	185	360	274	211	257	208	193	296	193	332	679	889
104.94	0	675	478	219	184	356	271	210	256	207	192	293	195	331	679	888
105.062	0	674	477	221	184	354	271	210	256	206	192	293	195	332	679	884
105.185	0	681	481	219	186	355	271	210	257	207	192	295	195	332	679	886
105.308	0	685	482	224	187	358	272	213	256	209	193	297	192	332	677	888
105.431	0	679	486	224	190	360	273	214	257	210	192	299	193	334	678	893
105.554	0	674	480	224	186	360	274	212	257	208	193	296	193	333	678	884
105.677	0	679	476	219	184	356	271	210	255	206	193	292	194	331	679	883
105.8	0	683	479	220	184	356	270	210	255	206	192	293	194	332	679	887
105.923	0	677	479	219	185	354	271	209	255	207	191	293	189	332	679	889
106.045	0	671	482	223	187	356	271	210	256	207	193	295	190	333	677	884
106.168	0	682	485	224	187	358	271	213	257	208	194	297	192	334	678	886
106.291	0	681	485	226	188	361	275	211	257	208	194	298	192	333	678	894
106.414	0	682	477	221	186	357	272	209	256	207	191	293	194	333	682	887
106.537	0	674	480	220	185	355	270	209	256	206	192	293	193	333	681	885
106.66	0	682	479	221	187	355	272	209	256	206	194	293	194	332	681	888
106.783	0	682	484	222	187	355	272	212	256	207	192	296	191	333	677	893
106.906	0	684	486	224	189	357	273	211	257	208	192	297	191	334	680	891
107.028	0	679	485	227	187	361	274	213	257	209	194	297	191	335	681	887
107.151	0	684	478	222	186	357	271	209	255	205	194	293	193	333	683	895
107.274	0	683	481	220	185	356	271	209	255	206	191	293	194	333	683	893
107.397	0	684	481	223	185	357	271	208	255	206	191	293	191	333	681	892
107.52	0	680	485	223	187	357	272	211	255	206	193	296	189	334	681	890
107.643	0	688	488	226	186	358	272	213	256	208	194	298	190	336	683	899
107.766	0	687	488	228	187	362	276	212	257	208	193	299	191	335	684	892
107.889	0	691	482	224	185	358	273	209	255	205	192	293	194	335	686	896
108.012	0	686	482	221	185	355	270	207	254	204	193	292	193	334	686	891
108.134	0	688	483	223	187	355	271	209	254	205	192	293	193	334	686	899
108.257	0	688	485	223	185	357	271	209	255	204	191	296	191	336	685	894
108.38	0	691	487	226	188	358	273	210	256	206	192	296	189	336	685	897
108.503	0	694	491	227	187	360	275	212	256	206	193	297	190	336	686	893
108.626	0	692	486	228	187	362	275	210	256	206	194	296	192	336	688	902
108.749	0	692	483	222	187	359	272	206	254	204	191	293	192	336	688	897
108.872	0	686	486	225	185	359	272	208	254	204	191	294	192	336	689	898
108.995	0	692	487	224	185	359	272	205	254	204	193	294	193	338	691	891
109.117	0	695	490	226	186	360	273	210	255	206	193	296	192	338	689	906
109.24	0	697	492	229	190	361	274	211	255	206	192	299	189	340	690	898
109.363	0	691	488	227	188	364	275	208	256	205	193	296	191	339	693	902
109.486	0	697	485	225	186	359	272	207	254	204	194	294	192	339	696	899
109.609	0	700	486	224	187	358	273	208	253	204	193	294	192	339	695	906
109.732	0	695	489	225	186	360	272	207	253	204	192	295	193	340	695	900
109.855	0	700	491	226	187	360	273	209	254	205	193	297	189	341	693	906
109.978	0	699	494	228	191	363	277	211	252	204	195	297	190	341	694	904
110.1	0	706	490	231	189	364	277	212	254	205	195	297	194	340	699	910
110.223	0	700	488	224	187	361	273	206	253	203	192	293	192	342	698	904
110.346	0	698	490	227	186	361	272	208	252	203	193	294	192	342	698	907
110.469	0	704	491	225	188	361	273	207	252	204	194	295	193	344	699	905
110.592	0	707	494	229	185	364	274	206	251	204	193	297	194	343	700	911
110.715	0	706	498	229	189	364	276	211	252	203	193	300	195	343	702	914
110.838	0	701	495	234	190	366	278	211	254	205	193	298	194	344	702	907
110.961	0	708	489	227	190	363	275	206	252	204	194	296	193	344	701	909
111.084	0	707	493	226	188	362	273	208	252	203	193	295	192	343	702	912
111.206	0	706	493	229	188	363	274	205	253	204	192	296	192	344	703	916
111.329	0	704	497	229	189	363	274	209	253	205	193	298	193	345	703	907
111.452	0	711	497	232	189	369	276	209	253	205	194	300	194	348	706	912
111.575	0	712	496	231	191	367	279	211	253	205	195	299	195	345	705	914
111.698	0	709	493	229	189	364	274	207	253	204	193	296	194	345	704	916
111.821	0	705	495	228	189	365	274	208	252	203	193	296	193	346	705	910
111.944	0	709	495	230	191	366	274	207	252	204	194	297	194	346	705	912
112.067	0	717	499	229	191	365	277	209	252	204	193	299	195	346	707	924
112.189	0	711	501	233	193	368	279	210	251	204	193	301	195	347	708	919
112.312	0	713	497	234	191	369	279	210	254	204	194	300	194	347	708	913
112.435	0	710	495	230	190	367	274	206	253	204	194	297	193	347	706	913
112.558	0	717	495	230	191	365	275	208	253	204	193	297	192	347	711	920
112.681	0	709	498	229	188	368	275	206	252	203	192	298	193	348	710	915
112.804	0	714	500	232	193	368	276	211	253	204	194	300	194	348	710	913
112.927	0	714	503	231	193	368	280	212	252	204	196	301	195	348	710	915
113.05	0	724	498	238	191	371	281	211	254	205	194	301	196	347	711	922
113.172	0	713	495	230	191	366	276	207	252	204	193	297	194	348	708	917
113.295	0	713	497	231	191	366	276	208	252	203	193	298	194	350	708	913
113.418	0	714	498	230	193	366	275	208	253	205	194	298	194	348	707	915
113.541	0	721	500	233	193	368	276	210	253	205	194	300	195	348	708	922
113.664	0	717	504	232	194	369	277	210	253	206	194	300	197	348	708	918
113.787	0	714	500	236	194	371	279	212	253	205	195	300	197	349	709	916
113.91	0	717	496	230	191	368	276	208	253	204	194	297	195	348	707	923
114.033	0	719	498	231	191	368	276	209	253	205	193	298	195	348	706	921
114.156	0	712	497	230	192	366	275	208	252	204	193	297	195	348	706	917
114.278	0	711	501	231	191	367	278	211	252	205	194	299	196	347	706	914
114.401	0	719	502	232	193	367	279	212	253	205	195	301	196	348	707	924
114.524	0	715	496	234	192	370	278	209	253	205	194	299	196	347	704	914
114.647	0	715	493	229	190	364	275	208	253	205	193	296	194	347	702	916
114.77	0	706	495	228	191	363	274	209	252	205	194	296	194	346	701	910
114.893	0	713	493	230	192	363	273	208	253	205	195	296	195	346	700	917
115.016	0	711	497	228	192	363	274	209	254	205	194	298	196	344	700	912
115.139	11	715	498	230	192	363	276	212	253	206	194	299	197	345	702	913
115.261	0	706	493	232	190	366	276	213	254	207	196	297	196	344	703	907
115.384	0	712	486	227	190	361	273	208	253	205	195	294	194	343	696	915
115.507	0	706	487	225	189	360	272	208	253	205	193	294	195	342	695	909
115.63	0	708	486	225	189	358	271	208	253	204	193	295	196	341	694	909
115.753	0	703	489	226	190	359	272	210	253	206	195	295	195	342	694	905
115.876	0	705	490	228	189	361	272	211	255	207	195	298	196	342	694	910
115.999	0	702	486	228	190	363	274	211	254	206	194	297	196	340	693	904
116.122	0	703	482	224	189	358	271	207	253	205	193	294	195	341	691	906
116.244	0	697	483	223	188	356	271	208	252	205	195	293	195	340	689	902
116.367	0	700	483	225	188	356	271	210	253	205	194	293	196	339	689	907
116.49	0	695	486	225	188	356	272	211	253	205	194	295	195	339	689	900
116.613	0	697	488	228	190	358	275	212	252	205	195	296	196	340	690	905
116.736	0	696	483	226	189	358	273	209	254	206	196	293	195	338	688	899
116.859	0	700	480	223	187	355	270	207	252	204	193	292	194	338	687	903
116.982	0	687	482	223	187	355	270	207	252	205	193	293	193	337	689	903
117.105	0	690	483	223	186	356	271	210	252	205	194	293	195	338	687	896
117.228	0	694	485	223	188	357	270	210	254	206	194	294	195	338	687	898
117.35	0	699	487	229	191	360	273	211	253	206	194	296	196	339	688	903
117.473	0	695	479	224	188	359	272	210	253	204	193	293	195	337	687	902
117.596	0	685	480	222	188	355	269	207	251	204	192	291	194	337	685	894
117.719	0	699	480	221	188	354	270	206	251	205	194	290	194	337	685	897
117.842	0	693	483	223	187	355	269	208	252	205	193	293	194	336	685	899
117.965	0	693	486	224	188	359	270	208	253	205	192	294	195	338	686	903
118.088	0	688	487	227	190	360	274	211	252	205	195	297	192	338	684	895
118.211	0	695	481	225	189	357	272	209	253	204	194	292	194	337	687	896
118.333	0	697	483	222	189	356	269	207	252	204	194	292	194	338	687	908
118.456	0	690	484	224	187	357	271	207	250	204	192	292	195	338	687	897
118.579	0	690	486	223	190	357	271	209	251	205	193	295	195	339	689	897
118.702	0	696	488	226	189	359	271	210	252	204	194	295	190	339	685	897
118.825	0	704	486	228	187	365	274	207	252	205	194	296	194	340	688	905
118.948	0	696	483	225	187	358	270	207	251	203	192	292	194	339	690	899
119.071	0	688	484	223	188	358	270	207	250	203	194	292	193	339	695	896
119.194	0	698	485	225	188	357	270	209	250	203	195	293	195	340	691	901
119.316	0	695	488	226	190	360	271	208	250	204	193	295	195	340	692	906
119.439	0	700	492	228	191	362	274	210	250	203	194	297	191	341	689	904
119.562	0	699	490	230	192	364	276	209	251	204	195	297	194	342	692	901
119.685	0	700	486	226	189	362	272	207	251	203	195	293	194	340	693	908
119.808	0	707	487	227	189	359	271	207	250	203	193	294	194	341	694	901
119.931	0	701	489	225	191	361	272	207	250	203	193	294	194	342	695	906
120.054	0	700	492	229	189	365	273	206	250	203	195	296	195	342	696	901
120.177	0	704	494	228	193	363	276	210	249	203	195	297	194	343	694	911
120.3	0	707	493	234	193	366	278	211	251	203	194	298	194	343	697	907
120.422	0	708	489	226	188	365	274	205	250	203	194	295	195	344	697	907
120.545	0	705	490	229	191	364	272	207	251	203	195	294	195	344	697	902
120.668	0	710	491	228	191	364	273	207	250	203	194	297	195	344	699	911
120.791	0	708	494	231	192	365	274	209	251	203	193	298	196	344	700	904
120.914	0	710	497	231	193	367	277	210	250	203	195	299	197	346	702	910
121.037	0	710	494	234	194	370	278	211	252	204	195	299	194	345	700	907
121.16	0	714	490	229	192	364	274	208	250	203	195	296	195	345	701	912
121.283	0	706	492	229	192	366	273	207	251	203	193	297	195	346	701	908
121.405	0	711	492	231	191	365	274	208	251	203	194	297	196	347	702	912
121.528	0	710	497	230	194	367	276	210	250	204	195	298	196	347	704	910
121.651	0	722	499	232	191	371	278	210	250	203	195	301	198	347	706	917
121.774	0	720	496	236	194	371	281	211	251	203	194	301	197	347	707	918
121.897	0	708	492	230	192	368	275	209	251	203	194	297	196	348	704	913
122.02	0	720	493	231	193	367	274	207	251	203	195	298	195	347	705	912
122.143	0	718	495	229	193	368	275	209	250	203	194	298	195	348	705	916
122.266	0	716	497	233	195	369	275	210	250	204	194	299	197	348	707	920
122.388	0	715	501	233	196	370	279	211	251	203	196	302	198	350	708	912
122.511	0	718	500	239	192	375	280	211	252	204	196	303	199	350	709	915
122.634	0	721	493	233	193	372	278	210	252	204	196	299	196	349	708	925
122.757	0	716	495	232	193	369	275	209	252	204	194	300	196	350	708	919
122.88	0	713	497	232	194	372	278	209	251	204	194	301	196	350	708	913
123.003	0	716	497	233	193	375	279	208	251	204	195	301	198	349	709	915
123.126	0	719	501	234	195	373	280	211	251	204	195	303	198	349	711	923
123.249	0	721	500	238	197	375	283	211	252	204	195	303	198	350	711	918
123.372	0	711	496	233	194	372	278	209	253	204	195	299	196	351	709	914
123.494	0	717	496	235	195	372	277	209	252	204	195	299	196	350	713	921
123.617	0	721	497	233	195	372	277	210	252	205	195	301	196	350	713	923
123.74	0	720	500	235	196	372	279	211	253	206	195	301	197	351	714	919
123.863	0	716	503	234	195	372	281	213	252	204	197	302	198	352	713	917
123.986	0	723	499	240	196	375	282	213	253	205	197	303	198	351	714	925
124.109	0	717	496	232	194	373	277	210	252	204	195	300	197	352	712	918
124.232	0	722	496	235	196	372	278	207	251	204	195	299	196	352	712	921
124.355	0	718	498	232	195	371	277	210	252	205	196	299	197	352	712	915
124.477	0	722	500	236	196	373	279	211	251	205	196	302	198	352	713	925
124.6	0	722	503	236	197	374	281	213	252	204	196	305	199	351	713	921
124.723	0	724	499	239	196	376	282	211	253	205	196	303	198	352	713	919
124.846	0	713	496	232	194	370	278	210	252	204	197	299	195	351	716	916
124.969	0	722	497	235	195	371	277	210	252	204	197	300	195	351	713	923
125.092	0	725	496	233	194	370	277	211	252	204	195	301	197	351	712	918
125.215	0	714	500	234	196	371	277	211	252	206	196	301	198	352	711	919
125.338	0	719	500	238	195	372	281	212	252	204	198	302	197	352	716	918
125.46	0	721	494	233	193	372	279	210	253	204	197	298	196	351	711	922
125.583	0	719	493	233	194	369	276	210	252	204	195	298	196	350	709	921
125.706	0	712	494	233	194	368	275	210	251	204	196	297	197	351	709	915
125.829	0	723	495	234	194	369	276	211	251	205	198	298	196	350	709	917
125.952	0	722	497	233	196	370	279	211	251	204	196	301	197	349	707	919
126.075	0	717	490	236	193	372	279	211	253	205	195	299	196	348	705	922
126.198	0	714	487	230	193	367	275	208	251	203	195	296	194	348	703	911
126.321	0	712	489	231	191	365	275	209	252	204	195	296	195	347	701	911
126.444	0	720	489	230	193	364	274	208	252	204	196	296	195	347	701	922
126.566	0	712	491	231	191	365	275	209	253	204	194	299	195	347	701	911
126.689	0	711	491	233	193	367	278	211	251	203	195	298	196	347	701	909
126.812	0	710	484	230	191	365	274	208	252	203	196	295	195	345	697	909
126.935	0	720	483	227	192	361	272	205	251	203	194	295	193	344	696	913
127.058	0	707	485	227	190	362	272	206	251	202	194	294	194	344	695	908
127.181	0	706	485	227	193	362	273	207	252	203	195	295	194	344	694	906
127.304	0	705	488	229	191	364	273	210	252	204	195	296	196	344	695	915
127.427	0	711	485	231	190	366	277	208	251	202	194	296	195	342	695	906
127.549	0	705	482	226	188	360	271	207	250	202	193	293	193	341	692	907
127.672	0	707	481	226	190	360	271	207	251	202	194	293	193	341	691	901
127.795	0	702	482	226	189	361	272	207	251	202	195	294	194	342	691	908
127.918	0	707	485	227	190	361	273	208	251	203	194	295	194	342	693	904
128.041	0	706	485	230	191	362	274	207	251	203	194	296	195	341	693	905
128.164	0	707	478	226	188	361	273	206	251	202	194	293	193	340	691	899
128.287	0	703	479	225	188	360	270	205	249	201	194	292	192	340	690	907
128.41	0	702	479	227	190	359	270	205	250	202	192	292	192	339	690	898
128.532	0	696	483	226	190	358	270	205	249	202	194	292	193	341	691	902
128.655	0	708	485	229	188	363	274	206	249	201	194	294	192	340	690	902
128.778	0	708	485	230	192	363	276	208	250	201	195	296	191	340	692	907
128.901	0	703	479	227	188	361	272	205	251	201	193	292	192	341	692	906
129.024	0	698	478	224	187	359	270	205	249	201	193	291	192	340	692	900
129.147	0	706	482	226	189	360	271	204	250	200	194	292	193	340	692	900
129.27	0	708	484	227	189	360	270	206	249	202	194	294	193	341	693	905
129.393	0	703	486	229	192	361	274	206	249	201	193	295	190	341	690	909
129.516	0	704	489	229	190	363	276	209	250	202	195	297	191	343	692	900
129.638	0	703	485	231	192	366	276	209	250	201	194	296	192	340	693	902
129.761	0	714	481	227	189	361	272	205	250	202	193	293	193	342	695	909
129.884	0	707	485	227	188	363	272	202	249	201	192	294	194	342	696	904
130.007	0	704	486	228	190	361	273	206	250	201	193	295	194	342	696	901
130.13	0	707	490	227	192	364	275	207	249	200	195	298	195	342	698	905
130.253	0	716	491	233	191	365	276	211	250	202	195	298	191	342	695	910
130.376	0	708	490	232	192	368	278	209	250	201	194	298	193	342	698	909
130.499	0	703	486	229	191	364	274	206	251	202	194	295	195	345	699	905
130.621	0	712	488	230	190	364	274	208	251	202	194	296	194	343	701	914
130.744	0	713	491	231	191	366	273	207	251	202	193	297	195	343	702	906
130.867	0	713	493	231	192	365	277	208	250	201	193	298	195	345	703	911
130.99	0	710	495	233	194	367	277	211	251	202	196	300	194	345	703	906
131.113	0	718	492	236	191	373	279	208	252	203	196	300	196	345	706	915
131.236	0	712	491	231	193	368	275	206	252	202	194	298	194	345	704	910
131.359	0	718	490	233	193	365	275	207	252	203	194	298	195	345	706	911
131.482	0	711	494	232	190	369	275	205	252	203	195	298	195	346	706	909
131.604	0	719	495	234	193	368	278	210	250	201	196	300	196	346	708	916
131.727	0	717	499	234	194	369	280	211	252	203	195	302	197	345	710	911
131.85	0	717	497	238	194	373	281	214	252	203	195	302	198	347	710	913
131.973	0	717	493	231	193	368	278	210	253	204	195	298	196	347	708	910
132.096	0	720	494	233	193	367	277	208	252	202	194	299	195	347	709	916
132.219	0	715	496	233	194	369	277	209	253	203	195	300	197	348	709	917
132.342	0	714	498	234	195	371	279	210	251	202	194	301	196	348	709	911
132.465	0	725	501	235	196	371	281	213	252	204	197	302	198	348	713	914
132.588	0	726	502	240	196	373	282	215	254	205	196	305	199	348	712	918
132.71	0	718	497	236	194	373	281	211	253	204	196	302	198	348	712	920
132.833	0	714	498	235	194	371	278	210	253	203	196	300	197	349	711	912
132.956	0	722	498	235	194	371	278	210	254	205	196	301	197	348	712	914
133.079	0	726	500	236	197	371	279	211	253	205	196	302	197	348	713	919
133.202	0	724	502	237	196	373	281	212	253	204	196	304	199	349	714	921
133.325	0	717	506	238	198	374	283	213	253	206	198	305	200	350	715	915
133.448	0	723	499	240	196	375	282	214	254	205	197	303	198	349	714	917
133.571	0	728	499	235	195	371	279	210	254	204	197	302	198	349	713	923
133.693	0	726	499	238	196	372	279	210	254	206	195	302	198	350	714	918
133.816	0	718	502	236	196	372	280	212	253	204	197	302	198	350	715	915
133.939	0	726	504	239	198	375	282	214	253	205	198	304	199	350	717	923
134.062	0	730	507	239	198	376	283	217	254	206	198	307	201	350	717	925
134.185	0	729	504	243	198	378	285	216	255	207	197	307	200	350	719	922
134.308	0	720	499	237	197	375	281	213	254	206	197	302	198	352	717	917
134.431	0	729	499	239	196	374	280	213	255	206	197	303	199	351	717	925
134.554	0	729	502	238	198	376	280	214	254	206	196	305	199	351	717	919
134.676	0	728	502	239	196	374	282	214	254	206	197	304	199	352	721	921
134.799	0	722	506	239	197	377	284	216	254	206	198	306	201	352	720	918
134.922	0	732	509	240	198	377	285	219	254	206	199	308	202	353	720	928
135.045	0	727	504	242	198	380	286	215	256	206	198	306	200	352	717	921
135.168	0	730	501	238	198	375	281	215	255	207	197	305	200	353	717	922
135.291	0	725	503	238	196	376	281	214	255	207	198	304	200	353	717	924
135.414	0	731	504	240	198	376	281	215	255	206	199	306	200	353	718	928
135.537	0	727	507	239	197	376	283	214	255	207	198	308	201	353	718	922
135.66	0	732	510	242	199	379	285	218	254	207	198	308	201	354	721	923
135.782	0	730	506	242	198	381	286	216	256	208	200	308	201	354	721	921
135.905	0	732	503	240	196	378	282	214	256	207	199	304	200	354	718	926
136.028	0	730	503	239	195	378	281	211	256	207	198	306	200	354	718	922
136.151	0	725	504	240	196	377	281	215	255	207	198	305	201	354	719	924
136.274	0	732	507	239	199	376	284	216	255	206	199	306	201	354	720	922
136.397	0	733	510	241	200	380	285	217	255	207	200	308	202	354	720	928
136.52	0	730	507	244	199	380	287	218	256	208	199	309	202	354	720	930
136.643	0	723	500	239	197	375	282	214	256	207	199	303	200	353	718	920
136.765	0	731	500	238	195	375	281	213	255	207	199	303	200	354	718	924
136.888	0	729	501	238	195	375	281	214	257	207	198	304	200	352	717	925
137.011	0	726	501	238	198	374	280	214	257	208	197	305	201	352	717	928
137.134	0	721	504	239	198	374	284	218	255	207	199	306	202	353	717	920
137.257	0	732	505	240	197	375	285	218	255	208	200	308	203	353	717	923
137.38	0	731	499	240	194	377	283	218	257	207	199	305	199	351	715	931
137.503	0	725	495	236	194	372	280	213	256	207	198	302	200	350	713	925
137.626	0	715	497	236	191	372	279	212	255	207	199	302	200	350	712	917
137.748	0	723	494	235	193	370	279	215	255	208	199	303	199	349	712	920
137.871	0	722	498	236	195	372	280	217	257	208	199	304	200	349	716	925
137.994	0	721	500	237	196	371	281	216	256	208	199	305	201	350	714	921
138.117	0	716	493	237	193	372	281	217	256	209	199	303	201	348	710	915
138.24	0	717	490	234	192	367	279	213	255	206	199	300	200	347	707	917
138.363	0	723	488	233	191	367	277	214	255	207	198	301	199	347	707	924
138.486	0	713	490	233	192	366	277	213	256	207	196	301	200	347	706	916
138.609	0	712	492	232	193	365	277	215	256	208	199	302	200	347	706	913
138.732	0	712	494	234	193	367	279	217	255	208	199	303	200	346	705	921
138.854	0	720	488	236	192	368	281	216	256	207	199	302	200	345	705	915
138.977	0	706	484	229	191	364	277	210	255	207	196	298	199	344	700	914
139.1	0	706	482	231	190	361	275	212	255	206	198	298	198	343	700	910
139.223	0	705	484	228	190	361	276	213	255	207	198	299	199	342	698	917
139.346	0	708	485	232	190	361	275	213	255	207	197	301	198	342	698	910
139.469	0	705	487	231	189	363	276	213	257	207	197	301	200	342	697	913
139.592	0	707	487	236	192	364	280	216	255	208	199	301	200	341	697	906
139.715	0	702	479	227	185	363	276	210	255	207	197	297	198	340	695	914
139.837	0	699	479	227	186	361	274	213	254	207	197	296	198	339	693	906
139.96	0	703	478	226	188	356	274	212	254	206	196	296	197	339	692	908
140.083	0	696	480	229	187	357	274	213	255	206	198	296	197	337	691	905
140.206	0	700	484	227	188	357	274	213	256	207	197	298	198	338	692	909
140.329	0	697	484	229	190	359	277	214	254	206	197	300	199	337	692	902
140.452	0	697	477	228	188	359	277	210	255	205	196	297	198	337	690	905
140.575	0	696	477	226	186	355	273	212	255	206	196	293	197	336	687	902
140.698	0	698	475	225	185	352	272	211	254	206	197	294	196	335	688	907
140.82	0	692	477	225	187	353	271	211	254	206	195	295	197	335	686	897
140.943	0	691	480	225	186	355	272	212	255	208	195	296	198	335	688	902
141.066	0	697	482	228	186	356	275	214	255	208	198	297	199	336	688	900
141.189	0	699	475	230	187	358	274	212	256	207	197	296	197	333	689	904
141.312	0	687	475	222	184	353	270	210	253	205	195	292	194	332	690	902
141.435	0	687	474	224	185	353	271	209	253	205	194	291	195	333	686	896
141.558	0	691	477	222	185	352	271	210	253	205	196	293	195	332	685	895
141.681	0	700	478	225	185	354	271	212	253	207	196	295	195	332	686	902
141.804	0	689	481	227	188	354	274	212	253	206	196	297	197	333	688	903
141.926	0	691	481	230	189	357	276	213	252	206	197	297	193	334	684	897
142.049	0	691	476	224	186	356	273	210	254	206	197	293	195	332	686	897
142.172	0	698	476	223	185	352	271	209	253	206	195	292	194	332	685	900
142.295	0	689	475	222	184	352	271	209	253	205	195	292	195	332	685	902
142.418	0	689	479	224	186	352	271	210	254	206	195	293	192	333	683	896
142.541	0	693	481	226	188	354	272	212	252	206	197	295	193	334	685	898
142.664	0	700	484	230	188	356	275	212	252	206	197	298	192	334	684	903
142.787	0	695	480	228	187	359	275	211	253	206	195	296	193	332	686	904
142.909	0	687	479	224	185	356	272	207	253	205	195	293	195	333	687	896
143.032	0	696	477	226	186	355	272	209	253	205	196	294	194	334	689	899
143.155	0	696	481	225	187	355	271	209	253	205	195	294	194	334	689	906
143.278	0	698	482	229	187	356	273	211	253	205	196	297	191	335	687	905
143.401	0	693	486	227	187	359	275	213	253	206	197	297	192	335	688	900
143.524	0	701	483	232	188	360	276	214	254	206	198	297	194	335	691	901
143.647	0	704	481	224	188	356	273	209	253	204	196	295	194	336	692	908
143.77	0	699	482	226	186	356	272	208	252	204	194	294	194	337	693	902
143.892	0	694	485	225	186	356	272	209	253	204	195	295	194	337	693	900
144.015	0	702	486	229	188	358	273	210	253	206	196	296	193	337	692	904
144.138	0	712	488	230	188	359	275	212	251	204	196	299	192	337	692	910
144.261	0	703	491	233	190	362	277	213	252	207	195	300	193	338	694	908
144.384	0	703	483	228	190	362	275	209	253	205	196	296	195	338	698	904
144.507	0	704	485	227	188	359	273	210	252	204	197	296	195	339	697	907
144.63	0	715	486	229	188	360	273	209	253	205	195	296	194	338	699	913
144.753	0	704	490	229	190	360	274	209	253	206	195	297	196	340	699	909
144.876	0	706	491	232	189	360	276	211	252	205	197	299	194	340	699	908
144.998	0	710	495	232	189	364	278	213	253	205	198	300	197	341	703	917
145.121	0	715	489	234	189	365	277	211	253	204	196	299	196	340	703	915
145.244	0	708	487	229	189	360	275	210	252	204	195	297	195	342	702	914
145.367	0	705	490	229	189	362	275	209	252	205	196	298	196	342	703	910
145.49	0	714	490	230	189	363	275	210	252	204	196	299	195	343	705	921
145.613	0	712	493	230	192	363	278	213	251	205	195	301	197	342	705	916
145.736	0	712	495	235	191	365	278	212	252	206	196	301	197	343	707	918
145.859	0	715	490	235	188	369	279	209	253	206	197	300	197	343	708	914
145.981	0	712	489	229	187	363	275	210	253	204	197	297	195	344	707	920
146.104	0	715	489	232	189	363	275	209	252	204	195	299	196	344	708	916
146.227	0	715	491	232	189	363	275	209	252	204	196	299	196	344	708	919
146.35	0	716	492	234	190	365	277	211	251	205	197	300	197	345	710	916
146.473	0	719	496	233	191	366	278	213	252	205	197	301	197	346	711	923
146.596	0	720	495	238	192	369	280	212	252	206	197	303	198	346	712	921
146.719	0	718	488	232	190	366	277	208	252	204	196	299	196	345	712	920
146.842	0	712	493	232	188	365	275	209	251	204	197	298	196	345	710	922
146.964	0	716	491	232	189	365	277	209	252	204	196	299	196	346	710	926
147.087	0	718	493	232	188	368	276	208	251	204	195	301	197	346	713	920
147.21	0	711	496	234	192	366	280	212	250	204	196	302	198	346	712	920
147.333	0	720	495	238	193	368	282	213	251	204	198	302	198	347	714	920
147.456	0	717	489	231	187	369	277	207	253	205	197	300	197	347	712	928
147.579	0	714	490	232	189	365	276	208	251	205	195	300	197	346	711	920
147.702	0	722	490	232	189	364	276	207	252	204	196	300	197	346	711	922
147.825	0	712	494	233	189	365	278	211	251	203	197	299	197	346	712	920
147.948	0	721	495	235	190	366	278	211	251	206	196	301	197	347	713	925
148.07	0	721	494	236	192	369	281	212	250	205	196	303	198	346	713	922
148.193	0	712	488	231	189	365	277	208	251	204	196	299	196	346	711	920
148.316	0	719	487	231	189	363	275	207	251	204	197	298	196	346	710	920
148.439	0	718	491	230	188	364	275	209	251	204	196	299	196	345	709	926
148.562	0	720	491	232	191	363	276	209	252	205	195	299	197	346	710	926
148.685	0	712	493	232	187	367	279	207	249	203	196	300	197	346	710	921
148.808	0	722	494	237	192	367	280	211	250	204	198	301	198	346	711	920
148.931	0	719	486	230	188	365	277	209	251	204	196	297	195	345	712	925
149.053	0	713	486	231	189	363	275	206	250	203	195	297	195	345	710	924
149.176	0	709	488	229	190	363	275	208	250	203	195	298	195	345	706	918
149.299	0	716	491	231	189	364	274	209	251	205	197	299	197	346	707	919
149.422	0	724	491	231	191	363	277	210	251	205	196	300	197	345	708	924
149.545	0	714	493	234	189	369	278	209	250	204	195	302	199	346	708	926
149.668	0	713	487	233	189	366	277	209	252	204	196	298	196	345	707	917
149.791	0	717	488	229	190	364	275	208	250	205	197	297	196	345	705	918
149.914	0	724	487	232	189	364	275	209	250	204	196	298	196	344	705	923
150.036	0	716	490	230	191	364	275	206	251	204	195	299	197	344	705	924
150.159	0	714	493	232	191	366	277	210	250	204	196	299	197	345	706	918
150.282	0	722	495	235	193	367	280	211	251	204	197	300	198	346	706	921
150.405	0	723	488	231	189	366	277	207	251	204	196	298	196	344	706	923
150.528	0	719	487	230	189	363	275	207	250	203	195	297	196	345	706	924
150.651	0	710	490	231	190	364	275	207	251	203	195	297	196	344	706	918
150.774	1	724	491	231	191	364	275	209	250	204	197	298	197	345	707	921
150.897	0	719	494	233	190	365	277	210	250	204	196	300	198	344	707	924
151.02	0	718	496	236	192	367	280	211	250	204	195	302	198	346	710	927
151.142	0	713	491	234	188	369	278	209	251	205	197	298	197	344	707	918
151.265	0	725	488	232	191	365	275	206	251	203	196	296	196	346	708	921
151.388	0	720	490	230	189	365	275	207	250	203	195	297	195	345	707	923
151.511	0	718	491	232	190	364	275	208	251	204	195	298	196	346	708	926
151.634	0	712	494	233	190	367	278	210	249	203	196	298	197	346	709	919
151.757	0	727	497	235	192	367	280	211	250	204	197	301	198	346	710	924
151.88	0	720	492	236	191	370	280	210	251	203	197	299	197	345	711	924
152.003	0	717	489	232	190	365	277	208	250	203	196	298	196	346	710	929
152.125	0	713	491	232	189	366	276	209	251	205	196	297	196	346	709	919
152.248	0	723	492	233	191	365	277	208	249	203	197	298	197	346	710	922
152.371	0	723	494	235	190	367	279	209	249	203	197	300	198	346	709	925
152.494	0	720	497	236	191	369	281	211	250	204	196	302	198	346	710	930
152.617	0	715	491	235	190	369	280	210	251	203	197	298	196	346	709	920
152.74	0	717	488	232	190	365	277	207	250	202	197	297	196	345	707	921
152.863	0	721	488	233	188	364	276	207	250	203	196	298	196	344	707	923
152.986	0	714	490	233	190	364	276	206	250	204	196	298	197	345	707	928
153.108	0	712	492	232	190	365	276	211	251	205	197	299	196	346	713	917
153.231	0	715	494	235	190	367	279	213	249	203	197	299	198	346	710	922
153.354	0	724	488	235	189	368	280	211	250	204	197	299	197	345	709	924
153.477	0	710	486	230	187	363	276	207	250	203	194	296	196	344	706	923
153.6	0	710	484	231	187	362	275	207	250	203	196	297	196	344	706	916
153.723	0	709	486	229	187	362	275	208	250	204	196	297	197	344	705	919
153.846	0	719	489	232	188	362	276	209	249	204	196	300	197	344	707	922
153.969	0	708	490	231	190	362	278	210	249	204	196	301	198	344	707	926
154.092	0	708	485	236	188	367	280	211	251	205	197	299	198	344	706	917
154.214	0	703	483	228	188	362	276	206	250	204	198	296	196	343	705	919
154.337	0	710	483	230	187	362	275	208	250	205	196	297	196	343	704	922
154.46	0	702	484	228	187	360	274	206	249	203	196	298	196	344	707	926
154.583	0	698	486	232	187	361	277	210	250	204	197	299	196	344	710	917
154.706	0	715	488	231	190	363	279	212	249	204	198	301	198	345	708	921
154.829	0	711	482	232	186	365	277	210	250	204	197	298	197	344	706	922
154.952	0	704	481	229	187	361	275	207	249	204	196	297	197	344	705	924
155.075	0	698	483	229	186	361	274	207	249	204	197	297	197	344	704	917
155.197	0	711	483	230	185	361	275	207	250	204	198	298	197	345	704	920
155.32	0	708	485	231	187	362	275	210	249	204	197	299	198	344	705	922
155.443	0	706	489	234	189	362	279	211	250	205	197	302	199	344	706	927
155.566	0	701	482	231	188	364	279	208	249	204	197	298	197	345	705	916
155.689	0	710	481	229	184	362	275	205	249	204	197	297	196	344	704	918
155.812	0	707	482	228	187	360	274	206	248	204	196	298	196	344	704	922
155.935	0	702	484	230	187	360	275	207	249	204	196	299	197	344	705	925
156.058	0	700	486	228	186	361	277	209	249	204	197	299	198	345	706	918
156.18	0	705	488	233	189	363	278	211	249	204	198	300	198	346	707	920
156.303	0	710	483	234	187	365	279	210	251	204	197	300	198	344	706	922
156.426	0	700	483	230	187	362	275	206	250	203	196	297	196	345	710	927
156.549	0	700	483	229	186	361	275	207	249	205	196	298	196	345	709	918
156.672	0	701	486	229	188	362	275	209	250	204	198	298	198	346	708	921
156.795	0	711	488	231	188	362	277	209	249	204	198	300	198	345	709	924
156.918	0	705	489	234	186	366	279	207	249	204	196	302	199	346	709	927
157.041	0	701	483	232	187	364	278	208	248	203	198	298	197	346	708	918
157.164	0	711	483	229	187	362	275	206	248	204	198	298	197	347	708	921
157.286	0	707	486	230	186	361	275	207	249	204	197	298	197	345	708	923
157.409	0	705	487	232	189	363	275	208	249	204	195	298	197	346	708	928
157.532	0	701	489	233	189	363	278	210	248	203	198	300	199	347	709	918
157.655	0	713	491	236	189	365	280	212	248	204	199	301	199	346	711	922
157.778	0	711	484	232	188	365	277	208	250	205	198	298	197	345	707	923
157.901	0	707	483	231	186	361	274	205	248	203	195	297	197	345	706	926
158.024	0	700	485	229	188	360	275	207	248	203	197	296	197	346	706	917
158.147	0	705	486	231	186	364	274	205	249	204	198	297	197	344	705	918
158.269	0	710	488	230	189	363	277	209	247	203	198	299	198	344	706	922
158.392	0	704	489	235	190	363	278	211	249	204	197	301	199	344	706	925
158.515	0	703	482	233	185	365	279	206	249	204	197	298	198	344	707	917
158.638	0	699	481	229	186	359	274	207	249	204	198	295	196	343	705	917
158.761	0	708	480	229	187	359	274	207	249	204	198	296	197	342	702	920
158.884	0	696	481	228	186	358	274	208	249	204	196	297	198	342	700	922
159.007	0	697	484	231	186	359	275	209	249	205	198	297	199	342	701	914
159.13	0	698	485	231	187	360	278	211	248	204	199	299	199	342	701	916
159.252	0	701	477	230	187	360	276	208	249	205	197	295	197	340	698	925
159.375	0	695	477	226	186	357	272	206	248	204	196	294	197	340	697	918
159.498	0	690	477	227	187	357	273	209	248	203	197	294	196	339	696	910
159.621	0	695	476	228	186	355	273	209	248	204	197	295	198	339	696	909
159.744	0	699	479	229	186	357	276	210	247	204	196	297	198	339	696	919
159.867	0	696	482	231	186	359	277	211	247	204	197	299	198	340	697	913
159.99	0	686	474	227	185	358	274	207	248	203	197	294	196	338	694	908
160.113	0	690	473	225	185	354	271	205	247	203	197	293	196	337	693	910
160.236	0	691	474	225	185	355	271	205	248	204	197	293	197	336	693	914
160.358	0	692	475	226	186	353	272	206	247	204	195	294	196	337	693	911
160.481	0	684	477	226	186	354	272	208	247	204	197	295	196	337	693	906
160.604	0	692	479	231	186	357	275	210	247	204	198	296	197	337	694	909
160.727	0	696	472	226	186	357	273	207	248	204	197	293	197	336	691	913
160.85	0	687	471	224	185	352	270	206	248	203	195	291	196	336	690	906
160.973	0	685	471	224	185	352	271	204	247	203	196	292	195	336	689	904
161.096	0	684	475	225	184	354	271	208	248	203	197	292	196	336	689	912
161.219	0	697	476	226	186	354	272	208	247	204	196	294	196	335	690	910
161.341	0	684	478	229	187	358	275	209	247	202	197	296	194	336	693	908
161.464	0	687	471	226	185	356	273	208	247	204	197	292	196	336	692	903
161.587	0	686	472	224	185	352	269	207	246	203	197	291	196	335	690	912
161.71	0	687	472	226	184	353	270	206	246	203	196	292	196	335	690	904
161.833	0	688	475	225	184	354	270	206	246	203	196	293	196	335	690	908
161.956	0	685	477	228	185	355	272	210	247	204	198	294	197	336	691	901
162.079	0	692	475	230	186	358	276	209	246	203	198	294	197	336	692	910
162.202	0	691	471	224	185	354	271	207	247	202	196	291	195	335	689	903
162.324	0	689	470	224	184	353	271	205	247	202	195	291	193	336	694	905
162.447	0	682	473	224	185	352	270	207	246	202	197	291	194	336	694	900
162.57	0	691	477	225	185	352	270	206	247	204	198	293	196	336	691	909
162.693	0	687	477	228	185	356	272	208	247	204	197	295	196	336	692	906
162.816	0	693	474	230	187	358	275	209	248	204	197	295	196	337	692	907
162.939	0	685	473	224	184	355	272	207	246	203	197	291	194	336	690	902
163.062	0	692	472	225	182	356	270	203	246	202	197	291	194	337	690	910
163.185	0	686	473	223	184	354	271	206	245	203	196	292	194	335	690	903
163.308	0	692	475	226	186	354	272	207	246	202	196	293	195	337	691	906
163.43	0	685	478	226	187	356	274	208	245	202	198	295	196	337	691	903
163.553	0	690	475	231	185	360	276	209	246	202	198	295	195	337	693	910
163.676	0	687	472	223	185	355	271	205	246	202	195	291	195	336	691	904
163.799	0	682	475	226	183	355	271	205	247	202	196	292	195	338	690	905
163.922	0	690	473	224	184	354	271	206	246	203	198	291	194	337	691	904
164.045	0	689	475	228	187	355	273	207	245	201	197	293	195	338	691	908
164.168	0	692	478	229	187	356	275	210	246	203	196	296	194	337	691	904
164.291	0	683	474	226	184	358	274	206	246	202	196	292	195	337	691	905
164.413	0	690	472	224	183	354	270	206	245	202	197	291	194	338	691	903
164.536	0	689	474	225	183	354	271	205	246	201	196	292	194	338	691	909
164.659	0	687	474	227	182	355	271	204	246	202	196	293	195	338	692	910
164.782	0	684	479	225	186	355	273	207	245	201	197	295	194	339	693	908
164.905	0	692	479	229	186	359	275	210	246	202	198	296	196	339	695	906
165.028	0	692	472	226	184	357	273	206	247	203	197	293	194	339	694	909
165.151	0	685	472	224	183	354	271	205	246	202	195	292	193	339	694	909
165.274	0	683	473	226	183	353	270	204	246	200	197	292	194	339	692	902
165.396	0	684	475	226	183	355	271	206	246	202	197	292	194	339	692	905
165.519	0	697	475	228	185	356	272	207	246	203	197	295	195	339	694	908
165.642	0	688	482	227	188	356	274	208	245	202	196	297	195	340	695	912
165.765	0	686	475	230	185	358	275	207	246	201	198	294	196	340	695	903
165.888	0	687	474	224	183	355	270	206	246	202	197	291	195	339	692	904
166.011	0	696	475	226	185	356	271	205	246	201	197	294	194	340	693	908
166.134	0	688	476	226	186	356	271	205	246	202	196	294	194	341	694	913
166.257	0	687	478	228	187	357	274	205	245	201	197	296	195	341	696	904
166.38	0	692	480	230	187	359	274	209	245	202	198	296	197	342	698	907
166.502	0	696	475	229	184	362	275	207	245	201	198	295	195	341	698	918
166.625	0	692	476	226	186	355	271	205	246	201	197	294	195	342	697	913
166.748	0	686	478	228	184	359	271	204	246	202	198	294	195	342	697	908
166.871	0	693	479	227	188	359	272	208	246	202	198	295	196	343	698	908
166.994	0	695	481	232	188	359	274	209	244	202	198	297	197	343	700	917
167.117	0	699	482	233	187	362	276	210	246	201	197	299	197	344	701	911
167.24	0	690	477	229	186	360	274	206	246	202	199	296	196	344	701	908
167.363	0	696	478	228	187	358	273	206	245	201	198	294	195	344	700	910
167.485	0	694	479	229	188	360	272	205	245	202	198	295	193	343	705	918
167.608	0	700	481	231	188	359	274	208	245	202	197	295	195	345	705	914
167.731	0	693	484	230	188	360	275	209	245	201	199	297	196	346	704	912
167.854	0	701	485	236	190	362	277	210	245	203	200	299	197	347	706	921
167.977	0	699	479	231	187	364	277	208	246	202	198	297	196	346	705	916
168.1	0	699	480	231	187	362	274	206	245	202	197	296	195	346	706	917
168.223	0	697	481	231	188	361	273	206	245	202	198	296	196	348	706	913
168.346	0	701	482	232	188	363	274	208	246	203	199	297	195	347	706	921
168.468	0	704	485	232	190	364	277	208	244	202	198	301	197	348	708	918
168.591	0	701	488	233	190	366	277	210	246	203	198	301	198	350	709	920
168.714	0	703	482	235	189	366	278	210	246	202	201	298	196	348	708	914
168.837	0	699	483	230	189	363	275	207	246	202	199	298	196	349	708	924
168.96	0	701	482	234	190	366	276	206	246	203	198	298	197	348	710	918
169.083	0	708	484	231	190	363	275	208	245	202	198	299	197	349	710	920
169.206	0	700	487	235	190	365	278	210	245	202	200	300	197	351	713	923
169.329	0	708	486	238	189	368	280	212	245	203	200	302	196	350	717	925
169.452	0	703	482	232	190	365	276	208	247	203	198	299	196	350	712	918
169.574	0	708	483	233	190	364	275	206	246	202	198	298	196	350	712	920
169.697	0	704	484	232	191	364	274	208	246	202	200	298	196	351	713	921
169.82	0	707	483	236	190	365	276	209	245	202	199	299	197	351	714	925
169.943	0	707	486	236	190	367	279	211	244	202	198	301	197	352	715	928
170.066	0	701	489	238	191	370	280	212	246	203	200	302	199	352	715	925
170.189	0	708	481	234	191	367	277	208	246	203	200	298	197	352	713	922
170.312	0	704	484	232	190	365	275	208	245	202	199	298	197	352	714	926
170.435	0	706	483	234	190	366	275	207	246	202	198	299	197	351	713	928
170.557	0	703	485	233	189	365	276	210	245	204	199	300	198	353	714	921
170.68	0	706	488	237	191	366	278	211	244	202	201	301	198	353	715	922
170.803	0	713	487	238	191	369	281	211	245	203	200	303	198	352	715	926
170.926	0	704	483	233	189	367	277	208	246	202	198	299	197	352	713	929
171.049	0	706	482	233	189	365	275	208	245	202	199	298	197	353	716	922
171.172	0	704	485	232	189	366	276	209	244	202	200	299	197	353	714	922
171.295	0	715	486	234	191	366	277	210	244	202	200	300	197	353	715	935
171.418	0	706	487	235	192	367	278	209	244	202	198	302	197	353	719	928
171.54	0	709	483	237	191	368	279	210	246	203	199	301	196	353	720	921
171.663	0	709	482	231	190	366	275	208	245	202	200	298	196	353	716	924
171.786	0	719	482	234	191	364	274	207	244	202	199	299	197	353	715	931
171.909	0	711	483	232	189	364	274	207	245	202	198	299	197	353	716	926
172.032	0	711	484	235	189	365	274	208	245	204	200	300	197	354	717	923
172.155	0	710	488	234	191	367	278	210	244	203	201	302	199	355	717	924
172.278	0	717	483	237	190	368	279	210	245	202	199	301	197	354	715	931
172.401	0	709	479	231	191	364	274	205	244	202	198	297	196	353	713	925
172.524	0	706	480	232	188	363	273	206	244	202	199	298	196	354	713	921
172.646	0	709	479	230	190	364	274	209	244	202	200	298	196	352	713	930
172.769	0	713	482	232	189	364	275	210	244	203	199	300	198	354	712	927
172.892	0	710	483	232	188	366	277	207	243	202	198	301	198	354	713	925
173.015	0	702	481	236	189	365	278	210	245	203	200	300	197	353	712	921
173.138	0	707	474	230	187	362	273	207	245	202	200	296	197	352	709	928
173.261	0	704	477	230	187	361	273	208	243	202	198	296	196	350	708	922
173.384	0	701	475	230	188	360	272	206	243	202	198	298	197	351	707	922
173.507	0	699	478	230	190	361	274	209	243	201	200	298	197	351	708	917
173.629	0	702	478	234	190	361	275	209	244	202	200	300	197	351	708	925
173.752	0	696	473	231	187	363	274	208	245	203	198	298	196	350	706	922
173.875	0	697	471	229	187	358	271	207	244	202	199	295	196	350	706	917
173.998	0	690	472	227	186	357	272	207	244	202	199	295	195	349	707	917
174.121	0	697	472	229	185	360	271	205	243	202	199	296	196	348	703	924
174.244	0	697	475	227	190	359	273	209	243	202	199	297	196	348	704	917
174.367	0	693	477	232	189	359	275	210	243	202	199	298	197	348	704	918
174.49	0	695	469	228	183	361	273	205	244	202	200	294	196	348	701	914
174.612	0	694	469	227	185	356	270	206	243	201	199	293	194	347	700	919
174.735	0	695	469	226	185	356	269	204	243	202	197	294	195	347	700	912
174.858	0	687	471	226	185	356	269	208	244	202	198	294	196	348	698	913
174.981	0	693	473	229	186	357	272	208	242	201	199	296	195	348	701	912
175.104	0	694	474	232	188	360	274	211	243	203	200	298	198	346	700	918
175.227	0	694	467	228	187	358	273	208	244	203	199	295	196	347	698	910
175.35	0	685	469	225	185	356	269	205	242	202	198	293	196	347	698	913
175.473	0	694	469	227	185	355	270	207	243	201	198	293	195	346	698	910
175.596	0	693	472	227	188	355	270	208	244	202	199	294	196	347	698	916
175.718	0	692	473	229	185	358	273	205	242	200	198	296	197	346	699	916
175.841	0	685	472	231	187	359	275	209	242	201	199	296	196	347	700	914
175.964	0	696	467	226	185	356	271	207	244	201	200	293	195	346	698	910
176.087	0	693	469	226	187	356	271	205	243	201	199	294	195	347	699	915
176.21	0	689	470	228	187	357	271	207	243	201	198	294	195	346	699	915
176.333	0	686	472	228	187	357	273	208	242	200	199	295	196	347	700	910
176.456	0	695	475	232	188	358	274	210	242	201	201	296	197	347	701	914
176.579	0	699	470	229	185	362	273	205	243	200	200	294	194	346	702	915
176.701	0	686	471	227	185	357	269	204	243	201	198	292	194	347	701	916
176.824	11	688	470	228	187	356	271	206	243	201	199	293	194	347	702	909
176.947	0	689	473	227	187	358	270	208	243	202	200	294	194	348	702	911
177.07	0	700	475	232	189	359	273	208	242	201	199	296	195	348	703	915
177.193	0	690	476	233	188	361	274	210	242	202	199	298	196	348	704	918
177.316	0	689	471	229	189	359	273	206	243	201	199	294	196	348	703	909
177.439	0	691	472	227	188	357	270	205	243	200	200	293	194	349	703	911
177.562	0	697	473	230	188	359	271	207	243	201	199	295	194	348	704	916
177.684	0	691	474	230	189	358	273	207	241	201	198	296	195	349	705	922
177.807	0	689	476	232	189	360	275	209	242	201	200	297	196	349	707	911
177.93	0	696	476	235	188	362	277	209	242	201	202	298	196	350	708	915
178.053	0	698	474	229	188	360	273	207	243	200	200	296	195	349	706	920
178.176	0	694	476	230	189	361	272	207	243	201	199	296	194	350	707	921
178.299	0	688	478	228	189	361	272	206	243	201	200	296	195	350	707	913
178.422	0	698	479	231	190	361	274	209	242	201	200	297	196	351	709	915
178.545	0	699	482	234	190	364	276	210	243	201	199	299	197	350	710	928
178.668	0	699	476	232	189	364	274	207	242	200	199	297	196	351	709	921
178.79	0	691	477	229	190	362	272	206	242	201	199	296	195	351	708	913
178.913	0	699	477	231	189	361	272	207	243	202	200	296	195	352	710	916
179.036	0	701	479	231	190	362	274	209	243	200	200	298	196	351	710	929
179.159	0	703	482	234	189	363	276	210	241	200	199	301	197	352	712	923
179.282	0	698	484	236	191	366	278	211	242	202	200	300	198	352	713	917
179.405	0	703	477	233	188	363	275	207	244	202	201	297	196	352	711	917
179.528	0	706	478	230	189	362	272	206	243	201	200	296	195	352	710	930
179.651	0	700	478	233	190	363	273	207	243	202	199	298	197	351	710	923
179.773	0	694	481	230	190	362	274	207	242	201	200	298	196	353	711	918
179.896	0	703	481	235	190	363	276	210	242	200	201	300	198	353	711	918
180.019	0	708	483	236	192	366	278	210	243	202	201	301	198	352	713	930
180.142	0	701	477	232	190	364	274	208	244	203	199	298	196	352	710	919
180.265	0	695	478	230	188	363	273	208	244	201	200	297	196	352	709	917
180.388	0	701	478	232	188	362	273	209	244	202	201	298	196	351	709	919
180.511	0	709	480	230	190	361	275	209	242	200	200	298	197	352	710	927
180.634	0	699	482	233	189	363	275	210	243	202	199	301	198	353	710	918
180.756	0	697	480	233	189	366	275	211	244	203	201	299	197	352	709	916
180.879	0	696	475	230	188	362	272	208	244	202	201	296	197	351	707	918
181.002	0	703	477	230	189	360	271	206	244	202	199	298	196	351	707	924
181.125	0	695	478	230	189	362	271	207	244	202	199	297	198	351	706	916
181.248	0	695	479	231	191	361	273	208	244	203	201	299	198	352	707	914
181.371	0	698	482	233	190	364	276	212	243	202	201	300	198	351	707	917
181.494	0	708	477	234	189	365	275	209	243	203	200	300	196	351	707	923
181.617	0	692	475	228	186	360	272	207	243	201	199	297	196	351	704	916
181.74	0	695	475	229	188	360	271	208	244	202	200	296	196	350	704	911
181.862	0	692	478	228	188	361	271	209	244	202	201	297	197	350	703	914
181.985	0	702	479	232	189	363	272	210	244	202	200	299	197	350	704	920
182.108	0	694	483	232	189	362	273	210	243	202	200	300	198	350	705	916
182.231	0	691	477	236	189	365	275	209	245	204	201	299	197	350	705	911
182.354	0	691	475	228	186	360	272	208	244	202	200	296	195	350	705	912
182.477	0	699	477	231	189	360	271	208	244	202	200	296	196	350	703	919
182.6	0	695	477	230	189	360	271	207	243	202	199	297	197	350	703	915
182.723	0	690	478	233	187	364	273	207	242	200	201	299	198	350	703	912
182.845	0	697	482	232	191	362	275	211	244	202	202	300	198	350	705	919
182.968	0	699	478	232	188	364	276	210	245	203	200	298	197	349	703	918
183.091	0	697	476	230	187	361	271	208	243	202	199	297	197	350	702	915
183.214	0	689	479	230	188	363	273	208	244	202	200	298	197	350	703	911
183.337	0	696	479	232	190	363	273	210	243	202	200	298	197	351	703	918
183.46	0	703	483	231	192	363	275	209	243	203	201	300	198	350	703	921
183.583	0	696	482	238	190	367	276	211	245	203	200	302	199	351	705	916
183.706	0	693	478	233	189	365	275	209	245	203	200	297	196	350	704	911
183.828	0	693	480	230	189	361	272	208	244	202	201	297	197	351	704	920
183.951	0	702	480	232	187	366	273	206	244	204	200	299	197	351	705	919
184.074	0	695	483	232	188	363	273	210	244	202	200	299	198	352	705	915
184.197	0	697	484	235	191	366	276	211	244	202	202	300	198	352	707	913
184.32	0	702	486	236	191	368	278	213	244	202	202	302	199	352	707	922
184.443	0	700	480	233	189	367	275	209	245	202	200	298	197	353	706	914
184.566	0	700	482	232	190	364	274	208	244	203	199	299	198	353	707	918
184.689	0	694	483	233	191	365	274	208	245	202	200	298	197	353	708	915
184.812	0	703	485	233	191	367	277	209	243	202	201	300	197	353	708	923
184.934	0	699	487	234	191	368	278	211	244	203	201	302	199	354	710	917
185.057	0	704	484	238	191	370	279	210	245	204	201	301	198	353	710	920
185.18	0	699	482	231	188	369	275	206	246	202	202	298	197	355	709	914
185.303	0	702	483	235	191	369	275	208	245	204	201	299	198	355	709	924
185.426	0	700	483	234	191	368	275	210	245	203	200	300	198	353	710	919
185.549	0	701	486	236	189	371	278	209	243	202	200	302	198	355	711	919
185.672	0	705	484	239	192	371	280	212	244	203	201	303	198	355	713	919
185.795	0	699	480	233	190	368	276	208	245	202	201	299	198	354	711	923
185.917	0	701	479	235	188	367	276	210	244	203	200	300	197	354	711	920
186.04	0	701	481	233	190	366	274	209	245	202	200	300	197	354	711	920
186.163	0	702	482	235	188	366	276	210	245	203	201	300	198	354	712	924
186.286	0	700	483	235	192	366	279	211	244	202	202	303	199	354	713	926
186.409	0	699	477	239	190	371	279	211	245	202	201	301	198	353	711	918
186.532	0	702	474	230	189	364	274	208	245	203	201	298	197	353	708	919
186.655	0	695	475	233	188	364	273	208	244	201	201	297	197	353	708	916
186.778	0	697	473	232	187	364	273	207	245	202	201	298	197	352	707	922
186.9	0	694	476	232	188	364	276	210	243	201	200	299	198	352	707	915
187.023	0	699	478	233	189	363	276	211	244	202	201	300	199	352	707	917
187.146	0	691	472	233	189	365	277	209	244	202	200	298	197	351	705	915
187.269	0	693	468	230	187	359	273	207	244	201	200	296	196	350	703	918
187.392	0	689	467	228	187	359	272	206	244	202	199	296	197	350	702	912
187.515	0	683	468	229	186	357	271	207	245	203	200	296	197	349	700	913
187.638	0	691	470	230	186	358	272	209	245	203	201	297	198	349	702	912
187.761	0	689	470	232	188	361	275	210	243	201	202	299	199	348	701	917
187.884	0	685	463	229	186	360	273	208	245	202	200	295	197	347	699	916
188.006	0	679	463	227	185	357	271	207	244	201	200	294	197	347	696	911
188.129	0	683	463	226	183	357	271	208	243	201	200	295	197	346	696	909
188.252	0	685	464	226	184	356	270	209	244	204	201	296	197	346	701	913
188.375	0	678	466	229	185	357	271	209	244	203	200	297	198	346	698	912
188.498	0	678	466	232	185	360	274	211	243	202	201	297	198	346	697	906
188.621	0	680	459	224	182	359	270	210	244	202	200	293	197	345	693	905
188.744	0	681	460	225	183	353	269	207	244	201	199	293	197	344	692	908
188.867	0	676	459	225	183	354	269	206	244	202	199	295	196	344	692	909
188.989	0	670	461	226	183	353	271	209	243	202	199	294	197	344	692	901
189.112	0	683	463	229	184	353	271	210	243	201	201	297	198	344	691	905
189.235	0	682	465	229	186	356	273	213	244	202	201	298	198	344	693	908
189.358	0	675	460	227	183	358	273	207	245	202	199	295	196	342	690	907
189.481	0	673	457	223	182	354	268	209	244	201	199	292	197	343	689	899
189.604	0	671	460	222	181	353	269	206	245	201	200	293	197	342	689	900
189.727	0	681	459	226	182	353	268	207	244	202	200	295	197	342	689	903
189.85	0	673	463	226	185	353	271	207	243	201	199	296	198	342	691	906
189.972	0	669	466	228	185	355	272	210	244	202	201	297	199	343	691	900
190.095	0	678	463	230	183	360	274	209	245	203	201	297	198	343	693	902
190.218	0	679	458	224	182	354	269	207	245	201	199	294	196	342	690	912
190.341	0	674	460	224	183	353	269	206	244	202	199	294	196	342	690	904
190.464	0	670	461	222	184	353	268	206	245	203	199	294	197	342	690	899
190.587	0	674	463	226	184	354	271	209	244	201	201	295	197	343	691	900
190.71	0	683	466	227	186	354	273	210	244	202	200	298	196	342	691	909
190.833	0	674	467	231	185	358	273	211	245	203	201	298	199	343	694	903
190.956	0	674	459	225	182	357	271	210	246	202	201	294	197	343	693	899
191.078	0	670	462	223	183	354	268	207	246	202	201	294	197	343	692	902
191.201	0	679	460	227	184	353	269	209	245	203	199	295	197	343	692	907
191.324	0	672	464	225	183	354	268	208	246	204	198	296	198	343	693	904
191.447	0	673	467	229	184	355	271	211	245	203	200	297	196	345	693	902
191.57	0	680	469	229	185	356	274	212	245	203	202	298	199	344	696	910
191.693	0	679	468	233	183	360	275	210	246	204	201	299	200	344	697	910
191.816	0	679	461	226	181	358	271	211	246	203	200	295	197	344	695	905
191.939	0	674	462	225	183	354	270	208	245	202	200	294	196	344	695	902
192.061	0	678	463	226	184	354	270	208	245	203	201	295	197	345	695	910
192.184	0	690	465	226	184	355	272	210	244	202	200	297	198	345	696	905
192.307	0	680	469	229	185	356	273	210	245	203	201	299	199	344	697	908
192.43	0	681	471	230	186	357	274	214	245	203	202	299	200	346	698	904
192.553	0	684	471	233	186	361	277	214	246	204	203	301	199	345	697	915
192.676	0	689	465	227	185	357	272	211	247	204	201	296	198	345	698	904
192.799	0	686	464	226	184	355	270	209	246	203	200	295	197	347	698	909
192.922	0	679	466	227	184	356	271	210	246	204	201	296	198	345	698	904
193.044	0	681	467	230	185	357	272	209	245	203	201	297	199	345	697	912
193.167	0	689	469	231	187	357	275	212	245	203	201	300	196	347	701	909
193.29	0	686	472	230	187	358	275	213	246	204	202	300	196	347	704	910
193.413	0	680	469	234	186	361	277	213	246	204	203	300	200	347	703	907
193.536	0	685	465	227	183	358	272	209	247	204	202	296	199	347	702	914
193.659	0	681	467	227	185	356	272	210	246	204	200	298	198	347	701	911
193.782	0	684	467	227	182	360	273	208	247	204	201	298	199	348	703	911
193.905	0	682	468	229	187	358	273	213	246	204	202	298	200	348	703	908
194.028	0	684	471	232	187	359	276	214	247	204	202	301	200	348	704	916
194.15	0	687	472	235	187	362	277	215	247	204	202	302	201	349	705	911
194.273	0	691	466	229	183	361	275	212	248	205	201	299	199	349	703	912
194.396	0	681	467	228	185	358	272	210	246	204	202	297	198	348	703	914
194.519	0	688	466	229	187	357	272	210	246	204	202	298	198	348	703	916
194.642	0	685	468	229	186	357	272	211	246	204	200	299	199	348	703	911
194.765	0	689	469	232	185	357	274	212	246	204	201	300	199	349	704	913
194.888	0	687	472	231	188	359	276	214	246	204	203	301	200	349	705	912
195.011	0	691	469	235	187	364	277	214	247	203	203	301	200	349	705	918
195.133	0	690	463	227	182	359	273	211	247	203	201	298	198	349	704	910
195.256	0	682	466	228	185	356	272	209	245	203	202	298	198	350	704	914
195.379	0	691	466	228	184	356	271	210	246	203	201	298	197	351	704	912
195.502	0	691	467	229	185	359	272	211	247	203	202	299	199	349	704	918
195.625	0	692	469	232	186	360	276	212	245	203	201	301	199	350	706	920
195.748	0	688	471	235	186	361	277	213	245	204	202	301	200	350	707	916
195.871	0	691	466	229	185	360	275	210	247	203	202	298	198	350	704	913
195.994	0	697	465	228	186	358	272	207	245	202	202	298	198	350	705	920
196.116	0	685	466	229	185	357	271	208	246	203	200	298	198	349	705	918
196.239	0	688	468	229	184	358	273	209	246	203	201	299	198	351	705	913
196.362	0	692	468	230	185	360	273	211	245	202	202	299	198	351	707	916
196.485	0	698	470	234	187	361	276	212	245	204	202	301	199	351	707	920
196.608	0	688	462	228	183	362	274	210	246	202	200	297	196	349	712	923
196.731	0	685	463	226	184	357	271	208	245	202	200	297	196	350	709	915
196.854	0	693	463	227	184	357	272	207	244	201	202	297	196	352	708	918
196.977	0	697	466	228	183	358	272	208	245	202	201	297	197	351	709	919
197.1	0	695	468	231	185	359	274	209	244	201	201	299	198	351	709	925
197.222	0	695	470	231	187	360	275	210	244	202	201	299	198	353	710	917
197.345	0	697	466	234	186	362	278	210	244	201	201	299	198	351	709	918
197.468	0	704	462	227	183	359	272	206	244	201	200	296	196	352	708	927
197.591	0	694	464	227	183	357	271	206	244	200	199	297	195	351	711	921
197.714	0	693	464	227	185	358	271	206	243	201	200	297	195	352	711	919
197.837	0	696	467	229	185	358	272	207	243	201	200	298	196	353	711	920
197.96	0	711	468	232	185	360	274	209	243	200	200	300	197	352	712	928
198.083	0	699	471	233	186	362	276	209	243	201	200	301	197	353	715	923
198.205	0	696	463	229	184	361	273	207	244	201	201	297	195	353	714	919
198.328	0	698	463	228	183	358	271	206	243	200	201	296	195	354	714	922
198.451	0	701	465	228	185	359	272	203	244	200	199	297	195	353	713	929
198.574	0	702	467	229	186	360	273	206	242	201	198	298	195	355	715	925
198.697	0	697	470	230	186	361	275	207	242	200	200	299	196	354	715	922
198.82	0	703	470	234	187	363	277	209	243	201	202	301	197	354	716	929
198.943	0	709	464	229	184	361	276	205	243	200	200	298	195	353	715	931
199.066	0	702	466	227	183	361	272	202	243	200	198	297	194	354	715	927
199.188	0	701	465	227	185	360	272	205	243	199	199	297	195	354	715	923
199.311	0	702	468	229	185	361	273	206	242	200	201	298	195	354	716	931
199.434	0	716	470	231	187	361	275	207	242	199	200	300	195	354	717	926
199.557	0	707	473	231	187	363	276	208	243	200	199	302	196	355	719	929
199.68	0	705	469	235	188	367	277	208	244	201	200	301	197	355	718	925
199.803	0	707	465	227	183	360	273	204	243	199	199	298	194	355	716	931
199.926	0	709	466	230	183	363	272	201	243	200	199	298	194	354	717	928
200.049	0	709	467	229	184	360	273	204	243	200	198	299	195	356	717	930
200.172	0	704	470	231	186	363	275	207	242	199	200	300	195	354	718	924
200.294	0	712	472	235	185	365	277	206	242	200	200	301	197	356	719	933
200.417	0	709	475	235	187	365	278	208	244	201	200	303	197	356	721	933
200.54	0	706	468	231	186	365	276	206	245	200	200	300	196	355	720	930
200.663	0	709	468	230	187	362	274	204	244	200	200	299	196	356	720	932
200.786	0	706	469	230	185	363	273	205	244	200	200	299	197	355	720	936
200.909	0	709	471	233	185	362	276	206	242	199	199	300	197	356	721	928
201.032	0	706	474	232	187	363	278	207	243	200	200	302	197	357	723	931
201.155	0	710	475	236	185	369	279	208	244	201	201	303	198	357	723	930
201.277	0	712	468	232	187	367	276	207	245	201	200	300	196	356	722	934
201.4	0	708	469	231	186	363	274	203	243	200	199	299	196	355	721	930
201.523	0	710	470	232	185	363	275	205	245	201	199	300	196	357	722	930
201.646	0	706	472	231	186	364	276	206	243	200	200	301	196	357	721	930
201.769	0	715	475	235	187	363	278	208	244	200	201	303	198	356	723	935
201.892	0	710	477	234	186	368	279	208	244	201	200	304	199	357	723	937
202.015	0	711	474	238	188	370	279	208	246	203	201	303	199	357	722	933
202.138	0	713	469	231	187	365	275	205	245	202	201	299	196	356	722	930
202.26	0	716	472	232	186	364	276	206	245	201	200	300	196	357	722	935
202.383	0	715	473	233	186	365	275	205	244	202	199	302	197	357	723	936
202.506	0	708	475	235	187	365	277	209	243	201	201	302	198	358	722	933
202.629	0	717	477	236	188	365	279	209	244	202	201	304	199	358	724	931
202.752	0	719	480	237	186	370	281	209	245	202	201	305	199	357	725	937
202.875	0	713	472	234	187	367	280	207	245	201	200	302	197	357	724	938
202.998	0	708	473	231	186	363	276	207	246	201	201	301	196	358	728	928
203.121	0	713	475	234	188	365	276	206	245	202	201	301	197	357	725	932
203.244	0	721	476	234	187	366	276	209	245	203	201	302	198	357	725	936
203.366	0	711	479	234	188	367	279	209	244	202	201	304	199	357	726	940
203.489	0	708	480	238	189	367	280	212	245	203	201	304	199	358	726	930
203.612	0	720	472	235	186	368	279	209	246	202	202	302	197	357	725	933
203.735	0	715	474	231	185	367	276	206	245	202	201	301	197	356	724	933
203.858	0	709	476	234	187	365	277	207	244	202	200	302	197	357	725	936
203.981	0	712	476	233	186	364	277	208	245	202	202	303	198	357	725	932
204.104	0	710	478	235	189	367	279	210	245	202	203	304	199	356	725	933
204.227	0	719	479	238	189	367	280	212	245	204	203	305	198	357	731	933
204.349	0	712	474	239	188	369	282	210	246	203	202	304	197	358	730	939
204.472	0	705	473	233	186	365	277	208	245	203	201	301	197	358	726	932
204.595	0	711	473	234	187	366	277	210	245	202	202	300	197	358	726	936
204.718	0	719	476	233	187	365	277	209	245	203	202	302	197	358	725	942
204.841	0	708	477	237	188	366	279	209	243	202	201	304	198	358	727	935
204.964	0	709	478	236	187	366	281	212	245	203	203	305	200	359	727	934
205.087	0	711	480	239	190	370	284	214	244	203	205	304	199	358	727	934
205.21	0	712	474	234	183	370	279	212	246	203	202	301	198	358	726	939
205.332	0	707	476	234	187	368	278	208	246	203	201	302	197	358	726	935
205.455	0	706	476	234	187	366	278	210	245	204	202	302	198	358	726	933
205.578	0	709	477	234	188	366	279	211	245	205	203	304	199	358	727	938
205.701	0	708	480	238	187	369	281	214	244	204	202	305	199	359	730	941
205.824	0	708	477	241	189	371	282	211	245	204	203	305	199	358	731	938
205.947	0	706	472	233	184	368	278	211	246	203	203	301	198	359	727	931
206.07	0	706	474	234	187	365	278	210	245	203	203	302	198	358	727	942
206.193	0	716	475	234	185	366	278	210	245	204	202	302	197	358	728	940
206.316	0	707	475	236	188	366	281	210	244	202	203	303	197	359	731	937
206.438	0	704	478	238	187	367	281	212	245	204	204	304	198	360	731	933
206.561	0	714	477	241	188	371	284	213	245	203	204	305	199	359	730	944
206.684	0	707	473	233	184	370	279	210	246	202	203	302	197	359	727	935
206.807	0	709	473	235	187	367	279	209	245	203	203	301	197	359	727	937
206.93	0	709	474	234	187	367	278	209	246	203	203	301	197	360	727	933
207.053	0	707	475	237	187	368	280	210	244	203	203	303	198	360	728	942
207.176	0	719	479	238	187	371	282	210	245	203	203	306	199	360	729	939
207.299	0	710	479	239	187	375	284	210	245	203	203	305	199	360	729	939
207.421	0	706	472	235	183	371	280	212	246	203	203	302	197	360	727	931
207.544	0	713	473	236	187	366	278	209	245	203	203	303	197	360	727	942
207.667	0	710	474	235	187	367	279	209	245	204	202	303	197	360	727	938
207.79	0	713	477	235	187	369	281	209	245	203	203	303	198	360	728	937
207.913	0	714	479	237	189	369	282	212	244	204	204	304	198	361	731	933
208.036	0	708	477	240	190	370	283	211	246	204	204	305	197	360	732	941
208.159	0	712	473	236	184	371	279	211	246	203	202	302	197	360	729	939
208.282	0	715	472	235	188	367	279	208	245	203	202	301	197	362	729	938
208.404	0	709	474	235	187	368	279	210	245	202	204	302	197	360	729	941
208.527	0	713	476	237	187	369	280	211	245	204	204	303	198	360	728	945
208.65	0	716	479	239	188	369	283	213	244	203	203	306	198	362	730	938
208.773	0	710	478	239	190	373	285	213	244	202	203	304	198	361	731	939
208.896	0	710	472	236	185	371	280	212	245	203	204	301	195	361	731	935
209.019	0	717	472	235	187	367	279	209	245	203	203	301	196	361	729	945
209.142	0	712	475	235	188	368	278	209	245	202	202	301	197	361	728	937
209.265	0	718	477	236	188	370	279	210	245	204	202	302	197	362	730	938
209.388	0	716	478	236	189	370	282	212	243	202	204	303	197	362	730	940
209.51	0	719	480	241	191	370	282	215	243	204	204	304	198	362	730	943
209.633	0	717	473	236	187	372	280	212	246	203	203	303	196	362	730	939
209.756	0	708	477	235	184	370	279	207	244	203	202	301	196	362	729	938
209.879	0	718	475	236	189	368	279	209	244	202	203	301	195	361	730	938
210.002	0	717	477	235	189	368	279	212	245	204	203	303	197	361	730	943
210.125	0	714	479	239	189	370	283	213	244	202	203	304	197	361	731	945
210.248	0	716	481	240	190	372	283	214	244	203	203	304	197	362	732	941
210.371	0	717	476	235	189	370	280	210	245	203	204	300	196	362	729	937
210.493	0	720	477	236	190	369	279	209	244	204	203	301	196	361	729	943
210.616	0	712	477	236	188	369	278	209	244	203	203	302	194	361	732	944
210.739	0	711	480	236	190	370	281	212	242	202	203	302	195	361	733	941
210.862	0	721	482	238	190	369	282	214	243	203	204	303	196	362	732	938
210.985	0	720	483	241	188	376	284	211	245	204	205	304	197	361	731	945
211.108	0	714	475	235	186	371	280	212	244	203	203	300	195	361	729	944
211.231	0	713	476	236	188	368	278	209	243	202	203	300	195	362	729	935
211.354	0	713	477	235	187	368	278	211	244	203	203	300	196	360	728	940
211.476	0	725	479	237	190	368	279	212	244	202	203	302	196	361	730	942
211.599	0	716	482	237	190	370	282	212	243	203	203	303	197	362	731	946
211.722	0	715	483	242	192	373	284	213	243	203	204	304	197	361	732	938
211.845	0	725	476	237	188	370	280	211	245	203	203	301	195	361	730	940
211.968	0	717	478	234	188	370	279	210	243	203	203	301	196	361	728	942
212.091	0	715	478	237	190	367	278	210	245	203	203	301	194	360	732	946
212.214	0	712	480	234	187	370	279	209	243	203	204	301	195	361	732	936
212.337	0	716	482	237	191	370	282	214	243	203	205	302	198	360	729	938
212.46	0	727	479	241	191	371	282	214	244	204	204	303	197	360	729	948
212.582	1	714	477	234	184	372	279	209	245	202	202	299	195	360	726	945
212.705	0	710	477	236	186	369	278	213	245	203	203	298	196	359	726	935
212.828	0	717	477	234	189	366	278	211	244	203	204	299	196	360	726	938
212.951	0	720	479	236	188	368	279	212	244	203	203	300	197	359	724	947
213.074	0	715	481	238	190	368	282	213	243	203	203	302	198	360	726	943
213.197	0	713	476	238	187	370	281	214	245	203	204	301	197	360	724	936
213.32	0	713	474	234	188	366	278	210	244	202	204	297	196	360	721	937
213.443	0	719	473	233	187	367	276	213	243	203	204	298	194	359	726	943
213.565	0	708	474	234	188	366	277	211	244	203	202	298	195	358	724	939
213.688	0	714	477	235	190	365	280	212	242	202	203	299	197	358	723	936
213.811	0	712	480	234	188	368	281	213	244	203	204	299	197	359	724	935
213.934	0	716	473	237	188	369	281	212	244	202	203	298	195	357	727	942
214.057	0	713	471	233	185	367	277	211	244	202	202	296	195	358	722	937
214.18	0	706	473	233	189	364	276	208	243	203	204	296	195	357	720	931
214.303	0	715	473	232	189	365	278	211	243	201	203	297	196	358	720	939
214.426	0	716	475	233	190	367	279	210	242	201	203	299	197	358	720	940
214.548	0	716	477	237	190	366	280	211	243	203	203	299	197	359	721	939
214.671	0	710	472	233	186	368	277	212	244	202	203	297	196	357	719	931
214.794	0	711	472	233	188	365	276	209	243	202	204	296	196	357	717	938
214.917	0	719	473	233	189	365	276	210	243	202	202	296	195	357	719	935
215.04	0	711	474	233	189	365	275	209	244	203	202	297	196	357	717	935
215.163	0	713	475	235	189	365	279	212	243	202	203	298	197	358	719	931
215.286	0	711	475	237	189	368	281	213	244	202	204	299	197	357	719	941
215.409	0	715	472	231	186	368	277	210	244	201	202	296	194	357	718	934
215.532	0	714	471	232	189	364	276	209	243	202	202	295	195	358	718	936
215.654	0	706	473	232	189	366	276	211	243	203	203	295	195	358	717	935
215.777	0	716	475	232	190	364	276	212	244	203	203	297	195	358	719	940
215.9	0	712	477	233	190	367	280	211	242	201	202	298	196	358	719	935
216.023	0	714	477	238	191	368	281	212	243	202	203	298	197	358	719	935
216.146	0	715	472	231	189	365	278	209	244	202	202	295	195	359	719	937
216.269	0	711	473	233	189	364	275	209	243	201	203	295	195	357	718	939
216.392	0	715	472	232	189	365	276	208	243	202	201	296	195	357	719	933
216.515	0	707	477	233	189	365	277	211	243	201	201	296	195	358	718	933
216.637	0	716	478	236	191	365	279	210	242	201	204	297	195	359	722	936
216.76	0	715	480	235	190	369	280	213	243	202	204	300	195	359	724	938
216.883	0	713	475	235	191	369	279	208	244	202	203	298	195	359	721	939
217.006	0	711	473	232	189	365	276	209	243	202	203	296	195	359	720	934
217.129	0	711	476	233	186	369	277	208	243	202	203	296	194	360	721	933
217.252	0	720	476	233	189	366	277	211	244	202	203	297	195	359	722	938
217.375	0	713	480	234	192	369	280	210	242	201	202	299	196	360	722	940
217.498	0	711	482	239	193	371	282	213	242	202	203	300	197	360	723	936
217.62	0	717	474	233	190	369	279	210	244	202	203	297	195	360	722	932
217.743	0	715	477	233	190	366	277	208	243	201	203	295	195	360	721	938
217.866	0	716	476	234	189	367	277	209	244	202	202	297	195	360	723	941
217.989	0	707	479	233	190	368	278	210	243	203	203	297	196	360	722	931
218.112	0	719	480	237	193	369	280	211	243	201	205	299	196	361	723	934
218.235	0	718	484	238	193	369	282	215	243	202	204	301	197	360	725	938
218.358	0	713	479	239	190	374	282	210	244	202	203	299	196	361	724	941
218.481	0	712	475	233	189	368	278	211	244	202	203	297	195	361	723	932
218.604	0	710	478	233	190	369	277	210	244	202	204	297	195	361	723	934
218.726	0	722	478	235	188	369	278	209	244	203	203	298	196	360	724	938
218.849	0	712	481	235	191	370	281	212	243	201	203	299	196	361	725	941
218.972	0	713	483	239	193	371	281	214	243	202	204	300	197	362	726	933
219.095	0	716	484	238	194	373	284	215	243	203	206	301	197	362	727	935
219.218	0	721	478	235	191	372	280	212	244	202	203	298	195	362	725	944
219.341	0	716	478	234	190	369	279	210	244	203	204	298	196	362	726	941
219.464	0	710	480	237	192	370	279	212	244	203	204	299	196	362	725	933
219.587	0	716	480	236	192	370	280	214	244	202	205	299	198	362	726	936
219.709	0	716	484	238	194	371	283	215	244	203	205	302	198	362	727	941
219.832	0	718	483	240	193	374	285	215	245	203	205	302	198	362	727	937
219.955	0	707	477	236	188	373	280	215	245	203	205	298	195	362	730	934
220.078	0	711	478	235	191	371	279	212	244	203	205	298	196	361	728	934
220.201	0	725	478	235	193	369	280	212	245	203	203	299	197	362	726	942
220.324	0	712	480	236	193	370	279	213	244	203	204	300	198	363	725	937
220.447	0	712	483	238	192	369	282	215	243	203	206	300	199	362	725	933
220.57	0	716	481	240	192	372	284	215	244	204	206	302	199	362	726	941
220.692	0	716	475	236	190	371	280	214	246	203	204	297	197	360	722	939
220.815	0	714	473	234	185	373	278	213	245	203	203	297	196	361	720	935
220.938	0	704	475	233	189	369	277	215	245	204	204	297	198	359	718	929
221.061	0	712	476	233	191	366	277	214	245	204	204	298	198	359	719	936
221.184	0	709	478	233	192	366	281	215	245	204	204	300	198	358	718	931
221.307	0	708	479	237	191	367	280	216	244	205	204	300	199	358	719	933
221.43	0	708	471	235	188	368	280	218	246	205	205	297	197	358	717	925
221.553	0	701	470	230	188	366	277	213	245	203	205	295	197	357	713	933
221.676	0	704	468	233	187	364	278	214	244	203	204	297	197	356	713	929
221.798	0	701	471	231	188	362	276	213	245	204	203	296	199	356	711	929
221.921	0	700	471	232	188	364	276	217	246	205	205	297	199	356	711	930
222.044	0	703	472	232	190	364	279	216	244	203	205	298	200	356	711	934
222.167	0	695	464	231	184	367	277	217	246	204	204	296	198	354	708	925
222.29	0	692	463	229	184	363	275	215	244	203	203	294	197	353	710	924
222.413	0	693	463	230	184	362	274	215	245	203	205	294	197	353	708	923
222.536	0	698	465	229	188	359	274	214	244	205	204	295	197	354	706	927
222.659	0	691	467	231	188	360	276	215	245	204	204	297	199	353	706	922
222.781	0	693	468	231	188	360	277	217	244	204	205	298	200	354	706	924
222.904	0	692	461	228	186	362	276	215	245	204	205	294	197	353	704	919
223.027	0	695	459	227	186	360	273	212	245	203	205	294	196	351	703	925
223.15	0	686	460	226	184	357	273	213	245	203	202	293	198	352	702	923
223.273	0	683	461	226	186	356	272	212	244	203	203	293	197	351	702	921
223.396	0	693	462	226	186	357	273	214	245	205	205	295	198	351	703	919
223.519	0	693	465	230	188	358	276	216	243	203	205	297	200	352	703	921
223.642	0	688	460	230	184	363	277	217	245	203	203	295	197	350	701	922
223.764	0	680	458	225	181	360	274	215	245	202	203	292	197	350	699	914
223.887	0	687	458	226	183	358	272	214	245	203	204	292	197	350	699	914
224.01	0	690	459	225	182	359	272	214	244	203	204	293	197	349	703	917
224.133	0	686	460	227	186	356	273	213	244	204	203	295	198	350	701	920
224.256	0	688	464	225	187	358	275	213	242	203	205	295	199	351	700	913
224.379	0	684	458	230	184	362	276	217	244	204	205	295	199	350	700	914
224.502	0	695	456	225	183	357	272	213	244	202	205	293	197	350	698	923
224.625	0	681	458	226	182	356	272	213	243	203	202	292	197	349	698	914
224.748	0	681	457	226	183	355	272	214	244	203	204	293	197	350	699	912
224.87	0	682	460	225	186	355	272	213	244	204	205	294	198	350	699	915
224.993	0	690	461	229	186	357	275	215	243	203	204	296	199	350	700	920
225.116	0	683	457	228	187	359	275	212	243	203	204	294	196	350	700	916
225.239	0	679	456	224	183	356	272	213	244	201	203	292	197	350	698	912
225.362	0	682	455	224	185	354	272	211	244	202	204	292	196	350	700	919
225.485	0	683	456	225	186	354	271	210	243	203	203	293	196	350	699	918
225.608	0	687	458	227	187	356	273	212	244	202	203	294	197	351	701	917
225.731	0	678	462	227	187	357	275	214	242	202	204	294	198	351	701	912
225.853	0	684	457	231	187	359	276	213	244	203	205	294	198	350	701	922
225.976	0	682	455	223	183	357	272	212	244	201	204	292	195	351	700	913
226.099	0	680	457	225	183	356	271	209	243	201	202	292	196	351	700	916
226.222	0	681	456	223	185	355	271	211	244	202	204	292	197	351	700	912
226.345	0	681	459	226	186	354	274	213	242	201	204	293	197	351	701	918
226.468	0	687	461	228	189	356	275	213	242	202	203	297	198	351	703	917
226.591	0	685	462	229	186	360	276	213	243	202	204	295	198	352	703	917
226.714	0	683	456	226	185	358	273	214	244	202	204	291	197	352	701	916
226.836	0	683	458	225	186	356	271	211	244	203	204	292	196	351	701	920
226.959	0	681	459	226	181	360	273	210	243	203	203	293	197	352	701	913
227.082	0	685	460	227	185	355	273	213	243	202	203	294	195	350	705	916
227.205	0	682	461	227	187	357	275	214	243	202	206	294	196	351	705	914
227.328	0	688	459	231	186	360	276	215	244	203	204	296	198	351	706	921
227.451	0	684	454	224	183	358	273	213	243	202	204	292	195	351	703	915
227.574	0	675	457	225	186	356	271	211	243	202	203	292	196	351	703	916
227.697	0	683	456	225	186	355	271	210	243	202	205	292	196	351	702	916
227.82	0	683	459	227	186	357	273	212	242	203	205	294	196	353	703	920
227.942	0	684	459	230	186	356	275	215	242	201	203	296	197	352	705	921
228.065	0	679	460	229	187	360	278	214	243	203	205	295	198	353	704	918
228.188	0	685	454	226	182	361	273	210	243	202	204	292	195	353	702	914
228.311	0	683	454	224	186	356	272	211	243	201	205	291	195	352	702	919
228.434	0	680	455	225	184	357	272	212	243	201	203	293	195	352	702	920
228.557	0	679	458	226	185	356	274	212	242	201	205	293	196	352	703	914
228.68	0	682	460	229	186	357	275	214	242	201	205	294	197	352	704	916
228.803	0	693	460	232	187	358	277	213	241	202	205	295	198	352	704	919
228.925	0	686	457	226	182	360	274	213	244	202	204	292	195	352	702	918
229.048	0	687	456	225	182	357	272	212	242	201	204	291	194	352	702	913
229.171	0	690	456	224	186	356	271	211	243	202	204	291	195	352	703	914
229.294	0	696	458	228	187	356	274	211	241	201	203	293	196	352	703	919
229.417	0	690	461	227	187	357	276	211	241	201	203	295	198	352	704	921
229.54	0	687	461	232	186	360	277	215	241	202	205	295	197	354	705	914
229.663	0	688	457	226	186	358	274	212	244	202	205	291	195	353	705	917
229.786	0	690	459	227	181	360	273	210	242	201	203	292	195	352	706	923
229.908	0	693	458	226	187	356	272	210	243	202	202	293	195	353	705	916
230.031	0	684	460	228	185	356	274	212	242	201	204	292	196	353	705	916
230.154	0	692	462	230	188	358	275	212	242	201	205	294	196	354	706	917
230.277	0	694	463	233	188	360	277	215	242	202	204	295	197	354	707	924
230.4	0	692	457	226	182	362	273	214	244	201	203	292	195	354	706	917
230.523	0	686	460	225	186	356	272	209	242	201	203	292	194	355	705	915
230.646	0	689	459	226	185	357	273	210	243	200	204	292	195	355	706	922
230.769	0	698	460	229	186	358	274	210	241	201	203	293	195	354	707	924
230.892	0	689	463	231	188	358	276	212	241	201	203	296	196	355	708	921
231.014	0	692	464	233	187	361	277	214	241	201	205	296	197	355	709	917
231.137	0	689	458	226	186	360	274	209	243	202	205	292	195	355	707	925
231.26	0	696	459	227	186	357	273	210	242	200	203	292	195	356	707	919
231.383	0	688	461	227	188	357	273	208	244	201	203	293	195	355	708	922
231.506	0	687	462	230	186	357	275	210	242	201	204	293	195	356	709	918
231.629	0	695	464	230	189	360	276	213	241	201	204	295	196	355	710	927
231.752	0	695	465	234	189	361	278	213	242	200	203	297	196	356	710	923
231.875	0	692	459	229	188	360	275	210	243	202	203	293	195	356	709	923
231.997	0	688	462	227	185	357	273	210	242	200	203	292	195	357	709	916
232.12	0	691	462	230	187	358	274	211	242	201	203	293	194	356	710	926
232.243	0	692	463	230	187	361	275	212	243	200	202	295	196	357	710	921
232.366	0	684	466	231	189	361	277	211	241	201	203	296	195	356	712	921
232.489	0	689	463	235	189	362	279	214	242	201	206	295	194	356	717	912
232.612	0	690	462	228	187	360	274	210	243	201	204	293	194	356	712	929
232.735	0	688	461	229	186	360	274	210	242	201	203	294	194	356	712	920
232.858	0	695	462	229	189	360	274	210	242	200	203	293	195	357	712	922
232.98	0	691	464	230	188	360	276	212	241	200	205	294	195	357	713	922
233.103	0	695	467	232	189	360	277	214	241	201	205	296	196	357	713	927
233.226	0	691	467	233	188	364	280	213	242	200	204	297	195	358	713	929
233.349	0	687	461	228	188	359	275	209	243	200	203	293	193	357	711	923
233.472	0	693	462	229	186	358	273	209	242	201	204	293	194	357	711	922
233.595	0	695	463	229	187	360	274	209	242	201	204	294	196	357	711	927
233.718	0	690	464	230	188	359	276	210	240	200	203	295	195	357	712	928
233.841	0	686	467	232	190	361	276	212	241	201	204	296	196	357	713	922
233.964	0	699	464	235	188	363	279	213	241	200	204	296	196	358	713	926
234.086	0	693	461	227	187	361	275	208	243	201	203	294	194	357	711	926
234.209	0	690	461	228	187	360	274	210	242	201	202	295	195	357	712	928
234.332	0	684	463	228	186	360	274	211	242	201	203	294	196	357	711	920
234.455	0	691	463	230	186	359	276	213	242	201	204	295	196	356	712	922
234.578	0	699	465	230	189	361	278	213	241	201	204	297	197	357	713	932
234.701	0	685	461	232	186	362	278	210	242	202	203	295	196	356	710	922
234.824	0	683	459	227	183	361	274	210	242	202	203	291	194	356	709	918
234.947	0	686	458	227	185	358	274	210	242	202	204	293	195	356	708	919
235.069	0	696	461	227	188	357	273	212	242	202	203	294	196	356	709	926
235.192	0	685	461	229	186	359	276	211	240	201	202	295	196	355	709	922
235.315	0	687	464	230	188	360	277	212	241	201	204	296	197	356	710	919
235.438	0	688	458	231	186	362	277	212	242	202	204	294	196	355	708	926
235.561	0	696	455	226	182	360	273	210	242	200	203	292	195	354	706	924
235.684	0	689	457	225	185	357	273	209	242	200	202	293	195	354	706	921
235.807	0	686	458	226	186	356	272	209	242	201	204	292	196	354	706	915
235.93	0	692	460	226	185	358	274	212	241	199	203	294	197	355	707	924
236.052	0	692	464	230	187	359	276	213	241	201	203	296	197	353	708	920
236.175	0	696	462	233	188	360	277	212	242	201	204	296	197	355	708	920
236.298	0	690	458	225	183	360	274	211	244	201	204	292	194	354	705	919
236.421	0	691	457	226	184	357	272	209	242	201	203	292	196	354	706	924
236.544	0	687	457	226	184	358	272	213	242	201	201	293	195	353	706	914
236.667	0	693	459	228	186	356	273	210	241	201	202	294	196	355	707	919
236.79	0	688	463	228	185	360	276	211	241	201	204	295	197	354	707	917
236.913	0	693	462	234	187	360	277	212	242	201	204	297	197	355	708	922
237.036	0	685	458	226	183	360	274	212	243	201	203	293	196	353	707	921
237.158	0	683	460	228	185	357	272	210	242	202	203	292	196	355	707	919
237.281	0	692	460	226	186	357	272	210	243	202	204	292	195	355	706	918
237.404	0	694	462	229	187	358	274	212	243	201	203	294	196	355	707	920
237.527	0	688	464	229	188	359	275	211	242	201	203	296	197	355	708	926
237.65	0	685	465	233	188	362	277	214	242	201	205	296	197	356	709	917
237.773	0	692	459	228	187	359	275	213	244	200	205	294	196	356	708	918
237.896	0	694	461	227	187	358	272	209	243	202	204	292	195	356	707	930
238.019	0	691	461	228	185	360	272	207	242	201	202	294	196	356	708	922
238.141	0	683	464	227	186	357	274	211	241	200	204	294	196	356	709	917
238.264	0	691	466	232	187	360	275	212	242	201	205	296	197	356	711	918
238.387	0	702	467	231	188	360	277	215	243	202	205	298	197	356	712	926
238.51	0	690	466	235	190	364	277	214	245	203	205	297	198	356	711	921
238.633	11	689	462	228	186	361	274	212	243	202	205	294	196	356	711	918
238.756	0	689	465	228	189	359	273	210	243	201	204	294	196	357	711	926
238.879	0	699	465	228	187	360	273	210	243	202	203	296	196	357	711	922
239.002	0	691	467	229	187	361	275	212	242	201	203	297	197	357	712	924
239.124	0	693	469	232	189	360	276	214	243	202	205	298	198	358	715	921
239.247	0	693	470	234	188	365	278	214	243	203	205	300	198	358	717	930
239.37	0	695	466	232	190	365	277	213	244	202	204	298	196	359	716	925
239.493	0	699	466	229	188	360	273	212	244	203	204	297	196	360	714	924
239.616	0	693	468	230	186	363	274	210	244	203	205	296	197	360	714	923
239.739	0	699	470	230	189	361	276	213	243	202	205	297	198	359	715	929
239.862	0	696	473	231	191	363	278	213	242	202	204	299	199	359	715	924
239.985	0	697	473	235	190	364	278	216	243	202	205	300	199	361	717	927
240.108	0	700	469	232	189	364	278	214	244	203	205	298	198	360	715	924
240.23	0	703	469	231	188	361	275	210	245	202	204	297	197	360	716	929
240.353	0	696	470	229	190	361	274	210	243	203	203	297	196	361	717	932
240.476	0	694	472	231	190	363	274	213	243	203	204	298	198	363	717	924
240.599	0	710	473	233	192	364	277	215	243	202	205	299	197	361	719	928
240.722	0	705	477	233	192	364	278	215	243	203	205	301	199	362	720	929
240.845	0	701	472	235	189	367	278	213	245	202	204	300	198	361	720	933
240.968	0	699	469	229	188	363	275	210	243	202	204	297	196	362	719	926
241.091	0	697	471	231	190	363	274	211	244	203	205	297	196	362	719	928
241.213	0	709	472	231	191	362	275	211	245	203	204	298	196	362	720	935
241.336	0	699	475	232	191	365	277	213	243	203	204	299	197	362	721	931
241.459	0	699	477	234	192	365	278	214	243	203	206	300	199	363	721	928
241.582	0	703	474	236	191	367	279	215	245	204	206	301	198	363	722	933
241.705	0	710	471	232	189	365	276	210	244	203	205	298	197	362	721	937
241.828	0	701	474	232	191	365	276	211	245	203	203	298	197	364	721	931
241.951	0	700	474	232	190	364	275	212	244	203	204	298	197	364	722	928
242.074	0	706	476	232	191	365	277	212	244	203	205	300	197	364	723	937
242.196	0	705	477	236	192	366	279	213	243	203	204	302	198	364	723	931
242.319	0	710	474	237	191	368	279	212	245	203	204	300	198	364	723	934
242.442	0	705	473	232	190	366	276	210	244	202	204	298	196	365	723	932
242.565	0	708	474	233	191	366	276	212	243	203	205	298	196	364	723	938
242.688	0	706	475	233	191	366	275	212	244	202	204	299	197	364	724	930
242.811	0	710	477	234	190	366	277	213	243	203	204	300	198	365	724	933
242.934	0	708	479	235	191	369	280	215	244	203	206	302	198	365	725	933
243.057	0	713	476	239	192	371	280	213	245	204	205	302	199	364	724	936
243.18	0	707	473	231	188	368	276	213	246	203	203	299	197	364	722	937
243.302	0	706	474	232	190	365	277	211	245	203	205	298	197	364	722	934
243.425	0	715	475	232	188	367	277	211	244	203	204	300	197	364	722	930
243.548	0	719	477	235	191	366	278	212	243	202	204	301	198	365	724	935
243.671	0	713	479	236	190	367	279	213	245	204	205	301	198	365	725	937
243.794	0	710	480	239	191	370	282	214	244	203	206	301	199	366	724	930
243.917	0	719	473	234	190	368	277	210	245	202	205	299	197	365	723	932
244.04	0	713	475	232	188	367	275	211	243	202	204	298	196	365	722	942
244.163	0	710	474	234	185	370	277	209	244	203	203	299	196	365	722	936
244.285	0	704	476	232	188	366	276	212	244	204	205	298	197	364	722	930
244.408	0	711	478	235	190	367	279	213	244	202	207	300	197	364	722	932
244.531	0	719	478	237	191	369	281	213	244	202	205	302	198	363	724	938
244.654	0	703	472	233	183	371	277	214	244	202	203	298	195	364	726	933
244.777	0	706	472	233	186	365	276	212	243	202	205	297	195	363	724	929
244.9	0	705	473	231	186	366	277	210	244	203	206	298	196	362	722	936
245.023	0	716	473	233	187	365	276	211	245	204	205	300	197	362	721	938
245.146	0	707	475	233	189	366	280	213	244	203	205	301	198	363	721	934
245.268	0	707	475	239	188	369	279	217	244	202	206	300	198	362	723	929
245.391	0	707	469	231	181	371	277	212	245	202	205	297	196	361	719	937
245.514	0	708	470	231	184	365	275	212	243	203	203	297	196	361	718	931
245.637	0	708	470	230	186	363	274	210	244	203	203	297	196	361	718	933
[truncated: 750 more rows]

## Sheet: Short_ch
	SNR :	46	50	43	45	39	38	48	46	40	44	38	38	0	0	0	0	0	0	0	0	0	0	0	0
		D780						D850						D725						D940
Time	Marker	ch16	ch17	ch18	ch19	ch20	ch21	ch16	ch17	ch18	ch19	ch20	ch21	ch16	ch17	ch18	ch19	ch20	ch21	ch16	ch17	ch18	ch19	ch20	ch21
0.24576	0	0	0	0	0	0	0	0	0	0	0	0	0	0	0	0	0	0	0	0	0	0	0	0	0
0.36864	0	89	108	28	215	201	31	87	115	40	195	197	24	1	3	-63	-1	-1	-60	-1	-3	24	5	0	36
0.49152	0	88	107	25	213	201	29	86	116	38	194	196	24	2	1	-84	-1	0	-65	-1	-1	19	5	0	47
0.6144	0	88	107	26	214	202	33	86	114	44	193	195	25	3	1	-92	-1	-1	-73	-2	-3	19	4	0	44
0.73728	0	87	106	29	215	202	34	86	114	45	194	196	27	4	2	-98	-1	0	-78	-3	-2	18	4	0	41
0.86016	0	86	106	27	216	203	36	84	113	47	194	196	29	4	2	-98	0	-1	-80	-2	-2	20	3	-1	39
0.98304	0	86	106	26	215	202	36	84	114	49	193	196	29	3	3	-98	-1	-1	-83	-3	-3	22	4	0	36
1.10592	0	86	105	26	215	203	38	84	114	48	193	197	29	4	2	-100	0	0	-84	-3	-3	22	4	0	34
1.2288	0	86	105	25	215	201	38	84	112	49	193	197	30	3	2	-98	0	0	-85	-3	-3	22	4	0	33
1.35168	0	86	105	25	214	200	38	84	113	49	193	197	30	4	2	-97	-1	0	-86	-3	-3	22	4	0	32
1.47456	0	86	104	25	215	200	38	85	114	48	193	198	31	4	3	-96	-1	0	-86	-4	-3	22	3	0	32
1.59744	0	86	105	25	215	201	39	84	113	49	193	199	31	4	2	-97	-1	0	-87	-4	-4	23	4	0	31
1.72032	0	86	105	24	216	202	40	84	114	49	194	200	30	3	3	-97	-1	0	-87	-3	-3	23	4	0	32
1.8432	0	85	105	25	216	201	39	83	114	49	194	199	30	3	2	-98	0	0	-87	-3	-3	23	3	-1	33
1.96608	0	85	104	25	216	200	39	83	113	50	194	200	31	3	2	-97	-1	0	-86	-4	-3	23	4	0	31
2.08896	0	86	105	24	216	200	39	83	113	49	193	199	31	3	3	-96	-1	0	-87	-4	-3	22	4	0	32
2.21184	0	85	105	25	216	200	40	83	112	48	193	199	32	3	3	-96	-1	0	-87	-4	-3	23	2	0	31
2.33472	0	86	104	25	215	201	39	84	112	49	193	199	31	4	2	-96	-1	0	-87	-3	-3	22	3	0	32
2.4576	0	85	105	24	217	201	39	84	113	49	193	199	30	3	3	-97	0	0	-87	-3	-3	23	4	0	32
2.58048	0	86	105	25	216	202	39	84	111	49	193	201	31	3	2	-97	0	0	-87	-4	-3	22	4	0	32
2.70336	0	86	104	25	216	200	39	83	113	51	194	201	31	4	2	-98	-1	0	-88	-4	-3	23	3	0	32
2.82624	0	86	104	26	215	200	40	84	112	49	193	201	31	3	2	-97	-1	0	-88	-3	-3	22	4	0	32
2.94912	0	85	104	24	217	199	39	83	111	49	194	200	31	3	2	-97	-1	0	-88	-4	-4	23	4	0	30
3.072	0	85	103	23	216	201	38	83	111	49	194	200	30	3	2	-95	-1	0	-86	-4	-3	23	3	0	31
3.19488	0	85	105	24	216	200	40	83	112	49	194	200	31	2	2	-97	-1	0	-87	-3	-3	23	4	0	32
3.31776	0	85	104	24	216	201	39	83	112	49	194	200	31	3	3	-96	0	0	-87	-3	-3	23	4	0	32
3.44064	0	85	104	25	216	201	39	83	112	48	194	201	31	3	2	-97	0	0	-86	-3	-3	22	3	0	32
3.56352	0	86	104	25	216	201	39	83	113	48	194	201	31	3	3	-97	-1	0	-88	-3	-3	23	4	0	32
3.6864	0	85	104	25	216	200	39	83	112	49	193	200	32	4	3	-98	-2	0	-88	-4	-3	23	4	0	32
3.80928	0	86	104	24	216	200	40	83	113	49	193	200	32	3	2	-96	-1	0	-88	-4	-4	23	3	0	31
3.93216	0	86	103	25	216	200	40	83	111	50	194	200	32	3	3	-96	-1	0	-87	-3	-4	22	4	0	32
4.05504	0	85	104	23	216	200	39	83	112	49	193	200	31	4	3	-97	0	-1	-88	-4	-3	23	4	0	31
4.17792	0	86	104	25	217	201	39	83	111	49	193	201	30	3	3	-97	-1	0	-88	-4	-3	23	3	0	32
4.3008	0	84	103	25	216	201	40	84	112	49	194	200	31	3	3	-97	0	0	-87	-3	-3	23	3	0	33
4.42368	0	85	104	25	216	200	40	84	113	48	193	200	31	4	3	-98	-1	0	-87	-4	-3	22	3	0	31
4.54656	0	85	104	24	217	199	39	83	112	49	193	199	31	3	3	-97	-1	0	-88	-4	-3	22	3	0	31
4.66944	0	85	103	24	216	200	40	83	111	49	193	200	31	4	2	-97	0	0	-88	-4	-3	23	3	0	31
4.79232	0	85	103	25	217	200	40	83	111	48	194	200	31	3	3	-96	0	-1	-87	-4	-3	22	3	1	31
4.9152	0	85	103	23	216	200	40	83	111	49	194	200	31	3	3	-97	-1	0	-86	-4	-3	22	4	0	31
5.03808	0	85	103	24	216	201	39	83	112	49	194	200	31	4	3	-97	0	0	-87	-4	-3	23	4	0	32
5.16096	0	86	104	24	216	201	40	83	111	49	194	201	31	3	3	-98	0	0	-88	-4	-3	23	4	0	32
5.28384	0	85	104	25	217	200	39	83	112	49	193	200	32	3	3	-98	-1	0	-86	-3	-3	23	4	0	31
5.40672	0	85	103	24	216	199	40	83	111	48	193	199	31	4	2	-97	-1	0	-87	-3	-3	23	4	0	31
5.5296	0	85	103	24	216	199	39	82	111	48	194	199	31	3	3	-95	-1	0	-88	-3	-3	23	4	-1	31
5.65248	0	85	103	25	216	200	40	83	111	49	194	199	31	3	3	-97	-1	0	-87	-4	-3	23	4	0	31
5.77536	0	85	103	25	216	199	39	83	112	47	193	199	31	4	2	-96	-1	0	-87	-4	-3	23	4	0	31
5.89824	0	85	103	25	215	199	39	83	111	50	193	200	32	3	3	-97	-1	0	-86	-3	-4	23	3	0	31
6.02112	0	85	104	24	214	198	39	83	112	49	191	199	31	3	3	-97	-1	0	-87	-2	-3	23	3	0	31
6.144	0	85	103	25	210	194	38	83	111	48	189	196	31	3	3	-97	0	0	-86	-4	-3	21	2	1	30
6.26688	0	85	103	25	209	194	39	84	111	48	187	195	30	3	3	-95	-1	0	-86	-4	-3	22	4	0	30
6.38976	0	85	104	24	210	195	38	84	110	48	188	196	31	4	2	-95	-1	0	-85	-4	-3	23	3	0	32
6.51264	0	86	104	25	210	196	39	85	111	49	188	195	31	3	3	-97	-1	0	-86	-4	-3	22	3	0	31
6.63552	0	85	104	23	210	196	39	83	112	49	188	196	30	3	2	-98	-1	0	-86	-4	-3	22	3	0	33
6.7584	0	86	105	25	211	197	39	84	113	50	188	197	31	4	3	-99	-1	0	-86	-4	-3	24	4	0	33
6.88128	0	86	104	26	210	197	38	84	114	50	189	197	30	4	2	-98	-1	0	-87	-4	-3	22	3	0	32
7.00416	0	87	105	25	210	198	38	85	113	49	188	196	32	3	2	-97	0	0	-86	-4	-3	23	3	0	31
7.12704	0	87	104	25	210	198	39	85	113	49	187	197	30	3	3	-99	0	0	-87	-4	-3	23	4	0	31
7.24992	0	86	105	25	210	199	40	85	114	50	188	197	32	3	2	-98	-2	0	-86	-4	-4	23	3	0	31
7.3728	0	87	105	25	210	200	38	84	114	49	189	198	30	3	3	-99	-1	0	-86	-3	-3	23	4	0	31
7.49568	0	87	106	25	210	199	39	84	114	50	188	198	30	4	3	-99	-2	0	-87	-3	-3	24	4	0	32
7.61856	0	87	106	26	211	200	39	85	114	51	189	199	31	3	3	-99	-2	0	-88	-4	-3	23	4	0	31
7.74144	0	86	106	25	211	199	39	85	114	50	189	198	31	3	2	-98	-1	0	-87	-4	-3	22	3	0	31
7.86432	0	87	107	25	209	199	39	85	114	50	189	198	31	3	3	-99	-1	0	-86	-4	-4	23	3	0	31
7.9872	0	86	106	25	211	200	39	84	115	50	189	199	31	3	3	-99	-1	0	-87	-4	-3	23	4	0	31
8.11008	0	86	106	25	211	201	39	85	115	50	189	200	32	3	3	-100	-1	0	-87	-3	-3	24	3	0	32
8.23296	0	87	107	24	211	201	39	85	116	51	190	200	32	3	3	-99	0	0	-87	-4	-4	23	3	0	31
8.35584	0	86	107	25	212	200	39	85	115	50	189	200	32	3	3	-100	0	0	-87	-4	-4	24	3	0	31
8.47872	0	87	105	26	211	200	40	85	115	50	190	200	31	4	3	-100	-2	0	-87	-3	-3	23	3	0	32
8.6016	0	87	107	25	211	200	40	85	115	51	190	200	31	3	3	-98	0	0	-88	-3	-3	23	4	0	31
8.72448	0	87	106	24	211	201	40	85	115	50	189	200	32	3	3	-99	-1	0	-87	-4	-4	23	4	0	31
8.84736	0	87	106	25	212	202	39	84	114	51	190	201	31	4	3	-100	-1	0	-87	-4	-4	23	3	0	31
8.97024	0	86	106	25	211	202	39	85	115	51	190	201	32	4	3	-101	-2	0	-88	-4	-4	24	4	0	31
9.09312	0	87	107	26	212	203	39	84	115	50	190	202	31	4	3	-101	-1	0	-89	-3	-3	23	4	0	32
9.216	0	87	106	25	212	201	39	84	115	50	190	201	31	3	4	-100	-1	0	-87	-4	-3	23	4	0	31
9.33888	0	86	106	26	211	202	39	85	115	49	190	201	32	4	3	-99	-1	0	-87	-3	-4	23	3	0	30
9.46176	0	86	106	24	212	202	39	85	115	50	190	201	32	3	3	-100	0	0	-87	-4	-3	24	4	0	31
9.58464	0	87	106	25	212	202	40	85	115	51	190	203	31	3	3	-100	0	0	-88	-4	-4	23	3	0	31
9.70752	0	87	106	25	212	202	39	85	116	50	190	202	31	3	2	-100	-1	0	-88	-4	-4	23	3	0	33
9.8304	0	87	108	25	213	203	39	86	116	51	191	202	32	3	3	-100	-1	0	-88	-4	-3	24	3	0	31
9.95328	0	87	107	25	212	202	39	85	115	50	191	202	31	4	4	-101	-1	0	-88	-3	-3	23	4	0	32
10.0762	0	87	107	24	212	202	40	85	116	50	190	202	31	4	3	-100	-1	-1	-88	-4	-4	24	4	0	31
10.199	0	87	106	26	212	201	39	85	116	49	191	201	31	3	3	-100	-1	0	-86	-3	-3	23	3	0	30
10.3219	0	88	107	25	212	202	40	85	116	51	191	202	31	3	3	-100	-1	-1	-87	-3	-4	23	4	0	31
10.4448	0	87	107	25	212	203	40	85	116	50	191	203	31	4	3	-100	-1	0	-88	-3	-3	23	3	0	31
10.5677	0	87	107	24	213	203	40	85	116	51	192	203	32	3	3	-102	0	0	-88	-3	-3	24	3	0	32
10.6906	0	86	106	26	213	203	40	85	115	52	191	202	32	3	3	-101	-1	-1	-87	-3	-4	24	3	0	32
10.8134	0	86	107	26	213	202	40	85	115	51	190	203	31	3	2	-101	0	0	-88	-4	-3	24	3	1	31
10.9363	0	87	106	25	212	203	40	85	116	50	191	203	32	4	3	-101	-1	0	-88	-4	-3	24	3	0	31
11.0592	0	87	107	25	213	203	40	85	115	50	192	203	32	3	3	-101	-2	0	-87	-4	-4	25	4	0	31
11.1821	0	87	106	25	214	203	40	85	116	51	192	204	32	3	3	-101	-1	0	-87	-4	-3	24	3	0	31
11.305	0	86	106	26	213	203	40	85	115	51	191	203	31	3	3	-103	-1	0	-87	-3	-3	23	4	0	33
11.4278	0	87	107	26	213	203	40	85	115	51	191	203	31	3	3	-103	-1	0	-88	-4	-3	25	3	0	32
11.5507	0	86	105	26	214	202	41	85	116	51	192	203	32	3	3	-102	-1	0	-88	-4	-3	24	3	0	31
11.6736	0	87	105	25	214	202	40	84	116	50	192	202	32	4	3	-101	-1	0	-87	-3	-4	24	4	0	31
11.7965	0	86	106	25	213	202	40	84	115	50	191	203	32	3	3	-101	0	-1	-88	-4	-4	25	4	0	31
11.9194	0	86	106	24	213	204	41	85	115	50	192	203	32	4	2	-102	0	0	-88	-3	-2	24	3	0	31
12.0422	0	86	106	24	215	203	40	85	116	52	192	203	31	3	3	-101	-1	0	-88	-4	-4	25	4	0	32
12.1651	0	87	107	26	214	205	41	85	116	51	192	204	32	4	2	-102	-1	0	-87	-3	-4	25	4	0	32
12.288	0	86	106	26	214	203	40	85	115	50	191	202	32	4	3	-103	-1	0	-88	-4	-4	25	3	0	32
12.4109	0	86	106	25	214	203	40	85	115	51	191	204	31	3	3	-102	-1	-1	-88	-4	-3	24	4	0	31
12.5338	0	86	106	25	213	202	40	85	115	51	191	202	31	3	3	-101	-1	0	-87	-3	-3	24	4	0	30
12.6566	0	87	106	25	213	204	41	85	116	51	192	203	32	3	3	-101	-1	0	-87	-4	-3	24	4	0	31
12.7795	0	85	106	24	214	203	40	85	114	50	191	203	32	3	3	-101	-1	-1	-88	-4	-4	24	3	0	31
12.9024	0	87	106	25	213	204	40	86	116	51	192	203	31	3	3	-103	-1	0	-88	-3	-3	24	3	0	32
13.0253	0	86	106	26	214	203	40	85	115	51	192	203	31	2	3	-102	-1	0	-88	-3	-3	24	4	0	31
13.1482	0	86	105	25	214	203	40	84	115	50	191	203	32	3	3	-102	-1	0	-88	-4	-3	24	4	0	31
13.271	0	86	105	25	214	203	40	84	115	50	191	203	32	3	3	-101	0	0	-88	-3	-3	24	4	0	31
13.3939	0	86	106	24	214	203	40	85	115	51	192	203	31	3	3	-102	-1	0	-88	-4	-3	24	3	0	32
13.5168	0	86	105	25	214	204	40	85	115	51	192	203	32	3	3	-102	-1	0	-88	-4	-4	25	4	0	32
13.6397	0	87	107	25	214	202	40	85	116	51	192	203	31	3	3	-102	-1	0	-88	-4	-3	24	3	0	32
13.7626	0	87	106	25	213	201	39	85	115	51	192	202	32	3	3	-102	-1	0	-88	-4	-3	24	4	0	31
13.8854	0	86	105	25	213	201	39	86	114	50	191	202	32	3	2	-102	-1	0	-88	-3	-3	24	3	0	31
14.0083	0	87	105	25	213	202	41	85	115	52	191	201	32	2	3	-102	-1	0	-88	-4	-2	23	3	0	31
14.1312	0	86	106	25	214	202	40	85	115	51	191	201	32	4	3	-101	-1	0	-87	-4	-3	24	3	0	31
14.2541	0	86	105	24	214	203	40	85	117	51	191	202	31	3	3	-102	-1	0	-87	-4	-3	24	3	0	32
14.377	0	87	106	25	214	203	39	84	116	50	192	203	31	3	3	-103	-1	0	-88	-3	-3	24	4	0	32
14.4998	0	87	107	25	213	202	40	85	115	51	192	202	31	3	3	-101	-1	0	-88	-3	-4	24	4	0	31
14.6227	0	87	106	24	213	202	40	85	115	51	192	202	32	3	3	-100	-1	0	-88	-4	-3	24	4	0	31
14.7456	0	87	106	25	214	202	40	86	116	51	192	203	31	4	3	-102	-1	0	-88	-4	-3	25	4	0	31
14.8685	0	86	106	24	213	203	40	85	115	51	192	203	32	3	3	-102	-1	0	-89	-4	-3	24	3	0	32
14.9914	0	86	106	25	214	204	40	85	115	52	192	203	32	3	2	-102	0	0	-88	-4	-3	24	4	0	32
15.1142	0	87	106	26	214	204	39	85	116	51	191	203	32	4	2	-103	-1	0	-88	-4	-3	25	4	0	32
15.2371	0	87	106	26	213	203	40	85	116	51	191	203	31	4	3	-103	0	0	-89	-3	-3	25	3	0	31
15.36	0	86	106	24	213	202	40	84	115	51	192	202	31	3	2	-103	-1	0	-89	-4	-4	24	3	0	31
15.4829	0	86	106	25	213	203	40	85	115	50	191	203	32	4	2	-101	-1	0	-87	-4	-4	23	4	0	31
15.6058	0	87	106	25	214	203	40	85	115	52	192	203	32	3	2	-101	-1	0	-87	-4	-3	24	4	0	31
15.7286	0	87	107	25	215	204	41	85	117	51	193	204	32	4	3	-103	0	0	-88	-6	-4	24	4	1	32
15.8515	0	86	107	25	214	204	40	85	115	51	191	203	32	3	3	-104	-1	0	-89	-3	-4	25	4	0	31
15.9744	0	86	107	26	214	203	40	85	114	51	192	203	31	4	3	-101	-1	0	-88	-3	-4	24	4	0	31
16.0973	0	86	105	25	214	203	40	86	114	51	191	203	31	3	2	-101	-1	0	-88	-4	-3	24	4	0	31
16.2202	0	87	106	25	215	203	40	85	115	51	193	203	32	3	3	-101	0	0	-88	-4	-4	25	4	0	31
16.343	0	87	106	25	214	204	40	85	115	51	191	204	32	3	2	-102	-1	0	-88	-4	-2	25	3	0	31
16.4659	0	87	107	25	214	205	41	86	116	52	192	204	32	4	3	-102	-1	0	-89	-3	-4	24	4	0	32
16.5888	0	86	106	26	214	204	40	85	116	51	193	204	32	3	3	-102	-1	0	-89	-3	-4	24	3	0	31
16.7117	0	87	106	24	214	204	41	85	116	50	193	204	32	4	3	-102	-1	0	-90	-3	-3	24	3	0	31
16.8346	0	87	106	25	214	203	40	85	115	51	192	204	33	3	3	-102	0	0	-88	-3	-3	23	4	0	31
16.9574	0	87	106	25	214	204	41	85	115	50	193	204	32	3	4	-102	0	0	-88	-4	-3	23	4	0	32
17.0803	0	87	106	25	215	205	40	85	116	50	192	205	33	3	3	-102	-1	0	-87	-4	-3	24	4	0	32
17.2032	0	86	106	26	214	204	40	85	116	50	193	205	31	4	2	-103	0	0	-88	-4	-4	25	2	0	32
17.3261	0	87	105	26	215	204	40	84	116	50	192	204	32	3	3	-102	-1	0	-88	-4	-3	24	4	0	31
17.449	0	87	107	25	215	204	40	85	116	50	193	204	32	3	4	-101	-1	0	-88	-4	-4	24	3	0	31
17.5718	0	86	106	25	215	204	40	85	116	51	192	204	32	3	2	-101	-1	0	-88	-4	-4	23	3	0	31
17.6947	0	85	106	26	213	204	40	86	116	50	192	204	33	3	2	-101	-1	0	-89	-4	-4	23	3	0	31
17.8176	0	86	107	25	212	203	40	85	116	51	189	204	33	3	3	-100	-1	0	-89	-3	-3	23	3	0	31
17.9405	0	88	106	25	211	204	40	85	116	50	189	205	33	4	3	-101	-1	0	-88	-3	-4	24	3	0	31
18.0634	0	87	106	26	209	201	39	85	116	51	187	202	32	4	3	-101	-1	0	-88	-3	-4	23	3	0	30
18.1862	0	87	106	24	210	201	40	85	116	50	188	202	31	3	3	-100	-1	0	-88	-4	-4	23	3	0	30
18.3091	0	87	107	25	208	200	40	86	116	50	188	201	32	3	3	-102	-1	0	-86	-4	-4	24	4	0	30
18.432	0	89	108	25	206	196	38	86	117	49	185	199	32	4	4	-100	-1	0	-86	-4	-3	23	4	0	30
18.5549	0	89	109	24	203	194	38	88	118	51	183	197	30	3	4	-100	-1	0	-86	-4	-4	23	4	0	30
18.6778	0	89	109	26	204	196	38	88	119	51	184	197	30	4	2	-102	-1	0	-86	-3	-3	24	4	0	31
18.8006	0	89	109	26	204	195	38	87	119	51	184	195	30	4	4	-101	-1	0	-86	-3	-3	23	3	1	31
18.9235	0	89	108	25	204	195	38	87	118	51	185	195	31	4	3	-100	0	0	-84	-4	-3	23	3	0	30
19.0464	0	88	109	25	205	195	37	87	119	50	184	196	30	3	3	-100	-1	0	-85	-5	-3	23	4	0	31
19.1693	0	88	109	26	206	197	38	87	118	51	186	197	30	3	2	-102	-1	0	-86	-3	-4	23	4	0	31
19.2922	0	88	108	25	206	199	37	87	119	51	187	198	30	3	3	-103	-1	-1	-87	-4	-4	23	4	0	32
19.415	0	89	108	26	207	197	38	87	119	51	186	198	31	4	3	-101	-1	0	-87	-4	-3	23	3	0	31
19.5379	0	88	108	25	208	198	38	86	118	51	188	197	31	4	3	-101	-2	0	-87	-4	-4	24	4	0	31
19.6608	0	88	109	25	209	200	38	86	118	52	187	198	31	4	4	-102	-1	0	-87	-4	-4	24	3	0	31
19.7837	0	87	109	25	209	201	39	86	118	51	188	200	31	4	3	-102	0	0	-87	-5	-3	24	4	0	32
19.9066	0	88	110	26	209	201	38	86	120	51	187	200	31	4	3	-102	0	0	-87	-4	-4	24	3	0	33
20.0294	0	87	109	26	209	201	38	87	119	51	188	200	31	4	3	-103	-1	0	-88	-4	-4	25	4	0	33
20.1523	0	88	108	26	209	202	38	86	118	51	189	201	31	4	3	-102	-1	0	-89	-4	-3	24	3	1	32
20.2752	0	88	109	26	210	201	39	87	118	51	189	201	32	3	3	-101	-1	0	-88	-4	-4	24	4	0	31
20.3981	0	88	108	24	210	202	39	86	117	51	189	202	32	4	3	-101	-1	0	-88	-4	-4	23	3	0	30
20.521	0	88	107	25	210	203	39	86	118	51	189	202	31	3	3	-103	-1	-1	-89	-5	-4	24	4	0	32
20.6438	0	88	107	26	211	202	40	86	119	52	190	202	32	3	3	-102	-1	0	-89	-4	-4	24	3	0	31
20.7667	0	87	108	25	210	202	39	85	117	52	189	202	32	3	2	-103	-1	0	-88	-3	-3	25	4	0	32
20.8896	0	87	108	25	210	201	40	86	117	52	189	202	32	4	2	-103	0	0	-88	-4	-4	25	4	0	31
21.0125	0	88	108	25	209	199	38	86	117	51	188	201	31	3	2	-103	-2	0	-88	-4	-4	24	3	0	31
21.1354	0	88	108	25	209	199	39	86	118	52	188	200	31	3	4	-102	0	0	-87	-4	-3	24	4	0	30
21.2582	0	88	108	25	208	198	39	87	119	52	187	200	31	3	4	-102	-1	0	-88	-4	-4	23	3	0	32
21.3811	0	88	109	26	209	199	38	86	119	52	187	200	31	3	3	-103	-1	0	-87	-4	-3	24	4	0	32
21.504	0	88	108	26	208	199	38	85	118	52	188	199	31	4	3	-104	-1	0	-88	-4	-2	24	3	0	31
21.6269	0	88	108	25	208	199	39	86	119	52	187	199	32	3	3	-103	-1	0	-88	-4	-4	24	4	0	31
21.7498	0	87	108	25	209	199	40	86	118	52	188	199	31	4	3	-103	-1	0	-87	-5	-4	24	3	0	32
21.8726	0	88	108	26	209	199	39	87	119	52	188	199	31	3	3	-103	-1	0	-88	-4	-4	25	3	0	30
21.9955	0	89	108	25	209	201	39	86	119	52	189	200	30	3	3	-104	-1	-1	-89	-4	-4	24	4	0	32
22.1184	0	87	109	26	209	200	39	86	118	51	188	201	31	3	3	-104	0	0	-88	-3	-3	25	3	0	32
22.2413	0	87	109	25	209	200	39	87	118	52	188	200	32	3	3	-103	0	0	-87	-4	-4	25	3	0	31
22.3642	0	88	109	25	209	201	39	86	118	52	188	201	31	3	3	-103	0	0	-89	-4	-4	24	3	0	30
22.487	0	88	108	25	209	201	39	86	119	51	189	201	32	3	4	-104	0	0	-88	-4	-3	23	3	0	32
22.6099	0	87	109	25	209	201	39	86	119	52	189	201	31	4	4	-104	0	0	-88	-4	-3	24	4	0	31
22.7328	0	87	109	25	209	202	39	86	119	52	189	201	32	3	3	-104	-1	0	-88	-4	-3	24	4	1	32
22.8557	0	88	108	26	210	201	39	86	118	53	189	201	31	3	3	-105	-1	0	-89	-4	-3	24	3	0	31
22.9786	0	87	109	26	210	201	40	86	118	53	189	201	32	4	3	-104	-1	0	-89	-5	-3	24	3	0	31
23.1014	0	87	108	26	210	202	39	86	119	52	189	202	32	3	3	-105	-1	0	-88	-4	-3	24	3	0	32
23.2243	0	87	109	24	211	202	40	85	119	53	190	202	32	2	3	-104	-1	0	-88	-4	-4	23	3	0	32
23.3472	0	88	110	26	212	203	40	87	119	52	190	203	31	4	3	-105	0	0	-89	-3	-4	26	4	0	32
23.4701	0	88	109	26	212	202	39	86	119	53	190	203	33	3	3	-106	0	0	-90	-3	-4	25	4	0	32
23.593	0	87	108	26	211	202	39	87	119	52	190	202	32	4	3	-104	-1	0	-88	-4	-4	24	3	0	31
23.7158	0	87	109	25	210	202	40	85	119	53	190	202	32	4	3	-103	0	0	-88	-4	-3	25	3	0	31
23.8387	0	87	109	26	210	202	39	86	119	53	190	203	31	4	3	-104	-1	0	-89	-4	-4	25	3	0	31
23.9616	0	88	109	25	211	203	40	87	119	52	191	202	33	4	3	-104	-1	0	-89	-5	-3	24	3	0	31
24.0845	0	88	108	25	212	203	40	86	119	53	191	203	31	3	3	-105	-1	0	-88	-4	-3	25	4	0	32
24.2074	0	87	108	26	212	202	39	87	120	52	191	203	32	3	3	-104	0	0	-89	-3	-5	25	3	0	31
24.3302	0	87	107	25	211	202	40	86	118	52	189	203	32	3	3	-104	-1	0	-89	-4	-3	25	3	0	31
24.4531	0	86	108	26	211	203	41	87	119	53	190	203	31	3	3	-103	-1	0	-89	-4	-4	25	4	0	31
24.576	0	87	107	25	212	202	40	86	119	53	191	203	32	3	3	-104	-2	0	-89	-3	-4	25	3	0	32
24.6989	0	88	109	26	212	203	39	87	119	53	191	203	33	2	3	-105	-1	0	-87	-5	-3	25	4	0	31
24.8218	0	87	109	27	212	204	39	86	119	52	191	204	32	3	3	-106	0	0	-89	-4	-3	25	4	0	32
24.9446	0	87	108	27	211	203	39	87	118	52	191	203	31	3	3	-106	-1	0	-90	-4	-3	25	3	0	31
25.0675	0	87	107	25	211	202	40	86	118	53	191	203	33	3	4	-104	0	0	-88	-3	-3	25	4	0	31
25.1904	0	87	108	25	212	202	40	85	119	54	191	202	32	4	4	-104	-1	0	-88	-5	-4	24	4	0	30
25.3133	0	88	108	25	212	202	39	86	118	52	190	203	31	4	3	-105	0	0	-89	-4	-3	25	3	1	31
25.4362	0	87	108	25	211	203	40	86	119	53	191	203	32	4	4	-105	0	0	-90	-4	-4	25	3	0	31
25.559	0	87	107	25	211	203	40	86	118	53	191	203	32	3	4	-106	-1	0	-87	-4	-4	25	3	0	32
25.6819	0	88	107	26	212	202	39	86	118	52	191	203	32	3	3	-105	-1	0	-89	-4	-4	25	4	0	31
25.8048	0	87	108	25	211	202	39	86	118	52	190	203	32	3	3	-105	-1	0	-89	-4	-3	24	3	0	31
25.9277	0	87	107	26	212	202	40	86	119	53	190	203	33	4	3	-105	-1	0	-88	-4	-4	25	3	0	32
26.0506	0	87	108	24	213	202	40	85	119	53	191	203	32	4	3	-104	-1	-1	-88	-4	-4	25	4	0	32
26.1734	0	87	108	25	212	203	40	86	118	53	190	203	32	3	2	-105	0	0	-88	-3	-4	24	4	0	31
26.2963	0	87	108	25	213	203	39	86	117	53	191	203	32	3	4	-106	-1	0	-89	-4	-3	25	4	0	31
26.4192	0	87	107	25	211	202	40	85	117	53	190	203	32	3	3	-106	-1	0	-89	-4	-3	25	4	0	31
26.5421	0	87	107	25	211	203	40	85	119	53	191	204	32	3	3	-104	0	0	-88	-4	-3	24	4	0	31
26.665	0	87	108	24	213	202	40	85	118	52	191	203	33	3	3	-105	-1	0	-88	-4	-3	25	4	0	31
26.7878	0	87	108	25	212	203	40	86	118	53	190	203	33	4	3	-105	-1	0	-89	-4	-4	25	4	0	32
26.9107	0	87	109	26	212	203	40	86	119	53	190	204	32	4	3	-105	-1	0	-89	-3	-3	25	3	0	32
27.0336	0	87	107	26	211	203	40	85	119	52	191	204	32	3	4	-105	-1	0	-88	-3	-4	25	3	0	31
27.1565	1	87	107	25	211	201	39	86	118	52	190	202	32	3	3	-105	0	0	-88	-4	-3	24	4	0	31
27.2794	0	88	107	24	211	202	39	86	118	52	191	202	32	4	2	-105	-1	0	-89	-5	-4	25	4	0	31
27.4022	0	87	107	25	212	203	40	86	117	52	192	204	32	4	3	-105	0	0	-89	-4	-3	24	4	0	31
27.5251	0	87	107	26	212	203	40	86	118	52	191	203	32	3	3	-105	-1	0	-88	-4	-3	25	3	0	31
27.648	0	87	108	26	212	202	39	86	118	52	190	203	32	4	3	-105	-1	0	-89	-4	-3	25	4	0	32
27.7709	0	88	108	25	211	203	40	85	118	53	191	204	32	4	3	-107	-1	0	-89	-3	-4	26	4	0	31
27.8938	0	88	109	25	212	202	39	86	117	53	191	203	32	5	3	-105	-1	0	-89	-4	-5	26	3	0	31
28.0166	0	87	107	25	212	202	40	86	118	52	191	203	32	3	3	-105	-1	0	-89	-4	-3	25	3	0	31
28.1395	0	86	108	25	212	202	40	86	118	51	190	203	31	3	3	-105	-1	-1	-89	-4	-4	25	4	0	31
28.2624	0	87	107	25	212	203	40	86	118	52	191	203	31	4	3	-104	-1	0	-90	-4	-3	25	4	0	31
28.3853	0	86	108	24	213	203	40	86	118	53	191	203	32	4	2	-105	0	0	-89	-4	-3	24	3	0	31
28.5082	0	87	108	26	212	202	39	86	118	53	191	203	32	3	4	-105	-1	0	-88	-3	-4	25	4	0	32
28.631	0	87	107	26	212	203	40	86	118	52	191	204	32	3	3	-105	0	0	-89	-3	-4	25	3	0	31
28.7539	0	87	108	25	212	202	39	86	118	52	191	203	32	3	3	-105	-1	0	-89	-3	-4	24	3	0	31
28.8768	0	87	107	25	213	203	40	86	118	52	191	204	32	3	3	-105	-1	0	-89	-4	-4	24	3	0	31
28.9997	0	87	107	25	213	203	40	85	118	54	191	203	32	4	3	-105	-1	0	-88	-4	-3	25	3	0	31
29.1226	0	86	108	24	213	204	40	86	119	53	192	204	32	4	3	-105	0	-1	-89	-4	-4	25	3	0	31
29.2454	0	87	108	25	211	203	40	85	118	53	191	204	32	4	4	-106	-1	0	-90	-4	-3	25	3	0	33
29.3683	0	87	107	27	212	203	39	86	118	52	191	203	33	3	3	-105	0	0	-88	-4	-4	25	3	0	31
29.4912	0	87	107	25	212	202	40	85	118	52	190	203	32	3	3	-105	-1	0	-88	-4	-3	25	4	1	31
29.6141	0	87	107	25	212	202	40	85	118	53	191	202	32	4	4	-105	-1	0	-89	-5	-4	25	4	0	31
29.737	0	87	107	25	212	203	39	86	118	52	191	204	32	4	3	-105	0	0	-89	-4	-4	25	3	0	31
29.8598	0	88	107	24	212	203	39	86	118	53	191	204	32	4	3	-105	-1	-1	-88	-3	-4	25	4	0	32
29.9827	0	87	107	25	213	203	40	86	118	53	191	203	31	4	3	-106	-1	0	-88	-4	-3	25	4	0	31
30.1056	0	86	106	27	211	202	40	85	118	53	190	203	31	4	3	-105	-1	0	-90	-3	-3	25	4	0	31
30.2285	0	86	106	24	212	201	39	86	117	52	191	203	32	3	3	-105	-1	0	-90	-4	-3	25	4	0	30
30.3514	0	87	107	25	211	201	40	86	117	52	190	202	32	3	3	-106	-1	0	-89	-4	-3	25	3	0	31
30.4742	0	87	107	25	211	201	40	85	117	53	190	202	32	2	4	-105	-1	0	-89	-4	-3	24	3	0	31
30.5971	0	87	107	24	210	202	40	85	118	52	190	202	32	3	3	-106	-1	0	-88	-4	-4	25	3	0	31
30.72	0	86	107	25	213	201	40	85	118	52	190	202	32	4	3	-106	-1	0	-89	-3	-4	25	4	0	32
30.8429	0	86	107	25	211	200	40	86	117	52	190	202	31	3	3	-105	0	0	-88	-4	-4	24	3	0	31
30.9658	0	86	106	25	210	199	40	84	116	53	190	201	32	3	3	-105	-1	0	-87	-4	-3	25	3	0	30
31.0886	0	85	106	25	210	200	40	85	116	53	189	201	31	3	3	-104	0	0	-89	-3	-3	25	4	0	31
31.2115	0	87	106	24	210	200	39	85	117	53	191	201	32	4	3	-105	-1	0	-88	-4	-4	24	3	0	31
31.3344	0	86	107	25	212	200	39	85	116	52	189	200	32	4	2	-106	-1	0	-88	-3	-4	25	3	0	32
31.4573	0	86	107	26	210	200	39	85	117	52	190	200	31	2	3	-106	-1	0	-87	-3	-4	25	3	0	30
31.5802	0	86	107	26	211	199	39	86	117	53	190	200	32	3	3	-106	-1	0	-89	-4	-4	25	4	0	31
31.703	0	86	106	25	210	198	40	84	116	52	189	199	32	4	3	-105	-1	0	-88	-5	-4	26	4	0	30
31.8259	0	86	106	24	211	198	40	84	116	52	189	199	32	3	3	-104	-2	0	-87	-4	-3	24	4	0	30
31.9488	0	85	106	24	210	198	39	84	116	51	188	199	31	3	3	-105	-1	0	-88	-4	-4	26	4	0	31
32.0717	0	85	105	25	210	199	39	85	116	51	189	198	31	3	3	-105	-1	0	-88	-3	-3	24	3	0	31
32.1946	0	86	107	25	211	199	40	84	116	52	189	198	31	3	2	-105	0	0	-87	-3	-4	26	4	0	31
32.3174	0	86	105	25	210	198	40	84	116	53	189	199	32	3	3	-105	0	0	-87	-4	-3	25	4	0	32
32.4403	0	86	106	25	210	198	39	84	115	51	189	198	32	4	3	-105	-1	0	-88	-4	-3	25	3	1	30
32.5632	0	86	105	25	210	197	39	84	116	52	189	198	31	4	3	-105	-1	0	-87	-3	-4	25	3	0	30
32.6861	0	85	106	25	210	198	39	83	115	52	188	198	31	3	3	-105	-1	0	-88	-3	-3	25	4	0	30
32.809	0	85	105	25	209	197	39	84	116	52	188	197	32	3	2	-105	-1	0	-88	-4	-4	25	4	0	30
32.9318	0	86	106	25	210	198	39	84	115	52	188	199	31	3	3	-105	-1	0	-88	-3	-3	25	3	0	31
33.0547	0	86	105	24	210	198	40	84	116	52	188	198	31	3	2	-107	0	0	-89	-4	-3	26	3	0	31
33.1776	0	86	106	26	210	196	40	84	115	51	188	196	31	4	2	-106	-1	0	-88	-5	-3	25	3	0	31
33.3005	0	86	105	24	209	196	39	84	115	52	188	196	31	4	3	-104	-1	0	-87	-4	-4	25	4	0	29
33.4234	0	85	106	25	210	196	39	83	115	52	188	196	30	3	3	-104	-1	0	-88	-4	-3	25	4	0	29
33.5462	0	85	105	24	210	197	38	84	114	51	188	197	30	3	2	-105	-1	0	-88	-4	-3	25	4	0	30
33.6691	0	86	104	24	210	197	40	84	114	53	188	196	31	4	2	-105	0	0	-88	-4	-3	26	3	0	30
33.792	0	85	105	25	210	197	39	84	115	53	188	196	31	4	3	-105	0	0	-87	-3	-4	25	3	0	31
33.9149	0	85	105	25	210	197	39	84	115	52	188	195	31	3	2	-105	-1	0	-87	-3	-4	24	4	0	31
34.0378	0	85	105	25	209	196	40	83	115	51	187	195	31	3	3	-104	-1	0	-87	-4	-3	25	4	0	29
34.1606	0	86	105	24	210	196	39	85	114	51	188	195	30	3	2	-105	-1	0	-87	-3	-4	24	4	0	29
34.2835	0	84	104	24	210	195	39	83	114	52	187	195	31	3	3	-104	0	0	-85	-4	-4	25	3	0	30
34.4064	0	85	105	24	210	196	38	84	114	51	188	195	30	3	3	-105	-2	0	-87	-4	-4	25	4	0	30
34.5293	0	85	105	24	211	196	40	83	114	51	187	196	31	3	2	-105	0	0	-86	-4	-3	25	4	0	32
34.6522	0	85	105	26	210	197	39	83	114	52	188	196	31	3	3	-106	-1	0	-87	-4	-4	25	3	0	31
34.775	0	85	105	25	210	195	39	83	113	51	187	195	31	3	3	-104	-1	0	-86	-3	-3	26	4	0	29
34.8979	0	86	105	25	210	195	39	83	113	51	187	195	30	4	4	-104	-1	0	-87	-3	-3	25	4	0	30
35.0208	0	85	104	25	209	195	39	83	113	52	186	194	31	4	3	-106	-1	-1	-87	-4	-3	26	3	0	30
35.1437	0	85	104	25	209	196	39	83	114	50	187	195	31	3	3	-104	-1	0	-87	-3	-3	25	4	0	30
35.2666	0	85	105	25	211	196	39	84	113	52	188	195	31	2	3	-105	0	0	-86	-4	-3	25	3	0	30
35.3894	0	85	105	25	210	197	38	83	114	51	188	196	31	4	3	-105	-1	0	-87	-4	-3	25	4	0	30
35.5123	0	85	105	24	210	195	40	83	113	52	186	195	31	4	2	-104	-1	0	-87	-3	-3	25	2	0	30
35.6352	0	85	105	25	209	195	39	82	113	51	187	195	31	3	3	-103	-1	0	-87	-3	-3	25	2	0	30
35.7581	0	85	104	25	210	195	38	83	114	50	187	195	30	2	2	-104	-1	0	-86	-4	-4	25	3	0	30
35.881	0	85	105	25	210	195	39	83	113	51	186	195	30	4	2	-103	-1	0	-87	-3	-3	26	4	0	30
36.0038	0	85	105	25	210	196	39	83	113	52	187	195	31	3	3	-105	-1	0	-87	-3	-2	24	3	0	30
36.1267	0	85	105	24	210	196	39	83	113	51	188	195	31	3	3	-104	0	0	-86	-3	-3	25	4	0	31
36.2496	0	86	105	25	210	197	39	83	114	51	187	196	31	3	3	-105	-1	0	-86	-3	-4	25	4	0	31
36.3725	0	85	105	25	210	196	39	82	113	52	188	195	30	3	3	-103	0	0	-86	-4	-3	25	3	0	30
36.4954	0	85	105	24	209	195	39	83	113	51	187	194	30	4	3	-104	0	0	-87	-3	-3	25	4	0	29
36.6182	0	85	104	24	210	195	39	83	113	51	187	194	31	3	4	-105	-1	0	-85	-4	-3	25	3	0	30
36.7411	0	86	104	25	209	195	39	83	114	52	187	194	31	3	3	-103	-1	0	-86	-4	-3	26	2	0	30
36.864	0	86	105	25	210	196	39	83	112	51	187	195	31	3	4	-105	-1	0	-86	-3	-3	25	4	0	31
36.9869	0	86	103	24	209	196	40	84	113	52	188	195	30	4	3	-105	-2	0	-86	-3	-3	25	4	0	30
37.1098	0	85	104	25	210	197	38	84	114	51	189	195	31	4	3	-105	-1	0	-86	-4	-3	25	4	0	31
37.2326	0	85	104	24	211	195	39	83	113	52	187	195	31	3	2	-104	-1	0	-86	-4	-3	25	4	0	30
37.3555	0	86	104	25	210	196	38	84	112	50	188	194	31	4	3	-104	0	0	-87	-4	-3	25	3	0	30
37.4784	0	84	104	25	210	196	39	83	113	51	187	194	31	2	2	-104	-2	0	-87	-4	-3	25	4	0	30
37.6013	0	86	105	25	210	197	40	83	114	52	188	195	31	3	3	-104	-1	0	-86	-4	-4	26	3	0	30
37.7242	0	85	105	25	211	197	40	83	113	51	188	195	31	3	2	-105	-2	0	-86	-4	-3	26	4	0	30
37.847	0	86	105	24	211	197	39	82	114	51	188	195	30	4	2	-106	-1	0	-86	-4	-3	25	4	0	31
37.9699	0	85	105	25	210	196	39	83	113	52	188	195	31	3	3	-104	0	0	-87	-4	-2	25	3	0	29
38.0928	0	85	105	25	210	196	39	84	114	52	188	195	30	3	3	-104	-1	0	-87	-4	-3	26	4	0	30
38.2157	0	85	104	24	210	196	40	83	112	51	187	194	31	3	2	-104	-1	0	-85	-4	-3	25	4	0	29
38.3386	0	86	105	26	210	196	39	83	114	51	187	194	31	4	2	-104	-1	0	-87	-3	-4	26	4	1	30
38.4614	0	86	104	24	210	198	39	83	113	51	188	196	31	4	3	-105	0	0	-87	-4	-3	24	3	0	31
38.5843	0	86	104	25	210	196	40	83	113	51	187	195	31	3	3	-104	0	0	-85	-4	-3	25	4	0	31
38.7072	0	86	105	25	210	197	39	83	113	51	187	195	31	3	3	-105	-1	0	-86	-3	-4	26	3	0	30
38.8301	0	86	104	25	210	197	39	83	113	51	187	195	31	4	2	-104	-1	0	-87	-4	-3	24	4	0	29
38.953	0	86	104	25	210	196	39	83	113	51	188	195	31	3	3	-104	-1	0	-87	-4	-3	24	4	0	30
39.0758	0	85	105	24	211	196	39	83	112	51	188	194	31	3	3	-104	-1	0	-85	-3	-3	24	4	0	30
39.1987	0	85	105	25	210	196	39	83	113	52	187	194	30	4	2	-104	-1	0	-86	-3	-3	25	3	1	29
39.3216	0	85	104	24	211	197	39	83	114	51	188	194	30	3	3	-106	-1	0	-87	-4	-3	25	3	0	31
39.4445	0	85	105	25	211	198	39	83	114	52	188	195	31	3	2	-105	0	0	-87	-4	-3	25	4	0	31
39.5674	0	85	105	24	211	196	39	83	113	51	187	194	31	4	3	-103	-2	0	-86	-3	-4	25	4	0	30
39.6902	0	85	105	25	210	197	39	83	113	51	188	195	30	3	2	-104	0	0	-86	-3	-3	25	4	0	29
39.8131	0	86	105	25	210	196	39	83	112	51	187	194	31	4	3	-103	-1	0	-86	-4	-4	25	4	0	29
39.936	0	86	105	25	211	198	40	84	113	51	189	196	31	4	3	-104	0	0	-86	-3	-3	24	4	0	30
40.0589	0	86	105	24	211	197	39	84	113	51	188	195	31	3	3	-105	0	0	-86	-4	-4	25	4	0	31
40.1818	0	85	105	25	211	198	39	83	114	52	188	196	30	3	3	-105	0	0	-86	-4	-3	24	3	0	31
40.3046	0	86	105	25	211	197	39	83	113	52	189	196	31	3	2	-105	0	0	-87	-4	-3	25	4	0	30
40.4275	0	85	105	25	211	197	40	83	112	50	189	196	31	2	3	-105	0	0	-87	-4	-3	25	4	0	30
40.5504	0	86	104	24	212	197	39	84	113	51	188	195	31	2	3	-103	0	0	-85	-4	-4	24	4	0	30
40.6733	0	86	104	25	211	197	39	83	111	52	188	196	30	2	2	-104	-1	0	-86	-4	-2	24	3	0	30
40.7962	0	85	106	25	212	198	40	83	113	51	189	196	31	3	3	-105	-1	0	-86	-4	-3	25	4	1	30
40.919	0	86	106	25	211	199	39	84	113	50	190	197	31	3	3	-105	-1	0	-86	-4	-3	25	4	0	30
41.0419	0	87	106	25	212	199	40	84	113	52	189	196	31	4	3	-105	0	0	-86	-3	-3	25	3	0	31
41.1648	0	86	105	25	212	198	41	83	113	51	190	196	31	4	2	-103	-1	0	-86	-3	-3	25	4	0	30
41.2877	0	87	105	25	212	198	40	83	113	51	188	196	30	3	2	-104	-1	0	-87	-4	-3	25	4	0	30
41.4106	0	86	105	24	212	198	40	84	113	50	189	196	31	3	3	-103	0	0	-86	-3	-3	25	3	0	31
41.5334	0	86	106	24	212	199	39	83	114	50	190	197	32	3	2	-103	-1	0	-86	-3	-3	24	3	0	31
41.6563	0	86	106	25	212	199	39	84	114	52	190	197	31	4	3	-104	-2	0	-87	-4	-3	25	4	0	30
41.7792	0	86	106	25	212	199	40	84	114	51	190	198	30	3	2	-105	-1	-1	-87	-4	-4	25	4	0	31
41.9021	0	86	106	25	213	199	40	84	113	51	190	197	32	4	2	-104	-1	0	-87	-3	-3	25	4	0	30
42.025	0	86	104	25	212	199	40	83	112	50	189	197	31	4	2	-103	0	0	-86	-4	-4	24	3	0	30
42.1478	0	85	106	25	212	199	40	84	113	51	190	197	31	3	2	-103	-1	0	-87	-3	-3	24	3	1	31
42.2707	0	86	106	25	213	199	40	84	114	51	190	197	31	3	3	-104	-2	0	-87	-3	-4	24	3	0	31
42.3936	0	86	106	24	212	200	40	84	114	51	190	199	32	2	3	-104	-1	0	-86	-4	-4	25	4	0	31
42.5165	0	86	105	25	213	201	40	84	114	51	190	198	31	4	2	-103	-1	0	-86	-4	-3	24	5	0	31
42.6394	0	86	106	26	212	200	40	83	114	52	190	199	31	3	3	-104	0	-1	-87	-4	-3	25	3	0	30
42.7622	0	86	106	24	212	200	40	85	114	50	190	198	31	3	3	-103	-1	0	-87	-4	-3	24	4	0	30
42.8851	0	86	105	25	213	199	40	83	114	51	189	198	30	3	2	-103	-1	0	-87	-4	-3	24	5	0	30
43.008	0	86	105	24	213	200	40	83	113	51	189	198	31	3	3	-102	0	0	-86	-4	-4	25	3	0	30
43.1309	0	86	106	24	213	201	40	84	113	51	189	199	32	2	3	-103	-1	0	-86	-4	-3	24	3	0	31
43.2538	0	85	106	25	213	200	40	84	113	51	191	200	31	3	3	-104	-1	0	-87	-4	-3	24	3	0	31
43.3766	0	86	107	25	214	202	40	83	114	52	191	199	31	3	3	-104	-1	0	-87	-3	-3	25	3	0	31
43.4995	0	86	106	25	213	200	40	83	113	50	190	199	32	3	3	-103	-1	0	-87	-3	-3	25	4	0	31
43.6224	0	86	105	25	212	200	39	84	113	51	191	199	31	3	2	-102	-1	0	-87	-4	-3	24	4	0	30
43.7453	0	86	106	25	214	201	40	84	113	50	191	199	32	3	4	-103	-1	0	-87	-4	-3	24	4	0	29
43.8682	0	86	104	24	213	201	41	85	113	51	189	199	32	3	2	-103	-2	0	-86	-4	-4	25	3	0	30
43.991	0	86	106	25	212	202	40	84	113	50	190	200	31	4	3	-102	-1	0	-86	-3	-3	24	3	0	30
44.1139	0	86	106	25	214	201	40	83	114	52	192	200	32	3	3	-104	-1	0	-87	-3	-3	24	4	0	30
44.2368	0	86	106	26	213	201	40	83	113	51	191	199	31	3	2	-105	0	0	-88	-3	-3	25	3	0	31
44.3597	0	86	106	25	213	201	40	84	112	51	190	200	31	3	3	-103	-1	0	-87	-4	-4	24	3	0	31
44.4826	0	86	105	26	214	201	40	83	113	51	191	200	32	3	4	-102	0	0	-86	-4	-3	24	3	0	30
44.6054	0	87	105	25	214	201	40	83	113	51	191	200	32	3	3	-103	-1	0	-87	-3	-3	25	3	0	31
44.7283	0	86	105	25	213	202	41	83	114	51	191	201	32	3	3	-104	-1	0	-88	-4	-4	24	3	0	31
44.8512	0	86	106	24	214	203	40	83	114	51	191	201	32	4	4	-104	-2	0	-87	-3	-3	25	4	0	31
44.9741	0	86	106	26	214	203	40	84	114	52	192	202	32	3	3	-104	-1	0	-87	-4	-3	24	3	0	31
45.097	0	86	106	26	213	202	40	84	114	52	191	201	32	3	2	-104	-1	0	-87	-3	-4	24	4	0	29
45.2198	0	86	106	26	214	202	40	83	113	51	191	200	32	3	3	-104	0	0	-88	-4	-3	24	3	0	29
45.3427	0	86	107	25	214	201	41	83	113	51	191	201	31	3	3	-103	0	0	-87	-3	-3	24	2	0	30
45.4656	0	86	106	25	214	202	40	84	114	50	192	200	32	3	3	-102	-1	0	-87	-4	-4	24	3	1	30
45.5885	0	85	106	25	214	202	40	83	114	51	192	201	31	3	3	-103	0	0	-87	-4	-3	24	3	0	31
45.7114	0	86	107	25	214	203	41	84	114	51	192	202	32	4	2	-105	-1	0	-88	-4	-3	24	3	0	31
45.8342	0	86	107	25	214	203	41	84	114	52	191	201	32	4	3	-105	0	0	-87	-3	-3	25	3	0	31
45.9571	0	85	105	26	214	203	41	83	115	51	192	201	32	3	3	-103	-1	0	-87	-4	-3	25	3	0	30
46.08	0	86	106	25	213	203	40	83	114	51	191	201	32	4	3	-103	0	0	-87	-4	-3	25	3	0	30
46.2029	0	85	106	25	214	202	41	83	115	51	191	201	32	3	3	-103	-1	0	-88	-4	-3	24	3	0	30
46.3258	0	86	106	25	215	202	40	84	114	51	191	201	31	4	2	-103	-1	0	-88	-3	-4	24	4	0	30
46.4486	0	86	106	25	213	203	41	83	114	51	192	202	31	3	4	-103	-1	-1	-86	-3	-3	25	4	0	31
46.5715	0	86	106	25	215	203	40	84	114	50	191	202	32	4	2	-103	-1	0	-87	-4	-3	24	3	0	31
46.6944	0	86	106	25	214	203	40	84	114	51	191	201	32	3	3	-104	-1	0	-87	-4	-4	25	4	0	31
46.8173	0	85	106	25	214	202	41	84	114	50	191	201	31	3	2	-102	0	0	-87	-4	-4	25	4	0	30
46.9402	0	85	105	25	213	202	40	83	114	51	191	201	31	3	2	-102	0	0	-87	-4	-4	23	3	0	31
47.063	0	86	107	25	213	201	41	84	114	51	191	200	32	3	3	-103	-1	0	-88	-4	-4	24	3	0	29
47.1859	0	86	106	26	214	202	41	83	113	51	190	201	32	4	2	-104	-1	0	-87	-3	-3	25	3	0	31
47.3088	0	87	106	25	214	202	40	83	114	51	191	201	31	3	2	-103	-1	0	-87	-4	-3	24	4	0	31
47.4317	0	86	106	25	214	201	40	84	114	51	190	201	32	3	2	-103	-1	0	-86	-4	-3	24	4	0	30
47.5546	0	86	106	27	213	201	40	83	113	51	190	201	32	3	2	-102	0	0	-87	-3	-3	24	4	0	30
47.6774	0	86	106	25	214	201	40	82	114	51	190	200	31	3	3	-102	-2	0	-87	-4	-4	25	4	0	30
47.8003	0	85	105	25	214	200	40	83	113	50	191	200	32	4	3	-103	-1	0	-86	-3	-2	25	3	0	30
47.9232	0	86	106	25	213	201	40	82	113	51	190	200	31	3	2	-103	-1	0	-86	-4	-3	24	3	0	30
48.0461	0	86	105	25	213	201	40	83	114	51	190	200	31	4	3	-103	0	0	-87	-4	-3	24	3	0	30
48.169	0	85	106	25	213	201	40	84	114	51	191	200	31	3	3	-103	-1	-1	-87	-5	-3	24	4	0	31
48.2918	0	85	105	25	213	200	41	83	114	51	190	200	31	4	4	-102	0	0	-86	-4	-3	24	3	0	29
48.4147	0	85	105	26	214	201	40	83	113	50	191	200	31	4	3	-101	0	0	-86	-3	-3	24	4	0	29
48.5376	0	86	105	24	213	200	40	82	113	51	190	199	32	3	3	-102	-1	0	-87	-4	-3	24	4	0	29
48.6605	0	85	106	24	213	200	40	83	113	50	189	200	31	3	2	-102	-1	0	-87	-4	-3	25	3	0	30
48.7834	0	86	107	25	213	200	39	82	113	51	191	199	32	3	3	-102	-1	0	-87	-3	-3	24	4	0	31
48.9062	0	86	106	25	213	200	40	83	113	51	190	199	31	4	3	-102	-1	0	-86	-3	-3	25	4	0	30
49.0291	0	85	105	25	213	200	40	82	113	51	190	199	31	3	3	-103	-1	0	-87	-4	-3	24	4	0	30
49.152	0	85	105	25	212	200	40	83	112	50	190	198	32	4	2	-102	0	0	-86	-4	-3	24	3	0	30
49.2749	0	86	106	25	212	200	41	83	113	50	190	199	31	3	3	-101	-1	0	-87	-4	-3	23	3	0	30
49.3978	0	85	106	25	213	200	40	83	112	51	190	199	32	3	2	-101	0	-1	-86	-4	-3	23	3	0	30
49.5206	0	86	106	25	213	201	40	83	113	50	190	198	31	4	2	-102	-1	0	-86	-3	-3	24	4	0	31
49.6435	0	86	105	25	213	200	41	83	114	50	190	199	32	3	3	-102	0	0	-87	-4	-3	24	3	0	30
49.7664	0	86	105	25	214	199	40	82	113	50	190	199	32	3	3	-101	-1	0	-86	-4	-4	24	3	0	29
49.8893	0	86	105	24	213	199	40	82	112	50	189	198	31	2	3	-100	0	0	-85	-4	-3	24	4	0	29
50.0122	0	85	105	24	212	200	40	83	113	49	190	198	31	3	3	-101	-1	0	-85	-3	-3	24	4	0	29
50.135	0	86	106	25	213	200	40	83	112	49	190	199	32	3	3	-101	-1	0	-86	-3	-3	23	3	0	30
50.2579	0	86	104	25	213	200	40	83	113	49	190	198	31	3	3	-102	0	0	-85	-4	-3	24	3	0	30
50.3808	0	85	106	25	213	200	40	83	113	50	190	198	31	3	3	-102	-1	0	-86	-4	-2	23	3	0	30
50.5037	0	85	105	25	213	200	40	83	112	50	189	198	31	3	3	-101	0	0	-86	-4	-2	24	3	0	28
50.6266	0	85	106	24	213	198	40	83	112	49	189	198	31	3	3	-100	-1	0	-86	-4	-4	23	3	0	30
50.7494	0	86	105	24	212	198	40	83	113	49	189	197	32	4	2	-100	0	0	-85	-4	-4	23	3	0	30
50.8723	0	86	105	25	213	199	40	82	112	50	189	197	31	3	2	-99	-1	0	-85	-4	-3	23	3	1	29
50.9952	0	85	106	25	213	199	40	83	112	50	190	197	31	2	2	-101	-1	0	-85	-4	-3	23	4	0	29
51.1181	0	85	105	25	213	199	40	83	113	50	189	198	31	3	2	-102	-1	0	-86	-3	-4	23	3	0	30
51.241	0	85	106	25	212	198	40	83	112	50	189	196	31	3	3	-100	-1	0	-85	-4	-3	24	3	0	29
51.3638	0	85	105	25	212	198	39	83	112	50	189	196	30	3	2	-100	-1	0	-85	-3	-3	24	3	0	29
51.4867	0	85	105	25	212	198	40	82	114	50	189	197	32	4	3	-101	-1	0	-85	-4	-3	24	4	0	29
51.6096	0	85	105	25	213	198	40	83	112	50	189	197	31	3	3	-101	0	0	-86	-4	-3	24	3	0	29
51.7325	0	86	105	25	212	199	40	82	111	50	190	197	32	4	3	-101	0	0	-85	-4	-3	24	4	1	30
51.8554	0	86	105	25	213	198	39	84	114	50	189	197	32	3	3	-101	-1	0	-83	-3	-3	24	4	0	29
51.9782	0	85	106	25	212	197	40	81	112	50	189	196	31	4	2	-100	-1	0	-86	-4	-3	23	3	0	29
52.1011	0	84	104	25	212	198	40	83	111	49	189	195	31	3	3	-99	-1	0	-85	-4	-3	24	4	0	30
52.224	0	85	105	25	212	198	40	81	111	50	189	197	31	3	2	-99	-1	0	-85	-4	-3	23	3	0	29
52.3469	0	85	104	24	212	198	40	82	111	50	189	196	30	3	3	-100	0	0	-84	-4	-3	23	3	0	29
52.4698	0	85	105	25	212	198	40	82	113	50	190	196	31	3	3	-100	-1	0	-84	-3	-3	24	4	0	30
52.5926	0	85	105	25	212	197	39	81	111	50	189	195	31	4	3	-101	0	0	-85	-4	-3	25	3	0	30
52.7155	0	85	105	25	212	197	40	83	111	50	189	196	31	3	2	-100	-1	0	-84	-3	-4	23	4	0	29
52.8384	0	85	104	25	212	197	40	83	111	50	188	195	31	3	3	-99	-1	0	-84	-4	-3	23	4	0	29
52.9613	0	84	105	25	211	197	40	82	111	49	188	195	31	2	2	-100	-1	0	-84	-4	-3	23	4	0	30
53.0842	0	84	105	24	211	197	40	82	111	50	189	195	31	3	3	-100	-1	0	-85	-3	-3	23	4	0	29
53.207	0	85	105	25	211	198	40	82	111	50	189	196	31	3	3	-99	-1	0	-83	-3	-3	24	4	0	30
53.3299	11	84	105	25	212	197	39	82	111	49	188	196	30	3	2	-99	0	0	-85	-3	-3	24	4	0	30
53.4528	0	84	105	25	211	196	40	82	112	50	187	195	31	3	3	-100	-1	0	-85	-4	-3	24	4	0	29
53.5757	0	85	105	25	211	196	40	82	111	49	188	194	31	3	2	-100	-1	0	-84	-4	-3	23	4	0	29
53.6986	0	85	104	24	211	196	39	81	110	49	187	193	31	3	3	-100	-1	0	-83	-3	-3	23	4	0	29
53.8214	0	85	105	24	211	197	40	82	111	49	188	194	31	3	3	-99	-1	0	-83	-4	-3	24	3	0	29
53.9443	0	84	103	25	211	197	40	82	111	50	188	195	30	3	2	-101	-1	0	-85	-4	-2	24	3	0	29
54.0672	0	84	104	24	212	197	40	82	111	49	187	194	31	3	2	-101	-1	0	-85	-3	-3	24	4	0	31
54.1901	0	84	104	25	211	195	40	82	110	49	188	194	31	3	3	-99	-1	0	-84	-4	-3	23	4	0	29
54.313	0	85	104	24	211	195	39	81	110	50	188	193	31	2	3	-99	-1	0	-84	-3	-3	24	4	0	29
54.4358	0	84	104	24	211	195	40	82	110	49	187	192	31	3	2	-99	0	0	-85	-4	-3	24	4	0	28
54.5587	0	84	104	24	210	195	40	81	111	49	187	193	30	3	2	-101	0	0	-84	-3	-4	23	4	0	29
54.6816	0	85	105	24	211	196	40	82	110	49	188	193	31	3	3	-100	-1	0	-84	-4	-3	24	3	0	29
54.8045	0	85	105	25	211	196	39	81	110	49	187	193	31	4	2	-101	0	0	-84	-3	-3	24	4	0	29
54.9274	0	84	105	25	210	195	40	82	110	49	187	192	30	3	3	-100	-1	0	-85	-3	-3	24	4	0	28
55.0502	0	84	105	24	210	195	39	81	109	48	187	192	30	4	2	-100	-1	0	-84	-4	-2	24	3	0	29
55.1731	0	84	104	24	210	195	40	82	110	49	187	192	31	3	3	-99	-1	0	-82	-4	-3	23	4	0	29
55.296	0	84	103	24	210	194	40	81	110	49	187	192	30	3	3	-100	-1	0	-84	-3	-2	23	4	0	29
55.4189	0	85	104	25	211	196	40	82	110	50	187	193	30	3	3	-101	-1	0	-85	-3	-3	24	4	0	29
55.5418	0	84	104	25	211	196	40	81	110	50	187	193	31	3	3	-101	-1	0	-84	-3	-3	23	4	0	30
55.6646	0	84	104	25	211	194	39	81	110	49	187	192	31	3	2	-99	0	0	-84	-4	-3	24	3	0	28
55.7875	0	84	104	25	211	194	40	82	109	49	187	192	30	3	3	-100	0	0	-84	-3	-2	23	4	0	28
55.9104	0	85	104	26	210	195	39	81	109	49	187	192	30	3	2	-99	-1	0	-84	-3	-4	24	4	0	29
56.0333	0	84	104	24	211	195	40	81	110	49	187	192	30	3	3	-100	0	0	-84	-3	-3	24	3	0	29
56.1562	0	84	104	25	211	195	39	81	110	49	185	191	31	3	2	-101	0	0	-84	-4	-3	24	4	0	30
56.279	0	85	104	25	211	196	40	82	111	50	186	192	30	3	2	-100	-1	0	-84	-3	-3	24	5	0	29
56.4019	0	83	103	25	211	194	40	81	109	49	187	192	30	3	2	-101	-1	0	-85	-3	-4	24	3	0	30
56.5248	0	84	104	25	210	194	39	81	110	48	187	192	30	3	2	-100	0	0	-84	-3	-3	25	3	0	30
56.6477	0	85	104	24	210	195	39	81	110	50	187	191	30	3	3	-100	0	-1	-83	-4	-3	24	3	0	29
56.7706	0	84	104	25	210	195	39	81	111	49	187	192	30	3	3	-100	-1	0	-83	-3	-3	24	3	0	29
56.8934	0	85	104	25	211	195	39	81	110	50	186	192	30	3	3	-101	-1	0	-84	-3	-3	24	4	0	29
57.0163	0	85	104	26	210	193	40	81	110	49	186	191	30	4	2	-100	-1	0	-84	-4	-3	23	3	0	29
57.1392	0	85	104	24	211	194	39	81	108	49	187	191	30	3	3	-98	-1	0	-83	-4	-3	24	3	0	29
57.2621	0	84	103	24	211	194	39	80	109	49	187	191	30	3	3	-100	-1	0	-84	-4	-3	23	4	0	29
57.385	0	85	103	25	210	194	40	81	108	48	186	191	30	3	3	-100	-1	0	-84	-3	-3	24	4	0	29
57.5078	0	84	104	24	211	194	41	81	110	49	186	191	29	3	2	-100	-1	0	-84	-4	-3	23	4	0	30
57.6307	0	84	105	25	211	196	39	81	110	49	187	192	31	4	2	-100	-1	0	-84	-3	-3	24	4	0	30
57.7536	0	84	104	26	210	194	40	81	108	50	186	191	30	3	3	-100	-1	0	-84	-3	-4	24	3	0	29
57.8765	0	84	105	24	211	194	40	81	109	49	187	192	30	3	4	-100	-1	0	-85	-4	-2	23	4	0	29
57.9994	0	83	104	25	210	195	39	81	109	49	187	192	31	3	3	-99	-1	0	-83	-4	-3	24	4	0	29
58.1222	0	84	104	25	211	195	38	81	109	50	187	192	30	3	3	-100	-1	0	-84	-2	-3	23	4	0	29
58.2451	0	85	105	25	211	196	40	82	110	49	187	192	31	3	2	-101	-1	0	-84	-4	-3	23	3	0	30
58.368	0	84	105	25	211	196	39	82	108	49	187	192	31	3	2	-100	-1	0	-85	-4	-3	24	4	0	30
58.4909	0	84	104	24	211	195	40	81	109	49	187	192	31	4	2	-99	-1	0	-84	-3	-3	23	4	0	29
58.6138	0	84	103	24	211	195	39	80	109	49	187	192	30	2	2	-99	-1	0	-84	-4	-3	23	3	0	29
58.7366	0	84	103	24	211	195	39	81	110	49	187	191	30	3	2	-99	0	0	-84	-4	-3	24	4	0	30
58.8595	0	85	105	24	211	196	39	81	110	49	187	192	30	4	3	-100	-1	-1	-84	-3	-3	24	3	0	29
58.9824	0	85	104	24	211	197	40	82	110	50	188	193	31	4	3	-100	-1	0	-84	-4	-3	24	3	0	30
59.1053	0	85	104	24	211	195	40	82	110	49	187	192	30	2	2	-100	0	0	-84	-4	-3	24	3	0	29
59.2282	0	85	104	25	212	195	39	81	109	50	187	192	30	4	3	-100	0	0	-84	-4	-3	24	4	0	29
59.351	0	84	104	24	211	195	40	81	109	49	187	192	31	3	2	-100	-1	0	-84	-3	-2	22	5	0	29
59.4739	0	85	104	23	212	196	39	82	109	49	187	193	31	4	3	-100	0	0	-83	-4	-3	24	4	0	30
59.5968	0	85	105	25	211	197	40	81	109	49	188	193	31	3	2	-99	0	0	-83	-4	-3	24	3	0	30
59.7197	0	85	105	25	212	197	39	82	110	49	188	193	30	4	3	-101	-1	0	-84	-4	-3	24	4	0	30
59.8426	0	85	104	25	211	196	40	81	110	50	187	193	31	3	3	-99	-1	0	-84	-4	-3	24	3	0	29
59.9654	0	84	104	24	212	196	40	82	109	49	189	193	31	3	1	-100	0	0	-84	-4	-4	23	4	0	29
60.0883	0	85	105	24	211	197	40	81	109	49	188	193	31	4	2	-100	-1	0	-83	-4	-2	24	3	0	29
60.2112	0	85	105	25	212	197	40	82	109	49	188	194	30	3	2	-100	-1	0	-85	-4	-3	23	3	0	30
60.3341	0	84	104	25	212	197	40	82	110	49	188	194	31	3	3	-100	-1	0	-83	-3	-2	24	3	0	30
60.457	0	85	105	26	212	197	39	82	109	49	188	193	31	4	3	-101	-1	0	-84	-4	-3	23	3	0	29
60.5798	0	84	104	25	211	196	40	81	109	49	188	193	30	3	2	-99	0	0	-84	-3	-3	24	3	0	29
60.7027	0	85	105	25	211	196	40	81	109	49	188	193	31	2	2	-100	-1	0	-84	-4	-3	24	3	0	30
60.8256	0	84	104	24	212	197	40	82	109	49	189	194	31	4	2	-100	-1	0	-84	-4	-3	23	4	0	30
60.9485	0	85	105	25	212	198	39	81	110	49	188	194	30	3	3	-99	-1	0	-84	-4	-3	23	4	0	30
61.0714	0	84	104	24	213	198	39	82	110	49	189	195	31	3	3	-101	-1	0	-85	-4	-3	24	4	0	31
61.1942	0	86	104	25	213	199	40	81	110	50	189	195	31	3	2	-101	-1	0	-85	-3	-4	23	4	0	29
61.3171	0	84	104	24	212	197	41	82	110	48	189	194	31	4	3	-99	0	0	-85	-3	-3	23	3	0	29
61.44	0	85	105	25	211	197	40	81	109	49	189	194	31	3	3	-99	-1	0	-84	-3	-3	24	4	0	29
61.5629	0	85	104	24	213	198	40	81	109	49	190	194	31	3	2	-100	-1	0	-85	-4	-3	23	4	0	30
61.6858	0	85	105	25	212	198	40	82	110	49	189	195	31	3	2	-100	-1	0	-84	-4	-3	24	4	1	30
61.8086	0	85	105	24	213	198	40	82	110	49	189	195	31	4	3	-100	-1	0	-85	-4	-3	24	4	0	29
61.9315	0	84	105	25	213	199	41	81	110	49	188	195	31	4	3	-101	-1	0	-84	-3	-3	24	4	0	30
62.0544	0	86	103	25	213	198	40	82	109	49	188	194	30	3	4	-101	0	0	-85	-4	-3	22	3	0	30
62.1773	0	84	105	25	213	198	40	82	110	49	189	195	31	2	2	-100	-1	0	-86	-4	-3	23	4	0	30
62.3002	0	84	104	25	213	198	41	82	109	49	189	195	31	4	3	-99	-1	0	-84	-4	-4	24	4	0	30
62.423	0	85	104	25	213	199	41	82	109	49	190	195	31	3	3	-100	-1	0	-84	-3	-3	23	4	0	30
62.5459	0	85	105	24	214	199	39	82	110	49	189	196	30	3	3	-101	-1	0	-85	-4	-3	24	4	0	31
62.6688	0	85	105	25	213	199	40	81	110	50	189	196	31	4	3	-100	-2	0	-85	-4	-3	23	3	0	30
62.7917	0	85	104	25	213	199	40	82	110	48	189	196	31	2	3	-99	-1	0	-85	-3	-3	24	4	0	30
62.9146	0	85	105	25	213	199	40	81	109	50	189	195	31	3	2	-100	-1	0	-85	-4	-3	23	4	0	30
63.0374	0	85	105	24	213	199	40	81	111	50	189	196	31	3	2	-99	-1	0	-86	-2	-2	24	3	0	29
63.1603	0	84	105	26	213	199	40	81	110	49	189	196	30	3	3	-101	-1	0	-85	-3	-4	24	4	0	30
63.2832	0	85	106	25	214	200	40	82	111	50	191	196	31	3	2	-101	0	0	-84	-4	-3	23	3	0	30
63.4061	0	86	105	25	213	198	40	81	110	48	190	196	31	4	3	-99	0	0	-85	-3	-3	24	4	0	29
63.529	0	85	104	26	214	200	41	81	111	49	189	196	31	3	3	-100	0	-1	-84	-3	-3	23	3	0	30
63.6518	0	85	105	25	213	199	40	81	110	49	189	196	30	3	3	-99	-1	0	-85	-4	-3	24	3	0	30
63.7747	0	85	104	24	213	198	40	82	110	49	189	196	30	3	2	-100	-1	0	-83	-3	-3	23	4	0	30
63.8976	0	85	105	25	213	201	41	82	110	50	191	197	31	3	3	-100	-1	0	-84	-3	-3	24	3	0	31
64.0205	0	85	106	25	214	200	40	82	111	49	190	197	31	3	3	-101	0	0	-85	-4	-3	24	4	0	30
64.1434	0	85	106	25	214	199	40	82	110	50	189	197	31	3	2	-100	-1	0	-85	-3	-3	23	3	0	30
64.2662	0	86	105	24	214	199	41	81	109	49	190	197	32	4	2	-100	0	0	-84	-3	-3	23	4	0	30
64.3891	0	85	105	25	213	200	40	82	111	48	189	197	31	3	2	-100	-1	0	-84	-4	-3	23	4	0	30
64.512	0	86	105	25	214	200	40	82	111	49	190	197	31	3	3	-101	-1	0	-85	-4	-4	24	5	0	29
64.6349	0	85	105	26	214	200	41	82	110	49	189	197	31	3	2	-101	-1	-1	-85	-3	-2	23	4	0	30
64.7578	0	85	105	25	213	201	39	82	111	50	190	198	31	3	3	-101	-1	-1	-84	-3	-3	24	3	0	29
64.8806	0	85	106	24	214	200	40	82	110	49	190	198	31	3	3	-100	-1	0	-84	-4	-3	23	4	0	29
65.0035	0	85	105	24	215	200	41	82	110	49	190	198	31	3	2	-100	-1	0	-85	-4	-3	23	3	0	29
65.1264	0	85	105	26	214	200	41	82	111	49	190	197	31	3	3	-100	0	0	-84	-3	-3	24	4	0	31
65.2493	0	85	105	25	214	201	41	82	110	49	191	197	30	4	2	-100	-1	0	-84	-3	-3	23	4	1	31
65.3722	0	85	105	25	214	201	40	83	111	49	190	199	31	3	2	-100	-1	0	-85	-4	-2	23	4	0	31
65.495	0	85	105	25	214	201	41	82	110	49	191	198	31	3	2	-101	-1	0	-85	-4	-3	23	4	0	30
65.6179	0	85	105	25	214	200	41	82	110	49	190	198	31	3	3	-100	-1	0	-84	-4	-3	23	3	0	29
65.7408	0	85	105	24	214	201	41	82	110	48	190	198	32	3	3	-99	-1	0	-84	-3	-3	24	4	0	29
65.8637	0	85	104	25	214	201	41	82	110	49	191	198	30	3	3	-100	-1	0	-85	-3	-4	23	4	0	30
65.9866	0	85	105	25	214	201	41	83	111	49	191	198	31	4	3	-100	-2	0	-85	-4	-3	24	4	0	31
66.1094	0	85	106	25	214	202	41	82	111	49	190	198	32	4	3	-99	0	0	-85	-5	-3	24	3	0	30
66.2323	0	86	105	25	214	200	40	83	110	49	190	199	31	3	2	-99	-1	0	-84	-4	-4	23	4	0	29
66.3552	0	84	105	24	214	200	41	82	111	49	190	198	31	4	2	-100	-1	0	-85	-4	-3	23	4	0	30
66.4781	0	86	105	25	214	201	41	83	110	49	190	199	32	4	3	-99	-1	0	-85	-4	-4	24	3	0	30
66.601	0	85	104	24	214	201	40	83	111	50	190	198	31	4	2	-99	-2	0	-84	-4	-3	23	3	0	30
66.7238	0	86	105	25	214	202	41	82	111	48	191	198	31	2	3	-99	-1	0	-84	-3	-4	23	4	0	30
66.8467	0	85	104	25	214	201	41	83	111	48	191	199	31	3	2	-100	-1	0	-86	-4	-3	23	3	0	31
66.9696	0	86	105	25	214	201	40	81	110	49	190	199	32	4	2	-100	0	0	-85	-4	-3	23	3	0	31
67.0925	0	85	104	24	214	200	41	82	110	49	190	198	31	3	2	-99	-1	0	-84	-3	-3	23	3	0	29
67.2154	0	86	105	25	214	201	41	82	111	48	190	198	32	2	3	-99	-1	0	-85	-4	-3	23	3	0	29
67.3382	0	85	105	24	214	200	41	82	111	48	191	199	31	3	3	-100	-1	0	-85	-4	-3	23	3	0	30
67.4611	0	85	105	25	215	201	41	82	111	49	191	198	32	4	3	-100	0	0	-85	-4	-3	24	3	0	30
67.584	0	85	104	25	214	201	41	82	110	49	190	199	32	3	2	-100	0	0	-84	-3	-4	23	3	0	30
67.7069	0	85	105	24	215	200	41	82	110	49	191	198	30	3	3	-99	-1	-1	-84	-3	-2	22	3	0	30
67.8298	0	85	105	24	214	200	41	82	110	49	190	198	31	4	3	-99	-1	0	-85	-4	-3	23	4	1	29
67.9526	0	85	105	24	214	201	41	82	110	48	190	197	32	3	2	-99	-1	0	-84	-4	-3	23	3	0	30
68.0755	0	85	105	24	213	200	41	81	110	50	190	198	32	3	2	-98	0	0	-83	-4	-4	23	3	0	30
68.1984	0	85	106	24	214	201	42	82	111	49	191	198	31	3	2	-100	-1	0	-85	-4	-3	23	4	0	31
68.3213	0	85	105	25	214	201	41	82	111	49	190	198	31	3	3	-99	-2	0	-84	-4	-3	24	3	0	30
68.4442	0	85	106	25	214	200	41	82	110	48	190	197	32	4	2	-99	0	0	-85	-3	-3	23	3	0	30
68.567	0	85	105	24	214	199	40	81	110	48	191	197	31	4	2	-97	-1	-1	-84	-2	-3	23	4	0	30
68.6899	0	85	104	24	213	200	41	82	109	48	190	197	31	2	2	-98	0	0	-84	-3	-3	24	3	0	29
68.8128	0	85	105	24	213	201	41	81	110	48	190	198	31	3	2	-98	-1	0	-85	-3	-3	23	4	0	30
68.9357	0	85	105	24	215	202	41	82	111	49	191	199	31	4	3	-98	-1	0	-84	-4	-4	24	3	0	30
69.0586	0	85	105	25	214	201	40	82	111	50	191	198	32	3	3	-99	0	0	-84	-3	-3	23	4	0	30
69.1814	0	86	105	25	214	200	40	82	109	49	190	198	31	4	3	-99	-1	0	-84	-3	-2	23	4	0	29
69.3043	0	85	105	25	214	200	42	82	111	48	190	197	32	3	3	-99	-1	0	-84	-4	-3	23	2	0	29
69.4272	0	85	104	25	214	201	41	82	110	49	190	198	31	3	2	-97	-1	0	-84	-3	-3	23	4	0	29
69.5501	0	85	104	24	215	201	41	83	110	50	191	198	32	3	3	-98	-1	0	-84	-4	-3	23	3	0	29
69.673	0	85	105	25	215	201	41	82	111	49	191	198	32	3	3	-99	-1	0	-84	-4	-3	23	5	0	30
69.7958	0	85	104	25	215	200	40	82	110	48	190	197	31	3	2	-100	-1	0	-85	-4	-3	23	3	1	29
69.9187	0	85	105	24	214	200	41	82	110	48	190	197	31	3	2	-97	-1	0	-84	-3	-3	23	3	0	29
70.0416	0	84	104	24	214	201	41	82	110	47	191	197	32	3	2	-98	-1	0	-84	-4	-3	23	4	0	29
70.1645	0	85	104	25	214	201	41	82	110	48	190	198	31	3	2	-98	-1	0	-85	-4	-3	23	4	0	30
70.2874	0	86	105	24	215	200	41	82	111	48	191	198	32	4	2	-98	0	0	-84	-3	-2	23	3	0	30
70.4102	0	85	104	26	215	202	41	82	111	49	191	199	31	3	3	-99	-1	0	-84	-3	-3	23	3	0	31
70.5331	0	86	105	24	215	201	41	82	110	48	190	198	32	3	2	-99	0	0	-84	-4	-2	23	3	0	30
70.656	0	85	104	25	215	201	41	82	110	48	191	199	32	3	3	-99	-1	0	-84	-4	-3	23	3	0	29
70.7789	0	85	104	24	215	201	41	83	110	47	191	199	31	3	2	-98	-1	0	-85	-4	-3	22	3	0	28
70.9018	0	84	104	24	214	201	41	81	110	48	191	198	32	3	3	-97	0	0	-84	-3	-3	23	4	0	30
71.0246	0	85	105	25	215	201	41	82	111	48	191	199	30	3	4	-99	0	0	-83	-3	-4	23	4	0	29
71.1475	0	85	105	24	214	202	41	82	110	49	191	199	31	4	2	-99	-1	0	-85	-3	-4	23	4	0	31
71.2704	0	86	106	25	215	202	41	82	111	49	192	200	32	3	2	-100	-1	0	-85	-3	-2	23	3	0	30
71.3933	0	86	105	25	214	202	41	83	111	49	191	200	32	4	3	-97	-1	0	-84	-4	-3	24	3	0	29
71.5162	0	85	105	25	215	202	42	83	110	49	191	199	31	2	2	-97	-1	0	-84	-4	-3	23	4	0	29
71.639	0	85	105	24	215	201	41	83	110	49	191	199	31	3	3	-98	-1	0	-84	-4	-3	23	4	0	30
71.7619	0	85	105	25	215	203	42	82	111	49	191	199	31	4	3	-99	-1	0	-84	-4	-3	23	3	0	30
71.8848	0	86	106	24	215	202	40	82	111	49	192	200	32	4	3	-98	-1	0	-84	-4	-3	24	4	0	31
72.0077	0	86	105	25	215	203	41	83	111	49	192	200	32	4	2	-98	-1	0	-84	-4	-4	22	3	0	31
72.1306	0	86	105	24	215	202	41	82	110	47	192	200	32	4	3	-98	-1	0	-84	-4	-3	23	3	0	29
72.2534	0	86	105	23	215	202	42	83	110	48	192	200	32	2	3	-98	-1	0	-84	-4	-3	22	5	0	30
72.3763	0	86	106	24	215	202	41	82	110	49	191	200	32	3	3	-97	-1	-1	-85	-3	-3	22	3	0	30
72.4992	0	85	106	24	216	203	41	82	111	48	192	200	32	3	3	-99	-1	0	-84	-3	-4	22	3	0	30
72.6221	0	86	105	24	215	203	41	83	111	49	192	201	32	3	3	-99	-1	0	-85	-4	-4	22	3	0	31
72.745	0	86	106	26	215	204	41	83	111	48	192	202	32	3	2	-100	-1	0	-85	-3	-3	23	3	0	29
72.8678	0	85	105	25	215	202	41	83	111	49	193	201	31	3	3	-97	-1	0	-84	-3	-2	23	3	0	30
72.9907	0	86	104	24	215	203	41	82	112	48	192	200	32	4	2	-97	0	0	-85	-3	-4	23	3	0	30
73.1136	0	85	105	25	215	203	42	82	111	47	192	201	31	3	3	-99	-1	0	-85	-3	-3	22	4	0	29
73.2365	0	85	105	24	215	204	41	82	111	49	192	202	33	4	3	-99	-1	0	-84	-2	-2	24	4	0	30
73.3594	0	86	105	24	215	203	41	83	111	48	191	201	32	3	3	-99	0	0	-84	-3	-3	23	3	0	31
73.4822	0	86	106	26	215	203	41	82	111	49	192	201	31	5	2	-99	0	0	-85	-4	-3	23	3	0	30
73.6051	0	86	105	25	214	203	41	82	111	49	192	201	32	3	3	-98	-1	0	-85	-4	-2	23	4	0	29
73.728	0	85	105	25	215	203	41	83	110	48	192	201	32	4	3	-98	0	0	-84	-3	-3	23	3	0	30
73.8509	0	85	105	25	215	203	42	82	112	48	192	202	32	3	2	-98	-1	0	-84	-4	-3	23	4	0	30
73.9738	0	85	105	25	216	203	41	83	112	48	192	201	32	3	2	-99	-1	0	-85	-3	-4	23	4	0	30
74.0966	0	86	105	26	216	204	41	83	110	49	192	201	32	3	3	-99	0	0	-85	-4	-3	23	3	0	31
74.2195	0	85	105	25	214	202	41	82	111	49	191	200	31	4	3	-99	-1	0	-84	-4	-2	22	4	0	29
74.3424	0	85	104	24	214	201	41	82	110	49	191	201	32	3	2	-96	-1	0	-83	-3	-3	22	4	0	29
74.4653	0	85	104	24	214	202	41	82	110	48	192	201	31	3	2	-98	-1	0	-85	-4	-3	23	4	0	30
74.5882	0	84	104	25	215	202	41	82	111	48	192	200	31	3	3	-98	-1	0	-86	-3	-3	23	4	0	30
74.711	0	85	104	24	214	202	41	82	111	49	190	201	32	4	2	-98	-1	0	-84	-4	-3	24	4	0	31
74.8339	0	85	104	25	215	202	41	82	111	49	191	200	32	3	2	-99	-1	0	-84	-4	-4	23	4	0	30
74.9568	0	85	104	25	214	200	42	81	110	48	191	199	32	3	2	-98	-1	-1	-85	-4	-3	23	4	0	30
75.0797	0	85	104	25	214	201	41	81	110	48	191	199	32	3	2	-98	-2	0	-85	-3	-3	23	3	0	29
75.2026	0	84	104	24	214	202	41	82	109	49	190	198	32	2	3	-97	0	0	-83	-3	-3	23	3	0	29
75.3254	0	85	104	25	215	201	41	81	110	48	191	200	32	3	3	-98	-1	0	-84	-4	-3	23	4	0	30
75.4483	0	85	104	24	215	202	41	82	110	49	192	199	32	3	2	-100	-1	0	-85	-3	-3	23	3	0	30
75.5712	0	85	104	24	215	202	40	82	109	48	191	200	31	4	3	-99	0	0	-85	-4	-3	22	4	0	30
75.6941	0	85	104	24	215	200	41	82	109	47	191	199	32	3	3	-99	0	0	-84	-3	-3	23	3	0	29
75.817	0	85	104	24	214	200	40	82	109	48	190	198	31	3	2	-98	0	0	-84	-4	-4	22	3	0	29
75.9398	0	85	103	25	215	200	41	80	109	48	191	198	31	4	3	-98	0	0	-85	-4	-3	23	3	0	30
76.0627	0	85	103	25	214	200	41	81	110	48	190	199	31	3	3	-98	-1	0	-85	-4	-3	23	4	0	29
76.1856	0	84	104	24	214	201	40	81	110	48	190	199	32	4	3	-98	0	-1	-84	-4	-4	22	4	1	30
76.3085	0	84	103	25	214	201	40	81	110	49	190	198	32	3	3	-98	0	0	-84	-4	-4	22	3	0	30
76.4314	0	84	104	25	214	199	41	82	109	48	191	198	31	4	2	-98	0	0	-84	-3	-3	23	4	0	29
76.5542	0	85	103	26	214	199	42	82	108	47	190	198	31	3	3	-97	-2	0	-84	-3	-4	22	3	0	29
76.6771	0	85	104	25	214	200	41	81	109	48	190	198	33	3	2	-97	-1	0	-83	-3	-3	23	3	0	29
76.8	0	84	104	24	214	200	41	81	110	48	190	198	31	3	2	-99	-1	0	-84	-3	-3	22	3	0	29
76.9229	0	84	104	25	214	200	40	81	109	48	190	197	32	3	3	-98	-1	0	-85	-3	-4	22	4	0	29
77.0458	0	85	104	24	213	199	41	81	108	48	190	197	32	3	3	-98	0	0	-84	-4	-3	23	4	0	29
77.1686	0	84	104	25	213	199	42	81	108	48	190	196	32	3	3	-96	0	0	-84	-3	-3	23	4	0	30
77.2915	0	84	103	24	214	198	41	82	109	48	190	196	31	3	3	-98	0	0	-83	-3	-3	23	3	0	30
77.4144	0	84	103	24	214	199	41	81	109	47	190	196	31	3	3	-98	-1	0	-84	-3	-2	22	4	0	29
77.5373	0	84	104	25	214	199	41	81	108	48	190	195	31	3	3	-98	-1	0	-84	-2	-3	22	3	0	30
77.6602	0	84	104	25	214	199	41	81	109	48	189	196	31	3	2	-98	-1	0	-83	-3	-3	23	3	0	30
77.783	0	85	104	25	213	198	40	81	108	47	190	195	31	3	3	-97	0	0	-84	-4	-3	22	4	0	29
77.9059	0	85	103	25	212	198	41	81	109	48	189	196	32	4	3	-97	-1	0	-84	-4	-2	23	5	0	30
78.0288	0	84	103	25	212	198	40	81	108	48	189	195	31	3	2	-97	-1	0	-84	-4	-3	23	4	0	30
78.1517	0	84	103	24	214	198	41	81	108	48	188	195	31	3	3	-96	0	0	-84	-3	-3	22	4	0	30
78.2746	0	85	104	24	214	199	40	81	108	47	190	195	31	3	3	-98	0	0	-84	-3	-3	23	4	0	30
78.3974	0	85	103	25	213	198	40	81	108	48	189	195	31	3	3	-98	-1	0	-84	-4	-3	23	3	0	29
78.5203	0	84	103	24	213	198	41	81	108	47	188	196	31	4	2	-96	-1	0	-84	-4	-3	23	4	0	29
78.6432	0	84	104	25	213	198	40	81	108	48	189	195	32	3	3	-97	-1	0	-83	-4	-3	23	3	0	29
78.7661	0	85	102	24	212	198	40	81	108	48	189	195	30	3	2	-96	-1	0	-83	-3	-3	23	4	0	30
78.889	0	85	104	25	213	200	40	81	109	48	190	195	31	3	3	-99	0	0	-84	-3	-3	23	3	0	29
79.0118	0	84	104	25	214	199	40	81	109	48	190	195	31	3	3	-97	-1	0	-83	-3	-3	22	4	0	31
79.1347	0	84	104	25	213	198	41	81	108	47	189	195	31	4	3	-96	-1	0	-82	-3	-3	22	3	0	29
79.2576	0	84	103	24	213	197	41	81	108	48	189	195	31	3	2	-96	0	0	-83	-4	-4	23	3	0	28
79.3805	0	85	103	24	213	199	41	82	109	47	190	195	31	4	2	-97	0	-1	-84	-3	-3	22	3	0	29
79.5034	0	84	103	24	213	198	41	81	109	48	189	195	31	3	2	-96	-1	0	-83	-3	-3	22	3	0	30
79.6262	0	85	103	24	213	199	41	82	109	48	189	196	31	4	2	-98	-1	0	-83	-4	-2	23	3	0	30
79.7491	0	84	104	25	214	199	40	81	109	48	190	196	31	4	3	-98	-1	0	-83	-4	-4	22	3	0	30
79.872	0	85	104	26	214	199	41	82	109	47	189	195	32	3	2	-96	0	0	-84	-4	-3	23	3	0	30
79.9949	0	84	104	24	213	199	40	82	109	48	190	196	32	2	3	-96	-1	0	-83	-3	-3	23	4	0	29
80.1178	0	84	103	24	214	198	41	81	109	47	190	196	32	3	3	-96	-1	0	-82	-4	-3	22	4	0	29
80.2406	0	85	103	24	213	200	40	81	109	48	189	196	31	3	3	-97	-2	0	-83	-4	-3	23	3	0	30
80.3635	0	85	105	25	214	199	41	82	109	49	190	196	31	3	3	-98	-1	0	-84	-4	-4	23	3	0	30
80.4864	0	84	104	25	214	200	41	82	109	49	189	197	31	4	3	-97	-1	0	-84	-3	-3	22	4	0	30
80.6093	0	85	104	24	214	200	41	81	110	49	189	196	31	3	2	-97	-1	0	-83	-4	-3	22	4	0	29
80.7322	0	85	104	25	213	200	41	82	110	48	190	197	32	4	2	-96	-1	0	-83	-3	-3	21	4	0	28
80.855	0	85	104	24	214	199	41	82	110	47	190	197	31	3	3	-98	-1	0	-84	-4	-2	23	4	0	29
80.9779	0	85	104	24	214	201	41	82	109	48	190	197	31	3	3	-97	-1	0	-84	-5	-3	23	4	0	31
81.1008	0	85	105	25	214	201	41	81	110	48	191	198	31	4	3	-98	-1	0	-83	-3	-4	23	3	0	30
81.2237	0	85	105	25	214	201	41	82	110	48	190	198	32	3	3	-98	-1	0	-84	-4	-4	22	4	0	30
81.3466	0	85	104	25	213	200	41	82	110	48	190	198	32	3	3	-97	-2	0	-84	-4	-3	22	4	0	29
81.4694	0	85	104	25	214	201	41	83	109	47	190	198	31	3	3	-96	-1	0	-83	-4	-3	22	4	0	29
81.5923	0	85	104	24	215	201	40	82	110	48	191	197	32	2	3	-97	-1	0	-84	-3	-3	23	3	0	30
81.7152	0	85	104	25	215	201	41	82	110	48	190	199	31	3	2	-97	-1	0	-84	-3	-4	23	4	0	30
81.8381	0	85	104	25	215	203	41	82	111	48	190	199	32	3	3	-98	0	0	-85	-5	-3	23	4	0	31
81.961	0	84	104	26	215	202	41	82	110	48	191	200	31	3	3	-98	0	0	-83	-4	-2	22	4	0	30
82.0838	0	84	104	24	214	201	41	82	109	48	191	198	31	4	2	-97	-1	0	-83	-5	-3	22	4	0	30
82.2067	0	85	104	25	215	201	41	81	109	48	190	198	32	4	2	-97	-1	-1	-83	-4	-4	22	3	0	30
82.3296	0	85	104	25	214	201	41	82	110	48	190	198	32	3	2	-98	0	0	-84	-3	-3	22	3	0	30
82.4525	0	85	104	24	214	202	42	82	109	48	191	199	32	3	3	-97	0	0	-84	-4	-4	22	3	0	30
82.5754	0	85	104	24	215	202	41	81	110	49	191	199	31	3	3	-98	-1	0	-84	-3	-3	23	3	0	30
82.6982	0	84	105	25	215	202	41	81	109	49	191	199	32	3	3	-98	0	-1	-84	-3	-3	22	4	0	30
82.8211	0	84	104	24	214	202	41	82	109	48	191	199	32	4	2	-98	0	0	-85	-3	-3	23	3	0	30
82.944	0	85	104	24	214	202	42	82	110	48	191	199	33	4	3	-98	0	0	-84	-3	-3	24	4	0	29
83.0669	0	85	104	25	215	200	40	82	109	47	191	199	32	4	2	-97	0	0	-83	-3	-2	23	4	0	30
83.1898	0	84	104	24	214	201	41	81	109	49	191	199	31	4	2	-98	-1	0	-84	-3	-2	23	4	0	30
83.3126	0	84	104	25	215	202	41	81	110	49	191	200	32	2	3	-98	-1	0	-84	-4	-2	23	4	0	31
83.4355	0	85	105	25	215	202	41	82	110	49	192	199	31	3	2	-98	-1	0	-84	-4	-3	24	3	0	31
83.5584	0	85	104	25	215	201	41	82	109	48	191	199	32	3	3	-99	0	0	-84	-3	-3	23	3	0	29
83.6813	0	84	105	25	214	200	41	82	109	48	190	198	32	3	3	-98	-1	0	-85	-3	-3	23	4	0	29
83.8042	0	85	104	25	215	200	41	81	109	47	190	198	31	3	3	-98	-2	0	-85	-3	-2	23	3	0	29
83.927	0	84	103	24	214	201	41	82	110	48	190	198	31	2	2	-97	0	0	-84	-3	-4	23	3	0	31
84.0499	0	85	104	25	214	200	42	81	109	48	191	198	31	4	2	-98	-1	0	-84	-3	-3	23	4	0	30
84.1728	0	85	104	24	214	201	41	82	109	49	190	198	32	3	3	-100	-1	0	-84	-4	-3	23	4	0	30
84.2957	0	85	104	25	215	201	41	81	110	49	191	199	32	3	2	-100	0	0	-85	-4	-2	24	3	0	31
84.4186	0	85	104	25	214	200	42	82	109	49	189	197	32	3	3	-98	-1	0	-84	-4	-4	23	4	0	29
84.5414	0	85	104	24	214	200	41	82	109	49	190	198	32	3	3	-98	-1	0	-84	-3	-4	23	2	0	29
84.6643	0	85	104	24	214	201	41	82	108	49	190	197	32	3	3	-98	-1	0	-85	-4	-3	23	4	0	29
84.7872	0	85	104	24	214	201	41	82	109	48	190	197	31	3	3	-99	-1	0	-85	-4	-3	23	4	0	30
84.9101	0	85	104	24	214	201	41	81	109	49	190	198	31	3	3	-99	-1	0	-84	-3	-3	24	3	0	30
85.033	0	85	104	25	215	201	41	82	110	48	190	197	31	3	3	-100	-1	0	-84	-3	-3	23	3	0	31
85.1558	0	85	104	26	213	200	41	82	110	48	190	197	31	4	2	-100	-1	0	-85	-4	-4	23	3	0	30
85.2787	0	84	104	24	215	200	41	81	109	48	190	198	31	3	2	-99	-1	0	-85	-4	-3	23	4	0	30
85.4016	0	84	104	25	213	200	41	82	109	48	190	197	31	3	2	-98	-2	0	-84	-3	-2	23	3	1	30
85.5245	0	85	103	24	213	201	41	82	110	49	191	198	31	3	3	-99	0	0	-84	-4	-3	23	3	0	30
85.6474	0	84	104	24	215	201	41	81	109	48	190	198	31	4	3	-100	0	0	-84	-4	-3	24	4	0	30
85.7702	0	85	105	25	215	201	41	82	109	49	190	198	31	3	2	-99	-1	0	-84	-4	-4	24	4	0	31
85.8931	0	84	104	26	213	200	41	82	110	49	189	197	31	4	3	-99	-1	0	-84	-4	-3	23	4	0	30
86.016	0	85	104	25	213	200	41	81	109	49	190	197	31	4	2	-99	0	0	-84	-4	-3	23	3	0	29
86.1389	0	85	104	25	214	200	41	81	108	48	190	197	31	3	3	-99	-1	0	-85	-4	-3	23	3	1	29
86.2618	0	85	104	23	214	200	42	81	109	48	190	197	32	3	3	-99	-1	0	-85	-4	-3	24	4	0	30
86.3846	0	85	104	24	214	201	41	81	109	49	190	197	31	4	3	-98	0	0	-84	-4	-3	23	3	0	30
86.5075	0	85	104	25	214	201	41	81	110	49	190	198	30	4	2	-99	-1	0	-84	-3	-2	23	4	0	30
86.6304	0	85	104	25	214	200	40	82	110	49	190	197	32	3	2	-100	-1	0	-85	-3	-3	23	3	0	30
86.7533	0	85	104	24	214	200	42	82	109	49	190	197	32	2	3	-98	-1	0	-84	-4	-4	23	3	0	29
86.8762	0	85	104	24	214	200	41	81	109	48	190	196	31	3	2	-98	-2	0	-84	-4	-3	23	3	0	30
86.999	0	85	104	25	213	200	41	82	109	49	190	197	31	3	3	-98	0	0	-84	-3	-3	22	4	0	30
87.1219	0	85	104	24	213	200	41	82	109	48	190	197	31	3	2	-98	-1	0	-85	-4	-4	23	3	0	30
87.2448	0	86	105	24	213	200	41	82	109	48	191	197	31	3	2	-99	-1	0	-85	-4	-3	23	4	0	30
87.3677	0	85	104	25	214	200	41	81	110	49	190	197	32	3	2	-99	0	0	-84	-4	-3	23	4	0	31
87.4906	0	86	104	25	214	199	42	82	109	49	190	197	31	3	2	-98	0	0	-84	-3	-3	23	4	1	30
87.6134	0	85	104	24	213	199	41	82	109	49	190	196	31	3	2	-99	-1	0	-85	-3	-2	24	4	0	29
87.7363	0	85	105	24	214	199	41	81	110	47	189	197	31	3	2	-98	-1	0	-84	-4	-4	23	3	0	30
87.8592	0	85	104	24	214	200	41	81	110	48	190	197	33	4	2	-98	-1	0	-84	-4	-3	23	4	0	30
87.9821	0	85	104	24	214	202	41	82	110	49	190	197	31	4	3	-98	0	0	-85	-4	-3	23	3	0	30
88.105	0	85	104	24	214	199	41	81	110	48	191	197	32	3	2	-99	-1	0	-84	-4	-2	23	4	0	30
88.2278	0	85	104	25	214	199	41	83	109	48	190	196	31	3	3	-96	-1	0	-85	-4	-3	23	4	0	29
88.3507	0	85	103	24	215	199	41	82	108	48	190	197	31	3	3	-97	-1	-1	-84	-4	-3	22	3	0	30
88.4736	0	85	104	24	214	199	41	82	109	48	190	195	32	3	3	-97	0	0	-84	-2	-3	23	2	0	29
88.5965	0	86	104	24	214	201	41	81	108	48	191	197	31	4	2	-98	-1	0	-84	-4	-2	23	3	0	30
88.7194	0	85	104	25	214	201	41	82	109	48	191	198	31	4	3	-98	0	0	-83	-4	-4	23	3	0	30
88.8422	0	85	104	25	215	201	41	82	110	49	190	198	32	4	3	-99	-1	0	-84	-3	-3	23	4	0	30
88.9651	0	84	104	24	214	200	40	82	108	49	189	197	31	2	2	-97	-1	0	-84	-3	-3	24	3	0	29
89.088	1	85	103	24	214	199	41	82	108	48	190	197	31	3	3	-98	0	0	-84	-3	-3	23	3	0	29
89.2109	0	85	103	24	214	199	41	81	109	47	190	196	32	3	2	-97	-1	0	-84	-4	-3	23	3	0	29
89.3338	0	85	104	23	213	200	40	82	109	48	189	196	31	3	3	-97	-1	0	-82	-4	-3	23	3	0	30
89.4566	0	84	104	24	213	200	41	83	109	48	190	196	31	3	3	-98	-1	0	-84	-5	-3	22	3	0	30
89.5795	0	85	104	25	214	201	41	82	109	49	190	197	31	3	3	-98	-1	0	-84	-3	-3	22	3	0	30
89.7024	0	85	103	24	214	198	42	81	109	48	189	196	31	3	3	-97	0	0	-84	-4	-4	22	3	0	29
89.8253	0	84	103	24	213	198	41	81	108	48	189	196	32	4	3	-96	0	0	-83	-4	-3	23	4	0	29
89.9482	0	85	102	24	213	198	41	81	108	47	189	196	32	3	2	-96	-1	0	-83	-4	-3	23	4	0	29
90.071	0	84	103	24	213	198	41	82	108	47	188	196	31	4	3	-97	0	0	-84	-4	-3	22	4	0	29
90.1939	0	84	103	24	214	199	41	81	108	47	190	195	32	3	2	-97	-1	0	-83	-5	-1	23	3	0	30
90.3168	0	84	103	24	213	199	40	82	108	48	190	195	32	3	2	-96	-1	0	-83	-3	-3	22	4	0	29
90.4397	0	85	104	25	214	197	41	82	108	48	190	193	31	3	2	-97	0	0	-85	-4	-2	23	3	0	30
90.5626	0	85	103	23	212	197	41	81	107	47	189	194	31	4	3	-96	-1	0	-83	-3	-3	23	3	0	28
90.6854	0	84	102	24	213	198	41	81	107	47	189	194	31	3	3	-96	0	0	-82	-4	-3	22	3	0	28
90.8083	0	85	102	25	212	197	41	81	108	47	189	194	31	3	3	-96	0	0	-82	-3	-3	23	3	0	29
90.9312	0	85	103	24	213	198	40	81	107	48	189	194	31	3	2	-97	0	0	-84	-4	-4	23	3	0	29
91.0541	0	85	103	24	213	198	39	81	107	48	188	194	31	4	3	-97	-1	0	-83	-3	-3	22	4	0	29
91.177	0	84	102	25	213	197	41	81	107	47	189	194	31	3	2	-96	-2	0	-83	-4	-3	23	3	0	29
91.2998	0	84	102	24	212	197	41	81	107	48	188	193	31	3	2	-96	0	0	-82	-3	-4	22	4	0	29
91.4227	0	85	102	24	212	196	41	80	106	47	188	194	30	3	2	-96	-2	0	-83	-4	-2	22	3	0	29
91.5456	0	84	103	24	213	196	41	80	106	47	189	192	31	3	2	-96	-1	0	-82	-3	-2	23	4	0	29
91.6685	0	84	103	24	213	197	40	81	106	48	188	193	31	3	2	-96	-1	0	-82	-4	-3	22	4	0	30
91.7914	0	85	103	25	213	197	40	81	107	47	188	193	30	3	2	-97	-1	0	-82	-3	-3	22	3	0	29
91.9142	0	85	103	24	214	197	41	81	106	47	189	194	31	3	2	-96	-2	0	-83	-3	-2	24	4	0	29
92.0371	0	85	102	24	212	197	40	81	106	46	188	193	31	3	2	-96	-1	0	-83	-3	-3	22	3	0	29
92.16	0	85	102	24	211	196	40	81	106	47	188	192	31	3	2	-95	-1	0	-83	-4	-3	22	3	0	28
92.2829	0	84	102	24	212	196	40	81	106	47	189	192	30	3	3	-96	-1	0	-83	-4	-3	23	3	0	30
92.4058	0	84	102	24	212	196	41	81	106	48	188	192	30	4	2	-97	-1	0	-83	-4	-3	23	4	0	29
92.5286	0	84	103	24	213	197	41	82	106	47	189	194	31	4	3	-96	-1	0	-82	-4	-3	22	3	0	30
92.6515	0	85	102	24	213	197	40	81	107	47	188	193	31	4	1	-98	-1	0	-82	-3	-3	23	3	0	30
92.7744	0	85	103	24	213	197	41	81	106	47	188	194	32	3	3	-96	-1	0	-82	-3	-3	22	4	0	29
92.8973	0	84	101	25	212	197	40	81	106	46	188	193	31	3	3	-96	-1	0	-83	-4	-2	23	4	0	29
93.0202	0	85	103	24	213	197	41	81	107	47	188	193	31	3	2	-96	-1	0	-83	-4	-4	23	4	0	29
93.143	0	85	103	23	212	197	40	81	107	47	188	193	31	3	2	-96	-1	0	-82	-4	-3	23	4	0	29
93.2659	0	85	102	25	213	198	40	81	107	47	189	193	31	3	2	-97	-1	0	-83	-3	-3	23	3	0	30
93.3888	0	85	103	25	213	197	40	82	107	47	189	193	31	3	2	-97	-1	0	-83	-4	-3	22	4	0	30
93.5117	0	84	103	24	213	196	41	81	106	46	189	193	31	4	2	-96	-1	0	-83	-3	-3	23	3	0	28
93.6346	0	84	102	23	213	197	41	81	106	46	189	193	30	3	2	-95	-1	0	-83	-3	-3	22	4	0	29
93.7574	0	84	102	24	212	197	41	81	107	47	189	193	32	3	2	-96	0	0	-83	-3	-3	22	3	0	29
93.8803	0	85	102	24	213	197	40	82	107	47	188	193	31	3	3	-96	-2	0	-84	-3	-2	22	4	0	29
94.0032	0	85	102	25	212	196	41	82	108	48	189	193	31	4	2	-96	-1	0	-83	-3	-3	22	3	0	30
94.1261	0	85	102	24	213	198	40	82	108	49	189	193	31	3	3	-97	-1	0	-82	-4	-4	23	3	0	30
94.249	0	85	103	26	213	197	40	81	107	47	188	193	30	3	2	-97	-1	0	-83	-4	-3	23	4	0	29
94.3718	0	86	103	24	213	196	41	81	106	46	188	193	31	3	2	-97	0	0	-83	-3	-3	22	3	0	29
94.4947	0	85	102	23	213	196	40	82	106	46	189	193	31	4	3	-96	-1	0	-83	-3	-3	22	3	0	29
94.6176	0	85	103	24	212	196	40	81	108	47	189	192	30	2	2	-96	-2	0	-82	-3	-4	22	3	0	29
94.7405	0	86	103	24	212	197	41	81	107	47	189	194	29	4	2	-97	0	0	-84	-3	-3	23	4	0	30
94.8634	0	85	102	25	212	198	41	81	107	48	190	194	30	2	2	-96	0	0	-83	-3	-3	23	4	0	30
94.9862	0	84	103	24	213	196	41	82	107	47	188	193	31	3	3	-96	0	0	-83	-3	-3	23	3	0	30
95.1091	0	85	103	25	212	196	40	82	106	47	188	193	30	4	2	-96	0	0	-83	-4	-3	22	4	0	29
95.232	0	85	102	24	212	197	41	82	107	47	188	193	31	3	2	-95	-1	0	-83	-4	-4	22	4	0	29
95.3549	0	85	102	23	213	196	41	82	106	47	188	193	30	3	2	-96	-1	0	-82	-3	-2	23	4	0	29
95.4778	0	85	102	24	213	197	40	81	108	47	189	193	31	3	2	-96	-1	0	-83	-3	-1	23	4	0	30
95.6006	0	85	102	24	213	198	41	82	108	48	189	193	31	3	2	-97	-1	0	-83	-3	-3	22	4	0	30
95.7235	0	86	102	24	213	196	40	82	106	47	189	193	31	4	3	-97	-1	0	-83	-4	-2	23	4	0	29
95.8464	0	85	102	24	213	196	40	81	107	47	189	193	30	2	2	-96	-2	0	-83	-4	-2	22	3	0	29
95.9693	0	85	101	24	212	197	41	82	107	46	188	193	32	3	2	-95	-2	0	-82	-3	-2	23	3	0	28
96.0922	0	85	102	24	213	197	41	82	107	48	188	193	31	3	2	-95	-2	0	-83	-3	-3	23	5	0	29
96.215	0	85	102	25	213	196	40	82	106	47	188	193	30	4	3	-96	0	0	-83	-4	-3	23	4	0	29
96.3379	0	85	103	24	213	198	40	82	107	47	189	193	31	3	2	-96	-1	0	-83	-3	-3	23	4	0	30
96.4608	0	85	103	25	214	198	40	81	107	48	189	193	31	3	2	-97	-1	0	-84	-4	-3	23	3	0	30
96.5837	0	85	103	24	212	197	40	81	106	47	189	193	30	3	2	-96	-1	0	-83	-4	-2	22	4	0	28
96.7066	0	85	102	25	213	196	40	80	106	46	189	193	31	3	2	-96	-1	0	-83	-3	-3	22	3	0	29
96.8294	0	85	102	24	213	196	40	82	107	46	189	193	31	3	3	-96	-1	0	-83	-3	-3	22	4	0	29
96.9523	0	86	102	23	213	197	40	82	107	47	189	193	31	3	3	-96	-1	0	-83	-3	-2	23	3	0	29
97.0752	0	85	102	24	214	198	40	81	107	46	189	194	31	3	3	-97	0	0	-83	-4	-3	22	4	0	30
97.1981	0	86	103	25	213	197	41	81	107	48	189	193	31	3	3	-98	-1	0	-84	-3	-4	23	3	0	30
97.321	0	85	102	24	214	197	41	82	106	47	189	193	31	3	3	-96	-1	0	-83	-4	-3	23	4	0	28
97.4438	0	86	102	24	214	197	40	81	107	47	189	194	31	2	3	-95	-1	0	-83	-4	-2	22	3	0	28
97.5667	0	86	103	23	213	196	40	82	106	46	189	193	30	3	2	-96	-1	0	-82	-4	-3	22	3	0	29
97.6896	0	85	102	23	214	198	41	82	107	47	188	194	30	3	2	-97	0	0	-83	-3	-3	22	3	0	29
97.8125	0	85	102	24	214	198	41	82	107	47	190	194	31	3	2	-97	-1	0	-82	-4	-3	22	3	0	30
97.9354	0	85	102	25	214	198	41	81	107	47	190	194	31	3	2	-97	0	0	-82	-4	-3	23	3	0	30
98.0582	0	85	102	24	213	197	41	81	106	47	188	194	31	4	2	-96	0	0	-83	-4	-3	22	4	0	29
98.1811	0	86	102	23	214	197	40	81	107	47	189	193	31	3	2	-96	-2	0	-83	-4	-2	22	3	0	28
98.304	0	85	102	24	213	197	40	82	106	46	189	194	31	3	2	-96	-1	0	-82	-4	-3	22	3	0	30
98.4269	0	85	102	24	214	199	41	82	107	47	190	194	30	3	2	-96	-2	0	-83	-4	-4	22	3	1	29
98.5498	0	86	102	25	214	198	40	82	107	47	190	195	32	3	3	-97	-1	0	-83	-3	-3	23	3	0	30
98.6726	0	85	103	25	214	198	41	81	106	48	190	194	30	3	2	-98	-1	0	-83	-4	-3	22	3	0	28
98.7955	0	85	103	23	213	197	41	82	107	46	189	194	30	3	2	-96	0	0	-83	-4	-3	22	3	0	29
98.9184	0	86	103	24	214	197	41	81	106	47	189	194	31	4	3	-96	0	0	-83	-4	-3	22	3	0	29
99.0413	0	86	103	24	213	198	40	82	107	47	188	195	30	4	3	-96	-1	0	-84	-4	-2	23	3	0	29
99.1642	0	85	103	24	214	198	40	82	107	46	188	195	31	4	2	-96	-1	0	-83	-4	-2	22	3	1	29
99.287	0	86	102	25	214	198	41	81	107	47	190	194	31	2	3	-97	-1	0	-82	-4	-3	22	3	0	29
99.4099	0	86	102	24	214	199	40	83	108	47	189	195	31	4	2	-97	0	0	-83	-3	-3	22	3	0	30
99.5328	0	85	101	25	213	198	41	82	107	46	190	194	30	4	2	-96	-1	0	-83	-4	-4	22	3	0	29
99.6557	0	85	103	24	213	198	41	82	107	47	189	195	31	2	2	-96	-1	0	-83	-4	-3	22	3	0	28
99.7786	0	86	103	24	213	199	41	82	107	47	189	195	32	2	3	-95	0	0	-83	-3	-3	23	3	0	29
99.9014	0	86	103	24	214	198	40	82	107	48	189	195	31	3	2	-95	-1	0	-83	-4	-2	22	3	0	29
100.024	0	86	103	24	214	198	41	82	107	47	190	195	31	4	2	-96	0	0	-84	-4	-3	22	4	0	30
100.147	0	85	103	24	214	199	40	82	108	47	189	195	31	3	3	-97	-1	0	-83	-3	-4	22	3	0	29
100.27	0	85	102	25	213	198	40	82	106	46	190	195	31	4	2	-95	0	0	-82	-3	-3	22	4	0	29
100.393	0	86	102	25	213	198	41	82	105	46	190	194	31	4	2	-95	0	0	-83	-4	-3	23	4	0	29
100.516	0	85	103	24	214	198	40	82	107	47	190	194	31	4	2	-95	-1	0	-84	-3	-4	22	3	0	29
100.639	0	85	102	24	213	199	41	82	107	47	188	194	31	3	3	-96	0	0	-83	-3	-3	22	3	0	29
100.762	0	85	103	24	214	199	41	83	107	47	189	195	31	4	2	-96	-2	0	-83	-4	-2	23	3	1	29
100.884	0	85	102	24	214	199	40	82	107	47	190	196	31	2	2	-97	-2	0	-83	-4	-3	23	3	0	30
101.007	0	85	102	25	214	198	41	83	106	47	190	195	31	3	3	-96	-1	0	-84	-4	-2	22	4	0	29
101.13	0	84	102	24	213	197	40	81	107	46	189	195	31	3	2	-96	0	0	-82	-3	-3	23	4	0	29
101.253	0	85	102	24	213	197	41	82	107	46	189	194	31	3	2	-95	0	0	-82	-4	-3	22	3	0	29
101.376	0	85	102	24	213	197	40	81	106	46	189	194	30	3	2	-96	-1	0	-83	-3	-2	22	4	0	29
101.499	0	85	102	24	213	198	41	81	106	46	188	194	31	3	3	-96	-1	0	-83	-4	-3	22	3	0	29
101.622	0	86	103	24	214	198	41	82	107	48	189	195	30	3	2	-97	-1	0	-82	-4	-3	23	4	0	29
101.745	0	85	102	25	213	197	40	82	106	47	189	194	30	4	3	-96	0	0	-82	-4	-4	22	4	0	29
101.868	0	85	102	24	212	196	40	81	107	47	189	193	31	4	3	-95	-1	0	-83	-4	-3	22	3	0	29
101.99	0	86	101	24	212	196	40	82	106	47	188	193	31	4	3	-95	0	0	-84	-4	-3	22	4	0	29
102.113	0	85	100	24	212	197	41	81	106	47	188	193	31	3	2	-95	0	0	-82	-3	-3	22	4	0	30
102.236	0	85	101	22	212	197	40	82	106	47	188	193	31	3	2	-95	-1	0	-83	-3	-2	22	3	0	30
102.359	0	85	102	24	213	196	40	81	106	46	189	193	31	4	2	-96	-1	0	-83	-4	-3	23	3	1	30
102.482	0	84	102	25	212	197	40	81	106	46	188	193	31	4	2	-96	-1	0	-83	-4	-3	22	4	0	29
102.605	0	85	101	24	211	195	40	82	105	47	188	192	30	3	3	-95	-1	0	-83	-4	-3	22	4	0	28
102.728	0	85	101	25	212	196	41	81	107	47	188	192	30	3	2	-95	-1	0	-82	-4	-4	21	3	0	28
102.851	0	84	102	23	212	196	40	81	106	47	188	192	30	3	2	-95	-1	0	-83	-4	-2	22	3	0	28
102.973	0	85	101	23	212	196	41	81	105	46	188	192	31	3	2	-96	-1	0	-82	-3	-3	23	3	0	29
103.096	0	84	101	24	213	196	41	82	105	47	188	192	30	3	1	-95	-1	0	-82	-4	-3	23	3	0	29
103.219	0	85	102	25	212	196	40	81	106	47	189	192	30	3	2	-96	-1	0	-82	-4	-3	22	4	0	29
103.342	0	85	101	23	212	195	40	81	105	46	188	191	31	3	3	-96	-1	0	-83	-3	-3	23	4	0	28
103.465	0	84	101	23	211	195	40	82	104	46	187	190	30	3	2	-96	-1	0	-82	-3	-3	22	3	0	28
103.588	0	84	100	24	211	194	40	81	104	46	187	191	31	3	2	-94	-1	0	-82	-4	-2	23	4	0	29
103.711	0	84	101	24	212	195	40	80	105	46	188	191	30	3	2	-95	0	0	-82	-3	-4	22	4	0	28
103.834	0	85	102	24	213	196	40	81	105	47	188	191	30	3	2	-97	-2	0	-82	-3	-3	23	4	1	29
103.956	0	84	101	23	212	195	40	80	105	48	187	191	31	3	2	-97	-1	0	-82	-3	-3	22	3	0	30
104.079	0	84	101	24	214	195	40	80	105	47	188	191	30	3	2	-97	0	0	-82	-3	-2	22	3	0	29
104.202	0	84	101	23	212	194	40	81	104	47	187	190	31	4	2	-95	-1	0	-83	-4	-3	21	4	0	28
104.325	0	84	101	24	212	195	40	80	104	47	187	190	30	3	2	-96	-1	0	-83	-3	-3	22	4	0	28
104.448	0	85	101	23	212	194	40	81	105	47	187	190	30	3	2	-95	-1	0	-81	-4	-2	22	4	0	28
104.571	0	85	101	24	212	195	39	81	104	47	188	191	31	4	3	-96	-1	0	-81	-4	-3	23	4	0	29
104.694	0	84	101	24	212	195	40	80	105	47	187	190	31	3	3	-96	-1	0	-82	-3	-3	22	3	1	29
104.817	0	85	101	24	212	194	41	81	105	46	187	190	31	2	2	-96	0	0	-82	-4	-3	23	3	0	29
104.94	0	84	101	24	213	194	40	81	104	47	188	189	30	3	2	-95	-1	0	-82	-4	-3	22	4	0	29
105.062	0	84	101	24	212	193	40	80	105	46	187	190	31	2	2	-95	-1	0	-82	-4	-1	22	4	0	29
105.185	0	85	102	23	211	194	40	81	104	46	187	190	30	3	2	-96	-1	0	-82	-4	-3	22	3	0	29
105.308	0	85	101	23	212	195	39	81	105	47	187	191	30	4	2	-97	0	0	-82	-3	-2	22	3	0	30
105.431	0	85	101	23	211	196	40	80	105	47	188	192	30	4	2	-96	-1	0	-82	-3	-2	24	4	0	30
105.554	0	85	102	25	213	196	40	81	105	47	188	191	30	3	2	-95	-1	0	-82	-4	-2	21	3	0	29
105.677	0	84	102	24	211	194	40	81	105	46	187	190	29	3	2	-94	-1	0	-82	-2	-3	22	4	0	27
105.8	0	85	101	24	212	194	40	80	104	46	188	190	30	3	3	-95	-1	0	-82	-3	-3	22	4	0	29
105.923	0	84	101	24	212	195	41	81	104	46	187	190	30	3	1	-94	-1	0	-82	-3	-3	22	3	0	28
106.045	0	85	101	23	213	195	40	81	105	46	188	190	30	3	2	-95	-1	0	-81	-3	-3	22	3	0	28
106.168	0	85	101	24	213	196	40	82	105	47	189	191	31	3	2	-96	-1	0	-82	-4	-2	22	3	0	29
106.291	0	86	102	24	212	195	40	81	105	48	188	191	30	3	2	-97	-1	0	-82	-3	-3	22	3	0	30
106.414	0	84	101	24	212	195	40	80	106	47	188	191	31	3	2	-96	-1	0	-82	-4	-3	21	3	0	28
106.537	0	85	101	23	212	195	41	81	104	46	188	190	30	3	2	-95	-1	0	-81	-4	-3	22	3	0	28
106.66	0	85	101	23	213	195	39	80	105	47	187	191	30	3	1	-95	-1	0	-82	-3	-3	22	3	0	29
106.783	0	85	101	24	212	195	40	81	105	46	188	191	30	3	2	-96	-1	0	-81	-4	-3	22	3	0	28
106.906	0	85	102	23	213	196	40	81	106	47	189	191	29	4	2	-96	-1	0	-82	-4	-2	22	4	1	30
107.028	0	84	102	24	213	197	39	82	106	46	188	192	31	3	2	-95	0	0	-82	-3	-2	22	3	1	29
107.151	0	85	100	24	213	195	40	81	104	47	188	191	31	4	2	-95	-1	0	-82	-4	-3	23	3	0	29
107.274	0	85	101	23	212	196	40	81	105	47	188	191	29	4	2	-95	0	0	-82	-4	-2	22	3	0	29
107.397	0	85	101	24	213	197	40	81	105	45	188	191	30	3	2	-96	0	0	-82	-4	-2	22	4	0	29
107.52	0	84	102	24	212	196	40	81	104	47	188	192	30	3	2	-94	-1	0	-82	-3	-2	21	3	0	29
107.643	0	85	102	23	213	197	40	82	105	46	189	192	30	2	2	-96	-1	0	-82	-3	-4	23	3	0	30
107.766	0	85	102	24	214	197	41	81	105	46	189	193	30	3	2	-97	-1	0	-82	-4	-2	23	4	1	29
107.889	0	86	102	24	213	196	40	81	105	46	188	191	31	4	2	-96	-1	0	-82	-3	-3	22	3	0	28
108.012	0	85	101	23	213	196	40	81	105	46	188	192	31	4	2	-95	0	0	-82	-3	-3	22	4	0	28
108.134	0	84	102	24	213	196	40	81	105	47	189	192	30	3	2	-94	-1	-1	-82	-4	-3	21	4	0	29
108.257	0	85	101	23	213	197	40	81	105	46	189	193	30	3	3	-95	-1	0	-83	-4	-2	21	3	1	29
108.38	0	85	101	24	213	196	40	81	106	47	189	192	31	3	3	-95	-1	0	-82	-4	-2	22	3	0	29
108.503	0	85	103	24	214	198	40	82	106	47	188	194	31	3	2	-95	-1	0	-81	-4	-3	22	4	0	29
108.626	0	85	102	25	212	197	41	81	106	46	189	192	31	3	3	-96	0	0	-82	-4	-2	23	3	0	29
108.749	0	86	102	25	214	197	40	81	104	46	189	193	31	3	1	-95	-2	0	-82	-4	-3	22	3	0	28
108.872	0	85	102	24	213	197	40	81	105	46	189	193	32	2	3	-94	-1	0	-81	-3	-2	23	3	0	29
108.995	0	85	102	24	213	198	41	82	105	46	189	193	31	3	2	-94	-1	0	-81	-4	-3	21	4	0	29
109.117	0	85	102	24	214	198	41	81	105	46	190	194	31	3	3	-96	-1	0	-82	-3	-3	22	3	0	29
109.24	0	85	102	23	214	198	41	81	106	47	190	194	30	3	3	-96	-1	0	-82	-4	-3	22	2	0	29
109.363	0	85	101	25	214	198	40	81	106	46	189	195	31	2	2	-95	0	0	-82	-4	-2	23	4	0	28
109.486	0	85	101	24	213	198	41	82	105	45	189	194	30	3	2	-94	-1	0	-82	-3	-2	22	3	0	29
109.609	0	86	102	23	214	199	40	82	106	46	190	194	30	3	2	-95	0	0	-82	-4	-3	21	3	0	29
109.732	0	84	102	23	214	199	41	81	106	46	189	196	31	3	2	-95	0	0	-82	-4	-2	22	4	0	29
109.855	0	86	103	24	214	200	41	82	107	46	191	195	31	3	2	-94	-1	0	-82	-4	-3	22	3	0	29
109.978	0	86	102	23	215	200	40	83	107	47	191	196	31	3	2	-96	-1	0	-82	-4	-3	22	4	0	30
110.1	0	85	102	25	215	199	41	82	106	47	190	195	31	3	2	-95	-1	0	-83	-4	-3	22	3	0	30
110.223	0	86	103	24	215	200	42	81	106	46	190	195	30	4	2	-95	-1	0	-83	-4	-3	21	4	0	28
110.346	0	86	103	24	214	200	41	82	106	46	191	196	31	3	3	-93	0	0	-82	-3	-3	22	3	0	29
110.469	0	85	102	23	215	199	40	82	106	46	190	196	31	4	2	-94	-1	0	-82	-4	-3	21	3	0	29
110.592	0	86	102	25	214	200	40	82	106	47	191	196	31	3	3	-95	-1	0	-82	-4	-3	22	4	0	30
110.715	0	85	103	24	215	201	41	82	107	47	191	196	31	3	2	-96	-1	-1	-83	-4	-2	22	3	0	29
110.838	0	87	102	24	214	200	41	82	107	47	190	198	31	3	2	-95	-1	0	-82	-4	-3	22	4	0	29
110.961	0	86	103	24	215	201	41	83	108	47	190	197	31	4	2	-94	-2	0	-83	-4	-2	21	3	0	29
111.084	0	85	103	24	215	200	42	81	106	46	190	197	32	3	3	-94	-1	0	-83	-3	-3	22	3	0	30
111.206	0	86	103	24	214	201	41	82	107	47	191	197	31	4	2	-94	-1	0	-83	-3	-3	21	4	0	29
111.329	0	86	103	24	215	201	41	82	106	47	191	198	32	3	2	-94	-1	0	-82	-4	-3	21	3	0	29
111.452	0	86	103	23	216	201	41	82	107	46	191	198	31	4	3	-94	-1	0	-82	-3	-3	21	3	0	29
111.575	0	86	103	24	215	201	41	82	107	46	192	198	31	4	3	-95	0	0	-84	-4	-3	21	3	0	29
111.698	0	85	103	24	214	200	41	82	107	46	191	197	32	3	1	-94	-1	0	-83	-3	-2	22	4	0	29
111.821	0	85	103	25	214	201	41	83	106	46	192	198	31	3	2	-94	-1	0	-82	-3	-3	21	4	0	29
111.944	0	86	103	23	215	201	40	82	107	47	191	198	32	3	2	-94	-1	0	-83	-4	-3	22	4	0	29
112.067	0	85	103	25	216	202	40	82	108	47	191	199	32	3	3	-94	0	0	-84	-4	-3	22	3	0	30
112.189	0	87	103	25	215	203	42	83	108	47	191	198	32	3	3	-95	0	0	-83	-3	-3	21	3	0	29
112.312	0	86	104	24	215	201	41	83	108	47	191	198	32	4	3	-94	-1	0	-82	-4	-3	22	3	0	29
112.435	0	86	103	24	215	201	41	82	107	46	190	198	31	4	2	-94	-2	0	-83	-4	-2	21	4	0	29
112.558	0	86	103	24	215	201	40	83	107	47	191	198	31	4	2	-94	-1	0	-83	-3	-4	21	4	0	29
112.681	0	87	102	24	215	202	42	82	107	46	191	199	31	3	3	-94	-1	0	-83	-4	-3	22	4	0	29
112.804	0	86	103	24	215	203	41	83	107	47	191	199	32	3	2	-94	0	0	-82	-3	-3	22	3	0	29
112.927	0	86	103	25	216	202	41	83	109	47	192	201	32	3	2	-96	0	0	-83	-3	-3	23	4	0	30
113.05	0	87	103	25	215	203	41	82	108	47	192	200	32	4	3	-96	-1	0	-83	-4	-3	22	4	0	28
113.172	0	86	103	24	216	201	42	83	107	47	192	199	31	3	3	-94	0	0	-83	-4	-2	22	3	0	28
113.295	0	86	103	24	216	202	41	83	108	46	192	199	32	3	2	-94	0	0	-82	-4	-3	22	3	0	30
113.418	0	85	103	24	215	201	41	83	108	46	192	199	32	3	3	-94	-1	0	-83	-4	-2	22	4	0	29
113.541	0	86	103	25	215	202	42	82	109	46	191	200	32	3	3	-95	-1	0	-84	-3	-3	21	3	0	30
113.664	0	86	104	24	215	203	42	82	108	48	191	200	32	4	2	-95	-1	0	-83	-3	-2	22	3	0	30
113.787	0	85	104	25	215	202	41	83	109	47	192	200	31	4	3	-95	0	0	-83	-4	-3	22	3	0	29
113.91	0	86	103	24	215	201	42	82	108	46	191	200	32	3	2	-95	-1	0	-83	-3	-3	22	3	0	29
114.033	0	85	103	23	215	201	42	82	107	46	191	199	31	3	2	-95	-1	0	-83	-3	-4	22	3	0	29
114.156	0	86	103	24	215	201	42	83	108	47	191	199	32	3	2	-94	-1	0	-83	-4	-2	22	3	0	29
114.278	0	86	103	24	215	202	41	82	108	47	191	200	31	3	2	-94	0	0	-83	-4	-3	21	3	0	29
114.401	0	86	103	24	215	203	40	82	108	47	191	199	31	4	2	-96	-1	0	-83	-4	-3	21	3	0	29
114.524	0	86	103	25	215	201	42	83	107	47	191	199	31	3	2	-96	-1	-1	-83	-3	-3	22	4	0	29
114.647	0	85	102	23	214	200	42	82	107	46	191	198	32	3	3	-94	-1	0	-82	-4	-3	22	4	0	28
114.77	0	85	102	24	214	200	41	82	108	47	191	198	31	3	2	-94	-1	0	-82	-3	-4	22	4	0	28
114.893	0	85	102	23	214	200	41	82	108	47	191	198	31	3	2	-95	-1	0	-82	-3	-4	22	3	0	29
115.016	0	85	103	24	215	200	41	82	107	47	191	197	31	3	2	-95	-1	0	-83	-3	-2	22	4	0	29
115.139	11	85	103	23	214	200	41	83	108	46	190	197	31	3	2	-95	-1	0	-83	-3	-3	22	3	0	30
115.261	0	85	103	24	214	201	41	82	107	48	189	197	32	2	3	-95	-1	0	-82	-3	-3	23	3	0	29
115.384	0	85	102	25	214	198	41	82	106	47	190	196	31	3	2	-95	-1	0	-83	-4	-3	22	3	0	28
115.507	0	85	102	24	214	199	41	82	107	47	189	196	31	2	3	-94	-1	0	-83	-4	-2	22	3	0	29
115.63	0	85	102	24	213	199	41	82	107	46	190	195	31	3	4	-94	-1	0	-82	-4	-3	22	3	0	29
115.753	0	84	101	24	213	198	40	82	107	47	190	195	31	3	2	-95	-1	0	-82	-4	-3	22	3	0	29
115.876	0	85	102	23	213	198	41	82	106	47	190	196	31	3	2	-96	0	0	-83	-4	-3	22	4	0	30
115.999	0	85	101	24	212	198	40	81	106	48	190	196	31	3	2	-95	0	0	-83	-4	-3	22	4	0	30
116.122	0	85	102	24	213	198	40	82	106	46	189	195	31	3	2	-94	-1	0	-82	-3	-3	22	4	1	28
116.244	0	85	102	24	214	197	41	81	106	46	188	194	31	3	2	-94	-1	0	-82	-4	-2	22	4	0	29
116.367	0	84	102	24	212	197	40	81	106	46	189	194	31	4	2	-95	-2	0	-82	-4	-3	22	3	0	29
116.49	0	86	102	24	213	197	41	82	107	46	188	194	31	3	2	-95	-1	0	-83	-3	-3	22	3	0	29
116.613	0	85	101	24	213	199	40	81	106	47	189	194	31	3	3	-95	0	0	-81	-3	-3	22	3	0	30
116.736	0	85	101	24	212	197	40	82	106	46	189	194	31	4	2	-95	-1	0	-82	-3	-3	22	5	0	29
116.859	0	84	102	23	212	197	40	81	106	46	188	193	31	4	3	-95	-1	0	-83	-4	-3	21	3	0	28
116.982	0	85	102	24	212	196	40	81	106	46	188	192	31	3	3	-94	-1	0	-82	-3	-2	22	4	0	28
117.105	0	84	101	24	213	197	41	81	106	46	188	193	31	3	2	-94	0	0	-81	-3	-3	22	4	0	28
117.228	0	85	102	24	212	197	40	81	106	47	188	194	31	3	2	-95	-1	0	-82	-4	-2	22	4	0	28
117.35	0	85	102	24	213	197	40	82	106	46	189	193	31	3	2	-96	-1	0	-83	-4	-3	22	3	0	29
117.473	0	85	101	25	212	197	40	82	106	46	188	193	31	3	2	-95	0	0	-82	-3	-2	22	3	0	28
117.596	0	85	101	24	212	197	41	82	106	46	188	193	31	3	3	-94	0	0	-81	-3	-2	22	3	0	29
117.719	0	85	101	22	212	197	40	81	105	46	189	193	30	3	2	-94	0	0	-81	-3	-2	21	4	0	28
117.842	0	85	102	24	212	196	40	81	106	46	188	192	30	3	3	-94	-1	0	-82	-3	-2	21	3	0	29
117.965	0	85	101	24	213	197	40	82	107	47	189	194	30	3	2	-95	-1	0	-82	-4	-2	22	4	0	29
118.088	0	86	102	24	213	197	40	83	106	48	188	194	31	3	2	-94	0	0	-82	-4	-4	22	4	0	29
118.211	0	85	101	23	212	196	40	81	106	46	188	193	31	4	2	-95	-1	0	-82	-3	-2	22	3	0	29
118.333	0	85	102	25	213	196	40	81	106	46	188	194	31	4	2	-95	-1	0	-82	-4	-2	22	3	0	28
118.456	0	85	101	23	213	197	40	82	106	46	189	193	31	3	2	-94	0	0	-82	-4	-3	22	2	0	29
118.579	0	85	102	23	213	197	40	82	106	47	189	193	30	4	3	-94	-1	0	-81	-4	-2	21	3	0	29
118.702	0	85	102	23	213	197	40	83	106	47	188	193	31	4	2	-95	-1	0	-82	-4	-4	22	4	0	29
118.825	0	85	102	24	213	198	41	82	107	47	188	195	31	4	3	-95	-1	0	-83	-3	-3	21	4	0	29
118.948	0	84	102	24	213	197	41	81	106	46	189	194	30	3	2	-93	-2	0	-82	-3	-3	21	4	0	29
119.071	0	86	102	24	213	198	40	82	107	47	189	194	32	3	3	-94	-1	0	-81	-4	-3	21	4	0	28
119.194	0	84	102	24	213	198	41	82	107	46	189	194	31	4	2	-94	-1	0	-82	-4	-2	22	4	1	28
119.316	0	84	103	24	213	198	40	82	106	47	188	195	31	4	2	-95	-1	0	-83	-4	-3	21	3	0	30
119.439	0	85	103	23	214	199	40	83	107	47	189	195	32	3	3	-95	0	0	-82	-4	-3	23	4	0	30
119.562	0	85	102	25	214	199	40	82	107	47	190	195	31	3	3	-94	-1	0	-82	-4	-3	22	4	0	30
119.685	0	86	102	24	213	199	41	82	107	46	189	195	31	3	2	-95	-1	0	-82	-4	-3	22	4	0	28
119.808	0	86	102	23	214	198	40	82	107	47	189	195	30	3	2	-94	0	0	-82	-3	-3	22	3	0	29
119.931	0	85	102	24	213	198	40	82	107	47	189	196	31	3	2	-94	0	0	-82	-3	-3	22	3	0	28
120.054	0	85	102	24	213	199	41	82	108	47	190	196	32	3	2	-94	0	0	-82	-4	-3	22	4	0	29
120.177	0	86	103	24	215	200	40	82	108	46	189	196	31	4	2	-95	-1	0	-83	-3	-3	22	4	0	29
120.3	0	85	103	24	213	200	40	82	107	47	190	197	31	4	2	-95	-1	-1	-83	-3	-4	22	3	0	29
120.422	0	86	102	24	214	200	40	83	109	46	190	197	31	4	2	-94	-1	0	-83	-4	-2	21	4	0	29
120.545	0	86	102	24	214	200	41	83	107	46	190	196	32	3	2	-93	-1	0	-82	-3	-3	22	3	0	28
120.668	0	86	102	23	214	199	41	82	108	47	190	197	30	3	2	-94	-1	0	-83	-3	-3	22	4	0	30
120.791	0	86	103	25	214	200	42	82	107	46	190	197	31	3	1	-94	0	0	-83	-4	-3	21	4	1	30
120.914	0	86	104	24	214	201	41	82	108	47	190	197	31	3	3	-95	-1	0	-83	-4	-3	22	3	0	30
121.037	0	86	103	25	215	200	40	83	108	47	191	198	31	2	3	-96	-1	0	-82	-3	-3	22	3	0	30
121.16	0	86	103	24	214	201	42	82	108	46	191	198	31	3	3	-94	-1	0	-83	-5	-3	23	4	0	29
121.283	0	85	102	24	214	201	42	84	108	46	191	198	31	3	2	-94	-1	0	-83	-3	-3	22	4	0	29
121.405	0	85	103	24	215	201	41	84	109	47	191	197	32	2	3	-94	-1	0	-83	-4	-4	22	4	0	30
121.528	0	86	103	24	215	202	41	83	108	47	191	199	31	4	2	-95	-1	0	-82	-4	-3	22	4	0	30
121.651	0	85	104	24	215	202	42	82	108	47	191	199	31	4	3	-96	-1	0	-83	-4	-2	22	3	0	30
121.774	0	86	104	24	215	203	41	83	108	47	191	199	32	3	2	-95	0	0	-83	-3	-4	22	3	0	30
121.897	0	85	103	24	214	201	42	83	107	47	190	199	32	4	3	-94	-1	0	-82	-4	-2	21	3	0	29
122.02	0	85	103	24	215	202	40	82	107	46	191	199	31	3	2	-95	-1	-1	-82	-4	-3	21	4	0	29
122.143	0	86	102	23	215	201	42	83	108	46	191	198	32	3	2	-95	-1	0	-83	-4	-3	22	4	0	30
122.266	0	85	102	24	215	203	42	82	109	47	191	199	32	3	3	-95	-1	0	-83	-4	-3	21	4	0	29
122.388	0	87	104	24	216	203	41	83	110	47	191	200	32	4	3	-96	-1	0	-83	-3	-3	22	4	0	30
122.511	0	87	104	23	216	203	41	82	110	47	192	200	31	4	2	-97	-1	0	-83	-4	-4	22	4	0	30
122.634	0	86	102	25	215	202	42	83	109	47	192	200	31	3	3	-95	-1	0	-85	-4	-3	23	3	0	29
122.757	0	86	103	24	215	203	41	83	109	47	192	200	32	3	3	-96	-1	0	-84	-4	-3	22	4	0	30
122.88	0	87	103	25	215	202	42	83	109	48	191	199	32	4	2	-94	-1	0	-82	-4	-2	21	4	0	29
123.003	0	87	103	24	215	202	41	83	109	47	191	200	32	3	2	-95	-1	0	-83	-4	-3	22	3	0	29
123.126	0	86	103	24	215	202	42	83	109	47	191	200	32	4	3	-96	-1	0	-85	-4	-2	22	3	0	30
123.249	0	86	104	24	216	203	41	83	109	47	192	201	32	3	3	-96	0	0	-84	-4	-3	22	3	0	30
123.372	0	86	103	24	215	202	41	84	108	47	192	199	32	3	2	-94	-2	0	-83	-3	-4	22	3	0	30
123.494	0	86	103	24	215	202	40	84	109	47	191	200	32	4	3	-95	-1	0	-84	-4	-4	21	3	0	30
123.617	0	86	104	23	215	203	42	83	110	47	191	200	31	4	3	-95	0	0	-85	-4	-3	22	4	0	30
123.74	0	86	103	23	216	204	42	83	109	47	193	201	32	3	2	-96	-1	0	-84	-3	-3	22	3	0	30
123.863	0	86	104	23	216	203	41	84	109	47	192	201	32	3	3	-96	-1	0	-83	-4	-3	22	3	0	30
123.986	0	86	104	25	216	204	41	83	109	48	192	201	31	4	3	-96	-1	0	-84	-4	-3	22	4	0	31
124.109	0	86	102	25	216	203	41	84	109	46	192	201	32	4	2	-95	-2	0	-85	-4	-3	21	3	0	30
124.232	0	86	104	24	216	203	41	83	110	47	191	200	32	3	2	-95	-2	0	-84	-5	-3	22	3	0	30
124.355	0	86	103	24	215	203	41	84	109	47	191	201	32	3	3	-94	-1	0	-84	-3	-4	21	4	0	29
124.477	0	86	103	23	216	203	41	84	110	47	192	201	32	4	3	-96	-1	0	-85	-3	-3	22	4	0	29
124.6	0	87	104	24	216	204	41	83	110	48	192	202	32	3	3	-96	0	0	-84	-4	-3	23	4	0	30
124.723	0	87	103	25	215	204	42	84	109	48	193	202	31	4	2	-96	-1	0	-84	-4	-3	22	3	0	31
124.846	0	87	103	23	215	202	41	83	109	47	191	201	32	3	2	-95	0	-1	-84	-4	-4	21	3	0	29
124.969	0	87	103	24	215	203	41	84	109	47	192	201	32	4	3	-95	0	0	-84	-4	-3	21	4	0	29
125.092	0	86	104	23	216	203	42	84	110	48	191	201	32	3	4	-95	-1	0	-84	-4	-2	22	4	0	29
125.215	0	87	102	24	216	203	42	83	109	47	192	201	33	3	3	-95	-1	0	-84	-4	-3	22	3	0	30
125.338	0	87	103	23	216	203	41	83	109	47	192	202	32	3	2	-96	0	0	-84	-4	-3	22	4	0	30
125.46	0	86	103	25	216	202	42	83	109	46	192	201	31	4	3	-95	-1	0	-85	-4	-3	22	3	0	30
125.583	0	86	102	24	216	202	42	83	109	47	191	201	32	3	2	-94	-1	0	-84	-3	-3	22	3	0	30
125.706	0	87	103	23	215	202	42	83	108	47	191	200	32	4	3	-95	-1	0	-83	-3	-3	21	4	0	30
125.829	0	86	104	24	216	203	42	83	109	47	192	201	32	3	2	-95	-2	0	-83	-3	-2	23	3	0	29
125.952	0	86	103	24	215	203	41	84	109	47	192	200	32	3	2	-96	-1	0	-84	-4	-4	22	4	0	30
126.075	0	85	102	24	216	201	42	83	108	48	191	200	32	4	2	-96	-1	0	-84	-4	-3	23	4	0	29
126.198	0	86	103	23	215	200	40	84	108	47	191	199	32	3	2	-93	-1	0	-83	-3	-3	22	4	0	29
126.321	0	86	103	24	214	200	41	83	108	47	191	198	32	3	2	-93	-1	0	-85	-4	-4	21	3	0	29
126.444	0	85	102	23	215	200	41	83	108	47	190	199	31	2	3	-95	0	0	-84	-5	-3	22	4	0	29
126.566	0	86	102	24	215	201	41	82	108	47	191	199	31	4	3	-95	0	0	-83	-4	-3	22	4	0	30
126.689	0	85	103	25	214	200	41	83	107	47	191	199	32	3	3	-96	-1	0	-83	-3	-3	23	4	0	30
126.812	0	86	102	24	213	199	41	83	108	46	190	198	31	3	2	-95	-1	0	-84	-4	-2	22	4	0	29
126.935	0	85	103	24	214	198	41	82	107	46	191	197	31	3	2	-94	-2	0	-84	-3	-3	22	4	0	28
127.058	0	86	101	23	214	199	41	84	108	47	190	197	32	3	3	-94	-1	0	-83	-3	-4	22	3	1	29
127.181	0	86	102	24	214	199	41	82	108	47	190	197	31	3	2	-94	-1	0	-82	-3	-3	21	4	0	29
127.304	0	86	102	24	214	200	41	83	108	46	190	197	32	3	2	-94	-1	0	-83	-4	-3	21	3	0	29
127.427	0	85	102	24	212	199	41	82	107	46	189	197	31	3	2	-95	-1	0	-84	-4	-2	22	3	0	29
127.549	0	85	101	23	213	198	41	82	107	46	189	196	32	3	2	-94	-1	-1	-82	-4	-3	22	3	0	29
127.672	0	85	101	23	213	197	40	82	107	47	189	195	31	3	4	-93	-1	0	-82	-3	-3	21	4	0	29
127.795	0	85	103	24	214	198	40	83	107	45	190	196	31	4	2	-95	-1	0	-83	-4	-3	21	3	0	29
127.918	0	86	102	24	214	198	42	82	106	47	189	196	32	4	3	-95	-1	0	-83	-4	-3	21	4	0	29
128.041	0	85	102	24	213	198	40	83	107	46	189	195	31	3	2	-95	0	0	-82	-3	-3	23	3	0	28
128.164	0	85	102	24	213	197	40	82	107	47	189	195	31	4	2	-93	-1	0	-83	-3	-3	21	3	0	28
128.287	0	85	101	23	213	197	40	82	107	46	189	195	32	3	3	-94	0	0	-82	-4	-3	22	4	0	29
128.41	0	86	102	24	213	197	41	82	107	46	190	195	31	3	2	-93	0	0	-82	-4	-3	22	4	0	28
128.532	0	85	101	24	213	198	40	83	107	45	189	194	31	3	3	-93	-1	0	-81	-4	-3	21	3	0	29
128.655	0	86	101	23	213	198	41	83	106	46	189	194	31	3	3	-94	-1	0	-82	-4	-3	21	4	0	30
128.778	0	85	101	24	213	198	41	82	107	47	189	195	30	3	3	-96	-1	0	-83	-4	-2	22	3	0	30
128.901	0	86	102	24	213	198	41	83	106	46	189	195	31	3	2	-94	0	0	-83	-4	-4	22	3	0	29
129.024	0	85	102	24	213	197	40	82	106	46	190	195	32	3	3	-93	-1	0	-82	-3	-3	21	3	0	29
129.147	0	85	101	23	213	197	41	82	106	45	189	194	31	3	2	-93	0	0	-82	-4	-3	21	4	0	29
129.27	0	85	101	23	213	198	41	83	107	47	190	195	31	2	2	-95	-1	0	-82	-4	-2	22	3	1	29
129.393	0	86	102	24	213	198	41	83	107	46	189	194	30	3	3	-94	-1	0	-82	-4	-3	21	4	0	29
129.516	0	86	102	25	214	200	41	82	107	47	190	195	31	4	2	-94	-1	0	-82	-3	-3	22	4	0	30
129.638	0	86	102	24	213	198	41	83	107	47	189	195	31	4	2	-95	-1	0	-83	-3	-3	22	3	0	29
129.761	0	85	102	24	214	198	41	83	106	46	189	195	31	3	3	-94	-1	-1	-82	-4	-2	21	3	0	29
129.884	0	85	102	24	214	198	41	83	107	46	189	195	31	3	3	-93	0	0	-83	-4	-3	22	3	1	29
130.007	0	85	102	24	213	197	41	83	107	46	190	196	31	3	2	-93	-1	0	-82	-4	-2	21	4	0	29
130.13	0	85	102	23	214	199	40	83	107	46	190	195	31	2	3	-94	0	0	-82	-4	-3	22	3	0	30
130.253	0	86	103	23	214	199	40	83	108	47	191	197	31	3	3	-95	-2	0	-83	-4	-4	22	3	0	30
130.376	0	86	101	25	214	199	40	83	108	46	190	196	32	3	3	-95	-1	0	-82	-4	-3	22	4	0	30
130.499	0	86	102	24	214	199	41	83	108	46	190	196	31	4	3	-93	-1	0	-82	-4	-3	21	4	0	29
130.621	0	85	102	23	214	199	41	83	108	46	190	196	32	3	3	-95	-1	0	-83	-4	-3	22	3	0	29
130.744	0	86	102	24	214	199	41	84	107	46	190	196	31	3	2	-95	0	0	-83	-3	-3	22	3	0	29
130.867	0	86	103	24	215	200	41	83	108	47	191	197	31	3	3	-94	-1	0	-83	-4	-3	22	3	0	30
130.99	0	86	103	24	214	201	40	83	109	46	192	198	32	3	3	-95	-1	0	-82	-5	-3	21	3	0	30
131.113	0	86	102	25	214	201	41	84	109	48	191	198	31	3	3	-96	0	0	-83	-4	-3	22	3	0	30
131.236	0	86	102	23	215	200	41	83	108	46	191	197	32	3	2	-94	0	0	-85	-4	-3	22	3	0	30
131.359	0	86	102	24	214	200	41	83	109	46	191	198	32	3	3	-94	-1	0	-83	-4	-4	22	4	0	29
131.482	0	87	102	24	215	200	40	84	108	46	191	198	32	3	2	-94	0	0	-82	-4	-3	22	3	0	29
131.604	0	86	103	25	215	201	42	84	109	47	192	199	32	3	3	-96	0	0	-83	-4	-3	22	3	0	31
131.727	0	86	103	23	215	201	42	83	109	48	191	199	31	4	3	-96	-1	0	-84	-4	-3	22	3	0	29
131.85	0	87	104	24	215	201	40	84	110	47	192	199	32	4	2	-97	-1	0	-84	-3	-3	23	3	0	30
131.973	0	87	103	24	215	200	41	83	110	46	191	198	32	4	3	-94	-1	0	-84	-4	-3	22	3	0	29
132.096	0	86	102	24	216	199	41	84	109	47	191	198	31	3	2	-96	-1	0	-84	-4	-3	22	4	0	29
132.219	0	86	103	23	215	200	41	84	110	47	191	198	32	3	3	-95	-1	0	-83	-4	-3	23	4	0	29
132.342	0	87	103	24	214	201	41	84	110	47	191	198	32	4	3	-95	-1	0	-82	-4	-3	22	3	0	30
132.465	0	86	103	24	215	202	40	84	110	48	191	199	31	3	3	-96	-1	-1	-83	-3	-4	23	4	0	30
132.588	0	86	104	24	215	202	40	84	109	48	191	199	32	4	2	-98	-2	0	-85	-4	-4	22	4	0	30
132.71	0	86	104	25	216	201	42	84	109	47	191	199	32	4	2	-96	-1	0	-84	-4	-3	22	4	0	29
132.833	0	86	104	24	215	201	41	84	110	47	191	199	32	3	3	-95	-1	0	-83	-4	-3	21	4	0	29
132.956	0	86	103	24	216	201	41	84	109	47	191	199	31	3	3	-96	-1	0	-84	-4	-3	21	4	0	29
133.079	0	87	103	24	215	201	41	85	109	47	192	199	32	3	3	-96	-1	0	-85	-4	-3	22	3	0	29
133.202	0	87	104	24	216	203	41	84	109	48	192	200	32	2	2	-97	-1	0	-84	-4	-3	22	3	0	30
133.325	0	86	104	25	215	202	41	84	110	48	192	200	32	4	3	-97	-1	0	-83	-5	-2	23	3	0	31
133.448	0	86	103	25	215	202	41	84	109	47	192	200	32	3	2	-96	-1	0	-84	-4	-2	23	4	0	30
133.571	0	86	103	24	216	201	42	85	109	47	191	200	31	3	2	-96	-1	0	-85	-3	-3	22	3	0	29
133.693	0	87	103	24	216	202	41	84	110	48	192	200	33	3	2	-96	0	0	-84	-3	-3	23	3	0	30
133.816	0	86	102	24	217	203	41	85	109	48	192	200	32	4	2	-96	-1	0	-84	-3	-3	22	3	0	30
133.939	0	86	104	25	216	203	41	84	110	48	193	201	31	3	3	-96	0	0	-84	-4	-3	22	3	0	30
134.062	0	87	104	25	215	203	41	84	110	49	192	201	30	3	3	-98	-1	0	-84	-4	-3	22	4	0	30
134.185	0	86	104	25	216	203	41	84	110	48	193	202	31	4	3	-98	-1	0	-84	-4	-3	23	4	0	30
134.308	0	87	104	24	215	203	41	85	111	48	193	201	32	4	3	-96	-2	0	-84	-5	-3	22	3	0	29
134.431	0	87	103	24	216	203	41	85	109	47	192	201	32	3	2	-96	0	0	-85	-4	-3	22	3	0	29
134.554	0	86	103	24	216	203	41	84	110	48	193	201	32	3	1	-97	-1	0	-85	-4	-4	21	4	0	30
134.676	0	86	104	25	215	204	40	85	110	48	193	201	32	3	4	-96	0	0	-85	-4	-3	22	3	0	30
134.799	0	87	103	23	217	205	42	84	110	48	192	202	32	3	3	-97	-1	0	-85	-4	-3	23	4	0	30
134.922	0	87	103	25	216	204	41	85	110	48	193	202	32	3	2	-99	0	0	-85	-3	-3	23	3	0	32
135.045	0	86	103	25	216	204	41	84	110	48	192	202	31	4	3	-97	-1	0	-86	-4	-3	22	4	0	30
135.168	0	87	103	24	216	203	42	85	110	47	192	202	32	4	3	-96	0	0	-84	-4	-4	22	3	0	30
135.291	0	87	103	24	216	204	42	84	110	47	193	202	31	4	2	-96	-1	0	-85	-4	-3	22	3	0	29
135.414	0	86	102	24	216	203	42	84	110	48	192	202	32	3	2	-97	-1	0	-85	-4	-2	23	3	0	31
135.537	0	87	104	23	216	204	42	85	112	47	193	202	33	4	2	-98	-1	0	-85	-4	-4	22	3	0	30
135.66	0	87	103	24	216	204	41	85	110	48	193	202	33	4	3	-97	-1	0	-85	-4	-2	23	3	1	30
135.782	0	87	104	26	217	204	41	85	111	48	194	202	32	4	3	-98	0	0	-86	-4	-3	23	3	0	30
135.905	0	86	104	25	215	204	41	85	110	48	192	202	32	3	3	-97	-1	0	-86	-4	-3	22	2	0	29
136.028	0	87	104	24	216	204	41	84	110	48	192	202	32	3	3	-97	-1	0	-86	-4	-3	21	3	0	29
136.151	0	86	103	24	216	203	42	84	109	48	192	202	32	4	3	-96	-1	0	-86	-4	-4	22	3	0	30
136.274	0	87	103	25	216	204	41	84	110	49	192	202	32	3	3	-98	-2	0	-85	-4	-3	24	4	0	30
136.397	0	87	104	24	216	204	41	84	110	48	194	203	32	3	2	-98	-1	0	-86	-4	-3	23	3	0	31
136.52	0	87	104	26	217	204	42	85	111	48	192	203	33	3	3	-98	-1	0	-86	-4	-3	23	4	0	31
136.643	0	86	104	24	215	202	42	84	110	48	192	202	33	3	3	-98	-1	0	-84	-4	-3	22	3	0	30
136.765	0	86	103	24	216	203	42	84	110	48	192	201	33	3	3	-97	0	0	-86	-3	-3	23	3	0	29
136.888	0	87	103	24	215	203	42	84	109	48	192	201	32	3	2	-98	-2	0	-86	-3	-3	23	3	0	30
137.011	0	86	103	24	216	203	41	83	110	48	193	202	31	3	3	-97	-1	0	-86	-4	-3	23	3	0	31
137.134	0	86	103	24	215	203	41	84	110	48	192	202	32	4	2	-98	-2	0	-84	-4	-3	23	4	0	30
137.257	0	85	103	24	215	203	41	84	110	48	192	201	32	3	3	-98	0	0	-86	-4	-4	23	4	0	31
137.38	0	86	103	24	215	202	42	84	109	48	192	201	32	3	3	-98	-1	-1	-86	-3	-4	23	3	0	29
137.503	0	86	102	24	215	201	41	83	109	48	192	200	32	3	2	-97	-1	0	-86	-4	-3	22	3	0	29
137.626	0	86	102	23	216	201	41	84	109	47	192	200	32	4	2	-95	-1	0	-85	-3	-3	22	4	0	30
137.748	0	86	102	23	215	201	42	84	109	48	191	199	32	4	2	-97	-1	0	-85	-4	-3	22	4	0	30
137.871	0	86	102	23	215	201	42	83	108	48	191	200	32	3	3	-98	-1	0	-86	-4	-3	23	3	0	30
137.994	0	86	103	24	215	202	41	83	109	48	191	200	31	4	2	-98	-1	0	-86	-4	-3	24	3	0	30
138.117	0	87	102	24	214	201	41	84	109	48	191	199	33	4	3	-98	-1	0	-84	-4	-4	22	4	0	30
138.24	0	85	101	24	214	199	41	83	108	47	190	199	32	3	2	-97	0	0	-86	-3	-3	23	3	0	28
138.363	0	85	102	24	214	199	42	83	108	48	191	198	32	3	2	-96	-1	0	-85	-4	-3	23	4	0	30
138.486	0	86	102	22	214	199	41	83	108	48	190	198	32	4	2	-96	-1	-1	-84	-4	-3	22	3	0	29
138.609	0	85	101	23	213	200	41	83	108	49	190	197	32	3	2	-98	0	0	-84	-3	-3	24	3	0	30
138.732	0	85	102	23	213	200	41	82	108	47	190	198	30	3	3	-97	-2	0	-85	-3	-3	23	3	0	30
138.854	0	85	101	25	214	199	42	83	107	48	189	198	31	3	2	-98	0	0	-85	-4	-3	23	4	0	29
138.977	0	84	101	24	212	196	41	82	107	47	190	196	31	3	3	-96	-1	0	-84	-4	-3	23	3	0	28
139.1	0	85	101	23	213	198	40	82	107	47	189	196	30	4	2	-96	-1	0	-83	-4	-3	23	2	0	29
139.223	0	86	101	23	213	197	41	82	107	47	189	195	31	4	2	-96	-1	0	-84	-4	-2	22	4	0	30
139.346	0	85	102	23	212	197	41	82	107	47	189	195	31	3	2	-97	-1	0	-84	-3	-3	23	3	0	29
139.469	0	86	101	24	213	197	40	82	105	47	189	195	32	3	2	-98	-1	0	-84	-3	-2	23	3	0	30
139.592	0	85	101	24	213	196	40	83	108	48	189	194	31	4	2	-97	-1	0	-84	-3	-3	23	3	0	29
139.715	0	85	100	24	212	195	40	82	107	47	188	193	32	4	3	-97	-1	-1	-84	-4	-3	23	4	1	29
139.837	0	85	100	22	212	195	39	82	107	48	189	194	31	2	2	-96	0	0	-83	-4	-4	23	3	0	27
139.96	0	85	100	24	211	195	40	82	105	47	189	193	31	4	3	-96	0	0	-83	-4	-3	23	4	0	29
140.083	0	85	100	24	213	195	41	81	105	47	188	192	31	3	3	-96	0	0	-83	-4	-2	22	4	0	29
140.206	0	85	100	23	212	195	41	83	107	46	189	192	30	3	3	-97	-1	0	-84	-3	-3	23	4	0	29
140.329	0	85	101	24	212	196	40	82	106	47	188	193	31	3	2	-97	-1	0	-85	-4	-3	23	4	0	29
140.452	0	85	101	24	211	195	39	82	106	47	188	192	31	3	2	-96	-1	0	-83	-3	-3	23	3	0	29
140.575	0	85	100	23	212	194	41	81	106	46	187	191	30	4	2	-95	-1	0	-83	-4	-3	23	4	0	29
140.698	0	85	101	24	212	194	39	81	106	47	188	191	30	3	2	-96	-1	0	-83	-3	-2	22	3	0	29
140.82	0	84	100	23	212	195	41	82	105	46	188	191	30	3	3	-95	0	0	-84	-4	-2	22	4	0	29
140.943	0	85	100	23	212	194	40	82	106	46	187	191	31	3	2	-95	-1	0	-82	-3	-3	23	3	0	30
141.066	0	85	100	23	212	195	39	82	106	47	189	191	30	3	2	-97	-1	0	-83	-2	-2	23	4	0	29
141.189	0	85	100	25	212	195	40	82	105	47	188	191	31	4	2	-97	-2	0	-84	-3	-3	23	3	0	29
141.312	0	85	100	23	211	194	39	82	105	46	188	190	30	4	2	-95	-1	0	-83	-3	-3	22	4	0	27
141.435	0	84	101	24	212	194	40	81	105	47	187	191	31	3	2	-95	-1	0	-82	-4	-3	22	4	0	29
141.558	0	85	100	23	212	194	40	82	104	47	187	190	30	3	3	-95	-1	0	-82	-3	-2	23	4	0	28
141.681	0	85	100	23	212	194	40	81	105	47	188	190	30	4	2	-96	-1	0	-82	-3	-3	23	4	0	29
141.804	0	85	100	23	212	195	41	81	105	48	188	191	30	4	2	-97	-1	0	-83	-3	-3	22	3	0	30
141.926	0	84	100	25	212	195	39	82	107	47	189	190	31	3	2	-96	0	0	-82	-3	-3	23	5	0	30
142.049	0	85	100	24	211	193	40	82	105	47	188	190	30	3	2	-96	-1	0	-83	-3	-3	21	3	0	28
142.172	0	84	100	22	211	193	40	82	105	47	187	190	31	4	3	-95	-1	0	-83	-3	-2	22	4	0	29
142.295	0	85	100	23	211	193	40	82	105	46	187	190	29	3	3	-95	-1	0	-83	-3	-3	22	3	0	28
142.418	0	86	100	23	213	194	40	82	105	46	188	190	29	3	2	-95	-1	0	-82	-3	-2	23	3	0	29
142.541	0	85	100	23	212	195	39	83	105	47	188	191	30	4	2	-95	-1	0	-83	-4	-3	21	3	0	28
142.664	0	85	100	24	212	195	39	82	106	47	188	191	31	3	2	-96	-1	0	-83	-4	-2	22	4	0	29
142.787	0	85	100	24	213	195	40	83	105	46	187	191	30	3	2	-96	0	0	-82	-4	-3	22	3	0	29
142.909	0	85	100	23	212	195	40	84	105	46	187	191	31	3	2	-95	-1	-1	-82	-4	-3	23	3	0	28
143.032	0	86	100	23	213	194	39	82	105	47	188	191	30	3	2	-95	-1	0	-82	-4	-2	23	3	0	28
143.155	0	86	100	23	212	195	40	82	106	47	189	191	30	3	2	-95	-1	0	-83	-4	-3	23	3	1	29
143.278	0	84	100	23	213	195	40	83	106	47	188	191	30	4	3	-95	-1	0	-83	-4	-2	22	4	0	28
143.401	0	86	101	24	213	196	40	82	105	47	189	192	31	3	3	-96	-1	0	-81	-4	-3	23	3	0	30
143.524	0	85	101	24	213	196	40	82	106	47	189	192	30	4	2	-96	-1	0	-82	-3	-3	23	4	0	29
143.647	0	85	99	25	214	195	40	83	105	46	189	191	30	5	3	-95	0	0	-84	-3	-3	23	2	0	29
143.77	0	85	100	24	212	196	41	82	105	47	188	191	31	4	3	-95	-1	0	-82	-4	-3	22	3	0	29
143.892	0	85	100	24	213	196	40	83	106	47	189	192	30	3	3	-94	-1	0	-82	-3	-3	22	4	0	29
144.015	0	85	101	23	213	197	40	83	106	47	190	193	30	3	2	-95	0	0	-83	-4	-4	22	4	0	29
144.138	0	85	100	23	213	198	40	83	108	47	189	193	31	4	3	-96	-1	0	-83	-4	-3	22	4	0	30
144.261	0	85	102	24	214	197	41	82	106	46	190	194	31	3	2	-97	-1	0	-83	-3	-3	22	3	0	30
144.384	0	85	101	24	214	197	41	84	106	47	189	193	30	3	2	-96	-1	0	-82	-3	-3	22	4	0	29
144.507	0	86	100	24	214	197	40	83	106	47	189	193	31	3	3	-94	-1	0	-83	-3	-3	22	4	0	29
144.63	0	86	101	23	214	197	40	82	106	47	189	194	31	4	3	-94	-2	0	-83	-3	-3	22	3	0	29
144.753	0	86	101	23	213	197	40	83	106	46	190	194	31	3	2	-94	0	0	-82	-3	-3	22	3	0	29
144.876	0	85	100	23	213	198	40	84	107	47	190	194	30	3	2	-95	0	0	-81	-4	-3	23	4	0	29
144.998	0	85	101	24	214	198	40	84	107	46	190	195	31	3	2	-96	-1	0	-83	-4	-4	22	3	0	31
145.121	0	86	101	24	214	198	41	84	107	47	190	196	32	4	2	-96	0	0	-83	-4	-3	22	3	0	29
145.244	0	86	101	24	214	198	41	84	106	47	190	195	30	3	3	-95	-1	0	-83	-4	-3	22	3	0	29
145.367	0	86	102	22	214	198	40	83	107	46	190	196	31	3	2	-95	-1	0	-83	-4	-4	22	4	0	29
145.49	0	86	101	24	215	199	41	83	106	47	190	195	31	3	3	-95	-1	0	-83	-4	-3	22	4	0	29
145.613	0	86	102	24	214	200	41	83	107	47	192	196	30	4	2	-95	-1	0	-84	-4	-3	22	4	0	30
145.736	0	86	102	23	214	200	41	83	107	47	191	196	31	3	2	-96	-1	0	-84	-4	-2	23	3	0	31
145.859	0	87	103	24	215	200	41	84	108	47	192	197	31	3	3	-96	-1	0	-83	-3	-3	22	3	0	30
145.981	0	86	101	23	215	199	41	84	107	46	191	196	31	4	2	-95	-2	0	-83	-4	-4	22	3	0	29
146.104	0	87	101	23	214	200	41	83	106	47	191	196	31	4	3	-95	-1	0	-84	-4	-3	23	4	0	29
146.227	0	86	101	23	214	199	41	84	107	47	192	197	31	3	4	-95	-1	0	-83	-4	-3	23	3	0	29
146.35	0	87	102	24	216	200	41	83	107	47	192	198	31	2	2	-95	-1	0	-83	-4	-2	22	3	0	30
146.473	0	86	103	24	215	202	41	84	108	47	191	198	31	3	3	-96	-1	0	-83	-3	-3	22	3	0	29
146.596	0	86	102	25	215	201	41	84	107	48	192	198	30	3	3	-97	-1	0	-84	-3	-3	22	4	0	30
146.719	0	85	102	25	216	200	41	84	107	47	192	198	31	3	3	-94	-1	0	-84	-5	-3	23	3	0	29
146.842	0	87	102	24	215	200	41	83	107	47	191	198	31	4	2	-94	-1	0	-83	-4	-4	22	3	0	29
146.964	0	86	101	24	215	200	40	83	107	47	191	198	32	3	2	-95	0	0	-84	-4	-2	23	3	0	29
147.087	0	86	102	23	215	200	41	84	108	46	191	198	31	4	3	-95	-1	0	-84	-4	-3	22	4	1	30
147.21	0	86	102	24	215	200	41	83	107	46	191	198	31	4	2	-95	-1	0	-83	-4	-4	23	3	0	30
147.333	0	86	102	24	216	202	41	83	108	47	191	198	32	3	2	-96	0	0	-83	-4	-3	23	3	0	30
147.456	0	86	100	25	215	200	41	84	107	47	192	198	31	3	3	-95	-1	0	-83	-4	-3	22	3	0	28
147.579	0	86	101	23	215	200	41	83	107	47	192	197	31	3	2	-95	-1	0	-84	-2	-2	21	4	0	29
147.702	0	86	102	24	216	200	41	83	107	46	192	198	32	3	2	-94	-1	0	-83	-4	-3	22	3	0	29
147.825	0	86	101	24	215	200	40	83	108	47	192	198	32	4	3	-95	-1	0	-83	-3	-3	22	4	0	30
147.948	0	86	102	24	215	201	41	83	107	46	192	198	31	3	2	-96	-1	0	-84	-4	-3	22	4	0	30
148.07	0	87	102	25	216	201	41	83	108	47	192	199	32	3	2	-96	-1	0	-85	-4	-3	22	4	0	31
148.193	0	86	101	24	215	200	41	82	107	46	191	198	31	3	3	-94	-1	0	-83	-4	-3	22	4	0	29
148.316	0	86	101	24	215	200	41	84	108	46	191	198	32	3	3	-94	-2	0	-83	-4	-3	22	4	0	29
148.439	0	86	101	24	215	200	41	83	107	46	191	198	31	2	3	-95	0	0	-84	-3	-2	22	4	0	30
148.562	0	86	101	23	214	201	41	84	108	47	191	198	32	3	2	-94	-1	0	-84	-3	-3	22	4	0	29
148.685	0	86	102	24	216	202	41	84	107	47	192	199	32	3	3	-95	-1	0	-83	-4	-3	21	3	0	30
148.808	0	85	102	25	215	201	41	83	108	47	192	199	31	3	2	-95	-1	0	-83	-3	-3	22	4	0	29
148.931	0	86	101	25	215	199	41	83	108	47	191	197	31	3	2	-95	-1	0	-83	-4	-3	23	3	0	29
149.053	0	86	101	24	215	200	41	83	107	46	191	198	32	3	2	-93	-1	0	-84	-4	-2	21	4	0	29
149.176	0	86	101	22	215	200	41	83	107	46	191	197	32	3	3	-93	-1	0	-81	-4	-4	21	3	0	28
149.299	0	86	101	23	214	199	40	83	107	46	191	198	32	3	2	-94	-1	0	-83	-4	-2	22	4	0	29
149.422	0	86	102	24	216	200	40	83	107	47	191	198	32	3	2	-95	-1	0	-83	-4	-2	22	4	0	29
149.545	0	86	101	24	214	200	42	82	107	46	191	198	32	3	3	-95	0	0	-83	-4	-3	22	3	0	30
149.668	0	85	101	24	215	199	41	84	107	46	191	198	32	3	3	-95	0	0	-83	-4	-2	23	4	0	29
149.791	0	86	101	23	215	199	40	82	107	47	191	197	31	3	2	-94	-1	0	-83	-3	-3	22	3	0	28
149.914	0	85	101	23	216	199	41	83	107	46	191	196	31	3	3	-94	-1	0	-83	-5	-3	23	3	0	30
150.036	0	86	101	23	214	200	41	83	107	47	192	197	31	3	2	-94	0	0	-83	-3	-3	22	3	0	29
150.159	0	87	101	23	215	200	42	84	107	47	190	198	32	3	2	-94	-1	0	-82	-4	-3	23	3	0	29
150.282	0	86	101	24	216	200	41	84	107	47	191	198	31	4	2	-95	-1	-1	-83	-4	-3	22	3	0	30
150.405	0	86	101	25	215	199	41	83	106	47	192	196	31	3	2	-94	-1	0	-84	-3	-3	22	4	0	29
150.528	0	86	102	24	215	200	40	83	107	47	191	198	32	3	3	-95	-1	0	-83	-4	-2	22	4	0	29
150.651	0	86	100	23	215	200	41	83	107	47	191	197	31	4	3	-93	-2	0	-82	-4	-3	22	3	0	29
150.774	1	87	101	24	215	201	41	83	107	46	191	198	31	3	2	-94	-1	0	-83	-4	-3	21	3	1	29
150.897	0	86	102	23	215	200	42	83	108	46	192	197	31	4	2	-96	0	0	-84	-3	-3	22	3	0	30
151.02	0	86	102	24	215	201	41	83	108	47	192	198	32	3	1	-96	0	0	-84	-4	-3	22	4	0	30
151.142	0	86	101	24	215	199	41	83	107	46	192	198	31	3	3	-94	-1	0	-83	-4	-3	22	3	0	29
151.265	0	86	102	24	216	200	41	83	107	46	192	197	31	4	3	-93	-1	0	-84	-5	-3	21	4	0	30
151.388	0	85	101	24	215	200	41	83	108	47	193	197	31	3	2	-93	0	0	-83	-3	-4	21	3	0	30
151.511	0	86	100	23	215	201	42	84	107	46	192	197	32	4	2	-94	-1	0	-84	-4	-3	21	3	0	30
151.634	0	86	102	24	216	200	41	83	108	46	192	198	31	3	2	-94	-1	0	-83	-4	-3	22	3	0	30
151.757	0	85	101	25	215	201	41	84	109	47	192	198	32	4	3	-96	0	0	-83	-4	-3	21	3	0	30
151.88	0	87	102	24	216	200	41	84	108	46	192	198	31	3	3	-95	0	0	-84	-3	-2	21	3	0	29
152.003	0	85	101	24	215	200	42	83	107	46	192	198	31	3	2	-93	-1	0	-83	-4	-3	22	4	0	28
152.125	0	87	101	23	216	200	42	83	107	47	193	198	32	2	3	-94	-1	0	-84	-3	-3	23	3	0	29
152.248	0	85	101	23	216	200	41	84	108	47	191	198	31	3	2	-93	-1	0	-83	-4	-3	22	3	0	29
152.371	0	86	102	23	216	200	41	84	108	46	193	198	32	3	3	-94	-1	0	-83	-3	-3	22	4	0	30
152.494	0	86	101	24	216	201	42	84	108	47	192	199	31	3	2	-96	0	0	-84	-4	-3	23	3	0	30
152.617	0	86	100	24	216	200	41	83	108	46	192	197	33	3	3	-94	-2	0	-83	-4	-2	21	3	0	30
152.74	0	85	101	24	216	199	41	83	107	47	192	197	31	3	3	-94	0	0	-83	-4	-3	22	3	0	29
152.863	0	86	101	24	216	200	42	83	107	45	191	198	31	4	2	-95	-1	0	-84	-4	-3	22	3	0	30
152.986	0	85	101	24	216	200	41	83	107	47	191	198	31	4	2	-94	-1	0	-84	-4	-3	21	4	0	29
153.108	0	85	101	24	216	200	42	83	108	47	192	197	31	3	2	-95	-1	0	-83	-4	-2	22	3	0	30
153.231	0	85	100	23	215	201	41	84	107	47	192	198	31	3	2	-95	-1	0	-83	-4	-2	22	4	0	31
153.354	0	86	101	26	216	200	41	83	106	46	193	197	31	3	3	-95	-1	0	-84	-3	-2	22	4	0	30
153.477	0	85	101	23	216	199	42	83	106	46	191	197	31	4	2	-94	-1	0	-84	-4	-3	21	3	0	28
153.6	0	85	100	23	216	199	41	82	107	46	192	197	31	3	2	-93	-1	0	-83	-4	-3	21	3	0	29
153.723	0	85	101	23	216	199	41	84	107	45	192	197	31	4	3	-93	-1	0	-83	-4	-2	21	4	0	30
153.846	0	85	101	24	216	200	41	82	107	46	193	197	32	4	3	-95	-1	0	-84	-4	-4	23	3	0	30
153.969	0	85	101	24	216	200	41	83	107	47	191	197	31	4	3	-95	-1	0	-84	-3	-3	22	3	0	29
154.092	0	85	100	24	215	200	41	83	107	47	192	198	31	3	2	-94	-1	0	-84	-4	-3	22	4	0	30
154.214	0	85	101	23	215	199	41	83	107	46	192	196	31	3	2	-93	-1	0	-83	-3	-2	22	3	0	28
154.337	0	85	100	23	216	199	41	82	106	46	192	196	31	3	3	-94	-1	0	-84	-4	-3	22	3	0	29
154.46	0	85	100	24	216	199	42	83	106	47	192	196	30	4	2	-95	-1	0	-83	-4	-3	22	3	0	30
154.583	0	85	100	23	216	199	42	83	106	46	192	196	31	4	3	-95	-1	0	-83	-4	-3	21	3	0	30
154.706	0	85	101	23	216	201	40	82	106	47	192	197	31	2	3	-95	-1	0	-83	-4	-2	22	4	0	30
154.829	0	85	100	24	215	199	41	83	106	46	192	197	32	3	2	-95	-1	0	-84	-4	-3	21	3	0	28
154.952	0	85	100	24	216	199	41	82	105	46	192	197	31	4	3	-93	-1	0	-83	-3	-2	22	3	0	29
155.075	0	85	99	24	215	199	41	82	106	45	192	196	31	3	3	-93	-1	0	-82	-3	-2	22	4	0	29
155.197	0	85	101	24	215	199	41	83	106	46	192	196	31	3	3	-93	0	0	-83	-3	-3	21	3	0	29
155.32	0	85	100	24	214	200	41	82	107	47	192	197	32	4	2	-95	-1	0	-83	-4	-2	22	4	0	31
155.443	0	85	100	23	215	200	41	83	106	46	193	198	31	3	2	-96	-1	0	-84	-4	-4	22	3	1	30
155.566	0	85	100	24	215	199	40	83	105	47	191	197	32	3	2	-94	0	0	-84	-4	-3	22	4	0	30
155.689	0	85	100	22	215	199	41	83	106	45	192	197	31	3	2	-94	0	0	-84	-3	-3	21	3	0	29
155.812	0	85	100	24	216	199	41	83	106	46	193	196	31	3	2	-94	-2	0	-83	-4	-2	21	4	0	30
155.935	0	85	101	23	216	199	42	83	106	46	192	197	32	4	2	-93	-1	0	-83	-4	-3	22	4	0	30
156.058	0	84	101	24	216	199	41	83	107	46	192	197	32	3	2	-94	-1	0	-83	-3	-3	22	4	0	30
156.18	0	85	101	25	215	200	41	82	107	47	192	198	32	3	3	-96	0	0	-83	-4	-2	22	3	0	30
156.303	0	86	101	24	215	199	41	82	107	47	192	198	31	4	3	-95	0	0	-84	-4	-3	22	3	0	28
156.426	0	85	100	23	215	200	42	83	106	46	193	197	32	4	2	-93	-1	0	-83	-4	-3	22	4	1	30
156.549	0	85	100	24	215	200	41	83	106	46	192	197	31	3	2	-93	-1	0	-82	-3	-2	22	3	0	29
156.672	0	85	101	23	215	199	41	83	106	47	191	197	31	3	2	-93	-1	0	-82	-4	-3	22	3	0	30
156.795	0	86	100	24	216	200	41	83	107	46	192	198	31	3	2	-95	-2	0	-84	-4	-3	22	4	0	30
156.918	0	85	100	23	217	201	40	83	107	47	193	197	32	4	2	-95	0	0	-84	-4	-3	22	4	0	31
157.041	0	86	101	24	215	200	41	83	107	46	192	198	32	3	3	-93	-1	0	-83	-4	-2	21	3	0	29
157.164	0	85	101	23	216	200	41	83	106	46	191	198	31	3	2	-93	0	0	-83	-3	-3	21	3	1	29
157.286	0	85	100	24	215	201	42	83	106	46	192	198	32	3	3	-94	-1	0	-84	-3	-3	22	4	0	28
157.409	0	86	101	24	217	200	41	83	105	46	193	197	31	4	3	-94	-1	0	-84	-4	-3	21	4	0	29
157.532	0	85	100	24	216	200	42	83	106	47	192	197	31	3	2	-94	-1	0	-82	-4	-3	22	3	0	30
157.655	0	86	101	24	216	200	40	83	107	47	192	198	32	3	3	-95	-1	0	-85	-4	-3	21	3	0	30
157.778	0	85	101	24	215	199	41	84	106	47	192	197	31	3	2	-94	-1	0	-84	-4	-3	23	3	0	29
157.901	0	86	101	23	215	199	42	83	106	46	191	197	31	3	3	-93	-1	0	-83	-3	-3	21	4	0	29
158.024	0	86	101	24	214	199	41	83	106	46	190	197	31	3	3	-94	-1	0	-83	-4	-1	22	4	0	29
158.147	0	86	100	23	215	199	42	83	106	46	191	196	32	3	2	-94	0	0	-84	-3	-2	21	3	0	30
158.269	0	86	101	24	215	200	42	82	106	46	191	197	32	4	3	-94	-1	0	-84	-4	-3	21	4	0	29
158.392	0	86	101	24	215	199	41	83	107	47	192	196	32	4	3	-95	-1	0	-83	-5	-3	22	3	0	30
158.515	0	85	100	24	214	198	40	83	106	46	190	197	32	3	2	-94	-1	0	-83	-4	-3	22	3	0	29
158.638	0	85	100	23	214	197	41	82	105	45	191	196	31	3	2	-93	0	0	-83	-3	-3	21	3	0	29
158.761	0	85	99	24	215	198	41	83	106	46	191	196	31	4	2	-94	0	0	-84	-4	-3	21	3	0	30
158.884	0	85	100	23	214	198	41	82	106	46	191	195	30	3	3	-94	-1	0	-83	-3	-3	21	3	0	29
159.007	0	85	100	23	215	198	41	82	106	46	191	196	31	3	3	-94	-1	0	-82	-3	-3	22	4	0	29
159.13	0	85	100	24	215	198	40	82	107	46	191	195	31	3	3	-95	-1	-1	-83	-4	-3	22	4	0	29
159.252	0	84	100	24	213	197	41	82	105	45	191	195	31	3	3	-94	-2	0	-84	-4	-3	22	3	0	28
159.375	0	85	100	23	214	197	41	82	105	46	190	195	31	3	3	-93	-1	-1	-83	-4	-2	22	4	0	29
159.498	0	85	99	23	214	197	40	81	105	46	190	194	30	3	2	-93	0	0	-83	-4	-2	22	3	0	29
159.621	0	84	99	23	213	197	40	82	105	46	190	194	31	4	3	-93	0	0	-83	-4	-3	22	3	0	29
159.744	0	85	100	24	214	197	41	82	105	46	190	194	31	3	3	-95	0	0	-83	-4	-2	22	3	0	30
159.867	0	83	101	24	215	198	41	82	106	47	190	194	31	3	3	-95	0	0	-83	-4	-3	22	3	0	30
159.99	0	84	100	24	214	196	40	81	105	46	190	194	31	3	2	-93	-1	-1	-83	-4	-2	22	4	0	29
160.113	0	85	100	23	213	196	41	81	105	45	190	193	31	3	2	-93	0	0	-83	-3	-3	22	4	0	29
160.236	0	85	100	24	214	196	41	81	104	45	189	193	30	3	3	-94	-1	0	-83	-3	-4	21	4	0	29
160.358	0	84	99	23	213	196	40	81	104	45	189	193	30	3	3	-93	-1	0	-82	-3	-2	21	3	0	28
160.481	0	84	99	24	214	196	41	82	105	46	190	193	30	2	2	-93	-1	0	-82	-3	-3	22	3	0	29
160.604	0	84	100	24	214	197	40	81	105	46	190	194	31	3	3	-94	-1	0	-83	-3	-2	21	4	0	30
160.727	0	85	99	24	213	196	41	81	105	46	191	192	31	3	3	-94	0	0	-83	-3	-2	22	4	0	29
160.85	0	84	99	23	213	195	41	82	105	46	189	193	30	3	2	-93	-1	0	-83	-3	-2	21	3	0	29
160.973	0	85	100	24	213	196	41	82	105	47	189	193	30	3	3	-92	-1	0	-82	-3	-2	22	3	0	29
161.096	0	84	99	22	213	195	40	81	105	45	189	192	30	3	2	-93	-1	0	-82	-4	-3	22	4	0	29
161.219	0	84	100	23	214	196	40	82	105	47	190	193	31	3	2	-95	-1	0	-82	-4	-3	21	4	0	29
161.341	0	84	99	24	214	196	41	82	104	47	189	192	31	3	2	-94	0	0	-81	-4	-3	22	4	0	29
161.464	0	84	99	24	214	195	40	81	104	46	189	191	31	2	2	-94	-1	0	-83	-4	-2	21	3	0	29
161.587	0	84	99	23	213	195	40	81	105	45	189	192	30	3	2	-93	-1	0	-82	-3	-2	22	3	0	28
161.71	0	85	99	23	214	195	41	82	104	45	189	191	31	3	2	-93	0	0	-83	-3	-3	21	3	0	28
161.833	0	85	100	23	214	196	41	82	105	46	189	193	31	3	2	-94	0	0	-81	-3	-3	22	4	0	29
161.956	0	85	99	23	213	196	40	82	105	46	190	192	31	5	2	-94	0	0	-81	-3	-2	21	3	0	30
162.079	0	84	100	24	214	197	40	81	105	46	189	193	31	3	2	-95	0	0	-82	-3	-2	21	3	0	30
162.202	0	84	100	24	213	196	40	82	104	46	189	192	31	3	2	-93	-1	0	-83	-3	-3	21	4	0	29
162.324	0	84	99	23	214	196	41	82	104	45	188	192	31	3	3	-92	-1	0	-81	-4	-3	22	3	0	28
162.447	0	85	99	23	214	196	41	82	104	46	188	192	31	3	2	-92	-1	0	-81	-4	-3	22	4	0	29
162.57	0	84	100	23	215	196	41	82	104	45	189	193	30	3	3	-94	-1	0	-82	-4	-3	21	4	0	29
162.693	0	84	99	24	214	197	40	82	105	46	189	193	30	4	2	-94	-1	0	-82	-4	-3	21	3	0	29
162.816	0	85	100	25	214	197	41	82	106	46	189	193	31	4	3	-95	-2	0	-82	-4	-2	21	3	0	29
162.939	0	85	100	25	213	196	40	81	104	46	190	193	31	3	2	-92	0	0	-83	-3	-3	22	3	0	28
163.062	0	83	99	23	214	196	41	81	104	46	190	192	31	3	2	-94	-1	0	-83	-3	-2	21	4	0	30
163.185	0	84	100	23	214	196	41	81	105	45	190	192	31	3	2	-92	0	0	-82	-4	-3	21	3	0	29
163.308	0	84	100	24	214	197	40	82	104	46	190	193	32	4	3	-93	0	0	-81	-4	-2	21	4	0	29
163.43	0	85	99	24	215	197	40	82	105	46	190	193	31	2	2	-94	0	0	-82	-4	-2	21	3	0	29
163.553	0	85	100	23	214	197	40	82	105	46	191	193	31	4	2	-95	-1	0	-82	-3	-3	22	4	0	29
163.676	0	85	100	23	214	197	42	81	104	45	190	193	31	4	2	-93	-1	0	-83	-4	-3	22	3	0	28
163.799	0	84	99	24	214	197	41	82	105	45	190	193	32	3	2	-92	0	0	-81	-3	-2	21	3	0	29
163.922	0	84	100	24	214	197	41	81	105	45	190	193	30	3	3	-92	-1	0	-82	-4	-3	21	4	0	29
164.045	0	85	99	23	214	197	41	82	104	46	190	193	30	4	2	-94	-1	0	-82	-4	-3	22	3	0	29
164.168	0	85	100	23	214	198	41	82	105	46	190	193	31	3	2	-94	0	0	-82	-4	-3	21	3	0	29
164.291	0	84	100	24	214	196	40	82	105	45	189	193	31	3	2	-92	0	0	-81	-4	-3	20	4	0	29
164.413	0	85	99	23	215	197	41	82	104	45	190	194	31	3	2	-92	-1	0	-82	-3	-2	22	4	0	29
164.536	0	85	99	24	215	197	41	82	105	46	190	193	30	2	2	-93	-1	0	-83	-4	-3	21	3	0	29
164.659	0	85	100	24	214	197	41	82	105	45	190	194	30	3	3	-93	-1	0	-82	-4	-3	20	3	0	29
164.782	0	85	99	24	214	198	40	82	105	46	191	194	31	4	2	-93	0	0	-82	-3	-3	21	3	0	29
164.905	0	85	100	23	214	198	41	82	105	46	191	194	30	3	3	-94	-1	0	-83	-4	-3	21	3	0	30
165.028	0	85	100	25	214	198	41	82	104	46	190	193	31	3	2	-93	-1	0	-83	-4	-3	21	3	0	28
165.151	0	84	100	23	214	197	41	82	104	45	190	193	31	4	2	-92	-1	0	-82	-4	-3	21	4	0	28
165.274	0	84	99	24	215	198	41	81	104	45	190	193	32	3	2	-92	0	0	-81	-4	-2	22	3	0	28
165.396	0	84	100	23	215	197	41	82	104	45	189	194	32	4	1	-93	-1	0	-82	-4	-3	21	3	0	29
165.519	0	84	100	23	214	197	41	81	104	46	190	194	31	3	2	-94	-1	0	-82	-3	-2	21	3	0	29
165.642	0	85	100	24	215	199	41	82	105	46	191	195	31	3	2	-94	-1	0	-82	-4	-4	21	3	0	30
165.765	0	84	100	24	215	197	41	82	105	46	190	194	31	3	2	-93	0	0	-82	-4	-3	22	3	0	29
165.888	0	85	100	23	214	198	42	81	104	45	190	194	32	3	2	-91	-1	0	-82	-3	-3	21	4	0	28
166.011	0	84	99	23	214	198	41	81	104	46	190	194	31	3	2	-93	-1	0	-82	-4	-3	20	4	1	29
166.134	0	84	100	24	215	198	42	81	104	45	191	194	31	3	3	-93	-1	0	-82	-4	-3	22	3	0	29
166.257	0	85	100	23	215	199	41	81	105	46	191	195	31	3	3	-92	0	0	-82	-3	-3	21	3	0	29
166.38	0	85	100	24	215	199	41	81	105	46	191	195	31	3	2	-93	-1	0	-82	-4	-3	22	3	0	29
166.502	0	84	100	25	215	198	42	82	104	46	191	195	32	4	3	-92	-1	0	-84	-3	-2	22	3	0	29
166.625	0	85	100	24	215	199	41	81	105	46	191	195	31	3	3	-93	-2	0	-83	-3	-3	22	3	0	29
166.748	0	85	99	23	216	198	41	82	105	46	192	195	31	3	2	-92	-1	0	-82	-4	-2	21	3	0	28
166.871	0	85	100	24	216	199	41	82	105	46	191	196	31	3	3	-93	-1	0	-83	-3	-3	21	3	0	29
166.994	0	85	100	23	216	200	42	83	105	46	191	196	32	3	2	-94	-1	0	-84	-4	-3	22	3	0	29
167.117	0	85	100	23	216	200	42	82	106	46	191	197	32	4	2	-94	-1	0	-83	-4	-2	22	3	0	30
167.24	0	85	100	24	216	199	41	82	105	46	191	196	32	4	2	-93	-1	0	-83	-4	-3	21	3	0	28
167.363	0	85	99	24	217	199	42	82	105	45	191	196	32	3	2	-92	0	0	-83	-3	-2	21	3	0	28
167.485	0	85	100	24	214	199	41	81	105	45	191	197	32	4	3	-93	-1	0	-83	-3	-3	21	3	0	29
167.608	0	84	100	24	216	201	41	83	105	46	191	197	31	3	2	-93	-1	0	-83	-4	-2	21	4	0	30
167.731	0	85	101	24	216	202	42	82	106	45	192	198	33	3	2	-92	-1	0	-83	-4	-3	21	4	0	30
167.854	0	86	101	24	217	202	41	82	106	46	191	198	32	3	2	-94	-1	0	-83	-3	-3	22	3	0	29
167.977	0	85	100	25	217	201	42	82	105	47	191	197	31	3	2	-92	-1	0	-84	-4	-3	22	3	0	29
168.1	0	85	100	23	216	201	42	82	106	45	192	198	32	3	2	-92	-2	0	-83	-4	-3	22	4	0	30
[truncated: 1,381 more rows]

## Sheet: Add_info
Time	Marker	Accel_x	Accel_y	Accel_z	Gyro_x	Gyro_y	Gyro_z	Magnet_x	Magnet_y	Magnet_z	battery		ld_gain	pd_gain
[truncated: 2,748 more rows]
