# Supplementary material for: Charitable crowdfunding donation-intention estimation depending on emotional project images using fNIRS-based functional connectivity
Source: PLoS One. 2024 May 8;19(5):e0303144. doi: 10.1371/journal.pone.0303144 (PMC11078340; doi:10.1371/journal.pone.0303144)
Supplement: S1 File — (ZIP) [file pone.0303144.s001.zip › Some donation dataset/negative/subject57.xlsx]

## Sheet: D780
	SNR :	47	47	57	43	57	55	42	51	52	45	55	51	44	53	43
Time	Marker	ch1	ch2	ch3	ch4	ch5	ch6	ch7	ch8	ch9	ch10	ch11	ch12	ch13	ch14	ch15
0.24576	0	330	221	389	258	307	270	344	296	239	271	324	264	350	394	599
0.36864	0	330	221	389	258	307	270	344	296	239	271	324	264	350	394	599
0.49152	0	326	214	387	254	304	273	344	296	242	271	325	270	355	397	593
0.6144	0	325	208	383	249	296	271	338	295	239	266	323	274	354	399	591
0.73728	0	327	208	382	252	296	273	337	296	239	265	324	278	355	403	588
0.86016	0	325	209	382	252	294	273	339	298	239	268	324	278	356	407	589
0.98304	0	327	212	383	255	293	276	341	299	241	269	325	276	358	410	588
1.10592	0	328	215	383	257	295	278	343	300	242	269	327	276	359	412	592
1.2288	0	326	210	379	253	292	279	339	296	239	267	323	274	358	411	584
1.35168	0	325	208	376	252	289	277	341	297	239	267	323	274	356	411	583
1.47456	0	326	209	377	254	291	278	341	296	239	267	324	275	355	412	586
1.59744	0	326	211	378	255	291	277	339	297	241	266	325	275	358	413	588
1.72032	0	328	213	381	257	291	277	342	299	241	268	326	275	360	414	588
1.8432	0	329	215	382	259	295	279	346	300	241	271	326	274	360	416	592
1.96608	0	325	207	376	254	291	279	341	296	238	266	325	273	354	412	584
2.08896	0	325	206	374	253	289	278	337	294	237	264	324	274	354	411	581
2.21184	0	326	208	375	254	290	278	339	296	237	265	323	274	355	412	584
2.33472	0	326	209	377	254	291	278	341	297	239	266	324	273	355	413	584
2.4576	0	328	211	380	256	290	277	341	298	240	268	325	274	357	414	590
2.58048	0	328	214	381	258	293	277	342	299	241	266	327	274	360	415	590
2.70336	0	325	207	377	254	292	279	339	297	237	266	324	274	355	411	581
2.82624	0	325	204	372	253	288	278	337	295	237	264	323	272	352	410	578
2.94912	0	324	205	373	253	288	277	336	294	236	263	323	273	351	410	578
3.072	0	325	207	375	253	289	277	336	295	237	261	322	273	354	411	578
3.19488	0	327	209	377	254	290	278	340	298	239	265	325	274	355	412	581
3.31776	0	328	212	380	257	290	278	343	299	240	268	326	275	356	414	585
3.44064	0	327	210	380	255	292	280	339	299	238	267	326	274	353	414	583
3.56352	0	324	203	372	251	287	278	335	294	237	261	323	273	350	410	575
3.6864	0	324	205	373	251	289	278	337	295	236	264	323	274	351	411	576
3.80928	0	325	205	374	252	288	277	339	295	237	264	324	273	351	410	577
3.93216	0	325	207	376	253	288	276	337	297	238	263	324	274	353	412	581
4.05504	0	327	209	379	255	290	277	339	297	240	265	326	275	355	414	585
4.17792	0	327	209	380	256	292	280	341	299	238	268	326	274	355	412	582
4.3008	0	323	202	372	249	288	277	336	295	237	265	323	273	350	408	573
4.42368	0	323	203	372	250	288	277	335	295	237	262	323	273	349	409	575
4.54656	0	323	203	373	250	287	276	335	296	237	263	323	273	351	410	576
4.66944	0	324	206	376	252	287	277	338	299	238	266	324	275	353	410	579
4.79232	0	325	208	378	253	289	278	340	299	240	267	326	276	355	413	583
4.9152	0	327	211	381	255	292	278	340	300	239	268	327	275	358	415	585
5.03808	0	325	208	378	254	293	280	339	299	238	267	326	274	354	413	581
5.16096	0	321	201	371	250	286	278	338	296	236	266	323	274	350	409	574
5.28384	0	322	203	372	249	287	277	336	296	237	265	323	273	350	408	575
5.40672	0	322	203	371	250	287	276	333	296	237	263	324	273	352	409	577
5.5296	0	323	205	376	251	287	277	337	298	239	266	323	274	353	411	578
5.65248	0	324	208	378	253	289	278	340	300	240	269	326	275	353	416	584
5.77536	0	325	210	380	256	291	278	343	302	241	270	328	275	357	417	590
5.89824	0	322	206	377	252	290	280	337	299	239	267	325	274	352	415	583
6.02112	0	321	202	372	248	286	277	336	296	237	265	323	274	349	412	581
6.144	0	320	203	372	250	286	278	338	297	238	268	324	274	350	414	584
6.26688	0	323	204	373	249	286	277	337	298	238	266	325	274	350	415	587
6.38976	0	323	206	376	251	287	277	337	299	240	265	325	274	353	417	589
6.51264	0	323	209	379	252	289	277	340	300	241	270	327	275	355	418	595
6.63552	0	322	209	378	253	291	280	341	301	240	270	327	274	352	417	594
6.7584	0	321	202	372	248	286	277	336	296	237	266	324	273	349	414	589
6.88128	0	320	203	372	249	286	277	335	297	238	265	324	273	348	415	590
7.00416	0	320	204	373	250	287	277	338	298	238	267	324	273	346	417	589
7.12704	0	322	206	377	252	288	277	342	300	240	270	325	274	349	418	597
7.24992	0	323	210	379	254	290	278	341	301	242	268	326	273	354	419	599
7.3728	0	325	212	382	258	291	279	343	301	243	271	328	275	356	421	604
7.49568	0	320	205	377	252	291	280	341	300	239	270	326	273	351	417	594
7.61856	0	320	202	372	250	287	278	340	298	238	268	324	271	347	415	591
7.74144	0	321	204	374	251	288	278	338	298	238	266	325	273	349	414	592
7.86432	0	321	205	374	254	288	278	339	298	239	267	325	273	352	414	596
7.9872	0	322	208	378	256	290	279	343	301	240	272	326	274	353	414	604
8.11008	0	322	211	381	257	290	279	344	302	242	272	328	273	354	418	623
8.23296	0	322	210	380	258	293	281	343	301	241	271	327	274	352	416	631
8.35584	0	319	203	373	255	288	279	338	297	238	267	324	273	347	412	623
8.47872	0	319	205	375	254	289	280	342	298	239	269	324	272	347	416	623
8.6016	0	319	206	375	255	290	278	342	299	239	269	325	273	351	415	615
8.72448	0	321	208	378	257	291	278	342	300	241	268	326	273	354	418	613
8.84736	0	322	212	381	260	291	279	345	302	242	271	327	274	356	420	617
8.97024	0	324	214	384	263	293	280	349	304	242	275	328	274	357	423	617
9.09312	0	319	205	375	255	291	281	343	300	240	270	326	273	351	416	600
9.216	0	319	204	374	254	288	279	339	297	238	266	324	272	349	416	598
9.33888	0	320	205	374	254	289	279	341	297	239	268	324	272	350	416	599
9.46176	0	321	207	376	256	290	278	345	300	240	271	325	273	351	418	602
9.58464	0	324	210	381	259	291	278	345	302	241	271	328	273	355	419	607
9.70752	0	324	214	382	262	293	279	346	302	243	271	328	274	357	421	610
9.8304	0	322	211	382	261	296	281	346	302	240	271	327	273	355	420	604
9.95328	0	320	204	374	256	289	278	344	299	238	271	325	272	351	417	598
10.0762	0	321	207	376	256	290	280	343	299	239	269	325	273	351	417	601
10.199	0	322	207	375	257	289	279	341	299	239	268	325	273	353	419	603
10.3219	0	322	211	379	260	291	279	345	300	240	271	326	273	355	420	604
10.4448	0	324	214	381	262	294	279	349	302	242	275	327	273	359	423	611
10.5677	0	324	212	382	261	296	281	347	301	241	273	327	273	356	421	606
10.6906	0	321	205	374	255	290	278	341	297	239	266	324	273	351	417	601
10.8134	0	322	207	376	256	290	279	344	299	239	270	324	272	352	419	603
10.9363	0	322	209	376	257	291	279	345	300	240	271	325	273	353	419	602
11.0592	0	323	210	379	259	292	278	346	299	241	272	326	274	356	421	608
11.1821	0	324	215	382	263	293	279	347	301	241	272	327	273	359	424	611
11.305	0	326	215	384	265	297	281	350	303	242	275	328	274	359	424	614
11.4278	0	321	204	375	257	292	279	345	299	239	271	324	272	353	419	600
11.5507	0	321	205	374	257	290	278	343	297	238	269	324	273	353	418	600
11.6736	0	321	206	375	256	290	279	342	297	239	267	324	273	352	419	602
11.7965	0	323	209	376	257	291	278	345	300	239	270	324	273	353	423	603
11.9194	0	324	212	379	259	293	279	347	301	242	272	326	272	356	424	610
12.0422	0	325	214	382	263	294	279	348	301	241	272	328	274	359	425	613
12.1651	0	323	212	380	261	295	282	345	301	242	271	326	272	356	423	607
12.288	0	321	204	373	257	291	278	343	298	238	270	323	272	352	419	600
12.4109	0	322	207	375	257	291	278	345	299	238	270	324	273	352	421	602
12.5338	0	323	208	374	257	291	277	343	298	240	268	324	273	354	421	605
12.6566	0	323	211	377	258	293	278	344	300	240	269	325	273	355	423	606
12.7795	0	324	213	379	262	293	278	348	301	240	273	326	273	357	424	611
12.9024	0	324	212	380	260	295	280	348	301	240	272	326	273	354	423	614
13.0253	0	321	205	374	257	290	277	342	296	238	268	324	273	352	416	625
13.1482	0	321	206	375	259	291	279	343	297	239	267	324	273	354	418	636
13.271	0	321	208	375	260	292	278	345	298	239	270	323	273	354	419	635
13.3939	0	323	209	378	260	292	277	346	299	240	271	324	274	353	424	636
13.5168	0	324	212	380	264	295	280	347	300	241	270	326	274	358	425	632
13.6397	0	324	213	381	265	297	280	348	302	241	271	328	274	356	427	629
13.7626	0	321	203	374	258	291	279	345	298	238	269	322	272	352	419	614
13.8854	0	321	202	373	258	291	278	343	298	237	268	323	272	352	417	612
14.0083	0	321	203	374	258	290	278	341	296	238	265	322	272	350	420	612
14.1312	0	322	205	374	259	290	278	343	297	238	266	323	272	351	421	617
14.2541	0	324	208	377	260	293	278	347	300	240	271	325	273	353	423	617
14.377	0	325	211	381	263	293	278	348	301	241	272	326	274	356	425	625
14.4998	0	323	206	377	259	294	281	344	298	238	266	324	272	351	421	613
14.6227	0	321	202	372	257	289	277	341	296	237	265	321	271	348	419	610
14.7456	0	321	204	374	256	290	278	343	297	237	268	321	273	348	419	612
14.8685	0	321	204	374	257	290	277	343	297	238	267	320	273	347	421	620
14.9914	0	322	206	375	259	291	279	342	298	238	264	321	273	350	422	631
15.1142	0	324	208	377	260	293	277	344	300	238	268	323	273	352	424	645
15.2371	0	323	209	379	262	295	280	346	301	240	271	324	274	351	423	651
15.36	0	320	201	372	255	289	277	341	297	237	266	320	272	345	419	645
15.4829	0	321	202	373	256	290	276	339	295	237	262	319	272	343	422	646
15.6058	0	321	203	374	256	289	277	341	296	238	264	319	273	346	421	632
15.7286	0	322	205	375	258	290	277	344	300	240	267	322	271	348	424	628
15.8515	0	324	208	378	260	292	278	345	299	239	268	324	273	349	428	632
15.9744	0	325	210	380	262	294	277	346	301	240	268	325	273	351	429	635
16.0973	0	323	207	378	259	295	279	345	300	239	268	323	272	349	426	626
16.2202	0	321	200	372	255	289	277	341	297	238	266	320	272	343	425	620
16.343	0	321	203	372	255	289	277	342	297	237	265	322	271	344	424	619
16.4659	0	322	203	373	255	289	277	340	297	238	264	320	272	345	425	619
16.5888	0	323	207	376	258	291	276	343	300	239	266	322	272	346	429	620
16.7117	0	325	209	379	260	293	278	347	301	240	270	323	273	350	428	623
16.8346	0	326	211	382	264	296	278	349	302	241	271	326	273	352	430	626
16.9574	0	322	203	375	258	292	278	343	297	238	267	322	272	348	425	615
17.0803	0	323	202	372	257	290	277	343	297	238	268	321	271	347	425	616
17.2032	0	323	203	374	257	291	277	344	298	238	269	321	271	348	425	616
17.3261	0	324	203	374	258	291	277	345	298	239	268	323	272	349	425	618
17.449	0	324	207	377	260	292	277	346	300	240	268	323	272	351	429	622
17.5718	0	326	209	379	263	293	278	348	302	240	273	325	272	352	431	623
17.6947	0	324	203	374	259	293	277	347	299	238	270	322	271	347	426	618
17.8176	0	322	202	372	257	289	277	344	296	238	267	321	271	347	426	618
17.9405	0	324	203	373	257	292	277	344	298	238	266	320	272	348	426	620
18.0634	0	324	204	374	259	292	277	346	298	239	270	321	272	348	426	620
18.1862	0	324	207	377	261	293	277	349	300	240	272	323	273	351	428	625
18.3091	0	326	210	379	264	293	278	349	301	241	272	325	273	353	430	630
18.432	0	325	208	378	261	295	279	348	300	239	270	323	272	352	429	624
18.5549	0	322	199	370	257	290	276	345	298	237	268	320	272	347	424	617
18.6778	0	324	200	371	257	290	276	345	298	237	268	319	271	347	423	616
18.8006	0	323	202	371	257	290	276	343	296	237	267	321	271	347	424	618
18.9235	0	325	205	373	259	291	277	345	297	238	267	321	272	350	426	619
19.0464	0	326	207	376	261	292	276	348	300	240	271	322	273	353	428	622
19.1693	0	326	209	378	264	295	277	352	301	241	273	325	273	354	429	627
19.2922	0	323	202	372	258	292	278	344	296	238	268	322	272	349	424	615
19.415	0	323	200	369	257	289	275	342	295	237	265	319	270	348	423	615
19.5379	0	324	201	371	258	289	276	346	296	237	267	320	272	349	423	611
19.6608	0	325	203	371	259	292	275	347	297	238	268	321	272	350	423	616
19.7837	0	324	206	374	260	291	277	347	297	239	267	321	273	352	426	617
19.9066	0	326	208	376	262	293	276	348	298	239	269	322	274	354	427	619
20.0294	0	325	207	377	263	296	279	350	300	240	272	322	273	353	427	619
20.1523	0	323	200	371	257	289	276	347	296	237	267	319	271	346	425	612
20.2752	0	323	202	370	258	289	276	345	295	237	266	319	272	348	425	613
20.3981	0	324	202	370	259	291	276	346	295	237	266	320	272	349	424	614
20.521	0	324	204	373	260	292	276	349	298	239	270	321	273	351	425	614
20.6438	0	325	207	375	262	293	276	351	299	239	271	323	273	353	428	621
20.7667	0	327	209	377	265	294	276	351	299	241	271	324	274	356	429	622
20.8896	0	325	206	375	261	295	277	349	300	238	270	323	273	352	426	616
21.0125	0	324	201	370	258	291	275	349	296	236	270	321	273	351	425	613
21.1354	0	324	203	371	259	291	276	349	297	238	270	321	273	351	426	615
21.2582	0	325	204	373	261	293	277	348	296	238	267	322	274	352	427	614
21.3811	0	326	206	375	262	292	277	351	297	239	270	322	273	354	428	619
21.504	0	327	207	376	264	293	276	354	300	239	273	325	274	355	430	623
21.6269	0	326	207	378	262	296	279	353	300	239	273	324	274	354	429	621
21.7498	0	324	201	370	258	291	275	346	296	237	267	322	272	350	425	614
21.8726	0	324	202	371	260	292	276	349	296	236	268	320	273	350	426	615
21.9955	0	325	202	371	259	292	276	350	296	237	270	321	272	350	426	613
22.1184	0	325	206	373	261	294	275	351	298	238	269	323	273	352	427	618
22.2413	0	326	208	376	263	294	277	349	298	240	269	324	274	355	428	620
22.3642	0	328	211	378	264	294	276	353	300	240	272	325	274	356	430	620
22.487	0	327	209	377	263	297	279	353	301	239	274	326	274	354	428	620
22.6099	0	324	200	370	259	291	276	348	296	237	269	322	272	350	424	612
22.7328	0	324	201	370	258	291	274	346	295	236	266	321	272	349	425	613
22.8557	0	324	202	370	257	291	275	348	296	237	268	320	272	350	424	613
22.9786	0	326	205	373	260	291	276	349	298	238	272	323	273	351	425	613
23.1014	0	326	208	375	261	292	276	349	299	238	270	324	273	349	429	618
23.2243	0	328	209	378	262	294	276	350	300	240	270	325	273	353	430	620
23.3472	0	328	212	379	265	298	279	353	302	239	273	325	274	355	430	622
23.4701	0	324	203	373	259	291	276	349	297	236	270	322	273	349	425	613
23.593	0	325	202	371	258	290	276	347	296	236	269	323	272	348	425	614
23.7158	0	324	203	371	259	291	276	346	295	237	268	322	273	349	425	612
23.8387	0	327	206	373	260	291	276	347	297	237	269	322	273	351	426	615
23.9616	0	326	208	376	262	291	276	350	299	240	272	324	273	352	429	618
24.0845	0	328	210	378	263	292	277	350	298	240	272	326	272	354	430	622
24.2074	0	328	210	379	263	294	278	349	300	240	271	324	273	354	430	621
24.3302	0	324	202	372	258	289	276	345	297	237	269	322	272	349	424	614
24.4531	0	324	203	371	257	289	275	346	297	237	270	321	272	348	424	613
24.576	0	326	203	372	258	289	275	343	296	236	269	322	273	348	425	614
24.6989	0	325	206	374	259	290	276	344	296	237	269	322	272	351	426	615
24.8218	0	326	209	376	261	290	276	348	298	238	270	323	273	352	427	618
24.9446	0	328	211	379	263	291	275	350	301	240	275	324	274	354	430	624
25.0675	0	328	214	382	266	295	277	351	300	240	274	327	273	356	432	625
25.1904	0	325	205	375	259	290	278	345	297	237	270	324	273	351	426	616
25.3133	0	324	202	373	257	288	275	344	296	236	269	321	272	350	425	613
25.4362	0	324	204	372	258	288	275	345	296	237	271	322	273	349	423	613
25.559	0	324	205	374	258	288	275	344	296	238	269	323	272	347	426	616
25.6819	0	326	208	376	260	290	275	344	298	238	269	324	272	350	428	617
25.8048	0	326	212	378	263	291	275	348	300	239	274	325	273	354	429	620
25.9277	0	328	214	380	266	292	276	352	302	241	276	327	274	356	431	625
26.0506	0	327	212	380	265	294	279	350	300	239	275	327	274	355	430	621
26.1734	0	324	205	374	259	289	276	344	297	238	270	324	274	350	425	616
26.2963	0	324	205	373	260	288	275	346	297	238	272	324	273	350	426	616
26.4192	0	324	207	374	259	288	275	346	297	238	273	324	273	350	427	619
26.5421	0	326	209	376	261	289	276	347	298	238	272	325	273	352	428	620
26.665	0	326	212	378	263	291	277	347	299	239	272	326	273	355	430	622
26.7878	0	327	214	381	265	291	275	352	302	241	276	327	273	358	432	629
26.9107	0	327	212	381	265	295	279	352	302	240	277	327	274	355	429	627
27.0336	0	325	204	374	259	289	276	345	297	239	270	324	272	350	425	619
27.1565	0	323	205	375	260	289	276	344	297	238	271	323	272	351	425	620
27.2794	0	324	206	374	258	290	276	347	298	238	272	322	272	351	426	618
27.4022	0	324	210	377	261	291	275	349	299	239	274	324	272	353	428	623
27.5251	0	326	212	379	265	290	277	348	298	240	272	326	273	355	430	626
27.648	0	327	215	381	266	292	277	351	301	240	273	326	273	358	432	629
27.7709	0	329	217	384	269	295	278	354	302	241	278	327	273	360	433	634
27.8938	0	325	206	376	260	291	276	347	299	239	274	324	271	354	427	622
28.0166	0	324	205	374	260	289	276	345	298	238	270	322	271	351	426	621
28.1395	0	324	206	373	260	290	276	345	296	238	270	322	272	349	428	622
28.2624	0	325	208	376	260	290	276	348	298	238	273	322	271	351	429	624
28.3853	0	326	211	378	264	291	276	350	300	239	274	324	272	351	432	630
28.5082	0	328	214	379	265	292	276	349	300	242	273	325	272	354	434	634
28.631	0	329	217	382	267	294	277	352	301	240	275	326	272	358	435	637
28.7539	0	327	214	383	267	297	279	354	303	240	277	326	272	355	432	636
28.8768	0	324	206	375	261	290	276	349	298	239	273	323	272	351	428	628
28.9997	0	325	209	376	262	290	277	347	298	238	272	323	271	352	430	628
29.1226	0	326	209	376	263	290	277	348	299	239	271	322	272	352	430	629
29.2454	0	326	212	378	264	292	276	352	300	239	275	325	271	355	432	633
29.3683	0	327	214	380	265	293	276	352	301	240	277	326	272	357	434	638
29.4912	0	329	217	382	268	294	277	353	302	241	274	327	273	358	436	644
29.6141	0	329	216	383	269	297	279	354	303	241	277	327	272	360	436	641
29.737	0	324	207	376	262	291	277	350	299	238	274	323	272	352	430	632
29.8598	0	325	207	375	260	291	276	348	298	239	272	322	271	352	430	631
29.9827	0	325	208	375	262	290	276	347	297	239	269	322	271	351	429	629
30.1056	0	325	210	377	263	291	276	348	298	238	271	322	271	353	430	631
30.2285	0	327	213	380	265	292	277	352	300	239	276	324	272	355	433	637
30.3514	0	328	216	381	267	293	277	353	301	241	276	327	272	358	435	642
30.4742	0	330	219	383	270	295	277	355	302	242	275	328	272	361	436	647
30.5971	0	328	213	380	267	296	279	352	302	241	276	326	273	356	433	639
30.72	0	325	208	375	262	291	276	350	299	239	274	322	271	353	430	632
30.8429	0	325	209	375	262	291	276	349	298	239	273	323	272	352	429	632
30.9658	0	326	209	376	262	291	275	347	297	239	271	322	271	349	431	631
31.0886	0	327	212	377	263	292	276	350	299	239	272	322	272	353	432	634
31.2115	0	328	214	380	265	294	276	353	301	239	274	324	272	356	433	638
31.3344	0	329	217	382	269	294	277	354	301	241	275	326	272	358	435	644
31.4573	0	328	215	382	268	297	279	352	301	240	273	326	273	356	434	640
31.5802	0	326	208	375	262	291	276	348	299	238	272	322	271	353	430	633
31.703	0	326	209	377	263	291	276	350	298	239	273	323	272	353	430	637
31.8259	0	327	210	376	262	291	276	348	297	239	270	323	271	354	431	635
31.9488	0	327	213	377	264	292	277	349	297	239	270	323	272	356	433	637
32.0717	0	329	216	381	267	293	276	352	301	240	274	325	273	357	435	641
32.1946	0	331	219	383	268	294	277	355	302	241	277	327	272	360	437	649
32.3174	0	331	219	384	271	298	280	355	302	241	277	328	272	360	437	649
32.4403	0	325	208	375	263	292	276	347	298	238	270	324	272	354	431	638
32.5632	0	325	207	374	261	290	276	348	298	238	271	321	271	353	430	636
32.6861	0	325	208	374	261	291	277	347	298	239	271	322	271	354	429	638
32.809	0	326	210	375	263	291	276	346	297	239	269	322	271	354	430	642
32.9318	0	328	213	377	265	293	277	347	298	239	270	323	272	355	432	655
33.0547	0	329	216	380	267	293	276	351	300	239	273	324	271	359	431	676
33.1776	0	331	218	382	270	295	277	353	302	240	276	327	273	359	432	682
33.3005	0	326	210	378	263	294	278	346	299	239	269	323	271	355	427	666
33.4234	0	325	205	373	260	289	275	341	295	237	266	319	270	348	427	658
33.5462	0	325	205	373	259	290	275	343	296	237	266	318	270	348	427	658
33.6691	0	326	206	373	258	289	275	341	296	237	267	319	271	347	428	660
33.792	0	326	208	374	261	289	275	342	297	238	264	320	271	351	430	659
33.9149	0	327	212	377	263	291	275	343	298	239	267	321	271	354	431	658
34.0378	0	328	215	379	266	293	276	348	301	240	270	323	271	357	433	664
34.1606	0	328	212	380	264	294	278	346	299	239	271	323	271	355	431	660
34.2835	0	325	204	372	258	289	275	338	296	238	264	320	271	349	426	650
34.4064	0	325	205	373	259	288	276	340	296	237	264	319	270	349	426	650
34.5293	0	325	206	374	258	288	275	342	296	237	265	320	270	348	427	645
34.6522	0	326	208	375	260	288	275	342	296	238	266	321	270	350	428	652
34.775	0	327	211	377	261	290	276	342	297	237	266	321	271	353	429	652
34.8979	0	329	212	379	264	292	276	346	299	240	269	323	271	354	433	651
35.0208	0	326	208	376	259	291	277	344	298	237	269	321	270	351	429	645
35.1437	0	325	205	373	256	287	274	339	295	237	265	319	269	349	427	641
35.2666	0	325	206	374	257	289	275	338	295	237	263	320	270	349	428	637
35.3894	0	326	206	373	258	287	274	341	295	237	265	319	270	350	428	639
35.5123	0	327	209	376	260	289	275	344	298	238	268	322	270	352	430	644
35.6352	0	328	212	378	262	291	276	345	298	239	267	323	270	355	432	649
35.7581	0	329	214	380	264	293	277	345	298	239	269	324	271	357	433	650
35.881	0	324	204	373	257	289	275	342	296	237	266	319	270	351	428	639
36.0038	0	323	203	371	256	287	274	341	295	238	266	319	269	347	429	638
36.1267	0	324	204	372	255	287	275	338	294	237	263	318	270	345	430	635
36.2496	0	325	206	372	258	287	274	338	295	236	263	319	270	348	431	638
36.3725	0	326	209	375	259	290	275	343	296	237	265	320	270	351	431	642
36.4954	1	327	211	376	261	290	275	344	299	239	269	322	270	353	433	647
36.6182	0	329	213	379	264	294	276	345	299	239	269	324	270	355	435	649
36.7411	0	324	204	374	257	291	276	339	295	236	264	321	269	349	428	640
36.864	0	325	202	370	255	287	275	341	295	236	265	318	268	348	429	635
36.9869	0	325	203	371	256	288	274	342	295	236	266	321	269	348	429	638
37.1098	0	326	205	372	257	288	275	341	294	237	264	320	269	350	429	638
37.2326	0	328	208	375	259	290	275	343	296	238	266	320	270	353	432	641
37.3555	0	328	212	376	261	291	275	347	299	239	270	323	271	354	434	647
37.4784	0	329	213	378	264	294	276	350	300	239	272	324	271	355	435	649
37.6013	0	325	205	373	258	290	276	342	295	237	267	322	269	351	430	641
37.7242	0	325	205	371	258	289	275	343	297	236	266	319	269	351	431	641
37.847	0	326	206	372	258	290	276	346	298	236	269	321	270	351	431	642
37.9699	0	327	208	373	260	290	275	346	297	238	269	322	270	354	433	649
38.0928	0	328	210	375	262	292	275	347	297	238	269	323	269	356	434	652
38.2157	0	330	213	378	265	293	276	350	300	238	272	324	270	358	437	652
38.3386	0	328	211	379	264	296	278	352	300	239	274	325	270	357	436	653
38.4614	0	325	203	370	258	290	275	346	297	237	269	322	270	352	431	645
38.5843	0	326	204	371	259	290	274	345	296	238	268	321	270	353	432	642
38.7072	0	327	205	372	260	290	274	347	296	236	268	321	270	353	431	643
38.8301	0	328	208	373	260	292	274	350	299	237	273	322	270	355	434	645
38.953	0	328	211	375	262	293	275	351	298	239	271	324	271	356	435	650
39.0758	0	329	213	378	264	293	276	351	298	238	272	325	272	359	436	652
39.1987	0	330	215	380	266	297	277	355	302	239	275	325	271	360	438	652
39.3216	0	327	204	372	260	292	276	350	297	237	272	322	270	353	433	645
39.4445	0	326	204	370	259	291	275	347	295	237	269	320	270	352	432	643
39.5674	0	327	205	371	259	291	274	348	296	236	268	321	271	352	433	640
39.6902	0	327	206	372	260	292	275	350	297	236	271	322	271	354	432	641
39.8131	0	328	209	374	262	292	275	353	299	237	273	323	272	355	434	645
39.936	0	329	210	376	265	293	275	351	299	238	272	325	270	357	436	648
40.0589	0	330	214	378	267	295	276	355	300	239	275	325	272	360	438	649
40.1818	0	330	211	377	265	297	278	355	301	238	277	325	272	357	436	648
40.3046	0	326	204	370	259	292	274	351	297	237	272	322	270	351	433	640
40.4275	0	327	205	371	259	291	275	348	296	237	271	322	270	351	434	637
40.5504	0	327	204	371	261	292	275	350	297	237	271	321	271	353	433	637
40.6733	0	327	207	373	262	293	275	353	298	238	275	322	272	355	434	639
40.7962	0	328	209	375	264	294	275	354	300	240	275	326	272	356	435	646
40.919	0	328	212	377	266	295	277	354	300	240	275	325	272	358	438	648
41.0419	0	330	213	378	267	298	277	355	301	240	277	325	273	358	438	645
41.1648	0	326	204	371	262	292	275	353	298	237	276	323	272	354	432	637
41.2877	0	327	206	372	261	294	276	353	299	237	274	323	272	354	433	640
41.4106	0	328	207	373	262	293	275	350	297	238	273	322	272	355	434	639
41.5334	0	329	209	375	265	295	275	353	298	238	275	324	272	356	436	640
41.6563	0	329	211	376	266	295	275	356	301	240	278	326	273	359	437	647
41.7792	0	330	212	379	267	297	276	357	300	241	279	328	274	360	440	652
41.9021	0	332	216	381	271	300	277	358	302	242	279	328	274	362	441	655
42.025	0	328	207	376	264	296	277	355	299	239	278	325	273	355	436	641
42.1478	0	326	204	372	261	294	275	352	298	238	275	323	273	353	434	641
42.2707	0	327	205	373	262	294	275	350	296	238	272	323	272	352	435	639
42.3936	0	327	206	374	262	293	275	349	297	238	272	322	273	353	435	640
42.5165	0	327	208	376	264	296	276	353	298	239	275	323	273	355	437	644
42.6394	0	328	211	378	266	295	276	354	299	240	277	326	273	356	438	648
42.7622	0	330	213	380	269	296	276	354	300	241	276	326	273	359	439	652
42.8851	0	329	213	381	267	300	278	353	300	241	277	326	273	357	438	647
43.008	0	326	204	374	262	294	274	349	297	238	273	322	272	352	432	637
43.1309	0	326	204	373	261	292	275	348	297	238	272	322	273	349	432	638
43.2538	0	324	205	373	261	292	274	345	295	238	269	321	271	345	434	636
43.3766	0	326	208	375	262	292	275	345	297	239	270	321	272	349	434	635
43.4995	0	327	210	378	264	294	276	350	298	239	274	323	273	352	436	641
43.6224	0	329	213	379	266	295	276	351	299	239	274	325	273	355	436	645
43.7453	0	330	215	382	268	298	276	351	300	241	274	326	273	357	438	649
43.8682	0	326	208	377	262	295	276	347	298	238	272	323	272	351	433	641
43.991	0	326	205	374	260	291	274	347	297	239	272	321	273	350	431	635
44.1139	0	326	207	376	261	292	275	346	296	239	271	323	273	347	432	638
44.2368	0	326	208	375	262	293	275	345	296	238	268	322	272	349	433	638
44.3597	0	326	211	378	263	293	276	347	298	238	271	323	273	351	435	638
44.4826	0	328	213	380	265	293	276	351	300	240	274	325	273	354	436	645
44.6054	0	330	215	382	268	295	276	351	300	241	274	327	273	356	438	650
44.7283	0	327	210	380	263	297	278	347	298	239	270	324	272	352	433	639
44.8512	0	325	205	374	259	290	273	345	295	238	268	319	271	347	431	634
44.9741	0	325	206	375	258	291	274	345	295	237	269	320	272	347	431	634
45.097	0	325	207	375	259	289	274	343	296	238	267	321	271	346	431	636
45.2198	0	327	209	377	261	290	275	344	295	239	266	321	272	348	432	637
45.3427	0	326	212	379	261	292	276	347	298	238	269	322	273	351	433	638
45.4656	0	328	214	380	265	293	274	350	300	240	273	323	272	353	435	644
45.5885	0	329	214	382	265	294	278	348	299	240	272	324	273	351	434	641
45.7114	0	326	205	375	258	289	275	341	295	238	266	320	272	345	428	633
45.8342	0	324	204	374	257	289	273	343	293	236	266	318	271	343	428	628
45.9571	0	324	205	373	257	287	274	342	294	236	267	319	271	343	428	630
46.08	0	326	207	375	258	287	273	340	295	236	265	320	272	343	429	629
46.2029	0	326	211	377	260	289	274	343	296	238	264	320	272	344	432	632
46.3258	0	328	214	379	261	290	275	346	298	238	268	321	272	346	434	635
46.4486	0	330	216	382	264	291	274	348	299	238	271	323	272	350	434	640
46.5715	0	328	213	380	262	293	276	345	298	239	268	321	272	347	430	634
46.6944	0	326	205	373	258	287	273	341	295	237	265	318	272	343	427	629
46.8173	0	327	207	375	257	288	274	342	295	236	266	317	271	339	429	626
46.9402	0	326	207	374	257	288	274	342	296	236	266	319	271	342	429	628
47.063	0	328	210	375	260	288	275	342	295	237	265	320	273	344	429	631
47.1859	0	328	212	378	261	289	274	344	297	237	267	320	272	347	430	630
47.3088	0	330	215	380	262	289	273	348	299	239	272	323	273	349	433	638
47.4317	0	328	211	380	261	292	276	346	298	237	270	321	272	346	430	634
47.5546	0	326	206	374	257	287	273	341	294	237	264	319	271	342	429	627
47.6774	0	326	207	373	258	289	274	343	294	236	266	318	272	342	428	631
47.8003	0	327	208	375	259	288	274	345	295	236	267	319	272	343	428	628
47.9232	0	327	211	376	261	289	274	346	296	237	268	321	272	344	430	635
48.0461	0	330	212	378	263	290	274	346	297	239	267	321	272	347	432	637
48.169	0	330	215	381	265	291	275	350	299	239	270	322	273	349	434	638
48.2918	0	332	218	382	267	294	276	353	301	240	274	324	274	350	435	643
48.4147	0	326	207	375	260	290	275	346	297	237	269	320	271	344	430	633
48.5376	0	327	207	373	260	288	274	344	295	236	267	318	271	342	429	630
48.6605	0	327	206	373	260	289	273	345	296	236	267	317	272	343	429	629
48.7834	0	328	209	375	260	289	274	348	297	236	269	318	271	340	432	630
48.9062	0	329	211	376	262	289	274	349	297	238	269	320	271	344	434	634
49.0291	0	331	214	378	264	290	274	350	298	237	269	322	273	348	435	638
49.152	0	331	216	380	267	292	274	354	300	239	274	323	272	351	436	640
49.2749	0	332	215	380	268	296	277	356	302	239	276	323	272	349	435	641
49.3978	0	328	207	373	262	290	274	349	298	237	270	320	271	345	431	633
49.5206	0	328	207	373	262	291	274	349	297	237	269	319	272	345	431	631
49.6435	0	328	208	373	263	291	274	352	297	237	271	320	272	346	430	632
49.7664	0	329	210	375	264	292	274	354	300	237	273	321	272	346	432	635
49.8893	0	330	213	377	266	293	274	353	300	239	271	322	272	350	433	640
50.0122	0	331	215	378	268	294	274	355	301	239	272	322	273	352	436	641
50.135	0	331	215	381	269	297	277	357	302	240	277	323	272	352	437	645
50.2579	0	328	207	374	264	291	274	353	299	237	274	320	271	347	432	638
50.3808	0	328	208	373	263	293	275	351	298	236	272	322	271	347	433	636
50.5037	0	328	210	374	263	293	275	351	298	237	271	321	272	345	434	636
50.6266	0	330	211	375	265	293	275	355	299	238	274	322	271	347	436	640
50.7494	0	330	214	378	266	295	276	355	301	238	276	322	272	350	437	644
50.8723	0	331	215	379	268	295	275	355	301	239	275	325	273	353	438	648
50.9952	0	333	217	380	272	296	276	356	302	240	277	325	272	356	440	650
51.1181	0	331	213	379	268	299	278	357	302	239	278	324	272	352	436	644
51.241	0	327	206	373	263	292	275	351	298	238	273	322	271	348	433	640
51.3638	0	328	206	372	262	292	275	348	297	237	270	321	271	347	434	638
51.4867	0	328	207	372	263	292	274	347	297	237	270	321	271	347	433	636
51.6096	0	329	210	375	265	292	275	352	298	237	273	322	271	348	434	642
51.7325	0	330	213	376	267	294	275	352	300	239	274	324	272	350	436	648
51.8554	0	331	215	378	268	294	275	352	299	240	272	325	272	353	437	648
51.9782	0	333	218	380	270	296	276	354	301	240	276	326	272	356	439	650
52.1011	0	331	215	380	268	298	278	354	302	239	277	326	272	352	437	650
52.224	0	328	207	373	263	291	274	349	298	238	272	323	271	348	431	641
52.3469	0	329	207	372	263	292	274	346	297	237	269	322	272	347	432	638
52.4698	0	329	209	373	263	291	274	345	297	238	270	321	272	347	432	639
52.5926	0	330	211	375	265	291	275	349	298	238	273	324	272	349	433	642
52.7155	0	330	215	377	266	293	274	349	299	239	271	325	273	351	435	646
52.8384	0	330	217	378	268	293	275	348	299	240	271	326	272	353	437	651
52.9613	0	332	216	380	270	297	278	352	302	240	275	327	273	354	438	648
53.0842	0	329	209	374	263	291	275	348	298	237	273	324	272	347	434	642
53.207	0	329	210	373	263	291	275	346	297	238	271	322	272	346	435	646
53.3299	0	330	210	374	263	292	274	345	297	237	270	323	272	347	435	644
53.4528	0	330	212	375	265	290	276	347	298	239	271	323	271	350	436	648
53.5757	0	331	216	378	268	292	276	350	299	239	275	325	272	352	438	652
53.6986	0	333	218	380	269	293	275	351	301	240	274	325	272	354	441	657
53.8214	0	334	221	383	271	296	277	353	300	242	274	327	272	356	443	658
53.9443	0	329	212	377	265	295	277	348	299	239	274	325	273	350	437	648
54.0672	0	328	208	372	261	290	274	348	298	238	272	322	271	348	434	647
54.1901	0	329	210	373	263	290	275	345	296	238	270	322	272	346	435	646
54.313	0	329	209	373	263	290	274	344	296	238	268	321	271	348	435	646
54.4358	0	330	213	376	264	292	275	348	298	238	273	322	272	350	438	650
54.5587	0	331	216	379	266	292	275	351	299	240	273	325	272	351	439	654
54.6816	0	333	219	380	269	293	275	350	299	240	274	326	272	354	441	659
54.8045	0	333	220	383	270	297	277	351	301	241	275	326	271	355	441	658
54.9274	0	329	209	374	262	291	274	347	298	238	272	321	271	348	435	646
55.0502	0	329	207	372	261	289	275	346	297	238	270	320	271	345	434	646
55.1731	0	328	209	372	261	289	274	343	297	238	268	321	270	346	435	646
55.296	0	330	210	374	262	289	274	344	297	238	267	321	271	347	434	642
55.4189	0	331	214	377	265	291	276	348	298	238	272	322	271	348	437	648
55.5418	0	332	216	380	265	291	274	350	300	240	273	324	271	349	439	653
55.6646	0	333	219	381	268	293	275	351	301	241	273	324	272	352	442	658
55.7875	0	331	217	381	269	296	278	350	302	240	273	323	270	352	439	652
55.9104	0	329	209	373	261	290	275	346	298	238	272	320	270	346	433	642
56.0333	0	329	208	374	261	289	275	346	298	238	270	321	270	346	432	644
56.1562	0	329	209	373	261	289	275	343	296	238	268	321	270	346	433	643
56.279	0	330	212	376	262	289	275	344	297	238	269	321	271	347	434	643
56.4019	0	332	214	377	263	291	275	348	300	238	272	321	271	349	436	650
56.5248	0	333	217	378	266	293	275	349	299	240	274	324	270	350	438	651
56.6477	0	331	215	379	266	294	277	347	299	239	271	322	271	349	436	648
56.7706	0	328	208	372	259	288	275	343	295	237	267	318	269	342	434	642
56.8934	0	329	209	373	260	290	274	345	297	238	270	319	270	344	434	643
57.0163	0	329	209	373	260	288	274	344	297	237	267	319	269	344	432	645
57.1392	0	330	212	375	262	290	275	343	296	238	268	320	270	344	436	647
57.2621	0	331	214	378	263	291	275	346	299	239	270	321	270	347	436	647
57.385	0	331	218	379	265	292	275	349	301	239	273	322	271	348	440	655
57.5078	0	333	217	381	266	294	277	351	300	240	274	323	270	350	439	653
57.6307	0	329	207	372	259	289	275	342	296	238	266	318	270	344	432	642
57.7536	0	328	205	371	258	288	274	341	295	237	266	316	268	343	430	638
57.8765	0	329	206	370	257	288	273	343	296	237	268	316	268	341	432	638
57.9994	0	330	207	372	259	288	274	341	295	237	266	318	270	342	433	639
58.1222	0	329	211	374	261	289	274	342	296	237	264	317	269	345	434	644
58.2451	0	331	213	376	261	290	274	345	297	239	268	319	269	345	435	644
58.368	0	332	215	378	264	292	274	349	300	240	270	321	269	349	437	650
58.4909	0	330	210	376	261	292	276	345	297	238	267	320	269	346	434	643
58.6138	0	328	205	370	256	287	272	339	295	237	264	317	269	342	430	638
58.7366	0	328	206	370	257	287	274	341	296	235	266	316	269	342	429	635
58.8595	0	329	206	371	257	287	273	343	295	236	265	317	269	342	429	639
58.9824	0	329	210	372	259	290	274	342	295	237	264	318	270	341	433	640
59.1053	0	330	210	373	261	289	274	343	296	237	264	319	269	345	434	640
59.2282	0	331	213	376	263	290	273	347	299	238	270	320	270	346	435	648
59.351	0	331	214	378	263	294	275	348	300	238	271	322	269	345	436	648
59.4739	0	328	205	371	258	288	273	342	296	237	264	318	269	343	429	638
59.5968	0	328	205	369	258	288	273	342	295	236	264	317	269	343	429	636
59.7197	0	329	206	371	257	289	273	345	296	236	267	316	269	343	429	636
59.8426	0	329	208	372	259	289	274	346	297	237	267	318	270	344	431	643
59.9654	0	330	211	375	261	291	274	345	297	237	265	320	270	347	433	643
60.0883	0	331	213	376	264	291	274	349	298	238	267	320	270	349	434	645
60.2112	0	333	216	378	267	294	275	352	301	238	272	322	271	351	435	651
60.3341	0	329	207	372	260	291	275	348	299	237	269	320	270	347	431	642
60.457	0	329	205	370	259	289	273	344	296	237	265	318	270	341	431	639
60.5798	0	329	207	370	259	289	273	346	297	236	267	318	270	345	431	639
60.7027	0	330	207	371	259	291	274	348	297	236	270	320	269	346	432	640
60.8256	0	331	210	373	263	290	274	350	298	238	270	321	270	348	433	644
60.9485	0	331	213	376	264	292	275	350	299	237	269	322	271	351	434	648
61.0714	0	333	216	377	267	293	275	353	301	240	273	323	271	353	436	649
61.1942	0	331	211	374	263	294	276	352	300	238	273	323	270	349	433	644
61.3171	0	329	207	371	261	290	274	349	298	237	269	321	270	347	433	646
61.44	0	330	208	371	262	291	274	349	298	237	269	321	270	349	433	645
61.5629	0	330	209	372	262	290	274	350	298	237	271	321	271	350	433	646
61.6858	0	331	211	374	264	292	275	354	301	238	274	322	271	352	435	650
61.8086	0	332	213	376	267	294	275	354	300	240	274	323	271	353	437	653
61.9315	0	334	215	378	269	296	276	354	302	240	274	324	271	355	437	655
62.0544	0	329	208	373	262	293	276	352	300	237	273	321	271	349	433	645
62.1773	0	329	205	370	260	291	274	351	298	237	272	320	271	347	432	646
62.3002	0	328	206	370	261	291	274	348	297	237	270	320	271	347	432	643
62.423	0	329	208	370	262	292	274	349	297	237	269	320	271	346	434	642
62.5459	0	330	211	373	264	293	275	353	299	238	273	322	271	350	434	648
62.6688	11	331	213	376	267	296	275	356	301	239	275	324	271	352	436	651
62.7917	0	333	215	378	269	296	276	355	301	240	275	325	271	353	437	654
62.9146	0	329	207	373	264	295	277	350	299	238	271	322	272	349	432	645
63.0374	0	328	203	368	261	290	273	350	297	237	270	318	270	344	430	638
63.1603	0	328	204	368	260	291	274	349	297	236	269	319	271	344	430	639
63.2832	0	329	205	369	262	291	273	347	296	236	269	320	272	344	431	637
63.4061	0	329	208	372	264	293	273	349	297	237	269	319	271	346	432	638
63.529	0	330	210	374	264	294	274	352	300	239	273	322	272	347	434	644
63.6518	0	332	213	377	267	295	274	354	300	239	275	323	272	349	435	647
63.7747	0	329	209	373	264	295	276	349	298	238	270	321	271	346	431	638
63.8976	0	327	202	368	260	292	273	346	296	237	268	318	271	341	430	635
64.0205	0	327	204	368	260	290	274	348	296	237	270	318	271	341	431	636
64.1434	0	328	205	369	260	291	274	348	296	237	270	320	271	342	432	638
64.2662	0	329	208	372	262	291	274	347	297	237	267	320	272	345	433	641
64.3891	0	330	210	374	263	292	274	350	299	238	271	320	271	347	434	641
64.512	0	330	212	376	265	295	275	353	301	239	275	322	271	345	436	646
64.6349	0	326	203	370	260	292	274	347	296	237	269	319	271	342	432	638
64.7578	0	326	203	366	258	290	274	344	296	237	267	318	271	339	433	635
64.8806	0	327	204	368	259	290	274	346	296	237	267	317	270	341	432	636
65.0035	0	328	205	369	260	289	273	348	297	237	270	319	271	342	432	638
65.1264	0	328	209	372	261	291	273	348	297	238	269	321	272	345	434	644
65.2493	0	329	210	373	264	291	274	349	299	239	269	322	272	348	436	645
65.3722	0	332	213	376	266	295	275	352	300	240	275	323	272	349	437	648
65.495	0	327	203	370	258	292	275	348	297	237	272	319	271	343	432	641
65.6179	0	327	201	366	257	289	273	344	295	236	268	317	270	342	431	639
65.7408	0	327	202	366	257	289	272	343	294	236	266	318	270	340	432	637
65.8637	0	328	203	367	258	287	273	345	297	236	268	317	271	339	434	640
65.9866	0	328	207	370	259	289	272	347	299	238	271	319	272	343	434	642
66.1094	0	329	209	372	262	291	274	348	297	239	270	322	270	346	435	647
66.2323	0	330	211	374	263	292	273	349	299	240	270	321	272	348	438	649
66.3552	0	329	209	374	262	295	276	351	301	238	273	322	271	346	435	645
66.4781	0	326	201	367	258	288	273	346	297	237	271	319	270	343	431	641
66.601	0	327	202	367	258	289	273	346	296	237	268	320	271	343	431	639
66.7238	0	328	203	367	259	288	273	345	296	237	267	319	270	344	432	637
66.8467	0	327	206	369	259	288	273	348	298	237	270	319	272	346	433	643
66.9696	0	329	208	371	262	289	273	350	299	239	272	322	272	348	435	647
67.0925	0	329	210	374	263	292	274	350	300	240	271	322	271	350	437	651
67.2154	0	327	205	371	261	291	275	347	299	238	270	321	270	346	433	643
67.3382	0	327	202	366	257	288	272	348	297	236	270	318	270	344	432	640
67.4611	0	326	202	368	258	288	273	347	296	238	270	320	270	344	432	643
67.584	0	326	204	368	259	287	273	346	295	236	268	320	270	345	432	642
67.7069	0	329	207	371	260	289	273	348	297	236	269	320	269	347	434	644
67.8298	0	328	209	373	263	289	272	351	299	239	273	321	271	349	436	649
67.9526	0	331	212	374	265	292	273	352	300	240	274	323	271	350	439	651
68.0755	0	329	212	376	264	295	276	350	300	240	272	323	270	348	438	650
68.1984	0	327	201	367	257	288	273	345	296	236	269	318	270	345	433	644
68.3213	0	327	200	366	256	288	272	346	297	236	269	316	269	341	433	639
68.4442	0	326	202	366	256	287	272	345	295	236	267	318	269	342	433	639
68.567	0	327	204	368	257	288	272	344	296	236	267	319	270	342	434	640
68.6899	0	328	208	371	260	289	272	346	297	238	268	320	270	345	436	641
68.8128	0	329	210	374	262	290	273	350	301	238	272	322	271	348	437	646
68.9357	0	330	213	376	265	292	273	351	300	240	274	324	271	348	440	650
69.0586	0	327	206	371	259	290	275	345	298	238	269	321	270	345	435	639
69.1814	0	327	202	367	258	288	273	344	295	236	269	319	270	344	433	637
69.3043	0	326	204	368	260	289	274	347	297	237	271	318	271	344	433	637
69.4272	0	327	205	369	259	286	273	345	296	237	268	320	270	344	434	642
69.5501	0	327	208	371	261	289	274	344	298	237	268	320	270	346	436	643
69.673	0	328	210	373	263	290	274	349	298	238	271	321	270	348	438	643
69.7958	0	330	213	376	266	291	275	352	301	239	275	323	272	349	439	647
69.9187	0	325	203	369	258	288	273	346	296	236	269	319	270	343	433	641
70.0416	0	325	203	368	258	288	273	342	296	237	266	318	269	340	437	639
70.1645	0	326	205	369	259	286	273	344	296	236	268	318	270	342	435	639
70.2874	0	326	206	370	260	289	273	347	298	238	271	320	270	344	435	641
70.4102	0	327	209	374	261	290	273	347	298	238	270	322	271	344	439	647
70.5331	0	328	213	376	264	290	273	348	300	240	271	322	271	349	440	647
70.656	0	330	214	377	266	295	274	353	302	239	275	323	270	350	441	649
70.7789	0	324	203	370	258	289	274	347	299	237	271	320	269	341	436	640
70.9018	0	324	201	367	257	286	272	343	296	237	267	318	269	342	434	638
71.0246	0	324	202	367	258	287	273	343	296	237	266	317	271	341	434	637
71.1475	0	325	204	369	257	288	273	346	296	236	268	318	270	344	434	639
71.2704	0	325	208	371	261	291	273	348	298	238	270	320	269	345	436	642
71.3933	0	327	211	373	263	289	273	348	298	239	270	321	271	348	437	646
71.5162	0	327	212	377	266	293	274	351	300	239	272	322	272	349	438	646
71.639	0	324	205	370	259	289	274	347	298	237	271	319	270	344	433	637
71.7619	0	324	202	367	256	287	272	344	296	237	270	317	270	339	434	639
71.8848	0	324	203	368	257	288	272	342	296	237	267	317	269	341	434	635
72.0077	0	323	205	369	258	288	272	344	296	237	267	318	270	344	433	635
72.1306	0	325	208	372	260	289	273	347	298	238	272	320	271	346	436	642
72.2534	0	326	210	374	263	290	273	349	299	239	272	322	271	348	438	646
72.3763	0	328	213	377	266	293	274	350	300	240	272	324	271	350	440	648
72.4992	0	324	205	371	260	291	275	345	299	238	270	319	271	346	434	641
72.6221	0	323	203	368	259	287	271	346	297	237	270	318	270	343	433	636
72.745	0	324	204	367	258	289	273	346	297	236	269	318	270	343	434	640
72.8678	0	324	205	368	260	289	272	346	296	237	267	318	270	345	434	638
72.9907	0	326	208	372	262	289	273	348	298	238	269	319	270	347	435	640
73.1136	0	327	210	373	264	290	273	351	301	239	273	320	270	349	437	647
73.2365	0	328	211	376	264	293	275	352	300	239	275	322	271	347	440	650
73.3594	0	324	204	370	260	290	274	345	297	238	268	319	270	344	435	639
73.4822	0	325	204	369	260	288	273	347	297	236	269	318	271	345	435	642
73.6051	0	325	205	369	259	290	273	348	299	238	271	318	270	342	437	643
73.728	0	326	207	371	261	290	272	348	298	239	270	321	269	347	437	646
73.8509	0	327	209	372	264	291	273	347	298	239	270	321	270	349	438	651
73.9738	0	328	212	375	265	293	273	351	299	239	274	322	271	349	441	653
74.0966	0	325	208	373	262	295	274	351	300	238	274	321	270	347	437	649
74.2195	0	325	202	366	259	288	272	345	297	236	270	318	270	345	434	644
74.3424	0	325	202	367	259	288	273	345	296	236	267	318	269	345	435	643
74.4653	0	325	204	367	260	289	272	347	296	236	269	318	270	346	435	645
74.5882	0	326	207	370	262	291	273	349	298	237	272	320	270	348	437	649
74.711	0	327	209	372	263	292	272	351	297	238	271	321	271	350	439	653
74.8339	0	328	212	375	267	294	273	351	299	238	272	322	272	352	439	655
74.9568	0	325	204	368	259	292	274	349	298	236	271	318	270	343	438	646
75.0797	0	324	200	365	258	287	271	347	295	235	270	317	269	341	437	646
75.2026	0	325	202	365	259	288	271	346	295	235	267	317	270	342	435	643
75.3254	0	325	204	367	259	290	271	345	296	235	266	316	270	345	436	645
75.4483	0	326	207	369	261	290	272	349	298	237	270	318	270	346	437	648
75.5712	0	328	209	371	263	291	271	352	299	238	273	321	271	348	437	652
75.6941	0	329	212	374	265	294	272	352	299	239	272	321	271	349	439	654
75.817	0	325	204	368	260	291	272	348	297	236	269	318	270	344	434	647
75.9398	0	326	202	366	259	288	271	349	297	235	269	317	270	343	434	643
76.0627	0	326	203	367	259	289	271	349	297	236	270	317	271	343	434	647
76.1856	0	327	204	368	260	290	271	347	297	236	268	318	271	344	434	646
76.3085	0	328	206	370	263	291	272	350	298	236	269	318	270	346	436	647
76.4314	0	329	209	372	265	291	272	354	299	237	273	320	271	347	437	652
76.5542	0	328	207	371	262	293	273	352	298	237	271	319	271	346	436	651
76.6771	0	326	202	365	259	289	270	347	295	236	267	318	270	343	433	643
76.8	0	326	202	366	260	291	271	348	296	235	267	317	271	342	434	642
76.9229	0	327	204	367	260	290	272	350	296	235	271	317	271	342	433	644
77.0458	0	328	206	369	262	291	271	351	298	236	270	319	270	345	435	649
77.1686	0	329	209	371	263	291	272	351	298	237	269	319	272	347	436	655
77.2915	0	330	211	374	265	293	273	353	300	238	272	322	271	348	439	654
77.4144	0	327	205	370	261	293	272	352	299	236	273	318	271	345	434	646
77.5373	0	327	200	365	258	288	271	349	296	236	269	316	270	340	432	644
77.6602	0	325	201	365	259	287	273	346	295	234	266	316	270	340	432	642
77.783	0	326	202	365	259	289	270	347	296	235	266	316	270	341	432	642
77.9059	0	327	204	369	259	289	271	349	298	237	270	318	270	342	434	648
78.0288	0	328	207	370	263	290	272	350	297	237	270	319	270	343	436	652
78.1517	0	329	210	373	264	292	271	351	300	239	270	320	271	345	438	657
78.2746	0	329	207	373	262	294	274	350	299	237	271	319	269	339	439	650
78.3974	0	324	200	365	256	287	271	346	295	236	268	316	268	337	434	642
78.5203	0	326	200	364	256	287	270	345	294	234	266	316	269	337	433	644
78.6432	0	325	200	365	257	287	271	344	295	235	265	315	269	338	432	642
78.7661	0	327	203	368	259	289	271	345	296	235	267	316	270	341	433	645
78.889	0	327	206	369	260	289	271	349	298	238	271	318	270	341	436	648
79.0118	0	329	207	372	261	290	273	348	299	238	269	319	270	341	439	654
79.1347	0	330	211	376	265	293	272	350	300	239	271	321	271	345	439	655
79.2576	0	325	204	370	259	291	273	347	298	236	271	319	270	342	434	645
79.3805	0	324	201	365	257	288	271	346	297	235	270	317	270	340	433	642
79.5034	0	326	201	367	257	288	272	345	297	236	268	317	270	341	432	642
79.6262	0	325	203	368	258	287	271	343	295	235	266	317	269	342	434	645
79.7491	0	328	205	370	260	289	272	348	299	237	270	320	270	343	436	650
79.872	0	328	208	372	262	289	272	349	300	238	273	320	270	346	438	652
79.9949	0	329	209	374	263	292	273	350	300	238	272	322	270	347	439	655
80.1178	0	326	201	368	258	289	273	344	296	236	269	318	272	342	434	647
80.2406	0	325	200	366	257	287	271	345	296	235	269	316	269	341	435	646
80.3635	0	326	202	367	258	288	272	346	297	236	270	318	270	342	435	648
80.4864	0	326	203	368	259	287	271	344	298	237	269	318	270	343	436	650
80.6093	0	327	207	371	261	289	271	347	298	238	270	318	269	346	438	653
80.7322	0	329	209	373	262	290	272	350	301	238	274	321	270	348	440	660
80.855	0	329	212	376	266	293	273	353	302	240	276	322	270	350	442	660
80.9779	0	325	204	372	260	291	274	346	299	237	271	320	269	346	438	655
81.1008	0	324	199	366	256	286	271	342	296	236	268	316	270	344	435	649
81.2237	0	324	200	366	257	286	271	345	296	235	271	316	269	344	436	647
81.3466	0	324	200	367	256	286	271	344	296	236	270	317	269	343	435	653
81.4694	0	326	204	370	259	288	272	345	297	236	268	318	270	346	437	655
81.5923	0	326	207	372	261	289	272	346	298	238	270	319	270	348	440	655
81.7152	0	327	210	375	264	291	271	350	301	239	275	319	270	351	441	663
81.8381	0	327	208	374	262	293	275	350	302	238	275	320	270	348	440	659
81.961	0	324	199	366	257	286	271	342	296	237	268	317	269	342	435	648
82.0838	0	324	200	367	257	286	271	343	297	236	269	316	269	344	436	645
82.2067	0	324	201	367	256	286	271	345	297	236	271	316	269	343	436	648
82.3296	0	325	204	369	259	288	271	346	298	238	270	318	269	346	438	655
82.4525	0	327	207	372	261	288	272	346	298	238	269	320	270	348	439	657
82.5754	0	328	209	375	263	290	272	350	299	239	272	321	270	351	442	658
82.6982	0	327	210	376	264	294	274	352	301	239	276	321	270	350	441	660
82.8211	0	324	200	368	257	287	272	345	297	237	270	318	270	345	437	653
82.944	0	324	202	368	258	289	272	344	296	236	269	318	269	346	437	653
83.0669	0	325	203	369	259	287	272	345	297	236	269	317	270	345	438	650
83.1898	0	326	205	371	260	288	272	348	298	237	273	318	269	348	440	658
83.3126	0	327	208	373	262	289	272	348	299	238	272	320	269	349	440	662
83.4355	0	328	211	374	264	291	272	349	300	239	272	321	270	351	442	664
83.5584	0	327	208	375	262	294	274	350	300	238	273	320	270	349	440	657
83.6813	0	324	199	367	257	287	272	347	298	236	270	316	269	345	436	652
83.8042	0	325	201	367	257	286	271	345	296	236	268	317	269	344	436	655
83.927	0	324	201	367	258	288	273	343	295	236	267	316	269	343	436	652
84.0499	0	326	204	370	259	287	272	346	297	237	269	316	270	345	438	653
84.1728	0	327	207	372	262	290	271	348	299	238	271	319	270	347	438	659
84.2957	0	328	209	374	263	291	272	348	299	239	271	320	269	349	441	663
84.4186	0	327	208	373	263	292	274	346	299	238	269	320	269	346	438	657
84.5414	0	323	199	364	256	287	271	342	295	235	265	314	269	341	433	649
84.6643	0	324	199	365	254	286	271	342	295	236	267	313	269	339	432	646
84.7872	0	322	199	365	255	285	271	340	294	235	263	314	268	339	432	645
84.9101	0	324	202	367	256	286	272	340	295	236	263	314	268	339	434	645
85.033	0	326	205	371	258	287	271	343	296	236	265	316	269	339	435	647
85.1558	0	327	208	373	260	288	270	345	298	237	268	316	269	342	436	649
85.2787	0	326	209	374	261	290	273	346	299	238	269	319	269	343	437	650
85.4016	0	323	199	368	253	287	272	338	294	235	262	314	269	336	430	640
85.5245	0	323	198	365	253	284	271	339	294	236	263	313	268	336	429	636
85.6474	0	324	199	365	254	285	271	339	293	235	264	313	267	335	429	637
85.7702	0	325	201	367	255	285	271	337	294	235	261	314	269	336	429	636
85.8931	0	326	204	370	257	286	272	340	294	236	261	314	269	339	431	640
86.016	0	327	207	371	259	288	272	343	297	237	265	316	270	341	433	643
86.1389	0	326	205	373	258	290	275	343	298	237	267	316	268	339	431	642
86.2618	0	322	197	366	253	285	271	337	293	235	261	313	268	334	427	634
86.3846	0	324	199	366	254	284	272	336	293	235	259	313	268	333	428	631
86.5075	0	324	200	367	253	284	271	338	294	236	260	312	268	335	428	632
86.6304	0	325	203	369	255	284	271	340	296	235	263	315	268	336	429	635
86.7533	0	326	206	371	256	286	272	340	296	237	262	316	269	339	431	639
86.8762	0	327	208	373	258	287	272	341	296	238	264	317	269	339	435	642
86.999	0	327	207	374	258	291	274	344	300	238	267	317	269	338	433	642
87.1219	0	323	198	366	251	284	272	337	294	234	262	313	268	332	426	628
87.2448	0	323	197	365	251	282	271	334	292	234	259	312	266	332	426	627
87.3677	0	323	199	365	251	283	271	335	292	234	259	311	267	332	425	628
87.4906	0	323	202	367	253	284	270	338	294	236	262	313	268	333	426	628
87.6134	0	324	204	370	255	286	271	341	296	236	264	315	268	335	429	633
87.7363	0	326	206	372	257	287	272	339	296	237	262	316	270	338	431	636
87.8592	0	326	208	375	259	290	274	342	298	237	264	317	269	339	432	635
87.9821	0	322	199	367	252	285	272	338	295	235	263	313	268	334	426	625
88.105	0	322	198	365	251	283	271	336	294	234	261	312	267	332	424	623
88.2278	0	323	199	365	251	284	271	334	293	235	259	313	268	331	424	623
88.3507	0	323	201	366	252	284	270	335	293	235	260	313	268	334	426	620
88.4736	0	325	203	369	256	284	271	341	297	236	264	315	269	335	427	627
88.5965	0	326	207	373	258	287	272	343	297	238	266	316	269	338	430	635
88.7194	0	327	208	376	261	290	273	342	298	239	266	318	269	340	431	634
88.8422	0	322	200	368	254	287	274	338	296	235	263	314	268	335	426	627
88.9651	0	322	199	366	253	284	272	339	294	235	264	313	268	335	426	624
89.088	0	323	200	366	253	285	271	338	295	235	264	314	268	335	427	628
89.2109	0	324	201	368	253	285	272	338	295	236	262	315	267	337	427	628
89.3338	0	325	204	371	256	286	272	340	297	236	265	316	269	339	429	630
89.4566	0	325	207	373	259	287	272	344	298	238	269	317	269	341	431	637
89.5795	0	326	207	374	259	291	273	345	299	239	268	318	269	341	432	636
89.7024	0	323	197	366	252	286	272	337	295	235	262	315	267	335	426	625
89.8253	0	322	198	366	252	284	271	337	295	235	262	314	267	334	426	626
89.9482	0	322	199	365	251	284	271	339	295	234	265	314	267	335	426	626
90.071	0	323	201	368	253	285	272	339	295	236	264	315	268	335	429	631
90.1939	0	324	204	371	255	286	272	339	297	237	262	315	268	338	431	636
90.3168	0	326	207	373	258	288	271	344	298	238	267	317	268	342	433	638
90.4397	0	325	206	374	259	291	274	345	300	238	270	317	269	341	431	640
90.5626	0	320	195	365	249	285	271	336	295	235	263	313	266	333	428	629
90.6854	0	322	197	364	250	283	271	336	294	234	261	313	267	334	427	626
90.8083	0	322	196	364	250	285	270	336	293	234	263	313	266	335	426	626
90.9312	0	322	199	365	251	285	271	340	296	235	266	314	267	337	428	629
91.0541	0	324	202	369	255	286	272	340	296	236	265	315	268	339	429	632
91.177	0	324	204	371	256	287	271	341	298	238	265	315	267	341	432	638
91.2998	0	324	204	373	258	291	274	344	299	237	267	317	268	342	431	638
91.4227	0	321	196	364	251	284	271	339	295	234	265	313	266	335	426	628
91.5456	0	321	196	363	250	285	271	339	295	234	264	313	266	335	426	629
91.6685	0	321	196	364	251	285	270	337	294	234	262	312	266	335	426	627
91.7914	0	322	199	366	252	287	271	340	297	235	264	314	267	337	428	631
91.9142	0	323	202	368	254	287	272	343	297	236	267	316	268	339	430	635
92.0371	0	325	204	370	256	289	272	344	298	236	266	316	267	341	431	638
92.16	0	320	198	367	253	289	272	339	295	235	264	314	267	338	428	633
92.2829	0	322	196	364	251	286	271	340	295	235	265	312	267	335	426	630
92.4058	0	321	196	364	251	287	272	342	295	234	265	313	267	334	429	633
92.5286	0	323	198	365	252	288	272	340	295	234	262	313	267	336	429	632
92.6515	0	322	202	368	255	288	272	343	296	235	263	314	268	339	430	633
92.7744	0	325	203	370	257	289	271	347	298	237	267	316	267	340	431	639
92.8973	0	326	205	372	258	294	273	348	300	238	269	317	269	342	433	640
93.0202	0	322	195	364	251	288	272	341	294	234	262	312	266	335	425	631
93.143	0	321	194	361	251	287	271	341	293	234	261	311	266	335	426	629
93.2659	0	321	194	362	251	287	271	342	294	233	263	311	266	335	424	626
93.3888	0	322	197	363	252	288	271	343	295	235	263	312	267	335	426	631
93.5117	0	324	199	366	255	290	270	343	295	235	261	313	267	338	427	632
93.6346	0	324	201	368	256	290	271	345	296	236	264	315	268	340	429	632
93.7574	0	326	205	371	259	293	272	349	299	237	269	315	268	341	430	639
93.8803	0	321	196	365	254	288	271	344	295	234	263	313	267	335	424	627
94.0032	0	322	194	361	252	287	270	341	293	234	260	312	267	335	424	623
94.1261	0	322	195	362	252	288	271	342	293	234	262	312	267	334	424	624
94.249	0	323	197	364	252	287	271	344	294	234	263	312	268	333	426	626
94.3718	0	324	199	365	254	290	270	345	295	235	263	314	268	336	426	631
94.4947	0	324	201	368	256	290	271	344	297	236	262	314	269	338	427	632
94.6176	0	326	204	371	258	293	272	348	297	237	267	315	270	340	429	631
94.7405	0	323	195	364	253	289	271	344	295	234	264	314	269	336	425	627
94.8634	0	323	196	363	253	287	270	342	295	234	262	314	268	334	425	628
94.9862	0	323	196	363	253	288	271	341	294	234	260	313	269	335	425	626
95.1091	0	323	198	364	253	288	270	343	295	235	263	314	268	337	426	628
95.232	0	324	202	367	257	289	271	345	297	236	267	317	269	339	429	633
95.3549	0	326	204	369	257	290	271	345	297	237	265	318	270	341	430	637
95.4778	0	326	204	371	260	293	273	346	298	237	265	319	270	340	431	637
95.6006	0	323	195	363	253	288	271	342	295	234	265	314	269	335	425	626
95.7235	0	323	195	362	251	286	271	341	293	234	264	315	268	334	425	628
95.8464	0	323	195	362	251	286	270	338	293	235	261	315	269	333	425	626
95.9693	0	323	197	364	252	286	272	339	294	235	262	314	270	335	428	627
96.0922	0	325	199	367	255	287	270	343	297	236	266	315	270	337	429	633
96.215	0	326	203	370	256	289	271	344	298	237	267	318	271	339	430	637
96.3379	0	327	206	372	259	291	272	344	297	237	266	319	270	342	433	641
96.4608	0	326	199	366	253	288	273	340	296	234	263	316	270	336	428	632
96.5837	0	324	195	362	250	285	271	339	293	235	263	312	270	333	426	627
96.7066	0	325	196	363	252	284	271	337	293	234	263	315	269	334	427	630
96.8294	0	324	197	364	252	283	271	336	293	234	261	315	269	334	428	628
96.9523	0	326	201	367	253	285	271	338	295	236	263	315	270	336	429	630
97.0752	0	326	204	369	256	287	270	341	297	237	266	316	270	339	431	637
97.1981	0	328	206	371	258	288	271	343	298	238	266	318	270	342	433	641
97.321	0	328	205	371	255	290	273	340	297	238	265	318	271	339	431	636
97.4438	0	325	198	364	250	283	269	338	293	234	263	313	269	334	428	629
97.5667	0	326	200	364	250	283	271	337	294	234	266	314	270	334	428	629
97.6896	0	325	199	363	250	283	270	336	294	235	262	315	270	334	427	632
97.8125	0	326	202	367	252	285	272	337	295	235	262	315	270	338	430	633
97.9354	0	327	205	369	254	286	270	340	296	237	268	317	271	340	432	638
98.0582	0	329	207	371	256	287	271	344	300	238	269	317	271	342	435	642
98.1811	0	329	209	373	258	291	273	345	299	239	269	319	270	342	436	644
98.304	0	326	201	366	251	286	272	337	295	236	264	315	270	336	429	633
98.4269	1	326	200	363	251	284	271	339	295	235	266	313	269	336	430	632
98.5498	0	325	200	365	251	284	271	339	295	235	267	313	270	337	430	634
98.6726	0	326	202	366	253	284	271	338	295	236	264	315	270	338	431	634
98.7955	0	328	206	368	256	286	271	341	297	236	266	315	270	340	433	636
98.9184	0	328	208	371	258	286	271	344	299	238	270	318	271	343	434	643
99.0413	0	329	210	373	259	290	272	347	300	239	273	320	272	342	438	647
99.1642	0	328	205	368	254	288	273	340	297	237	267	316	269	339	433	638
99.287	0	326	201	364	252	284	270	339	295	236	265	314	269	339	430	633
99.4099	0	327	202	365	252	285	270	342	296	236	269	314	269	337	432	637
99.5328	0	327	203	365	253	285	269	341	297	236	268	315	270	338	435	642
99.6557	0	328	206	368	256	286	271	342	296	236	266	315	271	342	434	643
99.7786	0	329	208	370	257	288	271	345	298	236	270	316	270	344	436	644
99.9014	0	329	210	372	259	291	273	348	300	238	273	317	271	346	436	648
100.024	0	327	204	365	254	285	271	342	297	236	268	316	271	340	432	643
100.147	0	328	203	365	254	285	271	341	296	235	266	316	270	341	433	642
100.27	0	328	204	366	255	285	271	343	295	236	267	314	269	342	433	640
100.393	0	328	205	367	256	286	271	345	297	236	271	316	271	344	434	646
100.516	0	330	209	370	258	287	270	346	298	237	271	317	271	345	436	651
100.639	0	330	210	371	260	290	272	347	298	238	270	318	271	348	437	655
100.762	0	329	209	372	260	292	274	348	299	237	272	318	271	346	436	647
100.884	0	327	201	363	254	285	271	344	296	236	270	313	270	340	431	644
101.007	0	327	200	362	254	286	270	342	296	234	266	314	270	340	432	641
101.13	0	327	201	363	254	286	270	340	294	234	265	313	269	340	431	641
101.253	0	328	204	365	255	286	270	345	296	235	267	313	270	342	433	643
101.376	0	329	206	367	258	287	271	347	298	236	270	316	270	342	434	647
101.499	0	330	209	369	259	289	271	346	297	237	269	316	271	345	435	650
101.622	0	331	209	371	260	292	272	347	299	236	268	316	271	344	435	649
101.745	0	327	202	362	254	287	270	344	294	235	266	312	270	339	431	639
101.868	0	326	201	362	254	286	270	343	295	233	265	312	270	339	429	640
101.99	0	327	202	362	254	286	269	341	293	234	262	314	270	338	429	636
102.113	0	328	203	364	256	286	270	342	294	235	264	313	270	340	430	636
102.236	0	328	205	366	257	287	269	346	295	235	267	314	270	341	432	641
102.359	0	329	208	368	259	289	270	347	297	236	268	316	271	342	433	643
102.482	0	330	210	371	261	291	271	347	297	237	267	318	271	344	435	646
102.605	0	327	203	363	256	287	271	343	295	234	264	314	271	339	430	639
102.728	0	328	201	362	255	286	270	343	295	233	266	313	270	338	429	636
102.851	0	328	203	363	256	286	271	341	294	234	265	314	270	339	430	639
102.973	0	327	204	364	257	286	270	341	294	234	262	314	270	340	430	638
103.096	0	329	207	367	258	287	271	345	294	234	265	316	270	342	432	638
103.219	0	330	209	368	259	289	271	347	296	236	269	316	271	343	433	645
103.342	0	329	209	371	261	292	272	349	297	235	269	318	271	343	434	646
103.465	0	327	201	363	256	287	270	340	293	235	263	314	270	338	429	636
103.588	0	327	200	362	255	287	269	342	292	233	263	313	270	338	429	636
103.711	0	328	202	361	255	286	270	343	294	234	265	313	270	338	429	634
103.834	0	327	203	364	258	287	270	342	295	234	265	315	271	341	430	641
103.956	0	329	207	366	258	287	271	344	295	235	263	315	272	342	431	643
104.079	0	328	208	368	260	289	270	346	297	236	268	316	271	341	435	644
104.202	0	331	210	371	262	290	271	350	299	237	271	319	273	345	436	650
104.325	0	328	206	368	258	291	273	345	296	235	267	317	270	341	432	643
104.448	0	326	200	361	255	287	270	340	293	234	264	314	271	339	431	635
104.571	0	326	201	361	255	287	270	343	294	233	265	314	271	338	430	635
104.694	0	327	201	362	256	286	270	344	294	234	267	315	271	339	430	635
104.817	0	327	204	364	257	288	270	344	294	235	265	317	271	341	432	638
104.94	0	329	206	367	260	289	270	344	296	236	265	317	272	343	432	640
105.062	0	329	209	370	263	290	270	348	298	236	271	319	272	345	435	647
105.185	0	331	211	372	265	293	271	351	301	238	275	320	273	345	438	651
105.308	0	326	203	364	258	289	270	343	296	234	268	317	272	340	433	641
105.431	0	326	200	362	257	287	269	342	294	234	266	315	270	341	432	638
105.554	0	326	201	362	257	288	270	343	295	235	268	315	271	341	432	638
105.677	0	326	202	364	259	286	270	344	296	235	270	316	272	342	433	640
105.8	0	327	205	366	260	289	270	344	297	236	268	318	273	344	434	646
105.923	0	329	208	368	262	290	270	347	297	236	270	318	272	347	437	646
106.045	0	330	210	372	264	293	272	350	300	238	274	320	273	347	437	652
106.168	0	327	202	364	258	287	271	345	296	236	271	317	272	342	433	644
106.291	0	325	202	363	258	287	271	342	294	235	268	317	272	339	434	644
106.414	0	326	202	364	258	289	270	343	294	235	267	316	271	341	434	641
106.537	0	325	205	365	261	289	272	345	297	235	271	317	272	343	435	646
106.66	0	328	207	368	261	289	271	346	298	236	271	320	272	345	436	647
106.783	0	329	209	370	264	291	271	346	297	238	271	321	272	347	438	656
106.906	0	330	212	372	268	293	272	350	299	238	273	321	272	350	440	659
107.028	0	326	205	368	261	292	274	348	299	236	273	319	272	345	436	650
107.151	0	325	199	363	258	287	270	344	295	236	269	318	271	342	433	648
107.274	0	324	200	363	258	288	270	340	294	236	266	317	272	340	433	645
107.397	0	324	201	363	258	287	270	342	295	235	266	315	270	339	435	644
107.52	0	325	204	366	259	288	271	345	296	236	271	317	271	341	436	649
107.643	0	326	207	369	262	289	272	346	296	237	271	320	271	344	438	654
107.766	0	326	209	371	264	290	272	345	297	238	270	321	271	347	439	656
107.889	0	327	211	373	265	294	273	349	299	238	273	321	271	348	440	658
108.012	0	323	200	365	257	287	271	343	296	236	270	317	270	342	434	647
108.134	0	323	200	364	257	287	271	340	294	235	268	317	270	340	434	649
108.257	0	323	200	363	258	286	270	339	294	235	266	316	271	340	433	647
108.38	0	324	202	365	258	287	271	342	295	235	267	316	270	342	435	651
108.503	0	324	206	368	261	290	271	346	298	237	271	319	271	344	438	654
108.626	0	326	208	371	263	291	271	345	297	237	270	320	271	347	439	658
108.749	0	329	211	373	266	291	271	347	299	239	271	322	270	349	441	660
108.872	0	325	206	370	262	292	273	346	298	237	273	319	271	346	437	655
108.995	0	324	201	365	257	288	271	343	295	236	269	317	270	343	434	651
109.117	0	324	203	365	259	287	271	343	296	236	268	318	270	344	435	654
109.24	0	324	203	365	259	288	271	341	295	235	267	317	271	344	436	652
109.363	0	325	205	369	261	289	271	346	297	236	270	319	270	347	437	658
109.486	0	326	208	371	264	290	272	348	298	238	274	320	271	348	440	665
109.609	0	327	210	373	266	292	272	349	298	238	273	321	272	350	442	670
109.732	0	324	204	368	261	292	273	345	297	236	270	319	271	346	438	660
109.855	0	323	200	364	258	287	271	344	296	236	270	316	270	345	436	658
109.978	0	324	200	365	258	289	271	345	295	235	271	318	270	345	436	657
110.1	0	323	202	366	260	289	272	343	295	236	269	317	270	345	437	660
110.223	0	325	206	368	261	290	272	346	296	236	269	319	271	347	439	661
110.346	0	327	207	369	264	290	270	349	298	238	273	319	270	350	441	669
110.469	0	327	211	373	266	294	272	352	300	238	276	322	271	352	443	673
110.592	0	326	205	370	263	293	274	347	297	237	271	319	270	348	439	663
110.715	0	323	199	362	259	287	270	343	294	235	268	316	269	345	436	658
110.838	0	323	199	362	258	289	269	345	296	234	270	315	270	343	435	657
110.961	0	324	200	363	258	288	271	345	296	235	269	316	270	343	437	660
111.084	0	325	203	366	261	289	271	345	296	235	267	317	270	345	438	661
111.206	0	326	206	369	263	291	271	347	297	236	270	317	271	348	439	662
111.329	0	327	209	370	265	292	271	351	301	237	273	319	271	350	441	666
111.452	0	326	209	372	264	295	274	351	299	236	274	320	270	348	440	667
111.575	0	323	199	364	259	288	271	345	296	234	268	317	270	343	434	654
111.698	0	323	200	363	259	289	271	345	296	234	267	314	270	343	435	651
111.821	0	324	200	364	258	289	271	347	295	235	269	315	270	343	434	654
111.944	0	324	202	365	260	290	271	348	295	235	269	317	270	344	435	659
112.067	0	326	205	368	263	291	271	347	297	235	268	318	272	347	437	660
112.189	0	327	208	370	264	293	272	351	298	236	271	318	272	348	439	660
112.312	0	326	205	369	263	295	273	351	298	236	272	317	270	345	436	658
112.435	0	324	199	363	259	290	270	346	295	234	267	315	270	342	434	654
112.558	0	324	201	364	260	291	271	345	295	234	266	315	271	341	435	654
112.681	0	324	201	364	259	290	271	346	296	234	266	315	270	341	436	652
112.804	0	326	203	366	261	290	272	348	297	234	269	316	270	343	435	657
112.927	0	327	205	368	263	291	271	350	298	236	270	319	272	344	438	661
113.05	0	328	208	370	265	294	273	350	298	236	270	319	271	347	439	665
113.172	0	327	208	371	267	297	274	352	299	237	272	319	271	346	437	658
113.295	0	323	198	362	259	290	271	347	296	234	269	315	270	341	432	653
113.418	0	324	198	361	258	290	270	345	294	233	266	314	269	338	432	652
113.541	0	324	198	361	259	289	270	343	293	233	263	314	270	338	431	648
113.664	0	325	201	364	259	289	271	345	295	233	266	314	271	340	433	652
113.787	0	325	203	366	260	291	271	348	297	235	269	315	271	341	433	654
113.91	0	327	205	369	262	291	272	347	297	236	267	319	272	344	435	658
114.033	0	327	209	371	264	293	271	349	298	236	268	318	272	345	437	661
114.156	0	325	201	367	259	292	272	346	296	235	268	317	271	341	433	651
114.278	0	323	197	362	256	288	270	344	294	233	267	314	271	338	430	649
114.401	0	323	197	362	257	288	271	342	294	233	263	315	271	337	429	649
114.524	0	324	198	362	257	287	270	342	293	233	262	314	271	337	429	646
114.647	0	325	202	365	259	289	271	345	295	234	267	315	271	340	431	650
114.77	0	326	204	367	259	291	272	346	297	235	268	318	271	339	433	653
114.893	0	327	205	370	261	291	272	346	297	237	268	318	272	340	436	658
115.016	0	324	202	368	259	292	273	344	296	235	265	317	271	340	432	650
115.139	0	323	197	363	256	287	271	343	294	233	266	315	271	338	429	647
115.261	0	324	199	364	257	288	271	344	295	234	267	316	271	337	430	648
115.384	0	324	199	364	257	288	271	342	294	234	263	316	271	339	431	650
115.507	0	326	202	366	259	288	271	344	296	235	265	317	271	341	433	651
115.63	0	326	204	369	262	290	272	347	297	237	269	318	272	343	434	658
115.753	0	327	207	371	263	291	271	349	298	238	271	320	271	345	435	662
115.876	0	325	203	370	260	293	274	345	297	236	268	319	271	342	434	654
115.999	0	323	196	361	256	288	271	341	293	234	264	315	270	337	430	649
116.122	0	323	196	363	256	287	270	343	295	233	266	315	271	338	429	648
116.244	0	323	198	363	255	287	271	344	294	234	265	316	271	337	430	652
116.367	0	324	200	365	257	287	271	341	294	234	265	317	271	340	432	652
116.49	0	326	203	368	259	288	271	345	297	236	267	318	271	342	433	653
116.613	0	327	205	370	261	291	270	349	298	237	271	320	271	344	435	660
116.736	0	327	207	373	263	294	272	350	299	237	272	322	272	344	436	663
116.859	0	323	198	364	257	288	272	341	294	234	265	317	272	339	431	651
116.982	0	324	195	361	256	287	270	341	294	234	265	314	270	338	431	649
117.105	0	323	197	362	256	286	270	344	294	234	267	315	271	339	431	649
117.228	0	324	199	364	257	288	270	343	295	236	266	316	272	340	432	654
117.35	0	324	202	367	259	289	270	343	296	236	266	317	272	342	433	656
117.473	0	326	204	369	262	290	272	346	297	236	268	319	273	344	436	656
117.596	0	327	207	372	264	292	271	349	300	238	273	320	273	346	438	664
117.719	0	325	202	368	260	290	273	345	298	235	270	319	272	343	435	659
117.842	0	324	196	363	257	287	271	342	294	235	267	317	272	342	433	655
117.965	0	324	199	365	258	290	272	344	295	235	268	316	272	343	433	654
118.088	0	324	199	365	259	288	272	346	297	236	271	319	273	344	435	658
118.211	0	325	203	368	260	289	271	347	298	236	270	320	273	346	437	663
118.333	0	326	205	370	263	291	272	347	298	238	270	320	272	347	439	665
118.456	0	328	208	372	265	293	272	351	299	238	274	322	273	350	440	670
118.579	0	325	201	367	260	292	274	349	298	236	274	320	272	346	438	663
118.702	0	324	197	363	258	288	271	344	295	236	270	318	272	343	435	664
118.825	0	325	198	363	257	289	271	343	295	235	268	318	272	340	438	664
118.948	0	325	199	365	259	287	271	345	295	235	270	316	272	345	438	663
119.071	0	326	203	368	261	290	271	349	298	237	273	320	273	345	440	671
119.194	0	327	205	369	263	291	271	348	298	237	272	321	273	348	442	676
119.316	0	329	208	372	265	291	271	350	299	238	272	323	272	351	444	677
119.439	0	328	206	372	266	295	273	352	300	238	275	321	273	351	442	673
119.562	0	325	197	363	259	289	271	346	296	236	272	318	273	346	437	666
119.685	0	325	198	362	259	289	271	345	295	235	269	318	273	346	438	667
119.808	0	325	198	363	259	287	271	344	295	235	268	318	273	346	438	669
119.931	0	326	201	366	261	289	272	347	297	236	271	318	271	348	439	671
120.054	0	327	204	369	263	291	271	350	298	237	274	321	273	350	441	675
120.177	0	329	207	371	265	292	271	350	298	238	273	322	274	352	442	679
120.3	0	330	210	374	267	294	273	352	300	238	274	322	273	354	444	680
120.422	0	326	203	369	262	292	274	350	299	237	274	321	273	349	439	672
120.545	0	325	199	364	260	289	271	348	296	236	272	319	273	346	437	668
120.668	0	325	200	365	260	290	272	346	296	236	270	319	272	344	439	671
120.791	0	326	202	366	261	289	271	345	297	236	269	319	273	345	440	669
120.914	0	328	205	369	263	291	271	350	298	237	273	320	273	349	440	677
121.037	0	328	206	370	264	291	271	352	298	237	274	322	273	351	442	681
121.16	0	330	209	373	267	294	273	351	299	238	274	323	273	352	443	682
121.283	0	326	201	367	262	291	272	346	296	237	271	319	271	348	439	670
121.405	0	326	201	365	259	290	271	349	296	236	271	318	272	347	438	674
121.528	0	326	201	367	260	289	271	347	296	236	271	320	272	347	438	675
121.651	0	327	204	367	262	291	272	346	296	236	269	320	271	348	440	676
121.774	0	329	207	371	264	291	273	348	297	237	270	321	272	351	441	677
121.897	0	331	210	373	266	293	273	353	300	238	275	321	272	351	442	683
122.02	0	331	212	376	269	297	274	353	300	239	275	324	272	354	444	687
122.143	0	326	202	367	261	292	273	345	297	236	270	320	272	347	438	673
122.266	0	327	199	365	259	288	272	344	296	235	268	317	271	345	437	673
122.388	0	326	200	365	259	289	271	346	296	235	270	317	271	345	436	671
122.511	0	327	201	367	259	288	272	345	295	236	269	318	271	345	437	672
122.634	0	328	205	369	262	290	272	345	296	236	267	319	272	348	438	678
122.757	0	328	208	372	264	292	271	348	297	237	271	319	272	350	441	678
122.88	0	330	210	373	267	293	271	351	300	239	275	321	272	352	443	684
123.003	0	327	206	372	263	294	274	348	299	237	271	321	272	349	439	679
123.126	0	326	198	364	259	288	271	342	296	235	267	318	271	345	435	670
123.249	0	326	201	365	259	290	271	345	296	235	269	317	272	344	436	669
123.372	0	326	201	366	260	288	271	345	296	235	270	317	271	344	435	670
123.494	0	328	204	369	261	288	272	345	297	236	269	318	272	346	436	675
123.617	0	328	206	370	263	291	272	345	297	237	268	319	272	348	439	676
123.74	0	330	210	374	266	292	272	349	299	239	273	320	272	350	440	678
123.863	0	326	202	369	261	291	273	347	298	236	271	319	271	346	435	671
123.986	0	326	199	365	258	288	271	343	296	236	268	318	271	344	436	670
124.109	0	328	201	366	260	290	272	342	295	236	266	317	271	344	435	672
124.232	0	327	204	368	261	289	271	346	295	236	269	317	271	347	436	673
124.355	11	329	207	371	262	291	271	347	297	237	271	319	272	348	439	678
124.477	0	330	209	373	264	291	272	349	298	238	270	320	272	349	440	684
124.6	0	332	212	375	267	293	272	350	299	239	271	321	272	352	443	684
124.723	0	327	203	370	262	293	275	349	298	236	273	321	271	347	437	675
124.846	0	325	198	365	257	288	271	345	296	235	268	316	272	343	434	672
124.969	0	325	200	365	258	289	271	343	294	235	266	317	271	342	435	671
125.092	0	327	201	366	258	288	270	342	294	236	265	315	271	342	435	669
125.215	0	328	204	369	259	289	271	346	296	236	269	316	271	343	437	676
125.338	0	329	207	371	261	291	271	348	298	237	271	319	271	344	439	675
125.46	0	330	210	373	265	292	272	348	297	238	268	320	272	348	440	683
125.583	0	328	205	372	263	292	274	346	298	237	269	319	271	344	436	673
125.706	0	325	199	366	256	286	271	344	296	235	267	315	270	339	435	669
125.829	0	326	199	365	257	287	271	343	295	235	267	316	272	340	434	671
125.952	0	325	200	367	258	286	270	341	294	235	264	317	271	341	433	669
126.075	0	327	204	368	259	289	271	344	295	236	265	316	272	344	435	669
126.198	0	329	206	370	261	289	271	347	298	237	269	318	272	346	437	676
126.321	0	330	209	374	264	292	272	348	298	238	270	320	271	345	438	680
126.444	0	325	201	367	257	289	273	342	295	235	265	317	271	338	435	669
126.566	0	326	200	366	257	286	270	341	295	235	264	314	271	340	435	667
126.689	0	326	201	366	257	288	272	344	295	234	266	315	271	340	434	669
126.812	0	327	201	367	258	288	270	343	295	235	265	316	271	339	437	674
126.935	0	328	205	369	260	288	271	343	296	236	264	316	271	343	438	678
127.058	0	330	208	372	262	290	271	346	297	238	268	317	272	346	438	677
127.181	0	329	207	373	263	293	273	348	299	237	271	319	272	345	438	679
127.304	0	325	198	364	256	287	271	342	295	235	264	315	271	340	432	667
127.427	0	325	198	364	255	285	270	339	293	234	262	313	270	338	433	664
127.549	0	326	198	364	255	285	270	340	293	234	263	313	270	340	433	664
127.672	0	326	201	366	256	287	271	342	295	235	266	316	271	341	434	667
127.795	0	328	204	368	258	288	270	342	295	236	265	318	272	342	436	670
127.918	0	328	207	371	261	288	271	343	295	236	265	317	271	345	438	671
128.041	0	327	203	370	259	290	272	343	296	236	268	316	271	342	435	666
128.164	0	324	195	362	254	285	270	339	293	235	264	313	269	338	433	661
128.287	0	326	198	363	254	284	269	337	293	234	261	313	269	338	432	658
128.41	0	325	198	363	254	284	270	338	293	234	260	312	270	335	435	657
128.532	0	326	202	366	255	287	270	341	294	234	265	314	269	340	435	663
128.655	0	328	205	368	258	287	270	343	295	236	267	316	270	342	437	665
128.778	0	329	206	371	260	290	270	344	296	237	266	317	271	343	438	669
128.901	0	327	204	369	260	291	272	343	296	236	266	317	270	342	437	663
129.024	0	326	197	363	256	286	270	341	294	234	265	315	271	339	433	658
129.147	0	325	199	364	256	286	270	341	294	234	265	315	271	339	434	658
129.27	0	325	199	364	256	286	270	339	293	234	262	316	269	337	437	661
129.393	0	327	203	367	258	288	270	343	294	234	264	316	270	340	437	661
129.516	0	328	205	368	261	289	269	346	297	236	269	318	271	344	438	667
129.638	0	329	207	371	263	292	271	349	298	237	270	320	272	345	439	669
129.761	0	325	199	364	257	288	271	342	295	235	265	317	270	341	435	660
129.884	0	326	200	363	257	288	269	342	294	235	265	315	271	341	436	660
130.007	0	327	200	364	258	287	270	345	295	235	269	316	271	341	436	663
130.13	0	327	202	366	259	288	271	346	296	235	268	318	271	343	437	664
130.253	0	329	205	368	262	290	270	346	296	236	267	318	271	345	439	670
130.376	0	329	207	371	263	290	271	349	297	237	270	319	271	345	442	672
130.499	0	329	206	371	264	294	273	351	300	237	273	319	271	344	442	672
130.621	0	325	197	362	257	287	269	345	294	235	267	316	269	339	437	664
130.744	0	325	197	362	258	287	269	343	294	234	264	316	270	338	437	662
130.867	0	326	198	363	258	289	269	345	294	234	266	315	271	341	437	662
130.99	0	327	202	365	259	290	269	349	295	235	270	317	270	342	437	665
131.113	0	328	203	367	262	291	270	349	297	237	270	319	272	344	439	669
131.236	0	329	206	370	264	292	271	351	297	238	269	319	271	347	442	671
131.359	0	327	202	368	262	294	272	350	297	236	271	319	272	344	438	666
131.482	0	325	195	361	256	289	269	347	295	234	268	315	271	337	439	661
131.604	0	325	198	360	257	289	269	346	294	235	266	315	270	337	439	661
131.727	0	325	199	361	259	289	269	345	294	234	265	316	271	340	437	662
131.85	0	326	201	364	260	291	270	349	296	236	269	316	271	343	438	665
131.973	0	327	204	367	262	291	270	351	298	237	272	318	272	344	440	667
132.096	0	329	206	370	266	293	271	351	298	238	272	320	272	347	441	672
132.219	0	327	202	367	262	294	272	348	296	236	269	317	271	343	439	665
132.342	0	325	196	361	258	289	269	347	295	234	270	316	271	340	436	661
132.465	0	325	198	361	260	290	271	348	295	236	270	317	272	342	437	661
132.588	0	325	198	363	260	290	269	346	295	236	268	316	272	341	437	663
132.71	0	327	201	365	261	291	271	348	295	236	270	318	272	344	438	665
132.833	0	328	204	368	263	293	272	352	298	237	274	319	273	345	441	672
132.956	0	329	205	369	265	295	272	354	299	238	273	321	272	346	442	671
133.079	0	324	197	362	257	290	270	345	295	236	267	316	271	338	438	662
133.202	0	325	197	361	257	288	270	345	294	236	267	315	271	339	438	660
133.325	0	325	196	362	258	289	270	347	295	235	270	315	272	340	437	662
133.448	0	325	200	365	259	291	270	348	296	237	269	317	272	341	437	662
133.571	0	326	203	367	261	292	271	348	297	237	268	317	272	345	440	670
133.693	0	328	205	370	264	292	271	351	298	238	272	319	272	347	442	670
133.816	0	328	205	370	264	297	273	353	300	239	275	319	272	346	441	671
133.939	0	323	195	361	257	290	271	345	295	235	269	316	270	340	435	663
134.062	0	324	195	361	257	289	269	342	295	236	266	315	271	339	435	659
134.185	0	323	196	361	257	288	270	344	294	235	267	314	270	339	436	660
134.308	0	324	198	364	258	290	271	346	296	236	269	316	271	341	437	662
134.431	0	325	201	367	260	290	270	347	297	237	269	317	271	343	439	668
134.554	0	326	204	370	262	290	271	348	298	239	269	318	271	344	442	669
134.676	0	327	204	370	263	295	273	349	299	239	271	318	271	346	442	667
134.799	0	324	195	362	256	288	270	344	295	235	269	316	270	340	435	658
134.922	0	323	195	361	256	287	270	342	294	235	266	315	270	340	436	657
135.045	0	323	197	362	257	287	270	341	293	235	264	314	271	341	436	658
135.168	0	325	199	365	257	287	271	345	295	236	269	315	270	342	438	661
135.291	0	326	203	367	261	289	270	347	297	238	271	318	270	343	439	665
135.414	0	326	206	370	263	291	271	347	297	238	269	320	271	347	442	670
135.537	0	327	205	371	264	294	273	347	299	237	270	319	270	347	441	667
135.66	0	323	196	363	257	288	270	346	295	235	268	315	271	341	436	659
135.782	0	324	197	363	257	286	270	345	296	235	269	315	270	341	437	660
135.905	0	324	198	363	258	288	271	343	296	235	266	316	269	341	437	661
136.028	0	325	200	366	259	289	271	344	296	236	266	317	269	343	439	662
136.151	0	326	203	369	261	289	272	349	297	236	271	317	270	345	441	669
136.274	0	326	206	371	264	292	272	350	299	238	273	320	271	346	442	668
136.397	0	323	198	365	258	290	272	344	296	236	267	317	270	342	438	661
136.52	0	324	195	362	256	286	270	342	295	235	266	315	269	340	437	658
136.643	0	324	198	363	257	287	271	345	295	236	268	315	269	341	438	661
136.765	0	323	199	365	258	287	270	344	296	236	268	317	269	342	438	667
136.888	0	325	202	368	260	289	271	344	296	236	266	318	269	344	441	669
137.011	0	327	205	370	262	291	271	346	298	237	270	318	270	346	442	667
137.134	0	327	205	371	262	294	272	350	300	237	274	319	270	346	442	669
137.257	0	322	194	361	255	286	269	342	295	236	266	316	269	340	437	661
137.38	0	323	195	360	255	285	269	339	293	235	263	313	270	339	435	657
137.503	0	323	196	360	255	286	270	340	293	233	264	314	268	339	436	658
137.626	0	323	198	363	256	286	269	343	295	235	268	315	270	340	437	659
137.748	0	325	201	366	259	286	269	343	296	236	266	316	270	342	439	663
137.871	0	325	203	369	261	288	271	344	296	237	265	317	270	344	439	663
137.994	0	323	199	366	258	290	271	343	296	236	267	316	271	340	437	658
138.117	0	322	194	360	254	284	268	340	294	233	265	313	269	338	435	653
138.24	0	322	195	361	254	286	269	339	292	234	263	314	269	337	435	654
138.363	0	323	196	361	254	285	269	338	292	234	262	313	270	339	435	654
138.486	0	324	198	364	256	286	269	342	294	235	265	313	269	340	437	657
138.609	0	324	201	367	258	286	269	343	295	236	268	317	271	341	438	659
138.732	0	324	199	366	258	289	272	343	295	235	264	316	270	340	437	656
138.854	0	322	193	360	254	285	268	338	292	234	261	314	268	334	436	651
138.977	0	322	195	361	254	285	269	340	293	234	264	312	269	336	436	653
139.1	0	322	196	361	256	286	269	341	293	234	265	313	270	336	434	652
139.223	0	324	198	363	257	287	270	341	293	234	263	315	270	339	436	654
139.346	0	325	201	366	259	287	269	342	294	235	263	315	270	342	436	655
139.469	0	326	201	367	258	292	270	343	296	235	266	316	270	341	436	655
139.592	0	322	194	358	254	285	268	341	292	233	264	314	269	338	433	650
139.715	0	323	194	360	254	286	269	339	291	233	261	313	270	337	432	649
139.837	0	324	195	360	255	285	269	340	292	233	261	313	269	337	433	646
139.96	0	324	197	363	257	286	269	344	294	235	265	314	271	339	434	652
140.083	0	324	199	365	258	288	268	346	294	235	265	315	271	340	435	656
140.206	0	325	202	367	260	291	270	346	295	235	265	316	271	341	436	656
140.329	0	323	194	359	255	287	269	343	293	232	262	313	270	337	432	650
140.452	0	322	191	357	255	286	268	343	292	231	264	311	269	335	431	643
140.575	0	323	193	358	255	286	268	344	292	232	263	312	271	334	430	645
140.698	0	324	194	360	256	286	268	343	292	233	260	313	270	333	433	646
140.82	0	324	198	362	258	288	268	344	293	234	262	313	270	335	435	646
140.943	0	325	200	365	259	289	268	348	296	235	267	316	271	339	435	651
141.066	0	325	200	366	259	292	270	349	295	234	267	316	271	336	436	648
141.189	0	323	192	358	255	287	267	343	291	233	262	313	270	334	433	641
141.312	0	323	194	359	256	286	267	344	292	232	264	312	270	334	432	642
141.435	0	323	194	359	257	288	268	347	293	232	266	314	270	333	433	642
141.558	0	324	196	362	259	288	268	347	295	234	266	316	271	337	433	645
141.681	0	325	198	364	260	290	268	348	295	235	265	317	272	339	434	649
141.804	0	325	201	366	263	293	270	351	296	235	269	318	271	341	435	647
141.926	0	323	195	359	258	289	269	349	294	232	269	316	271	337	431	642
142.049	0	323	194	360	258	289	268	349	294	233	267	316	272	336	431	644
142.172	0	324	195	360	258	289	268	346	292	233	265	316	271	338	433	645
142.295	0	324	197	362	260	289	267	349	295	235	269	317	272	340	434	648
142.418	0	325	199	365	262	290	268	352	296	236	272	318	273	341	435	651
142.541	0	326	202	367	264	291	268	351	297	237	272	321	273	344	437	656
142.664	0	325	199	365	262	292	271	349	296	235	270	320	273	341	435	649
142.787	0	322	192	359	257	288	269	347	293	233	270	318	272	338	431	645
142.909	0	323	194	359	257	289	269	347	293	232	271	318	272	339	431	644
143.032	0	324	194	360	257	287	268	344	291	233	268	319	272	339	432	644
143.155	0	324	197	363	259	289	268	344	294	236	268	319	273	342	433	647
143.278	0	323	199	366	260	290	268	348	297	236	274	321	273	343	434	652
143.401	0	325	201	368	262	291	269	349	298	238	276	322	274	343	438	659
143.524	0	323	197	364	259	290	271	344	295	235	270	322	272	339	434	649
143.647	0	322	193	360	256	287	267	340	291	233	269	319	272	337	431	644
143.77	0	321	193	360	255	287	268	342	292	234	271	320	272	336	433	645
143.892	0	321	196	362	257	286	267	341	293	235	271	320	272	340	432	648
144.015	0	322	198	364	259	286	269	340	294	236	269	321	273	342	432	650
144.138	0	324	201	367	260	288	269	343	295	238	271	323	273	344	434	653
144.261	0	324	203	369	262	291	270	345	298	238	276	323	274	344	434	655
144.384	0	320	194	363	256	286	270	340	294	234	271	321	273	339	432	650
144.507	0	320	196	362	255	286	269	337	292	235	268	320	272	337	434	651
144.63	0	320	196	363	256	286	269	337	292	235	267	319	273	339	433	647
144.753	0	321	198	365	258	285	269	340	295	238	271	321	273	342	434	652
144.876	0	322	201	369	260	287	270	340	295	237	272	321	273	343	436	657
144.998	0	323	204	370	261	288	269	341	296	238	270	322	273	347	437	663
145.121	0	323	200	368	260	290	272	342	296	237	271	321	272	342	434	656
145.244	0	321	194	361	254	283	268	339	293	234	270	318	272	339	431	652
145.367	0	320	195	362	256	283	268	338	292	235	267	319	272	338	432	653
145.49	0	319	195	363	255	284	268	335	292	235	265	318	271	339	437	649
145.613	0	323	198	366	256	286	269	338	295	235	267	317	269	339	447	657
145.736	0	327	201	368	256	286	269	340	297	237	269	320	268	338	455	662
145.859	0	329	200	368	257	290	271	341	296	237	268	320	266	338	459	665
145.981	0	331	189	362	248	284	269	334	293	235	262	317	264	333	459	652
146.104	0	328	188	359	247	283	268	335	293	234	263	314	263	330	460	646
146.227	0	331	193	360	245	285	268	337	294	234	264	315	263	330	459	643
146.35	0	333	195	363	248	285	268	337	294	235	262	315	264	331	460	649
146.473	0	335	199	366	251	288	268	338	295	236	262	315	263	334	462	655
146.596	0	337	202	369	254	290	268	343	299	237	267	318	263	335	464	659
146.719	0	333	196	365	251	289	271	342	298	235	268	317	263	332	461	656
146.842	0	331	192	360	248	284	268	337	295	234	262	315	263	329	458	652
146.964	0	332	193	361	248	287	269	338	294	233	262	315	264	331	459	654
147.087	0	331	194	362	249	287	269	341	296	233	264	315	263	333	459	653
147.21	0	332	198	366	252	289	269	344	297	235	267	317	264	333	460	656
147.333	0	334	202	368	254	289	269	343	298	237	267	319	264	336	463	664
147.456	0	333	198	367	253	292	270	343	298	236	266	318	263	335	460	660
147.579	0	331	194	360	249	286	268	344	296	234	266	317	264	332	457	656
147.702	0	333	197	363	250	289	269	345	297	235	267	317	265	333	457	661
147.825	0	335	198	363	253	288	269	342	295	235	265	317	264	336	457	662
147.948	0	334	199	367	259	290	269	347	297	236	267	318	265	340	456	667
148.07	0	337	202	369	261	291	269	350	299	237	272	319	265	340	461	672
148.193	0	336	202	369	260	294	272	351	299	237	273	320	265	338	458	668
148.316	0	332	195	362	258	288	270	344	296	234	267	318	267	337	448	655
148.439	0	331	197	364	258	290	268	346	296	234	268	317	267	339	446	653
148.562	0	328	198	364	258	289	269	348	296	234	272	318	268	340	446	648
148.685	0	328	201	367	259	291	270	349	297	235	271	320	269	341	447	648
148.808	0	329	204	370	262	291	269	350	297	237	270	321	269	344	450	650
148.931	0	328	206	372	264	294	272	352	300	237	274	321	269	341	453	651
149.053	0	323	195	363	257	290	270	347	296	234	272	318	269	338	447	639
149.176	0	323	195	362	257	289	270	346	295	235	269	318	269	339	445	634
149.299	0	321	196	364	257	288	270	345	294	234	266	317	269	339	446	633
149.422	0	322	198	365	258	290	269	346	296	235	270	318	269	341	447	634
149.545	0	322	201	368	260	290	270	349	297	235	273	320	270	344	449	635
149.668	0	323	204	372	263	293	271	349	298	237	273	322	270	343	451	636
149.791	0	319	196	366	257	292	271	344	296	235	268	320	269	340	448	622
149.914	0	319	192	362	256	288	269	343	295	235	268	318	269	340	443	615
150.036	0	318	193	364	257	289	271	345	295	234	271	319	270	342	442	611
150.159	0	316	195	365	258	289	269	344	294	235	268	319	271	342	441	612
150.282	0	315	198	368	261	291	270	345	296	236	269	320	271	345	443	614
150.405	0	316	202	371	264	293	271	349	297	237	274	322	272	346	444	614
150.528	0	313	195	367	258	292	272	346	296	235	272	320	271	339	443	607
150.651	0	313	193	362	256	288	269	341	294	235	267	319	270	336	441	602
150.774	0	312	195	364	257	288	270	341	293	234	267	318	271	339	441	603
150.897	0	311	195	366	258	288	271	344	295	235	270	318	271	340	441	601
151.02	0	312	198	368	260	290	270	345	296	237	272	320	271	340	444	602
151.142	0	313	201	371	262	293	270	345	297	238	271	322	271	343	447	604
151.265	0	310	195	366	258	290	271	342	295	235	269	318	271	339	440	594
151.388	0	310	193	364	257	287	269	344	296	235	270	318	271	338	441	593
151.511	0	308	195	365	257	288	270	344	295	234	269	318	271	338	441	591
151.634	0	309	197	367	258	288	270	342	295	235	267	319	272	339	442	592
151.757	0	310	199	370	260	289	270	345	297	237	270	319	271	342	443	595
151.88	0	311	200	372	261	294	272	349	298	237	273	320	271	341	444	593
152.003	0	308	192	364	254	288	270	341	295	235	268	317	271	335	438	582
152.125	0	308	192	363	255	287	270	340	294	234	264	316	271	335	438	581
152.248	0	307	193	364	253	288	270	341	295	235	266	316	271	333	439	580
152.371	0	308	196	366	256	289	270	343	296	236	270	317	271	335	441	581
152.494	0	308	198	369	258	289	270	344	297	238	269	319	270	337	443	585
152.617	0	309	198	369	258	291	271	343	297	237	267	318	272	336	440	582
152.74	0	306	190	362	253	286	270	339	294	235	264	314	271	331	435	572
152.863	0	306	190	361	251	286	269	340	294	234	266	314	270	330	435	571
152.986	0	306	190	362	252	285	269	338	293	234	262	315	270	330	436	570
153.108	0	307	192	365	253	286	269	338	294	235	261	314	269	332	440	574
153.231	0	307	195	368	255	288	269	340	296	235	266	314	270	333	443	579
153.354	0	309	196	369	256	290	270	344	298	237	268	316	269	333	444	576
153.477	0	307	189	361	249	285	269	336	293	234	262	312	268	328	440	566
153.6	0	307	189	362	250	284	269	335	293	234	261	312	268	327	440	565
153.723	0	308	189	362	251	284	268	338	294	234	263	312	268	327	440	563
153.846	0	309	191	364	251	286	268	339	296	234	263	313	269	328	442	567
153.969	0	310	194	367	254	288	269	339	295	235	261	314	268	331	446	574
154.092	0	310	194	367	254	289	271	338	296	236	262	313	267	330	445	572
154.214	0	307	189	361	248	284	268	337	294	234	262	311	267	326	440	564
154.337	0	309	190	362	249	285	269	337	294	234	263	312	268	327	440	563
154.46	0	308	190	363	249	284	269	335	293	234	260	311	267	324	443	564
154.583	0	310	193	365	250	285	269	338	295	235	261	311	268	327	445	567
154.706	0	311	195	368	254	287	268	342	297	237	265	314	268	331	446	571
154.829	0	311	197	368	252	291	271	341	297	235	265	314	268	329	446	571
154.952	0	309	189	360	248	284	268	332	293	233	259	311	267	324	439	560
155.075	0	309	188	360	247	284	268	334	293	233	259	309	267	325	439	560
155.197	0	308	189	360	248	284	268	336	293	233	262	310	267	325	440	560
155.32	0	309	190	363	248	284	267	336	295	234	262	312	268	324	442	564
155.443	0	312	194	365	250	285	268	336	295	235	260	312	268	328	444	569
155.566	0	314	198	368	254	288	269	340	297	237	264	314	268	331	444	573
155.689	0	310	191	364	248	288	271	338	295	234	264	311	267	325	441	565
155.812	0	310	186	358	245	283	268	334	293	233	259	310	268	322	437	561
155.935	0	310	187	360	245	284	268	333	293	233	258	310	267	324	438	560
156.058	0	311	188	361	246	284	268	335	293	233	260	310	267	324	439	563
156.18	0	313	193	365	249	285	268	338	296	235	264	311	268	326	440	566
156.303	0	316	196	367	252	287	269	340	297	237	262	314	269	329	441	572
156.426	0	316	197	370	254	290	270	341	298	238	264	314	269	331	442	576
156.549	0	314	191	362	247	285	270	337	295	233	263	313	269	327	434	567
156.672	0	313	189	360	248	284	269	339	295	233	265	312	269	326	436	570
156.795	0	314	190	361	247	285	268	336	293	233	261	312	268	327	436	574
156.918	0	315	192	363	249	285	269	337	295	234	262	314	269	329	438	578
157.041	0	317	195	367	252	286	269	341	298	237	266	314	269	331	440	589
157.164	0	320	199	369	255	289	270	344	299	237	269	317	270	333	443	594
157.286	0	316	192	364	250	288	271	338	296	234	264	313	268	330	439	583
157.409	0	316	190	360	249	283	269	338	294	233	262	311	268	327	438	585
157.532	0	318	191	362	249	286	269	341	295	234	265	313	269	330	439	588
157.655	0	318	192	363	250	286	268	340	296	236	266	314	268	330	440	596
157.778	0	320	196	366	252	287	270	341	296	236	265	316	269	334	444	598
157.901	0	322	199	368	256	290	268	343	299	237	267	316	270	337	445	605
158.024	0	322	198	369	256	293	271	346	300	237	271	317	270	336	444	609
158.147	0	318	190	360	248	285	269	340	295	234	265	314	268	331	438	596
158.269	0	319	190	360	247	284	269	337	294	234	263	313	268	328	440	599
158.392	0	320	191	360	247	285	269	337	294	234	262	312	269	327	443	603
158.515	0	322	194	363	250	286	270	341	296	234	266	314	269	333	442	607
158.638	0	323	195	366	251	287	270	342	296	235	267	315	269	335	444	616
158.761	0	326	199	368	254	288	270	342	297	236	266	317	269	337	446	618
158.884	0	325	197	367	253	292	271	342	298	235	267	316	269	335	444	618
159.007	0	322	190	358	246	285	268	340	295	233	265	313	268	331	440	609
159.13	0	323	190	361	248	284	269	338	294	234	264	313	268	332	441	611
159.252	0	324	192	361	249	286	268	336	294	233	262	313	269	332	441	612
159.375	0	325	193	363	250	286	269	341	295	234	265	313	268	334	443	618
159.498	0	328	195	366	253	288	269	344	297	236	269	316	269	336	445	621
159.621	0	328	200	368	254	290	270	344	298	237	268	317	270	335	448	631
159.744	0	326	193	364	251	289	271	340	295	234	264	314	268	333	443	619
159.867	0	325	192	360	250	286	269	339	294	233	265	312	268	333	442	620
159.99	0	327	192	361	250	286	269	342	294	234	265	314	268	332	443	621
160.113	1	328	193	363	250	287	268	340	294	234	264	314	268	333	445	624
160.236	0	328	196	366	253	288	270	341	296	235	264	315	269	336	446	628
160.358	0	329	198	367	255	289	269	345	297	237	268	316	269	339	448	638
160.481	0	331	197	367	254	292	271	346	299	236	269	317	269	336	446	630
160.604	0	327	190	359	249	286	269	339	293	233	262	314	268	333	441	623
160.727	0	328	191	359	249	285	270	338	293	233	261	313	267	332	440	625
160.85	0	329	191	360	249	287	269	341	292	233	263	313	268	333	441	626
160.973	0	330	193	362	252	287	268	342	295	234	265	315	268	333	443	629
161.096	0	332	197	365	253	288	269	343	295	236	264	315	269	336	445	633
161.219	0	333	199	368	256	291	270	344	296	236	265	316	269	338	446	637
161.341	0	330	193	363	252	291	272	342	295	234	266	314	268	333	441	625
161.464	0	329	189	357	248	286	268	340	292	233	263	312	268	329	439	622
161.587	0	329	190	358	248	287	269	338	292	233	259	312	267	328	440	625
161.71	0	331	192	360	249	286	269	338	292	233	259	312	268	331	442	626
161.833	0	332	195	363	251	288	269	342	295	235	265	314	267	333	443	631
161.956	0	333	197	366	254	288	269	344	295	235	265	316	269	334	444	638
162.079	0	334	200	368	256	292	270	343	296	236	265	317	269	336	444	636
162.202	0	331	191	359	249	287	270	338	293	233	261	313	269	331	439	627
162.324	0	332	191	358	250	286	269	341	293	233	263	312	268	331	439	628
162.447	0	332	192	360	250	286	269	339	293	233	262	313	269	331	440	630
162.57	0	333	194	362	252	288	269	340	293	234	261	313	268	333	442	633
162.693	0	334	196	365	253	288	270	341	295	235	263	315	269	335	443	638
162.816	0	335	199	367	255	291	270	345	296	236	267	316	268	337	445	642
162.939	0	332	194	362	250	289	271	341	294	234	264	314	268	333	440	632
163.062	0	331	190	357	248	286	269	336	291	233	259	313	268	331	439	631
163.185	0	332	191	359	249	285	269	338	292	232	260	312	269	331	440	632
163.308	0	333	192	360	250	286	269	339	293	234	264	313	269	332	439	635
163.43	0	333	195	363	251	288	269	341	294	235	263	314	269	334	443	640
163.553	0	334	197	365	254	288	269	341	294	236	263	316	270	337	445	645
163.676	0	337	201	368	256	291	270	344	297	237	266	317	270	340	447	653
163.799	0	332	192	361	249	288	271	340	294	234	266	313	269	332	441	637
163.922	0	332	189	357	247	285	269	336	291	233	261	312	268	329	441	637
164.045	0	332	191	359	248	285	269	334	290	233	260	312	267	331	440	638
164.168	0	333	192	359	249	286	269	338	292	233	262	313	269	332	442	641
164.291	0	334	194	362	251	287	268	341	295	235	266	314	269	335	444	645
164.413	0	337	198	366	253	288	270	340	294	236	266	317	269	337	445	650
164.536	0	338	201	368	257	291	271	344	296	237	267	317	269	339	447	655
164.659	0	334	194	361	251	290	271	340	295	234	267	315	268	335	443	646
164.782	0	333	191	359	250	285	268	339	293	233	266	313	268	333	443	646
164.905	0	333	192	360	249	285	269	338	292	234	264	313	269	331	444	648
165.028	0	334	193	360	251	287	268	339	293	233	263	314	268	334	444	650
165.151	0	336	196	363	253	289	269	343	295	236	268	315	270	337	446	656
165.274	0	335	198	366	255	290	270	345	296	237	270	317	270	338	448	659
165.396	0	336	199	366	255	290	272	344	295	235	268	318	269	339	448	660
165.519	0	334	192	359	252	286	268	340	291	234	264	314	269	335	445	654
165.642	0	335	194	359	252	286	269	342	294	234	268	314	269	335	445	657
165.765	0	335	193	360	252	288	269	343	293	234	268	315	268	337	446	659
165.888	0	335	195	362	254	288	269	342	294	236	267	316	269	338	447	662
166.011	0	336	199	365	256	290	269	345	295	235	268	318	269	338	452	666
166.134	0	338	202	368	259	290	270	349	298	236	273	318	270	341	452	668
166.257	0	337	199	366	256	293	272	348	297	235	271	318	269	339	448	665
166.38	0	335	191	357	251	286	269	341	292	233	265	314	269	335	445	658
166.502	0	335	192	359	251	287	269	340	293	234	266	313	268	335	445	661
166.625	0	337	194	359	251	287	269	344	294	234	269	314	268	334	447	661
166.748	0	336	196	362	254	288	269	344	294	234	268	315	269	336	449	665
166.871	0	336	199	365	256	289	270	344	294	235	267	316	268	339	451	670
166.994	0	337	202	367	258	290	270	347	296	236	270	316	268	339	453	674
167.117	0	339	203	367	258	293	271	350	298	236	272	317	269	339	451	670
167.24	0	336	194	358	252	286	270	343	293	234	267	314	267	334	445	662
167.363	0	336	195	360	253	286	269	342	293	233	264	314	268	335	446	663
167.485	0	337	196	360	254	286	268	343	293	233	265	313	268	335	447	664
167.608	0	336	198	362	256	287	269	345	294	234	270	314	269	337	448	667
167.731	0	338	202	366	258	288	270	345	296	235	268	317	269	339	449	670
167.854	0	339	205	367	259	290	270	345	296	236	267	318	269	341	451	671
167.977	0	339	203	366	258	291	271	346	296	235	270	316	268	338	449	669
168.1	0	337	198	359	253	287	268	345	294	234	268	314	268	335	447	665
168.223	0	338	200	362	255	287	270	343	293	234	266	314	269	336	447	666
168.346	0	338	201	363	256	286	268	341	292	234	264	314	267	337	447	668
168.468	0	339	204	365	257	288	270	345	293	235	268	315	269	339	449	671
168.591	0	338	206	367	259	289	269	347	296	236	270	316	268	340	451	674
168.714	0	340	209	370	260	291	270	347	296	237	269	318	269	342	453	678
168.837	0	338	201	364	255	289	272	342	293	235	265	316	268	336	447	668
168.96	0	337	198	359	252	284	269	340	292	233	265	312	267	334	446	665
169.083	0	338	200	360	252	286	269	342	292	233	265	313	268	333	445	665
169.206	0	339	200	361	252	285	269	338	291	233	261	315	267	335	446	666
169.329	0	339	204	365	254	286	269	340	292	233	262	315	268	336	448	669
169.452	0	340	206	367	256	287	269	342	293	235	267	315	268	338	450	671
169.574	0	340	208	369	258	288	270	345	295	236	268	317	269	339	450	672
169.697	0	339	203	364	253	288	270	339	293	234	263	314	267	336	447	663
169.82	0	337	198	359	251	283	267	336	290	232	260	312	268	332	444	659
169.943	0	337	199	359	251	285	268	337	291	233	262	312	267	332	445	658
170.066	0	338	201	360	252	284	268	338	290	233	262	313	268	332	445	658
170.189	0	339	203	363	253	284	268	336	291	233	260	313	268	332	448	661
170.312	0	339	206	366	254	286	269	338	292	234	261	315	268	336	448	664
170.435	0	341	208	368	258	288	269	342	294	236	266	316	270	338	449	665
170.557	0	340	206	366	255	287	270	340	294	234	264	315	268	336	446	661
170.68	0	340	199	359	251	284	267	336	289	232	259	313	269	332	444	657
170.803	0	340	201	360	252	285	268	337	290	231	261	312	269	334	445	659
170.926	0	339	202	361	253	283	267	338	291	233	263	313	268	334	446	660
171.049	0	341	204	364	255	285	267	339	292	233	264	314	269	336	447	662
171.172	0	341	207	366	256	286	268	339	292	235	262	316	269	338	448	663
171.295	0	340	210	369	259	287	268	342	294	235	265	316	270	340	451	670
171.418	0	341	204	364	255	288	271	342	293	233	266	315	270	336	447	662
171.54	0	339	200	359	252	284	267	338	290	232	262	313	269	334	445	658
171.663	0	339	202	360	254	285	268	336	290	232	260	313	268	334	444	659
171.786	0	340	202	361	253	283	267	338	290	232	260	312	269	335	445	661
171.909	0	340	205	364	255	286	269	341	292	233	266	314	269	336	448	663
172.032	0	341	208	366	257	287	268	341	293	234	265	317	269	338	450	665
172.155	0	342	208	369	258	287	268	342	295	235	264	317	271	341	450	666
172.278	0	342	208	368	259	291	270	344	294	234	267	317	270	340	451	669
172.401	0	340	200	359	253	285	268	341	291	233	265	313	270	335	446	660
172.524	0	340	200	358	253	284	267	339	290	232	262	313	269	335	447	660
172.646	0	339	200	359	253	285	267	338	290	232	260	313	269	335	446	660
172.769	0	340	203	362	256	286	267	341	292	233	263	314	270	336	447	665
172.892	0	341	206	364	257	288	268	343	293	234	266	315	271	339	450	666
173.015	0	342	208	367	260	287	268	344	294	234	267	316	270	341	451	670
173.138	0	342	210	369	262	290	268	345	296	236	267	317	271	343	453	672
173.261	0	341	205	365	257	290	271	345	294	234	268	316	270	339	449	666
173.384	0	339	200	359	256	285	268	343	293	232	266	315	270	337	448	663
173.507	0	341	201	360	257	286	267	341	292	232	263	315	270	337	448	663
173.629	0	340	202	360	256	286	268	341	291	233	263	314	270	337	448	665
173.752	0	341	205	363	258	288	267	345	294	234	267	315	270	338	451	664
173.875	0	341	207	366	259	288	268	345	295	235	269	318	270	340	452	670
173.998	0	343	209	369	263	291	268	347	295	237	268	318	271	342	453	670
174.121	0	341	203	362	257	289	269	341	292	233	265	315	271	338	449	667
174.244	0	338	201	359	255	287	268	342	292	233	266	314	270	337	449	666
174.367	0	340	202	361	256	287	268	342	292	233	267	316	270	337	449	666
174.49	0	340	203	362	257	288	268	341	292	234	264	315	271	338	450	667
174.612	0	341	206	365	259	288	268	343	293	235	266	316	270	340	452	671
174.735	0	341	209	367	260	289	268	346	296	236	270	317	270	341	453	670
174.858	0	342	212	369	263	291	268	349	296	237	271	319	270	344	455	676
174.981	0	343	207	367	259	291	271	344	294	235	268	317	269	340	452	671
175.104	0	339	199	359	255	286	268	339	291	233	264	313	270	336	448	665
175.227	0	340	199	359	255	286	268	341	291	232	266	313	269	335	448	665
175.35	0	340	201	360	256	286	267	340	291	233	265	314	270	335	449	664
175.473	0	340	204	363	256	287	268	341	291	234	264	315	270	338	450	664
175.596	0	341	206	366	258	288	268	342	293	235	267	316	269	340	452	672
175.718	0	341	209	367	260	288	268	346	295	237	270	317	270	342	453	672
175.841	0	342	210	370	262	292	271	346	296	236	271	318	270	342	454	675
175.964	0	339	201	360	255	285	269	338	292	234	264	314	270	337	448	667
176.087	0	340	201	359	254	286	268	339	291	233	265	313	269	338	448	667
176.21	0	340	201	360	255	285	268	340	292	233	267	314	269	337	448	667
176.333	0	340	203	363	256	285	269	340	291	234	267	315	269	338	450	670
176.456	0	341	207	365	257	286	269	341	292	235	265	315	271	342	450	671
176.579	0	342	208	368	259	286	269	343	294	236	268	317	270	343	451	672
176.701	0	341	208	367	259	290	270	344	295	235	270	316	270	342	449	675
176.824	0	339	200	359	254	284	268	339	291	233	266	316	270	338	446	670
176.947	0	340	202	361	255	285	268	338	290	234	263	314	269	338	447	670
177.07	0	339	202	360	254	283	268	339	290	233	265	313	270	340	448	671
177.193	0	340	205	364	256	285	268	343	292	234	269	316	270	342	449	674
177.316	0	341	207	367	258	286	269	343	293	235	269	316	269	344	451	678
177.439	0	343	209	368	261	287	269	343	294	236	268	318	270	347	453	684
177.562	0	343	206	367	259	289	270	344	295	235	270	317	270	343	453	683
177.684	0	340	199	358	252	283	267	339	291	233	268	314	269	338	448	675
177.807	0	339	198	359	253	283	267	337	290	232	264	314	269	339	449	676
177.93	0	339	200	358	253	283	268	337	290	233	262	314	269	341	450	675
178.053	0	341	202	363	255	283	268	340	291	234	265	313	269	344	451	679
178.176	0	341	205	365	258	285	268	343	294	236	268	315	269	344	452	682
178.299	0	342	207	366	260	285	268	343	294	236	268	319	269	347	455	685
178.422	0	344	208	369	261	290	270	344	295	236	268	319	269	348	455	687
178.545	0	341	199	360	256	283	268	339	292	233	268	315	270	343	450	680
178.668	0	340	199	359	254	282	267	340	292	232	267	313	268	342	450	680
178.79	0	340	199	359	254	282	267	338	291	233	265	315	269	343	450	681
178.913	0	340	201	361	256	284	267	339	290	233	263	315	269	344	450	680
179.036	0	340	205	363	258	285	268	341	292	235	267	316	270	346	452	683
179.159	0	342	207	366	259	286	268	344	294	236	269	317	270	348	455	687
179.282	0	342	206	366	258	288	270	343	293	234	267	318	269	347	453	683
179.405	0	340	198	359	254	283	267	339	290	232	263	314	269	344	450	678
179.528	0	340	200	359	254	284	268	340	291	233	266	314	268	343	452	679
179.651	0	339	201	361	256	282	268	341	291	233	266	315	270	345	452	683
179.773	0	342	203	363	256	285	267	341	292	235	265	316	269	344	454	685
179.896	0	342	206	366	259	285	268	343	292	235	265	317	269	348	455	685
180.019	0	342	209	368	261	288	269	345	294	236	270	318	270	350	456	692
180.142	0	343	206	366	259	288	270	345	294	235	271	317	271	347	453	689
180.265	0	340	198	358	254	284	269	339	291	233	264	315	268	343	450	683
180.388	0	340	198	358	255	283	266	338	289	232	262	314	269	344	450	683
180.511	0	339	198	359	255	284	268	340	289	233	264	313	269	344	450	680
180.634	0	339	202	361	256	283	267	341	292	234	266	315	269	343	453	686
180.756	0	342	204	365	259	285	268	341	291	234	264	316	269	346	454	686
180.879	0	343	208	367	260	287	268	343	293	236	265	316	270	349	455	685
181.002	0	341	206	368	261	290	270	345	294	235	269	318	270	348	453	689
181.125	0	341	197	358	255	283	267	340	291	231	266	315	269	343	449	680
181.248	0	340	199	358	255	283	267	338	289	233	262	315	269	343	450	680
181.371	0	339	198	359	255	283	267	339	290	233	261	314	269	343	449	681
181.494	0	340	201	362	257	283	267	342	292	234	266	316	269	345	451	679
181.617	0	340	204	364	260	284	267	342	293	233	267	317	269	347	453	686
181.74	0	342	207	368	261	287	267	342	293	235	265	318	270	348	454	685
181.862	0	342	206	368	260	288	269	343	294	235	266	318	269	348	453	683
181.985	0	338	198	359	256	282	267	340	291	232	266	315	269	343	450	675
182.108	0	338	199	360	257	283	269	341	292	233	265	315	269	343	450	680
182.231	0	338	199	360	256	283	267	339	290	233	262	315	268	343	450	677
182.354	0	339	202	363	259	284	267	341	292	234	265	316	270	345	451	678
182.477	0	340	205	366	260	285	267	343	293	235	269	316	269	347	453	684
182.6	0	341	208	368	262	287	268	345	294	236	269	320	270	348	454	690
182.723	0	340	200	363	258	287	270	341	292	234	264	316	270	344	450	678
182.845	0	338	197	358	255	284	267	339	290	233	264	314	268	341	450	679
182.968	0	338	198	358	255	284	267	340	291	233	265	314	268	341	449	676
183.091	0	337	199	360	256	283	267	340	290	232	263	314	269	340	450	681
183.214	0	338	202	364	258	284	267	339	291	235	263	315	268	343	452	679
183.337	0	340	204	365	260	286	268	343	293	235	266	315	270	344	452	681
183.46	0	341	207	369	262	288	268	347	295	235	270	317	269	345	454	686
183.583	0	340	201	363	258	287	269	343	293	233	267	316	268	342	449	680
183.706	0	338	195	358	255	284	266	337	290	232	260	312	268	338	447	671
183.828	0	338	195	357	255	283	267	339	290	232	262	311	268	339	448	676
183.951	0	338	197	359	256	284	267	341	291	232	265	312	269	339	447	673
184.074	0	338	201	362	258	284	267	341	292	233	265	314	270	340	449	680
184.197	0	340	203	365	259	286	268	342	292	234	265	315	270	343	451	681
184.32	0	341	207	367	262	287	268	345	294	235	269	316	270	346	453	681
184.443	0	340	204	367	260	289	269	345	295	235	270	316	269	344	451	681
184.566	0	338	196	358	256	283	267	340	291	233	264	313	269	339	448	677
184.689	0	337	198	360	256	284	267	340	290	233	262	314	268	340	447	675
184.812	0	338	198	359	256	285	267	342	292	233	264	312	270	339	449	676
184.934	0	338	201	362	257	286	267	344	294	234	268	314	269	340	451	679
185.057	0	339	203	365	260	287	268	344	293	235	267	316	270	343	452	682
185.18	0	341	206	369	262	289	268	344	295	237	268	316	269	346	453	685
185.303	0	337	199	362	257	286	269	343	293	233	267	313	269	342	449	676
185.426	0	336	196	357	255	284	267	341	291	233	267	312	269	339	449	677
185.549	0	336	197	359	255	284	268	340	290	233	264	313	269	339	448	677
185.672	0	336	199	360	256	285	268	341	290	233	262	313	269	340	450	676
185.795	0	338	201	363	258	285	268	343	292	235	266	313	269	339	452	680
185.917	0	339	204	366	260	287	268	345	294	236	268	315	269	342	453	683
186.04	0	340	206	368	262	288	269	344	295	236	268	317	270	346	453	687
186.163	11	338	200	363	258	287	270	342	293	234	266	314	269	343	450	679
186.286	0	337	194	357	254	283	266	339	290	233	265	311	269	339	447	674
186.409	0	336	195	357	255	282	268	340	291	232	265	312	269	339	447	676
186.532	0	336	197	358	254	283	266	338	289	232	262	312	269	339	448	674
186.655	0	337	199	360	256	284	267	338	290	233	263	312	270	341	449	679
186.778	0	338	201	364	259	286	268	342	292	235	267	313	269	343	451	682
186.9	0	339	204	366	261	286	268	345	294	235	270	316	270	346	452	686
187.023	0	338	203	365	259	288	270	343	294	235	267	315	270	344	452	681
187.146	0	336	195	356	253	283	267	337	290	233	262	312	268	337	450	676
187.269	0	336	194	358	254	283	267	338	290	234	264	312	269	336	449	676
187.392	0	337	196	359	253	282	268	339	290	233	264	313	269	339	449	678
187.515	0	337	199	361	255	284	268	338	290	233	263	314	269	342	449	678
187.638	0	339	201	363	257	286	268	338	291	234	263	314	270	344	451	685
187.761	0	340	204	366	259	286	267	343	294	236	268	314	269	342	451	712
187.884	0	336	198	361	254	286	270	340	292	234	266	314	270	342	445	703
188.006	0	335	194	356	254	281	267	336	289	232	262	313	271	340	442	702
188.129	0	335	196	358	254	283	267	337	289	232	262	311	270	340	443	699
188.252	0	335	197	359	255	282	267	338	290	233	264	313	271	341	445	689
188.375	0	337	200	362	256	285	267	340	291	235	265	315	270	344	446	686
188.498	0	338	202	366	258	285	268	340	292	235	264	316	271	347	449	686
188.621	0	338	203	365	258	288	270	341	293	235	266	316	271	347	448	682
188.744	0	335	194	356	253	283	268	339	291	233	264	312	270	342	446	672
188.867	0	336	195	356	252	282	266	337	289	232	264	312	269	340	447	673
188.989	0	336	195	357	253	281	266	336	289	232	261	312	271	340	447	675
189.112	0	336	197	359	253	283	267	338	289	234	261	312	270	342	449	677
189.235	0	336	200	361	256	284	267	341	292	233	266	314	271	344	449	673
189.358	0	337	202	364	258	286	268	343	292	235	268	316	271	344	451	678
189.481	0	337	199	362	257	287	269	340	292	234	264	315	270	343	448	672
189.604	0	335	194	354	253	283	267	338	289	232	261	312	270	340	445	669
189.727	0	334	195	355	253	283	267	340	290	232	264	311	269	339	448	668
189.85	0	335	196	357	254	284	266	340	290	232	265	313	270	339	448	672
189.972	0	336	199	360	257	285	267	340	290	233	262	314	271	344	447	671
190.095	0	338	202	363	258	287	267	343	293	234	265	314	270	346	449	672
190.218	0	338	204	365	261	287	267	347	294	235	270	317	271	345	453	680
190.341	0	336	198	361	257	286	269	345	292	233	267	316	271	343	449	675
190.464	0	336	195	356	256	285	267	342	290	232	264	314	271	343	448	671
190.587	0	336	197	357	258	286	268	344	291	233	265	313	272	344	447	670
190.71	0	337	198	359	259	286	267	347	291	233	269	315	271	346	448	674
190.833	0	337	202	361	261	288	267	348	293	235	269	317	271	348	449	679
190.956	0	338	203	364	263	289	267	350	294	235	269	319	272	350	451	683
191.078	0	337	203	364	263	292	270	349	294	235	270	317	271	349	451	677
191.201	0	335	197	357	258	286	267	349	292	232	270	316	271	346	447	675
191.324	0	337	197	357	260	287	267	350	292	233	269	316	272	347	448	677
191.447	0	336	197	359	260	287	267	347	291	233	268	317	272	348	448	678
191.57	0	337	201	360	263	290	268	351	293	234	271	317	273	349	449	681
191.693	0	337	203	363	264	291	267	354	295	236	275	319	273	351	451	687
191.816	0	339	206	366	267	291	268	355	296	236	275	321	274	353	452	687
191.939	0	339	203	364	264	292	270	352	294	234	272	321	273	349	452	684
192.061	0	335	195	357	260	289	267	348	291	233	271	317	271	347	448	678
192.184	0	336	196	357	262	288	267	351	292	233	273	318	272	347	448	675
192.307	0	336	196	357	260	289	266	349	291	233	271	320	271	345	450	679
192.43	0	337	198	360	262	289	267	348	292	234	269	319	271	348	452	680
192.553	0	338	202	363	263	291	267	351	293	235	272	321	272	349	454	680
192.676	0	339	203	364	264	291	267	354	296	236	277	322	272	350	455	685
192.799	0	338	202	364	265	293	271	351	293	234	274	323	271	348	453	681
192.922	0	335	194	357	260	289	267	345	291	232	270	320	271	343	449	673
193.044	0	334	195	357	259	287	267	345	291	233	271	319	271	344	449	672
193.167	0	335	196	358	259	288	266	346	290	232	272	319	271	343	449	671
193.29	0	335	198	361	261	288	267	344	291	235	271	321	271	343	449	676
193.413	0	336	201	364	261	289	267	344	292	235	270	321	270	344	453	676
193.536	0	337	203	365	262	289	267	346	293	236	275	322	271	346	453	677
193.659	0	336	204	367	263	292	271	348	295	236	276	324	271	347	453	680
193.782	0	334	195	359	258	287	267	342	290	232	270	320	271	342	448	670
193.905	0	334	196	359	258	285	267	339	289	233	267	318	270	343	448	666
194.028	0	334	196	359	258	285	267	341	291	233	269	318	270	341	449	666
194.15	0	335	200	362	258	286	267	343	291	234	270	319	271	342	449	667
194.273	0	335	201	364	260	287	267	342	291	236	269	319	270	344	451	670
194.396	0	337	204	367	262	288	268	343	293	236	269	320	271	347	452	670
194.519	0	334	200	364	259	290	269	343	293	234	271	319	270	343	450	667
194.642	0	333	194	358	256	283	266	340	290	232	268	318	270	340	448	665
194.765	0	333	196	359	255	284	267	336	290	233	265	316	270	339	448	663
194.888	0	333	197	361	256	284	267	337	289	232	264	315	269	341	448	663
195.011	0	334	200	363	257	285	267	340	292	235	267	316	270	341	450	665
195.133	0	335	202	366	259	286	267	341	292	235	270	319	270	343	452	668
195.256	0	337	205	368	259	286	268	342	293	236	268	319	271	343	455	673
195.379	0	335	204	369	260	289	269	342	295	235	268	319	270	343	455	670
195.502	0	332	195	359	253	282	266	341	290	233	266	314	268	338	449	661
195.625	0	332	196	359	254	281	265	338	290	233	265	314	268	337	449	661
195.748	0	332	196	360	253	283	266	337	290	232	262	314	269	339	449	658
195.871	0	332	198	362	255	282	267	338	290	233	263	314	269	341	449	658
195.994	0	334	202	364	258	284	266	342	293	234	268	316	269	342	451	664
196.116	0	335	204	366	259	285	267	343	294	235	269	317	269	345	453	671
196.239	0	337	206	368	262	287	268	344	295	236	268	318	270	346	455	670
196.362	0	333	199	363	257	285	269	341	293	233	267	316	269	342	452	665
196.485	0	333	196	359	255	282	266	342	291	232	267	314	268	339	450	659
196.608	0	332	197	360	256	282	267	342	291	233	265	315	269	340	449	663
196.731	0	333	198	361	258	283	267	340	291	233	263	315	269	342	451	662
196.854	0	333	202	364	258	284	266	344	292	235	268	316	269	344	452	663
196.977	0	334	203	366	260	287	266	346	296	235	271	318	269	345	454	669
197.1	0	335	206	368	261	288	268	346	295	236	270	320	269	345	455	672
197.222	0	333	199	361	257	284	268	342	292	234	267	317	269	342	451	665
197.345	0	332	199	360	257	285	267	344	293	233	267	315	269	343	452	665
197.468	0	333	199	361	258	285	267	345	293	232	269	317	269	344	452	666
197.591	0	333	202	363	260	285	267	345	293	234	268	319	269	346	452	668
197.714	0	335	205	366	261	287	268	345	293	234	267	318	270	347	454	673
197.837	0	336	207	367	263	288	268	350	296	235	272	320	268	349	456	676
197.96	0	337	206	368	263	290	270	352	297	237	275	322	270	348	456	678
198.083	0	332	198	360	258	285	267	344	293	234	269	318	269	344	452	666
198.205	0	332	198	358	256	284	267	343	292	232	266	317	268	342	453	665
198.328	0	332	198	359	257	284	267	345	292	232	268	316	269	343	453	665
198.451	0	333	200	361	259	286	267	346	293	233	270	318	268	342	455	668
198.574	0	335	203	364	259	286	267	345	292	233	268	319	270	345	456	670
198.697	0	335	205	366	262	288	267	345	293	235	269	319	270	349	456	670
198.82	0	335	205	367	263	289	268	348	296	235	273	320	271	349	454	671
198.943	0	332	198	358	258	285	267	346	291	232	269	318	270	344	451	666
199.066	0	332	197	358	257	285	266	342	291	232	267	318	269	344	450	663
199.188	0	333	198	359	259	284	266	342	290	232	265	317	270	343	450	660
199.311	0	333	200	362	259	284	267	345	291	233	270	317	271	345	451	665
199.434	0	334	202	364	262	286	267	347	292	234	271	320	271	347	451	671
199.557	0	336	206	365	263	288	267	346	293	236	269	322	272	348	452	671
199.68	0	334	201	363	260	289	268	345	293	233	269	320	270	346	451	667
199.803	0	333	198	358	258	285	266	346	292	233	270	317	270	345	449	663
199.926	0	334	198	359	259	286	266	345	291	233	269	319	271	344	450	668
200.049	0	333	199	360	259	285	267	343	290	233	267	318	270	342	452	668
200.172	0	334	202	363	262	286	266	346	292	234	270	318	271	346	451	667
200.294	0	335	204	365	263	288	266	349	294	235	273	321	271	348	453	673
200.417	0	334	204	364	262	290	269	349	292	234	273	320	271	346	452	670
200.54	0	332	197	358	259	285	265	343	290	232	268	318	271	344	448	664
200.663	0	333	197	359	259	287	266	345	290	233	268	316	271	343	450	666
200.786	0	332	198	359	260	285	267	347	291	232	271	318	271	342	450	666
200.909	0	334	202	361	262	287	266	346	291	234	269	319	271	344	451	668
201.032	0	335	203	365	264	288	267	346	292	235	270	319	271	345	452	672
201.155	0	335	205	366	265	290	267	350	294	235	273	320	272	346	453	671
201.277	0	333	201	361	261	290	268	348	294	232	273	319	270	341	452	670
201.4	0	332	196	356	258	285	265	344	290	232	268	317	271	340	450	667
201.523	0	333	197	357	258	286	265	343	290	231	266	315	271	339	448	664
201.646	0	333	197	358	260	286	265	345	290	232	268	317	271	341	449	665
201.769	0	334	201	361	262	287	265	347	292	233	270	317	272	342	451	667
201.892	0	334	203	362	263	289	266	347	291	235	268	320	272	342	451	669
202.015	0	336	205	366	264	289	266	347	294	236	270	320	272	342	455	670
202.138	0	334	202	363	263	290	268	348	294	234	273	319	272	340	452	667
202.26	0	333	196	357	259	286	264	346	291	233	269	317	271	339	449	665
202.383	0	332	197	357	260	285	265	342	290	232	266	316	272	339	449	662
202.506	0	333	198	357	259	286	265	342	289	232	266	316	272	337	450	663
202.629	0	334	200	360	260	286	266	346	292	234	270	317	271	340	452	667
202.752	0	334	202	363	263	289	265	347	293	235	271	319	272	342	452	670
202.875	0	335	204	365	263	290	267	346	294	235	269	320	273	344	452	671
202.998	0	332	198	357	260	286	266	343	291	232	268	316	271	340	449	662
203.121	0	333	197	356	260	285	266	344	291	232	270	317	271	339	449	665
203.244	0	333	199	359	259	286	267	345	290	232	268	317	271	340	450	668
203.366	0	334	201	360	262	286	266	344	291	234	266	318	273	342	450	668
203.489	0	334	202	364	262	287	267	345	292	236	269	318	272	343	450	668
203.612	0	335	205	366	264	288	267	348	295	236	273	320	273	345	451	673
203.735	0	335	204	366	265	290	269	349	295	236	273	320	273	345	449	672
203.858	0	332	197	357	258	285	266	341	290	233	267	317	272	340	445	665
203.981	0	331	196	358	258	285	267	342	290	233	266	316	273	338	446	663
204.104	0	331	197	358	257	284	265	343	290	233	268	317	272	339	447	666
204.227	0	333	200	360	258	285	266	343	292	235	268	318	273	341	447	670
204.349	0	334	202	363	261	287	266	342	292	235	266	318	273	344	448	674
204.472	0	335	205	366	263	287	267	345	294	236	270	319	273	347	450	674
204.595	0	334	201	363	261	287	269	346	293	235	271	320	274	344	448	672
204.718	0	331	196	357	256	283	266	340	289	232	267	319	273	342	447	671
204.841	0	331	197	358	258	283	266	338	288	233	265	316	272	342	446	667
204.964	0	332	199	359	259	284	266	341	290	233	267	317	272	343	448	669
205.087	0	332	201	362	261	285	266	343	293	236	270	319	272	344	448	671
205.21	0	333	204	365	262	287	266	343	292	235	269	321	273	346	451	675
205.332	0	335	206	367	264	289	267	344	294	236	269	321	273	348	453	678
205.455	0	331	200	361	259	287	268	344	292	234	270	319	273	344	449	670
205.578	0	331	198	358	259	284	266	342	291	233	270	318	272	342	448	667
205.701	0	331	198	359	258	285	267	342	291	234	267	318	272	343	448	668
205.824	0	332	201	361	258	284	267	341	291	234	266	319	273	341	451	671
205.947	0	334	204	364	261	286	266	345	293	235	270	320	272	344	453	674
206.07	0	334	205	366	263	288	266	347	294	237	274	321	273	346	453	677
206.193	0	335	207	368	264	290	269	347	296	237	273	324	273	346	455	678
206.316	0	331	199	360	259	286	268	343	291	234	269	319	272	343	451	671
206.438	0	332	200	361	261	286	267	345	292	234	272	319	272	344	450	672
206.561	0	333	200	361	262	286	268	347	293	233	272	320	272	345	451	673
206.684	0	333	203	364	263	287	267	346	293	234	270	321	272	346	452	676
206.807	0	333	206	366	264	288	267	347	294	236	270	321	273	348	454	678
206.93	0	334	208	368	266	290	268	351	297	236	276	322	272	349	455	683
207.053	0	332	202	363	262	289	268	349	295	235	273	320	272	345	453	680
207.176	0	331	199	360	260	286	267	345	292	234	269	319	272	340	453	675
207.299	0	332	200	361	261	287	267	345	291	234	269	318	272	344	452	672
207.421	0	332	202	362	262	286	267	349	293	234	272	319	272	345	451	676
207.544	0	333	205	365	265	288	267	350	295	236	274	320	272	346	452	680
207.667	0	334	207	366	266	288	267	349	295	236	273	321	273	348	455	684
207.79	0	334	208	369	267	291	269	351	297	236	273	320	272	347	456	681
207.913	0	331	199	360	261	287	267	348	293	233	273	318	271	344	451	674
208.036	0	331	199	359	261	287	267	347	292	233	271	317	270	342	451	677
208.159	0	332	200	360	262	287	267	345	291	233	268	318	271	342	450	675
208.282	0	333	203	362	263	287	266	346	293	234	270	318	271	345	451	674
208.404	0	333	206	365	265	288	266	351	295	236	274	320	271	345	453	681
208.527	0	334	206	366	267	289	266	351	296	237	274	322	272	347	455	681
208.65	0	333	204	366	266	290	269	348	294	234	271	320	271	346	453	679
208.773	0	332	199	359	263	286	266	346	292	232	270	316	272	343	450	672
208.896	0	331	199	360	262	286	266	347	293	234	272	317	271	343	451	675
209.019	0	332	201	361	263	286	266	347	292	234	271	318	271	344	451	680
209.142	0	332	204	363	264	287	267	346	292	234	268	318	272	345	453	680
209.265	0	334	206	365	265	289	267	349	293	234	272	320	271	346	454	681
209.388	0	333	205	366	266	291	268	351	296	235	275	320	272	345	453	680
209.51	0	331	198	358	261	286	266	346	291	232	270	319	272	342	450	677
209.633	0	331	201	360	262	286	267	344	291	233	268	317	272	343	451	677
209.756	0	333	202	361	262	287	266	346	291	233	269	318	272	343	451	674
209.879	0	333	203	362	264	288	266	349	294	235	274	320	272	345	452	679
210.002	0	333	206	366	266	289	267	349	294	236	271	320	272	346	453	682
210.125	0	334	207	367	269	291	268	350	295	237	271	321	272	348	455	685
210.248	0	332	202	362	265	289	268	347	293	234	272	319	271	344	452	676
210.371	0	332	198	358	261	287	266	347	291	233	270	318	271	341	450	674
210.493	0	331	199	359	263	287	266	345	290	233	267	317	271	341	449	673
210.616	0	331	200	360	263	286	266	344	289	233	266	318	271	341	450	674
210.739	0	332	202	364	264	287	266	347	292	234	270	318	272	342	452	677
210.862	0	333	205	364	265	289	266	349	293	236	273	320	272	344	453	679
210.985	0	333	207	367	267	290	266	349	294	237	271	321	272	346	453	680
211.108	0	331	200	362	263	288	267	344	292	234	268	318	272	340	450	672
211.231	0	330	198	358	261	286	266	346	290	233	269	316	271	340	449	669
211.354	0	331	199	359	261	286	266	346	290	233	269	318	272	341	449	672
211.476	0	332	200	360	261	286	265	343	290	234	267	318	272	342	450	669
211.599	0	332	203	363	264	287	266	345	292	235	267	319	273	344	451	669
211.722	0	333	205	364	265	289	266	349	294	236	272	320	272	346	452	672
211.845	0	333	207	368	267	291	267	351	295	236	275	323	273	347	453	676
211.968	0	331	199	361	263	288	267	346	291	233	269	320	272	343	449	667
212.091	0	330	198	358	262	286	266	346	291	233	267	318	272	343	448	666
212.214	0	331	199	360	262	288	267	347	291	233	270	318	273	343	449	667
212.337	0	331	202	361	263	287	266	348	292	235	272	319	272	344	450	668
212.46	0	332	203	364	265	289	267	348	293	236	270	321	273	345	452	673
212.582	0	333	207	366	267	291	267	351	295	237	273	321	273	349	453	672
212.705	0	334	207	368	269	293	267	355	297	238	277	323	273	351	454	677
212.828	0	332	202	361	266	289	268	352	294	234	275	321	273	346	450	672
212.951	0	331	199	360	264	289	266	349	292	234	272	322	273	346	451	670
213.074	0	332	201	360	264	289	267	349	292	234	272	321	274	345	452	668
213.197	0	331	203	362	265	290	267	353	294	235	276	321	273	344	454	673
213.32	0	333	205	365	266	290	267	352	295	237	277	323	273	347	454	676
213.443	0	334	207	366	269	292	266	354	296	237	276	325	274	350	455	680
213.565	0	334	206	366	269	293	269	354	297	236	277	323	274	350	454	675
213.688	0	332	199	359	264	289	267	353	294	234	277	321	272	346	451	673
213.811	0	332	201	361	266	291	267	354	294	234	277	322	273	345	452	679
213.934	0	332	202	362	265	290	268	351	294	235	274	322	273	346	453	677
214.057	0	333	205	364	268	291	267	354	295	236	276	322	274	348	454	677
214.18	0	335	207	366	269	293	268	357	298	237	281	323	274	349	456	684
214.303	0	335	209	368	271	293	268	357	298	238	282	326	274	347	458	686
214.426	0	333	206	366	268	294	270	354	296	236	277	325	273	347	455	682
214.548	0	332	199	359	264	290	267	351	294	234	276	321	273	344	452	677
214.671	0	331	200	359	264	290	266	351	294	234	278	321	272	342	453	677
214.794	0	331	201	360	265	289	267	350	293	235	275	322	273	343	454	682
214.917	0	332	204	363	266	290	268	350	293	235	273	321	273	347	454	681
215.04	0	334	206	365	268	291	268	352	295	236	277	321	273	347	455	680
215.163	0	334	208	368	270	292	267	355	297	238	279	323	273	349	456	686
215.286	0	332	205	365	267	292	270	352	295	236	276	323	272	346	455	683
215.409	0	331	200	360	263	289	267	347	292	233	272	321	273	343	451	676
215.532	0	331	200	360	264	288	268	348	292	234	273	320	272	344	452	676
215.654	0	331	201	360	263	287	267	349	293	233	274	319	272	343	451	677
215.777	0	333	204	363	265	289	267	349	293	234	273	321	273	345	453	679
215.9	0	332	206	365	266	289	267	348	294	235	271	321	272	344	456	681
216.023	0	334	208	368	268	292	267	350	296	237	275	321	272	346	457	683
216.146	0	331	202	361	264	289	268	348	294	234	274	321	272	342	453	677
216.269	0	331	200	360	262	287	267	345	292	235	270	320	271	342	452	677
216.392	0	331	202	361	263	287	267	345	290	233	268	318	273	343	452	678
216.515	0	331	202	363	263	288	266	347	292	233	269	318	272	344	453	681
216.637	0	333	205	365	264	289	267	349	293	236	272	320	272	344	455	684
216.76	0	333	207	368	266	289	267	349	294	236	271	321	272	347	455	688
216.883	0	334	208	369	267	291	268	348	295	236	271	322	273	347	457	689
217.006	0	331	200	362	262	287	267	345	293	234	270	318	272	342	451	678
217.129	0	331	199	359	260	287	267	344	291	233	269	317	272	341	451	677
217.252	0	330	199	361	261	286	267	342	290	233	265	316	272	340	451	676
217.375	0	331	201	363	262	286	267	343	290	233	264	318	272	342	451	676
217.498	0	332	204	364	263	288	267	346	292	235	268	318	272	344	453	682
217.62	0	333	206	367	265	288	266	347	294	237	271	320	272	345	455	685
217.743	0	334	209	370	266	290	269	347	295	237	270	320	272	344	458	688
217.866	0	331	200	362	260	288	268	342	292	233	266	317	272	339	453	677
217.989	0	330	198	359	260	285	268	343	291	233	267	315	271	339	451	674
218.112	0	330	198	360	259	285	267	343	290	233	267	316	271	337	451	678
218.235	0	330	201	362	260	285	267	340	291	233	264	316	272	337	452	676
218.358	0	331	204	364	262	286	267	343	292	235	265	317	272	341	452	674
218.481	0	332	206	367	265	287	266	346	295	236	271	318	272	343	454	680
218.604	0	333	208	369	266	290	267	349	296	237	272	319	273	344	455	683
218.726	0	331	203	364	262	288	269	344	292	234	267	318	273	340	450	674
218.849	0	330	199	360	259	284	267	343	291	234	266	317	271	338	449	671
218.972	0	330	200	361	260	285	268	344	292	234	268	316	272	339	450	673
219.095	0	330	201	362	261	286	267	344	292	234	268	317	272	339	451	677
219.218	0	332	204	364	262	287	268	344	293	235	267	317	272	341	451	677
219.341	0	332	207	367	264	288	268	347	294	236	269	319	273	344	452	677
219.464	0	333	207	369	265	291	268	349	298	236	273	320	272	343	453	680
219.587	0	329	199	361	259	285	267	345	292	234	269	317	272	340	449	675
219.709	0	330	200	361	259	285	266	342	291	234	266	317	272	337	451	674
219.832	0	330	201	361	259	285	268	343	291	234	267	315	271	337	452	671
219.955	0	330	203	364	261	286	267	346	293	235	271	318	272	338	453	677
220.078	0	331	206	366	263	288	269	346	294	236	270	319	272	341	453	680
220.201	0	332	208	369	265	288	268	348	295	237	270	320	272	345	455	684
220.324	0	333	210	370	267	292	270	350	297	236	274	319	271	345	455	680
220.447	0	329	199	361	258	286	268	345	293	235	271	316	272	338	449	673
220.57	0	329	198	360	259	285	268	343	291	234	268	316	271	337	448	674
220.692	0	329	199	360	258	284	268	341	291	234	265	316	271	335	450	672
220.815	0	330	202	362	259	285	267	344	292	234	267	314	271	336	451	671
220.938	0	331	205	365	262	286	267	346	296	237	271	317	272	340	451	678
221.061	0	331	206	367	264	287	268	347	295	236	271	319	273	341	453	681
221.184	0	333	209	370	266	291	269	349	296	238	270	320	272	344	454	683
221.307	0	328	200	362	260	288	269	345	294	235	269	316	271	338	447	671
221.43	0	328	197	358	257	284	267	344	293	234	269	316	272	337	447	670
221.553	0	328	199	361	258	285	267	342	291	234	268	315	271	336	448	671
221.676	0	329	201	362	259	285	267	342	292	234	266	315	271	337	450	673
221.798	1	330	204	365	261	286	268	345	293	235	270	316	271	339	451	676
221.921	0	330	206	367	263	288	267	348	296	237	272	319	272	342	451	679
222.044	0	333	208	369	266	290	268	349	296	237	272	320	272	344	453	682
222.167	0	329	202	364	260	289	269	345	294	235	269	318	271	340	448	675
222.29	0	328	199	359	258	285	267	345	294	234	269	315	271	338	447	672
222.413	0	328	200	360	260	286	267	345	293	235	271	316	271	339	447	673
222.536	0	329	201	361	260	286	267	344	292	235	267	316	271	339	448	675
222.659	0	330	203	364	261	287	268	346	294	235	268	318	272	341	449	675
222.781	0	331	205	366	262	288	267	349	296	237	272	318	271	342	450	682
222.904	0	330	207	369	263	291	268	350	297	237	274	320	272	343	452	687
223.027	0	327	199	361	258	286	268	343	293	233	267	316	271	338	446	670
223.15	0	326	196	359	257	286	266	342	292	235	265	314	271	336	445	668
223.273	0	326	197	359	256	285	267	343	292	233	269	313	271	337	445	669
223.396	0	328	199	361	258	285	267	345	292	233	269	315	271	338	446	673
223.519	0	328	202	363	259	286	267	344	293	235	267	316	272	340	447	675
223.642	0	329	204	365	260	286	268	346	293	236	268	317	272	341	449	677
223.764	0	330	205	367	263	291	268	349	295	236	272	318	272	342	449	679
223.887	0	326	196	358	256	285	268	343	291	233	268	315	271	337	443	670
224.01	0	325	193	357	254	285	267	340	290	232	263	313	271	336	443	666
224.133	0	326	196	357	255	284	267	341	290	232	264	312	270	336	443	665
224.256	0	326	199	361	257	286	267	342	291	233	267	315	271	338	442	666
224.379	0	327	203	362	258	287	267	343	292	234	268	317	272	339	443	673
224.502	0	328	204	365	260	287	267	344	293	236	266	316	272	341	446	673
224.625	0	329	207	368	262	290	269	346	294	235	270	318	272	343	446	673
224.748	0	326	199	361	256	289	268	344	293	233	269	316	271	339	442	665
224.87	0	325	197	358	256	287	266	342	291	234	266	314	271	336	440	666
224.993	0	326	199	359	256	287	267	340	290	233	265	314	272	337	440	665
225.116	0	326	199	359	257	285	267	342	291	233	265	315	272	339	441	664
225.239	0	328	202	363	258	288	267	346	292	234	270	316	272	340	444	670
225.362	0	329	203	364	260	289	267	345	294	234	269	317	272	340	444	674
225.485	0	328	202	365	260	291	269	344	293	235	267	317	271	341	445	670
225.608	0	325	194	358	255	287	267	342	291	232	266	315	272	337	441	665
225.731	0	327	196	358	255	286	267	343	291	232	269	315	271	337	442	666
225.853	0	325	196	358	255	287	267	342	290	233	266	315	272	338	441	665
225.976	0	327	200	361	257	288	268	342	292	234	264	315	273	340	443	671
226.099	0	328	202	364	259	289	268	347	293	235	269	317	272	342	446	672
226.222	0	328	204	365	261	289	267	349	294	236	272	317	273	343	446	678
226.345	0	328	204	367	260	292	271	347	294	235	271	319	272	341	446	674
226.468	0	325	193	357	255	285	267	341	291	233	264	314	271	337	441	666
226.591	0	324	193	357	254	286	266	342	290	232	267	314	271	336	440	665
226.714	0	325	194	356	254	286	267	343	291	233	266	313	271	336	440	664
226.836	0	326	197	359	255	287	266	342	291	233	266	315	271	338	441	669
226.959	0	327	199	362	257	288	268	343	293	234	265	316	272	340	443	668
227.082	0	328	201	364	259	288	268	346	294	235	271	317	272	341	445	674
227.205	0	328	203	366	260	292	269	349	296	236	273	319	272	342	447	677
227.328	0	325	193	358	254	287	268	342	292	232	267	315	272	337	441	666
227.451	0	325	193	356	253	285	267	342	291	233	265	314	272	336	442	663
227.574	0	325	193	356	254	286	267	343	292	232	269	314	271	337	442	664
227.697	0	325	196	359	255	287	268	344	292	233	269	316	273	338	444	666
227.82	0	327	199	362	256	287	267	345	292	235	268	317	272	340	445	670
227.942	0	328	202	363	259	289	267	346	294	235	269	317	273	343	447	672
228.065	0	327	201	365	260	292	270	349	296	235	275	319	272	342	447	674
228.188	0	325	193	357	254	287	268	345	292	233	271	316	272	337	444	668
228.311	0	326	194	358	254	287	268	342	292	234	268	317	272	338	444	667
228.434	0	325	195	358	255	287	268	344	292	233	268	315	272	339	445	666
228.557	0	326	197	361	257	288	269	348	294	234	273	317	273	340	446	672
228.68	0	328	201	364	259	290	269	348	294	235	273	320	273	342	447	673
228.803	0	328	202	366	260	291	269	350	295	236	272	320	274	346	450	682
228.925	0	326	198	363	259	292	270	349	295	235	273	319	273	343	447	671
229.048	0	324	191	356	254	287	267	346	292	233	272	315	271	339	444	668
229.171	0	323	193	357	254	286	268	346	293	234	270	316	272	338	445	672
229.294	0	323	194	358	255	287	268	343	291	233	268	316	273	340	444	671
229.417	0	326	196	360	257	288	268	347	294	234	271	317	272	342	446	671
229.54	0	326	199	363	258	290	268	350	294	235	274	318	273	344	448	677
229.663	0	327	202	365	261	291	269	351	296	237	273	320	273	345	450	680
229.786	0	326	198	362	258	291	271	346	294	235	272	319	273	340	449	676
229.908	0	323	190	355	254	286	267	345	292	233	270	315	272	338	444	671
230.031	0	323	191	356	255	286	268	346	293	233	271	316	272	338	444	671
230.154	0	323	192	357	254	287	267	345	292	233	268	316	272	339	444	672
230.277	0	323	194	360	256	288	267	344	292	233	269	317	272	338	447	673
230.4	0	325	198	363	258	289	267	348	294	235	271	317	273	341	448	676
230.523	0	326	200	365	260	291	267	351	296	237	275	319	273	345	450	683
230.646	0	323	196	363	258	290	271	347	294	235	272	318	273	342	447	676
230.769	0	322	190	356	255	287	267	343	292	233	268	315	272	339	444	672
230.892	0	322	193	356	255	286	267	345	293	233	271	315	272	340	444	673
231.014	0	322	192	357	255	287	267	346	293	233	270	317	271	339	445	674
231.137	0	322	195	360	257	287	268	345	292	234	269	317	273	341	446	679
231.26	0	324	198	362	259	287	268	346	293	235	270	318	273	344	448	680
231.383	0	324	199	365	259	291	269	350	295	235	274	319	272	343	450	681
231.506	0	322	191	356	254	287	267	345	292	234	272	316	272	338	447	676
231.629	0	321	193	357	255	286	268	343	292	233	268	315	272	341	446	679
231.752	0	323	193	358	255	287	267	343	291	233	267	315	272	341	445	677
231.875	0	322	196	360	257	287	267	346	293	234	272	316	272	340	449	684
231.997	0	323	198	362	258	288	268	347	293	235	273	318	273	344	451	685
232.12	0	325	201	365	260	290	267	348	295	237	272	319	272	346	451	690
232.243	0	323	195	361	257	291	269	345	293	233	271	317	273	342	448	679
232.366	0	321	190	355	255	286	266	345	291	233	270	315	271	340	446	678
232.489	0	322	193	356	255	286	266	345	290	232	270	315	272	340	446	682
232.612	0	322	193	357	257	287	267	342	290	233	267	316	272	340	446	682
232.735	0	323	197	360	258	288	268	346	292	233	270	317	272	343	448	683
232.858	0	324	198	363	260	289	268	350	292	234	274	319	272	344	449	689
232.98	0	324	200	363	260	293	270	350	294	235	273	319	273	343	449	688
233.103	0	321	192	355	255	288	266	344	290	232	267	315	273	340	446	681
233.226	0	322	194	355	256	287	266	346	291	232	268	314	272	339	446	677
233.349	0	323	194	357	257	287	267	348	291	232	271	315	272	341	446	680
233.472	0	323	198	360	258	289	267	347	291	233	270	317	272	342	447	683
233.595	0	325	201	362	261	291	267	348	293	234	270	318	273	344	449	688
233.718	0	326	202	365	263	293	268	352	295	235	273	319	273	345	450	687
233.841	0	324	197	359	259	289	267	351	293	232	273	317	272	342	448	682
233.964	0	323	196	357	259	288	266	348	291	232	270	318	272	340	447	681
234.086	0	325	198	358	259	289	267	348	291	232	268	317	272	342	447	684
234.209	0	326	199	360	260	291	267	351	292	233	271	317	273	343	447	682
234.332	0	326	202	363	262	293	266	353	293	234	275	318	273	344	449	689
234.455	0	327	204	365	263	292	267	353	294	234	274	320	272	346	451	692
234.578	0	325	199	359	260	291	268	349	292	233	272	318	273	342	447	684
234.701	0	325	197	357	259	289	266	350	291	231	272	316	272	341	446	683
234.824	0	325	197	358	259	290	266	351	292	232	273	317	273	341	447	683
234.947	0	326	199	359	260	289	267	349	291	232	270	317	272	342	447	683
235.069	0	327	202	362	262	292	267	350	292	234	270	318	273	343	448	684
235.192	0	327	204	365	264	292	267	353	294	234	274	319	274	346	449	689
235.315	0	329	205	366	265	294	269	354	295	235	277	320	273	346	450	691
235.438	0	325	197	357	259	291	267	348	291	232	270	317	272	340	446	680
235.561	0	324	196	356	258	288	265	345	289	231	267	315	272	338	445	675
235.684	0	325	196	357	258	288	266	347	290	231	270	316	272	338	445	678
235.807	0	325	197	358	258	289	266	347	291	232	270	317	271	338	445	679
235.93	0	326	201	362	260	290	267	347	291	233	267	316	273	341	446	682
236.052	0	327	203	364	261	289	266	347	292	234	269	318	272	342	447	680
236.175	0	328	204	366	263	293	268	350	294	235	274	319	274	342	448	684
236.298	0	325	196	357	257	289	267	345	290	231	269	317	272	337	443	677
236.421	0	325	195	357	256	286	265	341	287	232	265	316	273	335	442	673
236.544	0	325	195	359	256	285	266	341	288	231	265	315	273	336	443	670
236.667	0	325	199	360	256	285	267	343	290	232	269	317	273	336	444	675
236.79	0	326	201	363	258	287	267	343	290	233	269	318	273	338	444	677
236.913	0	326	202	364	259	287	266	343	291	235	267	319	273	340	446	682
237.036	0	325	202	365	259	290	269	342	292	234	270	318	273	337	446	678
237.158	0	323	195	357	254	284	266	341	289	232	270	316	273	336	444	674
237.281	0	324	197	359	255	284	267	339	289	232	267	317	273	336	443	675
237.404	0	324	198	360	255	285	266	338	288	232	264	316	272	338	444	676
237.527	0	325	200	363	256	285	267	341	290	233	269	317	273	339	445	676
237.65	0	326	203	365	258	286	266	343	293	235	271	319	273	340	447	683
237.773	0	326	204	367	261	287	267	344	292	235	271	320	273	343	449	686
237.896	0	324	200	363	257	289	269	340	290	233	267	318	273	340	445	679
238.019	0	322	195	358	253	283	266	338	288	232	267	316	271	337	444	676
238.141	0	323	196	358	253	283	266	338	290	232	270	317	272	337	443	676
238.264	0	322	197	360	254	283	266	337	289	232	266	316	272	338	444	678
238.387	0	324	201	364	256	285	266	338	290	233	266	318	273	341	446	680
238.51	0	324	203	365	257	285	266	341	292	234	271	317	272	341	449	687
238.633	0	326	205	368	260	287	267	345	293	236	274	321	273	344	450	690
238.756	0	322	201	364	257	288	269	340	290	233	269	319	272	341	446	685
238.879	0	321	195	358	253	284	266	336	289	232	267	316	271	339	443	681
239.002	0	321	196	359	254	283	266	339	289	232	269	316	272	340	444	682
239.124	0	321	197	360	255	283	266	339	290	232	269	317	272	341	445	684
239.247	0	322	200	363	257	284	266	339	291	235	267	319	273	342	445	690
239.37	0	324	203	367	259	286	267	342	292	235	268	319	273	345	448	691
239.493	0	325	206	367	262	288	267	345	294	237	275	320	274	348	449	696
239.616	0	323	202	367	259	288	269	344	293	235	274	321	273	345	445	697
239.739	0	321	196	360	256	283	267	339	289	233	268	318	272	342	445	691
239.862	0	321	198	361	257	284	267	340	290	233	269	318	273	344	445	689
239.985	0	321	200	362	256	285	267	343	291	233	271	318	271	345	446	696
240.108	0	322	203	365	259	286	267	344	292	235	271	321	272	346	448	698
240.23	0	323	205	368	261	287	268	344	293	236	270	320	273	349	449	704
240.353	0	325	208	370	262	290	269	346	294	236	274	321	273	350	451	707
240.476	0	321	199	362	258	286	269	344	293	234	273	319	273	346	447	701
240.599	0	321	197	360	257	284	267	341	292	233	271	319	272	342	448	702
240.722	0	321	199	361	257	285	267	341	290	233	267	318	273	345	447	702
240.845	0	321	201	364	259	286	268	345	291	234	271	318	273	347	447	706
240.968	0	324	204	367	262	288	267	347	294	236	274	320	273	349	450	713
241.091	0	325	206	368	263	288	268	347	294	237	273	322	272	352	450	713
241.213	0	325	207	371	264	292	269	348	295	235	274	322	273	353	452	716
241.336	0	320	197	363	257	286	268	344	293	233	272	318	272	347	446	707
241.459	0	320	197	361	257	285	267	344	292	234	272	317	272	346	447	706
241.582	0	322	199	362	257	285	268	343	292	234	269	319	273	346	447	706
241.705	0	323	200	363	261	286	267	343	291	234	269	319	272	348	448	706
241.828	0	324	204	367	261	288	268	347	294	235	272	320	273	351	450	709
241.951	0	326	207	367	264	289	268	349	295	237	276	322	273	352	452	717
242.074	0	324	206	368	263	290	271	347	295	236	273	322	272	351	451	713
242.196	0	321	197	360	258	285	268	342	292	234	269	319	273	347	447	704
242.319	0	324	198	363	260	285	268	346	292	233	272	318	271	348	447	709
242.442	0	323	199	362	258	286	268	346	292	234	272	318	272	347	447	712
242.565	0	324	203	366	260	286	268	344	292	235	269	319	272	350	449	715
242.688	0	327	205	367	263	287	268	346	293	236	271	321	272	350	452	716
242.811	0	327	206	369	266	291	268	350	295	236	275	321	272	352	452	718
242.934	0	323	197	362	257	286	268	345	292	234	271	319	272	347	448	709
243.057	0	323	198	360	259	284	267	342	292	232	268	317	271	347	447	712
243.18	0	323	199	362	259	286	267	342	291	233	268	316	271	348	448	709
243.302	0	324	201	363	260	286	266	345	292	234	272	317	271	348	449	715
243.425	0	325	204	366	262	287	268	347	294	236	272	320	271	348	450	715
243.548	0	327	205	367	264	288	268	346	293	236	269	320	272	352	452	719
243.671	0	326	204	368	263	291	270	346	295	236	272	318	271	349	448	713
243.794	0	323	195	360	257	284	267	343	292	233	269	315	270	344	446	708
243.917	0	323	195	359	258	284	267	342	291	232	267	315	270	343	445	708
244.04	0	324	195	360	257	283	267	339	289	233	264	314	269	343	445	708
244.163	0	324	199	362	259	285	267	341	291	234	266	315	270	344	446	709
244.285	0	326	202	365	261	287	267	345	292	234	269	316	272	346	447	718
244.408	0	326	204	367	263	288	268	344	293	236	269	317	271	348	448	726
244.531	0	326	199	364	261	289	269	342	292	234	266	316	271	344	445	720
244.654	0	324	193	358	256	283	266	340	290	232	265	312	271	339	444	711
244.777	0	324	196	359	257	284	267	341	291	233	266	313	270	339	443	710
244.9	0	325	196	359	258	285	266	339	289	232	264	314	271	341	443	710
245.023	0	327	200	363	259	285	266	340	291	234	264	314	272	343	444	709
245.146	0	327	201	366	260	287	267	342	293	235	269	315	271	346	446	713
245.268	0	328	204	367	262	289	270	345	293	235	271	318	272	345	447	716
245.391	0	325	194	359	257	284	267	339	290	233	264	314	272	341	443	702
245.514	0	325	195	359	257	283	266	338	290	233	263	313	271	342	443	702
245.637	0	325	196	360	257	286	267	339	291	233	266	313	271	343	444	701
[truncated: 828 more rows]

## Sheet: D850
	SNR :	39	43	52	42	49	54	47	55	51	44	51	57	46	49	42
Time	Marker	ch1	ch2	ch3	ch4	ch5	ch6	ch7	ch8	ch9	ch10	ch11	ch12	ch13	ch14	ch15
0.24576	0	168	182	288	222	245	247	295	297	221	209	277	282	268	494	568
0.36864	0	168	182	288	222	245	247	295	297	221	209	277	282	268	494	568
0.49152	0	165	175	285	220	242	245	297	296	221	210	275	288	270	493	555
0.6144	0	166	172	276	218	236	238	298	297	219	207	273	287	269	493	550
0.73728	0	167	172	276	220	235	239	296	297	219	205	273	286	270	494	555
0.86016	0	169	173	277	219	235	237	295	299	219	206	274	286	270	494	559
0.98304	0	170	177	278	222	235	237	300	300	219	209	275	287	272	496	568
1.10592	0	171	180	279	225	238	237	300	303	220	210	277	289	274	498	570
1.2288	0	168	174	278	222	238	235	293	298	219	206	274	289	270	490	562
1.35168	0	167	172	274	221	234	233	292	298	218	205	272	288	270	490	562
1.47456	0	168	174	275	221	235	234	295	298	219	206	273	288	269	492	561
1.59744	0	169	176	274	222	234	233	295	299	218	206	273	288	271	494	566
1.72032	0	171	178	277	225	237	235	296	301	218	206	275	289	273	497	573
1.8432	0	171	180	280	226	238	237	298	301	219	208	277	288	273	498	572
1.96608	0	168	170	276	220	234	232	293	297	218	204	271	287	269	490	558
2.08896	0	168	170	272	221	233	232	291	298	217	203	270	287	269	491	561
2.21184	0	168	171	274	221	233	232	290	296	218	202	271	286	268	491	556
2.33472	0	169	173	273	223	232	232	293	297	218	203	271	288	269	493	563
2.4576	0	170	177	275	224	235	234	296	299	217	205	273	287	272	495	565
2.58048	0	171	178	278	225	238	237	297	301	218	207	276	288	272	498	569
2.70336	0	167	169	276	220	235	234	290	296	216	202	270	287	268	489	554
2.82624	0	166	166	270	219	231	230	287	295	215	201	268	285	265	487	550
2.94912	0	167	168	271	219	232	230	290	295	215	202	268	286	266	488	551
3.072	0	167	170	272	220	232	231	289	295	216	200	270	287	266	489	554
3.19488	0	169	173	273	222	232	232	291	297	217	202	272	287	267	491	558
3.31776	0	171	176	275	223	233	233	293	299	219	205	274	288	269	495	564
3.44064	0	168	172	280	222	238	237	293	299	217	205	273	288	267	493	555
3.56352	0	166	165	270	217	230	230	286	295	216	200	269	286	264	487	547
3.6864	0	166	167	271	218	231	230	287	296	215	200	268	286	265	487	548
3.80928	0	167	168	271	217	228	230	288	295	215	201	268	286	265	488	550
3.93216	0	168	171	272	220	230	232	290	296	216	203	272	288	265	492	553
4.05504	0	169	174	274	222	232	234	289	299	217	204	273	288	267	494	557
4.17792	0	167	172	278	221	236	237	291	298	218	203	273	288	267	493	554
4.3008	0	165	163	269	216	229	230	286	295	216	202	267	286	264	486	545
4.42368	0	165	164	269	217	229	231	286	294	216	200	268	287	263	487	545
4.54656	0	165	167	270	216	230	231	286	294	216	200	269	286	263	488	547
4.66944	0	166	169	272	218	229	232	288	296	215	201	270	288	265	490	552
4.79232	0	167	173	273	220	230	233	290	298	217	205	272	288	267	494	555
4.9152	0	169	176	276	222	233	234	293	301	218	207	275	289	269	498	564
5.03808	0	165	170	278	219	237	236	288	297	218	204	273	288	268	490	552
5.16096	0	163	163	269	215	228	229	285	294	215	201	268	287	264	486	545
5.28384	0	161	163	270	216	229	230	285	295	216	201	268	287	265	486	546
5.40672	0	162	165	270	217	229	230	286	295	216	202	270	287	265	489	547
5.5296	0	164	169	272	219	231	232	287	296	217	203	271	289	266	493	555
5.65248	0	165	172	273	221	230	233	291	298	217	205	273	289	267	499	560
5.77536	0	166	176	275	222	234	235	297	301	219	209	277	289	270	502	567
5.89824	0	163	168	276	217	236	235	290	297	218	205	273	288	266	493	554
6.02112	0	162	164	269	216	229	229	286	295	217	202	270	288	264	491	552
6.144	0	162	166	271	217	231	232	287	296	216	202	269	288	265	493	556
6.26688	0	162	168	271	218	230	232	289	297	217	204	270	289	264	497	559
6.38976	0	164	171	272	220	232	234	291	299	217	205	274	289	267	501	566
6.51264	0	165	174	274	221	232	235	292	299	219	206	275	290	269	503	574
6.63552	0	163	172	279	220	237	236	292	299	219	207	274	289	268	498	568
6.7584	0	160	164	269	217	230	231	288	297	217	204	270	287	264	494	560
6.88128	0	160	167	272	218	231	232	289	297	218	202	271	287	265	495	563
7.00416	0	161	168	272	218	231	231	288	297	218	202	270	288	263	499	569
7.12704	0	163	172	272	220	231	234	294	299	219	207	273	288	266	500	571
7.24992	0	164	176	274	223	234	234	296	300	219	209	276	289	269	503	578
7.3728	0	165	178	277	226	237	237	298	302	220	209	278	290	271	506	584
7.49568	0	161	169	278	221	237	236	292	298	219	206	274	288	268	496	568
7.61856	0	160	166	270	220	232	230	291	297	218	204	271	287	264	495	564
7.74144	0	161	168	272	220	234	233	291	298	219	205	270	286	266	493	566
7.86432	0	161	171	274	223	233	232	293	299	219	205	273	288	267	493	569
7.9872	0	162	174	274	226	234	235	295	299	219	206	275	288	269	496	581
8.11008	0	164	177	276	227	235	236	298	302	221	209	276	289	271	501	595
8.23296	0	162	174	281	227	242	239	297	302	221	210	277	289	269	497	609
8.35584	0	157	168	272	222	234	233	293	298	219	204	271	287	266	490	610
8.47872	0	158	169	273	223	234	233	292	299	219	204	272	287	264	496	608
8.6016	0	160	171	274	224	234	233	294	299	218	206	272	287	266	497	594
8.72448	0	161	175	274	226	236	236	297	301	221	208	275	289	269	500	590
8.84736	0	165	179	277	229	236	236	300	302	221	208	278	288	271	505	593
8.97024	0	166	181	282	232	240	239	303	304	222	212	279	289	274	507	594
9.09312	0	160	169	276	224	237	236	295	300	219	207	274	287	269	496	573
9.216	0	161	168	273	223	235	233	295	298	219	205	272	287	268	495	572
9.33888	0	160	170	274	224	234	233	293	299	219	204	272	286	267	496	572
9.46176	0	161	173	274	225	235	234	296	300	220	206	274	287	269	498	577
9.58464	0	163	178	276	229	237	236	301	302	221	210	276	288	271	503	581
9.70752	0	166	182	278	232	239	238	305	305	222	212	279	289	274	508	591
9.8304	0	162	176	283	228	243	240	300	303	221	209	277	288	272	500	578
9.95328	0	161	171	273	225	235	232	297	300	219	206	273	287	269	497	573
10.0762	0	162	173	276	226	237	234	298	302	221	208	274	288	269	499	575
10.199	0	162	175	276	226	237	234	298	301	221	207	275	287	270	501	576
10.3219	0	164	179	277	229	238	236	300	303	222	207	277	289	273	505	584
10.4448	0	167	182	278	231	238	237	305	305	222	211	279	289	275	510	591
10.5677	0	163	178	283	229	243	240	303	303	222	211	277	288	274	503	581
10.6906	0	161	171	274	226	237	234	297	300	221	206	273	287	270	500	573
10.8134	0	163	173	275	227	237	234	297	301	220	206	274	287	270	502	576
10.9363	0	164	175	275	227	236	235	300	300	220	207	274	287	272	502	578
11.0592	0	164	179	276	229	239	236	303	303	221	210	276	288	274	506	583
11.1821	0	166	184	278	232	239	238	304	304	222	211	279	290	275	510	591
11.305	0	167	183	284	233	245	241	305	305	223	212	280	288	277	510	588
11.4278	0	161	172	276	225	238	235	299	300	219	208	274	287	272	500	574
11.5507	0	162	173	274	227	236	233	299	301	220	207	272	286	272	500	575
11.6736	0	162	174	274	227	238	233	298	300	220	206	272	286	270	503	575
11.7965	0	163	177	276	228	237	234	299	301	221	206	275	287	270	507	583
11.9194	0	166	179	277	230	238	236	303	303	221	210	276	288	274	511	585
12.0422	0	167	184	278	232	239	236	306	306	222	214	279	289	276	515	594
12.1651	0	164	177	282	230	245	239	301	302	221	209	277	288	274	506	580
12.288	0	162	171	273	226	236	232	297	300	221	205	274	287	271	504	575
12.4109	0	163	173	275	227	236	234	300	302	220	207	273	287	271	504	577
12.5338	0	163	175	274	228	237	234	300	301	219	208	273	287	272	505	578
12.6566	0	165	178	275	230	238	235	302	303	221	208	276	287	274	508	585
12.7795	0	166	182	277	232	238	237	304	304	221	210	277	288	275	512	593
12.9024	0	165	178	282	230	242	239	303	303	222	210	276	288	272	507	594
13.0253	0	161	171	273	227	235	233	299	301	219	207	273	286	271	498	611
13.1482	0	160	174	275	230	238	234	298	301	220	206	273	287	271	499	623
13.271	0	161	174	275	230	237	233	299	302	221	206	273	287	272	503	621
13.3939	0	164	177	277	231	238	236	302	304	221	209	275	288	271	512	616
13.5168	0	166	181	278	233	240	236	306	305	221	211	277	288	276	513	618
13.6397	0	166	180	282	234	245	239	304	306	223	210	279	288	274	515	614
13.7626	0	161	169	273	227	236	233	297	301	219	205	272	286	271	503	590
13.8854	0	161	168	272	227	235	233	297	300	219	206	272	285	271	500	591
14.0083	0	162	170	273	226	236	233	297	300	219	205	271	287	268	503	590
14.1312	0	163	174	274	228	236	233	298	301	220	205	272	286	269	507	593
14.2541	0	164	176	274	230	236	235	301	301	220	206	273	286	271	510	601
14.377	0	166	179	277	232	239	236	305	304	221	209	276	287	273	513	603
14.4998	0	162	171	279	228	242	237	298	302	220	207	274	286	269	504	588
14.6227	0	161	168	271	225	235	232	294	299	217	203	270	285	266	501	585
14.7456	0	161	169	272	226	236	232	295	299	218	203	269	284	266	502	594
14.8685	0	162	170	272	226	235	233	296	300	218	204	270	284	265	505	601
14.9914	0	163	174	274	229	236	234	298	302	220	206	272	287	267	507	618
15.1142	0	164	174	274	231	237	235	298	303	220	205	275	286	269	509	631
15.2371	0	163	175	279	230	241	237	299	304	221	207	273	287	269	508	640
15.36	0	159	166	271	224	235	232	294	298	218	204	268	284	263	502	635
15.4829	0	160	167	271	225	235	231	294	299	218	203	268	284	263	505	634
15.6058	0	161	169	272	225	234	233	293	299	219	202	269	284	263	506	609
15.7286	0	163	173	273	226	236	234	297	301	219	204	271	285	266	511	607
15.8515	0	164	175	274	228	237	235	300	304	220	207	273	285	267	517	611
15.9744	0	166	178	276	231	238	237	302	304	221	209	274	287	269	522	620
16.0973	0	162	171	277	226	241	239	296	302	219	205	274	285	266	513	600
16.2202	0	161	166	270	223	234	232	293	299	217	202	268	283	262	512	596
16.343	0	162	167	270	226	235	231	295	299	218	203	269	283	263	511	594
16.4659	0	162	169	271	226	234	231	295	300	218	203	270	283	263	513	593
16.5888	0	164	173	274	228	235	233	296	301	219	204	271	284	264	519	600
16.7117	0	167	177	275	230	237	234	300	304	220	208	273	285	267	519	603
16.8346	0	167	179	278	233	242	237	305	306	221	211	276	286	270	520	607
16.9574	0	163	169	275	226	239	234	297	301	219	205	270	283	265	511	588
17.0803	0	163	169	271	226	235	231	295	300	219	204	270	283	265	510	588
17.2032	0	163	169	272	227	236	232	297	300	218	205	270	284	266	511	589
17.3261	0	164	171	272	227	236	232	300	302	219	207	271	284	267	513	592
17.449	0	166	174	274	230	237	233	301	302	220	208	272	284	267	517	600
17.5718	0	166	178	277	233	239	235	303	304	221	209	274	285	270	522	610
17.6947	0	162	170	275	227	238	234	299	302	218	207	270	283	264	514	591
17.8176	0	164	168	270	227	235	230	298	300	218	205	269	283	264	513	592
17.9405	0	164	170	272	228	238	232	298	301	219	205	270	284	265	513	593
18.0634	0	164	173	272	229	236	232	299	300	219	206	270	284	267	515	599
18.1862	0	167	175	274	231	237	234	304	304	220	209	272	286	269	519	605
18.3091	0	168	178	275	234	239	234	306	305	222	212	275	286	271	522	610
18.432	0	166	173	279	232	244	238	303	302	219	209	273	284	268	516	597
18.5549	0	164	166	269	226	235	231	297	299	217	204	267	284	265	510	590
18.6778	0	165	167	269	227	235	230	299	299	217	205	267	282	265	510	591
18.8006	0	164	168	269	226	235	231	299	299	218	205	268	284	266	512	592
18.9235	0	165	172	271	230	237	231	301	301	219	206	269	284	266	515	598
19.0464	0	167	175	273	231	237	233	303	301	218	207	272	285	269	517	603
19.1693	0	168	177	276	233	241	236	306	303	220	210	273	286	271	518	602
19.2922	0	164	168	272	227	239	233	299	299	218	206	269	283	265	508	588
19.415	0	163	167	266	227	235	229	297	298	217	203	266	284	266	507	587
19.5379	0	164	168	268	227	235	231	298	298	216	202	266	283	265	509	590
19.6608	0	165	169	268	228	235	230	301	299	217	205	267	283	267	510	591
19.7837	0	166	173	270	230	238	231	303	301	218	207	271	285	268	514	597
19.9066	0	167	176	272	233	239	233	304	302	220	208	272	285	269	516	604
20.0294	0	167	174	276	232	241	236	303	301	219	207	271	285	269	515	595
20.1523	0	164	166	267	226	234	230	298	298	216	204	266	283	263	512	586
20.2752	0	164	168	268	228	235	230	298	298	217	205	267	284	265	512	587
20.3981	0	165	169	268	229	236	230	299	297	218	204	268	284	265	511	587
20.521	0	167	171	269	230	237	232	302	300	217	206	270	284	268	513	594
20.6438	0	167	174	271	231	236	233	305	301	218	209	271	285	269	517	595
20.7667	0	169	176	273	234	239	233	307	303	219	210	274	286	272	520	602
20.8896	0	167	171	275	231	242	235	303	300	218	207	271	285	270	514	590
21.0125	0	165	168	268	229	236	230	300	300	218	206	268	284	269	513	588
21.1354	0	165	170	270	230	238	231	302	299	218	207	268	284	269	514	590
21.2582	0	167	171	270	231	237	230	302	300	219	208	270	285	269	516	594
21.3811	0	167	174	272	233	238	233	304	300	218	207	271	285	271	519	599
21.504	0	170	176	272	234	239	233	307	302	220	209	273	287	273	523	604
21.6269	0	169	174	276	234	242	236	307	303	219	211	273	286	272	518	597
21.7498	0	166	168	267	229	238	230	302	299	217	207	268	285	269	515	588
21.8726	0	167	169	268	230	238	231	301	298	217	205	269	286	269	515	590
21.9955	0	167	170	270	231	237	230	302	300	218	206	269	285	269	515	593
22.1184	0	168	173	270	231	237	232	306	301	218	208	270	286	270	518	594
22.2413	0	170	177	271	233	240	233	305	303	219	209	274	286	272	520	601
22.3642	0	170	179	274	235	240	234	308	304	220	210	276	288	274	523	608
22.487	0	170	174	278	233	244	238	307	303	219	210	274	287	273	518	596
22.6099	0	165	168	268	230	236	230	302	299	217	207	270	285	269	514	587
22.7328	0	166	168	269	229	236	229	301	298	216	206	268	284	269	514	587
22.8557	0	168	170	268	230	236	230	301	299	217	205	269	285	269	513	588
22.9786	0	167	173	271	232	237	231	304	301	217	207	271	285	271	514	594
23.1014	0	169	176	272	233	238	232	305	303	219	209	273	286	269	522	599
23.2243	0	171	178	274	234	240	234	307	304	220	211	276	287	272	523	601
23.3472	0	170	180	278	235	244	237	307	304	222	211	277	288	274	522	604
23.4701	0	167	170	272	231	238	232	301	300	218	208	272	286	270	514	589
23.593	0	167	170	270	230	237	231	302	300	218	207	271	286	270	515	590
23.7158	0	167	171	270	230	237	230	300	299	218	206	270	284	269	515	593
23.8387	0	169	173	272	232	236	231	301	301	219	207	273	286	270	518	597
23.9616	0	169	176	273	233	237	233	304	302	219	209	274	287	272	521	602
24.0845	0	170	179	274	234	239	234	308	304	220	211	276	288	273	524	604
24.2074	0	170	177	280	234	244	237	305	304	220	211	277	287	274	522	604
24.3302	0	167	169	271	229	236	231	299	299	218	206	272	285	269	515	589
24.4531	0	167	170	270	229	235	230	299	299	218	207	271	286	269	516	589
24.576	0	167	171	271	230	237	231	301	300	218	207	271	285	269	516	591
24.6989	0	169	175	272	231	236	231	302	301	220	209	273	286	270	519	596
24.8218	0	169	176	273	233	236	233	302	302	220	209	275	286	271	521	601
24.9446	0	170	179	274	235	238	235	306	303	220	212	278	287	274	526	606
25.0675	0	171	183	279	237	242	237	310	307	221	215	280	287	276	527	609
25.1904	0	167	171	276	231	240	233	300	302	218	209	273	287	271	515	591
25.3133	0	166	170	272	230	234	230	298	298	218	207	272	286	269	515	589
25.4362	0	166	171	272	229	236	231	299	299	218	207	270	286	269	514	589
25.559	0	167	174	272	231	236	232	300	301	219	209	273	286	269	518	593
25.6819	0	168	177	274	232	236	233	301	303	219	210	275	287	272	521	600
25.8048	0	169	180	276	235	237	234	303	304	220	211	277	288	273	523	604
25.9277	0	170	184	276	236	238	235	308	306	221	215	280	289	276	527	609
26.0506	0	169	180	282	235	245	238	307	306	221	215	279	288	275	522	605
26.1734	0	166	172	273	229	235	232	301	301	219	209	274	287	272	516	594
26.2963	0	166	173	274	232	235	231	300	302	220	208	274	286	272	517	599
26.4192	0	167	175	275	232	236	231	302	302	220	210	274	287	272	518	598
26.5421	0	167	179	275	233	237	232	305	304	221	212	275	287	274	521	604
26.665	0	169	182	277	236	238	234	306	305	221	214	279	288	274	525	611
26.7878	0	170	185	279	238	238	235	309	306	222	215	280	288	277	529	614
26.9107	0	169	180	282	237	243	238	307	307	222	215	280	288	276	523	606
27.0336	0	165	173	274	231	236	232	302	302	220	211	275	286	273	517	597
27.1565	0	166	174	274	231	237	232	301	302	220	209	274	286	272	518	598
27.2794	0	166	175	274	233	235	232	301	302	221	209	274	287	273	519	603
27.4022	0	167	179	275	234	237	233	305	304	221	212	275	288	274	521	603
27.5251	0	168	182	276	235	239	235	306	306	221	214	278	288	275	525	611
27.648	0	170	185	278	239	239	235	308	307	223	216	281	288	278	529	619
27.7709	0	171	187	282	241	244	238	312	310	224	217	282	289	280	530	619
27.8938	0	166	175	278	232	239	235	305	303	221	213	275	287	274	519	600
28.0166	0	165	174	274	231	236	233	303	303	219	210	274	287	272	518	600
28.1395	0	166	175	275	232	238	232	302	302	221	209	275	287	271	520	601
28.2624	0	167	178	275	233	237	232	302	303	221	209	273	287	271	523	609
28.3853	0	167	181	276	234	238	234	307	306	222	212	276	286	272	527	615
28.5082	0	170	184	277	237	239	235	309	306	222	214	279	288	273	531	620
28.631	0	172	188	279	240	240	236	312	308	224	215	281	289	278	532	628
28.7539	0	169	183	284	238	246	239	310	308	223	215	279	288	278	526	616
28.8768	0	166	177	275	233	237	232	305	303	220	211	275	286	274	520	609
28.9997	0	167	179	277	234	239	232	305	304	221	211	275	287	274	522	613
29.1226	0	168	179	276	236	238	232	304	305	222	209	275	288	273	523	614
29.2454	0	169	181	277	238	238	233	308	306	222	212	276	287	274	528	620
29.3683	0	170	186	278	239	240	235	311	307	222	215	278	288	278	531	624
29.4912	0	173	188	279	240	241	236	313	309	224	217	281	289	279	535	628
29.6141	0	172	186	284	241	247	239	312	309	223	216	281	289	278	532	627
29.737	0	167	176	276	234	237	233	305	304	221	211	276	287	273	523	612
29.8598	0	166	177	275	234	238	233	306	304	220	211	274	286	274	523	612
29.9827	0	167	178	276	234	238	233	305	304	221	210	274	287	273	523	614
30.1056	0	168	181	275	236	239	232	305	305	222	211	276	287	274	526	622
30.2285	0	171	183	277	238	239	234	309	306	223	212	277	288	277	529	625
30.3514	0	172	187	278	239	241	235	312	308	222	216	279	288	278	532	628
30.4742	0	173	190	281	244	243	236	315	310	224	218	282	289	280	535	633
30.5971	0	169	182	284	237	248	238	308	307	223	213	278	288	277	526	618
30.72	0	167	177	275	235	237	231	305	304	221	210	275	287	273	522	612
30.8429	0	168	178	275	234	238	232	304	303	221	211	274	286	273	521	613
30.9658	0	168	179	275	234	238	232	305	304	221	209	275	287	271	526	617
31.0886	0	169	183	277	237	239	233	304	305	221	211	276	286	274	527	621
31.2115	0	171	185	278	239	239	233	308	306	223	213	278	288	276	529	626
31.3344	0	172	188	279	242	240	235	313	308	223	215	279	288	277	534	631
31.4573	0	170	184	283	239	247	238	309	309	223	213	279	287	277	528	627
31.5802	0	168	178	275	234	239	232	302	303	221	209	274	285	273	524	618
31.703	0	169	180	276	235	239	232	304	305	221	210	275	285	274	525	618
31.8259	0	169	181	275	235	238	232	306	304	221	211	275	286	273	526	622
31.9488	0	170	183	276	236	239	234	307	305	222	211	278	286	275	529	630
32.0717	0	172	187	278	239	241	234	308	306	222	213	278	287	278	531	635
32.1946	0	174	190	279	241	241	235	312	309	224	216	279	288	278	536	637
32.3174	0	173	189	285	242	248	238	313	310	224	217	281	288	281	534	637
32.4403	0	168	178	277	233	239	234	302	304	221	209	275	285	275	523	617
32.5632	0	168	177	275	234	237	231	301	302	221	208	273	285	273	523	621
32.6861	0	167	178	275	233	237	232	301	303	220	208	272	285	273	522	619
32.809	0	169	180	274	234	238	231	301	304	221	208	274	285	274	523	625
32.9318	0	170	183	276	237	239	233	304	305	222	209	276	286	275	523	646
33.0547	0	171	186	278	239	240	235	305	306	222	210	278	288	278	525	667
33.1776	0	172	188	279	240	243	236	310	308	223	214	279	288	279	528	678
33.3005	0	167	179	280	234	244	237	302	304	221	209	276	285	274	517	656
33.4234	0	165	173	272	230	235	232	296	300	219	205	271	284	268	518	656
33.5462	0	167	173	273	230	236	231	295	300	219	203	269	283	268	517	650
33.6691	0	165	174	273	230	236	230	295	300	219	205	269	283	268	521	646
33.792	0	168	178	274	232	237	232	297	302	221	206	272	283	269	524	650
33.9149	0	169	181	276	235	237	234	298	303	220	206	274	284	272	525	654
34.0378	0	171	185	276	237	238	234	302	304	221	208	275	286	275	528	657
34.1606	0	169	181	282	234	243	236	302	306	222	209	276	285	273	522	643
34.2835	0	164	173	272	229	234	232	294	300	219	204	270	282	269	515	632
34.4064	0	166	173	273	229	233	232	293	299	219	201	270	282	269	517	632
34.5293	0	166	175	272	229	234	231	293	300	219	202	269	282	268	517	634
34.6522	0	166	177	273	231	234	231	295	302	221	205	271	283	270	519	635
34.775	0	169	180	274	233	236	233	298	302	221	206	273	284	271	524	642
34.8979	0	170	182	276	234	237	234	299	304	221	207	274	285	274	527	647
35.0208	0	165	176	278	230	239	235	295	302	220	205	272	283	270	519	626
35.1437	0	165	174	273	227	233	230	294	300	219	204	269	281	269	518	622
35.2666	0	166	175	273	228	235	231	293	300	219	203	269	282	269	519	623
35.3894	0	167	175	272	229	234	230	293	299	219	203	271	281	268	522	626
35.5123	0	169	179	273	231	234	231	296	302	220	204	272	282	271	524	631
35.6352	0	171	182	274	232	236	232	300	303	220	208	274	283	274	527	636
35.7581	0	171	183	279	234	240	236	301	305	221	210	276	283	275	528	637
35.881	0	166	172	274	227	234	232	292	299	218	203	269	281	269	519	617
36.0038	0	165	172	270	226	230	228	292	297	217	202	268	281	266	521	618
36.1267	0	166	172	271	225	233	229	292	297	219	202	267	280	265	523	622
36.2496	0	166	174	271	227	232	230	293	299	219	203	269	281	267	523	624
36.3725	0	168	177	273	229	234	230	294	300	219	204	271	281	269	526	628
36.4954	1	169	181	273	231	235	232	298	302	219	207	272	282	272	530	635
36.6182	0	170	182	278	233	239	234	300	304	220	210	276	283	273	531	637
36.7411	0	165	172	273	227	235	232	293	298	218	204	270	281	269	521	617
36.864	0	165	171	268	225	231	229	293	297	217	202	268	280	268	520	622
36.9869	0	166	172	270	225	232	229	293	299	217	203	268	281	268	522	620
37.1098	0	167	174	270	226	233	229	295	300	218	205	270	281	268	524	626
37.2326	0	169	177	272	230	235	231	296	301	218	205	272	282	270	527	634
37.3555	0	170	181	273	232	234	233	300	303	219	208	273	283	273	531	636
37.4784	0	171	182	277	233	239	234	304	304	221	210	276	283	275	532	638
37.6013	0	167	173	272	228	234	231	297	299	218	206	270	282	271	524	627
37.7242	0	168	174	270	228	233	231	296	300	219	205	272	282	271	526	629
37.847	0	168	175	271	227	234	230	298	301	218	205	271	281	271	526	631
37.9699	0	169	177	270	230	234	231	301	301	218	208	272	282	272	529	632
38.0928	0	170	180	273	233	235	232	303	304	221	210	275	284	275	533	640
38.2157	0	173	184	275	235	237	234	304	304	221	211	277	283	277	536	647
38.3386	0	171	181	278	234	242	236	305	305	220	211	277	283	277	532	636
38.4614	0	168	173	270	228	235	230	301	300	218	208	272	282	272	527	628
38.5843	0	167	174	270	229	235	230	300	301	218	207	272	281	273	528	633
38.7072	0	169	174	270	231	234	230	300	300	218	207	272	282	272	527	632
38.8301	0	171	177	270	232	235	231	304	303	219	210	274	283	275	531	636
38.953	0	171	180	273	234	238	233	306	304	220	212	275	284	277	534	640
39.0758	0	173	183	274	236	237	233	307	306	222	213	278	284	277	538	647
39.1987	0	173	185	279	237	244	237	310	307	221	214	279	284	279	537	647
39.3216	0	170	173	271	230	237	231	302	302	218	210	273	283	274	528	627
39.4445	0	168	173	268	231	235	229	302	301	217	208	272	283	273	529	626
39.5674	0	168	173	269	231	235	230	302	301	217	208	272	284	273	528	628
39.6902	0	170	176	270	232	236	230	304	303	219	210	273	283	273	530	631
39.8131	0	171	179	271	234	238	232	309	305	219	212	274	284	276	534	634
39.936	0	173	181	273	235	240	233	311	306	220	214	276	284	278	536	638
40.0589	0	174	185	275	240	240	234	313	307	221	216	279	286	280	540	645
40.1818	0	171	180	279	237	244	236	309	305	220	213	277	286	278	533	631
40.3046	0	169	174	270	232	237	230	306	302	218	212	273	284	272	530	623
40.4275	0	169	174	270	232	237	231	306	302	219	211	273	285	273	531	625
40.5504	0	170	175	270	233	237	229	306	302	219	210	274	284	273	530	625
40.6733	0	171	178	272	235	238	230	308	304	220	212	275	285	276	533	630
40.7962	0	173	180	272	237	239	233	312	306	220	216	276	286	276	535	629
40.919	0	174	183	274	240	241	233	312	308	221	217	279	287	280	538	637
41.0419	0	173	181	278	238	247	236	311	307	221	215	278	287	279	536	634
41.1648	0	170	174	271	235	238	230	306	303	219	211	274	286	275	531	626
41.2877	0	170	176	272	236	239	232	309	305	220	213	275	285	275	531	625
41.4106	0	171	176	272	236	241	231	308	304	221	212	275	286	276	532	627
41.5334	0	172	179	274	238	240	232	310	306	222	214	277	287	276	535	636
41.6563	0	172	182	273	239	241	234	313	307	221	217	278	287	279	538	637
41.7792	0	174	184	276	240	243	234	316	308	222	220	280	288	280	542	641
41.9021	0	176	187	279	243	248	237	317	310	223	220	283	289	282	544	646
42.025	0	171	177	276	237	243	233	308	305	221	214	276	287	277	533	631
42.1478	0	170	173	272	236	238	230	305	303	220	212	274	286	275	532	625
42.2707	0	169	176	272	236	241	231	306	303	221	213	274	286	273	532	629
42.3936	0	170	177	272	236	240	231	306	303	221	211	274	286	273	534	630
42.5165	0	172	179	274	238	240	232	307	304	222	211	275	286	275	536	635
42.6394	0	172	183	276	238	242	233	310	306	222	214	277	287	276	537	638
42.7622	0	174	185	277	241	244	234	314	308	223	218	280	288	278	541	642
42.8851	0	173	183	281	240	249	238	309	306	221	215	280	287	277	536	636
43.008	0	169	174	274	234	239	230	302	301	220	210	273	285	272	527	625
43.1309	0	167	175	272	233	238	229	303	302	220	210	272	285	271	528	622
43.2538	0	169	176	274	233	239	230	302	302	220	209	271	284	267	531	625
43.3766	0	169	179	274	235	240	230	301	303	220	208	274	285	269	532	630
43.4995	0	171	181	276	237	240	231	305	304	221	209	275	286	272	533	631
43.6224	0	172	184	277	239	241	233	306	306	222	213	277	287	275	536	634
43.7453	0	173	186	280	241	245	235	309	307	223	215	279	287	276	537	639
43.8682	0	169	178	279	235	244	233	302	303	221	209	275	285	272	527	622
43.991	0	169	177	275	234	237	230	300	301	219	208	272	284	270	527	625
44.1139	0	168	178	276	235	238	230	301	302	219	208	273	284	270	527	621
44.2368	0	168	179	276	235	239	231	301	302	220	208	273	285	271	528	627
44.3597	0	170	182	277	237	240	232	302	304	222	208	275	285	272	531	634
44.4826	0	171	184	277	238	239	232	305	305	222	210	276	287	275	534	635
44.6054	0	173	187	279	239	242	233	309	307	223	214	279	286	275	538	639
44.7283	0	169	181	282	236	245	235	303	304	221	210	276	286	271	528	627
44.8512	0	168	176	274	233	236	229	296	300	219	205	272	283	268	524	621
44.9741	0	168	176	275	232	238	229	298	301	219	206	271	284	267	524	621
45.097	0	169	177	275	232	237	229	298	301	219	205	270	284	268	524	620
45.2198	0	170	181	276	233	237	232	300	303	220	206	273	284	269	527	625
45.3427	0	171	183	278	236	239	233	301	303	221	207	274	285	269	530	633
45.4656	0	172	186	278	238	238	233	305	304	220	210	276	286	272	533	634
45.5885	0	171	185	283	237	245	236	304	306	222	212	277	286	272	530	629
45.7114	0	167	175	275	231	237	230	295	299	217	205	270	283	266	521	613
45.8342	0	167	176	274	229	235	229	294	298	217	203	270	282	264	519	614
45.9571	0	167	176	274	229	234	228	295	299	217	203	267	281	263	519	611
46.08	0	168	178	274	232	234	229	296	300	218	204	269	283	264	521	617
46.2029	0	169	181	275	233	236	231	297	300	218	204	271	283	263	527	624
46.3258	0	171	185	276	234	236	232	299	302	219	205	272	283	266	528	625
46.4486	0	173	189	278	236	237	233	305	305	220	210	275	284	268	531	628
46.5715	0	170	181	282	234	243	234	299	303	220	208	273	284	266	521	613
46.6944	0	168	177	274	230	234	229	294	299	218	204	268	282	263	517	608
46.8173	0	168	177	274	229	234	229	295	300	218	203	267	281	261	521	613
46.9402	0	169	179	273	229	233	228	295	299	217	204	268	282	261	521	609
47.063	0	170	181	274	232	235	229	297	300	219	206	270	283	263	523	617
47.1859	0	171	184	276	234	235	231	299	301	218	205	272	284	265	525	623
47.3088	0	172	185	278	236	236	232	302	304	218	208	273	284	268	528	626
47.4317	0	171	181	280	234	240	234	300	303	219	208	272	284	265	522	616
47.5546	0	168	176	272	230	233	228	296	299	217	204	268	281	264	519	613
47.6774	0	170	177	273	231	233	228	296	300	216	203	267	282	262	521	611
47.8003	0	170	179	274	232	233	228	298	300	217	204	267	281	262	521	616
47.9232	0	171	181	274	232	235	230	301	301	217	206	270	282	264	524	617
48.0461	0	173	184	275	235	236	231	303	303	218	208	272	283	265	527	622
48.169	0	174	186	278	237	237	232	304	304	220	208	273	283	268	531	631
48.2918	0	175	188	282	239	241	235	307	306	219	211	275	283	269	532	630
48.4147	0	170	178	274	233	237	230	301	301	217	208	269	281	264	522	613
48.5376	0	169	176	272	231	235	228	300	299	216	205	267	281	263	521	615
48.6605	0	170	178	272	232	235	229	299	300	217	204	266	281	262	521	616
48.7834	0	171	179	273	232	234	228	302	302	217	206	267	282	262	527	619
48.9062	0	172	182	274	236	237	229	305	302	218	209	270	282	264	529	622
49.0291	0	173	185	275	237	237	230	307	305	218	211	272	283	267	530	625
49.152	0	176	188	276	240	237	231	309	307	219	212	274	284	269	533	634
49.2749	0	175	186	280	238	243	234	309	306	220	213	273	283	269	530	624
49.3978	0	172	178	272	235	236	228	305	303	217	210	269	281	265	524	615
49.5206	0	172	179	272	235	236	228	304	302	216	209	269	282	265	524	619
49.6435	0	172	180	272	235	237	228	304	302	218	208	270	282	266	524	619
49.7664	0	172	182	273	237	236	230	307	304	217	210	271	282	267	528	624
49.8893	0	174	183	274	239	238	231	310	305	218	213	272	283	269	531	627
50.0122	0	175	187	275	241	240	231	311	308	219	213	274	283	270	534	635
50.135	0	175	187	279	241	244	235	312	308	219	214	274	283	272	534	632
50.2579	0	171	178	272	237	238	230	307	304	218	210	271	282	267	527	621
50.3808	0	172	179	271	236	238	230	307	304	218	211	270	282	267	527	625
50.5037	0	173	180	273	237	239	229	305	304	218	209	270	282	266	532	629
50.6266	0	173	182	273	239	238	229	308	306	218	210	272	282	267	534	631
50.7494	0	175	185	276	241	240	232	310	306	219	214	274	282	270	536	634
50.8723	0	175	188	275	242	242	233	313	308	220	217	276	284	273	538	638
50.9952	0	178	190	277	244	242	233	315	310	221	217	278	285	275	542	645
51.1181	0	175	184	280	240	246	236	310	307	220	215	274	283	272	533	634
51.241	0	172	177	271	236	238	229	305	303	217	212	271	282	269	529	624
51.3638	0	173	178	270	235	239	229	305	302	218	210	270	281	268	528	626
51.4867	0	171	179	271	236	238	228	304	301	218	209	271	282	268	529	629
51.6096	0	172	181	272	239	238	229	306	303	219	209	272	283	269	531	631
51.7325	0	174	184	273	239	239	231	308	304	220	213	273	282	270	533	632
51.8554	0	175	187	274	241	241	232	310	306	220	214	276	285	271	536	638
51.9782	0	176	191	276	243	243	234	310	308	222	215	280	285	273	540	645
52.1011	0	175	186	281	241	247	235	309	306	221	213	277	284	273	532	632
52.224	0	172	179	271	237	239	230	303	303	219	210	273	283	268	527	624
52.3469	0	173	180	272	237	238	230	302	302	218	209	272	282	268	526	626
52.4698	0	172	181	272	236	238	229	301	302	218	208	273	284	268	527	627
52.5926	0	173	184	273	239	238	230	303	304	219	209	274	283	269	529	630
52.7155	0	175	186	274	240	240	232	306	305	221	212	276	284	270	533	636
52.8384	0	176	188	275	242	240	232	308	307	222	213	278	285	272	537	639
52.9613	0	176	189	280	242	246	236	307	307	221	213	279	285	273	536	643
53.0842	0	172	180	273	237	239	230	302	304	220	210	274	283	267	531	631
53.207	0	173	182	273	236	239	230	304	303	219	210	273	283	268	532	629
53.3299	0	173	182	273	237	239	232	302	303	220	209	273	284	268	533	632
53.4528	0	174	185	274	239	238	231	303	305	221	209	275	283	268	536	635
53.5757	0	176	188	275	241	240	233	306	306	222	212	277	286	271	538	641
53.6986	0	177	191	276	242	241	234	310	307	222	215	279	285	273	542	646
53.8214	0	180	195	280	244	244	235	312	310	224	218	281	286	274	545	653
53.9443	0	174	184	280	239	245	235	303	305	221	212	276	284	271	534	637
54.0672	0	173	182	272	236	237	229	302	303	220	210	272	284	268	532	630
54.1901	0	173	182	273	235	238	230	302	303	219	210	273	283	267	532	630
54.313	0	174	183	273	238	238	230	301	303	220	209	273	284	269	533	634
54.4358	0	175	186	274	238	238	230	304	305	221	210	275	285	269	536	639
54.5587	0	177	188	276	240	240	232	308	307	222	213	276	285	271	539	643
54.6816	0	178	192	278	242	241	234	311	309	222	216	279	285	272	544	648
54.8045	0	179	194	282	243	247	238	311	309	223	215	279	286	273	543	648
54.9274	0	174	182	275	235	240	232	301	303	220	209	273	284	269	531	632
55.0502	0	172	181	273	234	237	230	301	303	219	209	271	282	266	530	628
55.1731	0	173	181	273	235	237	230	301	303	219	208	271	282	266	531	628
55.296	0	174	183	273	236	237	230	301	304	220	207	271	283	267	532	637
55.4189	0	174	186	274	237	239	231	303	305	222	209	274	284	268	535	637
55.5418	0	177	191	276	238	240	233	308	308	221	211	275	284	269	540	642
55.6646	0	180	193	277	241	240	233	312	309	223	215	277	284	271	545	646
55.7875	0	177	190	283	241	247	237	307	309	222	213	277	284	272	537	640
55.9104	0	173	182	274	235	237	231	301	304	221	208	271	283	268	529	630
56.0333	0	173	183	273	234	237	231	301	304	220	208	271	283	267	529	627
56.1562	0	174	182	274	235	237	230	301	303	220	208	270	281	267	530	630
56.279	0	175	185	274	237	238	231	301	304	221	208	272	282	267	532	637
56.4019	0	175	187	276	238	238	231	304	306	221	210	273	283	269	535	639
56.5248	0	177	190	277	239	239	233	308	308	222	212	274	284	271	538	646
56.6477	0	175	187	281	237	244	235	305	308	221	212	275	283	269	533	637
56.7706	0	173	181	273	233	236	230	298	303	219	206	270	281	263	532	630
56.8934	0	173	181	273	233	237	230	298	303	220	207	269	281	265	531	630
57.0163	0	173	181	273	234	237	230	300	303	220	208	270	281	264	529	628
57.1392	0	175	184	274	235	239	232	301	304	221	208	271	281	264	535	635
57.2621	0	177	187	275	237	238	232	303	305	220	209	273	282	267	536	641
57.385	0	178	190	276	238	239	234	306	307	221	212	275	282	268	541	644
57.5078	0	177	189	280	240	245	234	307	309	222	213	275	283	271	538	642
57.6307	0	173	178	273	232	237	232	298	303	218	207	269	279	265	527	622
57.7536	0	172	177	270	230	235	229	296	301	217	204	268	280	263	525	625
57.8765	0	171	178	270	231	233	230	296	301	218	204	267	279	260	528	624
57.9994	0	173	179	271	231	235	230	299	302	218	205	267	279	263	529	627
58.1222	0	173	183	272	234	237	230	298	304	220	205	270	281	263	531	631
58.2451	0	176	185	274	235	237	231	300	305	219	207	272	281	266	535	639
58.368	0	178	188	274	238	238	233	306	306	220	210	273	281	268	536	639
58.4909	0	173	181	278	234	242	234	301	305	219	208	270	281	265	527	624
58.6138	0	171	176	269	230	236	229	295	300	218	204	267	278	262	524	619
58.7366	0	172	177	270	230	235	229	295	300	217	202	266	279	263	523	622
58.8595	0	172	177	268	230	234	228	297	302	218	203	267	279	263	523	621
58.9824	0	173	180	270	231	236	229	300	303	218	205	268	278	263	529	628
59.1053	0	175	183	271	234	237	230	300	304	219	205	270	279	264	530	633
59.2282	0	176	185	272	236	237	231	302	305	219	208	272	281	265	534	637
59.351	0	175	185	278	235	242	234	303	306	219	209	272	281	265	533	631
59.4739	0	171	176	270	230	236	229	297	301	217	204	267	279	263	524	620
59.5968	0	173	176	269	230	235	228	295	300	217	203	267	278	263	523	624
59.7197	0	173	176	270	232	234	228	297	302	217	203	267	279	264	524	625
59.8426	0	174	180	271	232	235	230	301	303	218	206	268	280	265	527	626
59.9654	0	175	183	271	234	236	231	302	305	220	208	270	280	266	529	632
60.0883	0	176	186	271	236	237	231	303	306	220	208	273	280	268	532	640
60.2112	0	177	187	274	238	241	233	308	307	220	211	274	281	271	535	641
60.3341	0	173	179	274	233	240	232	302	304	219	208	270	280	266	526	626
60.457	0	174	178	269	231	235	229	300	303	217	207	269	279	264	528	628
60.5798	0	174	178	270	232	236	230	299	302	217	205	269	281	264	527	628
60.7027	0	174	179	269	232	236	229	301	304	218	207	268	280	268	527	631
60.8256	0	176	182	270	235	237	230	305	305	219	210	271	282	268	530	634
60.9485	0	177	185	273	238	239	231	306	308	220	211	273	282	270	532	638
61.0714	0	178	188	274	240	239	232	309	308	220	213	275	282	272	536	647
61.1942	0	175	181	275	235	241	233	306	306	219	210	272	282	270	529	635
61.3171	0	174	179	270	234	236	228	304	305	218	209	270	281	268	530	631
61.44	0	174	181	271	234	238	231	304	304	218	209	271	282	270	529	635
61.5629	0	175	181	270	236	238	230	305	305	219	210	272	282	270	531	637
61.6858	0	177	185	272	238	238	231	309	307	220	212	274	283	271	534	643
61.8086	0	179	186	273	241	240	232	311	309	220	215	275	283	272	538	645
61.9315	0	179	188	276	241	244	234	312	310	222	215	278	284	274	540	648
62.0544	0	175	179	274	236	240	232	304	306	218	211	272	283	271	529	634
62.1773	0	173	177	269	235	238	229	305	303	218	210	270	282	269	528	630
62.3002	0	175	178	269	235	239	230	305	303	218	210	270	283	268	529	633
62.423	0	174	180	270	234	238	229	305	305	219	210	271	283	268	534	640
62.5459	0	176	182	271	238	239	230	307	306	220	211	273	284	270	535	640
62.6688	11	178	185	272	238	240	231	311	307	220	213	275	285	272	537	643
62.7917	0	178	188	276	241	244	234	313	309	220	216	277	285	274	539	646
62.9146	0	174	178	275	236	242	233	306	303	218	211	272	284	269	529	628
63.0374	0	173	176	267	235	236	229	302	302	217	209	268	283	265	526	626
63.1603	0	173	175	267	234	239	229	302	302	217	208	268	283	265	527	623
63.2832	0	173	178	268	234	238	229	304	303	217	209	269	284	265	527	627
63.4061	0	175	180	270	236	240	231	303	304	219	209	271	284	267	530	633
63.529	0	176	183	271	238	240	232	306	304	219	211	273	286	269	532	635
63.6518	0	178	186	273	241	242	233	312	307	220	214	275	286	271	536	637
63.7747	0	175	180	275	235	244	234	306	304	219	211	272	285	266	527	626
63.8976	0	172	176	268	233	237	228	300	302	217	208	269	284	263	526	623
64.0205	0	172	177	269	233	238	229	300	301	218	207	268	284	262	528	624
64.1434	0	173	177	268	233	238	228	303	302	218	208	269	284	263	528	622
64.2662	0	174	179	270	235	240	231	304	304	219	209	271	285	265	530	629
64.3891	0	176	183	271	238	240	231	304	304	219	209	273	286	267	533	636
64.512	0	175	185	274	238	242	234	308	305	219	212	274	286	267	537	636
64.6349	0	172	177	270	232	239	231	302	302	218	210	270	283	263	528	621
64.7578	0	172	175	267	231	238	228	300	301	217	207	269	283	261	529	625
64.8806	0	172	175	268	231	237	230	300	301	217	205	269	284	263	528	626
65.0035	0	173	179	269	234	236	229	301	302	218	207	269	284	264	530	629
65.1264	0	175	181	270	236	238	230	304	304	218	210	271	284	266	532	632
65.2493	0	175	183	271	237	240	233	305	305	219	212	274	285	268	536	641
65.3722	0	176	186	275	238	244	234	307	306	221	212	275	286	269	537	644
65.495	0	172	176	271	232	239	230	301	301	217	208	269	284	264	527	623
65.6179	0	171	173	266	231	236	228	299	301	217	208	268	283	263	527	622
65.7408	0	171	174	266	231	236	228	298	299	217	206	267	282	262	528	627
65.8637	0	172	176	266	232	235	229	298	301	218	205	267	283	260	532	629
65.9866	0	173	178	268	233	237	230	303	302	217	208	270	282	264	532	633
66.1094	0	175	182	270	235	238	230	304	304	219	211	272	283	266	535	636
66.2323	0	177	184	270	237	239	233	306	305	220	212	274	284	267	541	644
66.3552	0	174	180	276	234	243	235	303	305	219	209	272	284	267	532	635
66.4781	0	171	174	267	232	235	227	300	301	217	208	269	281	264	527	626
66.601	0	172	175	267	232	236	229	300	301	217	208	269	282	265	528	630
66.7238	0	172	175	267	231	236	228	301	302	218	207	268	282	264	527	633
66.8467	0	173	178	267	233	237	229	302	302	218	208	270	282	266	530	635
66.9696	0	174	180	269	234	236	230	306	305	219	210	271	282	268	533	639
67.0925	0	176	183	271	237	239	231	308	307	220	213	275	284	269	536	642
67.2154	0	173	176	272	233	240	231	302	304	218	209	271	283	267	529	633
67.3382	0	171	173	266	232	236	228	299	301	216	207	268	280	266	527	631
67.4611	0	172	175	266	231	235	228	301	302	217	208	269	281	266	527	630
67.584	0	172	176	267	231	235	228	302	303	217	207	269	281	266	529	633
67.7069	0	174	180	268	234	236	230	303	304	219	209	270	281	267	532	641
67.8298	0	175	182	269	236	236	232	306	305	219	210	272	282	270	536	642
67.9526	0	177	185	271	238	238	231	309	307	219	214	274	282	271	541	649
68.0755	0	176	183	275	236	243	236	307	307	220	213	274	282	268	537	642
68.1984	0	170	173	266	231	236	229	298	301	218	207	269	280	265	528	626
68.3213	0	171	174	266	230	234	229	299	301	217	206	267	279	262	530	630
68.4442	0	171	174	265	231	235	228	301	301	217	207	268	280	263	528	627
68.567	0	172	177	267	232	235	228	301	303	218	207	269	280	264	532	631
68.6899	0	174	180	269	234	236	231	302	303	218	208	271	281	267	535	639
68.8128	0	175	184	270	235	237	233	305	306	219	210	273	282	267	537	639
68.9357	0	177	186	273	238	240	233	309	308	220	214	274	282	270	542	643
69.0586	0	172	179	272	233	240	233	302	304	218	210	271	281	266	530	629
69.1814	0	171	175	266	233	234	228	298	302	218	207	269	280	265	529	627
69.3043	0	170	176	268	232	235	229	300	302	218	207	269	281	265	530	628
69.4272	0	172	178	267	232	234	228	301	303	218	208	270	281	266	530	627
69.5501	0	174	180	270	235	236	230	303	304	219	210	272	281	267	534	633
69.673	0	174	183	270	235	237	232	306	306	219	210	274	283	268	538	641
69.7958	0	175	184	276	236	241	234	308	306	219	212	273	283	270	537	639
69.9187	0	170	176	270	232	236	229	301	303	217	209	270	281	264	531	625
70.0416	0	171	177	268	231	235	230	299	302	217	207	270	280	262	535	630
70.1645	0	170	177	269	231	235	229	299	302	219	207	269	281	264	534	630
70.2874	0	171	179	269	233	235	230	303	303	218	209	270	281	266	535	633
70.4102	0	172	182	271	235	237	232	305	307	220	211	272	281	266	541	637
70.5331	0	174	185	272	238	239	233	308	306	219	213	275	283	269	544	644
70.656	0	174	187	276	239	243	235	309	309	221	214	276	283	270	543	645
70.7789	0	170	176	270	231	237	230	301	304	218	210	270	281	263	534	625
70.9018	0	168	174	266	229	235	228	300	302	217	208	269	280	263	532	623
71.0246	0	168	176	268	229	235	229	299	301	218	206	269	280	263	532	626
71.1475	0	169	176	268	233	234	227	300	303	218	208	270	281	264	533	629
71.2704	0	170	180	270	234	236	231	305	305	219	210	270	282	266	536	633
71.3933	0	171	184	270	236	239	231	307	306	219	213	273	282	268	540	637
71.5162	0	172	185	275	239	242	233	308	308	221	213	276	283	269	541	642
71.639	0	167	177	271	230	238	231	300	304	219	208	269	281	265	530	626
71.7619	0	168	173	267	230	234	228	300	301	217	208	268	280	262	533	623
71.8848	0	167	175	268	231	237	229	299	302	217	207	267	280	263	532	627
72.0077	0	168	177	267	232	236	228	300	303	219	207	269	281	264	532	630
72.1306	0	170	180	269	233	236	230	303	304	218	209	271	282	266	535	633
72.2534	0	171	182	271	235	238	231	308	306	220	212	272	283	267	538	636
72.3763	0	172	186	274	237	242	232	309	308	220	214	275	283	269	541	640
72.4992	0	168	178	272	233	240	231	302	304	219	209	271	281	265	531	623
72.6221	0	168	175	268	231	235	228	299	302	218	207	269	281	265	531	627
72.745	0	168	176	268	232	236	228	301	304	217	209	269	281	265	529	624
72.8678	0	169	178	267	232	236	229	301	303	218	209	271	282	265	531	628
72.9907	0	171	181	269	234	237	230	303	305	219	209	271	282	267	534	636
73.1136	0	171	183	271	237	238	232	307	306	219	212	274	283	268	538	637
73.2365	0	172	183	275	236	242	233	309	309	219	214	274	283	268	541	640
73.3594	0	168	177	270	232	238	230	302	304	219	209	270	281	265	533	628
73.4822	0	168	178	268	232	237	229	302	304	219	209	271	281	265	534	632
73.6051	0	169	178	268	232	238	228	302	304	219	210	268	282	265	537	634
73.728	0	170	180	269	233	236	229	305	305	219	212	271	282	267	538	636
73.8509	0	172	183	271	237	240	230	306	307	220	213	273	284	269	540	640
73.9738	0	173	185	272	239	240	231	307	308	220	213	275	283	268	546	649
74.0966	0	170	180	275	235	242	233	305	305	218	212	273	283	267	536	634
74.2195	0	168	174	266	232	236	228	302	302	217	210	269	281	265	533	629
74.3424	0	169	175	268	232	237	228	301	302	217	209	269	281	265	533	633
74.4653	0	169	177	267	233	236	226	302	302	218	208	269	282	265	534	634
74.5882	0	171	180	268	235	238	229	305	305	218	210	269	283	266	537	640
74.711	0	172	183	270	237	238	229	308	306	218	212	272	284	270	540	642
74.8339	0	173	185	272	238	241	232	309	307	219	213	275	284	269	541	647
74.9568	0	169	176	270	232	240	230	303	303	217	209	268	282	265	536	635
75.0797	0	168	173	264	230	236	227	301	300	216	208	267	281	262	537	630
75.2026	0	168	174	266	230	236	227	302	301	216	208	266	281	263	534	633
75.3254	0	170	176	265	233	236	227	301	302	217	207	267	281	263	535	635
75.4483	0	172	179	267	235	237	228	304	303	217	209	269	283	266	536	639
75.5712	0	172	182	268	235	237	229	308	305	217	212	271	283	267	540	642
75.6941	0	174	184	272	238	242	232	310	306	219	214	273	284	268	540	645
75.817	0	169	175	269	233	239	229	302	302	217	207	268	282	265	532	629
75.9398	0	170	174	265	233	236	227	302	301	216	207	267	282	262	531	633
76.0627	0	170	175	266	232	236	227	302	301	215	208	266	282	263	530	631
76.1856	0	171	177	266	232	237	227	304	302	216	209	267	281	263	533	636
76.3085	0	172	179	268	235	237	229	304	303	217	209	269	283	264	535	642
76.4314	0	174	182	269	237	238	229	308	305	218	210	271	283	267	538	644
76.5542	0	172	179	272	234	241	231	306	305	217	211	269	282	264	532	635
76.6771	0	171	175	264	232	235	226	303	301	215	207	266	281	261	529	633
76.8	0	171	174	267	232	237	227	301	301	216	207	267	281	262	530	637
76.9229	0	172	176	266	234	236	227	302	302	217	207	266	281	261	530	635
77.0458	0	173	180	268	234	237	228	306	304	216	210	269	282	263	534	640
77.1686	0	175	182	268	236	239	230	308	305	217	211	271	282	264	536	643
77.2915	0	176	184	271	238	240	230	309	307	219	212	273	283	267	539	651
77.4144	0	172	176	272	233	242	232	303	302	216	209	267	282	263	530	636
77.5373	0	170	172	265	230	236	226	302	300	214	207	265	281	259	527	628
77.6602	0	170	173	265	231	235	227	301	300	214	206	264	280	258	527	632
77.783	0	171	174	264	229	235	226	300	300	215	205	265	281	258	528	637
77.9059	0	172	176	266	233	236	229	302	301	215	207	266	280	261	532	638
78.0288	0	173	180	267	234	236	229	305	304	217	210	268	282	262	535	641
78.1517	0	174	182	269	237	238	231	309	306	217	212	270	283	263	539	645
78.2746	0	171	178	274	233	243	233	304	304	217	209	268	281	259	539	645
78.3974	0	169	171	265	228	234	227	299	300	215	205	265	280	256	532	631
78.5203	0	170	171	265	228	234	226	300	300	215	206	264	279	257	528	627
78.6432	0	170	173	265	229	236	227	298	300	215	204	265	280	258	529	630
78.7661	0	171	174	266	231	235	228	299	301	215	206	266	280	259	531	632
78.889	0	172	177	266	233	235	230	303	302	216	208	268	281	261	535	639
79.0118	0	173	181	269	232	238	230	306	306	218	211	270	282	260	540	643
79.1347	0	175	183	273	235	242	233	308	308	219	212	274	283	264	541	646
79.2576	0	169	174	272	232	240	231	300	304	218	208	269	282	261	530	632
79.3805	0	169	171	266	230	234	228	300	302	216	207	266	281	260	529	631
79.5034	0	168	173	267	229	236	228	300	302	216	208	268	281	260	529	632
79.6262	0	169	173	267	231	236	228	300	302	217	207	268	282	260	531	633
79.7491	0	171	177	268	232	236	230	301	304	218	209	270	283	263	535	639
79.872	0	171	179	270	234	236	231	305	305	218	211	271	283	264	537	642
79.9949	0	172	182	274	235	241	234	308	308	219	214	273	284	266	540	647
80.1178	0	169	174	271	231	238	231	300	304	217	208	269	283	263	532	635
80.2406	0	168	173	268	230	234	228	299	303	217	207	268	281	262	532	636
80.3635	0	169	173	269	230	236	229	301	303	218	208	268	282	262	533	638
80.4864	0	169	175	267	231	236	230	303	304	217	210	270	282	263	535	640
80.6093	0	171	179	270	234	238	232	303	306	218	211	273	283	265	539	648
80.7322	0	172	182	272	236	238	232	307	307	220	211	274	285	268	543	650
80.855	0	173	184	274	237	240	234	312	309	221	216	276	285	270	546	657
80.9779	0	169	175	275	231	242	235	303	306	219	214	273	284	266	535	637
81.1008	0	168	170	267	228	236	228	298	302	218	208	268	282	263	533	636
81.2237	0	168	172	267	229	235	228	298	302	218	207	268	282	264	533	637
81.3466	0	167	171	268	230	234	228	300	302	218	209	267	282	264	535	636
81.4694	0	169	176	269	232	236	229	304	305	218	212	271	283	265	538	643
81.5923	0	169	179	270	234	238	231	304	307	220	212	272	283	267	541	651
81.7152	0	172	182	272	237	238	233	307	307	220	214	275	285	269	545	653
81.8381	0	170	179	276	235	244	235	307	307	220	215	273	284	268	540	642
81.961	0	167	172	268	228	236	228	299	303	217	209	269	282	265	532	637
82.0838	0	166	172	268	229	236	229	299	302	218	208	269	282	264	534	641
82.2067	0	166	173	268	230	235	228	299	302	218	208	268	282	265	533	639
82.3296	0	169	176	269	230	236	230	302	304	218	211	270	283	265	537	639
82.4525	0	169	179	270	234	238	231	304	306	220	212	273	284	267	539	645
82.5754	0	170	183	272	236	238	231	306	307	221	213	275	284	270	544	653
82.6982	0	171	181	276	236	244	235	308	308	221	212	276	285	270	542	650
82.8211	0	167	173	270	230	236	228	301	304	219	211	270	283	265	534	637
82.944	0	168	174	270	230	237	230	301	304	219	209	269	283	266	536	643
83.0669	0	168	175	270	231	236	229	301	304	218	208	270	282	266	536	646
83.1898	0	170	176	270	233	237	229	304	305	220	211	272	283	268	539	647
83.3126	0	169	180	272	235	237	231	307	306	220	214	274	284	269	543	651
83.4355	0	172	183	272	238	239	233	308	308	221	215	276	284	270	546	659
83.5584	0	170	178	278	234	244	236	305	307	220	212	274	284	270	539	653
83.6813	0	167	171	268	229	235	229	300	303	218	209	269	282	265	534	642
83.8042	0	167	174	269	229	235	229	301	303	218	209	268	282	264	534	639
83.927	0	167	173	269	230	236	229	299	302	218	207	268	281	264	533	642
84.0499	0	169	176	270	231	237	229	300	304	220	208	270	282	265	536	648
84.1728	0	170	179	271	234	237	231	304	304	219	209	270	282	265	539	649
84.2957	0	172	182	271	235	238	231	307	307	220	212	272	284	268	542	653
84.4186	0	169	177	277	233	244	236	303	305	219	210	272	283	266	537	645
84.5414	0	166	170	267	228	234	229	295	301	216	205	267	280	261	528	630
84.6643	0	166	169	266	227	233	228	295	299	217	203	264	280	259	526	628
84.7872	0	166	170	266	226	233	227	297	300	216	203	265	280	259	526	626
84.9101	0	167	173	268	227	233	229	295	301	216	203	266	280	259	529	631
85.033	0	168	176	269	229	234	230	297	302	217	204	268	281	258	532	635
85.1558	0	170	180	271	232	235	231	301	304	219	206	269	281	262	533	639
85.2787	0	169	180	275	232	241	234	302	305	219	209	271	282	263	533	637
85.4016	0	165	169	269	227	233	230	295	300	217	202	265	279	257	522	619
85.5245	0	165	169	267	224	231	227	291	299	216	200	264	279	255	521	621
85.6474	0	165	169	267	225	232	227	292	299	216	200	263	278	255	519	616
85.7702	0	167	172	267	226	233	228	294	300	217	202	265	279	255	523	622
85.8931	0	168	175	268	228	233	230	295	301	218	203	266	279	256	525	625
86.016	0	169	178	269	230	234	231	298	302	218	203	268	279	259	527	630
86.1389	0	167	175	274	228	238	234	297	303	218	204	268	280	257	523	620
86.2618	0	164	168	267	224	232	228	291	299	216	200	263	279	253	516	612
86.3846	0	165	169	267	225	232	229	290	299	216	199	263	278	253	518	615
86.5075	0	166	168	267	224	232	228	289	299	216	199	263	278	252	519	617
86.6304	0	167	174	269	227	232	229	294	300	217	201	265	279	254	521	620
86.7533	0	169	176	270	228	232	230	296	302	217	204	267	280	256	526	624
86.8762	0	170	180	271	230	235	232	298	302	219	205	269	281	257	531	632
86.999	0	168	177	276	228	239	235	296	302	218	204	267	280	257	524	619
87.1219	0	164	167	268	223	231	229	289	298	216	200	263	277	252	515	606
87.2448	0	164	166	266	221	231	228	289	297	215	199	262	278	250	514	604
87.3677	0	164	168	266	222	231	228	287	296	216	197	261	277	250	514	604
87.4906	0	165	170	267	224	230	229	289	298	216	198	263	278	252	516	610
87.6134	0	166	174	268	224	231	230	293	300	217	202	264	279	254	520	611
87.7363	0	169	177	270	228	234	231	295	302	218	203	267	280	255	523	618
87.8592	0	169	178	275	229	238	234	297	304	220	204	269	280	257	524	618
87.9821	0	162	167	269	223	232	230	288	300	216	199	263	278	252	513	600
88.105	0	164	167	267	222	230	228	289	299	216	199	262	278	251	512	600
88.2278	0	163	167	266	220	231	228	289	298	216	200	262	277	251	511	599
88.3507	0	164	169	266	223	230	228	289	299	216	199	263	278	252	515	608
88.4736	0	165	174	268	225	231	231	292	300	217	201	265	279	254	518	610
88.5965	0	168	176	270	227	233	232	296	302	217	205	267	281	256	521	612
88.7194	0	168	179	274	230	237	235	298	304	219	206	270	281	258	524	617
88.8422	0	164	169	270	225	235	232	290	300	217	201	265	279	254	513	602
88.9651	0	164	168	268	223	231	229	290	300	216	201	264	279	253	514	608
89.088	0	163	168	269	224	231	229	291	300	217	202	264	278	254	514	605
89.2109	0	164	171	268	224	232	229	292	300	217	203	266	279	253	516	610
89.3338	0	167	175	270	227	233	231	294	302	218	204	268	280	256	520	618
89.4566	0	168	178	271	228	234	233	299	305	219	206	269	280	258	525	622
89.5795	0	167	175	276	229	239	236	299	305	219	208	270	281	258	523	619
89.7024	0	162	166	267	221	232	230	290	299	216	202	263	279	254	514	608
89.8253	0	163	167	266	223	232	230	290	299	217	200	264	278	253	514	608
89.9482	0	162	167	267	223	230	229	291	299	218	201	263	277	253	514	610
90.071	0	163	170	266	225	232	230	293	300	217	205	265	278	255	520	615
90.1939	0	166	174	270	226	233	231	294	302	218	205	268	281	255	524	619
90.3168	0	168	177	270	228	234	233	297	304	219	206	270	279	259	526	627
90.4397	0	166	174	276	227	241	236	297	304	219	207	270	279	258	523	619
90.5626	0	161	164	267	219	232	229	290	299	215	203	264	278	253	516	607
90.6854	0	162	165	265	220	230	229	289	298	217	202	262	276	254	515	610
90.8083	0	161	166	265	221	232	229	288	298	216	199	262	276	254	514	610
90.9312	0	163	168	265	222	232	229	293	299	216	202	264	278	256	517	614
91.0541	0	163	172	267	224	233	231	295	301	218	205	265	278	256	519	617
91.177	0	166	175	269	227	235	232	298	303	218	205	269	279	258	522	621
91.2998	0	165	173	275	226	240	235	297	303	219	206	269	279	259	521	617
91.4227	0	160	164	266	221	232	228	291	299	215	202	262	276	255	512	606
91.5456	0	161	165	265	221	232	230	292	299	215	202	263	276	254	515	608
91.6685	0	161	165	265	221	231	228	291	299	216	201	263	276	254	515	611
91.7914	0	163	168	266	223	233	229	293	299	216	201	264	276	256	517	616
91.9142	0	164	170	266	224	233	229	298	302	216	205	266	278	258	520	621
92.0371	0	165	173	270	227	236	231	300	304	218	207	269	278	258	524	624
92.16	0	163	165	269	221	236	232	294	300	216	202	265	277	255	517	611
92.2829	0	162	164	264	221	231	228	292	299	216	201	262	276	254	516	614
92.4058	0	162	165	266	222	233	228	294	300	216	202	262	275	252	519	613
92.5286	0	164	168	264	223	233	228	296	299	216	203	263	276	254	519	618
92.6515	0	165	171	266	225	235	229	297	302	219	203	265	277	257	522	624
92.7744	0	167	174	267	228	235	231	301	303	216	205	267	277	259	524	626
92.8973	0	166	174	272	228	240	234	302	304	217	207	267	278	260	524	625
93.0202	0	161	162	266	221	235	230	295	300	215	202	262	276	255	514	609
93.143	0	162	162	262	221	232	227	293	297	215	199	261	275	253	514	609
93.2659	0	162	163	262	222	232	227	294	298	214	200	260	275	253	513	611
93.3888	0	164	165	263	223	233	227	297	299	216	202	262	275	253	515	611
93.5117	0	165	169	264	225	235	228	299	300	216	203	264	275	256	517	617
93.6346	0	166	171	266	227	235	230	299	302	216	204	265	277	256	520	623
93.7574	0	167	174	270	228	239	233	303	303	216	206	267	277	258	521	618
93.8803	0	164	164	265	222	234	228	297	300	214	202	262	275	254	511	605
94.0032	0	163	163	261	222	233	226	296	299	214	199	261	276	254	511	608
94.1261	0	163	163	262	224	234	226	295	297	215	199	261	276	252	511	607
94.249	0	164	166	262	223	232	227	296	299	215	200	262	276	252	516	611
94.3718	0	166	168	263	224	235	228	298	300	215	203	263	277	255	516	611
94.4947	0	167	172	265	227	234	230	299	301	216	204	265	276	256	519	616
94.6176	0	168	173	269	228	239	232	302	303	217	204	267	278	258	520	622
94.7405	0	164	165	265	224	235	228	296	299	215	200	262	277	254	512	605
94.8634	0	165	164	262	224	233	227	296	299	216	201	262	277	254	513	607
94.9862	0	165	165	264	224	234	228	294	298	215	200	263	277	254	515	610
95.1091	0	166	167	263	225	234	228	294	299	215	200	264	278	255	517	613
95.232	0	168	171	265	227	235	230	298	301	216	204	266	278	257	520	616
95.3549	0	169	174	267	228	235	231	302	302	217	207	268	280	258	524	621
95.4778	0	169	174	271	230	241	233	301	303	218	206	269	280	260	522	622
95.6006	0	165	164	264	223	233	228	292	298	215	201	263	278	254	514	610
95.7235	0	165	163	261	222	231	226	292	298	214	202	262	278	254	515	607
95.8464	0	166	164	263	221	233	227	291	298	215	201	263	278	253	515	611
95.9693	0	166	166	262	224	232	227	292	299	216	201	263	279	254	517	616
96.0922	0	168	171	265	225	232	229	295	299	216	202	266	279	256	521	618
96.215	0	170	173	266	227	233	230	297	302	217	205	267	281	258	525	621
96.3379	0	171	176	269	229	237	231	299	304	219	208	271	281	259	528	626
96.4608	0	168	168	269	223	236	231	292	299	217	201	265	280	255	518	610
96.5837	0	166	164	262	221	230	226	289	297	215	201	262	280	252	517	612
96.7066	0	166	166	263	220	230	227	290	299	216	201	264	279	252	517	609
96.8294	0	167	167	263	220	230	227	291	298	216	202	264	280	253	518	613
96.9523	0	168	171	263	224	231	229	291	299	217	201	266	281	255	522	621
97.0752	0	168	174	265	225	232	229	294	301	217	205	267	281	257	526	623
97.1981	0	171	177	267	227	233	231	298	303	218	208	271	282	259	530	627
97.321	0	169	174	273	225	240	234	294	302	218	205	268	282	258	523	622
97.4438	0	168	166	263	221	231	227	287	297	216	201	263	280	254	519	614
97.5667	0	168	168	265	221	231	227	290	297	216	201	264	281	255	520	615
97.6896	0	167	169	263	221	230	226	290	299	216	201	264	280	254	521	612
97.8125	0	168	172	265	222	231	229	291	300	217	203	266	281	255	524	619
97.9354	0	171	176	267	225	232	230	293	301	217	204	267	282	258	527	624
98.0582	0	173	178	268	226	232	231	300	303	218	208	270	284	260	531	629
98.1811	0	173	181	273	228	239	234	299	305	219	209	270	283	261	531	630
98.304	0	168	171	267	222	232	229	291	299	217	203	266	281	256	522	618
98.4269	1	169	170	265	221	230	227	290	299	216	202	265	281	256	523	619
98.5498	0	168	172	266	221	230	227	291	299	217	202	264	282	255	522	616
98.6726	0	170	173	265	222	231	227	294	300	217	205	267	281	258	526	621
98.7955	0	171	177	266	226	233	228	295	302	218	206	268	282	258	528	629
98.9184	0	172	180	268	228	233	230	298	303	219	207	270	283	261	531	631
99.0413	0	173	183	271	230	236	232	302	305	219	211	271	284	261	537	640
99.1642	0	170	176	270	224	236	232	296	302	219	207	268	283	258	526	624
99.287	0	170	173	266	223	232	226	293	300	217	204	266	281	258	524	625
99.4099	0	169	175	266	223	232	227	294	301	217	204	265	282	258	525	625
99.5328	0	171	175	266	224	232	227	296	301	218	207	266	282	257	530	625
99.6557	0	171	178	266	226	234	228	298	304	219	207	269	282	260	530	631
99.7786	0	172	180	268	228	234	230	299	304	219	208	270	283	261	533	638
99.9014	0	173	181	270	229	238	233	302	305	219	210	271	283	263	533	636
100.024	0	171	175	267	224	234	227	297	302	217	208	266	282	260	526	626
100.147	0	170	176	266	226	233	228	296	302	217	206	267	281	260	527	631
100.27	0	171	175	266	226	233	227	297	302	218	206	267	282	260	528	634
100.393	0	172	179	266	227	234	227	299	303	218	207	267	282	262	531	636
100.516	0	174	181	268	228	235	228	303	305	218	210	269	282	264	533	640
100.639	0	175	182	268	231	237	230	304	306	219	212	272	283	265	537	642
100.762	0	174	180	272	229	240	234	302	305	219	209	270	283	265	532	642
100.884	0	172	173	264	224	232	226	297	300	216	206	264	281	260	525	627
101.007	0	171	172	262	225	233	227	298	301	217	206	264	280	259	526	629
101.13	0	171	173	263	225	233	227	296	300	217	204	265	282	259	526	629
101.253	0	172	175	263	226	233	227	298	302	217	204	266	281	260	527	634
101.376	0	173	179	264	228	234	228	301	302	217	207	267	282	262	529	637
101.499	0	174	181	266	231	235	228	303	304	218	209	269	282	262	533	639
101.622	0	174	181	270	230	241	233	302	304	218	208	270	283	263	530	639
101.745	0	171	172	263	225	233	226	295	299	216	202	264	280	259	522	627
101.868	0	171	172	261	224	232	225	297	299	214	203	263	279	258	521	622
101.99	0	171	172	261	223	233	226	297	299	215	202	262	279	257	521	625
102.113	0	172	175	261	226	234	226	297	299	216	203	265	280	258	523	630
102.236	0	172	176	263	228	233	227	298	301	215	204	265	280	260	526	631
102.359	0	174	180	264	230	235	229	301	302	216	206	267	281	261	528	633
102.482	0	175	182	269	231	239	231	303	304	218	208	269	281	263	529	635
102.605	0	172	173	264	225	235	227	295	300	216	203	265	280	258	521	621
102.728	0	172	173	261	226	232	226	296	298	215	201	264	280	259	521	624
102.851	0	173	174	262	226	234	225	296	299	215	203	263	280	257	521	622
102.973	0	173	176	262	228	233	226	299	299	216	204	265	280	258	524	627
103.096	0	174	179	264	230	234	226	298	301	216	204	267	281	260	526	634
103.219	0	175	181	264	231	235	228	302	302	216	206	268	281	262	529	635
103.342	0	176	181	269	231	240	232	303	304	217	208	269	282	263	529	635
103.465	0	172	174	263	227	234	226	296	299	214	202	265	281	259	520	623
103.588	0	171	172	259	224	232	226	294	298	214	202	263	280	257	521	624
103.711	0	172	173	260	227	233	225	295	298	214	201	263	280	258	522	626
103.834	0	173	175	261	227	233	227	298	299	215	205	265	280	259	523	624
103.956	0	173	177	262	230	235	228	299	302	216	205	267	282	259	528	631
104.079	0	175	181	264	231	235	228	299	303	217	206	269	282	259	533	639
104.202	0	176	183	266	233	236	229	305	305	217	210	271	284	264	534	641
104.325	0	173	178	269	230	240	231	300	302	216	208	268	282	261	525	626
104.448	0	171	172	260	226	233	225	295	298	214	204	264	281	258	522	624
104.571	0	171	171	260	227	234	226	295	298	214	202	265	280	259	522	623
104.694	0	171	172	261	228	232	225	296	300	215	204	263	281	258	523	625
104.817	0	172	176	261	229	234	226	301	301	216	206	267	282	260	525	628
104.94	0	174	179	264	231	235	227	301	302	216	207	269	284	261	529	635
105.062	0	176	181	265	234	235	229	303	304	217	209	270	283	264	533	636
105.185	0	177	183	269	235	240	231	306	306	219	213	272	284	265	536	641
105.308	0	172	174	265	229	236	228	298	302	216	207	268	282	260	527	624
105.431	0	171	172	260	228	234	226	298	300	216	205	267	281	259	525	625
105.554	0	170	173	263	229	234	227	297	301	216	205	266	282	261	526	628
105.677	0	172	175	261	232	235	226	300	302	217	208	268	283	262	527	631
105.8	0	174	177	263	232	236	228	302	303	218	211	270	283	262	531	634
105.923	0	174	181	265	235	238	229	304	304	219	210	272	284	266	535	641
106.045	0	175	182	269	235	242	232	304	306	218	212	274	284	266	535	641
106.168	0	171	173	264	229	237	227	300	302	216	208	268	283	262	527	628
106.291	0	171	173	262	230	235	226	298	302	216	208	268	283	260	531	633
106.414	0	170	173	263	230	236	227	297	301	216	206	268	283	261	530	635
106.537	0	171	175	262	231	236	226	299	303	218	208	269	283	262	532	637
106.66	0	172	179	265	235	237	229	304	304	218	210	272	284	265	536	644
106.783	0	174	182	266	236	239	230	306	306	218	212	273	285	266	538	644
106.906	0	175	185	269	238	240	231	307	307	221	214	276	285	268	542	655
107.028	0	170	176	271	232	242	231	301	303	218	210	271	284	265	532	639
107.151	0	168	171	262	229	234	226	298	301	215	209	268	283	261	528	631
107.274	0	168	172	262	229	236	227	297	301	217	207	268	282	262	528	633
107.397	0	168	173	263	229	235	226	295	300	217	206	269	281	259	532	639
107.52	0	169	176	263	231	236	228	300	302	217	207	269	282	262	534	640
107.643	0	170	179	266	233	238	230	301	304	219	211	271	283	264	537	644
107.766	0	171	183	267	236	239	229	304	306	218	212	274	283	266	540	651
107.889	0	172	182	272	236	244	234	305	307	220	212	275	285	266	539	653
108.012	0	166	172	265	229	236	227	296	301	217	207	268	281	262	529	635
108.134	0	166	171	262	229	235	227	296	300	217	207	267	281	262	529	633
108.257	0	167	172	263	230	235	226	295	300	216	205	269	281	260	529	637
108.38	0	167	174	263	232	234	228	297	301	218	207	269	281	262	532	640
108.503	0	168	178	265	233	236	230	300	302	217	208	271	282	264	535	645
108.626	0	170	181	267	234	238	230	304	305	219	212	273	282	266	539	648
108.749	0	173	184	269	238	239	231	305	306	219	213	275	282	268	542	657
108.872	0	168	178	273	234	243	233	301	304	218	209	272	282	265	533	645
108.995	0	166	174	264	230	235	226	297	302	218	207	270	281	264	532	642
109.117	0	167	174	266	231	236	229	299	303	217	209	269	282	264	532	645
109.24	0	167	175	265	232	236	227	298	302	217	208	271	282	264	533	649
109.363	0	169	177	266	233	238	228	301	304	220	208	271	283	266	538	654
109.486	0	171	180	267	234	238	229	303	305	219	212	274	282	268	541	655
109.609	0	172	182	270	237	241	231	308	308	220	215	275	283	269	543	661
109.732	0	168	175	271	231	242	232	300	305	219	209	272	282	266	534	649
109.855	0	167	172	263	231	235	227	297	301	217	207	269	280	265	533	649
109.978	0	167	173	263	231	235	228	299	302	218	207	268	280	264	534	648
110.1	0	167	174	265	232	236	227	300	303	217	208	269	281	265	535	650
110.223	0	169	177	265	234	238	228	302	304	219	209	272	282	267	538	658
110.346	0	171	180	266	236	238	231	305	306	219	211	272	283	268	541	660
110.469	0	172	184	269	238	239	231	310	308	219	215	275	283	270	545	664
110.592	0	168	176	272	233	244	232	303	305	219	213	272	281	267	536	653
110.715	0	166	171	262	231	235	228	297	302	216	207	268	281	264	533	647
110.838	0	167	171	263	230	236	227	299	301	217	207	266	281	263	532	648
110.961	0	167	172	262	232	237	227	298	302	216	208	267	280	265	534	646
111.084	0	168	175	264	233	237	228	302	303	218	209	270	281	263	535	650
111.206	0	171	177	265	235	239	229	303	305	218	209	270	282	266	538	659
111.329	0	172	181	266	237	239	230	307	306	218	212	273	283	267	542	659
111.452	0	171	180	272	236	245	233	307	308	220	212	272	282	268	539	651
111.575	0	167	171	263	232	237	227	300	302	216	208	267	281	263	531	644
111.698	0	168	170	263	231	236	227	298	302	216	205	267	279	263	530	646
111.821	0	168	171	262	231	236	227	300	302	216	207	267	279	263	531	644
111.944	0	168	174	263	232	236	227	304	304	217	209	268	281	264	532	644
112.067	0	170	176	265	234	238	229	304	305	218	210	270	280	264	535	650
112.189	0	172	179	266	237	239	229	305	306	218	211	272	282	267	538	657
112.312	0	169	176	269	234	243	232	304	305	216	211	270	281	265	532	648
112.435	0	167	170	262	232	235	226	302	302	216	207	266	280	262	529	639
112.558	0	169	171	261	231	237	227	300	302	216	207	266	279	262	530	642
112.681	0	168	171	262	230	236	226	300	302	216	206	266	279	260	532	647
112.804	0	169	175	263	232	236	228	302	305	217	209	268	281	262	531	647
112.927	0	171	178	265	235	238	230	306	306	217	210	269	281	264	535	650
113.05	0	172	181	266	236	239	229	307	308	219	212	272	281	264	538	654
113.172	0	171	178	271	236	244	234	306	306	218	210	272	282	265	535	654
113.295	0	167	168	262	230	236	227	299	301	215	206	265	280	259	528	636
113.418	0	167	168	260	229	235	226	297	301	215	205	265	280	258	526	635
113.541	0	167	168	260	228	235	227	297	301	214	204	264	279	258	525	637
113.664	0	168	171	261	230	236	227	296	301	215	203	265	280	259	527	640
113.787	0	169	174	263	230	236	228	300	302	216	206	267	280	260	530	643
113.91	0	171	177	264	233	237	229	303	305	217	209	268	281	261	532	646
114.033	0	173	181	265	235	239	232	304	305	217	210	272	282	263	535	651
114.156	0	168	171	267	230	240	231	298	302	216	205	266	281	259	526	638
114.278	0	167	167	259	227	235	226	295	299	215	204	265	280	257	522	631
114.401	0	166	167	260	227	234	226	297	300	215	203	265	280	257	522	631
114.524	0	167	168	260	228	234	226	296	299	215	203	265	280	257	522	635
114.647	0	169	172	262	230	235	229	297	301	215	203	267	281	258	526	639
114.77	0	169	174	263	231	236	229	300	303	216	206	268	281	258	528	642
114.893	0	171	176	264	233	238	230	302	305	216	209	270	281	259	532	646
115.016	0	169	171	267	230	240	230	297	301	216	206	268	281	259	524	638
115.139	0	166	168	261	227	233	225	295	299	215	203	266	281	257	521	636
115.261	0	167	168	262	227	235	227	296	301	215	204	265	280	257	523	638
115.384	0	167	171	262	227	235	226	298	301	216	205	267	281	258	524	639
115.507	0	169	173	263	229	236	228	298	303	217	206	269	282	259	528	645
115.63	0	170	175	265	231	236	229	300	304	217	207	269	282	261	532	648
115.753	0	172	178	266	234	236	231	305	306	218	210	272	283	263	533	651
115.876	0	168	173	270	230	241	233	301	304	217	209	270	281	260	526	643
115.999	0	166	166	261	225	234	227	295	298	215	203	266	280	256	522	636
116.122	0	166	167	259	227	233	226	294	299	215	202	265	280	256	523	637
116.244	0	166	168	261	228	234	226	295	299	215	204	264	280	257	523	636
116.367	0	168	170	261	229	235	229	298	301	217	206	267	281	258	526	641
116.49	0	169	174	264	231	237	229	300	302	217	206	269	283	259	529	648
116.613	0	170	177	265	233	236	230	302	304	217	208	270	283	262	533	649
116.736	0	171	178	271	233	241	234	304	306	218	211	272	284	263	534	652
116.859	0	166	167	265	228	237	228	297	300	216	206	267	282	259	524	638
116.982	0	165	166	261	228	233	226	294	299	215	204	265	280	258	523	637
117.105	0	166	167	262	229	233	226	295	300	215	203	266	282	258	524	640
117.228	0	167	170	261	229	235	227	298	300	215	206	267	282	259	526	638
117.35	0	168	173	264	231	236	228	300	302	217	207	268	282	261	529	643
117.473	0	169	176	265	233	238	229	301	304	219	208	271	282	263	533	652
117.596	0	171	179	268	236	239	232	306	305	218	211	274	284	266	536	654
117.719	0	168	172	270	232	241	232	302	304	217	209	270	283	263	529	643
117.842	0	167	168	262	230	236	226	298	302	215	206	268	283	262	529	645
117.965	0	167	171	265	231	237	228	299	301	217	206	269	283	261	530	651
118.088	0	168	171	264	231	237	228	301	303	217	208	268	283	263	531	649
118.211	0	169	174	265	233	238	230	305	304	217	210	270	284	264	535	654
118.333	0	172	177	267	236	240	230	306	305	218	212	272	285	266	539	662
118.456	0	173	181	269	239	242	231	308	307	220	213	275	285	269	543	669
118.579	0	169	172	271	234	241	231	302	304	217	209	271	284	265	533	654
118.702	0	167	169	263	231	236	226	301	302	216	209	267	283	264	533	650
118.825	0	168	171	264	232	239	228	300	301	217	207	268	283	261	537	655
118.948	0	168	171	264	232	237	227	302	303	217	207	270	285	264	537	661
119.071	0	170	175	266	235	239	229	306	304	218	211	271	285	266	542	663
119.194	0	172	178	267	236	240	231	308	306	219	213	273	286	268	545	666
119.316	0	173	182	269	239	242	233	310	307	219	214	275	287	270	548	675
119.439	0	172	180	275	238	247	235	309	307	219	213	275	286	271	544	672
119.562	0	169	168	264	234	238	229	301	303	217	210	269	285	266	537	658
119.685	0	168	170	262	233	238	228	302	303	217	209	268	285	266	537	660
119.808	0	169	170	265	234	238	227	301	302	217	209	269	285	266	537	660
119.931	0	170	173	265	236	238	229	303	304	218	210	270	285	268	540	664
120.054	0	172	177	266	236	240	230	307	305	218	211	272	285	269	544	667
120.177	0	175	180	268	238	241	231	310	308	219	215	275	286	271	546	671
120.3	0	175	185	272	242	244	233	312	310	221	216	277	287	273	550	680
120.422	0	171	174	272	237	244	233	305	306	220	211	272	286	270	539	663
120.545	0	169	172	264	235	238	228	304	304	218	211	270	285	268	538	661
120.668	0	171	172	266	234	240	229	305	303	218	210	269	285	266	541	664
120.791	0	170	173	265	234	239	228	303	304	218	210	271	286	266	540	668
120.914	0	172	177	267	238	240	230	306	306	219	211	272	286	269	543	669
121.037	0	174	179	268	238	241	231	310	308	220	213	274	286	271	546	673
121.16	0	174	182	272	240	246	233	311	310	221	216	276	287	272	547	676
121.283	0	170	173	268	235	241	230	303	303	218	210	272	285	268	537	666
121.405	0	170	173	266	235	239	227	303	303	218	209	270	286	268	538	667
121.528	0	170	174	266	234	240	228	304	305	218	210	271	285	267	539	663
121.651	0	172	176	267	236	239	229	305	306	219	211	273	286	268	541	668
121.774	0	174	180	268	239	240	230	306	306	220	212	275	286	270	543	676
121.897	0	174	183	271	240	240	231	311	309	220	215	276	287	271	547	677
122.02	0	176	185	274	243	246	234	313	311	221	218	278	286	274	549	681
122.143	0	170	174	271	234	243	232	304	305	219	210	273	286	269	536	665
122.266	0	170	171	266	234	238	228	299	302	217	208	270	285	267	534	663
122.388	0	170	173	266	233	238	229	302	302	217	208	269	285	266	535	664
122.511	0	170	174	266	234	239	228	304	305	218	209	270	285	266	535	666
122.634	0	173	177	267	236	240	230	304	305	219	210	273	286	267	539	669
122.757	0	174	182	270	238	240	230	306	307	219	210	274	286	269	541	676
122.88	0	176	186	271	240	241	233	310	309	220	214	276	286	271	545	678
123.003	0	172	177	276	236	246	234	307	309	220	213	274	286	268	536	665
123.126	0	170	172	267	232	239	229	301	303	217	207	270	284	264	532	660
123.249	0	170	173	267	233	238	229	299	304	218	206	269	285	265	533	660
123.372	0	170	174	267	234	238	228	302	304	219	208	269	286	264	534	663
123.494	0	172	177	267	234	240	229	305	306	219	209	272	285	266	537	666
123.617	0	174	180	269	237	240	231	306	307	220	211	274	285	267	540	674
123.74	0	175	183	273	238	242	233	308	308	220	211	274	286	270	543	678
123.863	0	171	174	272	234	241	233	302	305	219	209	270	286	267	533	663
123.986	0	170	173	267	232	238	229	301	304	218	208	270	284	265	533	663
124.109	0	169	174	267	232	240	229	300	303	218	208	270	284	264	533	663
124.232	0	172	176	269	234	239	230	301	305	218	207	271	285	265	535	666
124.355	11	173	180	269	235	240	231	305	307	219	211	273	286	268	539	672
124.477	0	175	182	270	238	241	232	309	309	219	213	275	286	269	543	675
124.6	0	177	187	274	241	243	234	310	311	221	215	277	286	272	546	683
124.723	0	171	176	274	235	245	235	303	306	220	209	272	286	267	534	666
124.846	0	171	171	266	230	237	228	300	303	217	208	268	284	264	530	659
124.969	0	169	172	267	230	238	229	300	304	219	207	268	284	263	533	663
125.092	0	170	173	267	230	238	229	299	303	218	206	269	284	263	534	667
125.215	0	172	176	268	233	238	229	302	304	218	206	270	284	264	537	670
125.338	0	174	180	269	236	238	231	306	306	220	210	272	285	264	539	675
125.46	0	176	185	272	238	241	232	307	308	221	212	274	285	268	542	676
125.583	0	172	177	275	234	245	235	302	306	219	209	272	285	267	534	666
125.706	0	169	172	267	229	236	228	299	303	217	206	267	284	260	531	663
125.829	0	171	173	266	230	237	229	299	303	217	204	268	283	261	532	658
125.952	0	170	174	267	231	237	228	298	303	218	205	268	285	263	530	660
126.075	0	171	176	266	233	239	229	299	304	219	206	270	284	263	532	668
126.198	0	173	179	269	234	238	231	303	306	219	208	270	285	265	536	670
126.321	0	175	182	273	235	242	232	306	308	220	211	273	286	265	540	674
126.444	0	170	173	271	229	240	231	299	304	218	205	268	284	260	532	661
126.566	0	169	173	266	230	236	228	297	302	218	203	268	284	260	531	664
126.689	0	170	173	267	229	237	229	298	302	218	203	266	283	261	530	663
126.812	0	171	175	268	230	236	229	299	304	218	206	267	283	260	536	668
126.935	0	174	179	269	232	238	231	301	306	219	207	270	285	264	537	669
127.058	0	174	181	270	235	239	231	303	306	219	208	272	286	266	540	678
127.181	0	173	179	275	235	244	234	304	306	220	209	271	285	266	537	666
127.304	0	168	169	268	229	236	229	296	302	216	205	266	283	262	528	653
127.427	0	169	170	266	227	235	228	295	300	216	203	265	282	260	528	655
127.549	0	169	171	265	227	235	227	294	300	217	202	265	283	260	529	655
127.672	0	169	174	265	230	235	228	297	302	218	204	266	284	261	532	658
127.795	0	171	176	268	230	236	230	301	304	218	207	269	283	263	535	663
127.918	0	173	180	269	233	237	230	302	306	219	207	271	284	264	539	668
128.041	0	170	174	273	231	243	233	298	303	218	205	268	284	262	532	657
128.164	0	168	169	263	227	234	226	294	300	216	203	265	281	259	529	646
128.287	0	168	169	263	227	235	227	294	300	216	202	265	281	259	529	648
128.41	0	169	170	264	227	234	227	293	300	216	202	264	281	257	532	654
128.532	0	170	174	264	230	235	227	296	301	217	202	266	282	259	533	654
128.655	0	172	177	266	230	235	230	300	303	217	206	270	283	262	536	657
128.778	0	174	181	267	234	236	230	304	307	218	208	272	284	264	539	660
128.901	0	171	176	273	231	241	233	300	304	217	205	269	283	264	533	653
129.024	0	169	170	263	227	234	227	295	301	217	203	266	282	260	530	649
129.147	0	169	170	265	228	236	227	298	302	216	204	266	282	260	531	650
129.27	0	169	172	264	228	234	228	297	302	216	204	266	281	259	535	652
129.393	0	171	175	265	232	236	228	297	304	217	205	268	282	260	537	659
129.516	0	173	177	266	233	236	230	302	305	217	206	269	283	264	538	659
129.638	0	174	179	270	233	241	232	305	307	218	210	271	284	265	540	661
129.761	0	170	171	267	230	237	229	299	302	216	205	267	281	262	532	651
129.884	0	171	172	264	230	236	227	297	303	217	204	267	282	261	534	657
130.007	0	171	172	265	231	235	227	300	303	216	205	266	283	262	536	656
130.13	0	171	174	265	232	235	228	303	305	217	208	269	283	263	538	662
130.253	0	173	177	266	234	238	229	305	306	218	210	271	283	265	542	662
130.376	0	175	181	267	236	238	231	307	307	219	210	273	284	265	548	672
130.499	0	174	178	272	236	243	233	306	307	219	212	271	284	265	545	663
130.621	0	170	169	263	229	236	227	301	302	216	207	267	283	261	537	651
130.744	0	170	169	262	230	236	226	300	302	216	206	266	282	259	537	654
130.867	0	170	171	262	231	236	227	299	302	217	205	267	283	261	538	655
130.99	0	172	174	262	232	236	227	304	303	217	208	268	284	264	539	658
131.113	0	173	176	265	234	240	229	307	306	218	210	270	284	265	542	662
131.236	0	174	179	266	237	239	231	309	307	218	212	273	285	267	545	669
131.359	0	172	174	270	234	243	233	304	304	217	208	270	285	265	538	660
131.482	0	170	169	260	229	236	225	300	302	216	207	266	282	258	540	653
131.604	0	170	169	261	230	237	226	302	302	216	206	266	283	259	539	654
131.727	0	170	170	262	231	237	226	301	302	216	206	267	283	260	538	653
131.85	0	171	173	262	232	237	228	304	304	217	208	269	285	262	540	658
131.973	0	173	177	264	235	239	230	308	306	217	211	270	285	264	542	661
132.096	0	174	178	266	238	241	229	310	309	219	214	274	286	266	546	664
132.219	0	171	174	270	234	244	232	304	304	218	209	270	285	263	537	655
132.342	0	169	168	261	231	236	227	301	302	217	207	267	284	262	535	653
132.465	0	170	170	263	231	239	228	303	303	217	209	268	283	262	537	655
132.588	0	170	171	263	232	238	228	304	304	218	209	269	285	262	537	655
132.71	0	171	173	263	235	239	229	306	305	219	209	271	285	263	542	663
132.833	0	173	177	265	237	239	230	308	307	220	212	273	286	266	545	664
132.956	0	173	176	270	237	244	234	309	308	218	213	273	286	266	543	663
133.079	0	169	169	262	229	239	228	301	302	217	209	268	284	259	538	654
133.202	0	169	169	261	230	238	227	300	302	217	206	267	284	258	539	658
133.325	0	169	169	262	230	237	228	301	302	218	207	268	284	261	536	655
133.448	0	171	172	263	232	239	229	304	304	218	210	269	285	263	538	660
133.571	0	172	175	265	234	240	230	306	306	218	211	272	286	265	543	661
133.693	0	174	177	267	237	240	232	307	308	220	211	273	286	267	546	670
133.816	0	172	176	271	235	245	235	308	308	220	213	274	286	267	543	663
133.939	0	167	165	263	229	237	228	300	302	218	209	268	284	262	534	648
134.062	0	168	167	261	228	237	228	299	302	217	206	267	285	261	534	651
134.185	0	168	167	261	230	237	228	298	302	218	205	267	284	260	535	651
134.308	0	169	169	263	230	237	228	301	304	218	208	268	284	262	537	655
134.431	0	170	173	264	232	239	230	303	305	219	211	270	285	263	542	659
134.554	0	172	177	266	235	240	232	306	307	219	211	273	285	263	548	666
134.676	0	172	176	271	234	245	235	304	307	220	211	273	286	265	544	665
134.799	0	167	167	263	228	237	227	298	301	217	206	268	283	260	534	649
134.922	0	167	167	262	227	236	227	300	303	218	206	266	283	261	535	651
135.045	0	168	168	262	228	237	228	298	301	218	205	267	283	261	535	649
135.168	0	168	172	263	230	237	229	300	304	219	207	269	283	262	537	654
135.291	0	171	175	264	233	237	230	304	306	220	209	270	285	265	542	657
135.414	0	172	178	267	235	239	231	308	308	220	212	273	285	267	546	660
135.537	0	172	178	272	236	245	235	306	308	220	211	274	285	267	543	660
135.66	0	167	169	265	229	237	228	299	304	218	207	269	283	263	536	650
135.782	0	168	170	265	231	236	229	301	304	219	208	268	284	263	537	652
135.905	0	168	170	266	231	236	229	300	305	219	208	269	283	263	539	653
136.028	0	169	172	265	232	238	229	302	306	220	208	271	285	264	541	659
136.151	0	170	176	267	234	238	230	304	308	221	210	272	284	267	545	661
136.274	0	171	178	270	236	241	232	309	309	221	213	273	285	268	548	666
136.397	0	168	170	269	229	240	231	302	304	218	208	270	284	264	538	652
136.52	0	167	169	265	229	235	227	298	302	219	206	268	283	263	538	655
136.643	0	167	169	265	230	237	229	299	304	219	206	269	284	263	539	654
136.765	0	168	172	265	230	236	228	303	304	218	208	268	283	264	541	652
136.888	0	170	174	267	233	239	230	304	306	220	210	272	285	265	544	659
137.011	0	171	179	268	235	239	232	305	307	221	210	273	285	268	548	667
137.134	0	170	176	274	234	243	234	305	307	221	211	273	285	267	545	661
137.257	0	166	166	264	227	235	227	298	302	217	208	267	283	262	536	645
137.38	0	166	166	263	228	235	227	296	300	217	204	266	283	261	537	648
137.503	0	166	167	262	228	235	227	296	301	217	202	267	282	260	536	648
137.626	0	167	170	264	228	234	227	298	302	218	206	267	282	263	540	653
137.748	0	170	174	264	231	237	229	302	304	219	207	270	284	264	542	655
137.871	0	171	176	267	233	238	229	301	305	220	209	272	285	265	545	661
137.994	0	166	170	269	230	240	233	297	302	218	205	268	284	263	536	648
138.117	0	166	165	262	226	234	226	295	299	217	203	265	282	260	534	643
138.24	0	166	167	263	227	236	227	296	300	216	203	265	282	260	534	644
138.363	0	167	167	262	228	234	227	295	300	217	204	266	283	260	535	644
138.486	0	167	171	263	230	235	228	296	302	217	204	268	283	260	537	647
138.609	0	170	173	264	231	235	229	301	303	218	207	269	284	263	539	650
138.732	0	167	171	268	230	240	232	299	303	217	208	268	283	261	537	647
138.854	0	165	166	261	226	233	226	294	299	217	202	263	282	256	536	642
138.977	0	166	167	261	227	233	226	294	300	216	201	264	282	257	534	643
139.1	0	167	168	261	228	232	226	296	301	217	203	264	282	259	534	643
139.223	0	168	171	263	230	235	227	298	302	218	205	267	283	260	536	646
139.346	0	169	173	265	232	237	230	300	303	217	205	269	284	262	538	652
139.469	0	168	172	268	232	238	233	300	301	217	204	267	282	263	536	647
139.592	0	166	165	261	228	233	227	296	298	215	202	264	281	258	531	635
139.715	0	166	165	260	227	234	225	296	299	215	203	264	281	258	530	639
139.837	0	167	166	261	227	234	226	294	298	214	201	264	281	257	531	642
139.96	0	168	169	262	230	234	227	299	300	216	202	265	282	259	532	642
140.083	0	170	172	263	232	235	228	303	302	216	206	267	282	261	535	646
140.206	0	170	173	266	233	240	231	303	303	217	207	269	283	260	536	647
140.329	0	166	165	263	229	236	228	295	298	214	202	264	281	258	528	632
140.452	0	166	163	258	228	232	225	295	296	214	201	262	281	256	527	634
140.575	0	167	164	259	227	235	225	298	297	212	202	262	280	256	526	631
140.698	0	166	165	259	229	234	226	299	299	214	202	264	282	255	531	636
140.82	0	169	169	260	230	235	228	300	300	215	203	265	282	256	534	643
140.943	0	170	172	262	232	236	229	304	302	215	206	266	283	258	535	642
141.066	0	169	171	266	232	241	232	303	303	216	207	267	283	257	534	639
141.189	0	167	162	260	229	236	225	298	298	213	203	262	281	255	527	631
141.312	0	167	164	258	228	236	225	299	299	214	202	263	281	255	529	633
141.435	0	166	164	260	230	235	225	300	299	214	204	263	281	255	529	633
141.558	0	168	167	259	232	236	227	304	301	214	208	266	283	257	530	636
141.681	0	170	169	261	233	237	228	305	302	215	207	269	283	259	531	639
141.804	0	170	171	264	234	241	232	306	304	215	208	270	283	260	533	644
141.926	0	167	165	261	232	237	227	302	300	213	206	266	283	258	528	634
142.049	0	166	165	259	231	236	225	303	301	214	208	266	283	258	528	634
142.172	0	168	166	261	232	237	227	303	300	215	207	268	282	258	530	636
142.295	0	168	168	261	233	237	228	304	302	215	208	269	283	260	531	639
142.418	0	170	171	262	234	238	230	306	303	216	211	271	284	261	534	643
142.541	0	171	173	264	236	240	230	309	305	216	214	274	285	264	536	646
142.664	0	169	169	266	233	245	233	304	302	215	211	272	284	261	530	640
142.787	0	166	164	259	231	237	226	300	297	214	207	269	284	260	527	635
142.909	0	166	164	260	231	236	225	301	299	214	209	269	284	259	527	635
143.032	0	167	165	260	230	237	227	300	300	216	210	270	284	259	528	636
143.155	0	167	168	261	233	238	229	300	300	216	210	272	285	261	531	643
143.278	0	168	171	263	234	239	230	303	302	217	211	274	286	263	533	644
143.401	0	170	174	265	235	240	231	305	304	217	215	276	286	263	539	649
143.524	0	166	168	267	231	241	231	301	300	217	211	273	286	260	530	638
143.647	0	164	163	261	229	236	226	295	298	216	208	271	286	259	527	632
143.77	0	165	165	262	228	236	228	295	298	216	207	270	284	258	530	636
143.892	0	165	166	262	229	235	227	295	299	216	211	272	285	260	528	634
144.015	0	166	169	264	232	236	229	297	301	217	211	274	285	262	529	640
144.138	0	167	172	264	233	237	231	298	302	218	211	276	287	263	532	648
144.261	0	166	173	269	234	241	233	300	302	219	213	276	287	264	531	645
144.384	0	165	166	266	229	235	227	294	299	217	210	271	285	260	527	634
144.507	0	163	166	263	228	235	227	293	299	217	209	272	285	259	529	640
144.63	0	164	167	264	229	234	228	292	298	217	207	272	284	260	528	642
144.753	0	165	170	265	232	234	230	294	300	217	208	273	285	262	531	643
144.876	0	166	173	265	233	236	230	298	302	220	211	275	286	264	533	646
144.998	0	168	177	267	235	237	232	302	304	218	213	277	287	267	536	653
145.121	0	166	172	273	231	242	234	296	301	219	209	273	286	264	528	652
145.244	0	164	165	264	228	233	227	292	298	217	206	270	284	260	524	640
145.367	0	162	166	264	227	234	228	293	299	216	206	269	284	260	528	640
145.49	0	163	167	264	229	233	227	293	299	217	206	269	283	260	534	632
145.613	0	167	170	266	230	234	229	293	301	218	206	272	281	260	558	638
145.736	0	169	172	269	230	235	231	296	302	218	208	272	279	260	570	644
145.859	0	174	171	271	229	241	233	298	305	219	209	272	279	260	575	645
145.981	0	171	159	264	221	235	228	290	300	216	204	268	276	254	575	626
146.104	0	168	158	262	221	232	227	289	299	216	201	267	276	253	576	620
146.227	0	173	163	262	221	233	228	291	300	216	202	265	275	251	574	625
146.35	0	176	165	262	222	234	229	294	301	217	204	267	275	253	576	628
146.473	0	177	169	263	225	236	230	296	304	218	205	271	276	254	580	632
146.596	0	180	173	266	228	237	232	300	306	218	206	271	276	258	584	638
146.719	0	177	165	268	224	240	234	297	303	218	205	270	275	254	573	630
146.842	0	176	162	263	223	233	227	295	302	217	203	266	275	253	572	629
146.964	0	176	163	264	223	235	228	295	302	217	204	267	275	253	571	631
147.087	0	175	165	262	225	236	228	296	302	217	203	268	275	253	575	633
147.21	0	177	169	264	225	235	230	300	305	218	206	270	276	256	577	637
147.333	0	179	173	266	228	238	230	304	308	219	209	272	277	258	581	643
147.456	0	177	169	270	227	242	234	300	305	218	208	272	276	255	575	640
147.579	0	174	164	263	225	235	227	297	303	217	204	268	275	255	571	635
147.702	0	177	166	264	226	237	229	302	305	218	208	270	276	256	572	636
147.825	0	178	168	264	227	237	229	304	305	218	209	271	276	256	570	641
147.948	0	179	172	265	231	239	231	305	306	219	210	273	279	258	571	651
148.07	0	184	176	267	235	240	231	309	309	218	212	275	278	261	577	653
148.193	0	179	174	272	235	245	235	309	308	219	213	275	280	261	570	641
148.316	0	173	167	265	232	238	229	302	304	218	209	270	279	260	553	627
148.439	0	172	169	265	232	239	228	303	303	217	208	271	281	260	552	624
148.562	0	172	170	266	233	237	228	303	303	218	209	270	282	262	551	623
148.685	0	172	174	267	234	239	231	307	306	219	212	273	281	262	554	624
148.808	0	174	177	270	237	241	232	309	307	220	215	275	283	265	558	630
148.931	0	172	177	273	238	246	235	309	308	220	214	276	283	263	562	630
149.053	0	166	167	269	231	239	229	302	304	218	210	272	282	260	550	611
149.176	0	164	167	267	231	238	227	303	303	218	211	271	283	261	548	607
149.299	0	164	167	266	232	239	229	302	303	218	209	272	283	260	549	604
149.422	0	164	170	266	234	239	230	304	305	218	209	273	285	262	552	604
149.545	0	164	173	268	235	240	231	307	307	219	212	275	283	264	555	606
149.668	0	165	176	271	237	243	233	310	308	221	215	277	284	266	560	607
149.791	0	160	166	271	231	243	232	302	304	219	211	273	283	262	549	591
149.914	0	154	164	266	231	238	228	299	302	218	208	272	284	263	543	584
150.036	0	155	165	267	230	239	228	302	302	218	208	272	283	263	540	581
150.159	0	154	167	266	232	239	228	304	303	218	211	273	284	264	540	580
150.282	0	154	170	267	235	241	230	304	306	220	213	276	285	266	544	584
150.405	0	154	174	271	238	242	232	306	306	220	212	277	286	268	546	590
150.528	0	149	166	272	233	243	233	303	303	219	211	274	284	261	540	575
150.651	0	147	164	266	231	238	228	300	303	218	209	272	284	260	539	569
150.774	0	147	164	268	231	239	230	299	302	218	208	273	284	260	539	567
150.897	0	145	167	268	232	238	229	300	304	219	208	272	284	261	541	567
151.02	0	147	169	268	233	239	230	305	305	219	211	274	285	262	544	569
151.142	0	147	172	271	235	244	232	307	306	220	213	277	285	264	545	570
151.265	0	139	165	271	230	242	231	299	303	218	209	273	285	260	537	558
151.388	0	140	164	267	231	238	228	299	304	219	208	271	284	261	539	556
151.511	0	139	164	268	231	240	228	301	304	219	209	272	284	260	539	553
151.634	0	141	166	268	232	239	230	302	304	219	210	274	285	260	541	553
151.757	0	143	170	269	235	239	232	302	305	220	210	275	286	262	544	555
151.88	0	140	169	273	232	244	233	304	306	221	211	275	286	262	542	554
152.003	0	133	160	268	227	239	230	298	303	218	207	270	284	257	533	542
152.125	0	133	161	267	228	238	229	298	302	218	206	270	284	257	533	538
152.248	0	133	161	267	228	237	229	297	301	218	205	269	285	255	534	536
152.371	0	135	163	267	229	237	228	299	303	219	207	270	285	257	537	538
152.494	0	137	167	268	230	239	231	303	305	218	209	273	287	257	541	541
152.617	0	135	165	273	231	244	234	301	305	219	207	272	286	257	535	536
152.74	0	129	156	266	225	236	229	294	299	217	204	268	283	253	526	524
152.863	0	128	156	265	225	235	228	294	300	217	203	265	283	252	527	522
152.986	0	127	157	265	226	235	227	294	300	216	203	266	283	252	529	521
153.108	0	129	160	266	226	237	228	295	302	217	204	268	283	252	535	522
153.231	0	132	163	266	228	237	230	297	303	218	204	270	282	255	545	527
153.354	0	129	162	271	227	241	234	299	304	218	206	269	283	253	543	524
153.477	0	125	153	266	221	236	227	293	300	217	202	265	281	249	535	511
153.6	0	125	154	264	223	235	228	291	300	216	200	264	281	249	537	509
153.723	0	124	155	264	222	234	227	291	299	216	199	264	281	248	537	507
153.846	0	126	157	264	224	234	227	295	300	216	203	266	281	249	540	511
153.969	0	128	161	266	225	236	230	296	304	217	204	268	280	250	549	515
154.092	0	126	158	270	224	240	232	294	302	217	203	267	280	249	543	511
154.214	0	123	152	263	220	232	227	290	298	216	198	264	279	246	536	502
154.337	0	124	154	263	221	233	227	291	299	216	200	264	280	247	537	502
154.46	0	123	155	263	221	233	227	291	301	216	200	264	279	246	540	501
154.583	0	126	158	265	222	234	229	292	301	217	200	266	280	247	544	504
154.706	0	128	161	265	225	235	230	296	303	217	203	267	281	251	545	508
154.829	0	127	160	270	224	240	233	296	304	218	204	267	279	249	545	507
154.952	0	121	149	263	218	233	227	288	298	215	199	262	278	246	535	495
155.075	0	123	150	263	219	232	227	287	298	215	198	261	278	246	533	493
155.197	0	123	151	262	220	231	226	288	299	215	198	261	280	246	533	493
155.32	0	123	154	263	220	232	227	291	298	216	200	263	279	246	538	497
155.443	0	125	158	265	220	234	230	292	301	216	202	266	280	247	541	501
155.566	0	128	160	267	225	235	231	295	303	217	202	268	281	250	543	506
155.689	0	123	152	268	218	238	230	289	300	216	200	264	279	246	533	495
155.812	0	121	147	261	216	229	226	287	298	215	199	261	278	242	531	490
155.935	0	122	149	262	216	232	227	287	298	215	198	261	279	245	529	489
156.058	0	122	151	261	217	230	226	287	299	216	198	263	278	244	531	491
156.18	0	124	155	263	220	232	229	292	300	216	201	264	280	246	533	496
156.303	0	127	159	265	222	233	230	296	303	217	205	267	281	248	535	500
156.426	0	128	160	271	224	238	233	296	305	218	205	269	282	250	534	502
156.549	0	124	150	266	218	233	229	288	300	216	199	265	280	247	524	494
156.672	0	124	152	262	218	231	226	289	300	216	201	263	280	247	525	497
156.795	0	125	152	263	218	232	228	291	299	216	202	263	280	247	526	499
156.918	0	126	155	263	220	233	227	291	301	217	201	266	280	248	530	504
157.041	0	128	158	265	223	233	230	295	303	217	203	267	281	251	534	506
157.164	0	130	162	269	224	236	232	299	305	218	207	270	282	252	538	512
157.286	0	126	153	267	219	236	231	294	302	217	204	266	280	250	528	507
157.409	0	126	152	262	219	231	227	290	301	216	201	265	279	248	529	509
157.532	0	128	153	263	221	232	227	291	300	216	201	265	281	249	530	512
157.655	0	129	155	263	220	232	228	294	301	217	205	265	280	250	534	513
157.778	0	132	159	264	223	234	230	297	303	217	207	268	281	252	537	523
157.901	0	134	162	266	226	235	230	298	305	217	208	270	281	255	542	529
158.024	0	133	160	272	224	241	234	298	305	219	208	271	282	256	538	525
158.147	0	130	150	262	218	232	228	292	299	217	204	264	279	251	530	520
158.269	0	130	151	262	218	233	227	290	299	216	202	263	279	249	534	524
158.392	0	131	151	261	218	231	227	289	299	216	202	264	279	248	536	525
158.515	0	133	155	263	220	233	227	292	301	217	203	265	280	252	537	530
158.638	0	136	159	264	221	234	229	297	303	218	206	268	280	254	540	532
158.761	0	138	162	267	225	235	231	299	304	218	207	271	281	256	543	541
158.884	0	135	157	271	222	240	232	295	303	218	204	269	281	255	537	533
159.007	0	133	149	261	217	231	226	290	299	216	202	264	279	251	532	532
159.13	0	134	151	261	219	232	227	292	299	216	202	263	279	251	533	534
159.252	0	135	153	261	219	232	226	292	299	216	201	264	280	252	534	536
159.375	0	137	156	262	221	232	229	293	300	217	202	266	281	253	537	541
159.498	0	139	160	264	223	235	230	297	302	216	205	267	282	255	541	547
159.621	0	141	163	267	225	237	231	301	304	218	207	270	280	255	547	547
159.744	0	137	153	266	221	238	231	294	301	217	203	266	279	253	536	542
159.867	0	138	152	261	219	232	226	291	299	216	200	264	279	252	535	543
159.99	0	138	154	262	220	233	227	294	299	216	202	264	278	251	538	546
160.113	1	139	156	262	220	234	228	295	300	216	204	266	279	253	540	549
160.236	0	142	160	263	223	235	228	296	301	218	205	268	281	254	541	553
160.358	0	146	163	264	225	236	230	299	303	217	205	269	281	257	546	553
160.481	0	142	159	268	224	240	233	299	302	217	206	269	280	256	541	555
160.604	0	140	151	261	220	234	226	292	298	215	202	263	278	252	534	547
160.727	0	140	152	260	220	233	226	291	297	215	201	264	278	252	535	547
160.85	0	141	153	260	221	233	226	292	298	215	200	264	279	252	534	548
160.973	0	143	158	261	223	234	228	296	300	216	202	265	280	253	538	554
161.096	0	145	161	263	224	236	229	299	302	216	205	268	280	255	540	557
161.219	0	146	163	265	227	238	231	300	304	218	206	270	281	257	543	560
161.341	0	141	154	265	221	238	231	294	299	216	201	265	279	253	532	549
161.464	0	142	150	259	220	232	225	292	297	215	199	262	279	249	530	545
161.587	0	142	152	259	220	234	227	293	298	215	199	262	279	249	534	546
161.71	0	144	155	259	221	234	227	292	298	216	199	265	279	250	534	549
161.833	0	146	159	260	223	235	228	296	300	216	200	266	280	252	537	554
161.956	0	148	162	263	224	234	229	300	303	217	204	267	281	253	540	553
162.079	0	148	162	268	225	242	233	300	303	217	205	269	281	254	538	559
162.202	0	144	151	262	220	235	227	291	298	216	199	264	280	251	529	549
162.324	0	145	152	259	220	233	226	293	298	215	200	263	280	250	530	551
162.447	0	146	154	260	220	233	226	292	299	216	200	264	280	250	531	553
162.57	0	146	156	260	223	234	227	296	300	217	202	265	279	250	534	556
162.693	0	148	160	262	224	235	229	295	301	216	202	268	281	253	538	561
162.816	0	150	163	264	226	236	231	299	302	218	205	269	282	255	541	566
162.939	0	144	153	265	220	237	231	293	300	216	203	265	279	252	530	556
163.062	0	145	151	258	218	233	225	290	298	215	199	263	279	249	529	555
163.185	0	146	153	258	218	233	227	290	297	215	197	264	279	250	531	557
163.308	0	147	155	258	219	234	226	292	298	216	200	265	280	250	533	560
163.43	0	148	159	260	221	234	229	296	300	217	203	266	281	252	536	564
163.553	0	150	162	262	223	235	230	296	302	217	203	269	281	254	541	569
163.676	0	152	164	266	226	239	232	299	304	217	205	271	281	256	542	570
163.799	0	147	152	263	220	235	230	292	299	216	201	265	279	251	532	563
163.922	0	146	151	257	217	232	226	290	298	215	201	264	279	249	533	562
164.045	0	147	152	258	218	233	226	289	297	216	199	263	279	251	532	564
164.168	0	147	155	258	219	232	226	290	298	216	201	265	280	251	533	567
164.291	0	148	158	259	222	233	228	295	301	216	203	266	280	253	538	572
164.413	0	151	162	262	224	235	230	298	303	217	206	270	281	255	541	578
164.536	0	153	164	265	227	238	231	301	304	219	207	272	282	258	544	583
164.659	0	148	155	264	221	237	230	293	300	217	202	267	281	254	535	573
164.782	0	148	152	257	220	232	225	293	300	216	204	265	280	253	534	574
164.905	0	149	155	259	220	234	227	292	299	216	203	266	280	251	538	577
165.028	0	150	157	259	223	233	226	293	300	217	203	267	281	253	538	578
165.151	0	152	160	261	224	235	229	297	302	217	204	269	281	256	542	584
165.274	0	154	164	262	226	235	230	301	304	218	208	271	282	257	546	590
165.396	0	153	162	267	227	241	232	301	304	219	208	271	282	258	544	591
165.519	0	150	153	260	222	234	226	294	300	217	204	267	280	255	538	584
165.642	0	150	157	260	223	234	227	296	300	217	205	267	281	255	541	588
165.765	0	151	158	260	224	235	227	297	301	217	206	267	280	255	542	590
165.888	0	153	161	262	226	236	229	301	303	217	208	270	281	257	545	594
166.011	0	155	164	262	228	237	229	301	305	219	209	270	280	257	551	598
166.134	0	156	167	265	230	236	230	306	307	220	211	272	282	260	553	608
166.257	0	154	163	269	228	243	233	302	305	219	210	271	280	259	545	598
166.38	0	150	154	259	224	234	225	296	300	215	206	267	280	255	540	592
166.502	0	151	157	259	225	233	226	298	300	216	205	267	280	255	540	593
166.625	0	153	157	259	224	234	226	298	301	216	204	266	279	254	544	596
166.748	0	154	162	260	226	236	228	300	302	217	208	268	280	256	545	600
166.871	0	155	165	262	228	237	229	302	304	218	209	270	281	256	550	604
166.994	0	158	169	264	231	238	230	304	305	219	209	272	280	258	554	608
167.117	0	157	166	269	228	242	233	305	305	218	209	272	281	259	548	606
167.24	0	153	158	259	226	235	226	299	301	216	206	266	279	255	540	596
167.363	0	154	159	260	225	236	226	298	300	216	205	266	279	255	541	599
167.485	0	154	161	260	226	235	226	296	300	217	204	266	278	254	542	599
167.608	0	157	165	261	227	235	227	300	303	217	205	267	279	257	546	602
167.731	0	160	169	262	229	237	228	303	304	217	209	268	280	258	548	606
167.854	0	160	173	264	232	238	229	305	306	218	209	272	280	259	552	614
167.977	0	158	168	268	229	242	232	300	303	217	206	269	280	257	545	605
168.1	0	156	163	261	226	234	226	298	301	216	205	266	279	255	543	601
168.223	0	157	166	263	227	236	227	299	301	216	206	266	278	255	544	603
168.346	0	157	167	262	226	237	227	298	302	217	205	267	280	256	544	604
168.468	0	160	170	263	229	237	228	300	304	217	205	269	279	257	548	608
168.591	0	163	174	264	231	236	228	303	304	217	208	270	279	257	551	613
168.714	0	163	176	267	232	241	231	306	306	219	210	273	279	260	553	617
168.837	0	157	168	267	226	240	230	297	301	216	205	268	279	255	542	606
168.96	0	156	164	260	226	234	226	293	298	215	201	265	278	254	541	603
169.083	0	157	165	261	225	233	226	294	299	215	201	264	277	253	541	603
169.206	0	158	168	259	225	234	226	295	299	216	202	265	277	254	542	605
169.329	0	161	172	262	226	236	228	295	300	216	203	267	278	254	545	607
169.452	0	162	174	264	229	235	229	297	301	218	203	268	279	257	547	610
169.574	0	164	176	266	229	237	230	301	303	218	206	269	280	259	550	613
169.697	0	158	169	266	225	240	230	295	299	216	204	266	278	254	541	601
169.82	0	157	165	259	223	232	225	291	296	214	198	264	277	251	538	598
169.943	0	158	166	260	223	233	226	290	296	214	198	262	276	251	538	597
170.066	0	159	168	260	224	233	226	291	297	215	199	263	277	251	540	599
170.189	0	161	171	262	226	234	227	293	299	216	201	265	277	251	545	602
170.312	0	163	173	263	226	235	228	294	300	216	201	267	278	254	545	605
170.435	0	164	177	265	229	235	229	298	301	216	203	268	280	256	546	608
170.557	0	161	172	267	226	239	230	295	300	216	203	266	277	255	540	602
170.68	0	160	166	260	224	232	226	291	296	214	199	262	278	253	537	599
170.803	0	160	168	261	225	233	225	291	296	215	198	264	277	253	539	600
170.926	0	161	169	261	225	232	224	292	297	215	199	263	278	252	540	602
171.049	0	163	172	262	227	233	226	296	299	215	201	266	278	254	542	605
171.172	0	166	175	263	229	236	228	296	300	216	203	268	279	256	546	613
171.295	0	168	178	266	231	236	229	298	302	216	204	269	279	259	548	613
171.418	0	161	170	267	227	238	229	294	299	215	201	265	278	256	541	606
171.54	0	160	166	261	224	233	224	292	296	214	201	263	277	254	539	602
171.663	0	162	168	261	225	234	226	292	297	214	199	263	278	253	541	603
171.786	0	163	169	261	226	234	225	291	297	215	200	265	278	254	542	605
171.909	0	166	172	261	228	234	228	295	298	215	201	265	279	256	545	610
172.032	0	166	175	263	229	235	227	298	301	216	204	268	279	257	547	613
172.155	0	168	178	264	231	237	229	300	303	216	206	271	280	259	551	618
172.278	0	167	175	269	230	241	232	298	301	216	204	269	279	259	548	615
172.401	0	162	167	261	226	234	225	293	297	214	202	264	279	255	541	607
172.524	0	163	166	259	227	233	224	294	297	214	201	264	278	256	542	607
172.646	0	164	169	260	228	234	226	293	297	214	201	264	278	255	542	607
172.769	0	165	172	260	228	235	226	295	298	214	201	266	280	256	545	611
172.892	0	168	174	262	231	236	226	298	301	215	204	267	280	258	549	615
173.015	0	168	177	264	231	237	228	303	303	216	206	270	281	260	551	617
173.138	0	172	179	266	236	239	229	304	304	217	208	272	281	262	555	625
173.261	0	166	173	268	230	241	230	298	300	216	204	268	281	259	547	614
173.384	0	165	168	260	229	235	225	297	299	214	204	265	280	257	544	612
173.507	0	166	170	261	228	237	226	298	299	215	204	266	281	257	545	613
173.629	0	165	171	260	231	237	225	297	299	215	203	267	281	257	547	614
173.752	0	167	173	263	232	237	227	299	301	216	204	268	281	257	551	620
173.875	0	170	175	264	233	238	228	302	302	217	206	269	282	259	553	621
173.998	0	171	179	265	235	241	231	305	304	217	209	271	282	262	556	627
174.121	0	166	171	265	229	240	228	297	300	215	204	267	282	258	546	616
174.244	0	166	169	260	229	236	225	296	299	215	203	266	281	258	547	617
174.367	0	167	171	262	229	237	225	298	299	215	204	265	281	257	549	618
174.49	0	167	172	262	230	237	226	299	301	216	205	267	281	257	550	619
174.612	0	172	175	262	233	238	229	300	301	216	205	269	282	259	553	622
174.735	0	172	178	265	233	237	230	304	303	218	207	270	282	262	556	630
174.858	0	174	181	267	236	240	231	308	304	219	211	272	282	263	559	632
174.981	0	168	175	270	232	244	232	301	303	218	208	270	282	260	551	623
175.104	0	166	167	260	227	236	226	296	298	215	204	267	281	256	546	616
175.227	0	166	168	260	228	235	226	295	298	215	203	266	281	256	547	616
175.35	0	167	170	260	229	236	225	298	298	215	204	265	281	256	548	619
175.473	0	169	173	261	231	237	227	298	301	216	205	268	281	257	549	625
175.596	0	171	176	263	231	238	228	299	302	217	206	270	281	259	553	624
175.718	0	174	179	264	233	238	229	303	303	218	208	272	282	261	557	633
175.841	0	172	178	269	235	243	233	305	305	220	211	273	282	263	555	630
175.964	0	167	169	263	229	236	227	297	299	215	204	267	281	258	546	621
176.087	0	169	170	260	229	235	225	294	299	215	203	267	281	257	548	621
176.21	0	169	169	261	228	234	226	296	298	216	203	266	281	257	547	621
176.333	0	170	173	262	230	236	226	299	301	218	206	267	281	258	549	625
176.456	0	173	176	263	231	236	228	300	303	217	206	270	282	260	551	633
176.579	0	173	179	264	233	237	229	301	303	219	208	271	282	262	553	641
176.701	0	171	176	268	233	240	231	301	301	217	208	270	282	262	548	633
176.824	0	168	169	262	227	234	225	296	299	216	205	266	281	259	543	628
176.947	0	169	171	262	228	235	226	295	299	216	204	266	281	260	545	633
177.07	0	171	172	260	229	234	226	295	299	216	203	267	281	260	546	635
177.193	0	172	174	263	231	234	226	298	302	218	206	269	282	261	549	639
177.316	0	174	177	264	232	236	229	301	303	218	208	270	282	263	553	644
177.439	0	176	180	265	234	237	229	304	304	219	209	273	283	265	557	649
177.562	0	171	176	271	232	242	231	300	302	218	207	272	282	265	552	642
177.684	0	168	167	261	226	233	225	295	299	215	205	266	280	259	548	634
177.807	0	171	167	260	226	233	226	296	298	216	205	265	280	260	547	634
177.93	0	170	168	259	228	233	225	293	298	216	203	266	280	260	549	640
178.053	0	172	172	261	228	234	226	295	300	218	204	267	281	262	552	645
178.176	0	174	175	262	231	235	227	299	301	217	206	269	281	263	555	649
178.299	0	176	178	264	232	236	229	302	303	218	210	272	282	265	558	653
178.422	0	176	179	270	234	242	233	303	305	219	209	273	282	267	557	654
178.545	0	171	168	262	228	236	227	294	299	216	204	267	281	263	548	640
178.668	0	172	168	260	228	233	225	296	299	215	204	266	281	262	549	640
178.79	0	172	169	261	228	234	226	296	299	215	205	267	281	262	549	641
178.913	0	173	171	260	229	234	226	296	300	215	204	267	281	263	551	647
179.036	0	174	174	262	231	236	228	298	301	216	206	269	281	265	555	652
179.159	0	176	177	264	232	235	228	302	303	218	208	271	282	267	558	656
179.282	0	174	174	268	231	240	231	300	303	217	207	270	282	266	553	651
179.405	0	172	169	260	229	234	225	294	298	215	202	266	280	263	551	646
179.528	0	173	170	261	228	234	227	294	298	216	203	267	281	263	553	649
179.651	0	173	170	260	229	233	226	297	299	216	204	267	281	263	552	646
179.773	0	175	173	262	230	234	228	299	301	215	206	268	280	264	558	654
179.896	0	176	176	263	232	236	228	300	303	218	206	271	281	265	559	661
180.019	0	177	180	264	235	237	230	303	304	218	207	272	282	268	562	663
180.142	0	174	174	269	233	241	230	302	303	218	209	271	282	267	556	654
180.265	0	172	167	261	228	235	226	295	297	216	204	266	281	264	550	645
180.388	0	171	167	260	228	234	226	294	297	215	202	266	281	264	550	646
180.511	0	173	168	261	229	233	225	295	297	215	201	266	281	262	552	650
180.634	0	174	171	261	230	235	226	298	299	215	204	267	281	263	556	651
180.756	0	175	174	262	231	236	228	299	300	216	206	271	282	264	558	658
180.879	0	177	177	264	234	236	230	300	303	217	206	272	282	266	559	664
181.002	0	177	175	269	233	240	231	300	302	217	206	271	282	267	556	655
181.125	0	171	167	261	228	233	226	295	298	214	203	266	281	263	549	645
181.248	0	171	168	260	230	234	225	295	297	215	201	267	282	263	550	644
181.371	0	174	169	261	229	234	225	293	297	215	200	267	280	263	550	644
181.494	0	174	171	260	231	234	228	296	299	215	202	267	282	264	551	652
181.617	0	176	174	262	232	235	229	300	302	217	205	270	282	266	554	652
181.74	0	177	177	265	234	236	230	301	303	217	208	272	283	266	557	658
181.862	0	175	175	270	233	241	232	299	302	217	206	271	283	265	554	656
181.985	0	172	167	261	229	234	226	294	297	216	202	266	282	263	550	648
182.108	0	173	169	261	231	235	227	296	299	216	204	267	282	264	551	647
182.231	0	173	169	263	230	234	227	295	299	216	203	267	282	263	550	650
182.354	0	175	172	262	231	235	228	297	299	216	204	270	283	265	554	657
182.477	0	176	176	264	233	236	230	299	301	217	205	270	282	266	557	658
182.6	0	177	178	266	235	238	231	304	304	218	208	272	284	268	559	658
182.723	0	171	169	267	230	240	231	298	301	216	205	270	282	263	551	650
182.845	0	171	166	261	230	233	226	292	297	215	202	266	281	262	549	643
182.968	0	171	167	262	230	234	226	294	298	215	202	266	282	262	549	648
183.091	0	172	169	261	229	234	226	296	298	216	203	267	282	261	553	648
183.214	0	173	172	262	231	236	228	299	301	217	204	268	282	263	555	652
183.337	0	175	176	264	234	237	229	300	302	218	205	270	283	264	557	660
183.46	0	177	178	266	235	239	231	303	304	218	208	273	284	265	561	662
183.583	0	171	171	268	232	241	231	299	301	217	206	268	283	262	550	647
183.706	0	168	165	261	228	236	226	293	298	214	203	265	281	260	547	644
183.828	0	170	166	262	230	234	226	293	297	216	200	265	282	260	546	642
183.951	0	172	167	261	230	234	225	295	299	216	202	265	282	261	548	646
184.074	0	174	171	261	232	235	227	299	301	217	205	268	282	262	551	647
184.197	0	176	174	263	233	236	228	300	303	218	205	269	283	263	554	654
184.32	0	177	178	265	236	238	230	303	304	217	208	271	284	265	558	661
184.443	0	174	173	270	233	242	233	301	303	217	207	270	283	265	552	650
184.566	0	171	166	261	230	235	225	297	299	215	205	266	283	261	547	643
184.689	0	172	167	261	231	236	227	296	300	216	204	267	283	261	548	648
184.812	0	172	168	261	230	234	226	297	300	217	202	266	282	260	551	649
184.934	0	173	171	262	232	235	228	299	302	217	205	267	284	261	554	655
185.057	0	176	174	264	234	237	229	302	304	217	208	269	283	263	556	657
185.18	0	177	176	267	236	240	230	303	304	217	209	272	284	265	558	660
185.303	0	172	168	267	231	239	230	297	300	217	204	267	282	261	549	650
185.426	0	171	165	260	230	233	226	297	299	216	203	264	282	260	550	645
185.549	0	172	167	261	229	235	227	297	300	216	204	265	282	259	549	646
185.672	0	172	167	262	230	236	226	297	300	217	204	266	282	261	551	651
185.795	0	174	171	262	232	236	228	298	302	217	204	268	283	259	557	656
185.917	0	175	174	263	233	236	228	302	303	217	208	270	283	262	557	660
186.04	0	176	177	266	236	238	230	305	306	219	210	272	283	265	560	665
186.163	11	169	169	267	232	241	231	298	301	217	207	268	282	262	549	654
186.286	0	169	164	260	228	234	226	293	298	214	202	264	282	259	546	650
186.409	0	170	165	260	228	234	226	295	298	215	203	263	281	260	545	647
186.532	0	171	166	259	228	234	226	297	298	216	203	265	282	260	546	651
186.655	0	173	170	261	230	235	226	296	300	216	204	266	282	261	550	655
186.778	0	175	172	261	232	235	228	298	301	216	204	267	283	263	552	660
186.9	0	176	175	264	234	236	229	303	304	218	208	270	284	265	556	664
187.023	0	173	172	269	233	242	232	300	303	218	208	269	283	263	552	660
187.146	0	170	163	260	227	235	226	292	297	215	202	265	281	258	549	651
187.269	0	171	165	259	228	235	227	294	298	215	201	263	280	257	550	653
187.392	0	171	165	259	229	234	226	294	299	215	202	264	282	260	548	649
187.515	0	175	169	260	229	235	228	297	301	217	205	266	282	262	551	656
187.638	0	176	170	261	231	237	227	296	302	217	204	269	283	262	552	668
187.761	0	175	173	264	233	237	230	299	302	217	206	268	284	262	553	686
187.884	0	170	166	265	229	238	230	295	300	216	206	267	284	260	540	688
188.006	0	171	164	259	227	233	225	293	297	215	202	263	282	261	536	685
188.129	0	171	165	260	227	235	226	292	297	215	200	264	283	259	538	683
188.252	0	172	167	260	228	233	227	294	299	216	202	265	283	260	542	662
188.375	0	173	170	260	229	235	227	298	300	216	205	266	284	263	546	661
188.498	0	174	173	262	232	236	229	300	302	217	207	270	284	265	549	660
188.621	0	173	172	267	231	241	232	299	302	217	206	270	285	265	548	655
188.744	0	170	162	258	227	233	226	293	297	215	201	263	282	260	544	642
188.867	0	171	163	258	227	233	225	294	297	214	202	262	281	260	547	643
188.989	0	172	165	258	225	233	226	294	298	215	202	264	281	260	548	645
189.112	0	174	167	258	228	233	226	294	299	216	202	265	282	260	551	645
189.235	0	175	170	259	229	234	227	296	301	216	204	266	283	263	552	652
189.358	0	176	172	261	230	236	229	302	302	217	206	267	283	264	553	656
189.481	0	173	167	264	230	239	231	299	302	216	206	268	282	262	545	650
189.604	0	171	163	257	226	233	225	293	297	213	201	263	283	260	542	640
189.727	0	172	164	257	227	233	225	296	297	214	201	263	282	258	546	646
189.85	0	173	165	257	227	233	224	297	299	215	203	264	282	258	546	643
189.972	0	174	169	259	230	234	226	299	301	216	205	268	283	263	547	650
190.095	0	175	172	260	231	237	228	300	302	216	205	269	284	263	550	657
190.218	0	177	175	261	233	236	230	306	303	216	207	271	284	263	556	660
190.341	0	175	168	263	230	239	229	302	301	215	206	268	284	263	547	649
190.464	0	174	166	258	230	235	225	301	300	215	206	267	283	262	547	651
190.587	0	174	167	258	231	236	226	300	300	214	205	267	284	263	548	655
190.71	0	175	168	258	233	235	226	303	302	215	206	267	285	264	549	656
190.833	0	176	171	259	233	237	228	308	303	216	209	270	285	267	552	660
190.956	0	177	175	261	235	237	229	308	304	217	211	272	286	267	555	664
191.078	0	177	173	265	234	242	231	307	304	216	210	272	285	267	552	666
191.201	0	173	166	257	233	236	225	304	301	214	207	268	284	266	547	658
191.324	0	176	168	258	233	238	225	306	302	214	210	268	284	266	549	660
191.447	0	175	168	258	234	237	226	307	302	216	210	270	286	266	549	661
191.57	0	177	171	259	236	238	227	308	304	216	210	272	285	267	552	670
191.693	0	178	173	261	237	239	229	311	304	217	213	273	286	269	554	670
191.816	0	179	177	262	240	241	229	315	308	218	216	276	287	271	558	676
191.939	0	177	172	266	237	245	232	310	305	217	214	274	286	268	554	669
192.061	0	174	167	258	235	238	225	305	300	214	209	271	285	266	549	661
192.184	0	175	166	258	234	238	224	305	301	214	210	271	285	265	549	658
192.307	0	176	167	258	234	238	225	305	301	215	211	271	284	265	553	653
192.43	0	176	169	259	236	238	227	306	302	216	212	274	285	267	556	658
192.553	0	177	172	261	237	239	227	306	303	216	212	275	284	268	558	666
192.676	0	178	174	262	239	239	228	310	305	216	216	276	285	269	561	667
192.799	0	177	172	265	237	244	232	308	304	216	214	276	284	266	558	662
192.922	0	174	165	259	232	238	224	301	299	214	211	272	283	264	551	651
193.044	0	174	165	258	232	237	224	298	297	214	208	271	283	262	550	650
193.167	0	174	166	257	232	235	224	299	298	215	209	271	283	262	550	651
193.29	0	174	169	259	234	237	226	301	299	216	211	272	284	262	552	649
193.413	0	175	172	261	234	238	228	300	301	217	211	275	284	262	558	655
193.536	0	176	173	263	236	237	228	301	302	218	211	276	284	264	558	657
193.659	0	177	174	266	236	242	231	303	303	217	214	276	284	266	556	653
193.782	0	172	166	261	231	237	225	296	299	215	210	271	283	262	548	642
193.905	0	172	165	260	229	234	225	294	297	215	208	271	282	261	549	645
194.028	0	173	167	260	230	235	226	293	297	214	207	270	283	261	549	645
194.15	0	173	169	261	231	234	225	295	299	217	208	271	282	262	551	646
194.273	0	175	171	262	232	236	226	298	300	217	210	273	284	262	554	649
194.396	0	176	174	263	234	237	229	298	302	217	210	275	284	264	557	656
194.519	0	173	169	267	231	238	230	293	299	216	206	271	283	261	550	645
194.642	0	172	164	261	228	232	224	292	297	215	206	268	283	260	548	637
194.765	0	172	165	261	228	233	225	293	296	215	204	268	283	259	548	640
194.888	0	172	167	261	228	232	225	290	297	215	204	268	283	258	550	640
195.011	0	173	170	262	230	232	226	293	299	215	205	269	282	260	552	644
195.133	0	175	174	263	231	233	227	297	300	216	208	271	283	262	555	646
195.256	0	176	176	264	233	234	228	298	303	218	210	273	283	262	562	651
195.379	0	175	175	269	231	240	233	297	302	218	209	273	283	261	560	649
195.502	0	171	165	262	227	233	226	289	297	215	203	266	282	259	550	638
195.625	0	170	165	260	226	231	224	291	297	214	203	264	281	256	551	634
195.748	0	170	167	261	226	231	224	292	296	214	202	265	281	258	550	636
195.871	0	172	169	261	228	233	225	292	299	215	201	267	282	260	552	642
195.994	0	172	172	262	229	232	227	296	299	215	204	269	283	261	555	643
196.116	0	175	175	264	232	233	228	299	303	216	207	269	283	263	558	643
196.239	0	176	178	268	233	237	230	302	303	217	209	272	283	264	562	650
196.362	0	172	168	267	229	236	228	295	299	216	205	268	283	262	553	637
196.485	0	171	168	262	228	231	225	293	299	214	204	265	282	261	551	639
196.608	0	172	167	262	227	232	225	295	298	214	204	266	282	259	552	635
196.731	0	171	169	263	229	232	226	296	300	216	205	268	283	259	554	640
196.854	0	174	173	263	232	233	227	298	302	216	204	270	283	262	556	648
196.977	0	176	175	265	232	234	229	300	303	215	209	270	283	264	560	650
197.1	0	176	178	269	234	238	230	303	304	217	210	272	283	264	562	651
197.222	0	171	170	266	230	235	228	297	301	215	207	268	283	261	555	643
197.345	0	173	170	263	231	234	227	297	301	215	205	268	283	261	556	645
197.468	0	173	172	264	231	235	227	300	302	215	206	267	283	263	556	646
197.591	0	175	174	263	231	236	227	302	302	215	208	270	283	265	559	649
197.714	0	174	177	265	235	237	228	303	304	217	209	272	283	266	561	651
197.837	0	176	180	266	236	237	229	305	305	218	211	274	284	268	564	657
197.96	0	176	180	271	237	242	233	308	306	217	212	274	284	268	563	653
198.083	0	171	170	264	231	236	227	301	301	214	208	269	283	264	556	647
198.205	0	173	169	263	231	234	226	299	300	215	206	269	282	262	559	647
198.328	0	173	170	262	231	235	226	299	300	215	205	268	282	263	556	646
198.451	0	173	172	262	231	235	226	302	301	216	208	269	281	262	561	649
198.574	0	175	175	263	234	237	228	303	303	215	210	272	283	264	562	651
198.697	0	176	178	266	236	239	228	303	304	216	210	275	283	267	563	657
198.82	0	175	177	270	235	241	231	302	303	216	211	273	285	267	560	652
198.943	0	173	169	263	232	236	226	299	299	214	208	269	283	264	554	641
199.066	0	172	169	261	231	236	226	300	299	214	206	269	283	264	553	644
199.188	0	173	170	261	232	236	226	298	298	214	206	270	282	263	554	647
199.311	0	175	173	262	233	236	226	299	300	214	207	270	283	265	554	647
199.434	0	175	175	263	233	237	228	303	302	215	210	272	284	265	556	647
199.557	0	176	178	264	236	239	228	304	304	217	211	275	285	267	557	653
199.68	0	173	172	266	235	240	231	299	299	215	208	272	284	265	551	647
199.803	0	173	170	262	233	235	225	298	299	215	207	270	283	264	550	645
199.926	0	175	170	262	232	236	227	299	299	214	208	270	284	263	552	643
200.049	0	174	172	261	232	236	226	300	300	215	208	271	284	262	557	648
200.172	0	175	174	263	235	237	228	302	301	215	208	273	285	264	556	654
200.294	0	176	177	263	237	238	230	305	302	215	210	274	285	267	558	656
200.417	0	175	174	268	235	242	230	304	303	216	211	272	284	266	555	652
200.54	0	174	170	260	232	236	225	299	298	214	208	269	283	263	552	646
200.663	0	174	170	262	233	237	225	297	298	214	206	269	283	263	552	647
200.786	0	174	170	260	233	236	224	299	299	214	208	269	283	262	553	648
200.909	0	176	173	262	235	237	227	303	300	214	210	271	285	263	555	650
201.032	0	177	176	263	238	239	228	303	302	216	210	272	285	264	557	653
201.155	0	178	178	264	238	241	229	305	303	216	210	274	285	265	560	661
201.277	0	176	171	266	233	239	229	301	300	214	209	270	283	261	556	647
201.4	0	175	168	258	231	236	224	299	297	212	207	268	283	258	552	643
201.523	0	175	169	260	233	237	224	299	296	214	205	267	284	259	551	645
201.646	0	176	169	259	234	236	224	298	298	214	205	267	282	259	552	647
201.769	0	176	173	260	236	236	227	303	299	214	207	269	284	260	554	649
201.892	0	177	176	261	236	239	227	303	302	215	210	270	285	262	555	652
202.015	0	178	179	263	238	239	229	304	303	215	210	273	284	261	562	659
202.138	0	176	175	267	235	242	230	302	300	215	208	269	284	260	553	650
202.26	0	175	169	259	234	235	224	300	298	213	207	267	283	257	551	643
202.383	0	175	170	259	234	237	224	299	297	213	206	267	283	258	550	646
202.506	0	175	171	260	235	237	224	297	298	213	205	267	283	257	554	650
202.629	0	176	173	260	235	236	226	301	299	214	206	269	284	259	555	651
202.752	0	177	175	261	237	238	226	301	301	215	208	270	284	261	556	653
202.875	0	179	176	265	238	242	230	303	302	215	210	272	285	263	555	654
202.998	0	176	170	260	234	238	225	299	298	213	205	268	283	259	550	650
203.121	0	175	171	258	235	236	224	297	297	213	205	267	284	259	551	648
203.244	0	176	170	261	234	236	225	299	298	214	207	267	283	259	552	645
203.366	0	176	173	260	236	237	227	300	300	215	209	269	284	261	552	651
203.489	0	178	176	262	238	238	227	301	301	216	207	271	285	262	555	658
203.612	0	178	179	264	238	238	229	306	303	215	210	273	286	264	555	659
203.735	0	178	177	269	239	243	233	305	302	216	211	273	286	265	551	657
203.858	0	175	170	260	233	237	225	297	298	214	207	268	285	261	544	650
203.981	0	175	169	258	232	235	225	296	297	214	203	267	285	259	546	654
204.104	0	175	170	259	232	236	224	295	297	214	204	267	285	257	546	652
204.227	0	175	173	260	234	236	226	300	299	214	208	270	285	261	548	654
204.349	0	177	176	261	237	238	229	299	299	215	208	271	285	263	550	657
204.472	0	178	179	264	238	238	230	302	300	216	208	274	287	265	555	664
204.595	0	176	175	266	235	240	231	300	300	215	208	272	285	265	550	656
204.718	0	174	170	260	233	235	225	297	297	214	206	269	284	262	547	648
204.841	0	175	170	260	232	236	225	296	297	214	204	268	284	262	548	651
204.964	0	175	172	260	233	235	225	295	297	215	205	270	285	262	549	652
205.087	0	176	175	262	234	236	228	300	298	214	206	270	285	263	551	656
205.21	0	176	178	264	236	238	229	302	301	215	209	273	285	266	555	659
205.332	0	178	181	265	238	241	230	302	302	217	211	276	285	267	558	662
205.455	0	175	174	265	235	239	230	298	299	215	206	271	285	265	550	652
205.578	0	174	172	260	232	236	225	298	298	214	207	269	284	264	550	652
205.701	0	174	172	261	234	237	226	300	299	215	207	269	285	263	550	651
205.824	0	175	175	262	236	236	225	299	299	216	207	271	285	262	556	653
205.947	0	177	178	263	236	236	229	301	301	216	208	273	285	264	559	658
206.07	0	178	181	265	238	238	230	306	302	216	211	275	287	267	560	661
206.193	0	179	182	269	238	243	233	306	305	217	213	276	286	267	563	663
206.316	0	174	174	264	235	238	228	300	300	215	207	272	286	264	555	655
206.438	0	175	175	263	238	237	227	302	300	216	210	273	286	265	555	657
206.561	0	175	175	264	237	238	226	303	301	215	210	272	286	265	556	659
206.684	0	177	178	263	239	239	228	306	302	217	211	274	287	267	559	662
206.807	0	177	181	264	239	241	230	308	304	217	212	276	286	268	561	667
206.93	0	179	185	268	242	241	231	310	305	218	213	277	287	270	564	670
207.053	0	175	178	269	238	242	230	306	302	216	213	274	287	266	558	659
207.176	0	175	175	262	236	239	226	305	301	216	211	272	285	264	559	661
207.299	0	175	175	263	237	240	227	302	301	216	210	272	287	265	557	665
207.421	0	176	177	262	237	239	227	306	302	216	210	273	286	267	559	664
207.544	0	177	180	265	240	240	229	309	304	217	213	274	287	268	561	666
207.667	0	179	184	267	242	242	230	311	306	218	215	276	288	268	565	670
207.79	0	178	183	271	240	247	234	310	306	218	214	276	287	267	565	673
207.913	0	174	175	264	238	238	226	304	301	215	210	270	286	265	557	660
208.036	0	175	174	263	237	239	225	306	300	215	210	270	286	266	556	657
208.159	0	175	174	263	238	239	226	305	300	216	209	271	286	265	555	660
208.282	0	176	176	263	240	240	226	304	302	216	209	273	286	266	558	666
208.404	0	177	180	264	240	240	229	309	302	216	211	273	287	266	561	668
208.527	0	178	183	267	242	242	230	312	305	216	215	275	288	268	564	674
208.65	0	177	179	270	240	245	231	308	303	217	212	274	288	267	558	665
208.773	0	175	174	262	238	240	225	303	299	214	209	271	286	264	556	662
208.896	0	176	175	263	238	239	226	305	300	215	209	271	286	264	557	662
209.019	0	176	176	263	238	238	226	306	301	215	210	271	287	265	557	660
209.142	0	177	178	263	240	241	228	306	302	216	210	273	287	267	560	666
209.265	0	178	181	265	242	241	228	307	303	217	211	275	287	267	564	672
209.388	0	177	179	269	241	244	230	307	302	216	211	273	288	266	560	665
209.51	0	176	175	262	237	239	225	303	299	214	210	270	287	263	556	659
209.633	0	176	176	262	238	240	227	305	300	215	208	271	286	264	557	662
209.756	0	176	176	262	239	239	227	302	299	216	206	271	286	264	557	665
209.879	0	178	179	263	240	239	228	306	301	215	210	272	287	265	560	665
210.002	0	178	181	265	241	240	229	309	304	217	212	274	288	267	562	667
210.125	0	180	184	268	243	244	231	310	304	218	212	277	288	268	564	671
210.248	0	176	177	267	239	243	229	303	300	216	208	273	287	265	557	662
210.371	0	176	173	261	238	238	225	302	297	214	208	270	286	264	555	658
210.493	0	176	173	261	237	239	226	301	298	214	209	270	286	262	553	658
210.616	0	176	174	261	238	239	225	301	298	215	207	271	287	263	555	659
210.739	0	177	177	262	239	240	227	303	300	215	208	271	287	263	559	661
210.862	0	178	179	263	240	239	228	306	301	215	210	273	287	265	560	665
210.985	0	179	182	266	241	243	230	308	303	217	213	275	288	265	562	667
211.108	0	176	175	266	238	242	229	302	299	215	207	271	286	262	555	657
211.231	0	175	172	261	236	237	225	299	297	214	206	269	287	260	553	654
211.354	0	175	173	261	236	238	225	301	298	214	206	269	286	261	553	650
211.476	0	175	175	261	237	239	226	302	298	214	208	271	286	263	555	655
211.599	0	177	177	262	239	240	227	303	301	215	208	273	286	264	557	661
211.722	0	177	179	264	240	239	229	304	301	216	209	274	288	265	559	663
211.845	0	177	181	267	241	242	231	308	302	216	212	275	288	267	559	662
211.968	0	175	173	263	237	240	227	301	299	214	210	272	287	263	553	652
212.091	0	175	173	260	237	238	225	301	298	215	207	271	286	262	554	652
212.214	0	176	173	261	237	238	226	301	299	214	207	271	286	263	554	653
212.337	0	176	175	260	237	237	227	305	300	215	210	272	287	264	555	653
212.46	0	178	177	263	239	240	228	307	302	216	212	275	288	265	559	656
212.582	0	178	180	264	241	240	229	307	303	218	212	277	289	267	561	663
212.705	0	180	182	266	242	244	231	312	304	218	214	279	289	270	562	664
212.828	0	177	175	267	239	242	228	306	301	216	214	275	287	267	555	652
212.951	0	176	174	262	238	240	226	307	302	216	212	274	287	266	556	656
213.074	0	176	175	263	239	241	227	304	300	217	211	274	287	265	559	660
213.197	0	177	177	262	240	239	228	307	302	216	212	275	288	264	561	659
213.32	0	179	179	264	241	241	229	310	304	216	215	277	288	267	563	663
213.443	0	179	181	265	243	242	230	312	305	218	217	280	289	269	565	665
213.565	0	178	180	268	242	246	233	311	304	218	217	280	289	268	562	668
213.688	0	177	175	262	240	239	226	306	301	216	213	275	288	267	558	660
213.811	0	177	175	263	240	241	226	310	302	217	215	276	288	267	559	659
213.934	0	177	176	262	240	241	227	309	304	217	216	276	288	266	561	663
214.057	0	177	179	263	242	242	229	311	305	218	215	278	288	267	563	669
214.18	0	180	181	266	243	242	230	312	305	219	218	280	289	269	566	671
214.303	0	180	185	267	244	243	230	315	308	219	221	281	289	268	573	678
214.426	0	178	180	270	242	248	232	311	306	219	218	280	288	267	564	670
214.548	0	176	175	263	239	240	226	306	301	217	213	276	287	266	559	665
214.671	0	176	175	262	239	240	226	305	301	217	213	274	287	263	560	665
214.794	0	177	175	262	238	240	227	307	301	217	214	276	287	264	561	663
214.917	0	177	177	263	240	241	228	308	303	218	215	277	287	265	561	669
215.04	0	179	180	264	242	242	229	308	304	218	215	277	287	267	564	674
215.163	0	180	183	265	242	242	229	312	305	219	217	279	288	268	566	675
215.286	0	178	178	269	241	245	232	308	304	218	217	277	287	266	560	663
215.409	0	176	174	261	237	240	225	303	300	215	212	274	286	264	557	663
215.532	0	176	174	262	237	239	227	301	300	216	210	274	286	264	557	664
215.654	0	176	175	261	238	238	225	304	300	216	211	272	287	264	556	663
215.777	0	178	177	263	239	240	228	305	301	216	212	274	287	265	560	667
215.9	0	178	180	264	240	241	230	305	303	217	212	277	287	263	565	673
216.023	0	179	182	266	241	242	231	306	303	217	212	277	287	266	566	676
216.146	0	176	175	265	237	240	228	300	301	217	210	272	286	264	558	664
216.269	0	176	174	261	236	238	225	300	300	216	209	272	286	263	557	664
216.392	0	177	175	262	236	239	227	298	299	216	207	272	286	262	558	665
216.515	0	177	177	262	237	238	227	300	300	217	207	272	286	263	559	667
216.637	0	178	179	263	239	238	228	303	301	217	210	272	286	264	562	669
216.76	0	180	182	266	239	239	229	306	303	218	212	276	287	267	565	674
216.883	0	179	183	269	242	244	232	305	303	218	211	277	287	266	564	675
217.006	0	175	174	263	236	237	227	297	298	215	206	271	286	263	556	664
217.129	0	175	173	260	234	236	225	297	298	215	206	269	285	262	556	663
217.252	0	176	173	261	233	237	226	298	298	215	205	269	285	262	556	662
217.375	0	176	175	262	235	237	226	298	298	216	205	270	285	262	557	668
217.498	0	178	178	264	237	237	228	300	299	217	206	272	285	263	560	668
217.62	0	179	181	265	238	238	230	303	302	216	209	273	286	265	563	671
217.743	0	180	184	268	239	242	231	305	303	218	210	275	287	264	566	674
217.866	0	175	173	266	233	238	228	296	299	216	204	271	284	261	558	662
217.989	0	175	172	261	233	235	225	295	296	215	203	267	284	260	555	660
218.112	0	174	173	262	233	234	226	296	297	215	204	267	284	258	555	656
218.235	0	175	174	260	233	234	225	297	299	216	203	269	283	260	557	661
218.358	0	176	178	261	235	237	227	298	300	215	206	271	285	262	558	666
218.481	0	178	181	264	238	236	229	303	302	216	206	272	286	263	560	666
218.604	0	179	183	267	238	237	231	306	305	217	210	273	286	265	563	670
218.726	0	175	175	267	235	240	229	299	302	217	207	271	285	262	554	658
218.849	0	175	173	262	233	235	227	296	299	216	203	268	284	261	554	661
218.972	0	176	174	262	232	235	227	297	299	215	203	269	284	261	553	658
219.095	0	174	175	262	235	234	226	298	300	216	205	269	284	261	554	656
219.218	0	177	178	263	236	237	228	301	302	216	207	271	285	262	557	662
219.341	0	178	179	265	238	237	229	301	303	217	207	273	285	264	559	669
219.464	0	178	181	269	238	241	232	304	304	218	209	274	286	265	559	667
219.587	0	174	173	263	233	236	226	298	300	216	206	269	285	261	552	654
219.709	0	175	174	262	233	236	226	299	300	217	206	269	284	260	556	659
219.832	0	174	175	263	233	235	226	297	299	216	205	269	284	258	557	662
219.955	0	176	177	262	233	235	228	300	300	217	207	271	285	261	559	663
220.078	0	176	180	265	236	236	229	304	304	218	210	272	285	263	559	666
220.201	0	179	183	266	239	238	230	305	305	219	211	275	286	265	562	670
220.324	0	178	184	272	239	242	233	305	306	219	210	276	287	266	562	673
220.447	0	174	173	264	233	236	228	298	301	217	207	271	284	261	551	658
220.57	0	174	173	261	232	234	226	300	300	217	206	268	283	259	553	654
220.692	0	173	172	261	232	235	226	298	299	216	205	268	284	257	555	657
220.815	0	174	175	262	232	235	227	296	301	215	206	269	285	258	557	663
220.938	0	177	178	263	234	236	229	301	302	217	208	270	286	261	557	664
221.061	0	177	181	265	237	237	231	305	304	218	210	273	285	264	560	667
221.184	0	177	184	269	238	242	232	306	305	220	211	275	286	265	562	669
221.307	0	173	173	266	233	238	229	299	301	217	206	269	286	260	550	657
221.43	0	173	171	261	231	234	226	298	300	216	206	267	285	259	550	655
221.553	0	173	172	263	231	235	227	298	301	217	207	267	285	258	552	656
221.676	0	173	175	262	232	234	227	298	301	218	206	270	284	258	555	658
221.798	1	175	178	263	234	236	229	300	302	217	207	271	285	260	556	662
221.921	0	176	179	264	236	236	230	303	304	218	210	272	286	263	557	665
222.044	0	177	185	267	239	239	231	307	307	219	213	275	287	265	561	669
222.167	0	172	175	268	234	240	231	300	304	218	208	271	285	262	550	659
222.29	0	172	172	262	232	234	226	297	300	217	206	269	285	261	548	658
222.413	0	172	173	263	232	236	227	299	301	218	207	269	284	260	550	659
222.536	0	172	174	261	233	235	227	301	301	217	209	270	284	260	552	661
222.659	0	174	177	264	234	236	229	302	303	218	208	271	284	262	554	667
222.781	0	175	179	264	235	236	229	303	304	218	209	272	286	263	558	669
222.904	0	176	180	268	235	241	232	307	305	218	212	273	286	264	556	666
223.027	0	171	170	265	231	237	227	298	300	217	207	269	284	260	547	656
223.15	0	170	170	260	230	234	225	296	299	216	205	267	283	257	546	659
223.273	0	169	170	260	230	234	226	297	298	216	205	266	283	258	545	657
223.396	0	171	172	260	230	235	227	300	300	217	206	267	284	258	548	659
223.519	0	172	175	261	232	236	227	301	301	217	207	270	284	261	549	661
223.642	0	173	177	263	233	236	229	301	303	218	208	271	285	262	552	668
223.764	0	174	178	266	234	241	231	303	304	219	209	272	285	263	553	665
223.887	0	169	169	262	229	235	227	298	299	216	205	267	284	258	542	649
224.01	0	168	168	257	228	233	225	295	298	215	203	265	283	256	541	649
224.133	0	168	168	258	227	234	226	293	298	215	202	265	283	257	540	649
224.256	0	170	171	258	229	233	225	296	299	216	203	266	283	258	540	652
224.379	0	171	174	261	230	235	227	300	301	216	206	268	283	260	543	652
224.502	0	173	177	261	233	238	229	300	302	217	207	270	284	260	546	659
224.625	0	174	181	265	233	240	231	302	304	219	208	272	285	263	547	665
224.748	0	169	171	263	230	238	228	296	300	216	204	267	282	258	538	649
224.87	0	169	170	259	229	235	225	297	299	215	205	265	282	257	537	646
224.993	0	169	170	260	228	237	228	296	298	215	203	266	282	258	536	648
225.116	0	170	171	258	230	235	225	296	299	216	203	268	283	258	540	654
225.239	0	171	174	260	232	235	227	298	301	217	205	267	283	260	543	656
225.362	0	172	176	261	233	237	229	302	302	217	209	270	284	261	546	659
225.485	0	171	174	267	232	241	231	300	302	216	207	269	284	261	543	656
225.608	0	169	168	259	229	235	225	294	297	216	203	265	281	258	539	650
225.731	0	170	169	258	228	235	226	296	299	216	204	265	282	258	540	652
225.853	0	169	169	258	228	234	226	298	298	215	205	265	282	259	540	652
225.976	0	170	172	259	231	236	228	298	300	217	206	267	283	259	543	655
226.099	0	172	175	261	232	237	229	300	302	217	207	270	283	261	545	664
226.222	0	174	178	262	232	237	230	304	304	217	209	271	284	262	548	664
226.345	0	172	176	268	231	243	232	303	305	218	211	271	283	262	545	661
226.468	0	168	166	258	227	237	226	295	298	215	204	266	282	257	537	650
226.591	0	168	166	256	227	235	226	294	297	214	203	265	282	257	537	649
226.714	0	168	166	258	227	233	226	296	297	215	203	264	282	256	537	649
226.836	0	170	169	258	228	234	225	297	299	216	206	265	282	257	541	654
226.959	0	170	171	259	229	236	227	299	300	217	205	268	283	259	543	660
227.082	0	172	174	260	232	236	229	301	302	218	207	269	283	261	546	660
227.205	0	173	175	265	233	240	232	303	303	217	210	271	285	261	547	657
227.328	0	168	165	259	226	237	227	297	298	216	206	266	283	257	539	645
227.451	0	168	166	256	227	234	226	295	298	215	204	265	281	257	539	649
227.574	0	168	166	258	226	235	225	296	298	216	204	266	282	258	540	649
227.697	0	170	169	258	228	234	226	298	300	217	207	267	282	258	541	653
227.82	0	171	173	259	230	236	228	302	301	216	209	270	284	260	545	655
227.942	0	172	175	261	232	237	229	302	303	217	209	270	285	262	549	663
228.065	0	172	173	265	231	241	231	303	303	218	210	271	285	261	548	661
228.188	0	169	166	259	226	235	226	298	300	216	208	267	283	258	542	649
228.311	0	169	167	258	228	235	227	298	300	216	207	267	283	259	544	655
228.434	0	169	167	259	228	236	227	299	300	217	207	268	284	259	544	658
228.557	0	170	170	259	230	235	228	302	303	217	209	269	285	262	548	660
228.68	0	172	174	261	233	238	229	307	304	219	211	272	284	263	551	665
228.803	0	173	177	263	234	238	230	308	306	220	215	275	286	264	555	668
228.925	0	170	170	267	230	243	233	305	303	218	210	272	285	262	547	664
229.048	0	168	165	259	228	235	226	299	300	216	208	268	284	258	543	655
229.171	0	168	165	257	227	236	226	301	300	216	209	267	284	260	543	652
229.294	0	168	166	258	229	236	226	300	300	217	209	268	285	259	544	657
229.417	0	169	169	258	230	236	228	302	302	218	209	271	284	261	548	664
229.54	0	170	172	261	232	238	229	305	304	218	212	272	285	263	551	665
229.663	0	172	175	262	233	239	229	310	306	218	215	274	286	264	554	672
229.786	0	168	170	265	228	244	232	303	304	218	211	272	284	260	551	663
229.908	0	166	163	257	227	235	227	296	299	216	206	268	284	259	545	657
230.031	0	167	164	256	228	234	226	300	300	217	208	267	283	259	545	657
230.154	0	166	165	257	228	236	227	301	301	217	209	268	285	259	544	659
230.277	0	167	168	258	229	236	229	300	302	217	209	270	285	259	550	666
230.4	0	169	171	261	232	237	229	304	304	219	209	271	285	262	552	669
230.523	0	170	174	262	234	238	230	307	306	218	213	273	285	264	554	670
230.646	0	166	168	265	231	243	231	304	304	218	212	272	285	262	547	664
230.769	0	164	163	257	229	234	226	300	300	216	208	269	284	259	542	658
230.892	0	165	164	258	229	236	226	299	301	217	208	268	284	260	544	660
231.014	0	166	164	258	228	235	227	299	301	216	208	268	284	261	545	662
231.137	0	166	168	259	230	237	227	303	303	217	210	270	285	262	548	666
231.26	0	168	171	260	232	237	228	303	304	219	211	272	285	263	551	673
231.383	0	167	171	264	233	241	231	304	305	218	211	272	286	263	552	675
231.506	0	164	164	259	228	236	227	300	301	216	209	268	283	259	547	665
231.629	0	164	165	257	230	236	227	300	300	217	209	269	284	260	546	667
231.752	0	164	165	258	230	236	226	299	300	216	208	269	284	261	547	671
231.875	0	164	169	258	230	235	227	302	302	218	209	270	284	260	552	673
231.997	0	166	172	261	231	237	229	304	303	218	211	272	284	264	554	679
232.12	0	168	174	262	234	240	229	307	305	219	215	274	285	266	557	680
232.243	0	165	168	263	231	241	231	300	301	217	209	271	284	263	548	672
232.366	0	164	165	256	228	235	225	298	298	215	207	267	283	260	545	669
232.489	0	164	166	257	228	236	225	301	299	215	208	267	283	261	546	666
232.612	0	164	167	256	230	237	225	301	300	216	208	269	284	261	548	670
232.735	0	166	170	257	232	238	227	303	302	217	208	270	285	262	551	678
232.858	0	168	173	258	234	238	227	307	304	218	211	270	285	264	553	679
232.98	0	168	173	264	233	243	230	307	304	218	212	272	285	263	551	678
233.103	0	165	167	257	230	237	225	300	298	215	208	267	284	260	545	670
233.226	0	166	166	257	230	236	225	301	298	215	208	267	284	260	546	673
233.349	0	166	168	257	233	235	224	301	299	216	208	266	284	260	547	671
233.472	0	167	171	258	232	237	226	305	302	216	210	268	285	261	548	675
233.595	0	169	174	259	234	241	227	306	303	217	212	271	286	262	552	677
233.718	0	170	177	261	237	242	230	310	304	217	211	272	286	264	553	684
233.841	0	168	170	260	232	239	227	305	300	215	210	268	285	262	546	673
233.964	0	168	170	257	232	238	224	305	301	215	209	267	284	261	547	673
234.086	0	168	172	258	234	239	226	304	300	216	209	268	285	261	549	673
234.209	0	169	173	258	235	239	225	305	302	216	209	269	285	262	550	680
234.332	0	170	176	260	235	239	227	308	302	216	212	271	286	263	553	681
234.455	0	172	179	262	238	242	230	312	304	217	215	273	286	265	555	683
234.578	0	170	172	263	234	243	228	305	301	216	210	269	284	262	549	675
234.701	0	169	171	258	234	239	224	304	299	215	208	268	285	261	549	673
234.824	0	170	171	258	233	239	226	304	299	215	209	267	284	260	548	674
234.947	0	171	173	258	235	239	225	305	300	217	211	269	285	262	549	675
235.069	0	172	175	259	235	241	227	306	303	216	209	271	286	262	552	681
235.192	0	173	178	261	237	240	228	309	303	216	211	271	287	264	554	681
235.315	0	174	181	265	238	246	231	311	304	217	215	273	287	265	555	681
235.438	0	171	171	261	233	241	226	303	299	214	210	269	284	259	546	669
235.561	0	169	170	257	233	239	224	299	297	214	207	267	284	258	545	670
235.684	0	171	170	258	231	238	224	300	296	215	206	267	284	258	545	667
235.807	0	170	172	258	232	238	224	301	299	215	209	267	284	258	546	669
235.93	0	172	175	260	233	239	226	303	300	216	208	269	285	259	548	671
236.052	0	172	177	261	234	240	228	302	301	217	209	272	286	260	550	677
236.175	0	173	178	265	235	243	231	304	302	216	210	272	285	261	550	674
236.298	0	170	170	260	231	238	225	297	297	214	207	267	284	257	542	660
236.421	0	169	170	257	229	236	224	295	296	213	205	267	284	256	541	662
236.544	0	169	170	259	229	235	225	293	296	215	204	267	283	255	541	664
236.667	0	169	171	259	230	235	224	296	298	215	204	268	284	256	542	664
236.79	0	170	174	260	231	236	226	298	299	215	208	269	285	257	546	668
236.913	0	171	178	261	233	235	228	299	301	216	209	272	285	259	549	671
237.036	0	170	175	265	232	240	230	298	300	216	208	272	285	257	548	674
237.158	0	168	169	260	227	234	224	294	296	214	206	268	285	256	541	664
237.281	0	168	170	259	227	235	225	295	298	215	207	269	285	256	544	665
237.404	0	167	170	259	228	234	225	292	297	215	205	269	285	257	544	663
237.527	0	169	174	260	231	234	226	293	298	216	207	271	285	258	546	672
237.65	0	170	176	261	231	234	228	298	300	217	209	271	286	260	550	672
237.773	0	170	180	264	232	237	229	301	303	217	212	274	286	262	553	676
237.896	0	167	173	266	229	239	230	295	299	216	208	271	286	259	545	668
238.019	0	165	169	258	227	233	225	291	296	214	205	269	284	258	543	665
238.141	0	165	170	259	227	232	226	292	296	215	206	268	284	257	544	666
238.264	0	166	171	260	228	232	225	294	298	216	206	269	285	259	545	668
238.387	0	167	174	261	229	234	226	295	299	217	208	271	285	259	549	674
238.51	0	167	177	263	230	235	228	296	301	217	209	273	286	260	554	682
238.633	0	169	180	265	232	236	230	301	303	218	212	275	287	263	555	687
238.756	0	166	173	267	229	239	231	296	301	216	210	273	285	261	547	675
238.879	0	164	169	260	228	233	225	293	297	215	205	269	284	260	544	670
239.002	0	164	170	260	229	232	226	292	297	215	206	269	285	260	544	673
239.124	0	164	171	261	229	233	226	295	298	216	207	269	286	261	544	675
239.247	0	166	175	261	229	235	227	297	300	216	210	272	286	262	547	680
239.37	0	166	177	264	233	235	229	299	302	218	210	276	286	264	550	688
239.493	0	169	182	266	235	236	230	303	303	218	212	277	288	267	553	694
239.616	0	165	177	271	232	240	232	301	303	218	213	275	287	264	547	683
239.739	0	163	171	262	230	235	226	297	300	217	209	271	286	263	545	682
239.862	0	164	173	263	231	235	228	296	301	217	208	272	286	263	547	688
239.985	0	163	173	263	230	234	227	298	301	217	208	272	286	265	547	688
240.108	0	165	177	265	233	235	229	301	303	218	211	273	287	266	550	696
240.23	0	166	181	267	235	238	230	304	305	219	214	277	288	269	554	701
240.353	0	167	182	271	237	242	233	305	306	220	214	277	288	271	557	705
240.476	0	163	174	267	232	238	229	299	302	218	209	272	288	266	548	693
240.599	0	162	171	264	229	235	227	300	301	217	209	272	286	265	551	695
240.722	0	163	173	264	232	237	229	299	302	217	210	273	287	265	549	698
240.845	0	164	175	265	235	236	228	299	302	218	209	273	288	267	551	704
240.968	0	166	179	266	236	237	231	305	304	219	211	276	288	270	554	706
241.091	0	167	184	268	238	239	231	308	306	219	215	278	289	272	558	713
241.213	0	168	183	273	239	245	234	308	307	221	216	279	290	273	557	710
241.336	0	163	173	267	233	238	230	299	301	219	209	273	288	268	548	698
241.459	0	163	173	265	233	236	228	300	301	218	209	272	287	268	548	699
241.582	0	164	173	266	234	237	229	302	301	218	211	272	288	268	548	698
241.705	0	165	176	264	235	239	229	302	303	218	211	273	288	269	551	704
241.828	0	166	180	267	236	239	231	304	305	219	210	275	290	271	554	710
241.951	0	168	183	269	238	239	231	309	307	220	215	277	289	273	558	711
242.074	0	167	181	274	238	245	235	307	307	221	215	277	289	273	554	706
242.196	0	164	173	265	233	237	228	300	302	219	209	273	288	269	549	703
242.319	0	165	175	267	235	239	229	302	302	219	209	273	288	269	550	703
242.442	0	166	175	266	234	238	229	304	302	219	210	273	288	269	551	704
242.565	0	168	178	267	236	239	229	305	305	219	212	275	289	269	553	708
242.688	0	169	180	267	239	240	230	306	306	221	212	277	289	272	556	715
242.811	0	169	181	273	240	244	234	308	306	221	213	277	289	273	557	718
242.934	0	165	172	268	234	241	230	302	301	219	210	273	288	269	548	703
243.057	0	165	173	265	235	238	229	301	301	218	209	272	288	269	550	705
243.18	0	165	173	266	234	238	229	300	301	218	208	272	287	268	550	708
243.302	0	167	174	265	236	238	229	302	302	219	209	272	288	269	552	708
243.425	0	169	179	267	237	239	231	307	305	218	212	274	288	271	555	716
243.548	0	170	182	269	240	240	232	309	306	221	213	277	289	273	558	719
243.671	0	168	177	274	238	246	235	305	304	220	210	275	288	271	552	713
243.794	0	164	170	264	232	237	228	298	300	217	206	270	286	266	545	700
243.917	0	165	169	263	233	237	228	299	300	217	207	269	287	265	545	701
244.04	0	165	169	263	232	237	228	298	300	217	205	268	286	265	545	700
244.163	0	167	172	263	235	238	227	299	301	217	205	269	286	266	549	707
244.285	0	168	175	265	236	237	229	303	304	219	207	271	287	268	550	709
244.408	0	169	180	267	237	240	231	306	305	219	211	274	288	269	552	724
244.531	0	167	173	271	234	244	233	301	304	219	208	273	287	266	544	712
244.654	0	165	167	262	231	236	227	295	299	216	203	267	285	262	543	711
244.777	0	165	168	262	232	236	228	296	300	217	204	266	285	262	542	703
244.9	0	167	169	261	231	236	227	298	300	217	205	268	285	262	541	703
245.023	0	167	172	263	233	237	228	297	302	218	206	270	285	263	545	709
245.146	0	169	174	264	235	237	230	300	303	217	206	270	286	265	548	707
245.268	0	169	176	268	237	241	233	303	304	219	209	272	287	267	547	701
245.391	0	166	166	263	231	237	228	296	300	217	206	268	285	264	541	692
245.514	0	166	168	262	232	236	228	295	300	218	205	268	285	262	543	692
245.637	0	167	168	263	233	235	227	297	299	217	204	268	285	263	544	693
[truncated: 828 more rows]

## Sheet: Short_ch
	SNR :	49	50	32	50	49	38	47	43	38	53	46	27	0	0	0	0	0	0	0	0	0	0	0	0
		D780						D850						D725						D940
Time	Marker	ch16	ch17	ch18	ch19	ch20	ch21	ch16	ch17	ch18	ch19	ch20	ch21	ch16	ch17	ch18	ch19	ch20	ch21	ch16	ch17	ch18	ch19	ch20	ch21
0.24576	0	0	0	0	0	0	0	0	0	0	0	0	0	0	0	0	0	0	0	0	0	0	0	0	0
0.36864	0	102	157	18	243	313	37	98	148	38	217	283	11	4	2	-78	0	0	-75	-3	-3	26	0	1	59
0.49152	0	101	155	23	243	312	37	97	145	42	216	280	11	3	4	-88	0	-1	-81	-3	-4	37	0	-1	53
0.6144	0	99	154	20	243	312	40	96	143	44	216	278	11	5	4	-85	0	-2	-85	-4	-4	47	0	-1	52
0.73728	0	100	153	21	243	310	40	97	145	42	216	279	10	4	4	-88	0	-1	-89	-4	-6	47	0	-1	51
0.86016	0	100	153	21	244	308	42	96	145	43	215	282	10	4	5	-86	0	-2	-89	-4	-5	48	0	-1	49
0.98304	0	100	154	21	243	308	42	96	145	43	215	284	10	4	5	-84	0	-2	-91	-5	-5	48	0	-1	49
1.10592	0	101	155	23	244	309	43	97	145	43	216	286	10	4	5	-85	-1	-2	-91	-4	-5	49	0	-1	47
1.2288	0	100	153	18	243	305	42	95	144	47	215	287	11	4	5	-81	0	0	-95	-4	-5	53	-1	-1	46
1.35168	0	100	153	13	243	304	42	96	144	53	215	286	12	4	5	-76	0	0	-91	-5	-4	58	0	0	46
1.47456	0	99	153	13	243	304	42	96	145	52	214	287	11	3	4	-74	-1	0	-91	-4	-6	58	0	0	45
1.59744	0	99	155	13	244	305	42	96	145	53	216	288	13	4	5	-76	0	0	-96	-4	-6	58	0	0	45
1.72032	0	100	155	12	244	306	44	96	147	54	215	287	10	4	5	-76	-1	0	-94	-4	-5	58	0	0	46
1.8432	0	100	156	13	244	307	41	96	147	53	215	288	12	4	5	-73	0	0	-93	-4	-5	59	0	0	45
1.96608	0	99	153	13	243	308	41	96	145	53	216	284	13	4	5	-75	0	2	-91	-5	-6	58	-1	3	43
2.08896	0	99	154	13	243	305	40	96	145	52	215	285	15	4	5	-77	0	0	-95	-4	-5	57	0	2	43
2.21184	0	100	153	12	244	305	42	95	145	53	215	285	13	4	5	-77	-1	1	-93	-5	-6	57	0	1	44
2.33472	0	100	154	12	243	306	42	96	146	52	214	285	13	4	5	-75	-1	0	-91	-5	-6	57	-1	2	45
2.4576	0	101	155	13	243	306	44	97	147	52	216	287	11	4	5	-74	0	0	-92	-5	-5	58	0	0	45
2.58048	0	100	156	14	244	306	43	96	148	52	216	287	11	4	5	-75	-1	0	-95	-5	-6	58	0	0	46
2.70336	0	99	154	13	244	307	42	96	144	52	215	282	13	4	5	-77	0	1	-93	-4	-6	57	0	3	44
2.82624	0	99	153	13	243	306	39	95	144	51	215	281	15	4	5	-76	0	1	-91	-5	-6	56	0	3	42
2.94912	0	100	153	13	243	305	42	95	145	52	214	281	13	4	5	-76	-1	2	-92	-5	-5	57	0	3	44
3.072	0	99	153	13	242	305	41	95	145	52	214	281	16	4	5	-77	0	2	-95	-5	-5	56	0	3	43
3.19488	0	99	154	13	243	304	42	95	145	52	214	283	13	4	5	-77	0	0	-94	-5	-5	57	0	1	45
3.31776	0	100	156	13	243	305	43	96	147	52	214	283	12	4	5	-75	0	0	-91	-5	-5	57	-1	1	46
3.44064	0	100	155	14	243	305	40	96	145	51	214	281	13	4	5	-75	-1	1	-94	-5	-5	57	-1	3	44
3.56352	0	99	153	13	243	304	41	94	143	52	214	279	14	4	5	-78	-1	2	-95	-5	-5	56	0	3	43
3.6864	0	100	152	13	242	304	42	95	143	51	213	279	13	4	6	-78	0	2	-93	-4	-6	57	0	3	44
3.80928	0	99	152	12	243	304	42	95	143	51	214	280	13	4	6	-76	0	2	-90	-4	-6	56	-1	3	45
3.93216	0	100	154	13	242	304	43	95	144	51	214	283	13	4	5	-77	0	0	-94	-4	-6	57	-1	2	45
4.05504	0	100	154	11	244	305	45	95	145	52	215	284	11	4	5	-77	0	0	-95	-4	-5	56	-1	0	47
4.17792	0	100	155	14	243	304	40	95	145	51	214	283	13	4	5	-76	0	0	-93	-4	-6	57	0	1	46
4.3008	0	98	151	12	243	304	40	94	142	51	215	280	14	4	5	-78	0	2	-92	-5	-6	56	-1	4	42
4.42368	0	99	152	12	243	304	42	94	142	51	214	279	13	4	4	-79	0	2	-94	-4	-5	56	0	3	45
4.54656	0	99	151	12	243	304	41	95	142	52	214	280	15	4	5	-78	0	2	-95	-5	-5	56	0	3	44
4.66944	0	99	152	13	242	303	43	95	144	51	214	282	12	4	4	-77	0	0	-91	-6	-5	57	-1	2	46
4.79232	0	100	154	12	243	304	43	95	145	52	214	285	11	4	5	-76	0	0	-91	-5	-5	57	0	0	46
4.9152	0	100	154	12	243	304	44	95	146	52	214	286	11	4	5	-75	0	0	-94	-4	-5	57	0	1	46
5.03808	0	99	152	14	242	307	41	94	143	51	214	282	12	4	4	-77	-1	1	-94	-4	-6	57	0	3	44
5.16096	0	99	151	12	242	304	40	94	143	51	214	280	15	4	5	-78	0	1	-92	-5	-5	56	0	4	42
5.28384	0	99	151	12	242	304	41	95	142	52	214	279	13	4	5	-78	-1	1	-92	-4	-5	56	0	3	43
5.40672	0	99	151	12	243	305	42	94	143	51	214	280	14	4	4	-79	0	2	-94	-4	-5	56	0	3	45
5.5296	0	99	153	13	243	303	42	95	143	52	213	282	14	4	5	-78	0	0	-94	-4	-5	57	0	2	45
5.65248	0	100	153	13	243	303	42	95	145	52	214	281	12	4	5	-75	-1	0	-91	-4	-6	57	0	2	46
5.77536	0	100	155	18	243	304	42	96	145	47	214	285	11	4	5	-80	-1	-1	-92	-4	-5	52	0	1	48
5.89824	0	99	152	14	242	305	40	95	143	51	214	280	13	4	5	-78	-1	2	-96	-5	-6	57	-1	2	44
6.02112	0	99	151	12	243	303	41	95	142	52	213	279	13	4	5	-79	0	1	-92	-5	-5	56	0	4	44
6.144	0	99	152	12	243	304	40	94	143	52	214	279	13	4	5	-77	-1	2	-91	-5	-6	56	0	4	43
6.26688	0	100	152	12	244	304	41	94	143	52	215	280	14	4	5	-77	0	2	-92	-4	-5	56	-1	3	45
6.38976	0	99	152	12	244	303	42	95	144	52	215	284	12	4	5	-77	-2	0	-94	-6	-4	56	0	1	45
6.51264	0	100	154	12	245	303	42	95	146	52	215	285	12	4	5	-76	-1	0	-92	-4	-6	57	-1	0	46
6.63552	0	100	153	14	245	306	38	95	144	51	215	281	13	5	6	-75	-1	2	-91	-5	-6	57	0	3	44
6.7584	0	99	152	12	244	303	41	94	142	52	215	280	13	3	5	-78	-1	1	-92	-5	-6	56	0	3	45
6.88128	0	99	153	13	245	301	40	95	143	51	215	280	14	5	5	-79	0	0	-95	-5	-5	56	-1	1	44
7.00416	0	99	152	12	244	302	41	95	143	52	214	277	12	4	5	-77	0	2	-92	-4	-5	58	0	3	44
7.12704	0	100	153	12	245	301	41	96	144	53	215	283	12	4	5	-76	0	-1	-91	-4	-5	57	-1	0	46
7.24992	0	101	154	13	246	302	43	95	146	52	215	284	10	4	6	-75	0	0	-93	-4	-6	58	0	0	46
7.3728	0	101	156	13	245	304	41	96	147	53	216	285	13	4	5	-75	0	0	-93	-4	-6	58	-1	0	47
7.49568	0	99	153	13	245	305	40	94	142	51	216	280	12	4	5	-76	0	1	-91	-4	-5	57	0	3	44
7.61856	0	99	151	11	245	302	38	95	143	53	215	279	14	3	5	-76	0	1	-90	-5	-5	57	0	3	42
7.74144	0	99	153	12	245	302	40	95	144	53	215	281	14	4	5	-76	0	1	-92	-5	-6	57	-1	1	43
7.86432	0	100	154	12	244	301	39	95	144	53	215	284	15	4	4	-77	0	0	-94	-5	-6	57	0	1	43
7.9872	0	100	155	13	245	303	42	96	147	53	215	282	12	4	5	-74	0	0	-91	-4	-5	58	0	2	46
8.11008	0	100	157	13	245	303	42	96	149	53	215	286	11	4	5	-73	0	0	-90	-4	-6	57	0	0	46
8.23296	0	101	156	14	245	305	38	96	146	53	216	280	14	4	5	-74	0	2	-94	-5	-5	59	0	3	43
8.35584	0	99	153	12	244	303	40	95	144	53	215	279	14	4	5	-77	0	2	-94	-4	-5	57	0	2	43
8.47872	0	100	154	13	246	300	39	95	145	53	214	280	13	4	6	-75	-1	0	-90	-5	-6	57	-1	1	44
8.6016	0	101	154	12	245	302	41	96	146	53	215	283	13	4	6	-74	0	0	-91	-4	-5	58	-1	0	43
8.72448	0	101	156	13	245	302	41	96	148	53	216	285	13	4	5	-75	0	0	-93	-4	-5	58	-1	0	45
8.84736	0	102	156	13	245	304	43	95	149	53	216	286	12	4	5	-74	0	0	-93	-5	-5	58	0	0	46
8.97024	0	101	158	13	245	304	40	97	149	54	216	286	13	4	5	-71	0	0	-92	-5	-6	59	0	0	44
9.09312	0	100	153	13	245	304	38	95	146	53	215	281	13	5	5	-74	-1	1	-91	-5	-5	57	0	3	42
9.216	0	100	154	12	245	304	40	95	145	53	215	280	14	4	5	-76	0	2	-93	-5	-5	57	0	3	43
9.33888	0	100	154	12	245	304	40	96	146	53	215	280	15	4	6	-76	0	2	-93	-5	-6	58	0	3	43
9.46176	0	100	154	12	245	301	41	95	147	53	215	285	13	4	6	-74	-1	0	-89	-5	-6	58	0	0	45
9.58464	0	101	157	12	244	303	41	97	148	54	215	286	12	3	5	-72	-1	0	-90	-4	-6	58	-1	0	46
9.70752	0	101	157	13	244	304	42	97	150	55	215	287	13	4	6	-73	0	0	-93	-4	-6	59	0	0	47
9.8304	0	101	155	14	244	305	40	95	148	53	215	284	12	4	5	-74	0	0	-92	-4	-5	59	0	1	45
9.95328	0	100	154	12	245	304	38	95	146	53	216	282	15	4	5	-73	-1	2	-90	-5	-6	58	0	3	42
10.0762	0	100	155	13	245	304	40	96	147	53	216	283	13	4	6	-73	-1	0	-91	-5	-6	58	0	2	44
10.199	0	100	154	12	244	303	41	96	146	54	216	286	14	4	5	-75	0	0	-94	-5	-6	58	0	1	44
10.3219	0	101	156	12	245	304	41	96	148	54	215	286	14	4	6	-73	0	0	-93	-5	-6	59	0	0	44
10.4448	0	101	158	12	246	305	41	97	150	55	215	288	12	5	6	-71	-1	0	-91	-5	-5	59	0	0	45
10.5677	0	100	156	14	245	305	38	95	147	53	216	286	13	3	5	-73	0	0	-93	-5	-5	59	-1	2	43
10.6906	0	100	154	12	245	304	40	96	146	54	216	285	14	4	6	-76	-1	0	-93	-6	-6	58	-1	1	43
10.8134	0	100	155	13	245	305	41	96	147	53	215	285	13	5	5	-75	0	0	-91	-5	-5	57	-1	2	43
10.9363	0	100	156	12	245	304	41	96	148	54	216	287	13	4	6	-73	-1	0	-89	-5	-5	58	-1	0	45
11.0592	0	101	157	13	245	304	41	96	149	54	215	287	13	4	5	-72	-1	0	-92	-5	-6	58	0	0	44
11.1821	0	101	158	12	245	306	42	96	150	55	215	288	13	4	5	-72	-1	0	-93	-5	-6	59	0	0	46
11.305	0	101	159	14	246	306	40	96	151	54	217	289	13	4	5	-71	0	0	-93	-5	-6	60	0	0	45
11.4278	0	100	155	12	245	307	38	95	147	54	216	283	14	4	6	-74	0	2	-90	-5	-5	58	0	3	42
11.5507	0	100	155	12	246	304	41	95	147	54	215	288	13	4	5	-74	0	0	-92	-5	-5	58	-1	0	43
11.6736	0	100	155	12	245	305	39	95	147	54	216	286	15	5	6	-76	0	1	-94	-4	-6	58	0	1	43
11.7965	0	100	155	12	246	304	41	97	148	54	216	288	14	4	6	-74	-1	0	-92	-4	-6	58	0	1	44
11.9194	0	101	157	11	247	306	42	97	150	54	217	289	12	4	5	-72	0	0	-90	-5	-6	58	0	1	45
12.0422	0	101	158	13	247	306	42	97	151	54	217	291	12	4	5	-72	0	0	-93	-5	-5	60	0	0	46
12.1651	0	100	156	13	246	307	39	96	148	54	216	288	14	4	5	-74	0	1	-94	-5	-6	59	0	2	43
12.288	0	101	154	12	246	306	39	96	147	54	216	284	15	3	6	-75	0	2	-91	-5	-5	59	-1	3	43
12.4109	0	99	155	12	246	305	39	95	148	54	216	286	15	4	5	-73	0	0	-90	-4	-6	58	-1	1	42
12.5338	0	101	155	12	246	304	41	96	148	54	217	288	13	4	5	-74	-1	0	-92	-5	-5	58	0	0	45
12.6566	0	100	156	12	246	304	41	95	149	54	217	288	14	4	5	-75	-1	0	-94	-5	-6	58	-1	0	44
12.7795	0	101	157	12	246	306	41	96	150	55	217	290	12	4	7	-73	0	0	-92	-5	-7	59	0	0	46
12.9024	0	101	157	14	246	307	38	96	148	54	217	286	12	4	5	-72	-1	0	-91	-5	-6	59	0	2	44
13.0253	0	100	155	12	246	304	39	95	147	54	216	287	14	4	6	-75	0	-1	-93	-4	-6	59	-1	0	43
13.1482	0	100	156	13	246	304	40	96	148	54	216	288	14	4	6	-75	0	0	-94	-5	-6	59	-1	0	42
13.271	0	100	156	13	247	305	40	96	149	54	217	288	14	4	5	-74	-1	0	-91	-5	-5	58	0	0	44
13.3939	0	101	156	12	248	304	41	96	149	55	217	289	12	5	6	-72	0	0	-91	-5	-5	58	0	0	45
13.5168	0	101	159	13	247	308	41	96	151	54	218	290	13	4	5	-72	0	0	-94	-4	-5	59	-1	0	45
13.6397	0	101	159	14	247	306	40	96	151	54	217	289	13	4	5	-73	0	0	-95	-5	-6	59	-1	0	45
13.7626	0	100	155	12	246	307	39	96	146	54	216	285	14	4	6	-74	0	1	-91	-5	-6	59	0	3	41
13.8854	0	100	154	12	247	305	39	96	147	55	217	286	14	4	5	-74	-1	1	-91	-4	-6	59	0	2	42
14.0083	0	100	155	13	247	305	40	95	146	53	217	283	14	4	6	-75	0	2	-93	-4	-5	58	0	3	43
14.1312	0	100	156	12	247	303	41	95	147	54	217	286	14	4	6	-75	0	-1	-93	-5	-5	57	0	1	44
14.2541	0	101	157	12	247	304	41	96	148	54	216	288	13	4	5	-73	-1	-1	-90	-4	-6	59	-1	0	45
14.377	0	99	158	12	246	305	42	96	150	55	217	289	12	4	6	-71	-1	-1	-92	-4	-5	59	-1	0	46
14.4998	0	100	155	13	246	306	39	94	147	54	216	283	14	4	5	-75	0	2	-94	-4	-5	59	0	3	44
14.6227	0	100	155	12	246	304	41	95	145	54	216	282	14	4	5	-76	-1	2	-94	-4	-6	58	0	3	43
14.7456	0	100	155	13	247	304	39	95	147	53	216	281	15	4	5	-75	0	2	-91	-4	-6	58	-1	3	43
14.8685	0	99	154	12	248	303	41	95	147	54	218	283	14	4	5	-75	0	0	-91	-5	-6	58	0	2	44
14.9914	0	99	156	13	248	303	41	95	148	53	218	285	13	4	4	-75	-1	-1	-95	-5	-5	59	-1	0	46
15.1142	0	100	157	13	250	302	41	95	149	54	218	286	13	4	5	-74	0	0	-95	-5	-6	58	0	0	45
15.2371	0	100	157	14	250	305	40	95	148	53	218	285	12	5	6	-73	0	1	-91	-5	-6	58	-1	2	45
15.36	0	99	154	13	249	304	40	94	145	53	218	280	13	4	5	-75	-1	2	-92	-5	-6	58	-1	3	44
15.4829	0	100	154	12	250	303	39	94	146	53	218	279	14	4	5	-78	0	1	-95	-5	-6	58	0	3	44
15.6058	0	100	155	12	249	302	41	95	145	53	219	282	13	4	6	-77	0	0	-93	-5	-5	57	0	2	44
15.7286	0	99	156	13	250	302	41	95	147	53	219	284	13	4	6	-74	0	0	-90	-4	-5	58	0	0	45
15.8515	0	100	156	13	249	301	41	96	148	54	218	284	13	4	5	-74	-1	0	-93	-5	-6	59	0	0	45
15.9744	0	100	158	13	250	303	41	97	149	54	219	286	12	3	5	-74	0	0	-93	-5	-7	59	0	0	47
16.0973	0	100	156	13	251	305	40	96	147	53	219	281	12	4	5	-75	-1	2	-93	-6	-5	59	0	3	44
16.2202	0	100	154	12	250	302	39	94	144	53	218	279	15	4	4	-75	-1	2	-91	-5	-6	57	-1	3	43
16.343	0	99	153	12	250	302	40	95	145	53	219	281	13	3	5	-76	-1	1	-92	-4	-6	57	0	1	44
16.4659	0	99	154	12	249	302	40	95	147	53	219	281	15	4	6	-77	0	0	-95	-5	-6	58	0	2	44
16.5888	0	99	155	13	251	302	41	96	148	53	218	282	14	4	6	-76	0	1	-94	-5	-6	58	0	1	45
16.7117	0	100	157	12	249	302	42	96	148	54	218	285	12	4	5	-73	0	0	-91	-5	-6	58	0	0	46
16.8346	0	101	159	14	250	303	40	96	150	54	219	286	12	3	6	-73	-1	0	-93	-5	-6	59	0	0	47
16.9574	0	99	155	13	250	304	39	95	146	53	218	280	14	4	6	-76	0	2	-95	-5	-6	59	0	3	44
17.0803	0	99	155	13	249	303	41	94	147	53	218	282	13	5	6	-76	-1	0	-92	-4	-5	58	-1	2	44
17.2032	0	100	154	12	249	303	39	95	146	54	217	283	14	4	5	-74	0	0	-90	-4	-6	58	0	2	44
17.3261	0	99	155	13	249	302	40	95	148	54	218	284	13	4	6	-74	0	0	-92	-5	-6	59	0	1	44
17.449	0	100	155	12	249	302	42	96	149	54	219	286	12	4	5	-74	-1	0	-94	-4	-6	59	-1	0	46
17.5718	0	101	157	13	251	304	40	96	149	54	219	287	13	5	6	-73	-1	0	-93	-4	-6	59	-1	0	45
17.6947	0	99	155	13	250	305	37	96	146	54	220	282	14	4	5	-73	-1	2	-91	-5	-5	59	0	3	42
17.8176	0	100	154	13	251	303	41	94	146	53	219	285	13	4	5	-75	0	0	-92	-4	-5	58	0	0	44
17.9405	0	99	155	12	250	305	40	95	147	54	218	283	14	4	4	-75	-1	1	-95	-5	-6	57	-1	2	43
18.0634	0	99	156	13	250	303	41	95	148	54	219	286	13	4	4	-74	0	0	-92	-4	-5	58	-1	0	44
18.1862	0	101	157	12	250	304	42	96	149	54	220	288	11	4	5	-72	0	0	-90	-5	-6	59	0	1	45
18.3091	0	100	158	12	251	305	43	96	151	56	219	288	11	4	5	-72	-1	0	-93	-6	-6	59	-1	0	46
18.432	0	100	157	14	250	307	38	95	149	53	218	286	13	3	5	-74	0	1	-96	-4	-6	60	0	2	44
18.5549	0	100	154	12	249	306	39	95	147	53	218	282	14	4	5	-75	0	1	-92	-4	-6	58	-1	3	42
18.6778	0	100	155	12	249	305	38	95	147	53	218	284	14	4	6	-74	0	1	-91	-4	-6	58	-1	1	42
18.8006	0	100	155	12	249	305	41	96	147	54	218	285	13	3	5	-73	0	0	-92	-5	-5	58	0	2	44
18.9235	0	99	156	12	248	304	40	95	148	54	218	286	13	4	6	-74	-1	0	-95	-5	-6	58	0	0	43
19.0464	0	100	157	13	250	304	40	96	150	54	218	287	13	4	7	-73	-1	0	-92	-4	-5	58	-1	1	45
19.1693	0	100	158	12	249	305	40	96	150	55	218	289	11	4	5	-71	0	0	-91	-5	-5	59	0	0	45
19.2922	0	100	155	13	249	306	39	95	148	53	218	283	13	5	5	-74	-1	2	-92	-5	-6	59	0	3	43
19.415	0	99	155	12	249	304	41	95	147	53	218	285	13	3	6	-76	-1	0	-93	-5	-6	58	0	1	43
19.5379	0	100	154	12	249	305	40	95	147	54	218	284	14	4	5	-74	-1	1	-91	-5	-6	57	0	2	44
19.6608	0	100	155	13	248	305	40	95	148	54	218	285	13	4	5	-73	0	0	-91	-5	-6	59	-1	1	44
19.7837	0	100	156	12	249	305	41	96	149	54	218	287	12	4	5	-73	0	0	-93	-5	-6	59	-1	0	45
19.9066	0	100	158	13	249	305	42	96	150	54	218	288	12	4	5	-73	-1	-1	-93	-4	-5	59	0	0	46
20.0294	0	99	157	13	248	305	40	96	149	54	218	287	12	5	5	-72	0	0	-91	-5	-6	59	-1	0	45
20.1523	0	100	155	12	248	304	39	96	147	54	217	281	14	4	6	-74	0	2	-90	-5	-5	59	0	3	42
20.2752	0	100	155	12	249	304	40	95	149	54	217	284	14	4	5	-74	-1	0	-93	-5	-6	59	0	1	43
20.3981	0	99	155	12	247	303	40	96	149	54	217	285	14	4	5	-74	0	0	-94	-5	-6	58	0	0	43
20.521	0	100	157	12	249	304	40	95	149	54	218	285	14	4	4	-72	-1	0	-92	-4	-6	58	-1	1	44
20.6438	0	100	157	13	248	305	42	96	150	54	217	287	11	3	6	-71	-1	-1	-91	-5	-5	59	0	1	45
20.7667	0	100	158	13	248	305	42	96	151	55	217	289	11	4	5	-71	0	0	-94	-5	-5	59	-1	0	46
20.8896	0	100	156	13	248	306	39	96	149	54	217	286	13	4	5	-73	0	0	-94	-5	-6	59	-1	1	44
21.0125	0	100	156	12	247	303	40	95	149	54	217	286	14	3	6	-73	-1	0	-90	-5	-6	59	-1	0	44
21.1354	0	100	156	12	247	303	40	95	148	54	218	287	13	4	5	-73	-1	0	-90	-5	-6	59	-1	0	44
21.2582	0	100	156	13	249	303	41	96	149	54	217	288	13	4	5	-72	0	0	-93	-5	-5	59	0	1	45
21.3811	0	100	158	13	249	305	41	96	150	54	217	289	13	4	6	-73	0	0	-94	-4	-6	59	-1	0	44
21.504	0	100	157	12	248	307	42	96	151	55	218	291	12	4	6	-70	-1	0	-91	-4	-6	59	0	0	46
21.6269	0	100	158	14	248	308	40	96	150	55	218	288	11	4	5	-70	0	0	-90	-4	-6	59	0	1	45
21.7498	0	100	156	12	247	307	40	95	148	55	218	284	14	4	5	-74	0	2	-93	-4	-5	59	-1	4	43
21.8726	0	100	156	13	248	303	40	95	148	54	218	287	14	4	6	-74	0	0	-94	-4	-6	59	0	0	43
21.9955	0	99	157	13	248	306	40	95	148	54	218	286	13	4	6	-73	0	0	-90	-5	-6	59	0	2	44
22.1184	0	100	156	12	247	305	40	95	150	54	217	288	14	3	5	-72	0	-1	-92	-4	-6	58	0	0	45
22.2413	0	101	157	13	249	305	41	97	150	54	218	290	13	4	6	-73	0	0	-94	-5	-5	59	0	0	45
22.3642	0	101	158	13	249	307	42	97	152	55	218	291	12	4	6	-71	0	0	-93	-5	-6	60	0	1	46
22.487	0	101	157	14	247	306	38	95	151	54	218	289	13	4	5	-71	-1	0	-91	-5	-6	60	0	1	44
22.6099	0	99	155	12	248	306	38	94	148	55	218	285	14	5	6	-73	0	2	-91	-5	-6	59	-1	3	42
22.7328	0	100	155	13	247	307	39	95	147	54	217	285	14	4	5	-75	0	1	-93	-4	-6	58	-1	2	43
22.8557	0	99	155	12	248	302	39	95	148	54	218	287	15	4	5	-74	-1	0	-93	-5	-6	59	0	0	43
22.9786	0	100	156	13	247	305	41	95	150	54	217	287	12	4	5	-72	0	1	-90	-4	-6	59	-1	2	45
23.1014	0	100	156	12	248	304	40	96	150	55	217	285	13	4	6	-72	-1	1	-92	-5	-5	59	0	1	45
23.2243	0	100	157	12	248	304	42	95	151	56	217	289	11	3	5	-72	0	0	-94	-4	-6	59	0	0	46
23.3472	0	100	158	14	248	305	40	95	152	54	218	290	13	4	6	-72	0	0	-93	-5	-6	60	0	0	45
23.4701	0	99	156	13	248	302	38	95	148	54	217	286	14	4	6	-73	0	0	-91	-5	-6	59	0	0	43
23.593	0	100	155	13	248	304	39	95	149	55	218	286	13	4	6	-73	0	0	-92	-5	-5	59	-1	2	44
23.7158	0	100	155	11	248	303	40	95	149	54	218	287	14	4	5	-75	0	0	-94	-5	-5	58	-1	0	43
23.8387	0	100	156	13	248	303	40	96	150	54	217	288	14	3	5	-74	-1	0	-92	-6	-6	58	0	0	44
23.9616	0	101	157	12	248	304	41	95	150	55	218	289	12	4	5	-72	-1	0	-91	-5	-6	59	-1	0	46
24.0845	0	100	159	12	248	306	42	96	151	55	218	289	12	4	5	-72	-1	0	-92	-5	-5	59	-1	0	46
24.2074	0	100	157	14	248	304	39	95	151	53	218	290	13	4	5	-74	-1	0	-95	-4	-6	59	-1	0	44
24.3302	0	100	155	12	248	303	39	95	148	54	217	288	14	4	5	-76	0	-1	-93	-5	-6	58	0	0	44
24.4531	0	99	156	12	248	304	38	95	149	54	217	285	15	4	5	-75	-1	0	-90	-5	-6	59	-1	1	41
24.576	0	100	156	12	248	302	40	96	150	55	217	287	14	3	5	-74	0	-1	-92	-5	-6	58	-1	0	44
24.6989	0	100	157	12	248	303	40	96	150	54	217	288	14	4	6	-75	-1	0	-95	-5	-6	59	0	0	44
24.8218	0	99	157	13	248	303	41	96	151	55	218	289	13	4	6	-74	-1	0	-94	-5	-6	59	0	0	45
24.9446	0	100	158	12	248	305	41	96	153	55	218	289	12	5	5	-72	-1	0	-91	-5	-6	58	0	0	46
25.0675	0	101	160	13	249	306	41	97	153	55	218	291	12	4	5	-72	0	0	-93	-5	-6	59	-1	0	46
25.1904	0	100	157	13	248	306	39	95	148	54	217	284	14	3	6	-76	-1	2	-94	-4	-6	60	-1	3	43
25.3133	0	100	156	12	247	304	39	95	149	55	217	285	15	3	6	-76	-1	0	-92	-5	-6	58	0	1	43
25.4362	0	100	156	12	246	304	38	95	149	54	217	285	15	4	6	-75	-1	0	-91	-5	-6	59	-1	1	43
25.559	0	99	156	13	247	304	40	96	149	54	216	282	13	4	5	-75	0	1	-92	-4	-6	59	0	3	44
25.6819	0	100	157	12	247	302	40	96	150	55	217	287	14	3	5	-75	0	-1	-95	-5	-5	59	-1	1	44
25.8048	0	101	159	12	248	304	41	97	152	55	217	288	13	4	5	-73	0	0	-93	-5	-5	59	-1	0	44
25.9277	0	101	160	12	248	305	41	96	153	56	217	290	11	4	6	-71	-1	-1	-92	-5	-5	60	-1	0	46
26.0506	0	100	160	14	248	304	39	97	152	54	218	290	12	4	6	-71	0	0	-94	-5	-6	60	-1	0	44
26.1734	0	100	156	13	248	303	40	96	150	54	217	287	14	4	6	-75	-1	0	-95	-5	-6	59	0	0	43
26.2963	0	99	157	13	248	303	40	96	151	54	217	288	14	3	5	-74	-1	-1	-92	-4	-6	58	-1	0	44
26.4192	0	100	157	11	247	304	39	96	151	55	217	288	13	4	5	-73	0	0	-91	-5	-6	58	0	1	43
26.5421	0	100	158	13	247	304	40	96	151	55	217	289	13	4	5	-74	0	0	-93	-5	-6	59	0	0	44
26.665	0	100	159	12	249	304	42	97	153	55	218	290	12	4	6	-74	-1	0	-94	-5	-6	59	0	0	45
26.7878	0	101	160	12	249	306	42	96	154	55	218	291	12	4	6	-72	0	0	-92	-5	-6	60	-1	0	46
26.9107	0	100	159	14	249	305	37	96	152	55	217	290	14	4	6	-71	-1	0	-90	-5	-6	60	-1	1	44
27.0336	0	100	157	12	248	303	38	95	150	55	217	288	14	4	5	-74	-1	-1	-92	-5	-6	59	0	0	43
27.1565	0	100	157	12	248	303	39	96	150	55	218	287	14	4	4	-75	0	-1	-94	-5	-5	59	0	0	43
27.2794	0	100	157	12	248	304	40	96	150	54	218	289	13	3	5	-74	-1	0	-91	-5	-5	58	0	1	43
27.4022	0	101	158	13	248	305	41	96	152	55	217	289	12	4	6	-73	0	0	-89	-5	-6	59	0	0	44
27.5251	0	100	160	12	248	305	40	96	153	55	218	290	13	4	6	-72	0	0	-94	-5	-7	59	0	1	44
27.648	0	101	160	13	249	306	42	97	154	55	219	292	12	4	5	-73	0	0	-94	-4	-6	59	0	0	45
27.7709	0	101	161	13	249	308	39	97	155	56	218	292	14	4	6	-70	0	-1	-93	-4	-6	61	0	0	45
27.8938	0	100	157	13	248	306	37	96	150	54	218	287	14	4	6	-73	0	0	-90	-5	-6	59	-1	2	41
28.0166	0	100	157	13	248	303	39	96	150	55	218	288	14	5	6	-75	0	0	-93	-5	-5	60	0	0	43
28.1395	0	100	157	12	248	305	40	95	150	55	218	284	14	4	5	-75	-1	1	-94	-5	-6	59	-1	3	43
28.2624	0	100	157	12	249	302	39	96	150	55	218	287	14	4	6	-73	-1	0	-91	-6	-6	58	-1	0	43
28.3853	0	101	158	12	250	303	40	96	151	55	218	288	12	4	5	-72	-1	-1	-91	-5	-6	60	-1	0	44
28.5082	0	100	160	12	250	304	40	97	153	56	219	288	13	4	5	-72	0	0	-95	-5	-6	60	-1	0	44
28.631	0	101	161	12	250	305	42	97	156	56	219	291	13	4	6	-72	0	0	-94	-4	-6	60	-1	0	47
28.7539	0	101	159	13	250	306	39	97	154	55	220	291	12	4	5	-71	-1	0	-91	-5	-6	61	-1	0	45
28.8768	0	100	157	12	250	304	38	96	150	55	218	289	14	4	5	-73	0	0	-92	-4	-6	59	0	0	41
28.9997	0	100	158	13	250	304	38	95	152	55	218	289	14	4	6	-74	-1	-1	-94	-4	-6	59	0	0	44
29.1226	0	100	158	12	250	304	39	96	153	55	218	289	14	5	5	-74	-1	-1	-95	-5	-7	59	-1	1	43
29.2454	0	100	160	12	250	305	41	96	154	56	219	291	12	4	5	-72	0	-1	-90	-4	-6	60	0	0	45
29.3683	0	101	161	12	251	306	42	96	154	56	219	292	11	4	6	-70	0	-1	-92	-4	-6	61	0	0	45
29.4912	0	101	161	12	251	308	42	97	156	57	220	292	12	5	6	-70	-1	0	-94	-4	-6	61	-1	0	46
29.6141	0	101	161	14	249	308	40	96	154	56	220	293	13	5	5	-70	0	0	-95	-5	-7	61	-1	0	44
29.737	0	101	157	12	250	305	38	96	151	55	219	291	14	5	6	-73	0	0	-90	-5	-6	59	-1	0	42
29.8598	0	101	158	12	250	307	38	96	151	55	218	288	14	3	5	-72	0	1	-91	-4	-6	59	0	2	42
29.9827	0	101	158	12	249	305	39	96	152	55	219	290	14	4	6	-73	0	0	-94	-5	-6	59	-1	1	43
30.1056	0	100	159	13	250	307	40	96	153	55	220	291	14	4	5	-74	0	0	-93	-4	-6	60	0	0	44
30.2285	0	101	160	12	250	306	40	97	154	56	219	291	13	4	6	-71	0	-1	-90	-4	-6	60	-1	0	45
30.3514	0	101	160	12	250	308	41	97	154	57	219	293	11	4	5	-71	0	0	-92	-4	-6	60	0	0	45
30.4742	0	101	162	13	250	308	41	98	156	56	219	293	13	4	6	-70	-1	-1	-94	-5	-6	61	0	0	47
30.5971	0	101	159	13	250	309	38	97	153	56	219	291	14	4	5	-72	-2	1	-94	-5	-6	60	-1	2	43
30.72	0	100	158	12	249	306	38	95	151	56	219	289	14	3	6	-72	0	1	-90	-4	-7	60	0	2	42
30.8429	0	100	158	12	249	305	38	96	152	55	220	288	14	4	6	-72	0	1	-92	-4	-6	60	0	3	43
30.9658	0	100	157	12	249	304	39	96	151	55	219	287	14	5	6	-74	-2	1	-94	-5	-6	60	0	1	43
31.0886	0	101	159	12	250	304	40	96	153	56	219	289	13	4	6	-73	0	0	-93	-4	-6	60	-1	0	44
31.2115	0	101	161	12	249	306	40	97	154	56	219	291	12	4	6	-70	0	-1	-91	-5	-6	60	0	0	45
31.3344	0	100	161	12	250	307	42	97	155	56	220	291	11	4	6	-70	0	0	-93	-5	-6	60	0	0	45
31.4573	0	101	160	14	249	307	38	96	154	54	220	290	14	4	5	-72	-1	1	-96	-5	-7	60	-1	2	43
31.5802	0	100	157	13	249	305	39	96	151	55	219	290	14	4	5	-74	0	0	-93	-5	-6	61	0	1	43
31.703	0	100	159	12	249	306	38	96	153	55	219	291	14	4	5	-72	-1	-1	-91	-4	-6	59	-1	0	42
31.8259	0	100	159	12	250	305	40	97	151	56	220	290	13	3	6	-73	-1	0	-92	-4	-6	59	0	0	43
31.9488	0	100	161	13	250	306	41	96	153	55	220	291	13	4	6	-74	-1	0	-95	-5	-5	60	-1	0	44
32.0717	0	101	161	12	250	307	41	97	154	56	219	293	14	4	6	-71	0	0	-93	-5	-7	60	0	0	44
32.1946	0	101	162	12	250	308	42	97	156	56	220	294	12	4	6	-70	0	0	-92	-4	-6	61	0	0	45
32.3174	0	101	162	14	250	308	39	97	156	55	219	294	13	4	6	-70	0	0	-93	-5	-6	60	-1	0	46
32.4403	0	99	157	13	250	307	40	95	151	55	219	290	14	4	5	-74	0	0	-94	-5	-7	59	0	1	43
32.5632	0	101	157	12	251	307	39	96	151	55	220	289	15	3	5	-74	-1	1	-91	-5	-6	59	0	1	43
32.6861	0	100	158	11	249	306	39	95	151	56	219	289	15	4	6	-75	0	0	-92	-4	-6	59	0	0	42
32.809	0	100	158	13	250	306	40	96	151	54	219	291	14	3	6	-74	0	0	-93	-5	-6	59	0	0	44
32.9318	0	100	160	13	250	307	41	97	153	55	219	291	14	4	5	-75	-2	-1	-95	-5	-6	59	-1	0	44
33.0547	0	100	161	13	250	307	41	96	155	55	219	292	12	4	6	-73	-1	0	-92	-5	-6	60	0	0	46
33.1776	0	101	161	13	250	308	41	97	156	55	218	292	12	4	5	-71	-1	0	-92	-4	-6	59	0	0	46
33.3005	0	99	157	13	249	306	39	95	151	55	219	289	13	4	5	-74	0	0	-94	-5	-7	59	-1	2	44
33.4234	0	100	156	12	249	306	40	95	149	54	218	284	14	3	6	-78	-1	2	-94	-4	-7	58	-1	3	44
33.5462	0	100	156	12	249	304	39	95	149	53	218	285	14	4	6	-77	0	0	-91	-4	-6	58	-1	1	43
33.6691	0	99	157	12	249	305	40	95	150	53	218	283	13	4	5	-76	-1	3	-91	-4	-6	58	-1	3	44
33.792	0	99	157	13	249	303	41	95	151	54	219	288	13	3	5	-77	0	0	-95	-5	-6	58	0	0	45
33.9149	0	100	159	12	249	304	41	95	152	54	219	289	14	4	6	-76	0	-1	-95	-5	-6	58	0	0	45
34.0378	0	100	159	12	250	306	41	96	154	55	218	290	13	4	5	-74	0	0	-92	-5	-6	58	-1	0	47
34.1606	0	100	159	15	249	307	38	95	152	53	218	288	14	4	5	-74	0	0	-94	-5	-7	59	-1	2	43
34.2835	0	100	156	12	249	304	40	95	149	54	218	285	15	4	5	-78	0	1	-95	-5	-6	59	0	2	44
34.4064	0	100	157	12	249	306	41	95	150	53	218	284	14	5	6	-78	0	1	-95	-5	-6	57	-1	4	43
34.5293	0	98	156	13	249	303	39	95	149	52	218	287	16	4	6	-77	-1	-1	-92	-4	-7	57	0	0	43
34.6522	0	100	157	12	249	303	41	96	150	54	218	287	14	4	6	-76	0	0	-93	-5	-5	57	-1	0	44
34.775	0	100	157	13	248	304	42	96	151	53	218	289	13	4	6	-76	-1	0	-96	-4	-6	58	0	0	45
34.8979	0	100	159	13	250	306	42	96	153	54	218	290	14	3	5	-75	0	0	-95	-4	-5	58	0	0	45
35.0208	0	99	157	13	248	307	39	95	150	53	218	285	15	3	6	-76	0	2	-93	-5	-6	58	-1	3	42
35.1437	0	99	155	12	249	304	41	95	149	53	218	285	14	4	5	-78	0	1	-92	-5	-6	57	0	1	44
35.2666	0	99	156	12	248	306	40	94	149	53	218	285	15	4	5	-78	0	2	-96	-4	-6	57	0	4	44
35.3894	0	99	157	12	250	305	41	95	150	53	218	287	14	3	5	-78	0	0	-93	-4	-6	57	-1	2	45
35.5123	0	99	157	12	250	305	42	96	150	54	218	289	12	4	6	-76	-1	0	-91	-4	-6	58	0	0	46
35.6352	0	100	158	13	249	306	42	95	151	54	218	290	13	4	5	-75	-1	0	-95	-4	-6	58	0	0	45
35.7581	0	101	160	14	249	306	40	96	152	53	218	291	14	3	5	-76	0	-1	-96	-5	-6	58	-1	0	46
35.881	0	99	155	13	250	306	40	96	148	53	218	285	14	4	5	-78	0	1	-93	-4	-6	58	-1	2	43
36.0038	0	100	154	12	249	305	39	95	148	52	218	284	15	5	5	-77	0	2	-92	-5	-6	57	0	3	43
36.1267	0	99	154	12	250	305	41	95	148	53	218	283	14	3	5	-78	-1	2	-94	-4	-6	57	-1	3	45
36.2496	0	99	156	12	250	303	40	95	149	53	218	287	15	3	5	-78	-1	0	-96	-5	-7	58	0	0	44
36.3725	0	100	157	13	248	304	41	96	150	53	218	288	14	4	5	-77	0	0	-94	-5	-6	57	-1	0	45
36.4954	1	100	157	13	248	305	42	94	151	53	220	290	12	4	6	-76	-1	-1	-92	-4	-6	58	0	0	46
36.6182	0	100	159	14	250	306	41	96	151	53	219	290	13	4	5	-74	-2	0	-95	-6	-5	59	-1	0	46
36.7411	0	98	156	13	249	308	40	95	148	53	218	285	13	4	5	-78	-1	2	-96	-5	-5	58	0	3	44
36.864	0	99	155	12	248	304	40	94	148	53	218	286	14	4	5	-77	-1	1	-92	-5	-7	58	-1	2	44
36.9869	0	99	156	13	248	305	40	95	150	53	219	286	14	4	6	-76	-2	0	-92	-5	-6	57	0	1	44
37.1098	0	100	156	13	249	304	41	95	149	53	218	288	13	3	5	-77	0	0	-96	-5	-5	58	-1	0	45
37.2326	0	100	157	13	249	305	41	96	151	53	217	289	14	4	5	-77	-1	-2	-96	-5	-7	58	0	0	45
37.3555	0	101	159	12	249	306	41	96	151	53	218	290	12	4	5	-74	0	0	-93	-4	-6	58	-1	0	46
37.4784	0	101	160	13	249	307	40	96	152	53	218	292	13	4	5	-73	0	0	-92	-5	-6	59	0	0	47
37.6013	0	100	156	13	249	305	40	95	149	53	218	290	14	4	6	-76	0	0	-95	-5	-5	58	0	1	43
37.7242	0	100	156	12	249	305	41	95	150	54	219	289	13	4	6	-76	0	0	-94	-5	-6	58	0	0	45
37.847	0	100	157	13	249	306	40	95	151	54	218	290	14	4	5	-75	-1	0	-91	-4	-6	58	-1	0	44
37.9699	0	100	157	13	249	306	41	95	151	53	219	292	13	5	6	-74	0	0	-93	-4	-6	58	0	1	44
38.0928	0	100	158	13	250	307	41	96	152	54	220	292	13	5	5	-75	-1	0	-96	-4	-6	58	-1	1	45
38.2157	0	101	160	13	250	308	44	96	154	55	220	293	13	3	5	-73	0	0	-94	-5	-6	59	0	1	46
38.3386	0	100	159	14	249	308	39	96	152	53	219	293	13	4	5	-72	0	0	-92	-5	-6	60	0	0	45
38.4614	0	99	156	13	249	306	41	95	149	54	219	291	13	4	6	-74	-1	-1	-92	-4	-6	59	0	1	43
38.5843	0	100	157	12	249	307	39	95	150	54	219	291	14	4	6	-75	-1	0	-95	-5	-5	59	0	2	44
38.7072	0	99	157	12	250	306	40	95	151	55	219	291	13	4	6	-74	0	0	-93	-4	-6	59	0	0	44
38.8301	0	100	158	12	250	308	41	97	152	55	220	292	12	3	5	-72	-1	0	-91	-4	-6	59	0	0	46
38.953	0	100	159	12	250	308	41	96	152	55	219	294	13	4	6	-72	-1	0	-94	-4	-6	60	-1	0	45
39.0758	0	100	160	13	250	309	41	96	154	55	219	294	13	4	6	-72	-1	0	-94	-4	-5	60	0	0	47
39.1987	0	101	160	15	250	309	40	96	154	54	220	295	13	4	6	-70	-1	0	-94	-5	-6	61	0	0	46
39.3216	0	100	157	12	249	310	37	96	150	55	219	289	14	4	6	-73	-1	1	-91	-5	-6	59	-1	3	42
39.4445	0	99	157	12	249	308	40	95	150	55	220	290	13	4	6	-73	0	0	-92	-5	-6	59	0	2	44
39.5674	0	100	156	12	249	307	40	96	150	55	219	291	14	4	5	-74	0	0	-95	-5	-5	59	-1	0	43
39.6902	0	99	158	12	250	307	40	95	151	55	220	292	14	4	6	-72	0	0	-92	-4	-6	60	0	0	44
39.8131	0	100	158	12	249	308	42	95	153	55	220	293	11	5	5	-71	0	0	-91	-5	-7	59	0	0	45
39.936	0	100	159	13	250	308	41	96	154	55	220	294	13	4	6	-71	0	0	-95	-5	-7	61	0	0	45
40.0589	0	100	162	12	250	310	41	97	155	56	219	295	13	4	6	-70	-1	0	-94	-5	-6	60	0	1	47
40.1818	0	100	159	13	250	308	39	96	153	55	219	294	13	3	6	-70	0	0	-92	-5	-6	61	-1	0	44
40.3046	0	100	157	12	250	306	39	94	150	55	219	290	13	4	6	-71	-1	0	-91	-6	-6	60	-1	2	43
40.4275	0	100	157	12	250	305	39	96	151	55	219	291	13	4	5	-73	0	0	-93	-5	-6	60	-1	0	44
40.5504	0	100	158	12	249	306	40	95	152	55	219	292	13	3	5	-73	-1	0	-94	-5	-6	59	0	0	43
40.6733	0	100	158	12	250	307	40	95	152	56	219	293	12	4	5	-70	0	0	-90	-5	-5	60	0	1	45
40.7962	0	100	160	12	250	307	41	96	154	57	220	293	12	4	5	-68	-1	0	-91	-5	-6	61	0	0	45
40.919	0	101	160	13	250	309	43	95	155	56	220	294	11	4	5	-70	-1	0	-94	-5	-6	60	0	0	45
41.0419	0	100	161	13	250	309	40	96	154	56	220	295	12	4	6	-70	-1	0	-95	-5	-7	61	-1	0	45
41.1648	0	100	158	12	250	306	39	95	152	56	220	294	13	4	5	-70	0	0	-90	-5	-7	60	-1	0	43
41.2877	0	100	158	12	250	308	39	96	153	56	219	293	13	4	6	-71	0	0	-92	-4	-5	60	-1	0	43
41.4106	0	100	159	13	250	308	40	96	153	56	220	293	13	3	5	-72	-1	-1	-94	-5	-7	60	0	1	44
41.5334	0	100	159	13	250	309	40	96	153	56	220	294	13	5	6	-71	0	0	-93	-5	-6	60	0	0	43
41.6563	0	100	161	13	250	308	40	96	155	56	220	295	12	4	6	-69	0	0	-91	-5	-6	60	0	0	45
41.7792	0	101	162	12	251	310	42	97	154	57	221	296	11	4	7	-68	-1	0	-93	-6	-5	61	0	0	45
41.9021	0	101	162	13	251	311	40	96	157	56	221	297	13	3	5	-70	-1	0	-94	-5	-5	61	0	1	46
42.025	0	99	158	13	251	309	38	96	153	56	220	295	14	5	5	-72	-1	0	-92	-5	-6	61	0	0	42
42.1478	0	100	157	12	250	308	38	96	152	56	219	293	14	4	6	-71	0	-1	-90	-5	-6	60	-1	1	41
42.2707	0	99	158	12	250	308	39	95	152	55	220	291	13	4	5	-73	-2	0	-93	-5	-6	60	0	2	43
42.3936	0	100	157	12	251	306	39	95	152	56	220	292	13	4	6	-74	-1	-1	-95	-5	-6	59	0	1	43
42.5165	0	100	158	12	250	307	40	96	153	56	220	293	13	4	6	-72	-1	0	-92	-5	-6	60	0	0	43
42.6394	0	101	160	12	251	308	41	96	154	56	220	294	12	4	5	-70	0	0	-90	-5	-6	60	0	0	45
42.7622	0	101	161	13	251	309	41	96	156	56	220	295	12	4	6	-71	-1	0	-94	-5	-7	60	-1	0	44
42.8851	0	100	160	13	251	310	38	96	153	56	220	292	13	4	6	-72	0	0	-94	-6	-6	61	-1	2	44
43.008	0	99	157	12	250	308	39	95	151	55	219	287	13	4	6	-75	-1	1	-90	-5	-6	59	0	3	42
43.1309	0	100	157	12	249	307	38	95	150	55	219	286	14	4	5	-74	-1	2	-91	-4	-6	59	-1	3	42
43.2538	0	99	157	12	249	304	39	95	150	54	218	283	13	3	6	-76	0	2	-93	-5	-7	59	0	3	43
43.3766	0	99	158	11	249	302	39	96	152	55	219	288	14	4	6	-76	-1	0	-95	-5	-7	59	0	0	43
43.4995	0	100	159	12	248	304	40	96	153	55	218	288	14	5	6	-73	-1	0	-91	-5	-6	59	-1	0	44
43.6224	0	100	159	12	250	305	41	97	155	55	220	290	12	4	6	-73	-1	-1	-91	-5	-6	59	0	0	46
43.7453	0	100	161	12	249	305	40	96	156	55	218	291	14	4	5	-73	-1	0	-95	-4	-6	59	0	0	45
43.8682	0	99	157	14	249	305	40	94	152	54	218	287	13	5	6	-76	-1	0	-94	-5	-6	59	0	1	43
43.991	0	99	157	12	249	303	39	95	151	54	218	289	15	4	5	-74	-1	0	-91	-5	-6	59	-1	0	42
44.1139	0	99	157	13	249	305	38	95	151	54	217	285	14	5	5	-75	0	2	-92	-4	-7	59	-1	3	43
44.2368	0	99	157	12	248	304	40	96	152	54	219	287	15	4	5	-76	0	-1	-95	-5	-6	58	0	0	44
44.3597	0	100	158	13	249	304	41	96	153	54	218	289	14	4	5	-75	0	0	-94	-5	-6	58	-1	0	44
44.4826	0	99	159	12	249	304	41	96	154	55	218	290	13	5	6	-73	0	-1	-91	-4	-7	59	0	0	46
44.6054	0	101	160	12	249	305	42	96	154	55	218	290	12	4	6	-72	-1	0	-93	-4	-7	59	0	0	46
44.7283	0	99	157	14	249	305	39	95	152	54	218	287	13	4	6	-76	-1	0	-96	-5	-6	60	-1	1	44
44.8512	0	99	156	12	248	304	40	94	150	55	218	285	13	4	6	-77	0	1	-93	-5	-7	58	-1	2	43
44.9741	0	99	155	11	249	305	39	95	150	54	218	283	15	4	6	-76	0	2	-91	-5	-5	58	0	3	43
45.097	0	99	156	12	248	303	40	94	150	54	218	285	13	4	6	-76	0	0	-93	-5	-6	58	0	3	44
45.2198	0	99	157	12	248	302	40	95	152	53	217	287	15	4	5	-77	0	0	-96	-5	-6	58	0	0	44
45.3427	0	100	158	13	248	303	40	95	152	54	217	287	14	4	5	-75	0	0	-94	-4	-7	58	0	0	45
45.4656	0	100	159	12	249	303	42	96	152	55	217	288	12	4	5	-73	0	0	-92	-5	-7	58	0	0	46
45.5885	0	100	159	14	248	304	38	95	152	54	217	287	14	3	5	-74	0	0	-95	-5	-6	60	0	1	43
45.7114	0	100	155	12	248	304	40	95	149	55	217	282	13	4	5	-79	0	2	-95	-5	-6	59	-1	3	44
45.8342	0	99	155	13	248	303	39	95	150	53	218	280	14	4	5	-77	0	1	-92	-5	-6	58	0	3	43
45.9571	0	99	155	12	247	302	39	94	149	54	217	280	15	4	5	-77	0	2	-92	-5	-6	57	0	3	42
46.08	0	99	156	12	247	300	41	94	149	54	217	281	13	4	5	-77	-1	0	-94	-5	-6	57	0	2	44
46.2029	0	99	156	13	247	299	39	94	150	53	216	281	15	4	6	-77	0	0	-96	-4	-6	58	0	1	44
46.3258	0	100	158	12	248	300	41	96	151	54	216	283	14	4	5	-75	0	0	-93	-4	-6	58	0	1	46
46.4486	0	99	160	12	247	301	41	95	154	55	217	285	12	4	6	-74	-1	0	-92	-6	-7	59	0	0	46
46.5715	0	99	157	14	247	300	38	95	151	53	216	282	13	4	5	-75	0	0	-96	-4	-6	59	0	1	44
46.6944	0	99	155	12	247	302	40	94	150	54	216	279	14	4	6	-78	-1	2	-96	-4	-6	58	0	3	43
46.8173	0	98	155	12	247	298	40	95	149	54	215	277	14	4	6	-77	0	2	-93	-5	-5	58	-1	3	44
46.9402	0	98	156	11	247	300	40	95	149	54	216	278	13	4	6	-77	-1	2	-92	-6	-6	57	0	3	44
47.063	0	99	157	12	247	298	41	96	151	54	217	281	12	4	6	-76	0	0	-95	-4	-6	58	-1	0	45
47.1859	0	100	158	13	247	299	41	95	151	54	216	283	13	4	5	-77	0	-1	-96	-6	-7	58	0	1	45
47.3088	0	100	159	13	248	302	42	96	153	54	218	284	12	4	6	-74	0	0	-93	-5	-6	59	-1	0	47
47.4317	0	99	157	13	248	301	38	95	151	54	217	282	13	4	5	-75	0	0	-93	-5	-6	58	0	1	44
47.5546	0	99	155	12	247	301	39	95	150	54	216	279	14	5	5	-77	-1	1	-95	-5	-6	58	0	3	44
47.6774	0	99	156	12	248	300	39	95	149	53	216	281	14	4	6	-77	-1	1	-95	-5	-6	58	-1	1	43
47.8003	0	99	157	12	248	299	39	95	151	53	217	281	14	4	6	-75	-1	0	-92	-4	-6	58	0	0	44
47.9232	0	99	157	12	248	299	40	95	151	54	217	283	13	4	6	-75	0	0	-93	-5	-5	58	0	0	45
48.0461	0	100	158	12	248	300	41	96	153	55	217	285	12	4	6	-75	0	0	-96	-5	-6	59	0	0	46
48.169	0	100	160	12	250	301	42	95	153	56	218	285	12	4	6	-74	0	0	-95	-5	-6	60	0	0	46
48.2918	0	101	160	13	248	302	40	95	154	55	217	287	11	4	6	-71	0	0	-92	-5	-5	61	0	0	46
48.4147	0	99	157	13	248	302	39	94	151	54	217	282	12	4	6	-75	0	0	-92	-4	-7	59	0	1	45
48.5376	0	99	157	13	249	303	39	95	151	54	217	280	14	4	6	-76	0	2	-95	-5	-7	59	0	3	44
48.6605	0	99	157	13	249	300	40	95	151	54	216	284	13	3	6	-76	-1	-1	-93	-5	-6	59	0	0	44
48.7834	0	99	157	12	247	301	39	95	151	55	216	278	12	4	6	-73	-1	2	-91	-4	-6	59	-1	4	45
48.9062	0	100	158	13	247	301	39	95	152	54	217	281	13	4	5	-73	-1	1	-93	-6	-6	59	0	1	45
49.0291	0	100	159	12	249	302	42	96	153	55	218	286	11	3	6	-74	-1	0	-95	-5	-6	59	0	0	46
49.152	0	100	161	13	248	304	42	96	155	56	219	287	12	3	7	-72	0	0	-93	-4	-6	60	0	0	45
49.2749	0	100	160	14	248	303	37	96	154	54	217	287	13	4	6	-70	-1	0	-92	-4	-6	60	-1	0	45
49.3978	0	99	157	12	249	301	40	95	151	55	218	286	12	4	6	-74	0	0	-93	-4	-6	59	-1	0	44
49.5206	0	100	158	12	248	301	39	95	152	55	217	285	13	3	6	-74	0	-1	-95	-5	-6	60	-1	0	43
49.6435	0	99	158	13	248	301	39	95	152	54	217	285	13	4	6	-72	-1	0	-92	-5	-5	60	0	0	44
49.7664	0	100	159	13	248	302	41	95	153	56	218	286	11	4	5	-71	0	0	-91	-5	-6	60	0	0	45
49.8893	0	99	159	13	249	303	40	96	154	55	218	288	12	4	6	-71	-1	0	-94	-4	-6	60	0	0	44
50.0122	0	100	160	12	248	304	41	96	156	56	219	289	12	4	6	-72	0	0	-94	-5	-6	60	0	0	47
50.135	0	100	161	14	250	305	39	95	155	55	219	290	11	3	6	-70	-1	0	-94	-5	-6	61	-1	0	45
50.2579	0	100	158	13	249	303	38	95	153	56	218	288	12	3	7	-72	0	0	-91	-4	-6	60	-1	1	44
50.3808	0	99	159	13	248	305	39	95	153	55	219	286	12	4	6	-73	0	0	-93	-4	-5	61	0	1	44
50.5037	0	100	158	12	249	306	39	95	153	56	218	283	14	4	6	-74	-1	1	-95	-5	-6	60	-1	3	43
50.6266	0	99	158	13	250	303	39	96	153	55	218	288	13	3	6	-72	-1	0	-92	-5	-6	59	0	0	44
50.7494	0	100	160	13	250	305	42	96	155	55	218	288	10	4	5	-70	-1	-1	-91	-4	-6	60	0	0	45
50.8723	0	100	161	12	249	306	42	96	155	56	220	291	11	5	6	-71	0	0	-94	-5	-6	60	-1	0	45
50.9952	0	101	161	13	249	307	41	96	157	56	220	292	12	4	6	-71	-1	0	-93	-5	-6	61	0	0	47
51.1181	0	100	161	13	250	307	38	96	154	56	219	289	11	4	6	-71	0	0	-92	-5	-6	61	0	1	44
51.241	0	100	158	13	250	307	38	95	151	55	219	285	13	4	6	-73	0	3	-91	-5	-6	60	-1	4	42
51.3638	0	99	158	12	250	306	39	96	152	55	219	286	13	5	6	-75	-1	0	-93	-5	-6	60	0	2	43
51.4867	0	100	158	12	249	303	40	95	152	55	219	287	13	4	6	-75	-2	0	-94	-5	-6	59	0	0	42
51.6096	0	100	158	12	249	303	39	95	153	55	218	288	13	4	6	-74	-1	0	-92	-4	-6	59	0	0	44
51.7325	0	100	159	13	250	305	41	96	154	55	218	289	11	4	5	-73	-1	0	-92	-5	-6	59	-1	0	45
51.8554	0	101	160	13	249	305	41	96	155	56	219	290	12	4	6	-73	-1	0	-95	-4	-6	60	-1	1	45
51.9782	0	101	162	12	250	305	42	96	157	56	219	291	11	4	5	-72	0	0	-95	-5	-7	60	-1	0	45
52.1011	0	99	160	14	250	307	38	95	154	55	219	288	12	4	6	-72	0	1	-92	-4	-6	60	0	2	44
52.224	0	99	157	12	249	306	38	95	151	55	217	285	13	4	5	-74	0	2	-92	-5	-7	59	0	3	42
52.3469	0	99	157	12	249	303	39	94	153	55	217	285	14	5	5	-76	0	1	-95	-5	-6	59	0	1	43
52.4698	0	99	158	12	248	305	39	95	152	55	217	283	15	4	6	-76	-1	2	-94	-5	-6	59	-1	3	43
52.5926	0	100	159	12	249	303	39	96	154	55	217	286	14	3	6	-74	0	0	-91	-5	-6	59	-1	0	44
52.7155	0	100	159	12	248	303	40	96	154	55	217	288	12	4	6	-73	0	0	-93	-4	-6	59	-1	0	45
52.8384	0	101	161	12	248	304	42	96	155	56	218	289	12	5	5	-75	0	0	-95	-4	-6	60	0	0	46
52.9613	0	100	161	14	249	306	40	96	155	54	218	289	12	3	6	-74	-1	0	-94	-4	-7	59	0	0	46
53.0842	0	99	158	12	249	305	38	94	152	55	217	283	14	4	6	-75	0	2	-91	-5	-7	59	-1	4	42
53.207	0	100	158	12	249	302	40	95	153	55	218	285	12	4	6	-75	-1	0	-93	-5	-6	58	0	1	44
53.3299	0	100	158	12	248	302	39	95	152	55	216	286	14	4	6	-77	0	0	-96	-5	-6	59	-1	0	44
53.4528	0	100	159	12	249	302	41	95	153	55	217	286	13	4	6	-75	0	0	-94	-5	-6	59	0	0	44
53.5757	0	100	160	13	249	304	41	97	155	55	217	287	12	4	5	-73	0	0	-91	-5	-7	60	-1	0	46
53.6986	0	101	161	12	250	306	42	96	157	56	218	289	11	4	5	-73	0	0	-94	-5	-6	60	0	0	46
53.8214	0	101	163	13	250	306	40	97	158	55	218	290	13	4	6	-72	0	-1	-95	-5	-7	61	-1	0	48
53.9443	0	99	159	13	250	307	38	95	153	55	218	285	12	4	5	-74	0	2	-92	-5	-6	60	-1	4	44
54.0672	0	100	158	12	249	305	38	96	152	55	218	283	14	5	6	-75	0	1	-92	-6	-6	59	-1	3	42
54.1901	0	99	158	12	249	304	39	95	153	55	217	285	12	3	6	-75	-1	1	-92	-4	-6	59	0	2	43
54.313	0	100	158	13	249	303	39	95	153	54	217	286	14	4	5	-77	-1	-1	-95	-4	-6	58	0	0	43
54.4358	0	100	160	13	248	304	40	97	155	55	217	287	13	5	6	-74	0	0	-94	-6	-6	59	0	0	45
54.5587	0	101	160	12	249	305	41	96	154	55	218	289	12	4	6	-73	-1	0	-91	-4	-6	59	0	0	46
54.6816	0	101	161	12	249	305	42	96	156	56	218	289	12	5	5	-73	-1	0	-94	-5	-6	60	0	1	46
54.8045	0	100	162	14	248	306	39	96	156	55	218	290	12	4	6	-73	0	0	-96	-4	-6	60	0	0	45
54.9274	0	99	157	13	249	305	38	95	152	55	218	284	13	3	5	-75	-1	1	-92	-4	-7	60	-1	3	43
55.0502	0	100	158	12	249	305	38	95	152	55	217	283	13	4	6	-75	0	2	-91	-4	-7	59	-1	3	42
55.1731	0	99	157	11	248	305	39	95	151	55	218	282	14	4	6	-76	-1	2	-94	-5	-7	58	-1	3	43
55.296	0	99	158	13	249	303	39	96	153	54	217	285	14	4	5	-77	0	0	-95	-5	-6	59	0	2	43
55.4189	0	99	159	12	249	302	40	96	153	56	218	287	14	4	6	-74	0	0	-93	-5	-7	59	-1	0	44
55.5418	0	101	159	12	249	303	41	96	155	55	217	286	12	4	6	-74	0	0	-92	-5	-5	59	-1	0	46
55.6646	0	101	161	12	249	303	42	96	157	56	219	288	11	4	6	-73	0	0	-95	-5	-6	60	0	0	46
55.7875	0	100	160	14	249	304	39	96	154	55	219	286	12	5	5	-73	0	0	-95	-5	-6	61	0	1	45
55.9104	0	100	158	12	247	303	38	96	151	54	217	284	14	4	5	-76	-1	1	-92	-5	-6	59	0	2	43
56.0333	0	100	158	12	248	304	37	95	152	55	217	283	14	4	6	-75	-1	2	-93	-5	-6	59	0	3	43
56.1562	0	99	157	12	249	301	39	95	152	54	217	286	14	4	6	-76	0	0	-95	-4	-6	59	0	0	43
56.279	0	101	158	12	248	301	41	96	153	55	217	286	13	3	6	-76	0	0	-95	-4	-6	59	0	0	45
56.4019	0	100	159	12	250	303	40	96	155	55	217	287	12	4	5	-74	-1	0	-91	-5	-6	59	0	0	46
56.5248	0	100	161	13	248	304	41	96	154	55	218	288	12	4	6	-72	0	0	-93	-4	-7	60	-1	0	46
56.6477	0	99	159	13	248	305	38	95	154	55	217	286	14	4	6	-75	-1	0	-96	-5	-7	60	0	2	43
56.7706	0	100	157	12	249	303	39	94	150	55	217	281	14	3	5	-77	-1	2	-95	-5	-7	59	0	3	43
56.8934	0	99	158	12	248	302	39	94	151	54	218	283	14	4	6	-75	-1	0	-91	-5	-6	59	-1	2	44
57.0163	0	99	158	12	249	302	40	95	152	55	217	283	13	3	7	-75	0	0	-92	-5	-7	59	-1	1	44
57.1392	0	100	157	12	249	301	41	96	152	54	217	283	12	4	6	-76	-1	0	-95	-5	-6	59	-1	2	45
57.2621	0	100	159	12	248	301	41	95	153	55	218	286	13	4	6	-76	0	0	-95	-4	-7	59	0	0	44
57.385	0	100	160	12	249	302	41	96	154	55	218	286	12	5	6	-74	0	0	-93	-5	-6	60	-1	1	46
57.5078	0	100	161	14	250	304	39	96	154	55	218	287	12	5	6	-72	-1	0	-92	-5	-7	60	-1	0	46
57.6307	0	99	156	12	249	302	39	95	150	54	217	284	13	4	5	-77	0	0	-95	-5	-7	59	0	1	44
57.7536	0	99	157	12	248	301	40	95	149	55	217	282	14	4	6	-78	0	0	-94	-5	-6	59	0	1	43
57.8765	0	100	156	12	248	302	38	94	151	54	217	280	15	4	6	-76	-1	1	-92	-4	-6	58	-1	4	42
57.9994	0	99	156	12	249	300	40	94	150	54	218	283	13	3	6	-76	0	0	-94	-5	-6	58	-1	0	44
58.1222	0	99	158	12	248	301	40	96	152	54	218	284	13	5	6	-77	-1	0	-97	-4	-6	58	0	0	44
58.2451	0	100	158	12	248	301	40	95	153	54	217	284	14	4	5	-75	0	-1	-94	-5	-7	59	0	0	45
58.368	0	100	159	13	248	303	41	96	155	54	218	286	12	3	5	-73	0	0	-92	-5	-6	59	0	0	46
58.4909	0	100	158	14	249	303	37	95	152	54	217	283	13	4	5	-76	0	1	-95	-5	-6	59	0	2	44
58.6138	0	99	156	11	248	303	41	95	149	54	217	280	13	4	6	-78	-1	2	-95	-5	-6	58	-1	3	43
58.7366	0	98	157	12	248	302	39	95	149	54	217	280	14	4	5	-77	-1	2	-94	-4	-6	58	0	3	43
58.8595	0	99	156	12	247	301	40	95	150	54	217	282	14	3	6	-76	-1	0	-92	-5	-7	58	0	2	43
58.9824	0	99	156	13	248	302	40	95	150	54	217	280	13	4	5	-76	0	1	-95	-4	-6	58	0	2	45
59.1053	0	99	158	12	248	300	42	96	152	54	217	284	12	4	6	-76	0	-1	-96	-5	-6	58	-1	0	46
59.2282	0	100	159	13	249	302	41	95	153	55	218	285	12	4	5	-74	-1	0	-93	-5	-5	59	0	0	46
59.351	0	101	158	14	249	301	38	96	152	54	218	285	12	4	6	-73	-1	0	-91	-4	-6	60	-1	0	47
59.4739	0	98	155	12	248	303	39	94	150	55	217	280	14	4	5	-77	-1	2	-95	-5	-5	59	-1	3	43
59.5968	0	99	157	12	249	300	40	95	150	54	217	284	14	5	5	-77	0	0	-96	-5	-5	58	0	0	44
59.7197	0	99	156	12	248	302	39	95	150	55	217	284	14	4	6	-76	-1	1	-93	-4	-6	58	-1	2	45
59.8426	0	100	157	12	248	301	40	96	152	54	217	285	14	3	6	-74	0	0	-93	-4	-7	58	0	0	44
59.9654	0	99	157	12	247	302	41	95	152	55	217	286	13	4	5	-75	0	0	-96	-5	-6	59	-1	0	46
60.0883	0	100	159	13	249	303	42	95	152	54	218	286	12	3	5	-74	-1	0	-96	-5	-6	59	0	0	46
60.2112	0	100	160	13	249	304	41	96	155	55	218	288	12	4	6	-71	-1	0	-93	-5	-6	60	-1	0	46
60.3341	0	100	157	13	249	304	39	95	151	55	217	283	13	4	5	-74	0	1	-93	-5	-6	59	0	4	44
60.457	0	99	156	13	248	303	39	94	150	54	218	282	14	4	6	-76	-1	2	-96	-5	-7	59	0	3	44
60.5798	0	99	157	13	248	301	39	95	151	54	217	285	13	4	6	-75	0	0	-95	-5	-6	59	-1	0	45
60.7027	0	99	156	12	248	303	40	94	151	55	217	285	13	4	5	-74	0	-1	-91	-5	-7	59	-1	0	46
60.8256	0	101	158	12	249	303	41	95	152	56	218	287	12	4	6	-72	-1	0	-93	-5	-6	60	0	0	46
60.9485	0	100	158	13	248	304	42	96	154	55	218	288	11	3	5	-73	0	0	-96	-4	-6	59	0	0	47
61.0714	0	100	161	12	249	305	42	96	154	56	218	289	12	4	5	-72	-1	0	-95	-5	-7	60	0	0	46
61.1942	0	99	158	13	249	304	38	95	151	55	218	288	13	4	6	-71	0	0	-92	-4	-7	60	-1	0	44
61.3171	0	99	158	13	249	304	40	95	152	55	217	288	12	4	6	-73	-1	0	-93	-5	-5	60	-1	0	44
61.44	0	99	157	13	249	304	38	95	153	55	218	288	14	4	5	-74	-1	-1	-96	-5	-6	60	0	0	44
61.5629	0	100	158	13	250	304	40	95	152	55	219	289	13	4	6	-73	0	-1	-94	-5	-6	60	0	0	45
61.6858	0	99	159	12	249	305	40	95	153	56	219	289	12	3	5	-71	-1	0	-92	-5	-6	60	-1	0	46
61.8086	0	99	160	12	249	306	42	96	154	57	218	290	11	4	6	-71	-1	0	-94	-5	-6	60	-1	0	46
61.9315	0	100	161	13	249	307	40	96	157	56	218	292	12	5	5	-71	-1	-1	-95	-5	-6	61	-1	0	47
62.0544	0	99	158	13	250	304	39	95	151	55	218	289	12	4	5	-73	-1	0	-93	-4	-7	59	-1	0	44
62.1773	0	100	157	12	249	306	37	95	152	56	219	287	15	4	6	-72	0	0	-92	-4	-6	59	0	1	42
62.3002	0	99	158	12	249	306	39	95	151	55	219	287	12	4	6	-73	0	1	-93	-5	-6	60	-1	1	44
62.423	0	99	158	12	249	305	38	95	151	55	219	286	14	4	6	-74	0	0	-96	-4	-6	59	0	1	43
62.5459	0	99	159	12	248	306	40	94	153	55	218	290	13	4	6	-72	0	0	-93	-5	-6	60	-1	0	45
62.6688	11	100	160	13	250	306	41	95	155	56	219	291	12	3	5	-71	-1	-1	-92	-5	-6	61	0	1	45
62.7917	0	100	161	13	250	307	41	95	155	56	219	292	12	4	6	-70	-1	0	-95	-5	-6	62	-1	0	46
62.9146	0	99	158	13	250	307	38	94	151	56	218	286	13	4	5	-73	-1	1	-95	-5	-6	60	0	2	43
63.0374	0	98	157	12	248	305	38	94	151	56	218	283	14	4	6	-74	0	2	-91	-5	-6	59	0	4	42
63.1603	0	99	157	13	249	305	37	95	150	55	217	283	13	4	5	-74	0	2	-92	-5	-6	60	0	3	42
63.2832	0	98	157	12	249	302	40	95	150	56	217	287	13	3	6	-74	-1	0	-94	-5	-6	60	-1	0	45
63.4061	0	100	158	13	249	302	40	94	153	55	217	287	13	4	5	-74	0	-1	-95	-5	-7	59	-1	0	45
63.529	0	99	158	13	248	303	41	96	154	55	217	288	12	4	6	-72	-1	0	-91	-5	-6	60	0	0	46
63.6518	0	100	160	13	248	305	40	96	155	56	217	289	12	4	6	-70	0	0	-93	-5	-6	61	-1	1	45
63.7747	0	99	157	13	249	305	37	94	153	55	217	284	13	4	6	-74	0	1	-95	-4	-7	61	0	3	44
63.8976	0	99	156	12	246	303	39	94	149	55	217	281	13	4	5	-76	-1	2	-95	-4	-6	59	0	2	43
64.0205	0	98	156	13	247	302	38	95	150	54	216	281	13	4	6	-74	-1	2	-92	-4	-6	59	0	3	44
64.1434	0	99	156	12	248	302	39	95	150	55	216	283	13	4	6	-74	-1	1	-93	-5	-6	59	-1	2	44
64.2662	0	99	158	14	248	302	40	96	152	54	216	285	12	4	7	-75	-1	0	-95	-5	-6	59	0	0	45
64.3891	0	99	159	12	248	302	40	95	153	56	217	286	13	4	6	-73	0	0	-96	-4	-6	59	-1	0	44
64.512	0	100	159	13	248	302	38	96	153	55	217	285	12	3	6	-71	-1	0	-93	-5	-6	60	0	0	45
64.6349	0	98	156	12	248	304	38	94	149	54	217	281	12	3	5	-74	0	2	-92	-5	-6	58	0	3	43
64.7578	0	99	155	12	248	302	39	94	149	55	217	280	13	4	5	-76	0	2	-95	-4	-6	59	0	3	44
64.8806	0	98	156	12	248	300	39	95	150	55	218	283	13	3	6	-76	0	-1	-94	-5	-6	59	-1	0	45
65.0035	0	99	156	12	248	301	39	94	151	55	217	285	13	3	5	-73	0	-1	-91	-4	-5	58	-1	0	45
65.1264	0	99	157	12	248	302	39	95	152	55	218	287	12	5	5	-74	0	0	-93	-4	-6	59	0	0	45
65.2493	0	100	158	12	248	303	41	95	153	55	218	287	12	4	6	-74	0	0	-96	-4	-6	59	-1	0	47
65.3722	0	100	158	13	249	304	39	96	153	55	218	288	13	4	6	-73	-1	0	-95	-5	-6	60	0	0	45
65.495	0	98	155	13	249	304	37	95	149	55	219	283	13	4	5	-75	0	1	-91	-5	-6	59	0	3	42
65.6179	0	99	155	13	249	304	39	95	149	55	218	281	13	4	5	-76	0	2	-93	-5	-6	59	-1	3	43
65.7408	0	98	155	12	249	304	39	94	149	55	217	281	14	4	6	-77	0	2	-95	-5	-6	58	0	4	44
65.8637	0	99	156	12	249	300	39	94	150	54	217	281	13	3	5	-76	-1	0	-93	-4	-6	58	0	2	45
65.9866	0	99	156	12	248	300	40	94	151	55	217	284	11	4	5	-74	0	0	-91	-5	-6	58	-1	0	45
66.1094	0	99	159	12	249	303	40	95	152	55	217	286	12	4	5	-74	-1	-1	-95	-4	-6	59	0	0	45
66.2323	0	99	158	12	248	301	41	95	153	56	218	286	12	5	6	-73	0	-1	-94	-5	-6	60	-1	0	48
66.3552	0	99	157	13	248	302	38	96	151	55	218	285	12	4	6	-73	0	0	-94	-5	-6	60	-1	0	45
66.4781	0	98	155	12	247	303	37	95	149	56	217	283	13	4	6	-74	0	0	-92	-5	-5	59	-1	1	42
66.601	0	99	155	12	249	301	39	94	149	55	217	285	12	4	5	-74	0	0	-93	-5	-6	59	0	0	44
66.7238	0	99	156	12	248	302	38	95	150	54	217	286	15	4	5	-76	-1	0	-95	-5	-5	58	0	0	43
66.8467	0	98	157	12	248	302	39	95	151	55	217	286	13	4	6	-74	0	0	-93	-5	-5	59	0	0	44
66.9696	0	100	158	13	249	304	41	95	151	55	217	287	12	4	6	-73	-1	0	-92	-5	-6	60	0	0	45
67.0925	0	99	159	12	249	305	41	95	153	56	217	288	12	4	6	-73	-1	-1	-95	-4	-6	60	0	0	46
67.2154	0	99	157	13	248	303	38	95	150	56	218	286	13	4	6	-75	0	0	-96	-5	-6	59	-1	1	43
67.3382	0	98	155	12	248	301	39	94	149	54	219	286	13	4	6	-75	0	0	-92	-4	-6	59	0	0	43
67.4611	0	99	156	13	248	303	38	94	150	54	218	287	13	4	5	-75	-1	0	-92	-5	-5	59	0	0	43
67.584	0	98	155	12	249	303	40	94	151	55	217	287	13	4	6	-75	0	0	-94	-4	-6	59	0	0	45
67.7069	0	98	157	12	250	303	41	94	151	55	218	288	13	5	6	-75	0	0	-96	-4	-6	60	-1	1	45
67.8298	0	99	158	12	248	305	41	95	153	55	218	288	12	4	6	-73	-1	0	-92	-5	-6	59	-1	0	45
67.9526	0	100	158	12	249	304	41	95	153	56	218	288	11	4	6	-71	-1	-1	-92	-5	-6	60	0	0	47
68.0755	0	99	158	13	249	305	37	95	152	55	218	286	13	3	5	-73	-1	1	-97	-4	-6	60	-1	1	44
68.1984	0	98	154	13	248	302	39	94	149	55	218	286	13	4	5	-76	0	0	-95	-4	-6	60	-1	0	43
68.3213	0	99	154	12	248	302	38	94	149	54	218	283	13	4	5	-75	0	0	-92	-4	-6	58	0	2	42
68.4442	0	98	155	12	249	303	39	94	149	54	217	284	13	4	6	-74	0	0	-93	-4	-6	58	-1	1	44
68.567	0	99	156	12	248	302	40	94	151	55	217	283	13	4	5	-76	-1	0	-95	-5	-5	59	-1	1	45
68.6899	0	98	157	12	248	301	40	95	150	55	217	286	13	3	6	-75	0	0	-96	-5	-6	59	0	0	44
68.8128	0	99	158	12	249	303	41	95	153	55	218	287	12	4	5	-73	0	0	-92	-5	-7	60	0	0	46
68.9357	0	100	160	13	249	304	39	96	153	55	217	288	12	4	6	-72	-1	0	-93	-4	-6	60	0	0	46
69.0586	0	98	155	13	248	305	38	94	150	55	218	283	13	5	5	-75	0	2	-96	-4	-6	60	-1	3	44
69.1814	0	99	155	12	248	302	39	94	150	55	218	286	14	4	5	-76	0	-1	-95	-4	-6	59	0	0	43
69.3043	0	99	157	12	248	303	39	93	150	55	218	283	13	4	6	-74	-1	0	-91	-4	-6	58	-1	1	44
69.4272	0	98	156	12	249	302	39	95	150	54	218	286	13	4	5	-75	0	0	-94	-5	-6	59	-1	0	44
69.5501	0	98	157	12	248	303	40	95	152	55	218	287	13	4	6	-76	-1	0	-97	-4	-6	59	0	0	45
69.673	0	100	158	12	250	303	42	96	153	55	218	288	12	4	5	-74	0	0	-94	-5	-6	60	0	0	46
69.7958	0	100	159	12	250	304	40	95	153	55	219	288	11	5	6	-72	0	-1	-93	-4	-5	60	0	0	45
69.9187	0	98	156	12	249	304	39	94	149	55	218	284	13	3	5	-75	-1	0	-93	-5	-7	59	0	1	44
70.0416	0	99	156	13	249	304	38	94	149	54	218	281	14	4	4	-77	-1	2	-96	-4	-6	59	0	3	44
70.1645	0	98	156	13	249	301	40	94	150	54	217	285	12	4	5	-75	-1	0	-94	-5	-6	59	-1	0	44
70.2874	0	98	157	12	250	303	40	95	150	55	218	286	12	4	5	-74	0	-1	-91	-5	-6	59	0	0	45
70.4102	0	99	157	12	249	303	40	95	152	55	218	286	12	4	5	-74	0	-1	-96	-5	-6	59	0	0	45
70.5331	0	100	159	12	249	305	40	95	152	56	219	288	12	4	6	-74	-1	0	-95	-4	-5	60	0	1	48
70.656	0	99	158	13	250	305	39	95	153	56	219	289	13	4	5	-72	-1	0	-95	-5	-6	60	0	0	45
70.7789	0	98	156	12	248	303	36	94	148	55	217	284	14	4	6	-75	-1	1	-92	-5	-6	59	-1	2	42
70.9018	0	99	154	12	248	303	39	94	150	55	218	284	13	4	6	-76	0	0	-94	-5	-6	59	-1	1	44
71.0246	0	98	155	12	249	305	39	94	149	55	217	283	13	4	5	-78	-1	2	-96	-4	-7	59	0	3	43
71.1475	0	99	157	12	249	302	40	94	150	55	218	285	13	3	6	-76	-1	0	-94	-5	-6	59	-1	0	44
71.2704	0	98	157	12	248	303	40	95	151	55	218	287	11	3	5	-73	-1	0	-92	-4	-6	59	0	0	45
71.3933	0	99	158	13	250	304	41	94	152	56	218	288	12	4	5	-73	0	0	-96	-4	-6	59	0	0	45
71.5162	0	99	159	12	250	306	38	96	153	56	219	289	13	4	5	-74	-1	0	-96	-4	-6	60	-1	0	46
71.639	0	99	156	13	248	304	39	95	149	54	218	286	12	4	6	-75	0	0	-92	-5	-7	59	0	1	44
71.7619	0	98	156	12	248	303	38	94	148	55	217	282	12	4	6	-75	0	2	-91	-4	-6	59	0	2	44
71.8848	0	98	155	12	249	304	39	94	149	55	217	281	13	4	5	-76	-1	2	-94	-4	-6	59	0	4	44
72.0077	0	98	156	12	249	301	41	94	150	55	217	285	13	4	5	-77	0	0	-95	-5	-6	59	-1	0	44
72.1306	0	99	157	12	249	302	40	95	151	55	218	287	13	3	5	-74	0	0	-93	-5	-7	59	0	0	46
72.2534	0	100	158	12	249	304	41	95	152	56	217	288	12	5	5	-73	0	0	-92	-4	-6	59	-1	1	46
72.3763	0	100	159	13	249	305	41	95	154	55	219	289	11	3	5	-73	0	-1	-97	-4	-7	60	0	0	46
72.4992	0	98	156	13	249	303	38	94	150	56	218	287	13	4	6	-75	-1	0	-95	-4	-6	60	0	0	43
72.6221	0	98	156	12	248	304	39	94	149	55	217	284	13	4	6	-74	0	0	-92	-4	-7	58	0	2	43
72.745	0	98	156	13	248	305	39	94	150	54	218	283	12	4	5	-74	0	2	-92	-5	-6	59	0	3	44
72.8678	0	98	156	12	248	302	40	94	150	55	218	286	12	3	6	-75	-1	-1	-96	-5	-6	59	0	0	45
72.9907	0	99	158	12	249	302	40	95	152	55	217	287	13	4	5	-74	-1	0	-95	-5	-5	60	0	0	44
73.1136	0	100	158	12	248	304	41	96	153	56	217	289	12	4	5	-72	0	0	-92	-4	-6	60	-1	0	46
73.2365	0	100	158	14	249	305	38	95	153	55	218	286	12	4	6	-71	-1	0	-93	-5	-6	60	0	2	47
73.3594	0	98	156	12	249	302	38	94	150	55	218	286	13	4	5	-76	-1	-1	-96	-4	-6	60	0	0	43
73.4822	0	99	156	12	249	303	39	95	150	55	218	286	12	4	5	-75	0	0	-94	-5	-6	59	-1	1	44
73.6051	0	98	157	13	249	304	39	94	150	54	217	284	13	4	5	-73	0	0	-91	-4	-6	59	0	2	45
73.728	0	98	157	13	249	304	39	95	151	55	218	288	12	3	6	-72	0	-1	-94	-4	-6	59	0	0	44
73.8509	0	99	158	12	249	304	41	96	152	55	218	288	11	4	5	-73	-1	0	-96	-4	-6	59	-1	0	47
73.9738	0	100	158	12	250	305	41	95	153	57	218	288	11	4	6	-72	-1	0	-94	-5	-6	61	0	0	46
74.0966	0	99	157	13	250	304	38	95	151	55	218	288	12	4	6	-72	0	-1	-91	-5	-7	60	-1	0	44
74.2195	0	99	156	13	249	305	39	95	150	54	218	286	13	4	5	-74	-1	0	-92	-5	-6	59	0	1	44
74.3424	0	98	155	12	249	304	38	94	149	55	218	287	14	4	5	-75	0	0	-96	-5	-6	59	0	0	43
74.4653	0	98	156	12	250	304	39	94	151	56	218	288	12	4	5	-74	-1	0	-94	-4	-6	59	0	0	44
74.5882	0	98	157	13	249	305	40	95	152	55	219	289	12	3	6	-72	0	0	-90	-4	-6	60	0	1	45
74.711	0	99	158	12	249	307	40	95	153	56	219	290	12	3	6	-72	-1	0	-95	-3	-5	60	0	0	45
74.8339	0	100	160	13	249	308	40	95	154	56	219	291	12	4	5	-73	0	0	-95	-4	-7	61	0	0	46
74.9568	0	98	156	13	250	306	38	94	149	55	218	284	12	4	5	-74	0	2	-93	-5	-7	60	-1	3	44
75.0797	0	99	154	12	250	303	36	94	149	54	218	284	13	4	6	-74	-1	0	-92	-5	-7	59	-1	1	42
75.2026	0	99	155	12	249	306	39	93	150	55	219	285	12	5	5	-75	0	0	-93	-5	-6	59	0	2	44
75.3254	0	99	156	12	250	304	39	94	150	55	217	286	13	3	5	-75	-1	0	-96	-5	-6	59	0	0	43
75.4483	0	99	157	12	249	305	40	95	152	55	217	287	12	3	6	-74	0	-1	-93	-5	-5	60	-1	0	44
75.5712	0	99	157	12	249	304	41	95	153	55	218	288	11	4	5	-72	-1	-1	-92	-5	-7	59	0	1	45
75.6941	0	99	159	13	249	306	40	96	154	55	219	289	11	4	6	-72	-1	0	-95	-5	-6	60	0	0	45
75.817	0	98	156	13	249	305	39	94	150	56	217	286	12	4	6	-74	-1	0	-96	-5	-6	60	0	2	44
75.9398	0	98	156	12	248	305	39	94	150	56	217	284	12	3	6	-73	0	0	-92	-5	-6	60	0	2	44
76.0627	0	99	156	12	249	304	38	95	150	55	217	284	12	5	6	-73	0	0	-92	-5	-7	60	-1	3	44
76.1856	0	98	157	12	248	304	40	94	151	55	218	284	11	3	5	-73	0	0	-95	-4	-6	59	-1	2	45
76.3085	0	98	157	12	248	303	41	95	151	55	217	286	12	3	5	-74	0	0	-97	-5	-6	60	0	0	45
76.4314	0	99	158	12	249	304	41	94	153	56	218	287	11	5	5	-71	0	0	-92	-4	-6	60	-1	0	46
76.5542	0	98	156	13	248	306	37	94	151	55	218	283	12	4	6	-72	-1	2	-92	-5	-6	59	0	3	44
76.6771	0	98	156	12	248	305	40	94	149	55	217	280	12	3	5	-74	0	2	-94	-5	-6	59	0	3	44
76.8	0	98	156	12	249	304	39	93	150	55	217	281	13	4	6	-75	-1	1	-96	-4	-6	60	0	3	44
76.9229	0	98	157	12	249	305	38	95	150	55	218	282	13	5	6	-73	-1	1	-93	-4	-6	60	0	4	44
77.0458	0	99	156	13	249	303	40	95	152	55	217	286	11	5	4	-72	-1	0	-92	-5	-6	60	0	0	45
77.1686	0	100	159	13	248	303	40	95	152	55	217	287	12	4	6	-73	0	0	-96	-4	-6	61	0	0	45
77.2915	0	100	160	13	249	304	40	95	154	56	218	287	13	4	5	-72	0	0	-95	-5	-6	61	0	1	46
77.4144	0	98	156	14	248	305	37	94	150	55	217	282	11	4	6	-72	0	1	-91	-5	-6	60	-1	3	44
77.5373	0	99	155	12	248	303	39	94	149	55	217	280	13	4	6	-74	0	2	-92	-5	-7	59	-1	2	43
77.6602	0	97	156	12	248	303	38	94	149	55	217	280	13	3	6	-76	-1	2	-96	-4	-6	60	0	3	44
77.783	0	99	156	12	248	302	40	94	149	54	217	281	12	4	6	-75	-1	1	-94	-5	-6	59	0	1	44
77.9059	0	99	156	12	248	303	40	94	150	55	216	282	12	3	5	-73	0	0	-91	-5	-5	59	0	2	46
78.0288	0	98	157	13	248	301	41	94	151	55	217	284	10	3	5	-72	-1	0	-93	-5	-6	59	-1	0	46
78.1517	0	99	158	13	249	301	41	95	152	56	217	285	11	4	6	-73	-1	0	-96	-4	-5	60	0	0	47
78.2746	0	99	156	13	248	301	39	93	151	55	216	279	11	4	6	-74	0	2	-96	-4	-6	59	0	3	45
78.3974	0	97	155	12	248	301	37	94	147	54	216	278	13	5	6	-75	-1	1	-92	-4	-7	58	0	3	42
78.5203	0	98	154	12	248	302	38	94	148	54	216	277	13	4	5	-75	0	2	-92	-4	-6	59	-1	3	44
78.6432	0	98	155	12	248	302	38	94	148	54	216	278	13	4	6	-77	0	2	-96	-4	-5	59	-1	2	44
78.7661	0	98	156	13	247	301	40	94	150	54	217	279	13	3	5	-75	0	0	-95	-4	-6	59	-1	2	45
78.889	0	99	156	12	247	300	40	94	150	55	216	282	11	4	5	-74	-1	0	-92	-5	-6	59	0	0	46
79.0118	0	99	157	12	248	300	41	94	151	55	216	280	10	4	6	-73	0	0	-94	-4	-6	59	-1	1	47
79.1347	0	99	158	13	248	301	40	95	152	55	217	284	12	4	6	-74	-1	0	-96	-5	-6	59	0	0	47
79.2576	0	98	156	12	248	301	39	94	149	55	217	281	11	3	5	-76	0	0	-93	-4	-7	59	-1	2	44
79.3805	0	98	155	13	248	301	38	93	147	54	216	280	14	4	6	-75	0	0	-92	-4	-6	59	0	1	43
79.5034	0	98	155	13	248	301	39	93	148	54	216	281	11	5	6	-75	-1	1	-93	-5	-6	59	0	1	44
79.6262	0	98	155	12	247	300	40	93	149	54	217	282	13	4	6	-76	0	-1	-96	-5	-5	58	-1	0	44
79.7491	0	98	156	12	249	301	40	94	150	54	217	283	12	3	6	-75	-1	0	-94	-5	-6	59	-1	0	45
79.872	0	99	157	13	248	302	41	94	151	54	217	285	11	4	6	-73	0	0	-93	-4	-6	59	-1	0	46
79.9949	0	98	159	13	249	304	39	94	152	55	217	285	12	4	5	-73	0	0	-94	-4	-6	60	0	0	47
80.1178	0	98	155	13	248	304	38	94	149	54	218	283	13	4	6	-77	0	0	-97	-5	-6	59	-1	1	44
80.2406	0	97	155	12	248	303	39	93	148	54	218	282	13	3	5	-76	-1	1	-93	-5	-6	58	-1	1	44
80.3635	0	99	155	13	248	303	39	94	149	53	218	283	11	4	6	-75	-1	1	-91	-5	-6	58	0	2	45
80.4864	0	97	156	11	249	303	40	94	149	55	217	286	12	4	5	-75	0	-1	-95	-5	-6	58	0	0	44
80.6093	0	99	156	13	248	304	40	94	151	55	218	287	12	4	6	-75	0	0	-95	-5	-6	59	0	0	47
80.7322	0	99	158	12	250	305	41	94	152	56	218	287	11	4	6	-73	-1	-1	-94	-5	-6	59	-1	0	45
80.855	0	100	159	12	249	307	39	95	153	56	218	289	12	4	5	-71	-1	0	-92	-4	-6	61	0	0	47
80.9779	0	98	156	13	250	306	37	93	149	54	218	285	12	4	6	-75	0	0	-95	-4	-6	59	0	1	44
81.1008	0	97	155	12	250	306	39	94	148	55	218	283	13	4	6	-77	0	2	-95	-5	-6	59	0	3	43
81.2237	0	97	155	12	249	305	39	93	148	55	218	284	13	3	5	-76	0	1	-92	-5	-6	59	0	3	44
81.3466	0	98	155	11	248	306	40	94	149	55	218	283	11	4	5	-75	-1	1	-92	-5	-6	58	0	3	44
81.4694	0	98	157	12	250	305	39	94	149	56	218	287	12	3	5	-76	-1	0	-95	-5	-5	59	0	0	46
81.5923	0	99	156	12	250	306	41	94	151	55	219	288	12	4	5	-75	0	0	-96	-5	-5	60	-1	0	45
81.7152	0	98	158	13	251	307	41	95	152	55	219	289	12	3	5	-73	0	0	-93	-4	-6	60	0	0	46
81.8381	0	99	157	14	249	307	36	94	151	54	218	288	13	5	5	-73	0	1	-92	-4	-6	60	0	2	45
81.961	0	98	154	12	249	305	38	94	148	55	218	285	13	4	6	-77	0	0	-95	-5	-6	59	-1	1	44
82.0838	0	98	154	12	249	304	39	93	148	55	217	287	13	4	5	-77	0	0	-95	-5	-6	59	-1	0	43
82.2067	0	97	155	13	249	306	39	93	148	54	217	285	13	5	6	-75	0	0	-92	-5	-6	58	0	2	44
82.3296	0	98	156	12	249	304	40	94	150	54	218	287	12	3	5	-74	0	0	-93	-5	-6	59	0	0	44
82.4525	0	99	157	12	250	305	41	94	151	55	218	289	12	4	6	-75	0	0	-96	-5	-6	59	-1	0	46
82.5754	0	99	158	11	250	306	42	95	152	56	218	289	11	4	5	-74	0	0	-95	-4	-6	59	-1	0	46
82.6982	0	99	159	13	250	309	38	95	151	55	219	289	13	4	5	-73	0	0	-94	-5	-6	60	-1	1	45
82.8211	0	98	156	12	249	308	40	94	149	55	219	285	12	3	5	-75	0	2	-92	-4	-6	58	-1	3	44
82.944	0	98	156	12	250	306	38	93	149	54	218	286	14	3	5	-76	0	0	-96	-5	-6	59	0	1	44
83.0669	0	98	155	13	249	305	39	94	149	54	218	288	13	4	6	-75	0	0	-94	-4	-6	59	-1	0	44
83.1898	0	99	157	12	249	306	40	94	150	55	218	288	11	4	5	-73	0	0	-91	-5	-7	59	-1	0	46
83.3126	0	99	158	12	250	307	40	95	152	56	218	290	12	3	6	-73	-1	0	-93	-5	-7	59	-1	0	46
83.4355	0	100	159	12	250	307	40	95	153	55	218	291	12	5	5	-73	-1	0	-95	-4	-6	60	-1	1	47
83.5584	0	99	157	14	250	309	39	95	150	55	219	289	12	4	5	-74	0	1	-95	-5	-6	61	-1	1	45
83.6813	0	98	155	12	250	308	38	93	148	55	218	285	14	4	5	-75	0	1	-93	-5	-7	59	-1	4	42
83.8042	0	98	155	12	249	308	38	93	148	55	218	285	14	4	6	-76	-1	1	-93	-5	-6	59	0	3	43
83.927	0	97	155	12	249	307	39	94	149	54	218	284	13	3	5	-77	-1	2	-96	-5	-6	59	0	3	44
84.0499	0	98	156	13	249	305	40	94	150	55	218	287	13	3	6	-75	-1	0	-94	-5	-6	59	-1	0	45
84.1728	0	100	157	13	249	305	41	95	151	54	217	288	11	3	5	-74	0	-1	-92	-5	-5	59	-1	0	45
84.2957	0	100	157	13	251	307	42	94	152	55	218	288	11	4	6	-73	-1	0	-94	-4	-6	60	0	1	45
84.4186	0	99	156	13	250	307	37	93	150	54	219	287	13	4	6	-76	0	1	-97	-4	-6	60	-1	2	44
84.5414	0	98	154	12	249	305	39	93	147	54	216	282	14	4	6	-78	0	2	-94	-5	-7	59	-2	3	43
84.6643	0	97	153	11	248	305	38	93	146	54	216	281	14	3	6	-77	0	3	-91	-5	-6	58	-1	3	43
84.7872	0	98	154	12	248	303	40	93	147	54	216	280	14	4	5	-77	0	2	-94	-5	-6	58	0	2	43
84.9101	0	98	154	12	247	303	40	93	148	54	215	279	14	4	5	-78	0	1	-97	-5	-5	58	-1	3	44
85.033	0	97	155	12	247	301	40	94	149	54	216	280	14	4	5	-77	-1	0	-94	-5	-7	58	0	2	46
85.1558	0	98	157	12	247	302	41	94	150	54	216	281	12	4	6	-75	-1	0	-92	-4	-7	59	-1	1	46
85.2787	0	99	157	13	247	303	40	94	150	54	215	282	11	4	6	-74	0	0	-95	-5	-6	59	0	1	46
85.4016	0	98	153	12	247	301	40	93	147	55	215	278	13	4	6	-79	-1	1	-96	-4	-5	59	0	3	44
85.5245	0	96	153	12	246	300	39	93	146	53	215	276	14	4	5	-78	-1	2	-94	-4	-5	57	0	4	43
85.6474	0	97	153	12	246	299	39	93	146	53	214	276	15	4	5	-78	0	2	-93	-5	-5	58	0	3	43
85.7702	0	98	154	12	246	301	41	94	147	52	215	277	13	4	6	-78	-1	1	-95	-5	-6	58	-1	3	44
85.8931	0	98	155	12	247	299	40	93	148	54	214	278	14	4	6	-79	-1	0	-99	-4	-5	58	-1	2	44
86.016	0	99	156	12	248	298	41	94	148	54	215	280	13	4	6	-77	-1	-1	-95	-4	-6	57	0	0	46
86.1389	0	98	155	14	246	300	38	93	147	53	215	278	12	4	5	-76	-1	0	-93	-5	-6	58	0	1	45
86.2618	0	98	153	12	245	298	39	93	145	54	215	274	14	4	5	-79	0	2	-96	-4	-6	58	-1	3	43
86.3846	0	97	154	12	247	298	39	93	145	53	215	274	15	4	5	-80	-1	2	-97	-5	-5	56	0	3	44
86.5075	0	97	152	13	246	298	41	92	146	52	214	274	13	4	5	-79	-1	1	-94	-4	-6	57	0	3	44
86.6304	0	98	153	12	246	297	41	93	147	53	214	275	12	4	5	-78	-1	0	-92	-5	-6	57	0	2	46
86.7533	0	97	155	13	247	298	41	93	148	53	214	277	12	4	6	-77	-1	0	-96	-4	-6	57	0	1	47
86.8762	0	98	156	12	247	297	42	93	149	54	214	278	12	4	6	-78	-1	-1	-96	-4	-5	59	-1	0	48
86.999	0	97	155	14	246	300	39	94	148	53	215	275	12	5	5	-77	-1	2	-94	-5	-5	58	0	3	46
87.1219	0	97	152	13	247	298	39	92	145	53	214	272	14	4	5	-79	-1	1	-93	-5	-6	58	0	3	42
87.2448	0	96	152	12	246	297	39	93	145	53	214	271	14	4	5	-80	-1	1	-96	-4	-6	58	0	3	44
87.3677	0	97	152	12	246	296	40	92	145	53	214	271	14	4	5	-81	0	2	-97	-4	-5	57	-1	2	44
87.4906	0	96	153	12	246	297	40	92	145	52	214	272	13	3	6	-80	0	1	-94	-4	-6	57	0	3	45
87.6134	0	98	154	13	246	299	41	93	147	52	214	273	12	5	5	-78	-1	2	-94	-5	-5	57	0	2	46
87.7363	0	98	155	12	247	298	41	94	148	53	215	277	11	4	5	-77	0	0	-98	-5	-6	58	0	1	47
87.8592	0	98	156	13	247	298	39	93	148	53	215	276	13	4	5	-78	0	0	-98	-5	-5	59	0	1	46
87.9821	0	97	152	13	246	297	39	92	143	52	214	272	13	4	4	-79	0	2	-95	-5	-6	58	0	3	44
88.105	0	97	152	12	246	297	39	92	144	53	213	271	14	5	5	-79	0	2	-93	-5	-5	56	0	2	42
88.2278	0	97	152	13	245	297	40	92	145	52	215	271	14	4	6	-80	0	2	-97	-4	-6	57	0	3	45
88.3507	0	97	152	11	245	297	40	93	145	54	214	272	15	4	6	-81	-2	2	-98	-4	-5	57	-1	3	44
88.4736	0	98	154	13	246	297	42	92	147	53	213	274	12	4	5	-78	0	1	-93	-3	-5	57	-1	1	47
88.5965	0	98	155	12	245	298	42	93	147	54	214	275	11	4	5	-76	0	0	-94	-4	-6	57	-2	2	47
88.7194	0	99	156	13	246	299	41	94	149	53	215	276	10	5	6	-77	-1	0	-97	-5	-6	59	0	1	48
88.8422	0	97	153	13	246	299	39	92	145	53	214	273	14	3	6	-80	0	2	-97	-4	-6	58	0	3	44
88.9651	0	97	153	12	247	298	39	92	144	53	214	273	13	4	4	-79	0	2	-93	-5	-6	58	0	4	45
89.088	0	97	153	12	246	299	40	92	145	53	214	274	12	4	5	-78	-1	2	-94	-5	-5	57	0	3	44
89.2109	0	97	153	12	247	299	41	93	145	53	215	274	13	4	5	-79	0	2	-96	-5	-6	57	0	4	45
89.3338	0	98	155	12	246	298	41	93	147	54	215	279	13	4	4	-78	0	0	-97	-5	-6	58	0	0	46
89.4566	0	98	155	13	247	299	41	94	149	53	215	279	11	4	6	-76	0	0	-93	-5	-6	58	0	1	47
89.5795	0	96	155	13	247	301	38	93	147	53	215	279	12	4	6	-75	0	0	-93	-4	-6	58	0	1	47
89.7024	0	97	152	13	247	299	39	92	144	53	214	274	13	4	5	-79	0	2	-96	-4	-6	58	0	3	44
89.8253	0	97	152	12	246	300	40	91	144	53	215	274	13	4	5	-80	0	2	-96	-5	-5	57	0	3	44
89.9482	0	97	152	12	246	300	39	93	143	53	214	274	13	4	5	-78	-1	2	-92	-5	-6	58	0	3	44
90.071	0	97	152	12	247	300	39	93	145	53	215	274	13	3	5	-77	0	2	-94	-4	-6	57	-1	3	45
90.1939	0	98	154	12	247	298	41	93	146	53	216	279	12	4	5	-78	0	0	-97	-4	-6	58	0	0	46
90.3168	0	98	155	12	247	299	42	94	148	54	216	280	12	4	5	-76	0	0	-95	-5	-6	57	0	0	47
90.4397	0	97	154	14	247	301	38	93	147	53	215	279	12	4	6	-75	-1	0	-93	-5	-6	59	0	1	46
90.5626	0	97	150	12	248	298	39	91	143	53	214	274	13	3	5	-79	0	2	-94	-3	-6	58	0	3	43
90.6854	0	97	150	13	247	300	40	93	142	53	216	274	13	4	5	-80	-1	2	-97	-5	-6	57	0	4	44
90.8083	0	97	151	13	246	300	40	92	143	52	215	274	13	5	5	-80	-1	2	-96	-4	-5	56	0	3	43
90.9312	0	97	152	12	247	301	40	92	144	52	215	275	12	4	5	-78	0	3	-91	-4	-5	57	-1	3	46
91.0541	0	98	153	13	247	299	40	92	145	53	215	279	12	4	5	-76	0	0	-95	-4	-5	58	0	0	45
91.177	0	97	154	13	247	299	42	93	147	54	214	280	11	3	4	-78	0	0	-96	-4	-6	58	0	0	47
91.2998	0	98	154	14	247	301	39	93	146	53	216	280	12	4	6	-76	-1	0	-94	-4	-5	59	0	2	46
91.4227	0	97	150	13	246	300	38	92	142	52	215	276	13	4	5	-78	0	1	-93	-5	-5	57	0	3	43
91.5456	0	96	151	12	247	300	40	93	143	53	215	276	13	4	5	-78	0	2	-94	-5	-5	57	-1	3	45
91.6685	0	96	151	12	247	301	40	92	144	53	214	276	14	4	5	-79	0	2	-97	-4	-6	57	-1	3	44
91.7914	0	97	152	13	247	300	40	92	145	53	215	278	13	4	5	-77	0	0	-94	-5	-6	58	0	2	45
91.9142	0	97	153	13	248	300	41	92	146	53	215	281	11	3	5	-76	0	0	-92	-5	-5	58	-1	0	46
92.0371	0	98	154	13	248	300	40	93	147	54	216	281	12	4	5	-75	0	-1	-96	-4	-5	59	0	0	46
92.16	0	97	152	13	247	302	39	92	144	53	215	277	13	4	6	-78	0	1	-97	-4	-7	58	-1	3	44
92.2829	0	97	151	12	247	300	40	92	144	53	217	277	12	3	5	-77	0	3	-93	-4	-6	57	0	3	45
92.4058	0	97	151	12	248	300	39	92	144	53	216	275	13	4	6	-77	0	2	-93	-4	-6	58	-1	3	44
92.5286	0	97	151	13	247	299	40	93	144	53	216	280	12	3	4	-77	0	-1	-95	-5	-6	58	-1	0	45
92.6515	0	97	153	13	248	301	41	94	146	53	217	281	12	4	5	-77	0	0	-96	-5	-5	57	0	0	46
92.7744	0	98	153	12	248	301	41	93	147	55	217	283	11	4	5	-74	0	0	-93	-5	-6	59	0	0	46
92.8973	0	98	155	14	247	303	39	93	147	54	217	282	11	4	5	-73	-1	1	-92	-4	-5	59	-1	2	47
93.0202	0	97	151	12	248	301	39	92	142	54	216	277	13	4	5	-77	-1	2	-96	-5	-5	59	0	3	44
93.143	0	96	151	12	248	301	40	92	143	53	216	277	13	4	5	-78	-1	1	-96	-5	-5	57	0	3	43
93.2659	0	97	151	12	247	302	39	92	144	54	215	277	14	3	4	-77	-1	1	-93	-4	-5	58	-1	4	43
93.3888	0	97	152	13	248	302	40	92	145	53	216	277	13	3	5	-75	-1	2	-94	-5	-6	58	0	3	44
93.5117	0	97	153	13	248	300	41	93	146	54	216	279	12	4	5	-76	-1	0	-96	-4	-5	59	0	2	45
93.6346	0	98	154	12	247	300	40	93	147	54	217	281	13	3	5	-76	0	-1	-95	-5	-6	58	0	0	45
93.7574	0	98	155	14	247	303	39	93	147	53	216	281	12	3	5	-74	0	0	-94	-4	-5	59	-1	1	46
93.8803	0	97	152	13	247	301	38	92	144	53	217	276	13	3	4	-76	0	2	-94	-5	-5	59	0	4	43
94.0032	0	97	152	12	247	301	39	92	144	54	216	276	14	4	5	-78	0	2	-97	-5	-5	59	-1	4	44
94.1261	0	97	152	12	247	301	39	92	144	54	216	276	14	3	6	-77	-1	2	-96	-5	-5	58	-1	3	44
94.249	0	97	152	12	247	300	40	93	145	54	215	275	12	4	6	-76	0	2	-92	-4	-6	57	0	4	46
94.3718	0	97	153	13	246	297	40	92	146	53	215	279	12	3	5	-76	0	0	-95	-4	-6	58	-1	0	45
94.4947	0	98	154	12	247	300	41	93	148	54	215	281	13	5	5	-77	-2	-1	-97	-5	-5	58	-1	0	47
94.6176	0	98	156	13	248	301	40	93	148	54	216	282	12	4	5	-75	-1	0	-96	-4	-6	59	-1	1	46
94.7405	0	98	152	12	248	301	38	93	144	53	215	277	14	3	6	-76	0	2	-94	-4	-6	58	-1	3	43
94.8634	0	97	152	11	247	301	40	93	144	54	215	277	13	4	4	-77	-1	2	-95	-4	-5	58	0	3	45
94.9862	0	96	152	12	247	300	40	92	145	54	215	278	14	4	5	-78	0	0	-97	-4	-5	58	-1	2	44
95.1091	0	98	152	12	247	298	40	94	146	53	216	280	12	4	5	-77	0	0	-94	-4	-6	57	0	0	45
95.232	0	98	154	13	247	301	41	93	147	54	215	280	11	4	5	-75	0	1	-93	-5	-6	58	0	1	46
95.3549	0	99	156	12	247	300	41	93	148	54	216	282	11	4	5	-74	-1	0	-96	-4	-6	59	-1	0	45
95.4778	0	97	156	14	248	303	39	93	149	53	216	282	12	3	5	-76	0	1	-97	-5	-6	59	0	1	46
95.6006	0	97	151	12	247	301	37	92	145	53	215	277	14	4	5	-78	0	2	-94	-4	-6	57	-1	4	44
95.7235	0	97	152	12	247	300	38	92	144	53	216	276	14	5	6	-78	-1	2	-93	-6	-6	57	-1	3	42
95.8464	0	97	151	12	247	300	40	92	144	53	214	276	13	3	5	-79	0	1	-95	-4	-6	57	0	3	45
95.9693	0	97	153	12	246	297	39	92	144	53	215	280	14	4	5	-80	-1	-1	-97	-5	-6	57	-1	0	44
96.0922	0	97	153	12	247	300	39	93	146	53	215	279	13	4	5	-77	-1	1	-93	-4	-5	57	-1	2	45
96.215	0	98	155	13	247	299	41	93	147	53	214	281	11	4	6	-75	-1	0	-94	-4	-5	58	0	0	47
96.3379	0	98	155	13	247	303	41	93	149	54	215	280	12	4	5	-76	0	1	-97	-4	-5	59	0	1	47
96.4608	0	97	152	13	247	301	38	92	144	52	215	277	13	4	5	-79	0	2	-96	-5	-5	58	-1	3	44
96.5837	0	97	151	12	247	300	38	92	143	53	214	275	14	4	5	-79	-1	2	-93	-4	-6	58	0	3	42
96.7066	0	97	152	12	247	299	39	92	143	52	215	275	14	3	5	-80	-1	2	-92	-4	-5	57	0	3	44
96.8294	0	97	152	13	246	298	40	92	144	52	214	276	13	3	5	-80	-1	0	-96	-4	-6	57	0	1	45
96.9523	0	96	153	12	246	298	41	92	146	52	215	279	13	3	5	-79	-1	0	-96	-5	-6	57	-1	0	45
97.0752	0	98	154	12	247	299	41	93	146	53	214	280	12	3	5	-76	0	0	-93	-5	-5	58	0	0	46
97.1981	0	98	155	12	247	300	42	94	148	54	215	281	11	4	6	-76	0	0	-94	-4	-5	58	0	0	47
97.321	0	98	153	14	247	303	37	92	146	53	215	277	14	4	5	-79	0	1	-98	-5	-6	58	0	3	44
97.4438	0	97	151	12	247	300	39	92	144	53	215	275	14	3	5	-80	-1	2	-95	-4	-6	57	0	3	44
97.5667	0	97	151	12	247	301	38	92	144	53	215	275	14	4	5	-79	0	2	-93	-4	-5	57	-1	2	43
97.6896	0	97	152	12	247	300	40	92	143	53	215	275	13	4	5	-79	0	1	-95	-5	-6	57	-1	3	45
97.8125	0	97	152	12	247	298	40	93	145	53	215	279	13	3	6	-80	0	0	-97	-4	-5	57	0	0	46
97.9354	0	97	154	12	247	299	40	92	146	53	215	281	13	4	4	-78	0	-1	-95	-5	-5	57	-1	1	46
98.0582	0	98	155	13	247	301	41	93	147	53	216	282	11	4	5	-76	-1	0	-93	-4	-6	58	-1	0	47
98.1811	0	98	154	14	248	303	39	93	148	53	216	281	11	4	5	-76	-1	0	-94	-4	-6	59	0	2	47
98.304	0	97	151	12	247	303	39	92	144	54	216	278	13	3	5	-80	-1	1	-96	-4	-6	57	0	3	44
98.4269	1	97	152	12	248	302	40	91	144	53	215	277	13	3	6	-78	-1	2	-93	-4	-6	57	0	3	45
98.5498	0	97	152	13	248	302	39	93	144	53	216	277	13	5	5	-77	0	2	-92	-5	-6	58	0	3	44
98.6726	0	97	152	13	248	302	40	93	145	53	216	278	12	4	5	-78	0	2	-95	-5	-5	58	0	4	46
98.7955	0	98	154	13	248	300	41	93	146	53	216	282	12	4	5	-78	-1	0	-96	-4	-6	58	0	0	47
98.9184	0	99	155	13	249	301	41	94	147	53	216	283	10	5	6	-76	-1	0	-93	-5	-5	58	-1	0	47
99.0413	0	98	156	13	248	301	40	94	149	54	216	283	11	3	6	-74	-1	0	-92	-4	-6	58	-1	0	48
99.1642	0	97	153	13	248	302	38	92	145	53	217	279	13	4	5	-78	-1	2	-95	-4	-6	59	0	4	44
99.287	0	97	153	12	248	304	39	93	145	53	216	279	13	4	5	-79	0	1	-95	-4	-6	57	-1	3	43
99.4099	0	97	152	12	248	303	38	93	146	53	217	279	13	3	5	-77	-1	2	-92	-4	-6	57	0	3	44
99.5328	0	98	153	12	247	301	38	92	144	54	216	280	13	4	6	-77	-1	0	-93	-5	-6	57	0	0	44
99.6557	0	98	153	13	248	301	40	93	147	54	217	283	12	3	5	-76	-1	0	-97	-6	-6	59	0	0	45
99.7786	0	99	156	12	249	302	40	93	149	54	216	284	12	3	5	-76	0	0	-97	-4	-6	58	0	0	45
99.9014	0	98	155	14	249	303	38	93	149	54	217	286	12	3	5	-74	0	0	-93	-5	-6	59	0	0	46
100.024	0	97	152	13	248	304	39	93	146	54	217	281	11	4	6	-76	-1	2	-92	-5	-6	59	0	3	44
100.147	0	98	154	12	249	304	39	93	144	54	218	283	13	3	5	-77	0	0	-96	-5	-6	59	0	1	44
100.27	0	97	154	12	249	303	40	93	146	54	216	285	12	4	5	-77	0	0	-95	-5	-5	58	-1	0	45
100.393	0	98	154	12	249	305	40	94	147	54	218	284	12	4	5	-74	0	0	-91	-4	-6	59	0	2	46
100.516	0	98	156	12	250	305	40	93	148	55	218	286	11	3	5	-74	0	0	-95	-5	-5	58	0	1	45
100.639	0	98	157	13	249	305	40	94	149	55	218	288	12	4	5	-74	0	0	-95	-4	-6	59	-1	0	48
100.762	0	99	156	15	249	306	39	94	148	53	218	285	11	4	5	-74	0	1	-95	-4	-6	59	0	2	45
100.884	0	97	153	12	250	306	38	94	146	54	218	282	14	4	5	-75	-1	2	-92	-4	-6	59	0	3	42
101.007	0	97	154	12	249	305	38	93	146	55	217	283	12	4	5	-76	-1	2	-94	-4	-5	59	-1	3	44
101.13	0	97	153	12	249	305	39	93	146	54	217	282	14	4	6	-77	0	1	-96	-5	-6	59	0	3	44
101.253	0	98	154	13	249	303	39	93	146	54	218	285	13	4	6	-76	-1	0	-93	-4	-6	59	-1	0	45
101.376	0	97	156	12	249	304	40	93	147	54	217	286	12	4	5	-74	0	0	-91	-4	-5	58	0	0	45
101.499	0	98	157	12	249	304	40	94	148	55	218	286	12	4	5	-74	-1	-1	-95	-4	-6	60	0	0	45
101.622	0	98	156	14	249	306	39	93	148	54	218	286	12	4	6	-75	-1	1	-96	-5	-6	60	0	2	46
101.745	0	97	153	13	249	305	38	92	145	54	217	282	14	3	4	-76	0	1	-94	-4	-6	59	0	4	43
101.868	0	97	153	13	248	304	38	92	146	54	217	281	13	4	4	-76	0	2	-93	-4	-6	59	0	3	42
101.99	0	97	153	12	248	305	39	93	146	54	217	280	13	5	4	-77	-1	2	-95	-5	-6	58	0	3	43
102.113	0	98	153	13	248	304	40	93	147	54	216	281	14	4	5	-78	-1	2	-97	-5	-6	59	0	3	44
102.236	0	98	154	13	248	304	40	93	147	54	218	282	13	4	5	-75	-1	1	-94	-5	-5	58	0	1	45
102.359	0	98	155	12	248	303	41	93	148	55	217	285	11	4	5	-74	-1	-1	-93	-4	-6	58	0	0	46
102.482	0	98	156	14	248	305	39	94	150	55	217	284	13	4	6	-74	0	0	-97	-5	-6	60	0	2	46
102.605	0	97	153	13	248	304	39	92	146	54	217	280	13	4	5	-77	-1	2	-96	-4	-5	58	-1	2	44
102.728	0	98	154	12	248	304	39	93	147	54	217	280	13	4	6	-76	0	2	-92	-5	-5	58	-1	3	45
102.851	0	98	154	12	247	304	39	92	147	54	217	280	13	4	5	-76	-1	1	-93	-4	-6	58	-1	3	44
102.973	0	97	154	12	248	302	40	93	147	54	216	284	13	4	5	-77	0	0	-96	-4	-6	58	0	0	46
103.096	0	97	154	12	248	302	40	93	147	54	216	285	13	4	5	-77	-1	0	-96	-4	-6	58	0	0	46
103.219	0	98	156	12	248	302	41	94	148	54	217	285	11	4	5	-75	0	0	-93	-5	-6	59	-1	0	47
103.342	0	98	156	14	250	305	39	94	149	54	216	284	12	3	6	-74	0	1	-92	-6	-6	59	0	1	47
103.465	0	98	154	13	249	305	39	93	145	53	217	281	14	3	5	-77	0	1	-96	-5	-5	58	0	2	45
103.588	0	97	152	12	248	304	39	92	146	54	216	281	14	4	5	-78	-1	2	-95	-5	-5	59	0	3	43
103.711	0	97	154	12	249	304	39	92	146	54	217	280	13	3	6	-77	-1	1	-93	-5	-6	58	0	3	44
103.834	0	98	155	12	248	302	40	93	147	54	217	284	12	4	5	-76	-1	-1	-94	-5	-6	59	0	0	45
103.956	0	98	155	12	247	303	40	93	148	54	217	285	13	3	5	-77	-1	0	-98	-4	-6	58	-1	0	46
104.079	0	98	156	13	249	301	41	94	149	54	216	284	11	4	5	-75	0	-1	-96	-5	-6	59	-1	0	47
104.202	0	98	156	13	249	303	41	94	150	55	218	287	11	4	5	-73	-1	0	-94	-5	-6	59	-1	0	47
104.325	0	97	155	13	247	304	38	93	148	54	218	285	12	4	5	-75	0	0	-95	-5	-5	58	0	2	45
104.448	0	98	153	12	247	303	38	93	147	54	218	280	14	3	6	-79	-1	2	-97	-5	-6	59	-1	3	44
104.571	0	97	153	12	248	302	40	93	146	54	217	282	12	4	6	-78	0	0	-94	-5	-6	59	0	1	45
104.694	0	98	154	12	247	303	41	93	147	53	217	282	12	4	6	-76	-1	0	-91	-5	-6	58	-1	2	45
104.817	0	98	155	12	248	301	41	93	147	54	216	284	12	4	5	-77	0	0	-95	-4	-6	58	-1	0	45
104.94	0	98	155	13	248	303	42	94	150	54	217	285	11	4	5	-77	0	0	-97	-4	-6	59	0	0	46
105.062	0	99	156	12	248	304	42	95	151	55	217	286	11	4	6	-75	-1	-1	-95	-5	-5	60	0	0	47
105.185	0	98	158	13	248	305	38	94	151	55	217	285	12	4	5	-72	0	1	-92	-5	-6	60	0	2	48
105.308	0	98	154	13	248	305	40	93	147	55	215	281	11	4	5	-77	0	2	-95	-5	-6	59	0	3	45
105.431	0	97	153	12	248	302	39	93	147	54	217	284	13	4	5	-78	0	0	-97	-4	-6	59	-1	1	44
105.554	0	98	154	12	248	304	39	93	147	54	216	283	12	4	6	-76	0	0	-93	-5	-5	59	-1	1	45
105.677	0	98	154	13	248	302	40	93	148	54	217	284	11	3	6	-75	-1	0	-92	-5	-5	59	0	0	45
105.8	0	98	156	13	248	304	40	94	149	55	217	286	12	3	6	-76	-1	0	-96	-5	-6	59	0	0	45
105.923	0	99	157	13	248	305	41	94	150	55	217	288	12	4	5	-76	-1	0	-96	-4	-7	60	-1	1	47
106.045	0	99	158	13	248	305	39	95	151	54	217	288	12	4	6	-74	-1	0	-95	-4	-5	60	0	0	45
106.168	0	97	154	13	248	305	39	93	147	55	217	282	12	3	5	-75	-1	2	-93	-5	-6	60	-1	4	43
106.291	0	98	155	12	248	304	39	94	147	54	217	281	12	4	6	-77	-1	2	-95	-5	-5	59	-1	3	44
106.414	0	98	156	12	249	303	38	92	148	54	217	285	13	4	5	-78	-1	0	-96	-5	-6	59	0	0	43
106.537	0	99	157	13	249	303	40	94	149	54	217	286	11	4	5	-75	-1	-1	-92	-4	-6	59	-1	0	45
106.66	0	98	156	12	250	304	41	94	150	55	217	287	11	4	4	-74	0	0	-93	-4	-6	59	-1	0	46
106.783	0	99	157	12	248	304	40	94	152	56	218	288	12	4	5	-74	-1	0	-98	-4	-6	59	-1	0	46
106.906	0	99	158	13	249	307	39	94	153	55	218	289	13	4	5	-75	0	0	-97	-4	-6	60	-1	0	46
107.028	0	98	156	13	249	308	37	93	149	55	218	285	11	4	6	-75	-1	2	-92	-5	-7	60	-1	3	44
107.151	0	97	155	12	249	306	38	93	148	55	217	283	12	4	5	-77	-1	1	-92	-4	-7	59	-1	3	42
107.274	0	98	154	12	249	305	38	92	148	53	217	281	13	4	5	-79	-1	1	-95	-5	-5	58	-1	3	44
107.397	0	98	155	13	249	304	39	93	146	54	217	280	13	4	5	-78	0	1	-95	-5	-7	59	-1	3	43
107.52	0	98	155	12	248	303	40	94	149	54	217	283	11	3	5	-76	0	0	-91	-5	-5	58	0	2	46
107.643	0	98	156	12	248	304	40	94	151	55	217	286	12	4	5	-75	-1	0	-94	-5	-6	59	0	0	45
107.766	0	99	158	12	249	305	41	94	152	55	217	287	12	4	6	-76	-1	0	-95	-4	-6	60	0	0	48
107.889	0	99	159	14	248	305	39	95	151	54	217	289	12	4	6	-75	0	0	-96	-4	-5	59	-1	0	45
108.012	0	97	155	12	248	306	38	93	147	54	217	283	13	4	5	-76	0	2	-92	-4	-6	59	0	3	43
108.134	0	97	155	11	249	305	39	93	148	54	218	282	14	4	5	-77	0	1	-93	-5	-6	58	-1	3	43
108.257	0	98	155	12	248	302	39	93	148	54	216	285	13	4	5	-78	0	0	-96	-4	-6	58	0	0	43
108.38	0	98	156	12	249	302	40	93	149	55	218	285	13	4	6	-78	0	0	-94	-4	-6	58	-1	0	45
108.503	0	99	156	12	249	304	41	94	150	54	217	286	12	3	5	-75	0	0	-92	-5	-6	58	0	1	46
108.626	0	99	157	12	249	304	42	94	152	55	218	287	11	4	6	-75	0	0	-95	-4	-5	59	0	0	46
108.749	0	99	159	12	249	306	41	95	152	55	217	289	13	4	6	-75	-1	-1	-96	-4	-6	59	0	1	48
108.872	0	97	157	13	249	306	38	94	149	54	218	286	11	4	6	-75	0	0	-94	-5	-6	60	0	1	45
108.995	0	99	155	12	248	305	38	94	148	54	218	285	14	4	5	-76	-1	1	-92	-5	-6	59	0	1	42
109.117	0	98	156	13	248	305	39	93	149	54	218	285	13	4	5	-76	-1	0	-93	-5	-6	59	-1	2	45
109.24	0	99	155	12	249	305	39	93	149	54	218	287	13	4	5	-77	0	-1	-97	-5	-5	59	0	0	44
109.363	0	98	157	12	249	306	40	94	151	54	218	289	12	4	6	-76	-1	-1	-94	-5	-6	59	-1	0	45
109.486	0	98	158	13	250	306	41	94	152	55	219	289	11	3	5	-73	0	0	-93	-4	-5	59	-1	0	45
109.609	0	99	160	13	250	307	42	95	152	56	219	291	11	4	5	-74	0	0	-96	-5	-6	59	-1	0	47
109.732	0	98	155	13	250	307	38	93	149	54	218	288	13	3	6	-76	0	0	-96	-4	-6	59	0	2	43
109.855	0	98	155	12	250	308	39	93	149	54	219	286	13	4	6	-76	0	2	-92	-4	-5	59	0	3	45
109.978	0	98	156	12	250	305	38	93	148	55	218	289	13	4	5	-75	0	-1	-92	-5	-5	59	-1	0	44
110.1	0	99	155	12	251	306	40	93	150	55	219	288	12	3	5	-76	-1	-1	-95	-6	-6	59	0	0	45
110.223	0	98	157	12	250	307	40	94	150	55	219	290	13	4	6	-76	0	0	-97	-5	-6	59	0	0	45
110.346	0	99	158	12	252	308	41	95	151	55	219	291	12	4	5	-75	0	0	-94	-5	-5	59	0	0	46
110.469	0	100	159	12	251	308	40	95	154	56	220	291	12	4	6	-71	0	0	-92	-5	-5	61	-1	0	48
110.592	0	97	156	14	251	308	37	94	150	54	219	289	12	3	5	-75	0	0	-96	-4	-5	59	-1	1	44
110.715	0	98	156	11	250	307	39	93	149	55	218	288	13	3	6	-77	0	1	-95	-4	-6	58	-1	2	43
110.838	0	98	156	13	250	307	39	93	148	55	219	287	13	4	5	-76	-1	0	-92	-4	-6	59	0	1	44
110.961	0	98	155	12	250	307	39	94	148	55	219	286	13	4	5	-75	0	3	-92	-5	-6	59	-1	4	44
111.084	0	98	157	13	250	306	40	94	150	54	218	288	12	3	5	-76	-1	0	-95	-5	-6	60	0	0	45
111.206	0	98	158	11	249	306	41	94	151	55	218	290	12	4	6	-75	0	0	-97	-5	-6	59	-1	0	45
111.329	0	99	158	12	249	307	41	96	153	56	219	290	11	4	6	-72	0	0	-93	-5	-5	59	-1	0	46
111.452	0	99	158	14	251	308	38	94	151	55	218	288	12	4	5	-72	0	0	-92	-4	-5	61	0	2	47
111.575	0	98	155	12	249	308	38	93	148	55	217	284	13	4	5	-76	-1	2	-95	-5	-7	60	0	3	44
111.698	0	98	156	13	249	307	39	93	149	55	218	284	13	4	6	-76	0	2	-96	-5	-6	59	-1	3	43
111.821	0	98	156	12	248	305	39	94	149	55	218	286	13	4	6	-74	0	1	-92	-6	-6	59	0	1	43
111.944	0	98	156	12	249	304	39	93	149	55	218	288	13	4	5	-74	0	0	-94	-4	-5	59	-1	0	44
112.067	0	99	157	13	250	304	40	94	151	55	218	288	12	4	5	-74	0	-1	-96	-5	-5	60	-1	0	46
112.189	0	99	158	13	249	305	40	94	151	55	219	289	12	3	5	-74	-1	-1	-97	-5	-6	59	-1	0	44
112.312	0	98	156	14	249	308	38	94	151	54	218	285	11	4	5	-72	0	2	-93	-5	-6	60	-1	4	44
112.435	0	98	156	13	249	306	39	94	148	55	218	282	12	3	6	-74	0	1	-93	-6	-7	59	0	3	44
112.558	0	99	155	13	249	303	39	93	149	55	218	284	13	3	6	-76	0	1	-97	-4	-6	59	0	1	44
112.681	0	98	155	12	249	303	40	93	149	55	218	283	12	4	5	-76	-1	0	-95	-5	-6	59	-1	2	45
112.804	0	98	157	12	249	303	40	94	150	54	218	287	12	4	5	-73	-1	0	-92	-4	-7	59	-1	0	46
112.927	0	98	157	12	249	304	41	94	150	56	217	287	11	4	5	-73	0	0	-94	-4	-6	59	0	0	46
113.05	0	98	159	13	249	304	40	94	152	55	218	288	12	3	6	-74	0	0	-96	-4	-6	60	0	0	47
113.172	0	99	158	14	248	306	39	94	151	55	218	287	11	4	5	-74	-1	0	-96	-4	-6	60	0	1	45
113.295	0	97	155	12	249	305	37	92	148	55	218	282	13	4	5	-75	-1	2	-92	-5	-6	59	0	3	43
113.418	0	98	154	12	249	304	39	93	148	55	217	281	12	3	5	-76	0	2	-94	-6	-6	59	-1	3	43
113.541	0	98	154	13	248	304	39	93	148	54	217	281	13	4	5	-77	0	2	-97	-5	-5	59	0	3	44
113.664	0	98	155	12	248	303	39	93	148	54	217	283	13	4	6	-76	0	0	-95	-5	-6	58	-1	2	45
113.787	0	98	156	12	248	302	41	94	148	54	216	284	11	3	5	-74	-1	0	-92	-5	-6	59	0	0	46
113.91	0	98	157	13	248	302	40	94	149	55	217	285	12	4	5	-74	-1	0	-96	-5	-5	60	-1	0	45
114.033	0	99	159	13	249	304	41	94	152	55	218	285	12	3	5	-74	0	0	-95	-4	-6	59	-1	0	48
114.156	0	98	155	13	248	305	39	93	148	53	216	281	11	4	5	-77	-1	1	-95	-4	-7	59	0	3	45
114.278	0	97	153	12	247	303	38	93	147	54	217	279	14	4	5	-76	-1	2	-93	-5	-6	59	-1	3	43
114.401	0	97	154	12	247	304	38	93	147	55	216	279	14	4	6	-77	0	2	-95	-4	-5	59	-1	4	44
114.524	0	98	155	12	247	302	40	93	147	54	215	279	14	4	6	-78	0	2	-97	-5	-7	57	0	3	45
114.647	0	98	156	12	247	302	40	93	149	53	216	281	13	4	5	-77	-1	0	-95	-4	-5	59	0	2	45
114.77	0	98	156	12	247	300	40	94	149	54	216	283	11	4	5	-75	-1	-1	-93	-4	-6	58	0	0	46
114.893	0	98	157	12	248	301	41	94	150	54	216	283	11	4	6	-74	0	0	-96	-4	-6	59	0	0	47
115.016	0	97	155	14	247	302	38	94	148	53	216	281	13	3	5	-77	-1	0	-98	-5	-6	58	0	2	45
115.139	0	97	154	12	248	302	40	93	147	54	216	281	12	4	5	-77	0	0	-94	-5	-6	58	-1	2	45
115.261	0	97	155	13	247	303	40	93	148	53	216	280	11	4	5	-76	0	1	-92	-5	-6	59	0	3	45
115.384	0	97	155	12	248	301	40	93	148	54	216	282	12	4	6	-78	-1	0	-96	-5	-6	58	-1	1	45
115.507	0	98	156	12	248	301	41	93	149	53	216	284	11	4	5	-77	0	0	-96	-5	-6	59	-1	0	46
115.63	0	98	156	13	248	302	41	94	149	54	216	285	11	4	5	-75	0	-1	-94	-5	-6	59	-1	0	47
115.753	0	99	157	13	248	303	40	94	151	54	217	286	12	3	6	-73	0	0	-92	-4	-6	59	-1	0	49
115.876	0	97	156	14	247	303	37	93	149	54	216	283	12	4	5	-76	0	0	-97	-5	-6	59	0	2	45
115.999	0	97	154	12	247	303	39	92	146	55	216	279	13	3	5	-79	-1	1	-96	-5	-5	58	0	2	43
116.122	0	97	153	12	248	303	39	93	146	54	216	280	13	4	6	-77	-1	2	-93	-5	-6	58	0	3	44
116.244	0	97	154	12	247	303	39	92	148	54	216	280	12	3	5	-77	0	2	-93	-5	-6	58	0	3	44
116.367	0	97	156	13	247	302	39	93	149	54	216	283	12	3	5	-77	0	0	-96	-5	-6	58	0	2	46
116.49	0	98	155	12	247	301	41	93	149	54	217	284	12	5	6	-77	-1	-1	-96	-4	-6	58	-1	0	47
116.613	0	98	157	12	248	302	41	94	150	55	216	285	11	4	5	-75	-1	0	-93	-5	-7	59	-1	0	47
116.736	0	98	158	14	248	304	39	94	151	54	217	285	11	5	5	-74	0	0	-93	-4	-5	59	-1	0	47
116.859	0	97	154	12	247	304	38	92	147	55	216	281	13	4	5	-78	0	1	-96	-4	-5	59	-1	3	44
116.982	0	97	153	13	247	302	39	92	146	53	216	282	13	4	6	-78	0	0	-96	-4	-6	58	0	2	43
117.105	0	97	154	12	247	303	39	93	147	54	216	280	12	3	5	-77	0	2	-93	-4	-5	58	0	3	45
117.228	0	97	155	12	247	303	39	93	148	54	216	282	12	4	5	-76	0	0	-93	-4	-6	59	-1	2	45
117.35	0	98	156	13	248	302	40	93	149	54	216	284	12	5	6	-76	0	0	-96	-5	-6	59	0	0	46
117.473	0	98	157	12	248	302	41	93	151	55	217	285	11	5	5	-76	-1	-1	-96	-5	-6	59	-1	0	46
117.596	0	98	158	13	247	304	41	94	152	55	217	287	11	4	6	-73	0	0	-93	-4	-6	60	-1	0	46
117.719	0	97	156	14	248	304	38	93	148	54	217	284	11	3	5	-75	-1	1	-93	-5	-5	59	-1	2	45
117.842	0	97	154	12	249	304	40	93	147	54	217	284	12	4	6	-77	0	0	-95	-5	-6	59	0	1	45
117.965	0	97	155	12	248	303	40	93	149	54	217	286	12	4	5	-77	0	0	-95	-5	-6	58	0	1	45
118.088	0	97	156	12	248	304	40	93	149	54	216	285	12	4	6	-75	-1	0	-91	-5	-5	59	0	0	46
118.211	0	98	156	12	248	304	41	93	151	55	218	287	10	4	6	-74	0	-1	-94	-5	-6	59	0	0	46
118.333	0	99	157	12	250	306	40	94	151	55	218	288	12	4	6	-75	0	-1	-95	-5	-6	60	0	0	47
118.456	0	99	158	12	249	307	39	95	153	56	219	291	13	4	6	-73	-1	0	-95	-4	-6	59	0	0	46
118.579	0	97	155	12	249	305	37	93	150	56	219	289	12	4	5	-74	-1	0	-92	-4	-6	59	-1	1	44
118.702	0	97	155	12	249	305	39	93	149	55	218	288	12	4	6	-76	-1	0	-93	-5	-7	60	-1	0	44
118.825	0	98	156	12	249	305	38	93	149	55	218	285	14	4	6	-77	0	1	-97	-5	-6	59	-1	2	44
118.948	0	98	156	12	250	304	40	94	149	55	218	289	12	4	5	-76	0	0	-95	-4	-6	59	0	0	44
119.071	0	98	157	12	250	306	39	94	150	55	218	288	11	4	6	-73	-1	0	-92	-4	-5	59	0	0	46
119.194	0	98	158	12	250	307	41	94	152	56	218	291	10	4	5	-73	0	0	-95	-4	-6	60	-1	0	46
119.316	0	99	159	12	250	308	41	96	153	57	219	292	12	4	5	-74	0	-1	-95	-4	-6	60	0	0	47
119.439	0	98	159	14	249	309	39	94	153	55	220	293	11	3	5	-73	-1	0	-95	-4	-6	60	-1	0	45
119.562	0	97	155	11	250	308	37	93	149	57	219	289	13	4	6	-74	-1	0	-92	-4	-6	60	0	2	42
119.685	0	98	155	12	250	307	39	92	150	55	219	290	11	4	6	-76	-1	0	-93	-5	-6	59	0	0	44
119.808	0	98	156	12	250	307	39	94	150	56	218	290	13	4	6	-76	-1	0	-96	-4	-6	59	0	0	44
119.931	0	98	156	12	249	307	39	94	150	56	219	291	13	4	6	-75	0	0	-94	-5	-6	60	0	1	44
120.054	0	99	158	12	250	308	40	94	152	56	219	292	12	3	5	-72	0	0	-92	-5	-6	59	0	0	45
120.177	0	99	159	12	250	309	40	93	153	57	219	293	12	4	6	-72	0	0	-97	-5	-6	60	0	0	45
120.3	0	99	161	13	250	310	40	96	155	56	219	294	12	4	5	-73	-1	0	-96	-5	-7	61	0	0	48
120.422	0	98	156	13	249	310	39	93	151	56	219	290	11	3	5	-74	-1	1	-93	-5	-6	60	-1	1	44
120.545	0	97	156	12	249	308	38	93	150	56	219	290	13	3	6	-74	0	2	-91	-4	-7	60	-1	2	43
120.668	0	98	156	12	249	309	39	93	150	55	218	286	12	4	6	-75	-1	1	-95	-4	-6	60	-1	4	44
120.791	0	98	156	13	250	306	38	93	150	55	219	290	14	4	5	-75	0	-1	-96	-5	-7	60	0	0	43
120.914	0	98	158	12	250	307	39	94	151	56	219	292	13	4	6	-74	-1	-1	-93	-5	-6	60	0	1	45
121.037	0	98	158	12	250	309	41	95	153	56	219	293	11	4	6	-72	0	0	-92	-5	-5	59	0	0	45
121.16	0	99	159	13	250	310	40	94	154	56	219	294	11	3	6	-73	0	-1	-96	-5	-6	60	-1	0	46
121.283	0	98	155	12	250	308	39	94	150	55	220	292	12	3	5	-76	-1	0	-96	-5	-6	60	0	0	43
121.405	0	98	155	12	250	309	39	94	149	55	219	289	13	3	5	-75	0	0	-92	-4	-5	59	-1	2	44
121.528	0	98	156	12	249	308	38	93	150	56	219	290	13	4	6	-74	-1	0	-92	-5	-5	60	-1	0	44
121.651	0	97	157	12	250	308	40	93	151	55	219	292	12	4	5	-75	-1	-1	-96	-5	-7	59	0	0	45
121.774	0	98	158	12	251	309	40	94	152	56	219	292	13	3	5	-75	-1	0	-97	-5	-6	60	-1	0	45
121.897	0	99	160	12	250	310	41	94	153	56	219	293	12	4	5	-72	0	-1	-93	-5	-6	61	0	0	46
122.02	0	99	160	13	251	311	39	94	154	56	220	294	11	4	5	-72	0	-1	-93	-5	-4	60	0	1	47
122.143	0	98	155	12	250	309	37	93	149	56	219	290	13	5	6	-75	-1	1	-95	-5	-6	60	0	2	43
122.266	0	97	156	12	251	309	39	94	149	56	219	287	13	4	6	-77	-1	1	-95	-5	-6	60	0	3	43
122.388	0	98	155	12	249	307	37	93	148	56	219	288	14	4	6	-75	-1	1	-93	-5	-6	59	-1	2	43
122.511	0	97	156	12	249	307	40	94	149	55	218	288	13	3	6	-76	-1	1	-93	-4	-6	60	0	2	44
122.634	0	98	157	12	249	308	40	94	151	56	219	289	13	4	6	-75	-1	0	-96	-5	-7	59	0	2	46
122.757	0	98	157	12	250	307	40	94	151	55	219	290	13	5	5	-75	-1	-1	-96	-5	-6	60	-1	0	45
122.88	0	98	159	12	250	308	41	94	153	56	218	292	12	3	6	-72	0	0	-93	-4	-6	60	0	0	46
123.003	0	98	157	14	249	310	37	93	149	55	218	288	12	4	5	-73	-1	1	-95	-4	-6	61	0	3	43
123.126	0	98	155	11	249	308	39	93	149	56	218	285	13	3	6	-77	0	2	-96	-5	-6	59	0	4	43
123.249	0	97	155	13	249	306	39	93	149	55	218	287	12	4	5	-76	-1	1	-94	-5	-7	59	0	1	45
123.372	0	97	156	11	249	306	39	94	149	56	218	286	13	4	6	-75	0	0	-91	-4	-6	59	-1	2	45
123.494	0	98	157	13	248	305	40	93	150	55	218	289	13	4	5	-75	0	0	-95	-5	-6	59	-1	0	45
123.617	0	98	157	12	250	306	41	93	152	56	219	289	12	4	5	-76	-1	0	-97	-5	-6	60	-1	1	46
123.74	0	99	158	13	249	307	39	94	152	55	218	290	13	4	5	-74	0	0	-95	-4	-7	61	-1	0	46
123.863	0	97	155	13	249	308	37	93	148	55	218	286	13	4	6	-75	0	2	-93	-5	-6	60	0	3	43
123.986	0	98	155	12	249	307	39	93	148	55	217	284	12	4	5	-76	-1	1	-94	-5	-6	59	-1	3	45
124.109	0	98	155	12	249	305	39	92	148	56	218	288	13	4	4	-77	0	-1	-96	-4	-7	59	-1	0	44
124.232	0	97	156	12	248	305	39	94	149	55	218	289	13	4	5	-75	0	-1	-94	-4	-6	59	0	1	44
124.355	11	99	157	12	249	305	41	93	151	55	217	290	11	3	5	-73	-1	0	-93	-4	-5	59	0	0	46
124.477	0	98	158	13	249	307	41	94	152	56	218	291	12	4	5	-74	0	0	-97	-5	-6	60	0	0	45
124.6	0	99	159	12	250	308	40	95	154	56	218	291	13	4	5	-73	0	0	-97	-4	-7	61	0	0	48
124.723	0	98	155	14	249	307	38	93	149	55	218	289	12	4	6	-75	-1	0	-94	-4	-6	60	0	2	45
124.846	0	98	154	12	250	307	38	92	148	55	217	284	13	4	5	-76	0	1	-92	-5	-6	59	-1	3	42
124.969	0	97	155	12	249	306	38	93	148	55	217	284	13	4	5	-77	0	1	-96	-5	-6	59	-1	3	44
125.092	0	97	154	12	249	303	39	93	148	54	218	287	13	3	6	-77	-1	0	-96	-5	-7	58	-1	0	44
125.215	0	97	155	11	248	307	39	93	149	55	217	284	14	3	6	-75	-1	1	-94	-5	-6	59	0	3	44
125.338	0	98	157	13	248	304	41	94	150	55	218	288	11	4	5	-74	0	0	-93	-5	-6	59	-1	0	46
125.46	0	98	157	11	248	305	40	94	152	57	218	290	12	4	6	-74	-1	0	-98	-4	-6	60	-1	0	46
125.583	0	98	156	13	248	305	38	93	149	55	217	286	13	4	6	-76	-1	0	-97	-4	-6	60	0	1	44
125.706	0	97	154	12	248	304	37	93	147	55	216	283	13	4	6	-76	0	1	-93	-5	-6	58	0	3	43
125.829	0	97	153	12	248	304	38	92	146	55	217	283	13	4	5	-77	-1	2	-93	-4	-6	59	-1	4	43
125.952	0	97	153	12	248	303	40	93	148	55	216	284	13	4	5	-77	0	0	-96	-6	-6	59	0	1	45
126.075	0	98	155	12	247	303	40	93	149	55	216	287	13	3	5	-78	-1	0	-97	-5	-6	59	0	0	45
126.198	0	98	157	12	248	304	40	93	150	55	218	288	12	4	5	-75	0	-1	-93	-5	-6	59	0	0	47
126.321	0	98	157	13	249	304	40	93	151	54	218	287	12	4	5	-74	-1	0	-94	-4	-6	59	0	0	47
126.444	0	97	153	13	248	303	38	92	147	54	217	281	13	3	5	-78	0	2	-98	-4	-6	59	-1	3	44
126.566	0	98	153	12	248	303	38	92	147	55	218	284	15	4	5	-79	0	0	-96	-4	-5	59	0	1	44
126.689	0	96	154	13	249	301	39	94	148	54	216	286	13	3	5	-76	0	0	-93	-5	-6	58	0	0	44
126.812	0	97	155	12	248	302	40	93	148	55	217	283	13	3	5	-76	0	1	-94	-4	-6	59	0	1	45
126.935	0	98	156	12	248	303	40	93	149	55	217	288	13	4	5	-77	0	-1	-98	-5	-5	59	-1	0	46
127.058	0	97	158	12	249	304	41	93	151	56	218	288	13	4	6	-75	0	0	-97	-4	-7	59	0	0	45
127.181	0	98	156	13	249	304	37	93	149	54	218	289	12	3	5	-74	0	0	-94	-4	-6	59	-1	0	45
127.304	0	96	153	12	249	303	38	92	146	54	217	284	14	4	6	-78	-1	0	-96	-5	-7	59	0	2	43
127.427	0	96	154	12	248	304	39	93	146	54	217	283	13	4	6	-79	0	1	-97	-4	-5	59	-1	3	44
127.549	0	97	153	12	248	303	40	93	147	55	217	284	14	4	5	-79	0	0	-95	-4	-7	58	0	1	46
127.672	0	97	154	12	248	303	40	93	147	55	217	284	12	3	5	-77	0	0	-92	-4	-5	58	0	1	46
127.795	0	97	155	13	249	303	40	92	149	54	218	287	12	4	6	-76	-1	0	-95	-5	-5	59	0	0	45
127.918	0	97	156	13	249	303	41	93	150	55	217	287	12	4	6	-77	0	0	-96	-5	-6	59	0	0	47
128.041	0	97	155	13	248	306	39	93	147	54	217	284	12	4	6	-77	0	2	-95	-5	-6	59	-1	2	45
128.164	0	96	153	12	248	305	37	92	145	54	217	282	15	4	5	-78	-1	1	-93	-4	-6	58	-1	3	43
128.287	0	96	152	12	248	303	40	92	147	54	216	282	13	4	5	-79	0	0	-95	-5	-6	58	0	2	45
128.41	0	96	152	12	247	302	39	92	145	54	216	280	14	4	5	-80	0	1	-98	-5	-5	58	0	2	44
128.532	0	97	154	12	248	301	39	93	147	54	217	285	13	4	5	-78	0	-1	-95	-4	-5	58	0	0	45
128.655	0	98	156	12	248	301	41	93	148	55	216	285	13	3	5	-76	-1	0	-93	-5	-6	58	-1	0	46
128.778	0	97	156	12	249	303	42	93	150	55	217	287	11	4	5	-75	0	0	-97	-5	-5	59	-1	0	47
128.901	0	97	155	13	248	303	39	93	148	54	217	286	12	4	5	-77	-1	0	-98	-4	-5	59	0	0	46
129.024	0	97	153	12	248	301	39	92	146	54	216	285	13	4	6	-77	-1	0	-93	-5	-5	58	0	0	45
129.147	0	97	154	12	248	302	39	92	148	55	216	282	13	4	5	-77	0	0	-94	-4	-6	59	-1	2	45
129.27	0	97	153	13	249	301	40	92	147	54	217	280	13	4	5	-78	-1	2	-96	-4	-6	58	0	3	46
129.393	0	97	155	12	248	301	40	92	148	54	217	285	12	3	5	-77	-1	0	-97	-4	-6	59	-1	0	45
129.516	0	97	156	12	248	303	40	94	149	54	217	286	12	4	6	-75	0	0	-94	-5	-6	59	-1	0	47
129.638	0	98	157	14	249	303	39	94	151	54	218	288	12	4	5	-73	0	-1	-93	-5	-6	60	-1	0	47
129.761	0	97	154	13	248	302	39	92	147	54	217	286	13	4	6	-78	0	0	-96	-4	-6	59	0	0	46
129.884	0	97	154	12	249	302	40	93	148	54	217	286	12	4	5	-77	0	0	-96	-4	-6	58	-1	0	45
130.007	0	97	154	13	249	303	40	93	148	55	217	287	12	3	5	-76	0	0	-92	-5	-5	59	0	0	46
130.13	0	97	155	13	249	303	41	94	149	54	217	287	11	4	6	-74	-1	0	-94	-4	-6	59	-1	0	46
130.253	0	98	156	12	250	304	41	94	150	55	217	288	11	3	5	-75	0	-1	-97	-5	-6	60	0	0	47
130.376	0	99	158	13	250	304	41	94	151	56	219	288	12	4	6	-74	0	-1	-96	-4	-5	60	-1	0	48
130.499	0	98	156	13	250	303	36	93	150	55	218	288	12	4	5	-73	0	0	-94	-5	-6	60	0	1	46
130.621	0	98	153	12	249	305	38	92	147	55	218	286	12	4	5	-75	-1	1	-93	-5	-6	59	-1	1	44
130.744	0	97	154	12	249	304	38	92	148	55	218	285	14	3	5	-77	0	0	-97	-5	-6	60	-1	2	44
130.867	0	97	155	13	249	303	40	93	148	54	218	286	13	4	5	-76	-1	0	-95	-5	-6	59	-1	1	45
130.99	0	98	155	12	250	304	39	93	149	55	217	287	12	3	6	-73	0	0	-92	-4	-6	59	0	1	46
131.113	0	98	156	12	250	305	40	93	150	56	218	289	11	4	5	-73	0	-1	-96	-5	-6	60	-1	0	45
131.236	0	98	158	12	250	306	41	94	152	57	218	290	12	4	4	-74	-1	-1	-95	-4	-6	61	-1	0	48
131.359	0	96	156	13	250	305	37	93	149	55	219	288	12	4	6	-74	-1	0	-95	-5	-7	60	0	0	45
131.482	0	96	153	12	249	304	37	91	147	55	218	282	13	4	5	-74	-1	1	-93	-5	-6	59	-1	3	43
131.604	0	96	153	13	249	304	38	92	147	54	218	283	12	4	5	-75	-1	2	-94	-5	-7	59	0	3	45
131.727	0	96	154	12	249	303	38	93	147	55	217	286	14	4	5	-76	-1	-1	-97	-5	-5	59	0	1	44
131.85	0	97	154	12	250	304	39	93	149	55	218	287	13	3	5	-74	-1	0	-94	-5	-6	60	0	1	45
131.973	0	98	156	13	249	305	40	93	150	55	218	288	11	4	5	-72	0	-1	-93	-5	-5	60	-1	0	45
132.096	0	97	158	12	249	306	41	93	151	56	218	289	11	3	5	-72	-1	0	-96	-5	-6	60	-1	0	46
132.219	0	97	155	14	249	306	37	92	149	55	218	286	13	3	6	-75	0	0	-98	-5	-6	60	0	2	44
132.342	0	97	154	12	250	303	39	92	147	55	218	287	12	3	5	-76	0	0	-92	-5	-6	59	0	0	44
132.465	0	97	154	12	249	303	38	92	147	55	218	287	12	4	6	-74	0	-1	-92	-5	-5	60	-2	0	44
132.588	0	97	155	12	248	305	40	93	147	55	218	286	12	3	6	-75	-1	0	-95	-5	-6	59	-1	2	45
132.71	0	97	155	12	250	305	41	93	149	56	217	287	12	3	5	-75	0	-1	-98	-5	-5	60	0	0	45
132.833	0	98	156	12	249	306	40	93	150	55	218	290	12	4	5	-73	-1	0	-93	-5	-7	60	-1	0	47
132.956	0	98	157	13	250	307	37	94	150	55	219	288	11	5	5	-73	0	0	-93	-5	-5	60	0	2	46
133.079	0	96	153	12	250	305	38	92	147	55	218	282	12	5	5	-77	0	2	-96	-5	-5	59	0	3	43
133.202	0	97	153	12	249	304	38	93	147	55	217	282	13	4	6	-77	-1	2	-97	-5	-6	58	-1	3	44
133.325	0	97	153	12	249	303	38	92	148	55	218	285	13	3	4	-75	-1	0	-92	-4	-6	59	-1	2	44
133.448	0	97	154	12	248	304	39	93	148	55	218	287	12	4	5	-75	-1	0	-94	-5	-6	58	-1	0	44
133.571	0	97	156	12	250	305	39	93	149	55	218	288	12	4	5	-76	0	-1	-98	-5	-5	59	-1	0	46
133.693	0	97	157	12	250	305	42	93	151	56	218	289	11	4	5	-75	-1	0	-96	-4	-6	60	0	0	46
133.816	0	97	156	14	249	307	37	93	149	55	217	288	12	4	6	-74	-1	0	-92	-4	-6	61	-1	2	44
133.939	0	97	153	12	250	306	38	92	146	55	218	284	13	3	5	-76	0	1	-94	-4	-6	59	0	3	42
134.062	0	97	153	12	249	304	38	92	146	55	217	284	13	4	6	-78	-1	1	-96	-5	-5	59	0	2	44
134.185	0	97	153	13	249	304	39	92	147	54	218	284	14	4	5	-78	-1	0	-95	-4	-6	57	0	1	44
134.308	0	97	153	12	249	303	41	93	147	54	218	286	12	4	5	-75	-1	0	-91	-4	-6	59	0	0	45
134.431	0	98	154	13	250	303	40	93	149	55	218	286	11	4	5	-75	-1	-1	-95	-4	-6	60	-1	0	45
134.554	0	97	156	12	249	304	40	93	149	55	218	287	12	4	6	-76	-1	-1	-96	-5	-6	59	-1	1	48
134.676	0	97	156	14	250	305	39	93	150	54	218	288	11	3	5	-75	-1	0	-95	-5	-6	60	-1	0	46
134.799	0	96	153	12	249	303	37	92	146	55	218	284	14	3	5	-76	0	0	-93	-5	-5	59	-1	2	43
134.922	0	96	153	12	249	304	39	93	146	54	218	284	13	4	5	-78	-1	0	-94	-4	-6	58	-1	1	44
135.045	0	97	153	12	249	303	39	92	146	55	218	285	14	4	5	-78	0	0	-97	-4	-6	59	-1	0	44
135.168	0	97	154	13	249	302	39	93	147	54	217	286	13	4	5	-76	0	0	-94	-5	-5	59	0	0	45
135.291	0	98	156	12	249	304	40	93	149	55	218	288	12	3	6	-75	0	-1	-93	-5	-6	60	0	0	46
135.414	0	98	156	12	249	305	41	94	150	55	218	288	11	4	5	-74	0	-1	-97	-5	-5	60	-1	0	45
135.537	0	98	157	13	249	306	39	93	150	55	218	286	12	3	5	-76	0	0	-97	-3	-6	61	-1	2	45
135.66	0	96	153	12	249	306	39	93	147	54	218	284	12	3	6	-77	-1	1	-93	-4	-6	59	0	3	45
135.782	0	97	153	12	248	303	38	92	147	55	218	286	13	4	5	-76	0	0	-93	-4	-6	59	-2	0	44
135.905	0	97	153	13	250	303	39	93	148	55	217	286	12	4	5	-77	0	0	-95	-4	-5	60	0	1	45
136.028	0	97	155	12	248	304	40	94	150	55	218	287	13	4	6	-77	-1	0	-97	-4	-6	59	0	0	45
136.151	0	98	156	12	249	305	41	93	149	55	218	288	12	3	5	-75	0	-2	-93	-5	-6	60	-1	1	46
136.274	0	98	157	13	250	306	39	93	151	55	218	290	12	3	6	-73	-1	-1	-93	-4	-6	60	-1	1	47
136.397	0	96	155	13	250	305	38	92	147	54	218	286	13	4	6	-77	0	1	-96	-5	-6	60	0	2	44
136.52	0	96	154	12	250	305	39	92	147	54	218	286	13	3	6	-78	-1	0	-96	-4	-6	59	0	2	43
136.643	0	97	154	12	249	306	38	92	147	55	218	285	13	4	5	-76	-1	0	-92	-4	-5	59	-1	1	44
136.765	0	96	154	12	250	304	39	92	148	55	218	288	13	4	5	-76	0	0	-94	-4	-5	59	-1	0	45
136.888	0	97	155	12	250	304	40	93	150	56	218	289	12	4	5	-76	-1	0	-98	-5	-6	59	0	0	46
137.011	0	98	157	11	251	305	41	93	150	56	218	289	12	3	6	-75	0	0	-97	-4	-6	59	-1	0	46
137.134	0	97	156	14	250	305	38	93	150	55	218	290	12	4	5	-74	0	0	-94	-5	-6	60	0	0	45
137.257	0	97	152	11	250	306	37	92	146	55	219	284	13	3	5	-77	0	2	-94	-4	-6	59	0	3	43
137.38	0	96	152	12	249	307	38	93	146	54	218	284	14	4	5	-79	0	2	-97	-4	-6	59	-1	3	44
137.503	0	98	153	13	249	302	39	92	147	54	218	287	14	4	5	-78	-1	0	-96	-5	-6	58	0	0	44
137.626	0	97	154	12	250	303	39	93	148	54	218	286	13	4	6	-76	0	-1	-92	-5	-5	58	0	0	46
137.748	0	97	156	12	249	304	40	93	148	55	218	287	12	4	5	-76	0	-1	-95	-4	-6	59	-1	0	45
137.871	0	98	157	11	250	304	41	93	150	56	218	288	12	3	6	-76	-1	0	-97	-5	-5	59	0	0	46
137.994	0	96	154	13	249	305	39	93	147	54	218	285	12	4	6	-77	0	0	-94	-4	-5	59	0	1	44
138.117	0	97	152	12	248	305	37	92	145	53	217	283	14	4	5	-78	-1	2	-94	-4	-6	58	0	3	43
138.24	0	96	153	12	249	304	40	92	146	54	217	282	13	3	5	-79	0	2	-95	-4	-6	58	-1	3	45
138.363	0	97	153	12	249	303	40	92	147	54	217	284	14	4	5	-80	0	0	-98	-4	-6	58	0	2	44
138.486	0	97	153	12	249	303	40	93	147	54	218	284	13	4	6	-78	0	0	-96	-5	-6	58	-1	2	45
138.609	0	97	155	12	248	302	41	92	149	55	217	287	11	4	5	-77	0	0	-93	-5	-6	58	-1	0	46
138.732	0	97	154	14	248	304	38	92	148	54	217	285	13	4	6	-77	0	0	-95	-5	-6	60	0	1	45
138.854	0	97	152	12	249	302	38	92	146	54	217	280	14	3	6	-80	-1	2	-98	-6	-5	58	0	3	44
138.977	0	97	153	12	249	301	39	92	147	54	216	282	13	3	5	-78	-1	0	-94	-4	-7	58	0	1	45
139.1	0	96	153	12	249	301	39	93	147	54	218	284	13	3	4	-77	-1	-1	-93	-5	-5	58	0	0	44
139.223	0	97	154	13	248	302	40	92	148	54	217	285	12	4	6	-77	0	-1	-96	-5	-6	58	0	0	46
139.346	0	97	155	12	248	303	41	93	149	55	217	286	11	4	6	-78	0	0	-98	-4	-6	59	-1	1	46
139.469	0	97	155	13	248	302	39	92	148	54	216	286	12	5	6	-76	0	0	-94	-5	-5	59	0	0	46
139.592	0	97	152	12	248	304	37	92	146	54	217	281	14	4	5	-77	0	2	-94	-6	-6	58	0	4	42
139.715	0	96	153	12	248	302	40	92	146	54	217	282	12	4	5	-78	0	0	-96	-5	-5	58	-1	1	45
139.837	0	97	154	12	247	303	39	93	146	54	218	283	14	4	5	-78	-1	1	-98	-4	-6	58	0	1	44
139.96	0	97	155	12	248	302	39	93	147	54	217	283	14	3	6	-76	-1	1	-95	-4	-5	58	-1	2	46
140.083	0	97	156	12	248	301	42	93	148	55	217	286	11	4	5	-75	0	0	-94	-5	-6	59	-1	0	46
140.206	0	97	157	13	249	303	40	93	149	55	217	286	11	4	5	-76	0	0	-97	-4	-5	59	0	1	47
140.329	0	96	153	12	248	304	39	93	146	54	217	280	14	4	6	-78	0	1	-97	-5	-6	59	-1	4	44
140.452	0	97	153	12	248	303	38	92	146	54	217	280	13	3	5	-77	-1	2	-93	-5	-5	58	-1	3	44
140.575	0	96	153	13	248	303	39	92	147	54	216	280	13	4	6	-76	-1	2	-94	-5	-6	58	-1	3	44
140.698	0	96	154	12	248	302	39	93	147	54	216	279	12	3	6	-77	-1	1	-97	-5	-6	58	0	4	46
140.82	0	97	154	12	248	300	40	93	148	54	217	281	13	4	6	-77	-1	0	-97	-4	-6	58	0	1	45
140.943	0	97	155	12	248	301	41	92	150	56	217	284	11	4	5	-74	-1	0	-94	-5	-5	60	0	1	47
141.066	0	97	156	14	248	300	37	93	149	54	216	281	11	3	5	-73	-1	0	-94	-6	-6	60	0	1	47
141.189	0	96	153	12	248	300	38	92	147	55	217	281	13	4	5	-77	0	0	-98	-5	-6	59	-1	1	44
141.312	0	97	154	13	248	299	39	93	148	55	216	280	12	4	5	-77	-1	0	-95	-4	-7	59	-1	2	45
141.435	0	97	154	12	247	299	39	93	148	55	216	280	12	3	5	-74	0	0	-92	-5	-6	58	-1	2	46
141.558	0	97	155	12	248	300	39	93	148	55	217	283	11	4	6	-74	-1	0	-95	-5	-6	59	0	0	45
141.681	0	97	156	12	248	300	40	93	150	55	216	283	12	3	5	-75	-1	0	-97	-4	-6	60	-1	0	48
141.804	0	97	157	13	248	301	38	93	151	55	216	284	12	4	6	-74	-1	0	-97	-4	-6	60	0	0	46
141.926	0	97	155	13	248	302	39	92	148	54	217	281	11	4	4	-73	0	1	-92	-5	-6	59	-1	1	46
142.049	0	97	155	13	248	300	39	93	149	55	216	284	12	4	6	-74	-1	0	-94	-5	-6	60	-1	0	44
142.172	0	96	155	12	248	300	39	92	149	55	217	283	12	4	5	-75	-1	-1	-97	-4	-5	59	-1	1	45
142.295	0	97	155	12	249	301	39	93	148	56	218	284	12	4	6	-75	0	0	-96	-5	-6	60	-1	0	45
142.418	0	97	157	12	248	302	40	93	150	55	216	285	11	3	6	-72	0	-1	-93	-5	-6	60	0	1	47
142.541	0	97	157	12	248	303	40	93	151	55	218	286	11	4	5	-72	-1	0	-95	-4	-6	60	-1	0	48
142.664	0	97	155	14	248	303	37	92	148	55	217	283	13	4	5	-75	-1	0	-98	-5	-6	61	0	2	44
142.787	0	97	153	12	248	303	38	92	147	55	217	280	12	4	5	-75	-2	1	-93	-5	-6	59	0	3	45
142.909	0	96	153	12	247	303	38	92	147	55	217	281	11	4	6	-75	0	2	-92	-4	-6	59	-1	4	44
143.032	0	96	154	12	247	302	38	93	147	55	217	283	12	4	5	-76	0	0	-95	-4	-6	59	-1	2	45
143.155	0	97	156	12	248	301	41	92	149	56	217	284	11	4	6	-77	0	0	-96	-4	-6	59	0	1	46
143.278	0	97	156	13	248	302	41	93	149	55	218	285	11	4	6	-76	0	-1	-94	-5	-6	59	-1	0	46
143.401	0	97	157	12	248	302	39	93	150	55	217	286	12	4	5	-74	0	0	-92	-4	-7	60	-1	0	46
143.524	0	96	154	14	247	302	38	93	147	54	216	280	11	4	5	-77	0	2	-95	-4	-5	59	0	3	45
143.647	0	96	153	13	247	300	38	92	147	54	216	281	13	4	5	-79	0	0	-96	-5	-6	59	0	2	44
143.77	0	97	152	12	248	299	38	92	147	54	216	279	12	4	4	-79	-1	0	-93	-5	-6	58	0	2	45
143.892	0	96	154	12	247	300	39	91	147	54	216	281	13	4	5	-78	-1	0	-92	-5	-5	58	0	2	44
144.015	0	97	155	12	247	300	39	92	148	54	216	283	12	4	5	-78	0	0	-96	-4	-5	58	0	0	46
144.138	0	97	156	12	248	301	41	92	149	55	217	284	12	4	6	-79	-1	0	-96	-5	-5	58	0	0	46
144.261	0	98	155	13	248	302	38	93	149	54	217	285	12	4	6	-76	0	0	-94	-4	-5	59	-1	0	45
144.384	0	97	153	13	248	302	38	92	146	54	216	280	12	4	5	-78	-1	1	-93	-4	-7	59	-1	3	43
144.507	0	97	154	12	247	301	38	92	147	54	215	279	13	4	5	-80	0	2	-96	-4	-6	59	0	3	44
144.63	0	97	154	12	247	300	39	92	147	54	216	282	13	4	5	-80	-1	0	-96	-3	-6	58	0	0	43
144.753	0	97	155	12	247	301	39	93	149	54	216	285	13	4	5	-79	-1	0	-93	-4	-5	57	0	0	45
144.876	0	97	155	12	249	301	39	94	149	54	217	285	12	3	5	-77	-1	0	-95	-4	-6	58	-1	0	45
144.998	0	97	157	12	249	303	40	93	150	55	218	286	12	3	5	-78	-1	0	-98	-4	-6	59	-1	0	45
145.121	0	97	154	13	248	303	39	93	148	53	217	284	11	4	6	-78	0	0	-95	-5	-6	59	-1	2	45
145.244	0	96	154	12	248	303	38	91	147	53	216	280	14	4	5	-79	-1	2	-92	-4	-6	57	-1	3	43
145.367	0	97	153	12	247	303	38	92	147	53	216	279	13	4	5	-79	0	2	-94	-4	-6	57	0	3	43
145.49	0	96	155	11	249	301	40	91	147	54	217	281	14	4	6	-82	0	0	-97	-5	-5	58	0	2	44
145.613	0	96	155	12	249	301	39	93	148	53	217	280	14	3	5	-80	0	1	-95	-4	-5	57	0	2	45
145.736	0	96	154	12	248	301	39	93	148	54	216	278	12	3	5	-78	0	2	-92	-5	-5	58	-1	3	46
145.859	0	97	155	13	249	301	37	93	148	53	216	278	13	4	5	-78	-1	2	-96	-5	-5	58	0	3	45
145.981	0	95	149	12	248	297	39	90	143	53	216	274	14	3	5	-82	-1	2	-97	-4	-5	57	0	3	44
146.104	0	94	148	12	247	296	39	90	142	53	216	273	15	4	5	-81	-1	2	-96	-4	-6	57	0	3	44
146.227	0	94	148	12	248	296	38	90	142	52	215	273	15	4	6	-79	0	1	-95	-5	-5	57	-1	3	43
146.35	0	95	148	12	248	296	40	91	143	53	216	273	13	4	5	-79	0	2	-96	-5	-5	57	-1	4	45
146.473	0	95	151	12	248	295	40	91	145	54	217	275	14	4	5	-79	-1	1	-99	-5	-6	57	-1	0	46
146.596	0	95	153	12	248	296	41	92	147	54	216	277	13	4	6	-77	0	0	-97	-4	-6	59	0	0	46
146.719	0	95	150	12	248	297	36	91	144	54	215	273	14	4	5	-77	-1	2	-96	-4	-5	58	0	3	44
146.842	0	94	149	11	247	295	40	90	144	54	216	273	13	4	5	-79	0	2	-96	-5	-6	58	0	3	45
146.964	0	94	151	11	246	295	39	91	144	54	215	273	14	4	5	-79	-1	1	-98	-4	-5	58	0	3	44
147.087	0	95	150	11	247	295	39	91	144	55	216	275	14	4	5	-77	-1	1	-95	-4	-6	58	-1	1	45
147.21	0	96	151	12	248	294	40	91	146	55	215	276	12	5	5	-75	-1	-1	-95	-5	-5	59	0	1	46
147.333	0	96	152	12	247	295	42	91	147	55	216	278	11	4	5	-75	0	0	-97	-4	-6	59	0	0	48
147.456	0	94	150	13	248	297	38	90	145	54	216	276	13	4	5	-76	-1	1	-98	-4	-6	59	-1	1	47
147.579	0	95	149	11	248	295	39	90	144	55	215	275	13	4	5	-76	-1	1	-95	-5	-5	58	0	1	45
147.702	0	95	151	11	248	295	40	91	146	55	216	276	11	4	4	-75	0	0	-94	-4	-5	59	0	2	46
147.825	0	95	152	11	248	294	40	91	147	56	216	278	12	5	5	-76	0	-1	-97	-4	-5	59	0	0	46
147.948	0	97	155	12	248	298	40	93	150	56	216	281	12	4	6	-75	0	0	-96	-4	-5	60	0	0	48
148.07	0	97	157	12	249	299	40	93	151	56	218	282	11	4	6	-72	0	0	-96	-5	-5	61	-1	1	47
148.193	0	97	156	13	248	298	39	93	149	55	217	281	9	4	5	-72	0	0	-93	-5	-5	59	-1	0	46
148.316	0	97	155	12	249	300	38	92	148	56	217	282	12	3	5	-76	0	0	-97	-4	-5	60	0	0	45
148.439	0	97	155	12	250	299	39	93	149	56	217	283	12	3	5	-75	0	0	-96	-5	-5	60	-1	0	45
148.562	0	97	155	12	249	300	39	93	150	56	217	282	12	4	5	-74	0	0	-92	-5	-6	59	0	0	47
148.685	0	98	156	12	250	301	40	93	150	56	218	285	11	3	5	-73	0	0	-94	-5	-6	61	0	0	46
148.808	0	98	157	12	251	303	40	94	152	56	218	286	12	4	6	-73	-1	-1	-96	-5	-6	60	-1	1	48
148.931	0	98	158	13	250	301	38	94	151	56	218	285	12	3	5	-74	0	0	-97	-4	-5	60	-1	0	45
149.053	0	96	153	12	251	303	38	92	148	56	218	280	12	4	6	-74	0	2	-93	-5	-6	60	-1	4	44
149.176	0	97	154	12	250	300	38	92	148	56	218	284	12	4	6	-75	0	0	-93	-4	-6	59	-1	0	44
149.299	0	97	154	12	251	300	38	92	148	56	219	284	13	4	6	-76	-1	0	-98	-4	-6	59	0	0	44
149.422	0	98	154	11	250	302	39	93	149	57	218	285	13	3	5	-75	-1	0	-95	-5	-5	60	0	0	45
149.545	0	98	156	12	250	302	40	93	151	56	219	285	12	4	5	-73	-1	0	-93	-4	-6	60	0	0	46
149.668	0	97	156	13	251	301	40	93	151	56	219	286	11	4	5	-73	-1	-1	-96	-4	-6	60	0	1	46
149.791	0	96	153	13	251	303	38	91	148	55	219	280	13	3	5	-77	0	0	-97	-5	-6	60	-1	3	44
149.914	0	97	153	11	250	302	39	92	148	56	219	282	13	4	5	-78	0	0	-94	-5	-6	59	-1	2	45
150.036	0	96	153	12	250	302	38	92	149	55	218	284	13	4	5	-75	0	0	-92	-5	-5	59	0	0	44
150.159	0	96	155	12	250	301	40	92	149	55	218	284	13	3	6	-76	0	-1	-95	-5	-6	59	-1	0	45
150.282	0	96	155	12	250	302	41	92	149	55	218	285	12	4	5	-76	-1	0	-96	-4	-6	60	0	0	46
150.405	0	97	157	12	250	303	39	93	152	56	218	286	13	4	6	-74	0	0	-95	-4	-6	60	-1	1	46
150.528	0	97	155	13	250	303	36	92	148	54	218	279	13	4	5	-75	0	2	-93	-4	-6	59	-1	3	43
150.651	0	96	153	11	250	302	39	93	148	55	218	279	12	4	5	-78	-1	1	-95	-4	-7	59	0	3	45
150.774	0	96	154	12	249	303	38	91	147	54	217	279	14	5	5	-78	-1	2	-98	-5	-6	59	0	4	45
150.897	0	96	154	12	249	301	39	92	148	55	217	281	14	4	6	-76	-1	1	-93	-4	-5	60	-1	2	44
151.02	0	97	155	12	250	300	40	93	149	55	218	283	11	3	6	-74	0	0	-94	-5	-6	59	0	1	46
151.142	0	97	157	13	250	302	38	93	150	55	218	284	12	4	6	-75	0	0	-98	-4	-6	60	0	0	45
151.265	0	96	153	13	250	303	38	92	147	55	217	279	14	5	6	-78	0	2	-96	-4	-6	60	0	3	44
151.388	0	96	154	12	250	302	38	92	147	55	217	281	13	3	5	-76	0	1	-93	-5	-6	59	0	2	44
151.511	0	97	153	12	249	302	38	92	148	55	217	279	13	4	6	-77	-1	2	-94	-5	-6	58	-1	3	45
151.634	0	97	155	12	249	300	39	93	149	55	218	282	13	4	5	-77	0	0	-97	-4	-6	58	0	1	46
151.757	0	97	156	12	249	301	40	92	150	56	217	284	13	3	6	-77	0	0	-97	-4	-6	60	-1	0	45
151.88	0	97	155	13	249	302	38	92	149	55	216	281	12	4	5	-75	-1	0	-94	-5	-6	59	-1	1	46
152.003	0	96	154	12	249	301	38	91	146	54	217	278	13	3	5	-77	-1	2	-94	-5	-6	59	-1	3	43
152.125	0	96	153	12	248	300	38	92	147	55	216	277	14	4	5	-79	-1	2	-97	-4	-5	59	-1	2	44
152.248	0	96	153	12	249	299	38	92	146	54	216	275	14	4	5	-79	0	3	-95	-5	-6	58	0	2	44
152.371	0	96	153	12	248	299	39	91	148	55	217	278	12	4	5	-76	-1	0	-91	-4	-5	59	-1	2	46
152.494	0	97	155	12	248	301	39	92	148	55	216	276	12	4	5	-76	0	1	-95	-4	-6	59	0	3	46
152.617	0	96	154	13	249	300	37	92	147	54	216	278	14	4	5	-78	0	2	-98	-5	-5	60	0	2	44
152.74	0	96	152	12	247	299	38	91	144	54	216	274	14	3	5	-79	-1	1	-94	-4	-6	58	0	3	44
152.863	0	96	153	12	247	298	37	90	145	53	216	274	14	4	5	-79	-1	1	-93	-5	-6	59	0	3	43
152.986	0	95	152	12	248	297	40	91	145	54	215	273	12	4	5	-80	0	1	-94	-4	-5	58	-1	3	45
153.108	0	96	152	12	247	297	39	92	146	53	215	274	15	4	6	-79	0	2	-98	-5	-5	58	0	3	44
153.231	0	96	154	12	248	298	39	92	147	54	215	273	13	4	4	-79	-1	2	-95	-5	-5	59	0	3	46
153.354	0	97	153	13	247	298	37	92	146	54	215	273	12	4	5	-76	-1	1	-94	-5	-6	58	0	3	45
153.477	0	95	151	12	247	295	38	90	143	54	215	271	13	3	6	-80	0	1	-96	-5	-5	58	0	3	43
153.6	0	95	151	13	247	295	39	91	143	53	214	270	14	3	4	-81	-1	1	-97	-4	-5	58	0	3	44
153.723	0	95	151	13	247	294	38	91	144	52	215	270	14	3	5	-79	-1	1	-95	-4	-5	58	-1	3	44
153.846	0	96	153	12	247	294	39	91	145	53	214	270	13	4	4	-78	-1	2	-94	-5	-6	57	-1	4	45
153.969	0	96	152	12	246	296	39	91	146	54	215	271	12	4	6	-79	-1	1	-97	-4	-6	58	-1	3	47
154.092	0	96	152	13	247	296	39	91	145	53	215	272	12	3	5	-79	0	2	-98	-4	-6	58	-1	3	46
154.214	0	96	150	11	247	294	38	90	143	53	214	269	14	4	5	-80	0	2	-95	-4	-6	57	-1	3	43
154.337	0	95	151	12	247	295	38	91	144	53	214	270	13	4	5	-79	-1	1	-95	-4	-6	56	0	3	45
154.46	0	96	150	12	246	293	39	91	143	53	214	268	13	4	5	-80	0	1	-97	-5	-5	57	0	3	46
154.583	0	96	151	12	247	293	39	91	144	53	215	269	13	4	5	-80	-1	1	-97	-4	-5	57	0	1	46
154.706	0	95	153	12	247	294	40	92	147	53	215	273	11	4	4	-78	-1	0	-95	-5	-5	57	0	0	47
154.829	0	95	153	14	248	295	37	91	146	52	215	270	12	3	5	-78	0	2	-93	-4	-5	58	-1	3	48
154.952	0	95	149	12	247	293	39	90	142	53	214	268	13	3	6	-81	0	2	-97	-4	-6	57	-1	3	45
155.075	0	95	150	12	247	295	38	90	142	53	214	269	15	3	5	-82	0	1	-97	-4	-6	57	0	3	44
155.197	0	95	150	12	247	293	37	91	142	52	214	268	15	4	5	-80	0	2	-95	-5	-6	57	0	3	44
155.32	0	96	149	13	247	292	38	91	144	52	214	268	13	3	5	-79	-1	2	-96	-4	-5	57	-1	4	46
155.443	0	96	152	13	248	295	40	91	144	53	214	269	12	3	5	-80	-1	2	-98	-4	-6	58	0	3	46
155.566	0	96	153	12	247	293	39	91	146	53	214	274	13	3	6	-78	0	0	-97	-5	-5	57	0	1	47
155.689	0	95	150	13	247	293	37	90	142	53	214	268	13	4	5	-79	0	1	-94	-4	-6	57	0	2	44
155.812	0	95	149	12	247	291	39	91	141	52	214	267	13	4	4	-80	-1	1	-95	-5	-5	57	0	3	45
155.935	0	95	149	12	247	292	39	91	142	52	214	267	14	4	5	-82	-1	2	-98	-4	-5	56	0	3	45
156.058	0	96	150	12	246	291	39	90	142	53	214	266	13	4	5	-80	0	1	-96	-5	-4	57	0	4	46
156.18	0	95	150	12	247	292	40	91	143	53	214	269	12	3	5	-78	-1	0	-93	-5	-4	57	0	2	47
156.303	0	96	152	12	246	293	39	91	145	54	214	271	12	4	6	-78	0	0	-97	-4	-6	59	0	2	46
156.426	0	96	153	13	247	294	38	91	145	53	215	272	12	4	6	-78	0	0	-98	-5	-6	58	-1	1	47
156.549	0	95	149	12	247	295	39	90	143	53	214	269	12	3	5	-80	0	2	-96	-4	-5	57	0	3	45
156.672	0	95	150	11	247	295	39	90	142	54	214	269	13	4	6	-79	0	2	-93	-5	-5	57	-1	3	45
156.795	0	95	150	13	247	294	40	91	143	52	214	269	12	4	5	-79	0	2	-96	-4	-5	57	-1	3	45
156.918	0	95	150	12	247	294	40	90	144	53	215	271	13	4	5	-78	0	1	-98	-4	-6	58	-1	2	46
157.041	0	95	152	13	248	294	40	91	145	53	215	274	11	4	4	-77	0	-1	-94	-5	-5	57	-1	0	47
157.164	0	96	154	12	247	295	38	92	146	54	215	275	12	4	5	-75	0	0	-94	-5	-5	58	0	1	48
157.286	0	95	151	13	247	296	37	91	142	53	215	271	12	4	5	-78	-1	2	-97	-4	-5	58	0	4	45
157.409	0	95	150	12	248	296	38	91	143	53	216	271	14	4	4	-80	0	2	-97	-4	-6	58	-1	4	44
157.532	0	95	150	12	247	297	39	90	143	53	215	270	12	4	6	-78	-1	2	-93	-4	-5	58	-1	3	46
157.655	0	96	151	12	248	296	38	91	144	53	216	273	12	3	5	-77	-1	0	-94	-4	-6	58	0	2	45
157.778	0	96	152	12	248	296	39	92	145	53	216	276	11	4	4	-77	0	0	-97	-5	-6	59	-1	0	47
157.901	0	97	153	12	248	298	41	92	147	54	217	278	12	4	5	-77	-2	0	-95	-4	-6	58	0	1	48
158.024	0	96	154	14	249	299	37	92	145	53	216	277	12	3	5	-75	-1	1	-94	-5	-6	59	0	1	46
158.147	0	95	150	12	249	298	37	90	142	54	217	273	13	3	5	-78	0	1	-93	-4	-5	58	0	3	43
158.269	0	96	150	12	249	297	38	90	141	53	215	272	13	4	5	-79	-1	2	-96	-5	-4	58	0	2	45
158.392	0	95	150	12	248	295	39	91	141	53	215	272	13	3	6	-79	0	2	-96	-4	-5	57	0	3	44
158.515	0	95	151	11	249	297	39	91	143	53	216	277	13	4	5	-77	-1	0	-93	-5	-5	57	0	0	45
158.638	0	96	152	12	249	297	40	91	144	54	217	279	11	4	5	-76	-1	0	-93	-5	-4	57	-1	0	46
158.761	0	97	153	12	249	300	40	91	146	54	217	280	12	4	5	-76	0	-1	-98	-4	-6	58	0	0	47
158.884	0	95	152	13	249	299	39	91	143	53	217	278	11	4	5	-77	-1	0	-96	-4	-6	59	-1	2	46
159.007	0	95	150	12	248	299	38	90	142	54	216	274	13	4	5	-78	0	2	-93	-4	-5	58	-1	4	44
159.13	0	96	151	12	247	298	37	91	143	53	216	275	13	4	5	-77	0	1	-94	-5	-5	58	0	4	43
159.252	0	95	150	12	248	300	39	91	143	53	217	275	14	3	5	-79	-1	1	-97	-4	-5	58	0	3	44
159.375	0	95	151	13	248	297	39	90	143	53	216	278	14	4	4	-78	0	0	-95	-4	-6	58	-1	1	45
159.498	0	96	152	13	249	298	40	91	145	53	217	278	11	4	6	-76	-1	-1	-93	-5	-5	59	-1	0	48
159.621	0	96	153	13	249	299	40	91	146	53	217	278	11	3	6	-75	0	0	-95	-4	-6	59	0	2	47
159.744	0	95	150	13	249	301	38	90	142	53	217	276	12	4	5	-78	-1	1	-97	-4	-6	58	-1	3	45
159.867	0	95	150	12	249	301	40	91	142	53	217	275	13	4	5	-78	0	1	-95	-4	-6	57	-1	3	45
159.99	0	95	150	13	248	300	37	90	142	53	216	274	14	4	6	-76	0	2	-94	-4	-5	58	-1	2	44
160.113	1	96	152	13	249	300	39	91	144	53	217	275	12	4	5	-77	-1	1	-95	-5	-6	58	-1	3	45
160.236	0	96	152	12	250	300	40	91	145	53	218	281	12	4	6	-77	0	0	-98	-4	-5	58	-1	0	46
160.358	0	97	152	13	250	300	39	92	145	54	218	281	12	4	4	-75	-1	0	-96	-4	-5	59	-1	0	46
160.481	0	96	153	14	250	301	37	92	145	53	217	279	13	4	5	-74	-1	0	-93	-5	-6	59	-1	1	45
160.604	0	95	150	11	249	301	38	91	142	54	217	275	13	3	5	-78	-1	1	-96	-5	-5	59	-1	3	45
160.727	0	95	151	12	248	301	39	91	142	54	216	276	13	4	5	-79	-1	1	-97	-4	-5	58	0	3	45
160.85	0	95	150	12	249	300	40	90	142	54	217	275	13	4	5	-78	0	2	-94	-5	-5	58	-1	3	45
160.973	0	96	151	12	249	299	40	92	144	54	216	277	12	4	5	-76	-1	0	-92	-4	-5	58	0	1	46
161.096	0	97	152	12	249	299	40	91	144	54	217	280	12	3	5	-76	0	0	-96	-4	-6	59	-1	0	47
161.219	0	96	154	13	249	300	40	93	145	54	216	282	13	4	5	-76	-1	-1	-98	-4	-5	59	0	1	46
161.341	0	95	150	13	249	301	37	90	142	53	217	277	13	3	5	-77	-1	2	-95	-5	-4	58	0	3	44
161.464	0	95	149	12	248	299	38	90	141	53	216	273	14	4	5	-78	0	1	-93	-4	-6	57	0	3	43
161.587	0	95	150	12	248	297	39	90	142	54	215	272	13	4	5	-79	-1	1	-96	-5	-5	57	0	2	44
161.71	0	95	150	11	248	298	40	90	143	53	216	273	14	4	5	-79	-1	2	-98	-4	-5	58	-1	3	44
161.833	0	96	151	12	248	299	39	91	145	54	216	275	13	4	5	-76	0	1	-94	-4	-6	58	-1	4	46
161.956	0	96	152	12	248	298	41	91	145	54	215	277	11	4	5	-75	-1	0	-94	-4	-6	57	0	1	47
162.079	0	96	154	14	247	300	38	91	146	53	216	277	14	4	6	-76	-1	1	-98	-3	-5	59	0	2	45
162.202	0	95	149	12	247	300	39	91	142	53	215	273	13	3	5	-79	0	1	-97	-5	-5	58	0	3	44
162.324	0	95	150	12	248	298	39	90	142	53	216	273	13	3	5	-79	0	3	-93	-5	-5	58	-1	4	44
162.447	0	95	150	12	248	300	39	90	142	53	215	273	13	3	5	-78	-1	2	-95	-4	-5	57	0	3	45
162.57	0	96	151	12	247	297	41	91	143	53	216	276	12	4	5	-79	0	0	-97	-4	-5	57	0	1	46
162.693	0	96	152	12	247	297	40	90	145	54	216	277	12	4	5	-78	-1	0	-97	-4	-6	58	0	0	46
162.816	0	96	152	13	248	299	40	92	145	54	215	280	11	4	5	-75	-1	-1	-93	-4	-5	59	0	0	48
162.939	0	96	150	13	248	299	37	90	142	53	215	274	13	3	6	-78	0	2	-95	-4	-5	58	0	3	43
163.062	0	94	150	11	247	298	39	90	141	53	215	273	13	4	5	-81	0	2	-97	-5	-6	57	0	3	45
163.185	0	96	149	13	247	299	39	90	142	52	215	273	14	4	6	-80	0	2	-97	-4	-5	58	-1	3	45
163.308	0	95	150	12	247	298	40	91	143	53	216	275	13	4	5	-78	0	0	-92	-5	-6	57	-1	1	46
163.43	0	95	151	13	247	299	39	91	143	53	216	277	12	3	5	-78	-1	1	-95	-4	-5	58	0	1	46
163.553	0	96	153	12	248	299	42	91	144	54	215	279	11	3	5	-78	0	-1	-98	-4	-5	58	0	0	47
163.676	0	96	154	13	249	299	39	91	145	53	215	280	13	3	5	-77	-1	0	-97	-5	-6	59	0	0	46
163.799	0	94	149	13	248	299	37	90	140	52	215	274	13	4	5	-78	-1	2	-93	-5	-5	58	-1	3	43
163.922	0	94	148	11	248	299	39	90	141	53	215	273	13	4	5	-80	0	2	-95	-5	-6	57	-1	3	45
164.045	0	95	149	12	248	298	39	90	141	53	215	273	13	4	5	-80	0	1	-97	-4	-5	57	0	2	44
164.168	0	95	150	12	248	300	40	90	141	53	215	275	13	3	5	-80	-1	1	-95	-4	-5	57	-1	3	46
164.291	0	95	150	11	248	298	41	91	143	53	217	278	12	4	6	-77	-1	-1	-93	-5	-6	57	0	0	47
164.413	0	96	153	12	247	298	40	91	144	54	217	279	12	4	5	-77	-1	0	-96	-4	-5	58	-1	0	46
164.536	0	96	154	12	249	299	39	91	147	54	217	281	13	3	5	-77	0	-1	-96	-3	-5	58	-2	0	48
164.659	0	94	150	12	248	301	39	91	142	54	216	276	12	4	6	-77	-1	3	-94	-4	-5	58	0	4	45
164.782	0	95	149	11	248	300	39	90	141	54	216	275	12	4	5	-78	-1	1	-93	-4	-5	58	0	3	44
164.905	0	95	150	12	248	300	39	90	142	52	216	274	12	4	5	-78	0	0	-95	-5	-5	56	0	4	45
165.028	0	96	151	11	248	298	38	91	143	54	216	279	14	4	5	-79	0	-1	-98	-4	-5	57	0	0	45
165.151	0	96	152	12	248	299	39	91	145	54	216	280	13	4	5	-77	0	-1	-95	-4	-5	59	0	0	47
165.274	0	95	154	12	248	300	41	92	146	54	216	281	11	4	6	-75	0	0	-93	-5	-6	58	0	0	47
165.396	0	96	153	13	249	302	38	91	146	54	217	280	12	3	5	-76	0	0	-97	-5	-6	58	0	2	46
165.519	0	94	150	12	249	302	39	90	143	54	216	277	13	3	6	-79	0	2	-97	-5	-5	58	-1	3	44
165.642	0	95	151	13	249	303	38	91	144	54	216	278	12	4	6	-76	-1	2	-93	-4	-5	59	-1	3	45
165.765	0	96	151	12	249	303	39	91	143	54	217	278	13	4	5	-76	0	1	-94	-5	-5	58	0	3	45
165.888	0	97	153	13	249	301	39	91	145	54	217	282	12	3	5	-77	-1	0	-96	-4	-6	59	0	0	45
166.011	0	96	153	12	249	301	41	92	146	55	218	282	11	5	5	-75	-1	0	-97	-5	-5	59	-1	0	46
166.134	0	97	154	12	250	303	40	92	148	55	218	285	11	4	5	-73	0	0	-93	-4	-6	60	0	1	47
166.257	0	96	152	14	250	304	36	91	145	54	217	279	12	4	5	-73	-1	1	-94	-4	-6	59	-1	2	44
166.38	0	95	150	11	249	303	38	91	142	55	216	279	13	4	5	-78	0	2	-95	-4	-5	59	0	3	44
166.502	0	96	151	12	249	303	38	91	144	54	217	278	13	4	5	-77	0	2	-96	-4	-6	58	0	3	44
166.625	0	96	151	12	249	302	37	91	144	54	217	278	13	4	5	-76	-1	1	-93	-4	-5	59	0	3	45
166.748	0	96	152	13	250	300	39	92	145	54	218	281	11	4	5	-75	0	0	-94	-4	-6	59	-1	0	45
166.871	0	96	154	12	249	302	39	92	146	55	218	281	11	4	5	-75	-1	0	-97	-4	-6	59	0	2	46
166.994	0	97	154	13	250	301	39	92	147	55	218	282	12	5	5	-75	0	0	-97	-4	-6	60	0	0	45
167.117	0	97	155	14	249	304	37	92	147	55	217	282	12	4	5	-73	0	1	-93	-5	-6	60	0	2	45
167.24	0	96	151	12	249	302	38	91	144	55	216	279	12	4	5	-76	-1	1	-93	-5	-5	59	0	3	43
167.363	0	96	152	12	249	302	39	91	145	54	218	278	13	4	5	-77	0	2	-96	-4	-6	59	0	2	44
167.485	0	96	152	12	248	302	38	91	144	55	217	278	13	4	5	-77	0	2	-95	-4	-6	59	-1	3	43
167.608	0	96	152	12	248	304	40	92	146	55	217	278	11	4	5	-75	-1	2	-91	-5	-5	59	0	3	46
167.731	0	96	153	12	249	300	39	92	146	55	217	282	11	4	5	-74	-1	0	-94	-4	-6	59	0	0	46
167.854	0	97	154	12	249	302	41	92	148	55	217	283	11	4	5	-75	0	0	-97	-5	-5	59	-1	0	46
[truncated: 1,461 more rows]

## Sheet: Add_info
Time	Marker	Accel_x	Accel_y	Accel_z	Gyro_x	Gyro_y	Gyro_z	Magnet_x	Magnet_y	Magnet_z	battery		ld_gain	pd_gain
[truncated: 2,826 more rows]
