# Supplementary material for: Charitable crowdfunding donation-intention estimation depending on emotional project images using fNIRS-based functional connectivity
Source: PLoS One. 2024 May 8;19(5):e0303144. doi: 10.1371/journal.pone.0303144 (PMC11078340; doi:10.1371/journal.pone.0303144)
Supplement: S1 File — (ZIP) [file pone.0303144.s001.zip › Some donation dataset/negative/subject58.xlsx]

## Sheet: D780
	SNR :	49	46	45	47	42	44	49	33	36	45	46	49	52	48	42
Time	Marker	ch1	ch2	ch3	ch4	ch5	ch6	ch7	ch8	ch9	ch10	ch11	ch12	ch13	ch14	ch15
0.24576	0	821	182	275	473	198	535	173	235	105	248	268	155	381	345	90
0.36864	0	821	182	275	473	198	535	173	235	105	248	268	155	381	345	90
0.49152	0	853	178	273	473	196	544	173	234	102	258	279	157	387	349	90
0.6144	0	866	177	273	474	195	543	176	272	102	264	283	159	390	351	91
0.73728	0	866	176	272	469	193	538	174	283	112	262	283	157	390	348	91
0.86016	0	872	178	268	468	190	540	172	248	113	260	284	157	389	347	88
0.98304	0	878	179	266	468	189	540	171	238	106	260	284	157	391	349	89
1.10592	0	869	178	267	470	189	541	172	275	106	262	285	158	393	349	89
1.2288	0	871	179	266	472	189	541	174	286	112	262	285	160	395	352	89
1.35168	0	875	178	267	472	190	541	173	249	114	261	285	158	395	352	89
1.47456	0	871	178	265	466	186	541	172	238	107	258	282	156	393	347	88
1.59744	0	866	176	265	466	186	539	172	274	105	260	282	157	391	348	87
1.72032	0	868	177	264	466	185	539	171	285	111	260	282	156	392	348	89
1.8432	0	869	177	264	468	186	539	171	249	113	261	284	158	393	349	87
1.96608	0	872	177	264	472	188	541	171	238	106	262	284	159	395	352	87
2.08896	0	862	177	264	466	185	539	172	273	104	259	282	156	393	350	87
2.21184	0	863	176	263	464	183	538	171	282	111	258	280	156	391	347	88
2.33472	0	864	176	262	464	183	537	171	247	112	257	279	156	391	347	87
2.4576	0	863	176	262	467	183	539	170	237	105	260	282	156	390	349	85
2.58048	0	858	178	261	469	184	539	171	272	103	262	283	158	393	350	86
2.70336	0	862	177	262	469	186	539	171	283	111	262	282	158	395	351	86
2.82624	0	860	176	261	465	182	537	170	247	111	257	279	156	393	347	84
2.94912	0	858	176	262	466	183	538	169	237	105	259	281	156	392	348	85
3.072	0	852	176	261	466	183	536	170	271	104	260	281	156	392	348	85
3.19488	0	855	177	261	469	185	537	170	283	109	261	283	157	395	349	84
3.31776	0	857	177	262	470	186	537	171	248	111	261	282	158	396	351	84
3.44064	0	854	176	261	463	182	537	170	237	106	257	279	156	394	347	85
3.56352	0	850	176	261	466	183	535	169	270	103	258	280	155	392	346	84
3.6864	0	851	176	261	465	184	535	170	282	110	260	281	155	392	346	84
3.80928	0	855	177	261	467	183	536	171	248	111	260	282	157	393	348	84
3.93216	0	855	177	262	471	186	538	169	237	105	260	283	158	395	350	83
4.05504	0	849	177	262	467	185	537	171	271	104	259	280	156	395	348	82
4.17792	0	851	176	261	464	182	536	170	282	109	257	278	155	393	345	82
4.3008	0	852	176	261	465	183	535	170	249	111	257	279	154	392	347	85
4.42368	0	852	176	260	464	183	537	168	237	106	259	281	155	392	346	83
4.54656	0	848	178	261	467	184	536	170	270	104	260	282	157	394	349	84
4.66944	0	855	178	262	470	186	537	170	282	109	261	281	156	396	351	83
4.79232	0	855	177	261	463	183	535	169	249	112	256	278	155	394	347	84
4.9152	0	854	177	261	464	182	537	169	237	105	257	279	155	392	347	82
5.03808	0	848	177	261	464	182	537	170	269	103	259	279	156	393	347	83
5.16096	0	852	178	261	467	184	537	170	283	110	260	281	156	395	349	83
5.28384	0	854	179	261	469	186	538	170	251	111	261	283	158	398	350	83
5.40672	0	851	177	261	466	184	539	170	237	105	257	280	156	398	348	82
5.5296	0	846	178	262	464	184	537	170	270	103	259	279	155	397	345	83
5.65248	0	851	179	261	462	184	539	170	285	110	259	280	156	396	346	84
5.77536	0	854	179	262	466	184	537	167	252	112	260	281	156	397	348	84
5.89824	0	854	179	261	469	185	541	169	238	106	260	282	158	398	350	83
6.02112	0	852	179	263	470	187	540	170	271	104	260	282	157	399	351	84
6.144	0	854	179	263	464	182	538	170	284	110	258	278	155	397	347	83
6.26688	0	857	178	261	464	183	537	170	252	113	257	279	155	397	346	84
6.38976	0	853	178	262	465	183	541	168	237	105	260	281	156	397	347	83
6.51264	0	850	179	262	467	184	540	169	269	104	261	282	156	398	349	85
6.63552	0	855	179	262	470	187	541	170	286	110	261	284	157	400	351	85
6.7584	0	856	179	262	464	185	539	169	252	113	258	280	155	398	349	84
6.88128	0	853	179	263	460	182	542	169	236	106	256	279	154	396	347	83
7.00416	0	850	178	262	461	182	541	169	268	104	258	279	155	394	349	85
7.12704	0	857	177	261	464	183	540	169	285	109	259	281	156	395	350	88
7.24992	0	860	178	261	467	185	540	169	253	112	259	283	157	395	352	86
7.3728	0	860	178	263	467	186	543	169	236	106	258	282	157	397	353	86
7.49568	0	854	177	262	461	182	540	169	267	104	256	279	155	395	350	86
7.61856	0	857	177	262	462	183	540	169	284	109	257	278	156	395	350	86
7.74144	0	859	177	262	462	183	539	168	252	113	259	281	155	394	352	87
7.86432	0	859	178	263	464	184	543	168	234	105	259	282	158	396	353	85
7.9872	0	856	179	262	467	185	543	169	266	104	261	284	157	399	356	88
8.11008	0	858	179	262	463	184	542	170	286	109	258	280	156	399	355	88
8.23296	0	859	178	263	461	182	541	168	253	114	257	279	157	398	352	85
8.35584	0	856	178	261	461	183	544	168	234	106	257	281	155	397	352	85
8.47872	0	852	178	262	463	184	543	168	265	104	259	281	156	398	352	86
8.6016	0	856	179	263	466	184	542	170	286	109	261	283	157	400	355	86
8.72448	0	858	179	263	466	186	542	169	255	114	259	282	157	400	356	86
8.84736	0	855	177	263	458	183	544	168	234	107	256	279	155	398	352	85
8.97024	0	854	178	262	460	183	544	168	265	104	256	280	155	399	352	86
9.09312	0	854	178	262	462	183	540	168	285	110	259	281	157	398	353	85
9.216	0	856	178	262	465	184	540	169	256	114	260	282	157	399	354	88
9.33888	0	857	178	263	468	187	546	169	235	107	260	284	158	400	358	86
9.46176	0	853	178	263	463	183	542	169	265	104	257	280	155	401	353	86
9.58464	0	852	176	261	460	183	540	169	285	109	256	278	155	398	352	85
9.70752	0	852	176	261	460	182	539	168	255	113	256	279	154	397	352	86
9.8304	0	852	176	261	462	183	542	168	235	107	258	281	156	397	353	85
9.95328	0	851	176	263	465	184	542	169	265	104	259	283	156	400	355	87
10.0762	0	853	179	261	468	187	542	169	286	109	259	282	157	402	357	89
10.199	0	852	177	261	462	182	539	168	256	113	256	279	155	401	352	85
10.3219	0	851	177	261	460	182	543	167	234	106	255	277	155	399	352	85
10.4448	0	850	176	261	456	182	541	168	264	104	257	279	154	396	353	84
10.5677	0	851	177	260	462	182	541	168	285	109	258	279	156	399	354	87
10.6906	0	854	177	262	465	185	541	167	256	112	260	282	157	401	355	87
10.8134	0	853	178	262	468	187	545	168	236	107	258	282	158	403	359	86
10.9363	0	852	177	261	461	183	544	168	263	104	257	278	154	402	354	87
11.0592	0	853	177	262	462	184	543	168	286	109	258	279	155	400	355	87
11.1821	0	855	178	262	458	183	543	168	256	113	257	280	155	400	355	87
11.305	0	855	178	263	463	184	548	168	235	107	259	282	156	400	358	87
11.4278	0	857	178	264	466	186	548	168	264	104	261	283	158	401	361	89
11.5507	0	858	180	264	468	187	546	169	288	109	261	284	158	404	362	88
11.6736	0	858	178	263	463	185	546	169	257	114	258	280	155	403	358	87
11.7965	0	858	178	264	463	185	550	168	236	106	258	281	156	403	358	87
11.9194	0	859	179	263	464	184	549	169	265	105	260	282	156	403	359	87
12.0422	0	860	180	265	468	186	547	169	289	109	260	283	157	405	361	88
12.1651	0	863	181	265	471	189	548	171	259	115	261	286	160	407	364	88
12.288	0	862	180	266	467	188	552	170	238	107	258	284	156	406	363	88
12.4109	0	862	180	265	464	186	551	169	266	104	260	282	156	404	360	87
12.5338	0	861	179	267	465	187	550	170	290	110	260	282	156	404	360	88
12.6566	0	864	179	266	466	187	550	169	260	115	261	285	156	404	362	89
12.7795	0	864	181	267	468	188	555	170	239	108	261	285	159	406	364	89
12.9024	0	868	182	268	471	191	556	170	266	105	263	286	159	408	365	90
13.0253	0	864	180	267	465	189	553	170	289	110	260	283	156	406	359	88
13.1482	0	867	180	267	464	186	553	169	260	115	258	282	157	405	360	90
13.271	0	860	180	267	463	188	556	169	239	109	257	283	156	405	360	88
13.3939	0	866	181	267	465	188	556	169	266	105	261	283	157	404	362	90
13.5168	0	864	181	267	468	189	555	170	290	109	263	285	158	406	365	88
13.6397	0	867	182	268	470	191	556	171	263	115	261	285	157	406	366	90
13.7626	0	858	180	268	464	188	556	169	239	108	256	282	156	405	360	88
13.8854	0	864	180	267	464	187	556	169	266	104	258	282	156	406	361	88
14.0083	0	862	180	267	464	187	554	171	289	110	260	282	156	404	360	88
14.1312	0	864	180	267	467	189	552	169	263	115	261	284	157	404	361	89
14.2541	0	860	180	266	469	189	552	170	241	109	261	284	158	407	363	88
14.377	0	865	180	267	468	191	552	171	266	106	261	284	157	408	362	89
14.4998	0	861	178	266	465	188	548	171	290	109	259	281	155	407	356	87
14.6227	0	860	178	267	464	188	548	170	264	115	258	281	156	406	357	86
14.7456	0	854	178	266	462	186	551	168	239	108	257	281	156	406	357	86
14.8685	0	860	178	266	465	188	550	169	263	105	262	283	157	405	358	87
14.9914	0	859	179	266	467	189	548	170	290	109	262	283	157	405	360	89
15.1142	0	857	178	265	462	185	543	170	263	114	257	281	156	404	356	89
15.2371	0	851	177	264	459	185	546	168	238	108	255	281	154	401	356	88
15.36	0	859	176	263	459	183	543	168	260	104	256	279	154	395	358	91
15.4829	0	858	175	261	462	183	539	169	286	108	258	281	155	394	359	91
15.6058	0	857	176	261	464	183	537	169	262	113	260	281	156	395	361	93
15.7286	0	852	175	261	463	183	540	168	235	106	257	281	155	395	360	91
15.8515	0	854	173	260	457	180	534	167	256	103	253	276	151	393	354	89
15.9744	0	848	172	258	453	178	532	167	282	106	253	276	152	390	354	90
16.0973	0	849	172	257	455	176	527	168	259	112	252	276	152	387	358	91
16.2202	0	849	171	255	457	178	527	167	229	106	253	277	152	387	359	91
16.343	0	863	171	255	456	173	523	167	246	100	254	279	153	387	366	94
16.4659	0	864	170	256	457	174	524	167	277	104	251	276	152	389	365	92
16.5888	0	857	168	252	448	170	506	167	252	112	247	275	151	381	361	93
16.7117	0	866	166	252	443	166	499	167	215	104	243	274	151	379	360	91
16.8346	0	870	164	249	445	164	496	167	233	97	245	274	152	380	359	92
16.9574	0	875	166	249	449	166	496	167	268	102	247	277	153	382	361	93
17.0803	0	869	165	250	449	165	490	167	245	108	247	277	155	380	363	93
17.2032	0	872	163	248	446	165	486	166	213	104	243	273	153	380	358	93
17.3261	0	877	163	248	446	165	490	166	232	98	245	272	152	380	353	92
17.449	0	872	163	248	446	166	489	166	269	101	246	271	152	382	354	92
17.5718	0	869	164	248	449	167	488	166	250	110	247	274	153	382	354	92
17.6947	0	874	165	248	451	168	494	165	215	104	247	276	154	384	356	92
17.8176	0	878	166	250	448	167	498	167	232	99	249	277	154	383	360	92
17.9405	0	875	163	248	443	164	489	167	266	100	244	272	153	382	354	92
18.0634	0	869	163	248	446	166	486	166	251	111	247	273	152	381	352	92
18.1862	0	878	164	249	446	167	501	166	216	105	245	273	152	382	354	93
18.3091	0	875	164	248	441	163	482	167	228	100	246	274	153	377	356	91
18.432	0	878	163	248	448	166	483	169	264	102	249	278	156	383	359	93
18.5549	0	872	165	250	450	169	486	170	251	110	248	276	155	383	359	94
18.6778	0	878	163	249	444	165	485	169	215	106	243	273	152	380	355	93
18.8006	0	881	164	249	446	167	488	169	227	100	247	276	153	381	355	94
18.9235	0	878	164	250	446	167	488	169	265	101	248	275	154	381	354	93
19.0464	0	873	165	251	450	169	488	169	253	110	250	278	155	384	357	94
19.1693	0	885	166	251	453	171	493	170	219	108	250	279	156	387	359	94
19.2922	0	883	166	252	448	169	492	170	228	100	249	277	153	384	354	93
19.415	0	881	164	252	449	170	494	170	266	103	248	275	153	386	353	94
19.5379	0	873	164	252	449	171	493	169	258	112	249	277	154	385	352	93
19.6608	0	884	165	252	451	172	497	169	221	109	250	279	155	387	354	94
19.7837	0	883	165	254	455	173	500	170	230	103	252	280	156	391	357	94
19.9066	0	882	166	254	456	176	499	171	270	104	253	280	156	392	358	94
20.0294	0	873	166	253	446	172	499	171	261	113	248	276	154	389	352	94
20.1523	0	887	165	255	452	174	510	169	226	109	249	277	154	389	354	94
20.2752	0	886	165	255	452	173	505	171	235	104	251	279	155	388	354	94
20.3981	0	880	167	256	449	174	500	172	267	106	252	279	156	386	355	94
20.521	0	879	169	258	451	173	508	172	257	114	251	286	158	387	363	96
20.6438	0	884	163	256	443	169	487	172	221	113	245	287	158	381	364	94
20.7667	0	883	160	252	445	168	475	172	223	105	245	283	158	378	360	94
20.8896	0	876	160	255	447	170	488	173	261	107	249	282	157	381	360	95
21.0125	0	870	160	252	447	170	475	173	255	115	251	284	159	382	360	94
21.1354	0	875	161	254	451	175	497	171	224	111	252	285	159	389	361	94
21.2582	0	884	163	254	453	176	494	174	228	106	256	283	160	394	359	93
21.3811	0	888	162	254	452	175	509	175	270	103	264	278	155	402	346	93
21.504	0	878	161	253	455	176	495	175	265	113	257	274	158	400	350	92
21.6269	0	886	161	254	454	176	493	173	232	111	255	276	158	398	350	91
21.7498	0	882	163	254	459	178	498	174	237	106	259	278	160	402	353	91
21.8726	0	875	163	255	463	181	499	176	270	107	261	279	161	403	356	91
21.9955	0	866	162	254	456	179	496	176	266	114	256	276	158	403	351	90
22.1184	0	880	161	254	456	178	501	175	234	111	257	277	157	401	350	90
22.2413	0	889	162	255	455	180	504	174	238	106	258	276	158	401	350	88
22.3642	0	874	162	255	460	182	506	175	273	106	259	279	159	406	352	87
22.487	0	871	162	255	465	184	508	175	271	115	261	281	161	410	355	88
22.6099	0	872	163	256	469	188	520	174	239	112	259	280	160	413	351	87
22.7328	0	870	161	258	466	186	525	174	244	106	261	279	157	412	341	86
22.8557	0	859	162	257	468	189	530	173	281	106	260	280	158	413	341	85
22.9786	0	853	162	258	470	188	531	173	279	114	260	282	156	416	340	85
23.1014	0	863	162	258	472	189	540	172	245	112	259	284	159	423	337	83
23.2243	0	853	165	258	480	195	553	172	254	107	260	287	160	430	331	80
23.3472	0	841	164	258	477	190	549	172	289	108	260	284	156	425	331	80
23.4701	0	839	165	257	478	190	546	173	286	117	260	284	156	423	334	81
23.593	0	847	164	256	478	189	547	172	248	115	259	283	156	423	336	80
23.7158	0	833	164	255	480	187	544	171	252	109	263	286	157	424	337	83
23.8387	0	819	164	257	485	188	542	173	289	108	264	287	159	426	337	82
23.9616	0	813	162	255	481	188	537	173	286	117	260	284	154	426	333	84
24.0845	0	825	162	254	479	187	540	172	249	113	259	284	154	422	333	84
24.2074	0	825	162	253	474	186	538	172	251	108	258	284	154	421	333	84
24.3302	0	830	162	253	470	184	540	172	286	108	264	283	154	417	337	89
24.4531	0	853	163	251	467	176	507	176	281	117	262	280	156	404	346	95
24.576	0	856	164	250	465	177	507	174	242	112	259	280	155	402	349	93
24.6989	0	873	163	250	463	175	505	175	242	106	255	279	153	394	347	94
24.8218	0	868	163	251	463	176	502	176	277	106	256	278	154	391	348	96
24.9446	0	864	164	249	462	174	500	176	276	113	258	279	154	390	349	95
25.0675	0	872	165	250	463	175	501	175	239	111	260	280	155	390	352	96
25.1904	0	873	166	250	464	177	502	175	239	105	259	280	155	391	355	96
25.3133	0	855	166	250	457	175	498	176	275	105	257	278	153	389	350	95
25.4362	0	856	168	251	457	175	498	176	273	112	258	279	153	392	348	93
25.559	0	866	168	251	453	174	505	174	237	110	258	279	153	391	349	92
25.6819	0	883	168	251	458	176	504	176	238	104	259	280	156	391	350	95
25.8048	0	870	169	252	460	176	503	176	273	104	261	282	156	392	353	98
25.9277	0	864	169	252	455	176	499	176	273	113	257	278	154	391	351	97
26.0506	0	872	168	252	453	175	501	176	238	111	256	276	154	388	347	96
26.1734	0	872	168	252	451	175	501	175	237	105	256	278	154	387	347	97
26.2963	1	861	170	253	451	174	504	177	272	104	259	279	155	387	348	98
26.4192	0	855	170	253	456	176	501	177	273	112	261	281	155	387	350	101
26.5421	0	862	170	254	449	176	500	176	238	110	256	277	154	384	348	98
26.665	0	874	169	254	448	173	499	175	236	105	255	276	153	381	345	100
26.7878	0	865	167	253	453	176	500	176	269	103	258	276	153	384	346	100
26.9107	0	867	168	254	460	180	511	176	275	109	265	277	153	394	342	99
27.0336	0	874	167	252	464	182	506	177	241	108	262	277	155	397	341	97
27.1565	0	875	168	253	456	179	507	177	237	102	257	275	153	391	344	97
27.2794	0	864	167	253	456	177	506	176	272	103	256	273	153	387	341	97
27.4022	0	858	167	252	458	178	503	177	275	109	257	273	153	386	341	95
27.5251	0	862	167	252	458	177	504	176	240	109	259	275	154	384	342	95
27.648	0	865	168	252	460	179	507	175	235	102	259	277	154	386	344	94
27.7709	0	855	168	253	457	178	505	176	270	101	257	273	152	387	343	92
27.8938	0	849	166	252	456	175	503	175	276	108	256	272	153	388	339	90
28.0166	0	855	166	252	455	177	505	175	240	107	256	272	152	386	340	89
28.1395	0	858	167	251	455	175	504	174	235	101	258	274	153	388	342	89
28.2624	0	847	168	252	457	178	508	174	271	101	259	276	155	391	346	89
28.3853	0	856	167	252	454	176	505	175	277	109	256	274	152	391	343	87
28.5082	0	856	166	251	453	175	508	173	242	108	256	274	152	391	338	86
28.631	0	856	166	250	454	177	512	172	236	103	257	274	153	394	339	84
28.7539	0	848	167	250	457	178	512	172	273	102	258	276	154	398	339	84
28.8768	0	852	168	253	460	180	514	173	280	109	260	278	156	401	341	85
28.9997	0	853	168	251	457	179	515	172	244	109	256	274	153	401	337	84
29.1226	0	852	167	252	459	179	518	172	238	104	258	276	153	400	336	83
29.2454	0	842	167	252	460	180	518	172	275	103	259	277	154	401	335	84
29.3683	0	840	169	254	463	180	518	171	283	111	261	278	155	404	337	83
29.4912	0	846	169	254	464	183	522	172	248	111	260	280	157	406	339	83
29.6141	0	850	169	254	462	180	523	173	242	104	257	276	153	404	339	84
29.737	0	841	169	254	463	182	522	173	276	103	259	277	154	404	338	85
29.8598	0	844	169	255	464	182	521	172	283	111	259	278	154	405	340	85
29.9827	0	848	169	255	467	183	525	172	249	111	261	280	156	406	341	83
30.1056	0	853	171	256	468	185	528	173	245	105	261	281	157	407	343	85
30.2285	0	843	170	256	465	182	526	173	279	105	258	278	154	406	339	84
30.3514	0	845	171	255	464	184	526	173	285	112	259	277	153	406	339	86
30.4742	0	848	170	256	465	183	527	172	250	112	261	280	155	405	340	86
30.5971	0	852	171	257	468	184	529	174	246	107	261	281	156	407	341	86
30.72	0	844	172	257	468	186	531	174	280	107	262	282	156	408	344	86
30.8429	0	848	172	258	463	183	530	172	286	113	260	279	154	407	342	87
30.9658	0	851	171	257	466	184	530	172	250	111	259	278	154	408	341	84
31.0886	0	854	171	257	464	184	531	172	246	106	261	280	153	405	341	84
31.2115	0	845	171	258	466	185	533	172	280	107	262	281	155	407	343	87
31.3344	0	845	172	258	469	186	533	172	285	113	264	282	156	410	345	86
31.4573	0	855	172	259	467	188	534	173	250	112	262	281	156	409	346	86
31.5802	0	857	172	259	463	184	534	174	247	106	258	279	154	408	341	85
31.703	0	849	172	259	463	185	534	174	281	106	261	280	154	408	342	87
31.8259	0	847	172	258	464	184	532	173	283	113	262	280	155	408	342	86
31.9488	0	856	172	258	467	186	536	173	249	112	262	282	157	409	345	86
32.0717	0	858	173	259	468	187	538	173	250	107	263	283	157	410	346	87
32.1946	0	856	170	258	463	185	526	175	281	108	262	276	155	408	340	88
32.3174	0	852	170	258	462	183	524	175	279	114	262	278	155	411	335	87
32.4403	0	860	169	258	462	184	530	174	249	110	262	279	154	417	327	85
32.5632	0	859	171	258	461	182	530	173	252	105	262	280	155	420	325	86
32.6861	0	855	170	257	467	184	526	175	285	106	263	282	157	420	327	84
32.809	0	848	170	258	470	185	523	176	284	115	262	282	157	419	328	85
32.9318	0	853	169	257	467	182	523	175	251	111	259	281	155	418	324	83
33.0547	0	852	168	257	468	184	525	175	255	107	259	281	155	415	328	85
33.1776	0	849	168	257	469	184	527	177	286	108	262	283	156	414	331	85
33.3005	0	847	169	258	467	185	527	176	283	116	263	285	157	415	333	85
33.4234	0	857	170	258	470	185	532	175	252	114	264	286	158	413	338	86
33.5462	0	857	170	258	467	185	531	175	258	107	261	284	155	412	339	87
33.6691	0	853	169	258	466	183	530	175	289	109	262	282	155	410	337	87
33.792	0	844	169	257	466	182	528	175	282	116	261	283	154	410	338	88
33.9149	0	853	169	258	467	183	531	175	251	114	261	284	155	409	339	88
34.0378	0	854	169	258	469	184	532	175	259	107	264	286	157	410	343	88
34.1606	0	854	170	258	472	185	532	176	291	110	265	286	157	411	345	88
34.2835	0	845	169	258	467	183	528	176	281	117	261	284	155	410	342	86
34.4064	0	853	169	258	465	182	530	175	250	113	259	283	155	410	340	86
34.5293	0	853	168	256	466	182	532	175	261	107	261	283	155	410	340	86
34.6522	0	852	169	257	467	183	531	175	292	110	262	283	156	410	341	87
34.775	0	845	169	257	470	183	530	174	279	116	263	286	156	411	346	89
34.8979	0	853	171	258	471	185	535	175	249	112	262	286	157	413	348	89
35.0208	0	854	171	256	464	182	535	174	264	106	260	283	156	410	346	89
35.1437	0	853	171	257	466	181	535	175	292	109	261	282	155	407	349	92
35.2666	0	846	170	257	467	181	533	175	276	116	260	282	155	406	351	91
35.3894	0	854	171	257	468	183	536	174	246	110	263	283	156	405	354	90
35.5123	0	858	172	257	470	183	536	174	264	106	263	284	157	407	356	90
35.6352	0	857	172	257	472	185	536	175	293	109	266	285	158	410	357	90
35.7581	0	856	172	257	469	183	532	175	275	115	261	282	155	410	351	89
35.881	0	856	172	257	469	183	538	174	245	109	261	282	154	410	350	88
36.0038	0	858	172	256	470	183	537	174	266	104	263	283	155	410	350	88
36.1267	0	857	171	257	472	183	535	174	294	109	264	284	157	413	351	88
36.2496	0	858	173	257	474	184	536	175	273	115	265	285	157	414	354	89
36.3725	0	859	173	258	474	186	540	174	248	109	263	283	157	415	354	89
36.4954	0	860	171	258	469	182	537	174	269	105	261	282	154	414	347	88
36.6182	0	858	171	257	469	182	537	174	295	110	262	281	154	414	348	89
36.7411	0	859	171	258	471	183	533	174	272	115	264	284	156	412	349	87
36.864	0	854	171	257	472	184	538	173	246	108	263	284	157	413	352	88
36.9869	0	858	172	258	473	185	538	174	271	104	266	284	158	415	353	90
37.1098	0	858	172	257	469	184	536	175	295	110	264	283	154	412	351	88
37.2326	0	856	171	256	468	181	532	173	268	114	261	281	153	408	346	90
37.3555	0	848	170	256	462	181	535	173	244	108	259	280	153	407	345	88
37.4784	0	854	169	256	465	179	532	172	271	105	261	280	154	406	349	89
37.6013	0	853	170	255	469	181	530	173	293	108	264	282	155	407	352	90
37.7242	0	855	169	254	471	181	530	173	266	113	264	282	156	408	352	91
37.847	0	852	169	254	468	180	531	172	243	107	260	279	153	408	348	88
37.9699	0	849	167	253	466	178	528	173	270	104	260	277	152	406	344	90
38.0928	0	849	167	252	465	176	525	171	292	108	261	277	153	405	346	88
38.2157	0	848	167	251	466	177	523	172	261	113	261	278	153	404	348	88
38.3386	0	848	168	252	469	177	526	170	242	105	262	279	154	405	349	88
38.4614	0	848	168	251	471	179	527	172	271	103	264	280	155	406	351	90
38.5843	0	846	167	251	466	177	523	171	292	108	260	277	152	407	344	87
38.7072	0	846	166	250	463	175	522	170	259	112	258	277	151	404	344	87
38.8301	0	845	167	250	465	176	524	171	241	104	258	276	152	405	344	87
38.953	0	838	167	249	468	176	521	170	272	102	262	278	153	405	346	87
39.0758	0	841	167	251	470	177	522	172	290	108	262	279	153	407	348	87
39.1987	0	843	168	251	470	178	522	171	259	112	260	278	153	408	349	87
39.3216	0	839	167	249	465	176	523	171	242	104	258	275	150	406	343	86
39.4445	0	832	167	249	461	176	524	170	273	103	259	275	152	404	344	86
39.5674	0	834	167	250	467	176	524	170	290	108	261	278	152	406	344	86
39.6902	0	837	167	250	472	179	523	169	259	111	262	279	153	409	347	86
39.8131	0	835	168	250	475	180	527	170	244	105	262	279	154	412	349	87
39.936	0	832	167	251	471	178	525	170	274	103	260	276	151	411	345	88
40.0589	0	832	167	249	469	177	524	171	290	108	259	275	151	409	343	87
40.1818	0	831	167	250	469	177	523	170	259	112	258	275	152	409	343	85
40.3046	0	830	166	249	470	176	526	170	243	104	260	276	152	408	344	85
40.4275	0	827	168	249	472	177	526	171	274	103	262	278	153	410	346	85
40.5504	0	833	169	250	474	179	525	171	291	108	263	279	154	411	347	87
40.6733	0	831	168	249	469	177	522	170	260	111	259	275	151	411	341	84
40.7962	0	830	166	249	467	177	525	169	243	104	257	274	150	410	341	84
40.919	0	825	167	248	466	175	524	169	273	102	259	274	151	408	341	85
41.0419	0	831	167	249	466	176	524	169	290	107	261	276	151	409	342	85
41.1648	0	834	168	249	470	177	525	169	259	111	261	277	154	411	344	86
41.2877	0	834	168	249	474	179	528	170	244	104	260	278	153	414	346	84
41.4106	0	831	168	249	468	177	525	170	274	104	258	274	151	412	341	85
41.5334	0	833	168	248	463	176	526	170	290	108	257	274	151	407	343	87
41.6563	0	835	168	248	463	176	525	168	260	111	257	274	151	406	344	89
41.7792	0	835	168	248	468	177	528	168	243	105	260	277	152	407	345	85
41.9021	0	836	169	249	473	178	528	170	273	101	261	278	153	410	348	87
42.025	0	838	169	251	473	179	528	170	291	108	261	277	153	411	348	89
42.1478	0	837	168	249	468	178	526	169	261	112	258	275	152	411	344	86
42.2707	0	837	167	249	469	179	531	169	244	105	259	277	153	410	344	87
42.3936	0	836	169	249	470	177	529	169	273	103	261	278	152	410	345	86
42.5165	0	840	169	251	473	179	530	169	292	108	262	279	153	412	348	87
42.6394	0	841	170	252	475	179	530	170	263	112	262	280	155	413	348	87
42.7622	0	841	171	252	474	182	534	170	246	106	261	280	153	414	348	85
42.8851	0	840	170	252	470	179	532	171	273	103	259	276	151	414	342	87
43.008	0	841	170	251	469	180	532	171	292	109	259	276	152	412	344	85
43.1309	0	844	170	253	469	180	533	170	263	113	261	278	152	409	346	87
43.2538	0	844	171	253	472	181	536	170	245	107	261	279	155	409	349	87
43.3766	0	848	171	254	474	183	537	170	274	104	263	281	154	411	351	88
43.4995	0	847	172	255	469	183	537	172	294	109	260	279	155	413	349	88
43.6224	0	844	171	254	459	180	536	169	267	113	256	277	151	415	339	84
43.7453	0	843	171	255	458	182	541	170	248	108	257	279	153	411	344	85
43.8682	0	852	173	256	467	182	540	170	275	105	261	280	154	405	352	90
43.991	0	855	174	255	473	183	538	172	294	110	262	282	156	407	357	94
44.1139	0	859	175	255	474	183	539	171	265	114	263	282	156	408	358	93
44.2368	0	861	176	257	474	184	543	172	245	107	262	282	156	410	360	91
44.3597	0	861	174	257	469	182	541	172	274	105	259	280	152	409	352	90
44.4826	0	862	174	257	470	182	541	173	292	110	261	280	154	409	354	91
44.6054	0	864	176	257	467	183	540	172	264	115	261	281	154	408	354	93
44.7283	0	865	176	259	470	183	545	171	245	108	262	282	156	410	354	91
44.8512	0	866	176	259	474	186	548	172	274	106	263	283	157	413	356	93
44.9741	0	867	177	259	476	188	546	172	296	111	263	283	157	415	359	91
45.097	0	865	176	260	470	185	545	173	267	115	260	280	154	414	350	90
45.2198	0	865	176	260	469	185	551	171	247	108	261	282	155	414	351	89
45.3427	0	865	175	261	472	186	550	171	275	107	263	283	155	413	351	89
45.4656	0	866	176	261	474	188	548	172	296	111	264	284	156	415	354	91
45.5885	0	869	176	262	476	188	549	172	268	116	264	284	157	416	355	90
45.7114	0	867	176	262	475	190	552	172	248	109	262	284	156	417	355	89
45.8342	0	865	175	261	471	187	552	173	275	106	262	282	154	415	349	89
45.9571	0	865	176	261	474	187	550	172	296	111	263	283	156	416	352	90
46.08	0	865	176	262	476	189	550	173	269	116	263	284	155	415	351	89
46.2029	0	863	176	262	475	189	554	172	249	109	263	285	157	416	354	90
46.3258	0	866	176	263	479	191	555	173	277	107	265	286	158	419	355	91
46.4486	0	866	175	262	477	191	551	174	298	112	262	283	155	419	352	90
46.5715	0	865	175	262	474	188	549	174	269	116	260	282	153	417	348	90
46.6944	0	862	175	262	474	188	552	172	248	109	261	282	156	415	351	89
46.8173	0	863	175	261	470	187	552	173	276	106	262	283	154	417	351	89
46.9402	0	864	175	261	476	189	551	173	296	112	264	284	157	417	354	89
47.063	0	863	175	262	480	190	550	172	269	115	262	284	157	419	356	89
47.1859	0	855	174	261	476	188	550	173	248	108	260	282	153	418	349	89
47.3088	0	858	174	260	475	188	550	172	276	106	260	281	153	418	350	89
47.4317	0	857	173	259	475	187	548	173	296	111	262	282	154	416	350	89
47.5546	0	860	174	259	477	187	548	172	268	114	263	283	155	416	353	89
47.6774	0	859	174	260	478	187	550	172	248	109	262	283	157	418	355	90
47.8003	0	860	175	260	479	189	550	172	275	105	263	284	157	419	355	90
47.9232	0	854	174	259	475	186	546	174	297	111	262	281	152	419	347	87
48.0461	0	856	174	259	476	187	546	172	269	114	260	281	153	419	348	88
48.169	0	853	173	258	476	186	548	172	248	108	261	282	154	419	348	86
48.2918	0	853	174	257	478	187	548	172	276	105	263	283	155	421	351	87
48.4147	0	855	174	258	480	187	546	172	296	110	264	282	157	421	353	88
48.5376	0	855	175	258	479	188	545	172	269	114	261	281	154	421	350	87
48.6605	0	852	174	257	474	186	547	171	248	109	259	281	152	420	347	87
48.7834	0	853	174	258	471	183	547	171	275	105	261	281	152	418	347	87
48.9062	0	853	174	258	475	185	544	172	296	110	262	281	154	418	350	86
49.0291	0	855	174	257	478	186	543	172	269	114	263	283	155	418	354	87
49.152	0	855	174	258	479	186	546	171	249	108	263	283	156	419	354	87
49.2749	0	855	174	258	477	186	544	173	275	105	260	280	154	419	350	88
49.3978	0	853	173	257	471	184	541	172	295	110	260	279	153	416	345	87
49.5206	0	855	174	257	472	182	541	172	268	114	260	280	152	414	346	89
49.6435	0	853	174	256	473	183	543	171	248	108	261	280	155	414	350	87
49.7664	0	853	173	256	475	184	542	171	275	105	263	282	156	414	350	88
49.8893	0	855	174	256	476	184	541	171	295	110	264	283	156	415	352	87
50.0122	0	855	174	256	475	184	539	172	268	113	260	280	154	416	349	88
50.135	0	852	173	256	471	181	539	170	247	107	259	279	152	414	344	86
50.2579	0	851	173	255	471	181	537	170	274	105	259	278	152	413	345	87
50.3808	0	850	173	254	471	182	538	171	294	109	260	279	153	411	346	87
50.5037	0	851	172	255	469	181	538	170	267	113	261	280	155	411	348	87
50.6266	0	850	173	255	474	183	540	170	247	108	262	281	155	412	351	87
50.7494	0	852	173	256	476	184	539	171	275	105	262	280	156	414	351	89
50.8723	0	849	172	255	471	180	536	171	294	109	260	278	151	412	345	87
50.9952	0	850	172	254	471	181	537	171	265	113	260	278	152	411	345	86
51.1181	0	848	172	254	468	180	538	170	247	107	260	279	154	409	345	87
51.241	0	850	173	255	472	182	539	171	275	104	263	280	154	408	351	89
51.3638	0	851	173	256	476	183	538	171	294	109	264	280	156	408	354	92
51.4867	0	853	175	256	476	184	537	172	265	113	263	280	156	408	357	90
51.6096	0	852	172	255	472	181	538	171	245	107	259	277	152	408	350	89
51.7325	0	851	172	255	473	181	538	171	273	104	261	278	152	407	350	89
51.8554	0	851	173	255	472	181	537	171	292	108	262	277	153	408	352	89
51.9782	0	853	172	254	474	182	537	171	264	112	263	280	156	408	355	89
52.1011	0	851	173	255	477	182	541	171	246	107	263	279	155	411	356	89
52.224	0	852	173	257	476	185	541	172	275	104	263	280	156	411	355	88
52.3469	11	851	172	255	469	180	539	171	293	109	261	277	152	409	349	88
52.4698	0	853	172	254	471	181	538	171	263	111	261	277	151	409	350	89
52.5926	0	851	172	254	473	181	540	170	245	106	262	278	152	408	351	88
52.7155	0	848	171	254	474	182	539	170	274	104	263	280	155	410	354	90
52.8384	0	852	172	255	477	183	539	171	292	109	265	280	155	410	356	90
52.9613	0	855	173	256	478	184	538	172	264	112	262	280	155	412	355	89
53.0842	0	851	173	254	471	182	540	171	246	106	260	277	151	410	349	89
53.207	0	849	173	254	469	181	540	171	275	104	261	278	151	407	350	89
53.3299	0	853	173	255	471	181	539	171	291	108	261	277	154	408	353	89
53.4528	0	856	172	255	474	183	538	171	262	113	263	279	154	409	355	89
53.5757	0	855	173	255	476	184	542	171	245	105	263	280	156	411	356	89
53.6986	0	855	173	256	476	185	542	172	276	104	263	279	156	412	358	91
53.8214	0	857	173	255	472	182	540	172	291	109	260	277	152	411	350	89
53.9443	0	858	173	255	471	182	540	171	260	112	260	277	152	411	350	89
54.0672	0	856	174	255	472	182	543	171	245	105	261	278	153	409	354	90
54.1901	0	854	173	256	474	183	541	171	276	104	262	279	155	410	354	91
54.313	0	860	174	256	476	185	541	172	291	110	264	280	156	413	356	89
54.4358	0	862	174	256	476	186	542	172	261	112	261	279	153	413	354	91
54.5587	0	858	174	256	474	183	544	171	245	105	259	278	152	413	350	89
54.6816	0	855	173	256	473	184	542	171	278	104	262	279	153	412	351	89
54.8045	0	859	174	257	474	185	543	172	292	109	261	278	154	414	352	89
54.9274	0	861	175	257	476	184	543	171	261	113	263	281	155	413	355	88
55.0502	0	862	175	258	478	186	545	171	247	106	263	281	157	415	357	90
55.1731	0	858	175	258	475	186	543	172	279	104	261	278	152	415	351	89
55.296	0	861	174	257	473	184	542	173	292	110	261	278	152	415	349	89
55.4189	0	862	175	256	472	183	540	171	259	113	259	278	153	414	349	89
55.5418	0	861	174	257	474	183	543	170	248	106	262	280	154	412	352	90
55.6646	0	858	176	258	476	185	541	171	279	105	263	281	156	413	354	89
55.7875	0	861	175	258	475	185	541	172	290	110	263	281	156	415	355	90
55.9104	0	862	174	257	472	184	540	171	258	113	260	279	152	414	350	89
56.0333	0	860	174	257	471	182	540	171	247	106	259	277	151	412	348	89
56.1562	0	855	174	256	470	182	538	171	278	104	261	278	152	411	347	89
56.279	0	858	173	255	471	181	536	170	289	110	261	278	154	411	351	89
56.4019	0	860	175	255	472	183	536	170	256	111	262	280	154	410	353	89
56.5248	0	860	174	255	474	183	537	170	247	106	261	281	154	411	354	88
56.6477	0	853	174	255	466	182	537	171	279	104	260	277	153	410	351	88
56.7706	0	856	174	254	468	180	534	170	287	109	259	277	151	410	346	88
56.8934	0	857	173	253	470	180	534	169	254	110	258	277	151	410	346	88
57.0163	0	859	172	254	470	180	533	169	246	105	260	278	153	410	349	89
57.1392	0	851	173	253	472	181	533	170	279	104	261	279	154	411	352	88
57.2621	0	854	174	253	474	181	532	169	287	109	263	278	155	412	352	90
57.385	0	858	174	254	472	181	533	170	253	110	261	278	154	412	351	88
57.5078	0	858	172	252	469	180	533	169	247	104	258	276	151	412	346	87
57.6307	0	850	172	252	469	179	533	169	281	103	260	278	151	411	347	89
57.7536	0	848	173	252	469	179	531	169	285	109	260	278	154	411	348	88
57.8765	0	856	172	252	471	180	533	169	252	109	261	279	154	411	351	87
57.9994	0	860	173	253	473	181	533	169	248	103	262	280	155	413	352	87
58.1222	0	849	173	253	472	181	533	170	282	104	261	278	154	415	351	87
58.2451	0	848	172	252	470	180	531	170	286	110	260	278	152	413	347	87
58.368	0	855	173	252	471	180	533	169	252	109	260	278	152	413	347	86
58.4909	0	856	173	252	471	180	534	169	250	104	261	279	155	413	350	86
58.6138	0	850	174	253	474	181	534	170	284	104	263	280	156	416	352	86
58.7366	0	850	174	253	475	182	534	171	286	111	264	281	157	416	352	87
58.8595	0	857	174	254	474	183	536	171	252	110	261	280	155	417	350	86
58.9824	0	857	173	253	472	181	535	170	252	104	259	277	153	417	346	86
59.1053	0	849	174	254	472	182	537	170	285	104	261	279	152	417	346	86
59.2282	0	847	174	254	474	182	534	170	285	112	262	280	155	416	348	87
59.351	0	855	174	254	476	183	538	170	252	110	261	282	155	416	349	85
59.4739	0	857	175	254	478	184	541	171	254	105	263	281	157	420	351	86
59.5968	0	851	175	256	478	185	540	171	287	105	263	281	156	419	352	87
59.7197	0	849	174	255	473	183	538	171	285	113	261	279	153	419	345	85
59.8426	0	857	174	255	474	183	542	171	251	111	260	278	152	418	345	86
59.9654	0	858	175	256	475	183	542	171	256	106	261	281	154	416	348	86
60.0883	0	856	174	256	476	185	543	171	288	106	264	281	156	418	350	86
60.2112	0	852	176	258	475	185	543	171	285	113	264	282	157	418	352	87
60.3341	0	862	177	257	477	186	547	171	251	112	263	282	157	417	357	88
60.457	0	862	175	257	474	184	545	171	256	105	261	279	152	415	350	88
60.5798	0	858	175	258	474	184	545	171	288	105	262	280	153	414	351	89
60.7027	0	850	175	257	474	184	543	172	283	114	261	281	152	414	351	88
60.8256	0	862	175	257	476	185	546	171	251	112	262	281	157	414	356	91
60.9485	0	865	176	258	477	185	547	172	257	105	264	282	157	413	359	90
61.0714	0	865	177	258	479	185	545	173	290	106	267	284	158	414	360	93
61.1942	0	856	175	257	474	184	541	173	282	113	262	280	153	413	355	92
61.3171	0	870	175	258	474	184	542	172	249	112	261	279	153	413	355	92
61.44	0	871	174	258	473	184	543	172	257	106	262	281	153	411	355	92
61.5629	0	869	175	258	471	183	543	173	288	105	262	281	156	413	358	92
61.6858	0	862	176	258	477	186	542	172	281	114	265	283	157	413	360	92
61.8086	0	872	176	259	479	187	545	172	249	111	264	282	158	415	362	92
61.9315	0	872	176	259	475	185	545	173	258	105	260	281	154	414	356	92
62.0544	0	870	176	259	475	185	544	173	290	107	263	282	153	415	356	92
62.1773	0	863	176	259	475	186	542	172	280	115	262	282	154	415	357	92
62.3002	0	871	175	259	477	186	545	171	249	111	263	283	154	415	358	92
62.423	0	873	176	260	478	186	546	172	259	107	265	283	158	417	361	92
62.5459	0	872	177	260	479	189	546	173	290	107	265	282	158	418	362	93
62.6688	0	863	175	260	476	186	541	173	280	115	261	281	154	417	355	91
62.7917	0	870	176	259	474	186	545	173	250	112	262	282	155	415	355	91
62.9146	0	870	174	260	475	186	544	173	260	106	262	282	155	416	353	91
63.0374	0	869	175	260	477	187	542	172	290	108	265	282	155	418	355	90
63.1603	0	863	176	261	479	188	543	172	280	115	265	283	156	422	355	90
63.2832	0	871	175	260	476	188	550	171	250	111	262	282	156	425	354	90
63.4061	0	869	174	260	475	186	539	172	260	105	260	278	153	422	348	90
63.529	0	867	174	259	476	185	535	172	289	107	261	278	155	422	346	89
63.6518	0	861	173	258	475	185	532	172	278	114	260	280	155	422	345	89
63.7747	0	867	174	258	478	185	535	172	249	111	261	281	155	422	346	89
63.8976	0	870	174	258	478	186	536	173	260	105	263	283	158	422	351	89
64.0205	0	868	176	259	479	188	537	173	290	109	264	281	157	423	350	91
64.1434	0	860	173	258	476	186	534	174	277	114	260	280	154	422	345	89
64.2662	0	868	174	259	476	186	538	173	249	110	260	281	154	421	346	88
64.3891	0	870	175	258	475	186	539	173	261	106	262	281	154	420	347	89
64.512	0	868	174	260	477	187	539	173	290	108	263	282	157	421	351	89
64.6349	0	862	174	259	479	188	539	174	278	115	264	283	158	422	352	89
64.7578	0	869	176	260	479	188	542	173	249	111	262	282	156	423	351	90
64.8806	0	869	174	259	476	187	542	174	261	105	260	279	154	423	345	89
65.0035	0	866	175	260	476	187	540	174	292	108	262	281	154	422	348	88
65.1264	0	861	175	260	477	187	539	173	278	115	263	282	155	422	347	89
65.2493	0	867	176	260	478	188	544	173	249	111	263	283	156	422	351	89
65.3722	0	869	176	260	476	188	545	173	263	106	263	284	158	422	354	89
65.495	0	867	175	261	477	187	542	173	291	108	263	281	155	421	354	89
65.6179	0	860	175	260	477	186	540	174	277	114	261	280	154	420	350	89
65.7408	0	865	176	259	476	187	543	173	250	110	260	280	153	419	350	89
65.8637	0	868	175	260	478	187	543	173	263	105	262	282	154	418	351	89
65.9866	0	867	175	259	479	187	542	173	291	108	264	283	156	419	354	90
66.1094	0	861	176	260	481	188	542	173	277	115	264	283	158	420	356	89
66.2323	0	867	176	260	478	187	544	174	251	110	261	280	153	420	352	89
66.3552	0	866	176	260	476	188	544	173	263	105	260	280	153	418	349	89
66.4781	0	864	175	259	471	185	543	174	291	107	260	279	154	417	349	88
66.601	0	857	176	259	470	185	542	173	277	113	260	281	152	415	350	91
66.7238	0	864	176	260	473	187	545	172	249	109	261	283	155	416	353	89
66.8467	0	865	176	259	474	189	547	172	263	105	263	283	157	417	355	90
66.9696	0	864	176	259	470	187	545	172	291	108	261	280	152	416	352	89
67.0925	0	858	176	258	472	185	540	172	275	114	260	281	153	410	358	92
67.2154	0	864	176	259	475	186	543	172	247	108	259	281	153	411	358	92
67.3382	0	866	176	258	477	186	542	172	262	103	261	282	152	410	358	91
67.4611	0	865	176	258	479	187	542	172	290	107	263	281	154	413	359	91
67.584	0	859	177	260	480	188	541	172	274	113	264	283	157	412	363	91
67.7069	0	865	177	259	478	187	543	173	245	108	260	279	152	412	359	92
67.8298	0	866	176	258	469	184	543	173	261	103	259	279	152	409	356	91
67.9526	0	868	176	258	468	183	541	173	290	106	261	279	153	407	358	91
68.0755	0	862	177	258	475	185	538	172	273	113	262	281	154	408	358	92
68.1984	0	871	177	259	478	186	541	173	243	107	261	280	154	411	360	92
68.3213	0	876	177	260	480	187	542	172	261	103	263	281	156	412	361	92
68.4442	0	879	177	259	475	184	536	174	288	106	261	278	153	414	355	92
68.567	0	883	177	258	475	183	532	173	270	113	259	277	152	414	353	91
68.6899	0	892	176	259	473	182	530	173	242	107	260	276	152	413	353	92
68.8128	0	894	176	259	472	183	531	173	259	102	261	279	153	412	352	92
68.9357	0	895	177	259	476	183	531	173	288	106	264	279	156	412	355	93
69.0586	0	889	176	259	479	186	528	173	270	112	263	279	157	413	358	93
69.1814	0	890	174	258	474	182	531	173	239	107	260	277	152	411	352	93
69.3043	0	894	174	257	474	183	529	173	258	101	260	277	151	410	352	94
69.4272	0	891	174	256	473	182	526	173	287	105	261	277	152	408	352	94
69.5501	0	892	175	257	471	180	523	173	263	111	260	277	153	406	359	95
69.673	0	891	176	257	468	179	523	173	234	106	261	279	156	405	362	96
69.7958	0	897	175	257	471	179	520	173	254	101	259	277	154	406	360	97
69.9187	0	892	173	257	467	180	518	172	284	106	258	274	152	406	355	95
70.0416	0	891	173	255	462	178	516	172	260	110	256	274	152	404	355	95
70.1645	0	885	171	256	469	179	519	171	232	104	258	277	152	404	356	95
70.2874	0	887	171	255	474	181	516	170	256	100	261	276	153	407	358	94
70.4102	0	881	171	255	476	182	517	171	285	105	262	278	156	409	362	94
70.5331	0	880	171	254	474	179	512	171	260	111	258	276	152	409	357	95
70.656	0	873	170	254	472	178	516	171	232	105	258	275	152	408	356	94
70.7789	0	874	170	253	472	179	515	170	257	102	259	275	152	408	356	93
70.9018	0	870	170	253	473	180	512	171	284	106	261	277	153	409	357	94
71.0246	0	868	171	253	472	180	511	171	259	111	260	277	154	413	358	92
71.1475	0	855	172	254	474	183	520	169	237	105	258	277	154	421	355	89
71.2704	0	861	170	253	473	179	512	169	262	102	258	276	151	415	352	92
71.3933	0	860	169	252	473	179	510	170	288	108	259	277	152	413	355	93
71.5162	0	861	170	252	474	179	511	170	260	112	259	279	152	412	354	93
71.639	0	858	170	252	472	180	517	169	237	106	260	279	153	414	356	93
71.7619	0	865	171	253	477	181	518	171	266	103	262	281	156	414	360	92
71.8848	0	861	170	253	472	179	514	171	289	109	259	276	152	414	355	92
72.0077	0	862	170	253	468	177	513	170	257	113	257	277	152	414	354	93
72.1306	0	862	169	251	471	178	516	169	236	106	259	278	152	412	355	92
72.2534	0	855	169	251	473	179	515	170	268	102	260	279	154	413	357	92
72.3763	0	861	170	252	475	179	515	170	288	109	261	280	153	416	357	92
72.4992	0	862	171	252	473	180	515	171	257	114	260	279	154	415	357	92
72.6221	0	860	170	251	469	178	516	171	236	106	258	277	151	414	353	91
72.745	0	855	170	252	468	178	516	170	271	103	259	278	153	414	353	91
72.8678	0	859	171	251	472	179	516	170	289	110	261	278	153	415	353	91
72.9907	0	860	170	252	474	180	517	171	254	113	261	280	156	415	358	91
73.1136	0	860	171	253	473	181	521	170	239	106	260	280	156	417	359	91
73.2365	0	855	171	252	472	179	518	170	275	104	260	278	152	416	353	91
73.3594	0	858	170	253	475	180	518	171	289	111	262	280	153	416	352	91
73.4822	0	856	170	252	469	182	518	171	255	113	260	279	153	415	351	90
73.6051	0	847	171	252	470	182	525	170	245	107	260	281	154	418	350	88
73.728	0	841	170	254	472	185	527	170	282	105	262	282	156	419	353	88
73.8509	0	846	170	254	470	184	527	171	292	113	259	280	153	420	349	88
73.9738	0	849	172	254	469	183	528	170	256	113	259	280	152	419	346	87
74.0966	0	856	173	254	474	183	531	170	247	106	261	281	154	420	347	88
74.2195	0	852	174	255	482	185	527	173	283	105	264	282	155	421	355	90
74.3424	0	858	175	256	485	186	527	174	290	112	264	282	158	419	359	91
74.4653	0	863	175	256	485	186	529	173	252	112	263	282	155	418	358	91
74.5882	0	864	175	256	480	184	529	173	248	106	261	279	152	419	351	91
74.711	0	856	174	256	477	183	529	173	285	106	262	280	153	418	350	90
74.8339	0	856	174	257	477	185	529	172	287	113	263	280	154	419	351	91
74.9568	0	866	175	257	482	185	532	173	250	112	263	282	156	418	354	91
75.0797	0	868	176	258	484	187	534	173	251	106	264	281	157	419	358	92
75.2026	0	862	175	258	479	184	532	174	287	106	263	279	154	418	352	92
75.3254	0	863	174	257	479	184	528	174	285	114	261	279	154	417	352	92
75.4483	0	873	173	257	478	182	525	173	247	112	262	280	153	416	351	92
75.5712	0	877	173	258	480	184	526	174	253	106	263	282	155	417	351	92
75.6941	0	875	175	258	482	185	528	174	289	106	265	281	158	418	356	92
75.817	0	866	175	260	479	186	527	175	282	114	262	280	154	419	352	92
75.9398	0	875	175	259	476	184	531	174	246	112	260	280	154	418	349	91
76.0627	0	877	175	259	478	185	534	174	256	104	263	280	155	417	350	91
76.1856	0	877	175	260	480	187	533	174	291	107	264	281	156	417	351	91
76.3085	0	870	176	259	482	188	532	174	280	116	265	281	158	418	355	92
76.4314	0	879	176	261	479	187	535	174	246	111	263	282	156	418	354	92
76.5542	0	877	176	260	475	186	536	174	259	105	263	280	154	417	349	92
76.6771	0	877	175	260	479	187	535	174	294	108	263	281	155	418	350	91
76.8	0	870	174	260	481	188	533	173	277	115	264	282	156	417	352	92
76.9229	0	877	175	261	479	187	538	174	245	110	264	283	157	418	353	92
77.0458	0	880	176	262	483	190	539	175	264	105	264	282	156	419	355	92
77.1686	0	876	174	261	480	188	534	175	296	109	263	280	154	420	350	92
77.2915	0	868	174	261	480	188	532	174	274	115	262	280	154	419	351	92
77.4144	0	871	174	261	481	187	537	174	244	109	263	282	154	416	351	91
77.5373	0	875	175	260	478	188	537	175	266	104	264	283	155	417	353	91
77.6602	0	875	176	261	478	190	537	175	296	109	265	283	157	417	355	92
77.783	0	875	174	262	478	187	534	174	271	115	262	281	153	419	351	91
77.9059	0	870	174	261	478	187	538	173	243	108	262	280	153	417	351	91
78.0288	0	875	175	260	479	188	538	174	269	104	263	282	154	417	351	91
78.1517	0	873	176	261	480	188	536	174	294	109	265	283	155	417	353	91
78.2746	0	877	176	261	481	189	536	175	267	115	265	282	158	419	356	92
78.3974	0	872	175	262	480	189	538	175	243	108	262	282	155	420	355	91
78.5203	0	873	175	261	479	188	538	175	272	105	262	281	154	421	350	91
78.6432	0	873	176	261	479	188	536	174	296	109	263	281	155	422	351	90
78.7661	0	877	176	261	481	189	537	174	265	115	264	283	155	423	352	90
78.889	0	874	177	262	483	190	541	174	244	108	264	283	157	424	354	90
79.0118	0	872	177	262	484	191	539	174	277	106	265	283	157	425	355	89
79.1347	0	873	177	262	480	189	539	174	296	111	263	282	154	427	349	88
79.2576	0	875	177	262	481	191	538	174	264	116	262	282	155	428	348	87
79.3805	0	873	177	262	479	190	542	173	246	108	264	283	155	426	351	87
79.5034	0	870	179	263	483	191	541	174	280	106	265	283	157	427	352	87
79.6262	0	875	179	263	484	192	542	174	296	112	267	285	160	427	356	88
79.7491	0	876	178	263	481	190	537	175	262	115	262	281	155	427	349	88
79.872	0	874	178	262	479	189	541	173	246	107	262	281	155	426	349	89
79.9949	0	869	178	262	481	190	539	173	281	106	263	282	155	425	350	89
80.1178	0	873	178	262	484	190	537	174	294	112	264	282	155	426	351	89
80.2406	0	874	177	261	485	190	537	173	259	114	265	283	157	427	352	88
80.3635	0	873	177	262	483	189	537	175	248	107	262	281	155	429	348	87
80.4864	0	866	177	260	481	187	534	174	282	105	263	281	154	428	344	86
80.6093	0	864	175	259	480	188	532	173	292	112	262	281	154	429	343	85
80.7322	0	868	176	260	480	187	532	171	255	112	262	281	155	430	342	85
80.855	0	867	176	260	483	188	534	172	250	106	263	282	156	430	343	84
80.9779	0	857	176	259	485	189	534	173	286	105	265	281	156	432	343	83
81.1008	0	851	176	258	479	186	530	172	291	112	262	280	154	432	337	82
81.2237	0	854	175	257	479	185	531	171	255	112	262	278	154	432	337	82
81.3466	0	857	175	256	480	186	531	170	251	105	263	281	155	429	336	82
81.4694	0	848	175	257	481	186	532	171	288	105	265	282	157	431	338	82
81.5923	0	846	176	257	484	187	531	171	290	113	266	283	158	432	341	82
81.7152	0	852	176	256	483	186	533	172	252	112	263	282	157	433	338	82
81.8381	0	852	175	256	481	185	532	171	255	106	261	280	156	432	337	82
81.961	0	845	175	256	479	184	531	171	290	107	263	280	157	427	343	86
82.0838	0	843	175	256	482	185	530	171	287	114	264	282	157	424	349	86
82.2067	0	852	176	256	486	186	532	171	250	112	265	282	159	425	350	86
82.3296	0	854	176	257	487	186	533	171	256	106	265	283	159	426	351	86
82.4525	0	851	175	256	483	184	531	172	290	107	264	280	154	424	347	85
82.5754	0	844	175	256	482	184	530	171	283	114	264	280	155	423	349	86
82.6982	0	853	175	254	481	184	532	171	247	111	264	282	155	420	351	86
82.8211	0	854	175	255	480	184	533	171	259	104	264	283	156	421	351	87
82.944	0	848	173	256	483	187	530	172	296	107	265	283	158	430	344	83
83.0669	0	832	172	258	487	193	541	171	287	115	263	286	157	436	332	80
83.1898	0	839	172	257	488	193	546	172	253	112	262	288	157	433	330	80
83.3126	0	844	175	256	486	190	546	172	268	106	263	288	158	430	338	83
83.4355	0	850	177	256	492	191	543	173	301	110	266	289	160	429	346	84
83.5584	0	847	178	256	493	189	539	174	282	117	266	288	160	422	358	87
83.6813	0	859	179	256	491	186	542	175	247	110	266	289	161	414	375	92
83.8042	0	864	177	256	485	184	537	174	265	105	264	286	158	415	370	93
83.927	0	863	177	256	486	185	538	174	298	108	264	285	157	414	367	93
84.0499	0	861	177	255	483	185	536	175	276	114	263	286	157	414	366	92
84.1728	0	863	178	257	484	186	543	172	246	108	265	287	158	416	367	93
84.2957	0	868	179	257	485	185	542	174	271	105	266	288	159	417	370	92
84.4186	0	867	177	258	486	187	539	174	298	109	264	283	159	419	370	92
84.5414	0	867	177	257	485	186	537	174	272	116	262	283	158	418	368	92
84.6643	0	864	178	256	484	185	538	173	246	108	263	285	157	416	369	92
84.7872	0	870	180	257	481	184	537	174	269	105	263	288	157	413	374	91
84.9101	0	873	180	259	478	185	535	175	294	109	264	288	158	413	374	92
85.033	0	883	181	259	477	184	532	175	261	114	262	285	159	411	379	96
85.1558	0	870	179	259	476	183	530	175	239	108	261	283	157	411	374	95
85.2787	0	877	179	258	478	184	529	174	268	104	263	282	158	411	373	95
85.4016	0	873	178	259	479	185	528	175	289	109	263	283	158	412	372	95
85.5245	0	882	179	259	479	185	526	175	258	114	264	284	159	410	373	94
85.6474	0	885	179	259	481	186	531	175	239	106	263	283	159	412	375	95
85.7702	0	879	178	259	477	185	529	174	271	104	262	281	157	411	372	94
85.8931	0	873	178	260	477	185	526	175	288	111	261	279	158	411	371	94
86.016	0	874	178	259	477	184	524	175	253	113	262	282	158	410	371	94
86.1389	0	872	178	259	479	185	527	174	238	105	262	283	158	410	370	94
86.2618	0	869	179	260	481	186	529	175	276	104	264	283	160	410	371	94
86.3846	0	868	178	260	477	186	527	175	289	111	262	280	158	412	369	95
86.5075	0	871	179	259	472	183	527	174	250	112	260	281	158	410	367	97
86.6304	0	870	178	261	471	183	525	174	240	105	260	281	158	409	367	95
86.7533	0	865	180	261	473	183	525	174	276	104	262	283	158	408	368	96
86.8762	0	865	179	260	477	184	523	174	284	110	263	283	159	409	369	97
86.999	0	871	179	261	477	186	525	174	247	111	262	282	159	410	371	96
87.1219	0	871	179	260	470	183	524	174	241	105	260	280	159	408	368	96
87.2448	0	864	179	260	470	182	524	174	278	105	261	281	159	406	369	96
87.3677	0	862	179	260	472	183	520	174	280	112	262	282	159	407	369	96
87.4906	0	867	179	260	474	184	522	174	242	110	261	282	159	406	369	97
87.6134	0	869	178	261	474	185	524	174	244	104	262	283	161	406	370	95
87.7363	0	867	178	261	471	184	522	174	282	105	262	281	159	405	369	95
87.8592	0	857	177	260	473	183	519	175	277	113	261	281	159	406	367	95
87.9821	0	866	177	261	473	183	521	174	239	111	262	283	160	404	367	95
88.105	1	868	177	260	475	183	521	174	247	104	263	283	159	406	368	95
88.2278	0	865	178	260	477	184	521	174	283	105	264	283	161	407	369	94
88.3507	0	858	177	261	475	183	517	174	274	114	261	280	159	408	368	94
88.4736	0	862	177	260	473	182	519	173	239	110	261	282	158	406	364	93
88.5965	0	864	176	260	473	184	518	174	252	104	262	282	160	405	365	92
88.7194	0	856	176	260	474	184	517	173	286	107	264	282	159	407	364	92
88.8422	0	857	177	260	473	185	518	173	270	114	263	282	159	407	364	91
88.9651	0	866	177	260	477	186	520	175	239	109	262	281	160	409	364	91
89.088	0	871	175	259	474	184	514	175	255	103	261	279	157	409	360	90
89.2109	0	870	175	259	475	183	512	176	288	107	262	279	159	410	358	88
89.3338	0	867	174	259	475	183	509	174	268	114	262	281	158	410	358	88
89.4566	0	863	174	258	481	184	515	173	240	107	263	281	159	412	358	87
89.5795	0	862	176	258	484	187	513	176	263	103	264	282	160	415	358	85
89.7024	0	858	174	257	479	184	509	176	292	109	262	280	158	415	356	85
89.8253	0	855	174	257	479	182	506	176	267	115	261	281	158	414	353	85
89.9482	0	848	174	256	479	182	506	175	243	108	262	282	158	413	352	83
90.071	0	850	173	255	482	183	506	175	268	105	263	281	158	416	352	84
90.1939	0	845	174	257	487	184	508	177	294	109	266	282	160	419	351	83
90.3168	0	843	175	258	490	187	509	176	268	115	264	283	158	421	347	83
90.4397	0	836	174	257	491	186	516	175	247	108	263	282	158	423	342	82
90.5626	0	837	172	257	494	187	519	176	277	106	264	283	159	427	338	80
90.6854	0	832	171	258	498	189	523	175	299	111	266	283	159	433	335	80
90.8083	0	836	172	258	502	190	528	176	272	116	266	285	160	436	332	79
90.9312	0	839	172	259	506	193	534	176	256	110	264	286	160	440	331	78
91.0541	0	833	170	258	499	191	534	177	287	108	264	287	159	437	326	78
91.177	0	833	171	260	495	188	536	176	303	115	265	288	159	434	330	79
91.2998	0	840	172	259	500	188	534	177	272	118	264	287	161	431	341	82
91.4227	0	839	174	260	503	189	536	176	259	111	268	290	161	427	346	83
91.5456	0	838	176	259	503	190	534	178	291	110	268	289	161	429	349	83
91.6685	0	840	175	259	498	189	534	178	300	115	266	287	159	427	343	84
91.7914	0	844	175	259	494	188	533	177	269	116	265	287	160	425	342	86
91.9142	0	838	178	259	493	187	531	177	257	110	265	288	161	424	345	87
92.0371	0	838	178	260	496	188	533	176	290	108	268	289	163	424	346	87
92.16	0	841	178	261	498	190	531	178	297	115	270	289	163	424	350	88
92.2829	0	849	178	260	492	187	529	179	265	114	266	285	159	422	345	87
92.4058	0	863	175	259	488	186	526	178	258	109	265	283	159	419	340	88
92.5286	0	858	173	258	483	182	514	179	288	108	265	283	159	417	339	92
92.6515	0	859	175	258	485	183	515	179	292	115	267	286	162	416	343	90
92.7744	0	865	177	259	485	185	517	179	259	114	268	288	165	415	347	92
92.8973	0	868	179	261	474	183	519	179	256	108	265	286	163	411	349	94
93.0202	0	869	180	261	474	180	519	178	288	108	266	286	162	406	355	95
93.143	0	863	178	262	474	183	518	178	290	114	265	287	162	412	355	95
93.2659	0	869	177	262	479	185	525	178	258	114	267	288	164	412	355	95
93.3888	0	870	178	263	485	189	528	179	260	108	269	289	164	413	360	96
93.5117	0	860	180	265	486	189	528	180	293	109	270	290	165	413	362	95
93.6346	0	855	179	264	479	187	526	179	291	116	266	288	162	414	358	95
93.7574	0	865	180	265	479	188	531	179	256	114	267	289	162	412	359	96
93.8803	0	865	180	266	477	188	534	179	262	108	267	290	161	412	358	95
94.0032	0	864	181	267	478	188	536	179	296	109	269	291	163	412	360	94
94.1261	0	860	181	268	481	190	536	179	290	118	271	292	165	414	362	94
94.249	0	868	181	268	480	191	540	179	255	115	266	290	163	415	361	93
94.3718	0	868	181	268	476	190	542	178	264	108	265	289	164	416	360	92
94.4947	0	864	182	269	474	190	542	179	299	111	268	290	163	412	362	93
94.6176	0	857	182	269	477	191	544	177	286	119	269	292	164	412	363	93
94.7405	0	865	183	270	479	192	547	178	252	115	270	292	165	413	366	95
94.8634	0	870	183	272	478	193	551	178	266	110	268	292	166	414	370	93
94.9862	0	870	184	271	471	190	547	179	298	112	265	291	163	413	368	93
95.1091	0	863	183	272	473	190	545	178	282	120	266	291	164	415	368	93
95.232	0	873	183	272	473	191	549	177	250	114	266	291	164	414	367	92
95.3549	0	877	183	274	474	192	551	176	266	109	268	292	165	415	367	92
95.4778	0	877	183	273	475	194	549	178	299	112	270	293	166	415	368	94
95.6006	0	871	185	274	469	192	545	179	277	120	266	290	164	415	368	92
95.7235	0	877	183	274	470	192	547	176	247	113	265	289	164	414	366	93
95.8464	0	881	183	273	471	191	548	177	266	108	265	289	164	415	366	93
95.9693	0	878	183	273	472	192	544	177	296	112	268	290	164	415	366	93
96.0922	0	876	184	273	474	194	542	178	274	119	269	291	164	415	367	94
96.215	0	875	184	273	473	194	547	177	243	113	267	290	164	414	367	94
96.3379	0	880	182	273	469	192	543	176	266	107	264	287	163	413	364	94
96.4608	0	876	180	272	468	192	544	177	296	112	264	287	162	414	363	94
96.5837	0	876	181	272	465	189	540	176	270	118	263	288	163	413	362	95
96.7066	0	873	181	272	471	193	547	176	243	111	265	290	162	412	365	94
96.8294	0	877	183	272	468	192	545	176	267	108	265	290	163	411	365	93
96.9523	0	873	181	270	465	189	538	175	291	112	264	285	160	410	362	93
97.0752	0	872	180	269	464	188	535	174	265	117	262	287	160	409	362	93
97.1981	0	865	178	269	460	186	538	174	240	110	261	285	160	407	360	93
97.321	0	869	178	268	463	187	533	173	264	107	264	288	160	406	362	92
97.4438	0	867	179	267	466	187	531	173	289	110	265	285	159	408	363	93
97.5667	0	866	178	267	458	185	529	173	261	115	261	283	159	405	360	92
97.6896	0	859	176	266	457	184	529	172	236	108	259	282	158	404	358	92
97.8125	0	858	176	264	458	182	524	171	263	105	260	283	158	404	358	92
97.9354	0	858	176	263	459	181	522	172	286	109	262	282	158	405	359	93
98.0582	0	858	176	262	460	182	520	170	257	114	262	283	159	404	360	92
98.1811	0	852	175	262	460	182	521	171	235	106	260	282	159	403	358	92
98.304	0	849	173	260	453	179	518	170	264	103	258	279	157	403	355	91
98.4269	0	852	174	259	452	178	517	170	285	108	258	278	156	401	354	90
98.5498	0	851	173	258	455	177	514	169	254	112	260	282	156	402	355	91
98.6726	0	850	173	258	458	178	517	170	234	104	261	281	157	402	356	91
98.7955	0	845	173	258	460	179	514	170	265	103	262	281	159	404	357	91
98.9184	0	846	173	257	455	177	511	170	285	107	259	278	156	404	355	90
99.0413	0	846	172	256	455	176	512	169	254	112	257	278	155	404	353	90
99.1642	0	844	172	256	455	177	513	170	236	104	258	278	157	404	353	90
99.287	0	838	171	256	457	176	512	170	266	102	260	280	156	403	354	89
99.4099	0	843	172	256	458	177	510	170	284	107	262	279	157	405	355	89
99.5328	0	844	173	256	460	179	509	170	254	112	259	280	157	407	356	90
99.6557	0	840	172	256	455	176	511	168	237	104	258	278	156	407	353	88
99.7786	0	835	172	256	454	176	511	169	268	102	259	277	155	407	354	87
99.9014	0	839	172	256	455	176	512	169	284	108	259	278	155	406	353	88
100.024	0	840	173	255	458	177	511	169	253	111	261	280	157	406	355	88
100.147	0	839	173	256	460	179	516	169	238	104	261	280	158	407	357	88
100.27	0	834	173	257	458	179	513	171	270	103	258	277	156	408	354	88
100.393	0	836	172	257	455	177	514	170	287	109	259	278	156	405	352	88
100.516	0	838	171	257	455	177	514	169	254	112	257	277	156	406	352	88
100.639	0	834	172	257	455	178	519	169	239	105	259	280	155	405	353	88
100.762	0	831	173	257	456	179	519	169	272	104	261	280	157	406	353	87
100.884	0	836	173	258	461	182	520	172	288	110	262	282	159	406	356	89
101.007	0	837	173	258	457	180	519	169	254	112	258	279	156	407	354	89
101.13	0	834	172	258	456	180	522	169	240	106	257	278	156	405	350	88
101.253	0	828	172	259	452	179	523	170	273	104	258	279	156	403	350	88
101.376	0	833	173	259	455	181	525	169	289	110	260	281	156	403	351	88
101.499	0	835	173	260	458	181	525	170	255	113	261	281	157	404	352	88
101.622	0	834	175	260	460	183	528	170	242	107	261	283	159	405	356	88
101.745	0	829	173	260	456	182	526	171	274	105	259	278	156	406	352	88
101.868	0	830	173	260	453	181	527	170	290	111	259	280	155	404	349	87
101.99	0	831	174	260	453	180	526	169	255	114	258	280	156	403	348	87
102.113	0	830	173	261	454	181	528	170	241	107	259	282	157	403	349	87
102.236	0	826	173	261	455	182	529	169	275	106	261	282	157	404	350	88
102.359	0	830	174	261	457	184	529	170	290	112	262	283	160	405	353	88
102.482	0	831	174	262	456	183	529	170	256	115	259	281	157	406	351	87
102.605	0	825	172	260	454	183	531	169	243	107	257	280	156	405	347	87
102.728	0	817	172	261	451	183	529	169	276	106	259	280	156	403	346	86
102.851	0	821	173	261	451	181	530	169	290	113	259	281	157	404	348	87
102.973	0	825	173	261	456	184	529	169	256	114	260	282	159	404	350	86
103.096	0	824	174	262	459	184	531	170	243	107	262	283	161	405	351	86
103.219	0	814	173	262	454	184	527	170	276	106	259	280	156	406	347	85
103.342	0	813	171	259	449	182	529	170	289	112	258	279	156	405	342	85
103.465	0	813	172	261	451	183	530	167	258	114	257	281	156	404	343	84
103.588	0	810	172	261	458	185	535	168	246	107	260	283	158	404	346	85
103.711	0	801	172	262	465	188	535	170	280	107	262	283	159	407	348	84
103.834	0	806	173	262	468	190	537	170	292	113	264	283	159	409	351	85
103.956	0	806	172	262	464	187	536	171	259	114	260	282	157	409	348	85
104.079	0	813	173	261	459	183	535	170	247	108	258	281	156	403	346	87
104.202	0	804	173	261	457	182	534	169	280	106	260	282	157	403	349	87
104.325	0	810	174	260	457	183	532	170	290	112	260	281	158	402	348	89
104.448	0	815	174	261	459	184	533	170	256	113	261	283	159	404	351	88
104.571	0	820	174	261	461	185	535	170	248	108	261	284	160	405	352	87
104.694	0	809	175	262	454	184	534	169	280	106	259	280	157	406	349	87
104.817	0	816	175	261	453	183	532	170	288	112	258	280	156	404	347	87
104.94	0	819	174	260	454	182	533	170	254	111	257	280	156	404	347	86
105.062	0	823	175	260	456	183	533	170	246	106	260	282	158	404	349	86
105.185	0	815	176	261	458	184	532	170	281	106	261	282	158	405	351	87
105.308	0	822	176	261	460	185	531	170	289	113	262	283	159	407	352	87
105.431	0	822	177	262	456	185	532	170	255	113	259	281	157	407	350	86
105.554	0	826	176	261	452	183	533	169	247	107	258	280	155	404	347	86
105.677	0	818	175	261	453	182	532	169	281	105	259	280	157	404	348	88
105.8	0	823	177	262	456	183	531	170	288	112	261	282	158	405	349	86
105.923	0	826	177	261	452	183	533	170	253	112	260	283	159	404	352	89
106.045	0	831	178	263	453	184	536	170	247	107	260	283	159	404	353	86
106.168	0	821	179	264	453	185	536	171	282	106	260	283	157	406	352	87
106.291	0	819	178	263	452	185	535	170	289	112	258	281	156	406	348	86
106.414	0	821	179	263	452	185	538	169	254	112	259	282	159	403	351	87
106.537	0	828	181	263	455	185	538	170	249	106	260	284	159	404	353	87
106.66	0	823	180	263	460	187	537	170	284	106	262	284	159	407	355	87
106.783	0	828	180	264	464	189	536	172	289	113	264	285	161	409	356	88
106.906	0	832	181	265	462	186	536	172	255	113	259	282	158	409	351	88
107.028	0	834	180	264	459	185	537	171	250	106	260	283	157	407	349	87
107.151	0	825	179	264	456	184	538	171	286	108	260	283	156	406	349	88
107.274	0	829	179	264	460	186	537	171	289	114	262	284	159	407	352	88
107.397	0	834	179	265	463	187	540	171	254	112	262	285	160	409	354	87
107.52	0	838	180	265	463	188	540	171	252	108	262	286	160	410	355	88
107.643	0	829	180	265	460	186	538	171	287	108	261	281	157	410	350	88
107.766	0	827	179	265	458	185	536	171	289	115	261	283	157	408	346	88
107.889	0	833	178	265	454	185	539	170	253	113	259	282	157	407	347	88
108.012	0	836	179	265	458	185	540	170	252	108	260	285	159	407	350	88
108.134	0	831	179	264	460	187	540	171	287	108	263	286	159	409	351	88
108.257	0	827	180	265	463	188	539	172	287	115	264	287	160	409	352	87
108.38	0	833	179	265	454	187	541	170	252	113	260	283	157	408	348	87
108.503	0	833	178	266	455	186	543	171	253	109	259	282	157	407	346	88
108.626	0	829	178	265	457	185	541	171	289	108	261	283	156	407	345	87
108.749	0	823	178	264	459	185	540	172	285	116	261	284	158	408	347	87
108.872	0	831	178	265	460	187	542	171	250	114	261	285	160	408	349	87
108.995	0	832	179	266	459	188	544	171	255	108	262	287	160	408	351	87
109.117	0	829	178	265	458	187	543	172	289	108	261	282	158	409	348	87
109.24	0	821	178	265	458	187	541	171	283	116	260	282	156	408	344	87
109.363	0	828	177	264	458	186	542	170	250	113	260	283	155	407	343	86
109.486	0	826	178	264	459	185	542	172	256	107	261	285	159	408	347	87
109.609	0	824	177	265	461	187	542	171	290	108	264	285	158	408	347	87
109.732	0	818	179	264	462	189	541	172	283	116	262	285	159	409	349	86
109.855	0	826	178	264	455	186	542	170	247	113	259	283	155	409	345	87
109.978	0	826	177	264	457	185	542	170	258	107	261	284	157	409	344	86
110.1	0	820	177	263	459	185	540	170	291	108	261	282	156	410	343	85
110.223	0	813	178	264	461	185	539	170	280	116	262	285	158	409	346	86
110.346	0	822	178	263	464	188	543	171	248	112	262	285	159	411	350	86
110.469	0	825	179	264	464	189	543	170	261	107	262	284	159	412	350	85
110.592	0	819	177	263	457	187	541	170	292	108	260	282	155	411	342	85
110.715	0	814	177	263	457	185	538	170	280	117	259	282	154	409	343	85
110.838	0	821	178	263	459	186	540	170	246	112	259	282	156	409	344	85
110.961	0	823	177	262	461	186	540	170	261	105	261	283	157	410	346	85
111.084	0	823	178	262	464	186	539	170	293	110	263	284	158	411	348	85
111.206	0	821	179	263	465	188	536	171	278	117	262	284	158	413	349	86
111.329	0	822	177	262	460	185	538	170	246	112	259	281	154	411	341	86
111.452	0	823	177	261	459	184	538	169	262	104	259	280	154	412	342	85
111.575	0	820	177	261	458	184	535	169	293	109	260	282	155	411	343	85
111.698	0	821	177	261	461	184	532	169	274	115	262	283	157	411	345	86
111.821	0	823	178	261	462	184	537	169	244	110	261	284	158	412	347	85
111.944	0	827	179	262	461	185	537	169	264	104	262	283	159	413	348	85
112.067	0	823	177	261	459	184	534	170	294	110	261	281	154	412	342	87
112.189	0	823	176	259	459	183	531	170	272	115	259	281	155	410	342	87
112.312	0	823	175	258	459	182	533	168	243	109	259	281	154	409	342	85
112.435	0	825	177	259	461	182	532	169	266	104	261	282	155	410	345	86
112.558	0	825	177	259	462	183	531	169	294	109	263	284	157	411	347	87
112.681	0	827	177	259	465	185	530	170	271	115	263	285	158	411	348	87
112.804	0	824	176	258	456	183	533	168	243	108	258	282	154	411	342	86
112.927	0	827	175	258	459	182	532	170	267	105	260	282	155	408	343	85
113.05	0	826	175	258	459	182	530	169	294	108	260	282	156	409	343	87
113.172	0	827	176	258	462	181	530	170	268	114	262	283	157	409	345	87
113.295	0	829	177	259	464	183	534	169	243	107	262	284	158	410	347	87
113.418	0	830	177	260	466	185	534	169	269	106	264	285	158	412	349	87
113.541	0	829	177	259	462	185	532	170	295	110	262	282	157	412	345	86
113.664	0	828	176	259	458	182	532	169	265	115	260	282	155	410	343	88
113.787	0	829	176	258	460	182	534	170	243	109	261	284	157	409	344	87
113.91	0	829	176	259	463	184	534	170	272	106	263	284	157	410	345	87
114.033	0	831	178	260	465	184	533	170	295	112	264	285	158	411	348	88
114.156	11	833	177	261	468	186	534	171	265	116	262	285	159	413	350	87
114.278	0	831	177	261	463	184	537	170	244	110	260	282	155	413	343	88
114.401	0	830	176	261	463	184	536	171	275	107	263	284	156	412	343	87
114.524	0	831	176	260	463	184	536	171	296	112	262	284	156	412	342	87
114.647	0	832	176	261	464	185	536	170	265	117	264	285	157	413	344	87
114.77	0	832	177	262	466	186	541	170	248	109	264	285	159	414	346	87
114.893	0	832	178	263	465	188	542	170	280	108	265	288	159	417	347	87
115.016	0	835	175	263	465	186	542	171	295	113	263	283	154	420	336	86
115.139	0	836	174	261	465	185	532	172	265	116	262	282	155	420	333	87
115.261	0	833	174	262	465	184	534	171	249	110	261	283	156	418	331	86
115.384	0	828	175	262	468	186	534	172	281	108	263	284	158	421	333	85
115.507	0	832	175	260	467	186	533	172	294	114	264	285	160	419	336	84
115.63	0	840	176	262	469	187	532	173	262	117	264	285	160	416	342	86
115.753	0	839	174	261	465	184	533	173	250	110	261	283	157	413	338	87
115.876	0	836	174	261	463	186	531	173	281	109	261	282	156	411	338	87
115.999	0	840	174	261	459	184	532	173	292	115	262	284	158	408	341	88
116.122	0	846	175	262	465	185	533	172	260	117	263	287	157	406	344	89
116.244	0	853	175	262	467	186	535	174	251	110	263	286	159	409	346	88
116.367	0	844	176	263	468	187	536	174	283	109	264	286	158	410	346	89
116.49	0	844	175	264	460	185	536	173	292	115	261	284	155	410	340	88
116.613	0	847	176	262	461	185	541	172	258	115	261	286	156	409	342	88
116.736	0	850	176	264	464	187	543	172	251	109	262	286	156	408	343	88
116.859	0	843	177	264	467	188	543	174	286	107	265	286	158	411	344	89
116.982	0	846	177	264	469	189	542	173	294	115	265	286	158	412	346	89
117.105	0	848	176	265	466	188	544	173	257	115	263	286	157	411	345	88
117.228	0	850	175	263	467	186	543	172	251	108	262	286	155	411	340	88
117.35	0	842	176	263	466	187	542	173	287	108	261	285	156	413	341	88
117.473	0	840	177	264	468	188	540	174	291	116	264	286	157	412	344	88
117.596	0	848	177	264	469	187	543	173	256	113	264	287	157	413	345	88
117.719	0	852	177	264	471	189	543	173	254	109	264	288	158	414	347	87
117.842	0	841	176	264	466	187	541	173	289	108	262	283	154	415	340	87
117.965	0	839	175	264	465	187	539	173	290	116	261	283	154	414	338	87
118.088	0	847	175	263	464	187	540	171	253	113	260	283	154	414	340	87
118.211	0	848	176	263	463	187	541	171	253	108	263	286	156	412	342	86
118.333	0	845	176	263	465	187	541	172	290	108	264	286	157	412	344	87
118.456	0	841	177	262	466	186	538	172	287	115	263	285	156	412	344	87
118.579	0	848	175	261	462	185	538	171	251	113	260	282	153	411	337	88
118.702	0	847	175	261	463	185	537	171	254	107	260	282	154	412	337	87
118.825	0	843	174	261	463	183	535	171	288	107	261	282	153	411	338	87
118.948	0	840	175	260	465	184	533	170	283	114	263	284	155	410	341	87
119.071	0	847	176	260	467	184	536	171	248	113	262	285	156	411	342	88
119.194	0	847	176	260	464	184	535	171	256	107	260	281	154	412	340	87
119.316	0	842	174	259	461	182	533	170	289	107	262	282	153	409	335	87
119.439	0	834	174	259	461	182	529	171	280	115	259	281	154	410	337	86
119.562	0	843	174	258	461	183	532	170	245	112	260	282	154	408	337	86
119.685	0	844	174	259	460	181	532	169	257	106	262	282	155	409	340	87
119.808	0	844	175	258	465	183	531	171	290	107	262	282	155	410	340	87
119.931	0	834	174	257	460	181	525	170	277	116	259	280	153	409	335	87
120.054	0	841	174	258	462	182	528	170	245	112	260	281	154	407	335	86
120.177	0	843	174	258	459	181	528	170	259	106	261	282	154	407	335	86
120.3	0	843	174	258	463	183	528	170	291	109	263	283	154	409	338	87
120.422	0	836	175	259	467	184	527	171	275	115	263	284	155	409	340	87
120.545	0	843	174	259	463	183	531	171	245	112	260	282	152	409	337	86
120.668	0	844	174	259	461	182	529	171	260	105	261	280	151	408	334	86
120.791	0	840	175	257	462	181	527	171	292	109	260	281	154	409	335	85
120.914	0	841	175	259	464	182	525	170	273	115	262	283	154	409	336	86
121.037	0	841	176	259	465	184	532	170	245	110	262	284	154	411	338	86
121.16	0	846	177	260	466	184	532	172	265	105	262	283	155	413	338	85
121.283	0	841	176	261	462	182	530	171	294	110	262	281	153	411	334	85
121.405	0	841	177	261	462	182	530	170	272	116	260	281	153	412	335	86
121.528	0	842	177	259	460	183	534	171	243	109	261	283	153	409	335	85
121.651	0	846	178	260	463	184	535	171	268	105	262	283	154	410	337	86
121.774	0	844	179	261	467	186	536	172	296	109	264	285	156	411	339	86
121.897	0	848	179	261	467	187	536	171	270	116	262	284	155	413	339	86
122.02	0	842	177	262	464	185	540	171	244	109	261	282	155	412	336	85
122.143	0	847	180	262	465	186	541	171	273	106	263	284	155	412	337	85
122.266	0	845	179	263	464	186	540	171	297	111	264	285	154	413	337	86
122.388	0	849	180	262	464	187	542	170	269	116	263	286	156	413	339	86
122.511	0	851	180	263	470	188	546	172	246	110	264	286	156	415	341	86
122.634	0	850	181	265	469	188	545	173	276	108	263	283	155	416	338	86
122.757	0	849	181	264	468	188	546	173	298	113	263	284	154	415	336	85
122.88	0	851	181	265	468	188	545	172	267	116	263	286	154	414	338	86
123.003	0	850	181	265	471	190	550	172	246	110	263	286	156	415	340	86
123.126	0	846	181	265	473	191	552	172	279	107	265	286	157	416	341	86
123.249	0	851	183	267	474	194	552	173	299	113	267	287	157	418	342	86
123.372	0	847	181	266	467	192	552	173	268	118	262	285	154	419	336	87
123.494	0	845	182	268	466	192	558	172	250	111	262	285	155	417	336	85
123.617	0	841	182	267	469	192	557	172	283	109	263	287	154	417	338	86
123.74	0	848	182	267	472	192	556	172	300	115	265	289	154	415	340	86
123.863	0	851	183	268	474	193	557	173	266	118	264	289	157	416	342	86
123.986	0	850	183	268	475	195	559	172	250	111	263	289	158	418	344	87
124.109	0	842	183	268	471	192	556	173	285	109	262	285	154	418	337	86
124.232	0	844	182	268	471	193	556	172	300	116	264	286	154	417	338	86
124.355	0	844	182	267	471	192	555	172	264	117	264	288	155	416	339	85
124.477	0	841	182	267	472	193	559	172	252	112	264	288	156	417	341	86
124.6	0	836	183	267	475	193	558	172	287	109	266	289	157	418	343	86
124.723	0	842	183	268	476	195	558	173	299	116	267	287	157	420	344	87
124.846	0	840	182	268	471	192	556	172	263	117	263	286	154	419	338	85
124.969	0	838	183	268	471	192	558	171	252	111	263	287	153	417	337	86
125.092	0	834	182	267	471	192	556	172	287	108	263	286	155	418	339	85
125.215	0	837	183	267	474	193	554	173	297	115	266	288	156	418	342	85
125.338	0	841	183	267	471	193	556	172	262	116	266	288	158	419	343	86
125.46	0	845	184	268	475	193	558	172	253	110	264	288	156	420	343	85
125.583	0	833	181	267	473	192	553	172	288	108	264	286	154	421	339	84
125.706	0	836	182	267	474	193	554	171	297	115	264	286	153	422	338	85
125.829	0	837	182	267	476	192	555	170	262	115	264	287	155	423	338	84
125.952	0	840	182	267	477	194	557	170	255	109	264	288	157	425	340	83
126.075	0	834	183	268	480	194	556	171	291	110	266	289	158	426	343	84
126.198	0	832	183	267	478	194	553	172	297	116	263	287	156	428	340	84
126.321	0	835	182	266	475	191	554	171	262	115	263	286	154	426	333	83
126.444	0	839	181	266	475	192	557	171	256	109	263	286	154	425	333	82
126.566	0	829	182	265	476	192	554	171	291	109	264	287	155	426	336	83
126.689	0	831	182	266	477	192	553	171	296	116	265	289	156	424	339	83
126.812	0	839	184	266	476	192	556	171	260	115	264	288	157	425	340	83
126.935	0	843	183	266	473	190	553	171	256	108	264	285	154	421	340	84
127.058	0	834	183	265	472	189	551	171	290	108	263	285	153	419	336	84
127.181	0	833	183	265	472	190	549	171	294	115	263	285	152	419	337	85
127.304	0	839	182	265	473	190	552	170	257	113	263	286	153	420	338	85
127.427	0	841	184	265	475	190	552	171	256	108	264	287	155	421	341	84
127.549	0	834	183	265	477	192	552	170	291	108	266	287	157	422	342	83
127.672	0	831	183	265	474	190	549	171	293	115	263	284	152	423	337	84
127.795	0	838	182	264	472	189	552	170	257	113	261	284	152	422	334	83
127.918	0	840	183	265	473	190	552	169	256	108	262	285	152	421	335	83
128.041	0	832	183	263	471	189	553	170	292	108	263	285	154	422	338	84
128.164	0	834	184	264	474	190	551	171	292	114	265	287	156	421	340	83
128.287	0	842	185	264	478	191	554	171	255	112	265	287	157	423	342	84
128.41	0	841	183	264	476	190	554	170	256	108	262	284	154	423	336	83
128.532	0	833	183	264	474	190	553	170	293	107	263	285	153	422	335	82
128.655	0	831	184	264	475	190	552	170	291	115	263	286	153	423	334	82
128.778	0	840	183	264	476	190	555	169	256	113	264	286	154	423	336	82
128.901	0	841	184	264	479	191	557	170	259	108	265	286	155	424	338	81
129.024	0	840	184	266	481	194	558	171	295	107	266	288	157	426	339	82
129.147	0	833	183	265	477	191	553	170	292	115	263	284	153	428	333	82
129.27	0	842	183	265	476	192	558	170	258	113	262	287	153	426	333	81
129.393	0	843	185	265	474	191	560	170	262	108	262	285	154	424	334	81
129.516	0	843	185	266	477	191	559	171	295	109	265	286	155	423	339	84
129.638	0	839	186	266	480	192	557	171	291	117	267	288	157	422	340	84
129.761	0	849	186	266	482	194	561	171	256	115	265	288	157	424	342	83
129.884	0	847	185	266	477	191	560	172	262	109	263	284	154	424	337	83
130.007	0	842	184	266	476	192	560	171	297	109	265	285	154	423	335	82
130.13	0	833	184	266	476	192	558	171	290	116	263	285	154	422	335	83
130.253	0	845	184	266	478	192	561	171	256	114	264	287	156	422	338	82
130.376	0	845	185	267	480	192	564	171	265	108	265	288	157	423	340	82
130.499	0	844	185	268	481	193	563	172	299	109	267	288	156	423	342	84
130.621	0	835	184	267	478	192	559	172	289	118	264	286	153	424	336	83
130.744	0	843	184	266	476	191	563	171	255	114	262	285	153	424	335	83
130.867	0	841	183	268	474	193	563	171	267	108	264	286	153	423	335	82
130.99	0	841	184	267	474	192	562	171	300	110	264	287	155	422	339	83
131.113	0	834	185	267	478	193	561	171	289	118	266	288	156	422	340	83
131.236	0	842	185	267	481	194	563	171	254	115	265	289	158	423	342	84
131.359	0	843	186	267	475	193	563	171	268	108	263	285	154	423	339	83
131.482	0	844	185	267	473	190	560	172	301	110	264	285	153	420	337	84
131.604	0	835	184	266	475	190	557	171	285	118	263	284	154	423	336	83
131.727	0	841	185	266	477	191	561	171	252	113	263	286	155	421	340	84
131.85	0	844	184	266	478	191	561	171	269	106	266	287	156	420	342	84
131.973	0	843	184	266	481	192	559	171	301	111	267	287	156	421	344	85
132.096	0	835	184	267	478	192	555	172	282	117	264	286	154	421	342	85
132.219	0	841	183	265	471	190	558	170	251	111	262	284	154	418	339	84
132.342	0	846	183	264	470	187	555	170	267	105	262	284	153	416	340	84
132.465	0	844	183	264	474	188	551	170	299	111	263	285	153	417	342	86
132.588	0	843	183	263	476	188	549	170	278	117	265	286	154	417	344	86
132.71	0	839	183	262	478	189	552	170	247	110	266	287	156	417	346	86
132.833	0	843	182	263	475	187	550	170	268	106	263	282	152	418	343	87
132.956	0	839	180	261	473	187	545	171	297	109	263	282	153	416	340	86
133.079	0	838	180	260	472	185	542	169	274	115	261	282	152	416	340	87
133.202	0	833	180	260	473	186	545	169	245	109	263	284	152	416	341	86
133.325	0	837	180	260	474	185	545	169	270	105	264	284	155	416	343	85
133.448	0	838	181	260	476	187	542	170	297	108	265	284	156	418	345	85
133.571	0	837	180	259	471	185	540	169	270	115	261	281	151	418	340	85
133.693	0	830	179	258	467	183	542	168	243	108	260	280	151	416	337	85
133.816	0	833	179	258	468	183	540	167	270	104	260	280	151	415	337	85
133.939	0	831	178	256	470	182	537	168	296	109	261	281	152	416	337	84
134.062	0	833	179	258	470	183	537	168	266	115	262	283	154	415	341	85
134.185	0	833	181	257	469	183	541	167	242	108	263	284	155	416	341	85
134.308	0	834	180	257	468	182	539	167	271	104	260	280	151	417	337	84
134.431	0	832	179	257	468	181	536	168	294	109	259	279	151	415	336	85
134.554	0	834	178	255	469	181	536	167	263	114	259	279	151	415	337	85
134.676	0	832	179	255	470	182	539	167	240	106	261	283	153	414	340	84
134.799	0	832	180	256	469	182	539	167	273	104	262	283	154	415	340	84
134.922	0	834	180	256	469	183	540	168	296	110	264	283	155	416	343	84
135.045	0	835	180	257	466	182	538	168	262	115	259	281	151	416	337	84
135.168	0	835	180	257	470	183	542	167	243	107	259	280	152	416	338	84
135.291	0	830	179	257	471	183	540	168	276	103	261	282	153	414	338	87
135.414	0	836	180	257	470	184	540	168	295	110	261	282	154	416	340	84
135.537	0	838	180	258	473	184	541	168	261	114	263	283	155	415	343	87
135.66	0	838	182	258	477	186	545	168	245	107	261	283	155	416	344	85
135.782	0	832	181	258	472	184	542	169	279	105	261	281	152	416	339	85
135.905	0	838	180	259	473	185	543	169	294	111	261	282	153	415	341	86
136.028	0	840	182	259	471	183	542	169	260	114	262	283	153	414	342	86
136.151	0	842	182	259	473	185	547	169	245	108	263	283	155	414	344	86
136.274	0	841	183	259	476	186	547	170	281	106	264	284	155	416	346	85
136.397	0	846	183	260	475	186	546	170	296	112	263	281	155	417	344	86
136.52	0	846	181	260	469	184	545	169	259	113	259	281	152	415	341	86
136.643	0	847	182	260	471	185	548	169	247	108	260	281	153	414	341	86
136.765	0	843	181	261	473	186	547	170	283	105	262	283	153	415	342	87
136.888	0	850	183	261	475	186	547	170	293	112	263	284	156	415	346	86
137.011	0	855	183	262	476	187	545	170	258	113	264	284	157	416	348	87
137.134	0	861	182	263	474	186	544	170	249	107	261	281	154	417	345	87
137.257	0	851	182	262	471	185	543	171	286	106	262	282	153	416	342	87
137.38	0	855	182	263	472	186	543	171	294	113	261	282	153	415	341	87
137.503	0	859	183	262	473	186	545	171	256	113	262	284	153	415	344	89
137.626	0	863	183	263	475	188	547	170	251	107	263	283	157	416	347	87
137.748	0	854	183	263	477	187	546	171	288	108	265	285	158	417	348	87
137.871	0	854	182	264	472	187	543	172	293	113	260	282	153	418	342	86
137.994	0	859	182	263	471	186	544	171	255	113	262	282	152	418	341	86
138.117	0	861	181	264	472	186	544	170	253	107	262	284	153	417	341	87
138.24	0	853	182	264	473	187	544	171	290	106	264	284	155	418	344	87
138.363	0	852	183	264	476	188	544	171	292	115	264	285	158	419	347	87
138.486	0	860	183	265	476	189	546	171	256	113	263	285	156	420	346	85
138.609	0	860	181	264	469	186	545	170	254	108	261	283	153	417	340	86
138.732	0	853	182	264	469	184	544	171	290	108	262	282	154	417	340	86
138.854	0	850	181	264	471	185	541	171	289	116	262	283	154	415	343	87
138.977	0	859	181	263	470	187	543	170	251	113	261	284	157	415	344	87
139.1	0	862	181	263	472	185	543	171	256	107	265	284	157	415	346	86
139.223	0	860	181	263	471	186	540	172	291	108	262	283	154	415	343	87
139.346	0	848	180	262	468	183	536	170	284	116	261	281	153	414	339	87
139.469	0	857	178	261	463	182	539	169	248	113	260	281	153	412	339	86
139.592	0	855	179	261	470	183	539	170	256	106	262	284	154	409	342	87
139.715	0	851	179	261	473	185	539	170	291	108	263	284	156	410	344	88
139.837	0	845	179	260	472	185	537	170	282	115	264	284	158	411	346	88
139.96	0	855	179	261	471	184	539	170	246	111	261	281	153	413	342	88
140.083	0	853	179	261	467	184	537	170	258	106	260	281	152	412	341	86
140.206	0	853	179	259	467	182	536	170	291	107	261	281	153	411	341	86
140.329	0	845	178	259	470	184	533	170	277	116	263	284	155	412	343	87
140.452	0	853	179	261	474	183	537	170	244	111	263	284	156	412	346	87
140.575	0	856	179	262	474	186	538	171	261	105	262	284	156	414	346	86
140.698	0	852	178	261	469	183	534	171	294	109	261	282	153	413	341	87
140.82	0	844	179	260	469	183	531	170	273	116	261	281	154	414	341	88
140.943	0	851	178	260	468	184	538	171	244	110	260	281	154	411	341	87
141.066	0	855	179	261	471	184	538	170	264	105	263	285	155	412	346	86
141.189	0	854	179	261	472	187	537	171	295	110	264	284	157	413	347	87
141.312	0	853	179	262	471	185	536	171	272	116	261	281	154	415	344	86
141.435	0	849	178	260	469	184	538	170	243	108	260	281	153	412	340	87
141.558	0	853	179	261	469	184	538	171	267	105	262	283	153	411	340	86
141.681	0	852	179	261	472	185	536	171	296	109	263	283	154	413	342	86
141.804	0	852	180	260	474	187	536	171	270	114	264	283	156	415	346	87
141.926	0	849	181	261	476	186	541	170	244	108	263	283	157	417	348	87
142.049	0	853	180	261	471	185	540	170	271	105	261	281	153	415	342	86
142.172	0	852	180	261	470	185	539	171	297	110	262	282	153	413	343	87
142.295	0	854	179	261	471	185	539	171	267	116	262	283	153	414	342	87
142.418	0	849	181	261	473	186	544	170	243	108	262	284	156	414	346	86
142.541	0	855	181	261	474	187	544	171	273	105	264	285	157	415	347	86
142.664	0	856	182	261	474	188	542	173	297	111	262	281	155	416	347	87
142.787	0	857	180	262	469	185	542	171	265	116	261	281	153	414	342	87
142.909	0	855	180	261	469	185	545	171	245	108	261	283	154	414	343	86
143.032	0	852	181	262	471	186	544	171	277	105	262	284	153	413	344	86
143.155	0	857	181	262	473	187	544	171	297	111	264	284	157	415	346	87
143.278	0	861	182	264	476	188	543	172	264	115	263	284	158	417	347	87
143.401	0	860	181	263	470	185	545	171	246	108	260	281	153	415	342	87
143.524	0	855	181	262	470	185	544	171	280	106	262	282	154	414	341	86
143.647	0	859	180	263	469	186	543	171	296	112	261	282	154	415	341	87
143.77	0	861	181	262	471	186	543	171	263	116	262	284	156	414	344	86
143.892	0	861	182	262	472	187	548	171	247	108	263	284	157	415	346	87
144.015	0	857	181	263	470	186	545	171	282	106	263	283	155	415	346	87
144.138	0	858	181	263	468	186	542	172	296	112	261	280	153	414	342	87
144.261	0	861	180	262	467	186	543	171	261	115	260	281	153	414	341	87
144.384	0	859	180	262	466	184	545	170	246	107	261	283	154	411	343	86
144.507	0	856	181	263	471	186	544	171	283	105	263	283	156	413	345	87
144.63	0	860	181	263	473	186	545	171	295	112	265	283	157	414	348	87
144.753	0	860	182	263	470	186	543	171	260	114	260	281	154	414	344	88
144.876	0	858	180	262	468	184	545	171	248	109	260	280	153	413	342	86
144.998	0	854	180	262	465	184	545	171	284	106	261	281	152	412	341	86
145.121	0	857	182	263	470	185	544	171	294	113	262	283	154	412	342	86
145.244	0	859	182	262	473	187	546	171	259	113	262	283	156	413	347	87
145.367	0	860	182	263	474	188	546	171	250	108	263	283	157	416	347	87
145.49	0	854	181	263	469	185	545	172	285	106	260	280	153	415	342	86
145.613	0	856	181	263	469	186	544	171	293	113	262	282	153	413	342	86
145.736	0	860	182	263	470	186	544	171	258	113	261	282	154	412	342	86
145.859	0	862	182	263	471	187	546	171	249	108	262	283	155	413	345	85
145.981	0	853	182	264	469	187	547	171	286	106	263	283	157	414	347	85
146.104	0	855	182	265	471	188	544	173	293	112	262	281	155	415	345	87
146.227	0	860	181	263	468	185	544	170	256	112	259	280	153	414	341	85
146.35	0	862	182	264	469	186	547	171	251	108	259	281	153	413	341	85
146.473	0	854	181	265	469	187	545	171	286	106	262	282	154	413	342	85
146.596	0	854	183	264	472	187	545	171	291	113	263	282	156	413	344	85
146.719	0	861	182	264	474	189	548	171	255	113	263	282	156	414	346	86
146.842	0	863	181	264	469	186	544	171	252	107	260	280	152	412	341	85
146.964	0	855	181	263	468	185	544	171	286	105	260	279	152	411	340	85
147.087	0	852	180	262	466	185	541	171	289	113	260	280	152	410	339	85
147.21	0	859	181	263	468	185	543	169	253	111	261	281	154	410	340	86
147.333	0	860	181	262	468	184	542	170	252	107	261	281	155	410	343	85
147.456	0	855	181	263	472	187	541	171	285	105	263	280	155	411	345	86
147.579	0	852	181	261	467	183	536	171	285	112	260	278	152	410	338	86
147.702	0	858	179	261	465	182	537	170	251	110	258	277	152	409	338	85
147.825	0	859	178	261	468	183	537	170	250	105	261	279	152	407	337	85
147.948	0	852	179	261	470	184	535	170	283	105	261	279	154	409	341	85
148.07	0	850	180	260	472	184	533	170	285	112	263	281	155	410	342	84
148.193	0	857	180	260	466	183	534	170	250	109	259	278	152	410	340	86
148.316	0	856	179	260	468	181	534	169	250	105	258	277	151	409	336	84
148.439	0	848	177	260	467	182	531	169	284	104	261	277	152	408	337	84
148.562	0	846	178	259	469	182	531	169	283	111	262	279	154	408	340	83
148.685	0	854	179	258	471	183	532	168	248	111	262	280	155	409	341	84
148.808	0	855	180	259	472	184	533	169	251	105	262	280	155	412	342	85
148.931	0	846	179	259	468	180	529	170	284	106	259	276	150	410	335	83
149.053	0	842	178	258	466	180	528	170	282	112	259	277	151	411	335	84
149.176	0	850	178	258	466	180	530	169	248	110	259	277	152	410	335	84
149.299	0	850	178	257	467	180	531	168	251	104	261	279	154	410	337	83
149.422	0	848	180	258	472	183	532	169	284	104	263	280	155	411	339	83
149.545	0	843	179	258	470	181	528	169	282	112	260	278	152	412	337	84
149.668	0	849	177	257	467	179	529	168	248	110	258	276	152	411	333	83
149.791	1	849	178	257	467	180	530	168	251	104	260	278	153	409	335	83
149.914	0	845	178	257	465	180	529	169	284	105	262	279	153	410	336	83
150.036	0	843	179	257	466	181	528	169	281	113	262	280	154	410	338	83
150.159	0	852	180	258	470	183	531	169	249	111	260	279	155	412	340	83
150.282	0	851	178	257	466	180	531	168	252	104	257	276	151	412	334	82
150.405	0	846	179	257	467	180	530	169	284	105	260	278	152	412	335	82
150.528	0	842	179	256	467	181	529	168	281	112	262	279	152	410	336	84
150.651	0	851	180	258	466	181	533	168	248	110	261	280	154	410	338	83
150.774	0	853	181	259	469	182	534	169	254	105	263	281	155	410	341	83
150.897	0	849	182	258	470	184	534	170	286	105	261	279	154	412	341	85
151.02	0	842	180	257	470	182	531	169	282	112	261	278	152	410	337	84
151.142	0	853	180	258	469	182	535	170	248	111	260	279	154	409	338	84
151.265	0	855	179	259	471	182	535	169	254	105	262	280	154	410	339	84
151.388	0	851	180	258	473	184	535	170	286	105	264	281	155	411	341	84
151.511	0	844	181	260	474	185	534	171	283	113	262	280	155	412	343	85
151.634	0	854	180	259	470	182	535	170	250	111	259	278	151	412	337	84
151.757	0	854	180	259	470	183	536	170	254	105	261	280	154	409	339	83
151.88	0	849	180	258	469	182	535	170	285	106	262	279	153	410	340	84
152.003	0	844	181	259	472	183	534	171	284	112	264	281	155	412	341	83
152.125	0	855	182	259	475	184	538	170	252	112	263	282	156	413	343	84
152.248	0	853	181	260	471	184	536	170	255	106	260	279	153	414	338	83
152.371	0	848	182	259	470	182	535	171	288	106	261	279	153	412	337	82
152.494	0	842	180	258	469	182	533	170	284	113	261	279	153	413	338	83
152.617	0	848	181	258	471	182	534	169	252	111	261	280	154	414	337	82
152.74	0	849	181	259	473	183	537	169	257	106	263	281	156	415	338	82
152.863	0	847	183	259	474	185	537	170	288	106	264	282	155	416	340	82
152.986	0	838	181	259	469	182	533	171	286	114	260	278	151	417	332	81
153.108	0	846	181	258	469	182	535	169	252	111	259	280	154	416	332	80
153.231	0	844	181	258	467	183	536	168	255	106	261	280	154	416	332	80
153.354	0	842	182	259	470	183	537	169	288	105	264	282	155	417	333	80
153.477	0	839	182	260	475	184	535	169	287	114	263	282	155	415	338	83
153.6	0	846	182	260	477	185	538	169	254	111	262	282	155	417	338	83
153.723	0	843	181	260	470	182	538	169	257	105	259	279	153	418	334	80
153.846	0	837	182	260	473	184	539	170	290	106	262	281	155	416	336	81
153.969	0	835	181	259	475	183	536	169	288	114	261	280	154	417	337	82
154.092	0	843	181	259	476	183	538	169	256	112	263	283	155	417	339	84
154.214	0	845	182	260	478	186	540	169	258	107	264	282	157	418	342	83
154.337	0	839	182	260	477	185	539	170	290	106	263	280	155	418	341	82
154.46	0	836	181	260	473	183	536	170	288	114	261	281	154	416	339	84
154.583	0	844	180	259	474	183	538	169	256	111	259	280	154	414	339	83
154.706	0	846	182	259	475	183	538	169	256	105	262	282	154	414	341	82
154.829	0	841	183	261	477	184	538	169	289	107	264	282	156	415	342	82
154.952	0	841	183	260	479	185	537	170	289	113	265	284	157	417	344	84
155.075	0	848	182	261	475	184	537	170	256	112	261	280	153	418	340	82
155.197	0	847	181	261	473	184	538	169	257	107	260	279	153	417	338	82
155.32	0	841	181	260	470	183	539	170	289	107	261	281	154	415	339	81
155.443	0	840	182	260	476	184	537	170	288	113	263	283	155	417	340	82
155.566	0	848	182	260	478	186	540	169	256	112	262	283	157	419	342	83
155.689	0	850	183	261	481	188	542	170	258	107	264	284	157	420	344	82
155.812	0	843	183	262	476	185	541	170	289	107	261	280	154	421	341	84
155.935	0	840	183	262	475	185	540	170	289	114	260	280	155	420	339	82
156.058	0	849	183	262	475	185	543	170	257	112	261	282	154	417	340	82
156.18	0	851	184	262	478	187	545	170	257	108	261	283	156	419	341	82
156.303	0	845	184	263	480	187	546	170	290	106	264	283	157	421	343	82
156.426	0	846	185	264	481	190	545	171	291	114	265	285	158	423	345	83
156.549	0	852	184	263	474	186	546	170	257	113	260	281	154	422	339	85
156.672	0	855	185	263	476	187	548	170	257	107	262	283	154	421	341	82
156.795	0	848	184	263	477	187	546	170	291	108	263	282	155	423	341	82
156.918	0	848	185	263	479	189	546	170	291	115	264	285	156	422	343	84
157.041	0	856	185	264	482	189	548	170	258	112	265	285	158	425	345	82
157.164	0	858	186	264	480	190	550	172	258	108	262	284	157	425	343	82
157.286	0	851	184	264	476	187	549	171	291	108	263	283	155	423	341	83
157.409	0	850	185	265	474	189	548	171	292	114	262	282	155	422	341	84
157.532	0	860	186	264	475	187	550	170	259	113	263	285	156	420	344	82
157.655	0	861	186	266	479	189	552	171	257	108	264	285	158	422	345	83
157.778	0	857	186	265	481	191	552	171	291	107	265	285	157	421	347	83
157.901	0	853	186	265	476	189	549	171	292	114	262	283	155	422	343	84
158.024	0	860	185	265	474	190	551	171	258	112	261	282	154	419	341	84
158.147	0	862	185	266	471	187	552	170	257	108	261	283	155	417	343	84
158.269	0	856	186	266	475	190	551	170	290	107	263	284	155	418	345	84
158.392	0	853	186	266	478	190	551	171	292	114	265	284	157	419	345	84
158.515	0	862	186	266	479	191	553	170	258	113	262	283	157	421	347	84
158.638	0	863	185	265	473	188	551	171	256	108	261	282	153	420	341	84
158.761	0	854	185	265	473	188	551	170	289	107	262	282	154	418	342	85
158.884	0	853	185	266	474	189	549	171	291	114	262	282	155	418	343	85
159.007	0	860	185	266	476	189	552	170	258	113	263	284	156	417	346	84
159.13	0	862	187	266	472	190	553	170	256	107	263	284	157	417	347	85
159.252	0	857	186	266	475	190	553	171	289	107	262	282	155	419	345	84
159.375	0	854	186	266	474	189	550	171	292	114	262	282	154	417	341	84
159.498	0	861	185	266	474	189	551	170	258	112	261	281	155	416	345	85
159.621	0	862	186	266	474	189	552	170	256	108	261	283	155	417	344	84
159.744	0	854	186	266	477	189	552	170	290	107	264	283	157	418	346	84
159.867	0	853	186	266	478	191	551	171	293	113	262	283	156	419	347	84
159.99	0	859	185	266	474	188	550	170	258	113	259	281	153	420	341	83
160.113	0	859	185	266	473	189	552	170	255	108	260	281	154	418	342	84
160.236	0	850	184	266	473	188	550	171	289	107	261	283	154	418	341	83
160.358	0	850	185	265	475	189	549	170	292	114	262	283	156	419	344	84
160.481	0	857	185	265	477	190	550	170	257	113	263	283	156	420	345	84
160.604	0	858	184	265	474	189	549	170	256	107	259	280	153	420	342	83
160.727	0	848	183	264	470	187	546	169	288	108	261	279	152	418	338	83
160.85	0	846	182	263	466	185	542	169	290	113	259	279	152	416	338	83
160.973	0	851	182	262	470	184	543	169	256	112	260	279	153	415	340	82
161.096	0	852	182	262	472	185	542	168	253	106	262	280	154	415	340	83
161.219	0	844	182	261	474	186	541	169	286	106	263	282	155	416	342	83
161.341	0	840	182	260	469	184	536	168	288	112	260	278	150	414	337	82
161.464	0	844	180	259	463	181	535	166	254	111	257	276	151	411	334	84
161.587	0	846	179	258	466	180	533	166	250	106	257	276	152	411	336	83
161.71	0	836	180	257	469	180	530	167	283	105	260	278	152	410	338	82
161.833	0	835	179	257	471	180	528	167	287	112	261	278	153	410	340	83
161.956	0	842	180	257	472	181	530	168	252	110	259	279	155	413	341	83
162.079	0	842	179	255	467	178	526	166	248	105	257	276	151	411	338	82
162.202	0	831	178	254	467	178	525	166	281	103	259	275	152	410	336	82
162.324	0	830	178	254	468	177	523	166	286	111	259	275	151	410	337	84
162.447	0	836	179	254	469	178	524	166	251	109	259	278	153	409	338	82
162.57	0	840	179	254	471	178	525	166	249	104	261	279	154	412	339	82
162.693	0	832	180	254	473	180	526	167	283	103	262	279	155	413	341	82
162.816	0	829	179	254	469	176	521	167	286	111	259	276	153	413	336	82
162.939	0	836	178	253	469	178	523	166	251	109	258	276	153	412	337	81
163.062	0	838	179	254	469	177	524	166	249	105	260	277	152	412	337	83
163.185	0	831	180	255	471	178	524	166	283	105	261	278	153	413	338	81
163.308	0	832	181	254	474	179	524	167	286	111	262	280	155	416	341	83
163.43	0	840	181	255	475	181	526	168	253	109	261	279	154	416	341	82
163.553	0	841	180	255	470	179	525	167	251	105	260	278	153	413	338	80
163.676	0	832	180	255	468	177	526	168	284	106	260	277	152	415	338	82
163.799	0	833	181	255	470	179	524	167	287	111	262	278	152	414	338	81
163.922	0	842	181	255	474	180	527	166	253	111	261	280	155	416	341	83
164.045	0	846	181	256	477	182	528	168	252	104	262	280	156	418	342	81
164.168	0	837	182	257	477	183	529	168	285	105	263	281	155	418	342	84
164.291	0	837	181	255	473	179	527	168	288	112	261	278	153	419	337	81
164.413	0	842	181	256	472	180	530	167	254	111	261	279	154	417	337	81
164.536	0	846	182	258	474	180	531	167	253	106	260	279	154	419	338	79
164.659	0	838	183	257	477	182	532	168	285	105	263	281	156	420	339	81
164.782	0	839	183	258	479	183	533	168	290	112	264	282	157	424	340	82
164.905	0	849	182	259	478	184	534	168	258	111	262	281	156	424	340	80
165.028	0	850	182	258	474	182	535	168	253	107	262	281	153	421	334	80
165.151	0	841	182	258	475	183	535	169	287	105	262	280	154	422	336	80
165.274	0	841	182	258	476	183	535	169	291	113	263	281	155	422	336	82
165.396	0	848	183	259	479	185	538	168	257	113	263	282	156	424	339	81
165.519	0	853	183	260	481	185	541	169	255	106	264	283	157	427	341	80
165.642	0	845	184	261	482	187	542	169	289	107	264	282	158	428	340	82
165.765	0	843	183	261	475	184	540	170	293	113	262	280	155	426	336	82
165.888	0	851	183	261	477	185	543	168	258	112	262	282	156	423	339	81
166.011	0	853	184	260	479	186	545	168	256	108	263	283	156	424	339	81
166.134	0	845	184	262	482	188	547	169	290	107	265	283	158	426	340	81
166.257	0	847	185	264	485	189	546	170	294	114	266	285	159	428	343	83
166.38	0	856	185	264	486	191	550	170	261	113	265	285	158	431	345	81
166.502	0	855	186	264	481	188	550	170	257	109	263	283	156	430	338	81
166.625	0	848	185	263	482	189	552	170	292	108	264	284	157	429	340	80
166.748	0	847	185	264	483	188	551	171	295	115	265	285	158	429	340	82
166.871	0	856	185	264	484	191	553	170	261	114	264	286	159	429	343	82
166.994	0	861	188	265	478	189	554	171	258	110	266	287	160	424	352	82
167.117	0	858	189	267	482	191	553	171	291	108	265	284	159	425	355	86
167.24	0	854	188	266	482	189	551	172	294	115	264	283	158	425	350	85
167.363	0	858	187	266	481	191	554	170	260	114	263	285	157	423	350	85
167.485	0	861	187	266	483	190	556	171	258	109	264	286	159	423	351	84
167.608	0	854	187	268	485	191	557	171	292	109	267	286	159	424	354	85
167.731	0	854	189	268	487	193	555	171	293	116	268	287	160	425	356	88
167.854	0	861	189	268	479	192	557	172	259	114	263	284	157	424	353	85
167.977	0	861	188	268	477	189	557	171	257	109	262	283	155	423	348	85
168.1	0	853	187	267	478	191	556	171	292	109	264	283	156	423	349	85
168.223	0	852	188	268	481	192	554	171	292	117	265	285	157	422	351	85
168.346	0	860	187	268	483	191	558	170	257	114	265	285	159	424	353	86
168.468	0	863	189	269	485	194	558	171	258	109	265	285	159	426	355	85
168.591	0	853	187	267	478	191	557	171	292	108	263	283	154	424	348	85
168.714	0	851	186	268	479	191	555	172	291	116	262	282	156	424	348	85
168.837	0	859	186	267	479	190	556	171	255	114	262	284	156	423	349	85
168.96	0	860	188	267	481	192	558	170	257	108	264	285	157	424	351	85
169.083	0	854	188	267	483	193	557	171	292	109	265	285	159	424	353	85
169.206	0	849	187	268	481	192	555	172	289	116	263	283	156	425	351	85
169.329	0	858	187	268	478	191	558	170	254	114	260	283	153	424	347	85
169.452	0	859	187	266	479	190	557	170	258	108	261	281	155	424	348	86
169.574	0	855	187	266	480	191	556	170	293	108	263	283	157	424	350	85
169.697	0	848	187	267	481	192	554	170	288	116	265	284	157	425	352	84
169.82	0	859	187	267	478	192	556	170	253	113	263	284	157	424	352	86
169.943	0	859	186	266	477	190	555	170	259	108	261	281	154	426	347	85
170.066	0	855	187	266	478	190	554	170	293	108	262	283	155	424	348	85
170.189	0	847	186	266	478	190	550	170	285	116	262	282	155	425	347	85
170.312	0	857	185	265	478	190	553	170	252	113	263	283	157	424	349	85
170.435	0	857	186	265	476	191	554	170	261	107	263	283	157	424	350	84
170.557	0	853	186	265	472	189	550	170	294	109	262	280	153	423	345	84
170.68	0	845	184	263	475	188	547	169	284	115	260	280	152	423	343	84
170.803	0	854	184	263	477	188	548	168	251	112	261	280	153	422	344	83
170.926	0	853	185	263	479	188	548	169	261	106	262	281	155	421	347	83
171.049	0	852	185	263	480	189	547	170	293	108	264	282	155	422	349	84
171.172	0	845	185	263	478	188	543	170	281	115	261	280	153	422	345	84
171.295	0	850	185	262	474	186	545	168	249	111	260	279	152	421	342	84
171.418	0	850	183	262	473	186	543	168	262	105	259	278	153	420	343	83
171.54	0	849	183	260	472	184	543	169	292	107	261	278	154	419	343	84
171.663	0	843	184	261	477	186	539	169	281	114	262	280	155	419	347	84
171.786	0	851	184	261	479	188	543	169	249	110	261	280	154	419	347	84
171.909	0	851	183	260	474	184	541	168	262	105	259	277	152	419	342	83
172.032	0	848	183	259	474	184	540	168	294	107	261	278	152	419	342	83
172.155	0	842	183	260	474	183	537	168	278	114	262	279	153	417	343	84
172.278	0	848	184	260	477	185	541	168	248	110	261	280	154	418	345	84
172.401	0	852	185	261	478	185	542	169	263	104	263	281	155	419	345	83
172.524	0	849	184	260	477	185	540	169	295	108	260	277	152	421	345	83
172.646	0	841	183	260	474	184	537	168	278	114	261	278	153	418	342	84
172.769	0	847	183	260	475	185	541	168	247	109	259	278	153	418	343	83
172.892	0	850	184	260	473	184	542	168	264	104	262	279	154	418	343	83
173.015	0	848	184	260	471	184	542	169	296	107	262	281	154	417	345	83
173.138	0	842	185	261	472	186	540	169	279	114	261	280	154	418	346	84
173.261	0	847	183	260	468	185	542	168	247	110	259	278	151	417	340	83
173.384	0	850	183	260	470	185	543	167	264	105	261	280	153	416	344	84
173.507	0	848	184	259	476	186	542	168	296	108	263	280	153	415	346	84
173.629	0	842	184	261	479	187	541	168	277	115	263	281	154	417	347	87
173.752	0	850	186	261	481	187	545	169	248	109	262	281	156	419	349	84
173.875	0	852	185	261	477	186	546	170	265	104	261	278	152	420	347	84
173.998	0	849	183	261	476	184	543	170	296	108	261	279	152	418	344	84
174.121	0	841	183	261	471	185	541	170	277	114	260	278	153	415	345	84
174.244	0	849	184	260	476	185	546	168	246	109	261	280	153	415	347	84
174.367	0	852	184	262	479	187	547	168	265	103	263	281	155	416	349	84
174.49	0	852	185	262	481	189	545	170	297	109	264	282	155	417	350	84
174.612	0	842	184	262	475	185	542	170	275	115	260	279	151	417	344	85
174.735	0	844	184	262	475	185	546	169	246	109	260	279	152	415	345	85
174.858	0	849	183	262	476	185	547	169	266	104	262	279	153	416	345	83
174.981	0	847	183	262	478	187	546	169	296	108	262	281	154	417	346	84
175.104	0	842	184	263	478	188	545	169	278	115	264	281	156	418	349	85
175.227	0	848	185	263	477	188	550	169	247	110	261	281	154	418	348	84
175.35	0	849	184	263	475	186	548	170	266	104	261	279	151	417	342	83
175.473	0	847	184	262	477	187	546	169	296	109	262	279	153	418	344	84
175.596	0	839	184	262	473	186	545	169	276	116	262	280	153	416	345	85
175.718	0	849	184	263	478	187	548	169	245	109	262	281	155	416	347	84
175.841	11	851	183	263	481	189	548	169	266	104	263	282	156	417	349	84
175.964	0	849	182	264	477	186	544	171	296	108	262	280	152	417	344	85
176.087	0	842	183	262	475	186	542	169	275	116	260	278	152	417	344	84
176.21	0	841	182	263	475	186	545	169	245	109	261	281	153	415	344	84
176.333	0	849	183	262	474	185	546	168	266	105	261	280	155	415	344	84
176.456	0	847	183	262	479	187	545	169	295	109	263	280	155	417	347	86
176.579	0	846	183	262	479	188	543	169	274	115	262	280	154	418	346	85
176.701	0	839	182	262	475	185	544	168	245	108	259	278	150	417	341	84
176.824	0	844	181	263	475	185	544	169	265	104	261	279	152	414	342	84
176.947	0	841	181	261	470	185	541	169	294	108	261	278	153	414	341	83
177.07	0	839	182	261	471	186	540	169	272	114	263	280	154	413	344	83
177.193	0	837	182	262	473	187	545	168	244	109	262	282	155	414	346	83
177.316	0	842	181	262	470	185	543	169	265	103	259	277	151	415	342	83
177.439	0	839	181	260	468	185	540	168	295	109	261	278	151	412	339	83
177.562	0	838	180	260	469	184	538	167	272	114	260	279	152	413	340	83
177.684	0	834	182	260	472	185	542	167	244	108	260	280	153	415	341	83
177.807	0	842	183	260	476	185	542	167	266	103	262	281	154	416	344	82
177.93	0	843	183	261	479	187	540	169	294	108	263	280	153	417	344	83
178.053	0	841	182	260	476	185	537	168	271	114	259	277	153	417	340	85
178.176	0	838	181	259	477	184	540	167	242	107	259	278	153	416	342	83
178.299	0	844	182	259	478	185	540	168	266	103	262	278	153	415	342	82
178.422	0	844	182	259	479	185	537	169	295	107	264	280	154	417	343	82
178.545	0	846	183	260	482	186	536	169	270	114	263	280	154	418	346	83
178.668	0	841	182	259	477	185	538	169	242	108	259	277	153	418	342	83
178.79	0	845	182	259	475	183	538	168	267	104	262	278	153	415	342	83
178.913	0	846	182	259	477	183	536	168	294	108	261	277	153	417	342	83
179.036	0	846	184	260	476	184	535	169	269	114	262	280	154	415	344	84
179.159	0	847	184	260	478	184	538	169	242	108	262	281	154	416	345	84
179.282	0	850	183	259	477	184	536	169	268	104	261	278	152	416	342	83
179.405	0	848	183	258	476	183	534	169	295	108	261	277	153	417	342	82
179.528	0	849	182	259	475	182	532	170	267	113	261	279	153	414	342	83
179.651	0	846	182	259	477	182	535	168	241	107	261	279	153	415	343	83
179.773	0	852	182	258	479	184	536	168	268	103	262	280	155	417	345	83
179.896	0	850	183	259	478	185	533	169	295	109	260	277	154	419	344	83
180.019	0	849	182	258	473	183	531	169	265	114	259	277	153	416	341	83
180.142	0	846	181	258	472	181	534	168	240	106	259	276	152	414	342	83
180.265	0	849	182	258	474	181	533	168	269	104	261	278	153	414	342	83
180.388	0	848	181	257	476	182	532	168	293	108	261	278	153	415	343	82
180.511	0	850	182	257	477	183	531	168	264	113	261	279	153	416	344	84
180.634	0	843	181	257	473	182	532	168	240	106	258	275	151	414	340	82
180.756	0	847	181	257	467	179	531	167	268	103	258	276	152	411	340	82
180.879	0	846	180	256	471	179	529	168	293	108	260	275	152	412	341	83
181.002	0	849	181	256	475	181	528	168	261	113	261	277	153	412	343	83
181.125	0	848	181	256	476	182	532	167	239	106	260	278	152	414	344	83
181.248	0	842	180	257	468	179	530	167	269	102	258	275	151	412	339	81
181.371	0	844	181	255	471	179	528	167	292	107	259	274	151	412	340	82
181.494	0	843	180	255	473	179	526	166	259	112	259	276	150	411	340	85
181.617	0	842	181	255	474	179	529	166	239	106	259	276	152	412	341	82
181.74	0	839	181	255	476	181	528	168	271	103	260	277	152	414	342	82
181.862	0	842	180	255	472	180	526	168	291	107	258	274	151	413	338	82
181.985	0	843	180	254	471	178	524	167	259	112	257	275	151	412	337	81
182.108	0	841	179	254	470	179	525	167	239	105	257	275	150	411	336	81
182.231	0	836	181	254	472	179	524	166	271	102	259	275	150	413	339	82
182.354	0	841	181	254	474	179	525	167	291	108	260	277	152	414	340	82
182.477	0	842	180	254	470	179	523	167	257	112	256	274	151	413	338	81
182.6	0	840	179	253	468	177	525	166	239	104	256	274	150	411	336	81
182.723	0	834	178	253	470	178	523	166	272	101	257	274	150	410	337	81
182.845	0	837	179	253	471	177	523	167	289	106	259	275	150	411	337	81
182.968	0	840	180	253	473	179	522	167	256	112	259	277	151	413	340	82
183.091	0	837	181	254	470	178	527	166	240	103	257	275	151	412	339	81
183.214	0	832	178	253	469	177	524	166	272	101	256	273	150	410	337	82
183.337	0	835	179	253	468	178	522	166	290	106	257	272	151	411	337	81
183.46	0	836	179	252	469	177	522	166	255	111	259	274	150	411	338	82
183.583	0	836	179	254	473	178	527	165	239	102	258	276	151	413	340	81
183.706	0	833	181	255	474	181	527	166	275	101	259	276	151	413	341	82
183.828	0	836	179	254	470	179	525	167	291	108	257	273	150	412	337	81
183.951	0	838	180	253	471	179	525	167	256	110	258	274	150	411	336	81
184.074	0	836	180	253	469	178	528	167	240	103	259	275	151	412	338	81
184.197	0	832	181	255	473	181	527	167	276	102	259	277	152	415	339	82
184.32	0	838	180	255	477	182	528	167	291	108	262	277	153	416	341	82
184.443	0	838	180	255	473	180	527	167	257	113	257	274	150	416	338	81
184.566	0	837	180	255	473	180	529	167	242	104	258	276	150	414	337	81
184.689	0	833	180	255	472	180	528	168	277	103	259	275	150	414	337	83
184.812	0	838	180	255	474	181	529	168	290	109	261	277	152	415	339	85
184.934	0	840	182	256	476	182	531	167	256	112	260	277	153	417	342	82
185.057	0	840	181	257	475	182	531	168	244	106	258	277	151	416	340	82
185.18	0	835	181	257	471	182	530	168	278	103	259	275	150	416	337	83
185.303	0	837	180	256	469	180	531	167	291	110	258	274	150	414	336	82
185.426	0	839	181	257	473	182	531	167	256	112	260	277	150	414	339	81
185.549	0	841	181	257	475	183	535	168	244	105	261	278	153	415	341	81
185.672	0	838	183	258	476	184	534	168	280	104	260	279	153	416	342	84
185.795	0	840	182	257	472	181	533	168	292	111	260	277	152	415	338	82
185.917	0	842	181	258	472	183	535	168	255	112	260	277	151	414	339	82
186.04	0	843	183	259	474	183	538	168	245	106	261	278	152	415	340	82
186.163	0	839	183	260	476	185	538	168	280	104	262	280	153	416	342	83
186.286	0	844	183	260	475	186	540	169	293	112	263	281	154	417	343	82
186.409	0	845	183	260	473	185	539	168	257	113	259	278	153	417	341	83
186.532	0	845	183	260	475	186	542	168	247	106	261	279	153	417	341	81
186.655	0	840	182	261	475	185	542	170	282	105	261	279	153	417	341	84
186.778	0	846	183	261	477	187	541	169	293	111	263	281	154	418	342	82
186.9	0	849	184	262	480	188	544	169	257	113	262	282	155	421	344	83
187.023	0	848	184	262	477	188	545	170	248	108	261	279	153	421	342	83
187.146	0	843	184	261	476	187	545	169	283	105	262	281	154	420	340	82
187.269	0	846	184	262	477	188	544	169	294	112	262	281	153	420	341	82
187.392	0	850	183	263	474	188	547	169	258	114	262	282	154	420	343	82
187.515	0	849	185	263	479	190	549	170	250	108	263	283	155	420	345	83
187.638	0	845	184	265	479	191	548	170	284	107	261	280	154	422	345	84
187.761	0	847	185	264	476	188	547	170	292	114	261	280	154	419	341	84
187.884	0	852	184	265	476	189	549	169	257	114	260	280	153	419	341	85
188.006	0	853	184	264	477	190	550	169	250	108	261	282	153	419	343	82
188.129	0	846	185	265	479	191	551	170	286	106	263	283	155	421	344	83
188.252	0	850	185	265	476	192	551	170	293	114	262	282	155	421	345	85
188.375	0	851	184	265	475	189	549	169	258	113	259	280	153	419	341	83
188.498	0	854	184	265	476	190	552	169	249	108	260	280	154	419	340	84
188.621	0	845	185	265	476	190	550	170	285	106	262	282	154	418	341	84
188.744	0	845	186	265	477	190	549	170	292	114	262	282	155	419	344	83
188.867	0	852	186	265	479	191	552	169	257	114	261	282	155	420	347	84
188.989	0	854	185	265	476	190	552	169	249	106	258	280	153	420	343	83
189.112	0	845	183	265	476	190	552	169	286	106	260	280	153	419	342	83
189.235	0	844	185	266	477	190	550	169	291	113	261	280	154	418	343	83
189.358	0	851	185	265	479	191	551	169	255	113	261	282	154	418	344	83
189.481	0	854	186	266	482	192	554	169	252	107	263	283	157	421	346	83
189.604	0	845	185	266	479	192	551	170	288	107	260	281	154	422	346	84
189.727	0	844	185	266	478	189	550	171	292	113	261	281	155	420	343	83
189.85	0	850	186	265	477	190	551	169	255	113	260	281	153	419	344	83
189.972	0	853	185	265	479	190	552	169	251	108	262	282	154	420	345	83
190.095	0	845	186	265	480	191	551	169	288	107	262	282	155	421	345	83
190.218	0	845	186	266	476	191	549	170	291	114	260	281	155	420	347	83
190.341	0	851	185	265	475	189	550	169	254	112	259	279	152	420	341	83
190.464	0	852	185	266	474	191	550	169	252	107	259	281	153	418	344	83
190.587	0	843	185	265	471	189	549	169	288	107	260	280	155	418	344	82
190.71	0	843	185	264	474	189	547	169	290	113	261	283	155	418	346	85
190.833	0	851	187	266	476	192	551	168	253	112	260	282	155	419	347	83
190.956	0	850	186	265	471	188	549	168	252	106	257	280	152	419	342	83
191.078	0	844	185	265	471	188	548	170	288	105	259	279	153	417	344	83
191.201	0	841	185	264	472	189	545	168	288	114	260	281	154	417	343	82
191.324	0	850	186	263	474	189	548	168	253	111	261	281	154	418	346	83
191.447	0	852	187	264	479	190	549	168	253	106	261	282	154	420	347	83
191.57	0	845	186	264	479	189	547	170	288	105	260	279	153	422	345	83
191.693	0	842	185	264	478	188	543	170	287	112	260	280	154	419	343	83
191.816	0	850	185	264	478	188	546	168	251	111	259	279	153	419	344	82
191.939	0	851	185	264	478	188	546	168	253	106	261	280	152	419	345	83
192.061	0	845	186	264	481	189	546	169	289	106	262	280	155	420	347	83
192.184	0	842	186	264	482	190	545	169	286	113	261	281	155	422	348	84
192.307	0	853	185	263	478	188	547	169	249	111	258	279	153	421	345	83
192.43	0	852	185	262	474	188	547	169	253	106	259	279	154	419	344	83
192.553	0	850	186	264	476	187	547	169	289	106	262	280	154	418	345	84
192.676	0	844	186	263	480	188	544	169	285	113	262	281	154	419	346	83
192.799	0	855	187	264	482	189	547	169	249	111	262	282	155	420	347	84
192.922	0	857	187	263	479	188	547	170	254	105	260	280	154	420	347	83
193.044	0	851	185	263	478	188	546	170	290	105	260	279	153	420	345	85
193.167	0	842	185	264	478	188	543	169	285	113	261	279	153	420	344	85
193.29	0	854	185	263	475	187	546	169	249	111	261	281	154	419	345	84
193.413	0	857	185	263	478	188	548	168	256	104	262	281	156	419	346	83
193.536	0	854	185	264	479	190	546	170	290	106	262	281	155	421	347	83
193.659	0	844	184	262	475	186	541	170	283	113	260	278	151	419	341	83
193.782	0	853	184	262	473	186	544	169	249	111	258	278	153	418	342	83
193.905	0	853	183	261	474	186	543	168	256	105	261	279	153	417	343	83
194.028	0	850	183	261	477	187	541	168	289	106	261	280	154	418	345	83
194.15	0	842	184	261	479	187	540	169	282	114	262	280	154	419	345	84
194.273	0	850	181	262	474	185	540	168	246	111	257	278	151	417	340	83
194.396	0	849	181	260	474	183	539	168	255	104	258	276	152	418	340	84
194.519	0	844	180	259	473	183	536	168	289	105	260	277	152	416	340	83
194.642	0	836	181	259	474	184	533	167	280	113	261	279	152	416	342	83
194.765	0	846	181	258	474	184	536	167	246	110	260	280	153	415	342	83
194.888	0	845	180	258	472	184	535	168	254	103	257	278	151	415	340	83
195.011	0	841	179	257	472	182	532	167	288	105	259	276	151	414	338	82
195.133	0	832	180	257	470	182	528	168	278	113	258	276	151	413	338	82
195.256	0	841	180	256	468	180	532	166	244	109	258	278	152	413	339	83
195.379	0	841	181	256	474	182	533	166	254	102	260	278	153	415	340	84
195.502	0	840	181	256	475	183	531	167	289	106	259	278	152	415	340	83
195.625	0	831	179	256	471	181	526	167	277	113	257	276	151	414	338	83
195.748	0	838	179	256	468	180	530	166	243	109	257	276	151	413	338	83
195.871	0	840	180	255	471	181	529	166	254	104	259	277	151	412	339	82
195.994	0	838	180	255	474	181	528	166	287	105	260	278	153	415	341	85
196.116	0	832	180	255	474	183	526	167	276	113	260	277	152	415	341	83
196.239	0	836	178	255	469	178	528	165	243	110	255	275	150	413	338	83
196.362	0	837	178	255	471	180	527	166	255	103	258	277	151	409	340	85
196.485	0	835	177	254	471	179	525	167	287	105	258	275	151	411	339	84
196.608	0	828	179	254	473	179	522	166	274	113	259	277	152	413	341	85
196.731	0	836	179	255	474	181	527	166	242	109	258	276	152	414	342	83
196.854	0	836	177	253	469	179	524	165	255	103	254	274	150	413	339	82
196.977	0	835	177	253	469	178	523	166	287	105	256	273	150	411	338	83
197.1	0	826	178	253	469	177	519	166	273	112	258	275	149	410	338	84
197.222	0	832	178	252	470	178	522	165	241	108	258	275	151	411	339	82
197.345	0	837	178	251	474	179	523	166	255	102	259	276	152	412	342	83
197.468	0	834	179	253	471	177	521	166	287	105	258	274	149	413	339	84
197.591	0	826	178	252	470	177	517	165	272	112	256	273	149	411	338	84
197.714	0	831	178	251	469	176	521	165	240	107	256	274	150	410	338	82
197.837	0	836	177	251	470	177	521	165	255	101	257	274	150	411	339	84
197.96	0	838	179	252	473	177	517	167	288	104	259	276	152	413	340	84
198.083	0	832	178	253	472	181	518	166	271	112	258	275	151	413	340	84
198.205	0	837	179	252	465	176	520	165	240	108	254	272	149	412	338	83
198.328	0	839	179	251	469	176	522	165	255	101	257	273	149	409	339	82
198.451	0	838	178	252	470	178	519	166	289	105	258	275	151	411	338	83
198.574	0	831	179	252	473	178	519	165	271	112	259	276	151	413	341	83
198.697	0	841	180	253	475	180	524	166	240	107	259	277	152	413	342	82
198.82	0	841	178	254	472	179	522	166	258	102	258	275	150	413	339	82
198.943	0	840	178	253	472	179	522	167	289	106	258	274	151	412	339	83
199.066	0	832	179	254	473	179	521	166	271	113	258	276	150	412	339	83
199.188	0	841	180	255	474	181	526	166	242	108	258	277	152	415	342	82
199.311	0	846	180	255	477	181	526	168	260	102	260	278	154	416	344	84
199.434	0	844	181	255	475	180	523	168	291	106	259	276	151	416	341	85
199.557	0	836	179	256	473	181	522	168	273	113	258	275	151	415	339	84
199.68	0	844	179	254	472	180	523	168	245	108	258	276	151	415	337	82
199.803	0	848	178	255	474	181	521	168	263	103	259	277	152	419	335	81
199.926	0	847	179	256	475	182	524	168	293	107	260	277	154	425	333	80
200.049	0	846	179	257	478	184	524	169	275	115	259	277	154	427	331	80
200.172	0	846	178	257	474	183	525	170	247	109	258	276	152	425	326	80
200.294	0	849	179	257	471	182	528	169	265	103	260	277	153	422	329	80
200.417	0	847	180	257	474	183	527	170	294	108	261	277	153	423	331	82
200.54	0	846	180	258	478	185	527	170	275	114	261	278	153	424	333	80
200.663	0	851	182	259	479	187	533	170	247	109	260	279	155	427	335	83
200.786	0	852	181	259	471	184	531	170	267	105	259	276	151	423	333	81
200.909	0	850	182	259	475	184	531	170	296	108	260	278	152	421	337	82
201.032	0	851	181	260	477	186	532	170	274	114	262	278	153	420	337	84
201.155	0	849	182	260	476	186	538	170	245	109	262	280	155	420	341	82
201.277	0	855	183	262	478	187	538	170	269	104	263	281	156	420	345	84
201.4	0	853	183	262	478	188	536	171	297	109	260	278	153	421	343	85
201.523	0	852	183	261	477	186	534	171	273	115	261	279	153	420	342	83
201.646	0	849	182	261	477	186	539	171	246	109	261	280	155	419	343	83
201.769	0	855	183	261	479	188	539	171	270	106	262	281	154	420	344	85
201.892	0	854	183	262	481	189	539	172	297	110	264	282	156	421	345	86
202.015	0	853	182	263	475	189	537	171	272	115	261	280	154	420	345	84
202.138	0	850	182	262	474	187	542	170	246	109	259	280	154	419	342	83
202.26	0	852	182	262	472	186	540	170	271	106	262	280	154	418	342	83
202.383	0	853	181	263	476	187	539	171	298	110	264	281	155	419	345	84
202.506	0	855	183	263	480	189	540	171	271	116	263	282	156	420	347	86
202.629	0	850	183	263	478	189	542	170	246	109	261	281	154	420	347	84
202.752	0	853	182	263	473	187	541	171	271	106	260	280	153	418	342	84
202.875	0	851	182	262	475	187	539	171	297	111	262	279	154	418	343	84
202.998	0	853	182	263	476	188	538	170	270	116	263	281	154	418	344	84
203.121	0	849	183	262	479	187	542	170	245	110	262	282	156	420	346	84
203.244	0	853	182	264	477	190	541	170	272	106	261	281	154	420	347	84
203.366	0	850	183	262	471	186	539	171	297	110	261	280	152	417	342	84
203.489	0	852	183	262	474	187	539	170	267	115	261	280	153	418	344	84
203.612	0	848	183	262	475	187	541	169	244	108	261	281	153	417	345	84
203.735	0	849	183	262	478	187	541	170	273	106	262	281	155	419	347	84
203.858	0	851	183	262	478	189	540	171	296	112	262	280	154	420	348	84
203.981	0	852	182	262	471	186	538	171	267	115	259	279	152	418	342	84
204.104	0	845	182	262	474	187	541	169	243	108	259	280	153	417	344	84
204.227	0	848	182	262	475	186	539	169	273	106	262	280	154	418	345	84
204.349	0	850	182	261	477	187	537	170	296	110	263	281	154	419	346	85
204.472	0	853	183	262	477	188	536	169	266	115	261	281	155	420	346	84
204.595	0	848	181	261	473	184	537	170	243	108	259	279	152	417	341	84
204.718	0	845	181	260	474	185	535	169	274	106	260	279	153	418	343	83
204.841	0	849	181	260	474	185	534	170	295	110	261	280	153	418	343	83
204.964	0	851	181	259	476	185	533	169	264	115	262	281	154	419	345	84
205.087	0	850	181	260	475	187	535	169	244	107	259	280	153	419	345	83
205.21	0	843	180	258	470	183	531	168	274	104	258	277	151	418	340	83
205.332	0	846	180	258	471	182	529	169	293	110	259	276	152	416	341	84
205.455	0	848	180	257	470	183	527	168	261	114	259	278	151	414	342	84
205.578	0	848	180	257	471	181	530	167	243	107	261	279	153	415	344	84
205.701	0	845	180	258	474	184	528	169	275	103	259	278	152	416	344	84
205.824	0	845	179	256	470	181	525	169	291	109	258	276	149	415	338	83
205.947	0	848	178	256	467	179	524	168	260	113	256	276	151	411	340	86
206.07	0	846	178	256	472	180	526	167	241	106	258	277	151	408	342	85
206.193	0	840	179	255	474	181	524	168	276	104	259	278	152	412	344	86
206.316	0	844	178	256	475	183	524	168	293	109	261	277	152	413	344	85
206.438	0	846	179	255	472	180	522	168	257	112	256	274	149	414	341	86
206.561	0	843	179	254	472	179	525	168	241	105	256	274	150	412	339	83
206.684	0	838	179	254	468	179	523	167	276	104	257	274	150	411	340	83
206.807	0	843	179	254	471	179	521	168	291	109	260	276	151	412	342	84
206.93	0	847	179	254	473	180	520	168	257	112	260	277	151	412	343	84
207.053	0	844	179	254	468	179	522	168	242	104	255	274	150	412	340	83
207.176	0	839	179	254	467	178	521	168	276	102	256	273	149	410	340	83
207.299	0	843	179	253	468	178	519	166	289	109	257	274	151	411	339	85
207.421	0	846	179	254	471	179	520	167	257	111	258	275	151	410	341	83
207.544	0	847	180	255	473	180	523	167	244	105	258	277	152	412	343	83
207.667	0	842	180	254	469	179	522	168	277	102	256	275	149	412	341	83
207.79	0	846	178	254	468	178	521	168	290	109	255	273	149	409	339	84
207.913	0	846	179	253	467	178	521	166	254	111	256	274	150	409	340	83
208.036	0	846	179	254	469	177	523	168	244	104	256	274	149	409	340	83
208.159	0	843	180	254	470	180	523	167	277	102	259	275	151	411	341	82
208.282	0	848	180	254	471	180	524	168	289	109	259	276	151	411	342	83
208.404	0	848	180	254	468	179	523	167	254	110	253	272	148	411	337	83
208.527	0	846	180	255	468	178	525	167	244	104	255	274	149	408	338	83
208.65	0	841	180	256	467	178	525	167	280	102	256	274	150	408	340	83
208.773	0	845	180	255	469	181	525	167	288	109	257	276	150	410	341	83
208.896	0	849	181	256	468	180	527	168	254	110	258	276	152	411	342	84
209.019	0	853	180	256	470	182	528	167	247	105	256	275	150	412	342	83
209.142	0	845	180	257	468	180	527	168	282	102	255	273	150	411	339	83
209.265	0	843	180	257	468	181	527	167	288	110	256	274	150	411	339	83
209.388	0	849	180	257	470	181	529	168	253	110	257	275	150	411	341	82
209.51	0	854	181	257	471	183	531	168	246	104	258	277	151	413	341	82
209.633	0	845	182	258	471	184	532	169	284	103	259	278	153	413	343	86
209.756	0	845	181	257	468	181	529	169	289	111	256	276	151	412	341	85
209.879	0	849	180	258	469	182	531	167	252	110	255	275	151	411	340	83
210.002	0	852	181	257	470	182	530	168	248	105	257	276	151	411	340	82
210.125	0	843	181	257	471	182	529	168	285	104	259	277	151	413	342	84
210.248	0	842	181	259	473	182	528	169	289	112	259	278	153	414	343	83
210.371	0	849	180	259	471	185	531	169	253	110	257	278	153	414	343	82
210.493	0	850	180	258	465	181	529	168	250	105	254	275	150	413	337	83
210.616	0	841	179	257	468	181	527	168	284	106	256	274	151	412	340	82
210.739	0	839	180	257	469	180	523	167	286	113	257	276	151	411	339	84
210.862	0	846	178	257	470	181	525	167	249	109	258	278	152	413	340	83
210.985	0	848	180	257	472	181	526	168	249	106	258	278	153	414	342	83
211.108	0	838	179	257	471	182	524	169	284	105	257	276	151	415	339	84
211.231	0	835	177	255	467	178	520	167	284	113	255	274	150	412	336	82
211.354	0	840	176	255	467	180	522	167	247	111	254	275	151	412	337	82
211.476	0	840	177	253	468	179	522	166	248	105	256	276	152	412	338	83
211.599	1	834	178	254	467	179	522	166	284	105	259	277	152	412	340	84
211.722	0	833	179	255	473	181	521	167	283	112	260	279	153	413	343	84
211.845	0	840	178	256	470	181	520	168	246	110	257	276	152	412	340	82
211.968	0	839	177	254	468	178	521	167	249	104	257	275	151	411	338	82
212.091	0	834	178	253	468	179	519	166	285	105	258	276	152	411	339	82
212.214	0	829	178	254	469	178	518	167	282	113	258	278	152	410	340	82
212.337	0	839	178	253	473	179	521	167	246	110	259	278	153	414	343	83
212.46	0	840	178	255	475	182	523	168	251	104	259	278	153	414	343	83
212.582	0	835	177	254	468	179	521	168	286	105	257	276	152	411	340	83
212.705	0	828	178	254	470	178	519	168	280	113	259	277	152	411	340	83
212.828	0	838	178	254	472	179	522	167	245	111	258	276	153	411	341	83
212.951	0	839	179	255	474	181	524	168	254	104	260	278	154	412	343	82
213.074	0	837	179	255	478	182	525	169	288	106	262	279	154	416	345	83
213.197	0	830	180	256	476	183	523	169	280	113	260	278	153	415	344	83
213.32	0	838	178	255	472	180	526	168	245	111	257	277	151	413	340	82
213.443	0	838	178	256	472	181	526	168	255	104	258	277	152	413	341	82
213.565	0	837	179	256	473	181	525	168	288	106	261	278	153	414	342	83
213.688	0	830	180	256	475	182	525	169	278	114	261	280	155	415	344	84
213.811	0	839	181	257	479	183	529	170	246	111	262	281	155	416	346	82
213.934	0	839	181	258	475	183	530	170	259	104	258	278	152	418	344	84
214.057	0	837	180	256	474	182	528	170	291	108	261	278	152	415	340	82
214.18	0	830	180	257	474	182	527	169	278	114	261	279	154	415	342	83
214.303	0	837	180	258	476	183	532	169	246	110	261	280	154	417	344	82
214.426	0	839	182	258	478	185	533	169	261	105	262	280	156	419	345	81
214.548	0	839	181	260	480	186	532	170	295	109	264	282	156	422	346	81
214.671	0	829	181	259	476	184	531	170	277	116	261	279	152	422	339	81
214.794	0	837	181	259	477	185	535	169	247	110	261	280	153	421	340	80
214.917	0	838	181	260	477	185	535	168	266	105	261	281	155	422	340	80
215.04	0	837	182	260	481	187	535	170	296	109	263	282	156	424	342	82
215.163	0	836	183	260	484	188	534	170	279	115	264	282	157	425	344	82
215.286	0	839	184	261	481	188	538	170	248	111	261	282	154	423	341	80
215.409	0	841	183	260	478	187	538	169	268	105	261	280	153	423	337	79
215.532	0	838	182	262	479	188	538	169	297	110	262	280	155	423	339	82
215.654	0	838	183	261	480	187	537	170	277	115	263	282	155	423	340	80
215.777	0	835	184	262	483	189	543	169	249	110	263	283	156	425	342	80
215.9	0	842	184	263	484	190	543	171	271	106	264	283	156	425	344	81
216.023	0	839	183	263	477	188	540	171	299	111	261	280	151	425	336	79
216.146	0	839	183	263	479	187	539	170	274	115	260	280	153	425	337	79
216.269	0	835	182	262	479	189	544	169	248	109	261	281	154	422	337	79
216.392	0	840	184	263	480	190	544	170	274	106	262	282	155	423	339	81
216.515	0	839	184	263	484	191	544	171	299	111	265	283	156	425	341	79
216.637	0	842	185	264	478	189	543	170	273	116	261	281	155	423	341	81
216.76	0	837	184	264	478	188	546	169	248	109	259	280	153	421	337	80
216.883	0	843	184	263	476	188	546	169	274	106	259	279	154	421	340	83
217.006	0	845	183	264	478	187	545	169	298	112	262	280	156	418	342	85
217.129	0	847	185	263	481	189	546	169	269	116	263	283	156	419	344	82
217.252	0	847	185	264	483	191	549	170	246	109	263	282	156	421	347	83
217.375	0	842	184	264	478	189	547	170	278	106	260	279	151	420	341	83
217.498	0	846	184	264	479	189	546	170	298	112	262	280	153	419	342	83
217.62	0	848	184	264	478	188	545	170	265	116	262	282	154	418	344	83
217.743	0	847	184	263	476	189	550	169	248	108	262	281	156	419	344	83
217.866	0	845	185	264	481	190	550	170	282	107	264	283	156	420	346	84
217.989	0	846	184	265	475	192	547	171	298	112	261	281	154	419	343	83
218.112	0	848	184	264	469	188	547	170	265	116	259	280	154	417	342	82
218.235	0	847	184	264	475	189	552	169	249	109	262	281	154	417	345	82
218.358	0	845	184	264	479	191	549	170	283	107	263	283	155	418	346	83
218.481	0	850	185	265	479	191	549	171	297	113	264	283	156	420	347	85
218.604	0	851	185	266	479	191	549	170	263	115	262	281	156	419	348	86
218.726	0	850	183	265	478	189	548	169	249	108	260	279	152	419	342	83
218.849	0	845	183	264	476	189	548	171	285	106	261	279	154	419	344	83
218.972	0	849	183	265	477	190	547	171	295	112	261	280	154	419	345	84
219.095	0	852	184	265	479	190	549	170	261	114	262	282	155	418	347	84
219.218	0	857	185	265	478	191	551	171	252	107	261	281	155	419	348	84
219.341	0	848	184	266	474	189	549	171	288	106	259	278	152	418	343	85
219.464	0	847	184	265	474	188	547	171	293	113	258	279	152	418	343	83
219.587	0	853	184	265	474	188	547	170	257	113	259	280	153	417	344	84
219.709	0	856	183	264	476	189	550	169	254	106	260	280	154	417	346	84
219.832	0	849	184	265	478	190	548	170	288	106	263	281	155	419	348	84
219.955	0	848	185	265	474	190	546	170	292	113	260	278	152	419	345	84
220.078	0	854	184	264	471	188	548	169	254	111	257	278	151	417	342	84
220.201	0	857	183	265	473	188	548	168	253	107	260	279	152	416	344	84
220.324	0	849	184	264	475	189	548	169	289	106	261	280	154	416	345	84
220.447	0	850	183	264	476	189	546	170	288	114	261	280	155	418	347	86
220.57	0	857	183	265	477	191	549	169	252	112	260	280	153	418	347	83
220.692	0	858	183	265	473	188	548	169	257	105	258	277	151	417	342	83
220.815	0	853	183	265	473	188	547	170	291	107	259	278	152	416	343	84
220.938	0	845	183	264	473	188	544	169	285	115	259	278	154	417	345	84
221.061	0	858	183	264	475	190	549	169	250	112	260	280	154	417	347	84
221.184	0	858	184	265	477	191	550	169	261	105	262	281	156	417	348	84
221.307	0	855	183	264	469	189	547	171	294	108	259	279	152	415	343	83
221.43	0	849	183	264	470	188	544	170	281	115	258	277	152	415	340	85
221.553	0	853	183	265	467	189	547	169	249	112	257	278	152	412	341	83
221.676	0	854	182	264	462	187	548	169	263	106	258	280	154	411	343	83
221.798	0	852	183	264	464	189	547	170	296	109	260	281	155	411	346	85
221.921	0	844	183	264	463	190	546	170	280	116	259	280	154	412	347	85
222.044	0	852	182	265	467	188	548	169	248	111	258	280	151	411	341	83
222.167	0	853	183	264	471	189	548	168	264	104	260	279	152	414	341	84
222.29	0	850	181	264	467	187	546	169	296	109	259	279	153	414	343	84
222.413	0	850	182	264	472	188	544	169	275	115	261	280	154	411	346	87
222.536	0	850	183	264	475	189	550	169	245	109	261	282	155	412	347	85
222.659	0	855	182	264	473	189	546	170	267	103	258	278	153	414	346	85
222.781	0	851	181	264	469	187	543	170	297	108	260	278	150	411	341	85
222.904	0	850	180	264	469	187	541	169	271	115	258	277	152	413	343	84
223.027	0	846	180	262	471	186	545	169	243	107	259	278	154	412	344	85
223.15	0	851	181	263	472	187	544	169	270	104	261	280	154	413	346	83
223.273	0	849	181	263	473	188	542	169	297	109	261	278	155	414	347	84
223.396	0	849	181	262	469	185	539	168	266	114	257	276	150	414	340	84
223.519	0	842	179	262	469	186	541	168	242	107	258	278	151	411	341	84
223.642	0	843	179	261	468	184	541	168	274	105	260	278	153	411	342	84
223.764	0	847	179	261	472	186	541	169	295	110	262	280	154	413	345	83
223.887	0	849	180	261	475	187	540	168	264	114	262	280	156	414	345	84
224.01	0	849	180	261	473	188	543	168	244	107	260	279	154	414	344	84
224.133	0	840	179	260	469	185	538	168	277	105	259	277	151	412	340	83
224.256	0	844	178	259	469	184	537	169	293	111	260	278	151	412	341	84
224.379	0	845	178	258	470	185	535	168	260	114	260	279	152	412	340	83
224.502	0	844	178	260	472	184	538	168	244	106	261	279	154	414	343	84
224.625	0	841	179	260	475	186	538	168	281	106	263	279	155	415	345	85
224.748	0	843	179	260	471	185	535	169	293	112	259	277	152	415	341	83
224.87	0	842	178	259	469	182	536	168	257	113	257	276	150	414	337	83
224.993	0	844	177	258	470	182	535	167	247	106	259	277	153	413	339	83
225.116	0	833	177	258	472	183	535	168	283	104	260	277	153	415	339	82
225.239	0	838	179	259	473	185	536	167	290	111	262	279	155	417	340	83
225.362	0	843	179	258	476	187	538	168	255	111	261	280	155	419	343	83
225.485	0	843	179	258	470	184	537	167	250	105	258	276	151	418	337	82
225.608	0	834	177	258	473	184	537	168	286	105	260	277	153	418	339	83
225.731	0	832	178	258	473	183	535	167	288	112	260	278	154	416	340	82
225.853	0	842	178	258	476	184	535	167	252	110	261	279	154	417	342	82
225.976	0	844	178	259	479	185	539	168	252	105	262	280	155	417	343	83
226.099	0	841	179	259	476	186	537	169	288	105	260	277	154	419	343	84
226.222	0	834	178	258	473	183	534	169	285	113	260	278	152	416	339	82
226.345	0	845	178	257	474	184	537	169	248	111	260	277	153	416	341	82
226.468	0	845	180	258	475	184	538	168	255	104	261	279	153	415	342	84
226.591	0	843	179	259	477	185	538	168	290	106	264	279	155	417	343	84
226.714	0	837	181	259	472	187	537	169	282	114	262	279	155	416	346	82
226.836	0	845	179	258	470	183	539	167	248	111	258	276	152	415	340	82
226.959	0	845	180	258	472	184	539	168	259	105	260	278	152	413	341	82
227.082	0	845	180	258	474	185	536	168	292	107	261	277	153	415	341	83
227.205	0	839	180	258	477	185	536	169	278	115	263	279	154	415	344	84
227.328	0	846	181	259	479	187	541	168	247	110	262	280	155	415	346	83
227.451	0	848	181	260	476	185	540	169	262	104	260	277	153	416	345	85
227.574	0	847	180	258	474	185	539	170	293	108	261	278	154	414	342	85
227.697	0	844	182	259	475	185	536	169	274	114	261	277	153	415	344	84
227.82	0	846	182	260	476	185	542	168	245	108	261	279	154	414	344	83
227.942	0	850	182	260	477	186	542	169	265	103	263	280	155	416	346	82
228.065	0	849	183	260	476	189	542	170	296	108	263	278	156	416	348	85
228.188	0	848	181	260	469	184	539	168	271	113	259	277	153	416	343	84
228.311	0	845	181	261	474	185	544	168	244	106	260	277	154	414	344	83
228.434	0	850	181	261	476	187	544	168	271	105	262	278	153	415	344	84
228.557	0	848	182	261	478	186	543	168	296	109	263	279	155	416	347	83
228.68	0	853	184	262	480	188	543	170	268	114	263	280	156	418	348	86
228.803	0	847	183	262	476	188	545	169	244	108	259	277	153	417	344	84
228.925	0	851	183	262	471	186	543	169	274	103	259	277	153	416	344	83
229.048	0	851	182	261	470	185	544	169	295	109	261	278	154	413	345	83
229.171	0	854	182	261	473	186	542	168	264	114	261	279	155	414	346	84
229.294	0	851	183	262	475	188	547	169	246	107	262	280	156	415	348	84
229.417	0	850	183	262	474	188	544	169	279	104	259	278	153	416	347	85
229.54	0	850	182	261	473	186	543	169	294	110	260	276	151	413	342	84
229.663	0	853	182	261	474	185	540	168	260	113	259	275	152	413	343	84
229.786	0	849	181	260	474	186	544	168	245	105	260	277	154	411	345	83
229.908	0	846	182	261	475	186	541	169	279	105	262	278	154	413	348	84
230.031	0	850	183	262	473	187	542	169	292	111	262	278	155	413	348	86
230.154	0	851	181	261	468	184	540	168	257	111	257	276	150	411	342	83
230.277	0	847	182	260	466	184	540	168	246	104	256	275	151	410	343	83
230.4	0	843	182	260	469	183	538	168	280	103	258	276	152	409	345	84
230.523	0	842	182	261	473	184	538	167	289	110	261	278	153	412	346	83
230.646	0	849	182	260	473	186	540	168	254	110	261	278	155	412	347	84
230.769	0	850	182	261	468	185	541	168	248	104	258	278	153	411	345	83
230.892	0	841	181	259	465	183	539	167	285	103	258	275	151	411	341	82
231.014	0	838	182	260	469	185	539	168	287	110	258	276	153	411	342	84
231.137	0	847	182	260	470	185	540	168	251	108	259	276	153	411	343	83
231.26	0	850	182	260	474	185	541	166	249	103	260	277	154	413	346	83
231.383	0	843	182	260	476	187	541	168	287	103	262	278	155	414	348	84
231.506	0	840	182	260	472	185	537	168	284	111	258	275	151	414	344	85
231.629	0	849	181	259	469	183	540	167	248	109	258	275	151	410	343	83
231.752	0	850	181	259	473	184	541	167	253	103	259	277	153	412	345	83
231.875	0	848	182	259	477	185	541	169	289	104	261	278	153	413	346	83
231.997	0	841	182	261	478	187	540	169	282	112	262	278	155	414	347	85
232.12	0	853	183	261	473	187	541	169	248	110	260	277	153	414	346	84
232.243	0	853	183	260	471	184	541	168	257	103	258	276	152	413	342	82
232.366	0	851	182	260	473	185	540	168	291	105	259	275	153	414	345	83
232.489	0	844	181	260	472	186	538	168	279	113	260	277	154	412	345	86
232.612	0	853	183	260	475	186	543	167	245	109	260	278	155	412	348	84
232.735	0	857	182	261	478	188	543	169	261	103	262	279	154	414	348	86
232.858	0	853	182	261	475	186	540	169	294	107	260	276	151	413	344	84
232.98	0	846	181	260	471	185	539	168	275	113	258	275	153	413	345	84
233.103	0	853	181	260	469	185	542	168	243	107	258	276	154	411	345	83
233.226	0	859	183	261	473	186	541	169	263	103	260	278	155	412	347	84
233.349	0	857	184	261	477	187	542	170	294	108	262	278	155	413	349	84
233.472	0	859	183	262	475	186	537	169	270	113	259	276	152	412	347	86
233.595	0	872	183	260	471	182	532	169	242	109	256	274	152	407	343	86
233.718	0	880	180	259	471	182	527	169	262	103	256	272	154	408	345	89
233.841	0	886	179	259	471	180	514	170	286	107	257	272	153	406	339	89
233.964	0	890	178	258	470	179	500	172	261	113	258	273	156	406	341	88
234.086	0	885	180	258	472	182	508	172	238	107	257	274	156	406	345	87
234.209	0	890	179	259	472	181	504	173	265	103	256	271	153	405	340	88
234.332	0	891	178	258	468	181	504	172	286	109	258	275	155	404	343	87
234.455	0	898	179	259	471	180	505	172	258	113	258	276	155	402	346	88
234.578	0	901	180	261	473	180	507	173	239	106	259	277	155	403	348	89
234.701	0	900	180	261	476	182	507	174	270	105	260	279	157	404	350	91
234.824	0	894	179	260	472	179	505	175	287	109	257	274	154	402	347	90
234.947	0	882	179	260	471	179	503	173	255	114	257	275	154	400	349	91
235.069	0	868	180	259	471	180	504	172	241	107	258	276	155	401	348	90
235.192	0	873	180	260	469	179	505	174	274	104	259	277	155	403	348	89
235.315	0	888	181	260	474	181	506	173	287	112	261	278	157	405	349	89
235.438	0	893	181	261	473	181	504	174	254	113	259	277	154	405	348	88
235.561	0	891	180	260	470	180	506	173	242	106	259	276	153	403	343	89
235.684	0	891	181	260	470	179	506	174	277	105	259	277	154	403	344	89
235.807	0	891	180	261	472	181	507	174	285	111	260	278	156	404	347	90
235.93	0	896	181	261	473	181	508	174	252	111	259	279	156	402	348	90
236.052	0	876	182	262	474	181	508	174	244	105	259	278	157	403	351	92
236.175	0	880	180	261	470	180	504	173	277	105	258	276	153	400	345	95
236.298	0	876	182	261	472	181	507	173	283	111	259	278	155	402	348	93
236.421	0	881	181	261	473	182	510	172	250	110	259	277	155	403	347	93
236.544	0	883	182	262	475	182	512	172	246	104	259	278	157	406	350	91
236.667	0	878	183	262	477	185	517	173	282	104	262	279	158	408	351	91
236.79	0	877	182	262	474	184	516	173	281	111	260	277	155	407	349	89
236.913	0	885	182	262	475	183	520	172	247	110	259	277	156	407	348	88
237.036	0	886	182	262	476	183	519	173	248	104	259	278	155	405	347	87
237.158	0	880	182	262	479	184	519	174	283	105	262	278	157	407	349	87
237.281	0	876	183	263	481	185	518	174	281	112	264	279	158	406	350	88
237.404	0	888	182	263	478	185	521	174	245	111	260	278	155	405	349	87
237.527	11	888	182	263	477	183	521	173	251	103	260	278	155	404	345	87
237.65	0	885	182	262	475	184	521	173	285	105	260	276	154	405	346	87
237.773	0	875	182	262	477	183	520	173	277	113	262	279	156	404	349	87
237.896	0	887	183	262	481	185	522	172	242	110	262	277	158	406	352	87
238.019	0	886	183	263	478	185	520	174	254	104	259	276	154	407	350	86
238.141	0	883	180	261	477	183	518	173	285	105	260	276	154	406	346	86
238.264	0	876	180	261	476	185	516	173	274	112	260	277	154	405	347	87
238.387	0	880	180	261	475	182	520	172	242	108	261	278	155	404	348	85
238.51	0	883	181	261	480	185	520	172	255	103	262	279	157	406	351	88
238.633	0	881	181	261	478	183	516	173	287	106	260	274	154	406	348	86
238.756	0	873	178	261	475	182	512	172	270	113	259	273	152	405	344	87
238.879	0	877	178	260	472	180	516	171	239	107	257	273	153	403	344	87
239.002	0	878	177	259	475	181	514	171	255	100	260	275	154	402	345	86
239.124	0	876	178	258	478	181	511	171	287	105	263	276	156	403	348	86
239.247	0	869	177	258	476	181	508	172	266	111	258	273	152	403	345	86
239.37	0	867	175	257	470	178	508	171	237	105	256	270	152	400	341	85
239.493	0	873	176	256	472	177	507	170	256	99	257	271	151	399	341	85
239.616	0	870	175	255	474	177	503	170	284	104	259	273	153	399	343	85
239.739	0	870	176	255	476	179	502	170	262	109	261	274	155	401	346	85
239.862	0	867	177	256	475	179	505	170	235	103	258	272	153	402	344	86
239.985	0	870	174	254	472	175	502	170	257	100	258	270	151	399	341	85
240.108	0	866	174	254	473	175	499	170	284	104	257	270	153	399	342	85
240.23	0	866	174	253	471	176	498	170	258	109	259	271	154	399	343	85
240.353	0	863	175	252	473	175	502	169	235	103	259	273	154	399	345	86
240.476	0	869	175	254	476	177	501	170	259	99	259	272	154	401	346	85
240.599	0	865	174	253	472	175	497	170	283	104	257	269	151	399	341	84
240.722	0	867	174	252	471	176	497	169	256	109	258	271	153	399	342	85
240.845	0	862	174	251	473	174	498	169	233	102	258	272	153	399	343	85
240.968	0	866	175	252	476	175	498	170	262	100	260	273	154	401	346	85
241.091	0	868	176	252	477	176	498	170	283	105	261	273	154	401	346	84
241.213	0	868	175	252	473	173	498	169	254	109	255	269	151	401	341	85
241.336	0	866	174	251	472	173	499	169	234	103	257	271	152	400	343	84
241.459	0	861	174	251	474	175	500	170	263	100	258	271	152	401	343	83
241.582	0	865	176	251	474	176	499	169	284	105	260	273	153	403	346	84
241.705	0	870	176	253	477	176	500	170	254	110	261	273	154	404	348	83
241.828	0	869	176	252	473	174	503	170	235	102	257	272	151	403	343	84
241.951	0	863	176	252	471	176	501	170	267	101	257	270	152	404	344	83
242.074	0	866	175	252	469	174	503	170	283	106	257	271	152	402	343	83
242.196	0	869	176	252	473	175	502	169	252	110	258	272	152	402	346	83
242.319	0	868	177	253	475	177	507	169	237	102	260	273	154	404	347	84
242.442	0	867	177	254	476	178	506	170	270	101	261	275	153	404	348	84
242.565	0	869	176	253	472	176	505	170	284	107	258	271	152	404	345	84
242.688	0	870	176	254	473	176	506	169	252	109	258	272	152	404	346	85
242.811	0	870	176	253	473	176	508	170	237	103	258	273	153	403	346	83
242.934	0	866	178	255	475	177	509	169	272	101	260	275	154	405	348	85
243.057	0	872	179	255	478	178	511	170	285	109	262	275	155	406	350	84
243.18	0	874	179	256	476	180	511	171	252	110	258	274	153	406	349	84
243.302	0	872	179	255	468	177	515	170	241	103	257	274	154	405	346	84
243.425	0	869	178	256	473	179	515	170	275	103	259	274	153	405	347	85
243.548	0	872	179	256	476	180	516	171	285	108	260	276	153	407	349	84
243.671	0	875	179	257	478	181	517	170	253	110	260	276	154	408	350	83
243.794	0	877	180	258	480	182	519	171	244	104	260	276	155	410	352	84
243.917	0	871	179	258	475	179	518	171	277	102	259	275	151	409	346	84
244.04	0	872	180	259	474	182	518	172	286	109	258	274	153	409	348	84
244.163	0	874	180	259	468	180	520	170	252	110	258	276	154	407	349	86
244.285	0	879	181	259	469	181	523	170	246	105	260	278	155	408	350	84
244.408	0	871	181	260	476	183	524	171	279	104	262	279	156	410	352	87
244.531	0	870	182	260	476	183	521	171	287	111	259	276	154	411	351	85
244.654	0	877	181	260	475	182	522	171	252	110	258	277	154	409	347	85
244.777	0	879	180	259	474	181	523	170	245	104	260	277	154	408	349	83
244.9	0	869	180	260	474	183	523	171	281	104	261	278	154	408	349	84
245.023	0	868	181	260	476	182	521	171	285	111	261	278	154	409	350	87
245.146	0	877	181	261	477	184	523	170	250	109	260	277	156	409	351	85
245.268	0	876	180	259	471	181	522	171	247	104	258	275	151	409	345	84
245.391	0	867	178	260	470	180	520	170	281	104	258	274	152	407	345	84
245.514	0	865	179	259	470	179	518	170	282	111	258	275	154	405	346	85
245.637	0	872	179	259	473	180	519	169	246	110	260	278	154	405	348	85
[truncated: 744 more rows]

## Sheet: D850
	SNR :	43	42	37	42	38	45	46	36	39	48	46	42	46	41	35
Time	Marker	ch1	ch2	ch3	ch4	ch5	ch6	ch7	ch8	ch9	ch10	ch11	ch12	ch13	ch14	ch15
0.24576	0	753	197	189	469	165	535	159	230	94	202	252	167	342	363	73
0.36864	0	753	197	189	469	165	535	159	230	94	202	252	167	342	363	73
0.49152	0	778	197	184	472	160	540	159	223	102	212	262	168	350	366	72
0.6144	0	792	197	184	473	158	534	161	221	101	219	269	170	355	369	72
0.73728	0	798	195	182	467	156	527	160	240	98	219	267	166	355	363	72
0.86016	0	805	195	180	467	154	530	160	246	103	220	268	166	356	361	74
0.98304	0	804	194	179	465	156	535	161	228	104	221	268	167	358	361	72
1.10592	0	810	194	180	468	154	529	161	223	102	221	268	166	359	363	72
1.2288	0	805	194	180	471	154	526	163	242	100	222	270	168	362	367	72
1.35168	0	808	195	181	470	158	532	162	246	103	223	269	167	360	365	71
1.47456	0	807	193	179	464	155	534	159	228	105	220	268	164	355	359	71
1.59744	0	803	192	179	464	153	528	159	222	102	219	267	165	356	358	71
1.72032	0	795	191	179	463	154	523	159	242	99	221	267	165	356	359	70
1.8432	0	799	191	178	466	153	529	161	244	103	222	267	166	359	361	71
1.96608	0	798	192	179	469	154	535	161	227	105	222	267	168	360	365	72
2.08896	0	798	191	178	462	155	527	159	221	100	221	267	165	353	359	72
2.21184	0	789	190	177	461	152	521	159	241	99	220	265	164	353	357	69
2.33472	0	791	190	177	461	151	525	159	243	102	219	266	164	352	357	71
2.4576	0	793	190	174	463	150	530	160	225	103	218	265	164	356	359	72
2.58048	0	793	191	175	466	150	526	160	221	99	221	266	166	358	362	71
2.70336	0	786	190	176	465	153	522	160	240	98	221	266	166	358	361	71
2.82624	0	785	189	175	462	150	523	158	242	101	220	264	164	354	356	72
2.94912	0	786	189	176	462	151	530	158	225	103	219	264	164	355	356	69
3.072	0	783	189	175	462	151	523	158	220	99	219	265	164	358	356	69
3.19488	0	777	190	175	466	151	519	159	240	98	221	265	165	359	359	69
3.31776	0	781	191	175	466	155	525	160	243	101	222	265	166	359	361	69
3.44064	0	781	189	176	459	151	528	157	226	102	218	265	163	353	355	69
3.56352	0	778	189	174	461	151	521	157	220	99	218	263	163	355	353	69
3.6864	0	774	189	174	461	150	518	158	238	97	219	264	164	355	354	68
3.80928	0	778	190	173	463	150	523	159	242	101	220	264	164	358	357	68
3.93216	0	782	191	175	467	151	528	159	227	103	221	266	166	360	360	70
4.05504	0	778	190	175	462	154	523	158	220	99	220	264	162	354	356	70
4.17792	0	770	189	174	460	150	518	156	238	97	218	264	162	353	353	70
4.3008	0	775	189	173	459	150	523	156	242	100	219	264	162	353	352	69
4.42368	0	778	189	174	460	150	527	157	226	101	217	263	163	356	354	69
4.54656	0	778	191	173	463	150	523	158	221	98	219	263	165	358	358	69
4.66944	0	775	192	175	465	154	519	159	239	97	221	264	165	358	359	70
4.79232	0	777	191	174	458	150	522	157	243	99	219	263	163	354	353	68
4.9152	0	779	190	174	458	151	527	157	227	102	217	262	163	354	353	69
5.03808	0	777	190	174	459	150	524	157	220	99	215	262	163	357	354	70
5.16096	0	772	191	174	462	150	519	158	238	96	219	263	164	359	356	70
5.28384	0	776	192	175	465	151	524	159	244	100	221	264	165	362	358	68
5.40672	0	778	192	175	461	154	529	157	229	103	219	263	162	358	354	68
5.5296	0	775	192	174	459	152	524	156	221	99	217	263	163	358	351	66
5.65248	0	771	191	175	458	150	521	156	238	97	218	264	162	357	352	68
5.77536	0	777	192	174	461	151	524	157	245	100	218	263	163	360	355	67
5.89824	0	784	194	175	465	151	530	158	229	102	219	265	165	362	357	69
6.02112	0	782	194	175	463	154	527	157	220	99	221	264	165	361	358	68
6.144	0	773	191	175	459	151	520	156	239	96	219	263	162	356	353	70
6.26688	0	777	192	174	458	151	524	157	245	101	219	264	162	356	352	68
6.38976	0	782	193	174	459	150	527	157	230	103	217	263	162	359	353	69
6.51264	0	781	193	175	461	151	526	158	221	100	219	264	165	362	356	68
6.63552	0	776	193	177	464	153	522	159	240	97	220	265	165	363	359	69
6.7584	0	776	192	174	458	153	526	156	246	100	218	264	161	357	354	67
6.88128	0	780	191	175	455	152	528	155	230	103	217	264	161	355	352	69
7.00416	0	781	191	175	455	149	526	155	221	100	217	262	162	355	353	69
7.12704	0	776	191	174	458	149	520	157	238	97	218	264	163	355	356	69
7.24992	0	782	192	174	461	150	527	157	245	100	219	265	164	359	359	71
7.3728	0	787	191	176	461	154	531	157	231	103	219	265	163	358	361	73
7.49568	0	782	190	174	455	150	527	156	220	100	216	263	161	352	355	71
7.61856	0	777	189	175	455	150	520	155	237	97	217	264	161	353	356	70
7.74144	0	778	190	174	456	149	526	156	244	99	216	263	162	357	357	70
7.86432	0	786	190	174	459	149	530	157	230	103	218	264	163	359	361	72
7.9872	0	786	192	175	462	151	530	158	220	100	219	265	166	361	364	71
8.11008	0	777	191	176	457	154	524	155	237	97	218	265	163	357	360	72
8.23296	0	778	191	174	454	150	527	155	244	100	218	264	161	356	357	72
8.35584	0	781	191	175	455	150	531	155	230	103	217	264	162	358	357	72
8.47872	0	779	190	175	456	150	529	156	219	102	216	264	163	361	359	71
8.6016	0	774	191	175	459	150	524	156	237	98	219	264	164	363	361	70
8.72448	0	778	191	177	460	153	528	157	246	100	219	264	163	361	362	70
8.84736	0	779	189	175	452	151	531	155	231	103	217	264	162	358	356	71
8.97024	0	774	190	176	453	150	529	155	219	101	217	264	162	357	356	70
9.09312	0	770	189	175	456	149	522	156	237	97	217	264	162	359	358	72
9.216	0	775	189	175	459	149	526	157	246	101	218	265	164	362	361	71
9.33888	0	782	191	175	462	152	533	157	232	103	220	264	165	364	365	72
9.46176	0	772	188	176	456	152	529	154	220	101	218	263	161	357	357	71
9.58464	0	767	188	175	452	150	521	154	235	98	216	262	161	355	356	72
9.70752	0	770	187	173	453	150	524	155	245	100	217	263	161	356	356	70
9.8304	0	774	187	174	455	149	528	155	231	103	216	262	162	360	357	71
9.95328	0	770	188	174	458	150	528	156	219	101	217	264	163	363	360	71
10.0762	0	769	189	174	461	152	524	157	236	97	220	265	165	362	363	69
10.199	0	769	188	175	453	150	524	154	245	99	217	263	160	357	356	72
10.3219	0	771	187	173	452	150	528	154	231	102	217	261	161	356	355	70
10.4448	0	766	187	173	450	149	527	154	219	101	214	261	160	356	357	72
10.5677	0	764	188	173	454	149	522	155	235	97	217	263	162	360	359	73
10.6906	0	770	189	173	458	149	525	156	245	99	218	263	163	363	362	71
10.8134	0	778	189	175	460	152	531	156	232	103	219	264	164	363	364	73
10.9363	0	769	188	174	453	150	529	154	219	101	217	262	161	358	358	71
11.0592	0	767	188	174	454	150	524	154	236	97	217	263	161	359	358	71
11.1821	0	771	188	174	450	150	527	155	246	100	217	263	161	357	359	71
11.305	0	781	190	175	456	149	533	156	232	103	217	263	163	362	362	73
11.4278	0	777	191	174	460	149	534	156	221	101	220	264	164	365	367	73
11.5507	0	775	191	176	461	153	529	156	237	98	219	266	164	364	368	73
11.6736	0	778	190	175	455	151	530	155	247	99	218	263	161	360	362	74
11.7965	0	784	190	176	456	152	536	155	233	103	217	264	162	363	364	74
11.9194	0	779	191	176	457	150	535	156	221	101	217	264	161	365	364	74
12.0422	0	779	192	177	460	151	530	157	238	99	218	264	164	367	367	75
12.1651	0	785	194	178	463	152	534	158	248	101	220	266	166	368	371	75
12.288	0	789	192	178	459	156	539	155	234	104	219	265	163	364	367	74
12.4109	0	783	192	177	456	153	537	155	222	102	217	264	162	363	365	75
12.5338	0	782	191	178	456	153	532	156	238	99	217	264	162	364	365	75
12.6566	0	786	193	178	458	153	535	157	248	100	218	265	163	366	367	74
12.7795	0	796	195	179	461	153	541	157	236	104	220	266	165	367	371	76
12.9024	0	791	195	180	465	156	542	157	224	103	220	266	167	369	373	74
13.0253	0	787	194	180	457	155	535	155	238	100	219	265	163	362	369	75
13.1482	0	789	193	180	455	153	538	155	249	101	218	265	162	362	365	73
13.271	0	801	193	180	456	153	542	156	236	104	218	265	162	362	367	76
13.3939	0	791	194	180	458	154	542	156	224	104	217	265	163	366	368	75
13.5168	0	791	195	180	460	154	537	157	239	100	218	265	165	368	371	76
13.6397	0	791	194	182	461	157	542	158	250	102	220	266	165	368	373	75
13.7626	0	800	192	180	455	156	542	155	237	105	217	265	161	361	366	76
13.8854	0	788	193	180	455	154	543	155	223	103	218	265	163	362	366	75
14.0083	0	785	193	180	456	153	536	156	239	99	218	264	163	364	366	75
14.1312	0	789	194	180	459	154	539	156	250	101	218	264	164	366	368	74
14.2541	0	801	193	180	461	154	539	158	238	104	219	265	165	368	370	76
14.377	0	789	194	182	461	157	538	157	224	103	219	265	165	366	369	74
14.4998	0	783	191	179	456	153	530	155	238	100	217	265	163	363	363	75
14.6227	0	784	190	180	455	155	534	155	248	101	217	264	162	363	361	74
14.7456	0	793	191	179	454	152	536	155	238	105	218	265	162	363	361	74
14.8685	0	783	191	179	458	153	536	156	223	103	217	264	163	366	364	74
14.9914	0	782	191	179	459	154	529	156	237	100	219	263	164	367	367	73
15.1142	0	781	189	178	453	153	530	155	248	99	218	262	160	360	361	72
15.2371	0	787	187	175	451	152	531	154	235	104	217	262	161	357	360	74
15.36	0	777	185	175	450	149	528	153	220	103	216	262	159	350	361	76
15.4829	0	775	185	174	453	149	521	155	233	98	216	262	161	352	364	78
15.6058	0	778	186	173	455	148	523	154	244	98	217	262	161	356	366	77
15.7286	0	786	185	174	454	151	525	155	232	102	216	260	159	353	365	79
15.8515	0	767	181	171	447	146	518	153	218	101	212	257	158	347	359	77
15.9744	0	762	181	170	443	146	510	151	229	95	213	257	157	345	357	78
16.0973	0	764	180	169	444	143	512	151	239	96	212	258	156	342	361	78
16.2202	0	772	180	166	446	144	509	152	228	98	211	258	157	346	363	78
16.343	0	778	179	166	447	140	510	153	209	100	210	259	158	348	370	78
16.4659	0	777	176	166	446	142	508	153	221	94	210	257	157	344	367	80
16.5888	0	777	175	163	437	139	487	150	232	94	206	255	156	334	362	78
16.7117	0	788	173	162	431	134	484	151	216	98	204	256	156	333	361	80
16.8346	0	784	170	158	433	131	481	151	196	96	203	255	157	337	361	80
16.9574	0	789	173	158	439	133	475	151	210	91	202	255	158	342	362	82
17.0803	0	791	172	159	439	132	476	152	224	92	204	256	160	341	366	81
17.2032	0	795	169	158	434	134	468	151	215	96	204	255	156	335	360	79
17.3261	0	786	169	157	434	132	476	150	197	96	201	252	155	340	355	79
17.449	0	783	168	157	435	131	466	150	209	91	202	253	155	339	354	79
17.5718	0	789	169	157	437	132	471	151	227	91	204	253	156	341	355	80
17.6947	0	795	171	157	440	134	478	151	219	95	206	254	158	344	358	80
17.8176	0	790	174	158	438	134	487	152	199	97	203	256	159	343	362	80
17.9405	0	785	171	158	433	132	467	150	210	93	204	254	155	337	353	80
18.0634	0	796	170	157	435	132	464	152	226	91	203	252	157	340	351	81
18.1862	0	799	170	158	435	134	495	150	217	97	204	254	156	341	355	81
18.3091	0	789	170	156	432	130	466	153	200	98	203	256	158	338	358	80
18.432	0	792	171	157	439	131	461	155	208	92	207	256	160	343	361	82
18.5549	0	803	171	159	440	135	472	155	226	91	207	257	161	342	361	81
18.6778	0	801	171	158	434	132	466	153	218	96	205	256	159	335	355	81
18.8006	0	797	171	159	436	134	476	153	200	98	203	255	159	341	355	82
18.9235	0	796	170	158	437	133	468	154	209	94	204	255	159	342	355	82
19.0464	0	806	173	159	441	133	469	155	227	93	208	257	160	344	358	82
19.1693	0	807	174	161	444	136	477	157	221	98	209	258	162	347	362	83
19.2922	0	801	173	162	439	136	479	154	203	100	205	256	159	345	355	82
19.415	0	798	172	161	439	136	472	155	212	95	206	257	159	344	353	82
19.5379	0	806	172	162	438	136	473	155	229	94	206	257	158	346	354	82
19.6608	0	805	174	162	442	136	481	156	223	99	208	258	161	348	355	82
19.7837	0	805	173	163	447	137	485	157	206	102	211	259	162	352	359	82
19.9066	0	803	175	165	447	143	479	157	215	98	212	261	162	352	360	83
20.0294	0	808	173	163	437	137	479	155	231	95	209	259	160	345	352	83
20.1523	0	808	173	165	443	139	493	155	226	100	209	260	160	349	354	83
20.2752	0	803	174	166	443	140	494	156	209	103	208	259	160	349	355	82
20.3981	0	804	175	165	441	141	478	157	214	99	210	262	162	346	359	83
20.521	0	819	178	169	445	139	493	158	228	97	210	267	165	350	367	84
20.6438	0	810	171	167	435	138	483	157	222	104	207	268	165	338	366	85
20.7667	0	804	168	162	437	134	459	158	204	106	205	267	164	338	361	83
20.8896	0	808	168	165	437	137	479	157	210	99	206	265	163	341	361	83
21.0125	0	810	169	163	439	135	451	159	226	99	208	265	165	344	361	83
21.1354	0	805	170	165	444	139	486	158	223	104	212	265	166	351	363	83
21.2582	0	810	170	164	444	141	477	160	208	107	215	265	165	354	363	82
21.3811	0	813	170	166	443	140	491	160	217	98	219	259	163	362	352	83
21.504	0	819	170	164	446	141	478	161	235	98	217	259	165	357	352	81
21.6269	0	812	169	163	446	141	474	161	231	102	215	259	165	358	354	79
21.7498	0	807	170	165	452	142	483	161	215	104	216	260	167	362	357	79
21.8726	0	804	172	166	455	145	477	162	220	101	219	261	168	365	360	80
21.9955	0	806	170	166	448	145	476	160	237	99	217	260	163	358	354	79
22.1184	0	809	169	165	448	145	482	160	231	103	215	259	164	361	353	78
22.2413	0	806	170	165	448	144	488	159	217	105	214	259	165	363	354	77
22.3642	0	804	170	166	452	145	483	161	222	101	218	259	166	368	356	76
22.487	0	804	171	167	458	146	485	162	239	100	220	261	168	372	360	75
22.6099	0	802	170	167	460	151	500	161	236	104	219	262	167	372	355	75
22.7328	0	790	169	168	458	150	506	159	221	105	216	260	164	373	345	73
22.8557	0	785	169	168	460	152	504	160	226	100	217	261	163	374	344	73
22.9786	0	793	169	170	461	151	509	158	245	99	218	261	163	377	343	73
23.1014	0	787	169	169	464	151	520	160	242	103	220	263	165	383	341	71
23.2243	0	772	173	171	471	157	535	159	230	106	218	265	166	391	333	67
23.3472	0	770	171	170	468	155	526	157	233	102	218	266	162	381	332	68
23.4701	0	773	172	168	469	155	523	157	250	99	219	266	163	380	336	68
23.593	0	769	171	169	469	153	525	157	247	104	220	267	163	380	336	67
23.7158	0	755	171	167	472	153	526	157	230	106	218	266	163	385	339	67
23.8387	0	740	171	169	476	152	516	159	234	102	220	266	165	386	340	69
23.9616	0	745	168	167	471	154	513	158	251	99	219	265	160	380	332	68
24.0845	0	746	167	164	469	152	517	157	247	104	219	265	161	378	332	68
24.2074	0	743	169	164	463	151	520	156	229	106	218	265	160	377	331	68
24.3302	0	755	170	165	461	150	518	156	230	101	220	264	160	376	337	70
24.4531	0	770	171	162	460	144	489	161	245	99	222	263	162	361	348	76
24.576	0	786	172	161	457	147	486	159	241	103	219	264	161	359	350	79
24.6989	0	792	170	160	453	143	490	160	221	103	215	261	159	351	345	81
24.8218	0	797	171	160	453	143	481	160	223	99	217	261	159	350	346	80
24.9446	0	797	171	159	452	142	480	160	241	97	216	261	160	350	348	81
25.0675	0	797	173	160	453	142	486	161	237	102	217	262	160	353	352	84
25.1904	0	790	175	160	454	145	490	162	219	104	219	263	161	352	353	86
25.3133	0	789	174	160	447	142	477	160	220	99	215	260	159	349	345	85
25.4362	0	788	174	160	448	143	478	160	238	96	215	260	159	355	347	82
25.559	0	796	176	160	444	142	488	160	236	101	215	260	160	355	348	80
25.6819	0	801	178	161	449	141	492	161	219	103	216	262	162	355	350	81
25.8048	0	798	179	162	451	143	483	162	220	100	219	263	163	356	353	84
25.9277	0	800	178	163	446	144	481	161	238	96	218	262	160	350	347	86
26.0506	0	798	177	163	444	143	484	160	236	103	217	262	160	348	343	84
26.1734	0	793	178	162	442	144	489	160	218	104	215	262	160	350	342	86
26.2963	1	797	180	165	442	141	487	160	220	99	216	261	161	351	346	88
26.4192	0	786	181	164	446	142	482	162	238	96	218	263	161	352	346	86
26.5421	0	791	179	165	440	145	483	161	236	102	217	261	160	344	341	87
26.665	0	794	178	164	440	140	486	161	218	103	215	260	160	343	339	89
26.7878	0	795	176	164	443	141	476	161	218	99	217	260	159	345	340	90
26.9107	0	800	177	163	451	143	492	163	237	94	222	258	159	358	337	89
27.0336	0	802	176	164	454	147	490	164	238	100	221	259	162	361	337	87
27.1565	0	796	177	164	447	147	495	162	221	102	217	259	160	350	338	88
27.2794	0	794	175	163	447	144	487	160	220	96	217	258	159	347	337	87
27.4022	0	790	175	163	447	145	485	161	236	95	217	258	159	345	337	85
27.5251	0	788	175	164	447	144	483	161	236	100	217	257	159	348	338	84
27.648	0	783	176	163	451	144	492	162	219	101	217	259	161	350	342	84
27.7709	0	782	174	164	448	146	485	160	220	96	218	258	159	346	338	81
27.8938	0	780	175	163	445	143	482	160	237	95	217	258	158	347	335	79
28.0166	0	777	175	163	444	144	488	160	237	99	215	255	157	347	336	76
28.1395	0	772	174	163	445	142	490	159	219	101	215	257	159	350	340	77
28.2624	0	778	176	162	448	143	486	159	218	96	218	257	160	353	343	76
28.3853	0	774	174	163	443	144	482	158	236	95	216	258	158	352	338	74
28.5082	0	776	172	162	443	143	489	158	237	99	214	255	158	354	336	73
28.631	0	769	174	162	445	144	495	158	220	101	215	256	159	355	336	71
28.7539	0	772	174	161	447	143	490	158	220	98	216	257	160	360	336	71
28.8768	0	770	176	164	451	145	490	159	239	96	218	259	162	362	341	71
28.9997	0	769	174	163	447	145	495	157	240	100	217	259	160	359	335	70
29.1226	0	762	175	163	449	145	501	158	223	101	215	258	161	361	333	70
29.2454	0	762	174	163	450	146	496	158	222	98	215	258	160	363	334	68
29.3683	0	764	175	163	453	145	496	158	241	97	218	259	162	365	336	70
29.4912	0	766	177	165	455	148	502	159	242	102	218	261	163	366	340	71
29.6141	0	760	177	165	452	147	506	157	227	102	217	261	161	362	336	71
29.737	0	763	177	165	453	147	500	157	224	100	216	260	160	364	336	69
29.8598	0	761	178	165	454	147	498	157	242	98	218	261	161	365	338	69
29.9827	0	768	179	167	456	147	505	158	243	103	219	261	162	367	341	71
30.1056	0	765	180	167	459	150	512	159	228	105	219	261	163	368	344	69
30.2285	0	766	179	168	454	149	505	158	225	101	217	262	161	363	339	71
30.3514	0	764	180	168	455	149	502	158	244	99	218	263	162	364	339	69
30.4742	0	767	181	168	455	149	508	158	244	103	217	261	161	366	341	70
30.5971	0	766	182	169	457	150	514	159	228	106	218	263	163	369	343	70
30.72	0	772	182	170	459	153	508	159	228	102	219	262	164	369	346	71
30.8429	0	767	182	171	453	150	507	158	245	99	219	263	161	365	342	72
30.9658	0	771	181	169	454	150	511	158	245	104	219	262	162	364	341	72
31.0886	0	767	181	170	456	151	517	158	230	105	216	262	162	368	342	71
31.2115	0	773	183	170	458	151	511	159	228	100	218	262	163	369	345	71
31.3344	0	776	184	171	460	151	511	160	246	100	219	264	164	370	348	72
31.4573	0	777	184	171	458	153	516	158	246	105	219	264	163	369	347	73
31.5802	0	772	183	171	454	150	518	158	229	106	218	263	161	365	343	73
31.703	0	775	184	172	454	151	513	158	229	102	217	263	162	366	342	71
31.8259	0	778	184	171	454	150	511	159	246	100	219	264	162	367	345	73
31.9488	0	778	185	171	458	152	516	159	245	104	219	264	163	370	348	73
32.0717	0	778	184	173	460	153	524	161	228	106	219	264	165	372	351	72
32.1946	0	773	183	173	454	153	505	159	228	101	219	262	162	365	343	73
32.3174	0	782	182	170	453	150	503	160	245	99	220	261	163	371	338	73
32.4403	0	780	182	171	454	151	513	159	242	103	220	262	163	378	332	73
32.5632	0	775	184	171	454	149	515	160	230	103	219	262	164	382	328	69
32.6861	0	773	183	170	458	148	504	161	234	100	220	264	165	382	332	72
32.809	0	776	184	171	461	150	502	162	250	99	221	265	165	379	333	70
32.9318	0	771	181	170	458	149	502	160	247	104	219	266	163	376	327	69
33.0547	0	767	181	170	459	151	508	161	231	105	220	267	164	374	333	69
33.1776	0	765	181	170	459	150	502	162	236	102	219	268	165	374	337	69
33.3005	0	774	183	171	460	151	505	162	252	101	221	267	166	377	341	70
33.4234	0	780	184	173	462	151	513	162	247	104	222	269	166	377	347	71
33.5462	0	773	182	172	459	152	514	161	232	107	220	270	164	369	343	71
33.6691	0	768	182	171	457	150	507	160	237	102	220	268	163	367	343	71
33.792	0	775	181	171	457	149	507	161	252	102	220	269	163	368	344	71
33.9149	0	773	182	170	458	150	513	160	246	104	221	269	164	370	348	72
34.0378	0	769	182	171	461	150	514	161	231	107	220	268	165	372	350	72
34.1606	0	769	184	172	464	151	509	162	239	102	222	269	167	374	355	73
34.2835	0	775	183	171	459	151	508	160	252	101	221	268	164	369	348	74
34.4064	0	771	182	171	457	149	512	160	246	104	220	268	163	369	348	73
34.5293	0	766	182	169	457	149	514	159	229	106	218	268	163	370	348	74
34.6522	0	763	183	171	459	149	508	160	238	101	220	268	165	371	350	73
34.775	0	775	184	170	461	149	511	161	253	101	221	268	166	374	355	73
34.8979	0	776	185	172	464	152	517	162	244	105	222	270	167	373	359	73
35.0208	0	768	184	170	456	151	519	159	230	105	220	269	164	368	354	73
35.1437	0	766	184	171	457	149	512	160	237	100	221	268	163	366	359	74
35.2666	0	775	185	170	459	148	515	160	252	100	221	268	164	365	362	76
35.3894	0	778	185	170	459	149	519	161	242	105	220	267	165	369	365	78
35.5123	0	772	187	171	463	149	521	161	228	105	221	267	167	370	368	78
35.6352	0	774	188	171	465	151	515	162	239	101	222	268	167	374	370	78
35.7581	0	777	187	171	461	151	516	160	252	100	221	267	165	370	364	77
35.881	0	782	186	171	461	150	521	160	243	105	220	267	165	371	363	76
36.0038	0	775	186	171	461	150	522	160	228	105	219	266	166	374	362	76
36.1267	0	775	187	172	464	150	514	161	242	100	221	267	166	376	362	77
36.2496	0	782	189	171	467	150	519	162	255	102	223	267	167	379	365	75
36.3725	0	788	188	174	467	154	524	161	244	106	222	268	167	377	366	77
36.4954	0	778	187	172	462	151	522	159	229	106	221	268	167	373	362	76
36.6182	0	775	187	172	462	151	516	160	242	101	221	267	166	373	361	76
36.7411	0	779	186	172	463	150	519	161	254	102	220	266	165	376	360	77
36.864	0	788	187	171	466	150	522	161	243	106	221	267	167	378	363	76
36.9869	0	780	187	172	466	152	523	161	231	105	223	268	169	379	366	75
37.1098	0	775	186	172	461	153	516	160	243	101	222	268	166	371	362	77
37.2326	0	776	185	170	459	149	516	159	254	102	222	265	165	367	361	77
37.3555	0	784	184	170	455	152	519	158	241	105	221	265	164	366	360	77
37.4784	0	774	183	170	457	146	516	158	227	103	220	266	164	367	361	77
37.6013	0	771	183	168	462	148	511	160	242	99	222	265	164	371	363	78
37.7242	0	773	182	169	464	149	512	160	252	101	224	265	166	374	365	77
37.847	0	776	182	168	460	149	514	158	239	104	220	264	164	367	360	77
37.9699	0	765	180	166	457	145	510	157	225	101	219	264	162	365	358	75
38.0928	0	760	179	164	457	146	502	157	241	98	221	263	160	364	356	76
38.2157	0	763	179	164	457	145	505	157	250	100	221	262	161	366	357	77
38.3386	0	768	179	165	460	145	510	158	236	103	220	263	163	369	359	76
38.4614	0	764	180	165	462	146	508	158	225	101	220	263	164	371	362	75
38.5843	0	757	178	164	457	147	499	156	241	97	219	261	161	365	355	75
38.7072	0	759	177	163	454	143	503	156	249	100	219	261	162	364	354	74
38.8301	0	762	176	163	456	143	506	155	234	102	218	262	160	364	353	75
38.953	0	758	177	162	458	143	502	156	223	100	218	261	162	368	356	75
39.0758	0	753	178	163	461	143	497	157	241	97	220	261	163	370	359	74
39.1987	0	756	178	163	460	147	503	156	248	99	220	261	162	369	359	75
39.3216	0	755	177	161	456	145	503	156	233	102	218	261	160	364	354	74
39.4445	0	750	177	162	454	144	503	154	223	99	216	260	159	365	352	74
39.5674	0	744	177	162	457	142	499	156	241	96	218	260	160	368	354	73
39.6902	0	748	178	163	463	143	502	157	249	99	220	260	162	372	358	74
39.8131	0	753	179	161	467	144	507	157	234	103	221	261	162	374	360	74
39.936	0	747	178	162	462	147	503	156	224	98	219	260	160	369	356	73
40.0589	0	740	177	161	459	143	498	155	241	97	219	260	158	367	352	72
40.1818	0	741	176	160	458	144	501	155	247	98	218	260	159	368	351	73
40.3046	0	746	176	161	461	143	504	155	233	101	217	259	160	370	353	73
40.4275	0	746	178	160	462	144	502	155	225	99	218	259	160	374	356	73
40.5504	0	742	179	161	463	145	498	156	242	95	220	259	161	374	358	72
40.6733	0	742	176	161	458	145	501	155	247	99	218	258	159	369	351	73
40.7962	0	745	176	160	456	144	503	154	234	102	217	257	156	367	349	71
40.919	0	743	177	159	455	143	501	153	223	97	215	257	158	368	349	69
41.0419	0	739	177	158	457	142	497	155	240	95	217	258	159	372	350	71
41.1648	0	744	178	159	462	142	501	156	247	98	219	258	160	373	354	70
41.2877	0	750	180	161	464	145	507	156	234	101	219	260	161	374	354	72
41.4106	0	741	177	160	458	146	501	154	224	97	217	257	158	369	349	69
41.5334	0	739	178	159	453	144	498	153	240	95	216	258	158	366	350	69
41.6563	0	745	178	160	452	142	504	154	248	97	217	258	157	363	353	70
41.7792	0	752	179	159	459	142	507	154	233	102	217	258	158	370	355	73
41.9021	0	748	179	160	463	143	506	156	223	98	217	258	161	371	358	71
42.025	0	746	180	162	464	145	501	155	241	96	219	260	159	372	359	70
42.1478	0	747	180	161	458	144	504	155	249	98	217	259	159	368	353	71
42.2707	0	753	178	161	460	145	509	154	234	102	216	259	159	370	353	71
42.3936	0	748	178	161	460	143	506	155	224	99	215	258	159	372	354	71
42.5165	0	748	180	160	462	144	502	155	241	96	217	259	161	373	357	72
42.6394	0	755	181	162	465	145	509	157	250	99	220	260	161	376	360	72
42.7622	0	762	182	164	463	149	512	156	237	104	218	259	160	373	358	73
42.8851	0	753	180	163	460	146	509	155	226	100	217	260	160	371	353	71
43.008	0	751	181	164	458	147	506	155	241	97	217	259	159	369	353	73
43.1309	0	758	182	164	459	145	510	155	251	100	216	258	159	370	356	72
43.2538	0	768	183	164	463	146	515	157	237	102	218	261	163	372	359	75
43.3766	0	765	184	165	465	147	515	156	226	101	218	261	164	373	363	74
43.4995	0	761	183	167	459	152	510	156	242	98	219	262	162	370	361	73
43.6224	0	759	182	165	450	147	513	154	252	101	216	261	162	373	352	72
43.7453	0	768	184	167	450	149	521	155	239	104	216	262	162	369	353	73
43.8682	0	768	185	167	456	145	519	155	226	102	216	262	161	368	365	76
43.991	0	770	187	167	462	147	512	158	242	99	219	263	162	369	369	76
44.1139	0	778	189	167	465	147	518	158	252	101	220	262	163	372	371	79
44.2368	0	789	189	169	466	151	523	158	238	104	221	264	164	371	373	80
44.3597	0	781	188	169	459	148	520	156	226	102	218	262	163	369	368	80
44.4826	0	780	188	170	460	149	517	157	242	99	218	263	163	370	365	79
44.6054	0	784	189	170	459	150	521	158	251	100	217	262	163	371	365	77
44.7283	0	793	190	171	462	148	526	158	239	104	218	263	164	373	368	80
44.8512	0	788	191	171	466	150	528	158	227	103	220	264	166	376	371	78
44.9741	0	787	191	173	467	152	524	158	244	99	221	265	166	377	372	79
45.097	0	788	190	173	462	152	525	157	254	102	220	265	164	373	367	79
45.2198	0	794	190	173	461	151	533	157	240	105	218	264	165	375	366	78
45.3427	0	788	191	174	463	152	529	157	229	103	218	263	165	376	367	78
45.4656	0	788	192	174	467	152	525	159	245	100	220	265	166	378	368	78
45.5885	0	792	192	176	469	153	528	160	255	102	221	266	167	380	371	79
45.7114	0	797	192	176	466	157	533	159	242	106	220	265	167	377	370	79
45.8342	0	787	191	175	463	153	531	157	229	104	219	265	166	376	367	78
45.9571	0	786	191	176	466	153	526	158	245	100	219	265	164	377	365	79
46.08	0	789	191	176	467	154	528	159	255	103	219	266	166	379	367	79
46.2029	0	794	192	175	468	155	534	159	243	107	219	266	167	380	369	78
46.3258	0	791	192	177	471	154	532	160	231	105	222	267	168	384	372	77
46.4486	0	786	192	177	469	157	527	159	246	100	221	266	165	377	367	79
46.5715	0	788	190	176	466	155	529	158	255	103	220	266	166	376	366	78
46.6944	0	792	190	176	466	155	533	159	241	105	219	265	164	377	365	78
46.8173	0	786	190	176	464	153	531	158	230	104	218	267	166	377	368	78
46.9402	0	785	190	175	470	155	526	160	246	100	220	265	166	380	370	79
47.063	0	787	191	176	471	156	530	160	256	102	222	266	166	380	370	78
47.1859	0	793	189	175	467	154	531	158	242	104	219	266	164	376	367	78
47.3088	0	781	188	175	466	155	529	157	230	104	219	266	164	376	366	78
47.4317	0	781	188	174	467	153	523	158	246	100	218	265	164	377	367	79
47.5546	0	784	189	173	468	153	526	158	254	101	218	265	165	380	368	78
47.6774	0	790	191	174	471	153	531	159	242	104	219	265	166	382	371	78
47.8003	0	783	191	174	471	155	530	159	230	104	220	267	165	382	372	75
47.9232	0	778	188	175	467	153	522	158	245	99	218	265	165	380	367	77
48.0461	0	779	188	173	467	153	525	157	255	102	219	265	164	382	365	74
48.169	0	783	189	172	468	153	529	157	242	105	218	264	165	384	365	75
48.2918	0	779	190	173	470	153	528	158	230	103	219	265	165	384	366	74
48.4147	0	779	191	173	473	153	523	159	246	99	220	265	166	386	369	75
48.5376	0	781	191	173	470	155	525	158	256	102	220	266	164	381	367	76
48.6605	0	784	190	172	467	155	527	157	242	105	219	266	165	379	367	75
48.7834	0	778	190	171	464	151	527	157	230	103	218	265	166	379	367	75
48.9062	0	777	190	172	469	152	520	158	245	100	220	265	164	381	366	76
49.0291	0	781	191	171	470	152	524	158	255	102	219	265	165	383	369	76
49.152	0	789	192	172	472	153	529	159	243	105	221	267	167	384	372	76
49.2749	0	780	192	172	469	155	526	157	231	103	220	266	164	379	367	74
49.3978	0	775	189	171	463	152	519	156	245	100	219	266	164	376	365	76
49.5206	0	780	189	171	464	151	522	157	254	101	220	266	164	375	367	75
49.6435	0	785	189	170	465	150	525	158	241	104	219	266	164	377	365	76
49.7664	0	781	190	171	468	150	523	157	230	104	219	264	165	380	368	76
49.8893	0	778	191	170	470	151	518	159	245	100	220	266	165	381	371	77
50.0122	0	780	189	171	466	153	520	157	254	102	221	265	164	375	367	77
50.135	0	782	188	170	463	150	522	157	241	104	218	264	164	373	364	76
50.2579	0	774	187	169	461	150	521	156	229	103	219	264	164	373	364	76
50.3808	0	772	187	169	463	150	513	156	245	99	218	264	163	375	364	75
50.5037	0	776	187	169	462	149	518	156	254	102	219	263	164	375	365	75
50.6266	0	783	188	169	467	148	523	157	241	105	220	265	165	377	369	76
50.7494	0	777	189	170	468	152	522	158	230	103	220	264	165	375	368	75
50.8723	0	771	187	169	463	149	512	156	245	100	220	264	164	371	362	76
50.9952	0	775	186	169	463	149	517	156	253	101	220	264	163	372	361	76
51.1181	0	779	187	169	459	148	521	155	239	104	219	264	163	373	362	76
51.241	0	774	187	169	464	148	521	157	229	102	219	263	164	372	366	76
51.3638	0	772	188	170	467	148	516	158	243	99	222	264	164	370	373	75
51.4867	0	778	189	170	469	151	519	158	253	101	222	264	165	372	374	79
51.6096	0	779	188	170	464	149	521	157	240	104	220	263	163	368	369	78
51.7325	0	774	186	169	464	150	520	157	227	102	219	262	165	370	370	78
51.8554	0	772	186	169	465	148	514	157	243	98	219	262	163	370	368	78
51.9782	0	775	186	169	467	149	518	158	252	101	221	263	164	373	370	78
52.1011	0	783	187	170	470	149	523	158	239	104	221	263	165	376	373	79
52.224	0	776	188	172	468	153	522	158	229	102	221	264	165	375	371	78
52.3469	11	771	186	169	461	148	514	157	243	99	220	263	163	369	367	77
52.4698	0	773	186	170	464	149	519	156	251	101	220	262	164	369	369	78
52.5926	0	777	184	169	466	149	521	157	237	104	218	260	164	372	368	78
52.7155	0	777	185	170	468	149	520	157	227	101	219	261	163	374	370	78
52.8384	0	771	187	169	469	148	516	158	243	98	221	262	165	377	373	78
52.9613	0	776	187	171	470	153	520	158	251	100	222	263	165	375	373	79
53.0842	0	778	185	169	463	152	521	155	237	104	220	262	163	370	368	78
53.207	0	777	185	168	462	149	521	156	227	100	219	261	162	370	369	78
53.3299	0	772	185	169	464	147	514	157	243	97	220	262	161	372	368	78
53.4528	0	778	186	168	467	149	520	158	250	100	221	261	163	374	371	79
53.5757	0	786	188	170	469	150	524	159	236	103	221	262	164	376	373	79
53.6986	0	785	188	171	470	153	523	158	228	100	221	262	164	375	374	78
53.8214	0	777	187	170	465	150	516	157	245	98	220	262	163	371	369	79
53.9443	0	781	186	170	465	150	521	157	250	99	221	263	164	372	369	79
54.0672	0	786	187	169	465	150	525	158	235	103	219	261	162	374	368	79
54.1901	0	786	189	170	468	150	523	158	227	100	220	262	164	377	372	78
54.313	0	782	190	170	471	151	519	159	244	97	222	263	164	379	374	79
54.4358	0	787	189	171	469	154	523	158	251	101	221	262	164	377	373	77
54.5587	0	791	188	170	467	151	526	157	236	104	221	264	164	375	370	78
54.6816	0	788	189	171	468	151	524	158	227	100	219	261	163	378	369	78
54.8045	0	785	190	171	468	151	520	158	245	98	221	263	164	377	371	78
54.9274	0	791	190	171	470	152	525	159	251	100	221	263	164	380	372	79
55.0502	0	795	192	172	473	152	528	160	237	105	221	265	166	382	375	79
55.1731	0	793	190	173	469	154	525	159	229	100	221	264	165	377	372	79
55.296	0	787	190	172	467	152	520	158	246	98	220	265	164	376	369	79
55.4189	0	789	189	171	466	152	524	158	251	101	221	264	164	376	369	79
55.5418	0	793	191	170	468	152	528	158	235	104	220	263	163	379	370	76
55.6646	0	794	191	172	470	152	523	158	228	100	221	263	165	380	372	79
55.7875	0	789	193	172	469	154	520	159	246	99	221	264	166	381	374	79
55.9104	0	792	191	171	467	153	523	158	249	102	221	264	164	375	371	79
56.0333	0	792	190	171	465	151	525	157	233	103	220	263	163	375	368	78
56.1562	0	788	188	170	465	151	518	157	227	100	218	262	163	374	368	79
56.279	0	784	189	169	465	150	512	156	244	98	219	263	162	374	368	79
56.4019	0	790	190	169	468	150	518	158	249	102	220	262	164	378	370	79
56.5248	0	793	190	170	470	151	523	157	232	103	220	263	164	380	371	79
56.6477	0	788	189	170	461	151	517	155	227	100	219	264	164	373	368	78
56.7706	0	781	188	167	462	148	512	156	244	97	220	262	163	372	367	77
56.8934	0	783	188	167	463	149	515	156	247	101	220	262	162	372	367	77
57.0163	0	780	187	167	464	148	518	156	230	103	217	261	162	376	366	78
57.1392	0	782	188	166	466	148	513	157	227	100	219	262	163	377	368	78
57.2621	0	781	188	166	468	148	511	157	245	98	220	262	164	379	371	76
57.385	0	783	187	168	467	150	515	157	247	102	221	261	162	376	370	77
57.5078	0	777	188	167	463	148	518	155	230	102	219	263	164	373	366	77
57.6307	0	780	186	166	463	147	512	156	228	99	218	262	163	374	366	75
57.7536	0	781	187	166	463	147	510	157	245	98	219	262	164	375	366	77
57.8765	0	781	187	165	465	147	514	156	246	102	219	262	164	377	368	77
57.9994	0	779	188	166	468	148	519	157	230	104	220	262	165	381	370	77
58.1222	0	783	187	166	467	150	512	157	230	100	220	264	163	376	369	76
58.2451	0	781	186	166	464	149	509	157	246	98	219	262	163	377	367	76
58.368	0	781	186	167	465	148	513	156	246	103	220	263	163	377	367	76
58.4909	0	778	187	167	465	149	519	157	229	104	219	262	164	380	366	76
58.6138	0	782	189	167	468	148	513	158	231	100	219	263	164	382	369	76
58.7366	0	787	189	168	471	149	513	160	248	98	221	264	166	384	372	76
58.8595	0	784	189	168	469	152	517	159	247	104	221	264	165	380	368	76
58.9824	0	778	189	167	467	149	520	156	230	103	220	264	163	379	366	76
59.1053	0	780	188	167	467	150	514	157	232	99	219	264	164	381	367	75
59.2282	0	784	189	167	469	149	514	158	250	99	219	263	162	382	366	73
59.351	0	785	189	167	471	150	519	158	248	104	221	264	165	385	368	75
59.4739	0	785	191	169	474	150	525	158	232	104	222	265	167	387	370	76
59.5968	0	787	191	169	473	154	518	159	235	101	221	265	165	386	370	74
59.7197	0	786	190	169	469	151	517	157	251	99	222	265	164	382	366	74
59.8426	0	785	191	169	469	151	523	158	248	103	221	265	164	380	367	75
59.9654	0	784	190	169	470	152	527	158	233	105	219	264	164	384	366	75
60.0883	0	784	192	170	472	152	520	158	236	101	220	265	164	386	369	76
60.2112	0	792	193	170	472	153	522	159	252	100	223	266	167	386	372	77
60.3341	0	795	194	173	474	154	528	160	248	104	224	267	166	383	375	78
60.457	0	787	192	171	471	153	528	159	232	105	222	267	164	378	372	78
60.5798	0	786	192	171	470	152	524	159	236	101	221	265	165	379	371	78
60.7027	0	798	192	171	470	152	522	159	251	100	222	266	166	379	374	79
60.8256	0	794	192	171	472	152	529	159	246	103	223	266	165	382	375	79
60.9485	0	794	193	173	473	153	533	160	232	105	222	266	167	381	380	81
61.0714	0	796	194	172	477	154	525	160	237	100	223	267	167	381	383	81
61.1942	0	806	192	172	471	154	522	160	252	99	222	267	166	377	379	82
61.3171	0	803	192	172	470	153	526	159	246	103	222	267	166	376	379	82
61.44	0	802	192	172	469	154	528	160	231	105	221	265	167	379	378	83
61.5629	0	801	193	173	469	151	524	160	236	101	222	267	165	378	379	83
61.6858	0	811	194	174	474	152	523	162	251	100	222	267	166	382	382	83
61.8086	0	811	194	174	476	154	530	162	246	105	224	268	167	383	385	84
61.9315	0	804	192	174	472	154	530	159	229	106	222	268	167	379	381	83
62.0544	0	801	192	175	472	154	523	160	237	102	222	267	167	379	381	82
62.1773	0	810	192	174	472	153	523	160	252	100	223	267	168	380	382	83
62.3002	0	810	194	175	474	154	529	161	246	104	222	267	169	383	383	83
62.423	0	806	194	174	476	154	532	162	232	106	222	267	168	385	383	82
62.5459	0	804	195	176	477	157	526	162	238	102	224	268	168	385	384	83
62.6688	0	811	193	176	472	155	524	160	253	101	223	268	166	381	379	82
62.7917	0	809	193	175	472	156	529	161	245	104	221	266	166	381	380	82
62.9146	0	804	193	176	472	154	530	160	231	106	221	268	167	383	380	81
63.0374	0	803	193	175	474	155	521	161	238	103	221	268	169	387	381	80
63.1603	0	811	194	175	476	156	525	161	253	100	222	267	171	391	381	81
63.2832	0	810	194	176	474	159	535	159	246	104	222	267	169	392	379	80
63.4061	0	804	192	174	471	155	524	159	231	107	221	267	167	386	371	81
63.529	0	799	191	173	472	154	514	160	238	102	221	266	168	385	370	81
63.6518	0	808	191	173	472	154	514	159	251	101	220	266	166	387	369	79
63.7747	0	809	192	173	474	154	518	160	244	104	219	266	169	389	371	79
63.8976	0	803	192	173	475	154	522	161	230	106	221	266	168	391	372	80
64.0205	0	803	193	175	475	157	517	161	238	101	222	268	168	390	375	78
64.1434	0	810	191	174	472	155	517	160	252	101	221	267	167	385	369	79
64.2662	0	810	191	175	472	155	523	160	245	105	221	265	166	386	370	78
64.3891	0	804	192	174	472	156	525	161	230	105	219	265	168	387	371	80
64.512	0	802	193	175	475	154	519	161	238	101	220	267	166	389	372	79
64.6349	0	812	194	175	475	155	522	163	253	101	223	267	167	391	375	79
64.7578	0	812	193	176	476	158	526	161	247	104	223	267	168	389	375	79
64.8806	0	803	192	176	473	156	527	160	231	106	222	267	167	387	372	78
65.0035	0	802	192	174	472	155	522	160	238	102	221	267	167	387	371	79
65.1264	0	810	192	175	474	154	523	161	254	101	221	266	167	389	372	79
65.2493	0	811	194	175	474	157	528	161	245	104	222	267	167	391	374	78
65.3722	0	806	195	175	474	156	531	161	232	106	222	268	168	391	378	79
65.495	0	803	193	176	473	158	523	161	240	101	222	268	166	384	377	80
65.6179	0	810	193	176	473	156	525	162	253	101	222	268	166	384	374	79
65.7408	0	809	192	175	473	156	528	161	245	104	222	267	167	383	375	80
65.8637	0	804	192	175	473	155	530	160	231	105	220	266	168	386	377	80
65.9866	0	802	193	175	475	155	524	161	240	101	221	267	167	387	379	80
66.1094	0	813	195	176	478	157	527	163	254	101	222	267	167	389	380	80
66.2323	0	811	194	176	473	158	529	160	245	105	222	268	167	384	376	79
66.3552	0	803	193	175	472	157	531	159	231	106	222	268	165	381	375	80
66.4781	0	798	192	174	467	156	525	160	240	100	221	267	166	380	374	79
66.601	0	808	192	174	468	155	527	160	254	101	221	266	167	381	377	77
66.7238	0	810	193	175	470	156	532	160	245	104	220	266	166	384	377	80
66.8467	0	804	194	176	472	157	534	161	232	106	222	267	167	385	379	80
66.9696	0	799	194	175	468	158	526	160	240	101	221	268	166	380	377	80
67.0925	0	809	194	175	468	153	526	160	252	100	220	268	163	374	383	79
67.2154	0	809	193	172	470	154	528	160	243	104	221	269	164	374	383	80
67.3382	0	802	194	173	473	154	531	161	229	104	220	266	165	379	384	80
67.4611	0	801	194	174	475	155	525	161	238	99	222	266	167	379	387	82
67.584	0	812	195	174	478	156	527	162	251	100	223	266	166	381	388	83
67.7069	0	812	194	176	474	158	529	161	243	103	222	267	165	375	386	82
67.8298	0	805	194	174	467	156	530	159	227	104	220	267	165	373	382	82
67.9526	0	802	195	175	465	153	524	158	237	99	219	265	164	373	383	83
68.0755	0	816	194	174	471	153	525	161	251	99	220	264	165	376	385	83
68.1984	0	818	196	173	474	154	529	162	241	102	221	265	167	378	387	84
68.3213	0	817	196	175	476	156	531	161	227	104	222	265	167	380	388	83
68.4442	0	820	196	174	472	155	519	160	236	99	222	265	165	377	381	83
68.567	0	832	196	174	471	153	521	161	249	99	222	265	165	377	378	83
68.6899	0	842	195	175	471	153	517	161	240	103	221	263	164	379	379	83
68.8128	0	837	195	174	470	154	518	160	225	104	219	263	165	381	380	84
68.9357	0	836	195	174	472	151	511	162	235	99	222	264	166	380	381	85
69.0586	0	845	195	176	476	155	516	162	250	99	223	265	166	381	382	85
69.1814	0	846	192	174	471	153	516	160	238	103	221	265	163	375	378	85
69.3043	0	832	191	173	470	154	517	160	222	104	221	265	164	374	378	86
69.4272	0	831	191	172	469	152	507	160	234	99	220	263	164	373	380	86
69.5501	0	838	193	172	468	152	512	160	246	100	222	265	164	371	384	88
69.673	0	845	194	173	465	150	509	160	234	103	220	264	165	373	387	88
69.7958	0	835	192	173	467	151	509	160	218	104	221	264	165	369	385	89
69.9187	0	829	190	171	462	151	497	159	231	98	219	262	162	369	382	88
70.0416	0	828	188	171	458	147	501	158	243	99	219	262	163	368	382	87
70.1645	0	837	189	169	464	147	502	159	232	102	218	261	164	372	384	88
70.2874	0	822	187	169	469	148	501	159	218	103	219	262	165	375	386	88
70.4102	0	817	187	169	471	149	495	160	232	98	220	262	164	378	387	87
70.5331	0	814	185	168	468	151	497	159	245	98	220	261	163	373	385	86
70.656	0	821	185	168	466	148	500	158	231	103	218	261	163	373	384	86
70.7789	0	806	184	167	465	148	498	157	216	102	218	261	162	373	383	86
70.9018	0	802	184	167	468	149	491	159	232	98	219	260	164	376	385	86
71.0246	0	803	185	165	467	149	493	159	245	100	220	262	166	382	386	84
71.1475	0	802	186	168	468	151	502	157	235	104	219	263	166	386	382	81
71.2704	0	792	184	167	467	149	495	157	221	104	219	263	163	378	379	84
71.3933	0	791	183	167	467	148	487	156	236	99	218	263	164	377	381	85
71.5162	0	793	184	165	468	148	491	158	249	102	219	262	165	380	383	85
71.639	0	805	184	165	467	147	499	157	233	104	218	264	166	381	385	85
71.7619	0	795	186	166	471	149	499	159	221	102	219	263	165	382	387	86
71.8848	0	790	183	166	467	149	490	157	239	98	219	264	163	378	381	84
72.0077	0	792	183	164	462	147	494	156	248	101	219	263	164	377	381	85
72.1306	0	796	182	164	465	146	497	157	232	104	217	261	164	380	381	84
72.2534	0	795	182	164	467	147	495	157	220	102	218	263	163	381	383	85
72.3763	0	790	184	164	470	146	490	158	238	98	220	264	166	383	387	84
72.4992	0	792	184	165	467	150	495	157	248	101	220	262	163	380	383	84
72.6221	0	797	183	163	464	147	497	157	232	104	218	262	163	379	381	84
72.745	0	792	183	164	463	147	496	156	220	101	218	263	164	379	380	84
72.8678	0	786	183	164	466	146	490	157	239	97	219	263	164	382	381	82
72.9907	0	793	184	164	468	146	496	159	248	101	219	264	165	384	383	84
73.1136	0	797	185	166	468	150	504	157	230	104	221	264	165	382	383	84
73.2365	0	793	184	165	466	147	498	158	222	100	220	264	163	381	379	84
73.3594	0	788	184	165	468	148	493	158	242	99	219	262	165	383	379	83
73.4822	0	787	183	165	464	150	497	157	249	102	218	262	165	383	378	81
73.6051	0	783	184	166	465	149	506	157	233	105	220	264	167	387	378	80
73.728	0	779	185	167	467	151	506	158	228	101	220	265	168	389	380	81
73.8509	0	775	185	168	464	152	502	158	248	100	221	266	165	383	375	79
73.9738	0	782	186	167	464	151	508	158	251	104	219	265	165	384	373	78
74.0966	0	782	187	167	469	149	514	159	233	107	219	264	166	388	374	80
74.2195	0	796	190	168	477	151	506	160	230	102	222	264	165	389	379	81
74.3424	0	794	190	169	480	152	504	160	248	101	224	266	166	388	385	83
74.4653	0	798	190	169	479	155	510	161	249	105	223	265	166	384	384	83
74.5882	0	794	189	170	474	153	515	160	232	107	222	266	165	383	378	83
74.711	0	798	189	169	473	151	507	160	231	102	222	265	164	383	378	82
74.8339	0	800	189	170	472	152	508	160	250	100	222	265	166	385	379	83
74.9568	0	802	190	171	476	153	514	161	249	104	223	265	166	387	381	84
75.0797	0	803	191	170	480	154	520	161	231	106	225	266	166	385	383	85
75.2026	0	805	190	171	475	153	509	160	232	102	223	266	166	382	379	84
75.3254	0	808	190	171	474	153	506	161	250	99	223	265	165	381	380	84
75.4483	0	813	189	171	474	151	506	161	247	105	223	264	166	382	377	85
75.5712	0	812	190	171	475	152	509	162	230	107	223	265	167	386	381	84
75.6941	0	811	191	171	479	152	504	162	235	102	224	266	167	388	382	84
75.817	0	821	191	173	476	155	506	162	252	100	225	266	167	383	379	84
75.9398	0	817	190	172	473	154	511	161	246	104	224	267	166	383	376	83
76.0627	0	814	191	173	475	153	517	162	228	107	222	265	166	386	377	84
76.1856	0	813	192	175	477	154	508	162	236	102	223	266	169	387	380	85
76.3085	0	823	193	173	480	155	511	163	253	100	224	266	167	389	380	84
76.4314	0	824	193	175	476	157	518	162	246	105	224	267	167	386	380	84
76.5542	0	816	192	173	473	155	519	160	228	106	223	266	167	384	377	84
76.6771	0	813	192	175	475	154	512	162	238	100	224	267	167	385	379	84
76.8	0	823	192	174	477	155	514	163	254	101	224	266	168	387	378	84
76.9229	0	823	192	175	476	155	519	162	245	106	225	266	168	388	382	84
77.0458	0	817	193	176	479	157	522	163	229	107	225	267	167	389	382	85
77.1686	0	810	190	174	476	155	511	161	239	102	224	267	166	384	377	84
77.2915	0	820	191	175	476	156	515	162	254	102	224	267	166	383	378	84
77.4144	0	823	191	175	477	156	518	162	243	106	223	265	167	385	379	83
77.5373	0	814	192	175	476	155	520	162	228	106	223	267	168	387	382	85
77.6602	0	814	193	175	476	157	515	162	242	102	224	266	166	388	380	84
77.783	0	815	191	176	473	156	517	162	255	103	224	267	166	384	379	84
77.9059	0	825	191	175	475	156	521	162	242	106	223	266	167	385	379	84
78.0288	0	813	191	176	474	155	520	161	227	106	222	266	167	386	380	84
78.1517	0	815	192	176	476	155	514	162	243	101	223	266	168	388	382	85
78.2746	0	818	193	175	478	155	517	163	255	103	224	268	168	391	382	84
78.3974	0	828	193	176	476	158	521	162	242	107	223	267	167	388	380	84
78.5203	0	818	192	175	476	157	519	162	228	104	223	267	167	387	380	83
78.6432	0	814	193	175	476	156	515	162	245	101	224	267	168	389	380	82
78.7661	0	818	194	176	478	156	518	162	256	104	223	267	168	393	381	82
78.889	0	825	195	175	481	157	523	163	241	106	223	268	169	395	382	82
79.0118	0	821	195	177	481	159	521	162	229	105	223	267	169	396	382	81
79.1347	0	813	195	176	478	157	514	161	248	101	225	267	169	395	377	80
79.2576	0	815	195	176	478	159	520	162	256	103	225	268	168	395	377	79
79.3805	0	822	197	176	477	157	524	162	241	108	223	267	170	396	379	79
79.5034	0	821	197	177	480	159	523	162	230	104	225	269	170	397	383	80
79.6262	0	818	197	177	481	159	517	164	250	101	225	268	168	398	382	80
79.7491	0	820	197	177	479	159	519	162	255	104	224	269	168	393	378	79
79.872	0	823	196	177	477	157	524	161	239	107	224	270	169	391	377	80
79.9949	0	820	196	176	479	157	519	161	231	104	223	267	169	392	378	79
80.1178	0	814	197	175	482	156	513	162	249	100	225	269	170	393	380	80
80.2406	0	820	196	176	482	157	520	163	253	104	225	268	170	397	382	79
80.3635	0	819	196	176	479	159	521	161	236	107	224	268	167	393	375	77
80.4864	0	815	194	174	478	156	513	160	231	103	223	266	167	395	370	77
80.6093	0	811	193	175	476	156	508	160	250	100	223	266	167	394	368	76
80.7322	0	810	193	173	478	155	512	160	251	105	223	267	168	395	369	76
80.855	0	803	193	172	479	155	517	160	235	106	223	267	170	399	371	76
80.9779	0	800	194	172	480	156	513	160	232	102	224	267	169	399	369	75
81.1008	0	797	192	172	475	155	506	159	251	100	223	268	168	395	362	73
81.2237	0	795	191	170	477	154	513	159	250	104	223	266	168	395	361	73
81.3466	0	787	191	170	477	154	516	158	232	107	221	264	167	397	361	73
81.4694	0	790	190	170	479	153	508	159	233	102	222	265	168	399	362	73
81.5923	0	792	192	170	481	154	509	159	253	99	224	266	168	402	362	72
81.7152	0	789	191	170	479	155	513	159	251	105	223	266	167	399	360	72
81.8381	0	784	190	169	476	154	515	158	233	106	224	267	166	397	359	72
81.961	0	786	190	168	475	152	508	157	235	101	223	267	165	392	363	70
82.0838	0	791	190	168	478	152	507	160	252	100	224	267	167	391	371	74
82.2067	0	787	192	169	482	152	511	160	248	103	225	267	167	393	374	75
82.3296	0	785	191	170	482	156	517	160	232	105	225	267	167	394	374	74
82.4525	0	781	189	169	479	153	505	158	237	101	223	267	166	388	373	76
82.5754	0	792	190	168	478	153	507	158	253	98	224	267	166	387	374	76
82.6982	0	790	188	168	477	152	512	158	246	102	224	266	167	387	374	78
82.8211	0	785	190	167	478	154	517	160	229	106	223	266	167	390	377	77
82.944	0	778	189	169	482	150	501	160	241	102	223	267	170	401	370	74
83.0669	0	775	187	171	484	158	518	160	258	100	221	269	169	405	356	71
83.1898	0	775	187	169	484	158	523	161	251	106	221	269	170	402	355	70
83.3126	0	776	190	169	482	158	527	160	234	106	222	271	169	397	362	70
83.4355	0	778	192	169	487	156	517	162	242	101	224	271	169	397	370	74
83.5584	0	796	194	168	489	157	519	162	258	102	227	274	170	388	385	78
83.6813	0	801	196	169	487	157	524	162	245	106	227	276	169	380	405	85
83.8042	0	795	194	169	483	153	519	160	229	107	224	273	169	378	397	84
83.927	0	795	193	170	483	153	515	161	241	100	225	271	170	379	397	86
84.0499	0	803	193	168	481	154	517	161	255	101	224	270	170	380	397	86
84.1728	0	812	194	169	481	155	525	162	244	106	224	269	171	384	399	86
84.2957	0	803	194	170	482	153	527	162	230	105	224	270	172	387	402	86
84.4186	0	801	194	171	482	156	517	161	243	100	225	270	170	384	398	85
84.5414	0	806	194	169	481	154	519	162	255	101	225	269	170	383	397	84
84.6643	0	816	193	170	481	154	521	162	243	105	223	269	170	383	400	84
84.7872	0	810	196	170	479	153	523	161	227	105	223	273	171	379	405	85
84.9101	0	810	198	171	477	154	514	161	242	101	224	274	172	380	407	86
85.033	0	824	198	172	475	154	517	162	250	102	224	273	171	376	409	88
85.1558	0	828	195	171	474	152	512	162	236	105	224	270	170	375	404	89
85.2787	0	817	195	170	475	153	512	162	222	103	222	268	170	376	403	89
85.4016	0	812	195	172	475	153	505	163	240	99	224	268	171	378	404	89
85.5245	0	822	196	172	477	153	509	164	248	102	223	269	173	380	406	89
85.6474	0	830	196	172	478	155	515	162	234	105	224	269	172	379	407	88
85.7702	0	827	196	174	474	154	512	161	223	101	222	268	171	375	403	88
85.8931	0	820	195	173	474	153	504	162	241	98	223	268	170	376	402	88
86.016	0	814	196	173	474	153	506	163	248	102	223	267	172	377	402	89
86.1389	0	820	196	173	477	154	512	163	230	105	222	266	172	380	402	89
86.2618	0	817	197	173	478	155	509	163	223	100	222	267	173	382	402	89
86.3846	0	814	196	174	474	157	504	163	244	98	223	267	172	377	397	90
86.5075	0	813	197	173	468	153	509	160	246	103	222	268	171	375	396	91
86.6304	0	815	196	173	469	152	511	161	227	106	222	267	171	376	396	91
86.7533	0	815	197	173	471	151	506	162	224	100	221	267	172	378	398	91
86.8762	0	815	198	175	474	152	503	163	243	99	222	268	173	379	399	91
86.999	0	815	197	175	475	155	508	162	243	104	223	268	173	378	401	91
87.1219	0	810	196	174	469	154	510	161	225	105	222	268	172	375	398	90
87.2448	0	814	197	173	469	150	504	161	224	100	221	268	173	373	401	90
87.3677	0	812	198	173	470	151	500	162	243	98	223	268	172	373	399	90
87.4906	0	812	196	173	471	151	504	162	242	104	222	267	174	376	400	90
87.6134	0	810	197	175	472	154	509	162	224	106	222	267	174	375	401	91
87.7363	0	806	196	174	470	153	501	161	227	100	222	268	172	373	398	89
87.8592	0	814	196	175	469	151	498	161	245	99	223	267	172	373	397	89
87.9821	0	810	195	173	471	151	501	162	240	103	222	266	173	375	398	88
88.105	1	805	195	173	472	151	505	161	222	105	222	267	173	375	398	88
88.2278	0	804	196	173	474	152	497	163	229	101	223	268	175	377	401	88
88.3507	0	811	194	175	472	154	496	162	248	98	224	268	172	373	398	87
88.4736	0	808	194	174	469	151	498	160	238	103	222	267	173	373	394	86
88.5965	0	800	193	172	470	151	502	160	221	106	220	266	173	374	394	86
88.7194	0	798	193	173	471	153	495	161	230	100	222	266	173	375	394	85
88.8422	0	798	195	174	472	151	500	162	247	99	222	267	174	377	395	84
88.9651	0	811	192	174	474	154	501	163	238	103	224	266	175	377	394	84
89.088	0	806	191	172	471	151	496	161	222	106	221	266	173	375	389	83
89.2109	0	803	190	172	472	151	487	162	234	100	222	266	173	376	388	81
89.3338	0	808	189	171	473	151	491	163	247	100	221	265	172	379	388	81
89.4566	0	814	190	171	477	151	495	163	238	104	222	267	173	383	388	80
89.5795	0	798	191	171	480	153	497	163	225	106	223	267	173	386	388	78
89.7024	0	792	189	171	478	154	487	163	238	101	222	267	171	382	384	77
89.8253	0	792	190	170	476	151	488	162	250	102	223	267	171	381	380	76
89.9482	0	798	189	170	476	151	487	162	238	105	221	266	171	382	379	76
90.071	0	785	191	169	480	151	487	163	226	105	221	266	172	386	379	75
90.1939	0	779	191	169	486	151	484	165	242	102	223	268	173	391	378	74
90.3168	0	779	192	170	487	155	488	165	255	104	223	267	172	390	373	74
90.4397	0	784	190	170	488	153	496	164	242	106	223	266	172	393	368	73
90.5626	0	773	190	170	490	153	496	163	231	104	222	267	172	396	365	72
90.6854	0	768	188	171	496	154	498	164	249	102	223	269	173	403	360	71
90.8083	0	769	188	171	502	155	505	164	260	105	225	271	175	408	359	69
90.9312	0	781	188	173	504	159	513	164	247	109	225	273	174	407	357	69
91.0541	0	774	186	173	496	159	512	162	238	105	224	272	173	404	351	68
91.177	0	765	187	172	493	154	509	162	255	103	225	273	172	401	355	68
91.2998	0	775	188	171	498	155	512	164	261	106	227	275	171	395	364	69
91.4227	0	779	190	172	501	156	515	165	246	110	227	273	172	397	370	71
91.5456	0	780	192	173	499	157	513	165	239	106	227	275	173	396	374	71
91.6685	0	772	192	172	494	156	508	163	256	104	227	274	173	393	369	72
91.7914	0	773	192	171	490	156	514	163	259	107	226	274	174	391	368	75
91.9142	0	776	195	172	491	155	514	163	243	110	226	274	173	391	368	79
92.0371	0	774	196	172	492	155	511	165	239	106	227	274	174	393	371	76
92.16	0	775	197	174	494	158	510	165	256	105	228	274	174	395	375	76
92.2829	0	783	196	175	487	158	512	164	257	108	227	274	173	388	372	79
92.4058	0	792	193	174	484	156	514	163	240	109	227	273	173	385	368	82
92.5286	0	801	192	171	480	152	495	164	237	104	226	273	174	384	366	82
92.6515	0	805	195	172	481	153	496	166	253	103	228	273	175	384	370	85
92.7744	0	804	196	173	481	154	500	166	253	108	228	273	175	386	374	88
92.8973	0	803	198	174	471	155	508	164	238	110	227	275	175	377	375	88
93.0202	0	806	198	175	470	151	501	164	237	105	226	275	174	376	381	91
93.143	0	803	197	175	470	154	499	164	256	104	227	274	176	380	382	89
93.2659	0	803	196	177	474	151	508	165	254	109	227	275	176	384	384	89
93.3888	0	799	198	178	480	154	515	167	239	110	228	278	176	385	387	91
93.5117	0	803	198	178	480	157	509	167	242	107	228	275	176	385	389	91
93.6346	0	804	198	180	475	156	507	165	258	104	229	277	178	380	387	89
93.7574	0	802	198	178	473	157	515	165	254	109	228	276	178	382	389	90
93.8803	0	798	198	180	471	158	520	164	238	110	227	276	178	382	389	89
94.0032	0	797	200	181	473	155	516	166	243	106	228	277	180	385	392	88
94.1261	0	808	200	183	477	157	518	167	259	105	229	279	181	388	395	88
94.249	0	807	200	183	474	160	525	166	253	108	230	278	179	383	393	86
94.3718	0	802	199	184	472	158	528	164	237	111	230	279	179	382	391	86
94.4947	0	797	200	185	469	159	524	165	245	106	227	279	179	381	393	86
94.6176	0	807	202	186	471	158	527	165	261	105	229	278	181	383	398	88
94.7405	0	809	202	187	473	159	535	167	253	110	230	280	181	386	401	88
94.8634	0	804	203	187	474	163	538	165	236	112	230	280	182	384	402	89
94.9862	0	804	205	188	466	159	528	164	243	106	228	281	180	381	401	88
95.1091	0	816	203	189	467	159	530	164	259	106	229	281	180	382	400	87
95.232	0	816	202	189	467	159	535	165	249	110	229	280	181	383	399	86
95.3549	0	812	203	189	470	159	539	164	233	112	228	279	181	387	400	88
95.4778	0	813	205	190	472	162	530	165	244	107	229	281	183	389	402	88
95.6006	0	823	206	191	466	162	533	164	258	107	229	280	181	383	399	88
95.7235	0	822	204	191	466	159	534	164	246	111	229	280	180	382	398	88
95.8464	0	815	202	190	467	160	536	164	231	113	228	280	179	382	397	89
95.9693	0	813	202	190	467	160	525	163	242	107	229	279	180	384	398	88
96.0922	0	820	204	189	470	160	528	165	256	108	229	278	182	387	400	88
96.215	0	828	203	190	469	164	531	164	245	111	228	278	180	384	399	89
96.3379	0	815	202	188	465	160	531	162	227	112	227	279	179	381	395	89
96.4608	0	811	201	188	465	160	524	162	241	106	227	277	178	381	394	89
96.5837	0	814	201	188	462	158	526	162	255	107	229	278	179	380	394	88
96.7066	0	824	202	188	466	159	534	162	242	111	226	276	180	384	396	88
96.8294	0	813	202	189	464	160	533	162	228	110	225	278	179	381	398	88
96.9523	0	806	200	187	460	158	516	160	241	105	226	277	176	377	394	87
97.0752	0	806	198	185	458	157	519	160	251	106	225	276	175	376	392	88
97.1981	0	813	198	184	455	155	524	159	238	109	224	275	176	374	391	86
97.321	0	801	197	183	458	153	516	159	223	107	223	274	175	376	393	87
97.4438	0	799	197	182	460	155	512	160	239	103	226	274	177	377	393	87
97.5667	0	797	195	181	453	156	512	158	249	105	223	274	174	372	389	85
97.6896	0	804	194	180	451	151	514	156	234	106	222	273	172	370	388	86
97.8125	0	794	193	178	451	151	507	156	219	104	220	271	172	372	387	86
97.9354	0	786	192	176	452	150	500	157	236	100	222	270	172	372	387	86
98.0582	0	788	192	176	454	149	503	158	246	103	222	269	173	375	388	86
98.1811	0	795	191	175	452	152	506	157	232	105	221	268	172	372	387	86
98.304	0	783	189	173	446	148	500	154	218	102	220	269	171	369	382	84
98.4269	0	775	188	174	446	146	493	155	235	99	220	267	170	367	383	83
98.5498	0	777	187	171	447	146	496	156	244	100	219	266	170	370	383	85
98.6726	0	779	188	172	449	146	499	156	229	103	220	266	171	372	384	84
98.7955	0	778	188	171	452	146	496	156	218	102	220	267	171	375	384	84
98.9184	0	768	187	171	447	147	487	155	236	99	221	267	169	370	381	83
99.0413	0	768	186	170	445	144	494	155	244	100	221	266	170	370	380	83
99.1642	0	771	186	170	447	144	496	154	229	104	219	265	169	371	380	83
99.287	0	770	186	168	448	144	493	155	218	101	219	265	170	372	381	82
99.4099	0	765	187	168	451	144	487	156	237	98	220	265	171	375	383	83
99.5328	0	767	188	170	452	146	491	156	244	100	221	266	171	375	383	83
99.6557	0	769	186	169	447	144	493	154	229	104	219	265	170	374	380	81
99.7786	0	765	185	168	445	145	492	154	219	100	218	265	170	373	380	80
99.9014	0	760	186	169	446	143	488	155	237	98	220	266	169	373	380	80
100.024	0	762	187	170	450	144	493	155	244	101	219	265	171	376	382	80
100.147	0	770	188	170	452	145	498	157	230	104	220	266	170	378	382	81
100.27	0	764	186	169	448	148	495	156	222	101	220	266	170	374	380	81
100.393	0	757	186	169	446	146	490	154	238	97	219	265	169	373	378	80
100.516	0	759	186	169	446	146	495	154	245	102	220	266	168	371	377	80
100.639	0	763	187	169	446	147	501	154	230	104	218	265	169	373	378	80
100.762	0	762	187	171	448	145	502	155	222	101	219	266	172	375	380	81
100.884	0	758	187	171	453	147	496	158	240	100	221	267	170	377	382	81
101.007	0	759	187	172	448	150	502	155	247	102	220	267	170	372	378	81
101.13	0	760	187	171	446	147	506	154	229	105	220	266	169	371	376	81
101.253	0	757	186	171	443	147	505	154	222	102	217	267	169	370	375	80
101.376	0	753	186	172	445	147	501	155	241	99	218	266	170	373	377	80
101.499	0	757	187	173	449	148	507	157	248	103	219	267	171	373	378	81
101.622	0	762	188	173	452	149	512	156	232	105	221	268	170	376	378	81
101.745	0	756	186	173	446	150	507	155	224	103	219	267	170	371	376	81
101.868	0	749	186	173	443	148	502	154	242	100	218	267	169	370	374	80
101.99	0	750	185	173	444	149	507	154	246	103	218	266	169	369	373	79
102.113	0	754	186	173	444	148	512	154	230	107	219	266	170	372	373	80
102.236	0	750	186	174	446	150	508	155	224	102	218	267	170	373	374	80
102.359	0	748	187	174	448	149	506	156	243	100	220	268	171	375	374	79
102.482	0	747	185	175	446	152	510	155	248	104	220	268	169	370	371	79
102.605	0	746	183	174	444	150	513	154	230	107	219	268	170	369	369	79
102.728	0	740	183	174	441	151	509	153	224	102	218	267	169	370	368	78
102.851	0	734	183	174	443	148	507	155	243	101	220	268	169	370	368	78
102.973	0	739	184	174	446	149	512	156	248	105	219	268	168	372	369	78
103.096	0	743	185	175	449	150	513	156	232	108	221	268	171	374	371	79
103.219	0	735	183	176	444	152	506	154	226	103	220	268	170	370	368	78
103.342	0	722	182	173	439	150	504	153	244	102	218	268	168	369	363	76
103.465	0	723	181	174	441	149	509	154	248	104	218	266	169	370	363	75
103.588	0	724	181	174	449	149	516	155	232	107	219	267	167	372	364	77
103.711	0	717	183	175	456	150	514	156	228	103	218	268	169	376	366	76
103.834	0	715	184	176	458	152	513	157	247	101	221	269	170	378	370	76
103.956	0	716	183	176	454	157	517	155	251	105	221	269	168	373	366	75
104.079	0	716	183	173	447	152	519	155	233	107	219	268	168	366	367	79
104.202	0	720	183	174	446	150	512	154	228	102	217	268	167	368	364	78
104.325	0	718	183	173	446	151	508	155	246	101	220	267	167	369	366	77
104.448	0	723	183	174	448	151	514	156	249	105	220	267	168	372	368	78
104.571	0	725	185	175	450	151	518	155	232	106	219	268	169	373	372	78
104.694	0	727	184	174	443	153	514	155	227	103	219	268	167	368	368	79
104.817	0	722	184	173	442	150	510	154	245	100	219	268	167	367	367	78
104.94	0	728	185	174	443	151	513	154	247	105	219	267	168	368	367	77
105.062	0	726	184	173	445	150	518	154	230	106	218	265	166	370	366	78
105.185	0	731	186	173	447	150	512	155	227	102	218	267	167	372	368	79
105.308	0	730	187	175	449	149	510	156	246	101	220	267	168	375	371	78
105.431	0	735	186	174	445	153	514	155	248	105	220	268	167	370	369	79
105.554	0	729	187	174	440	150	519	154	230	106	218	267	168	368	367	78
105.677	0	734	187	175	442	150	512	154	228	103	218	266	166	369	366	78
105.8	0	733	187	174	445	150	509	155	246	101	218	266	167	372	367	79
105.923	0	739	189	175	442	150	515	155	248	106	218	266	168	372	369	76
106.045	0	738	190	175	444	150	521	156	231	107	219	268	169	373	372	79
106.168	0	738	189	176	442	153	515	154	229	103	219	268	169	371	371	79
106.291	0	729	189	176	441	151	512	155	247	101	220	267	168	369	369	77
106.414	0	735	190	177	441	153	519	154	249	105	218	268	167	368	368	78
106.537	0	734	191	177	445	151	523	155	231	108	217	268	168	371	371	79
106.66	0	742	193	177	450	151	516	156	231	103	219	268	169	375	373	80
106.783	0	742	193	178	454	151	515	157	249	102	220	269	170	377	374	80
106.906	0	744	192	178	450	154	518	156	248	107	221	269	169	373	372	79
107.028	0	739	192	177	448	153	523	155	232	108	219	267	170	372	372	79
107.151	0	744	190	178	446	151	516	155	231	104	218	269	170	372	370	79
107.274	0	743	192	178	449	151	515	156	249	102	219	267	168	375	370	79
107.397	0	749	193	179	452	152	521	156	249	107	220	269	171	376	372	79
107.52	0	747	193	179	454	154	526	157	233	109	221	269	170	378	375	80
107.643	0	747	191	179	448	154	517	155	233	104	220	270	169	372	370	80
107.766	0	745	191	179	446	152	514	155	250	102	221	270	169	371	368	80
107.889	0	744	191	178	444	153	519	155	249	107	221	269	169	370	368	80
108.012	0	742	191	179	447	153	525	156	232	108	218	268	168	374	368	79
108.134	0	741	191	178	450	152	518	156	234	105	220	269	169	376	370	80
108.257	0	749	191	179	452	154	518	157	251	103	221	269	170	377	371	79
108.38	0	743	191	180	444	154	522	156	248	107	221	271	170	371	368	80
108.503	0	737	190	178	445	152	527	155	231	108	220	270	169	370	366	79
108.626	0	734	188	178	446	152	519	156	234	104	220	268	169	372	366	80
108.749	0	740	189	178	446	152	517	156	251	102	220	268	169	373	366	79
108.872	0	742	191	178	450	152	523	157	247	106	220	268	169	375	367	79
108.995	0	739	190	179	451	154	526	157	231	108	220	270	170	376	369	80
109.117	0	733	189	179	447	154	517	156	235	104	220	271	169	372	365	79
109.24	0	737	188	178	447	154	518	156	251	101	221	269	169	371	365	78
109.363	0	737	188	177	446	153	522	156	246	106	219	268	169	372	364	77
109.486	0	732	188	178	447	152	525	155	230	108	217	268	167	373	364	78
109.609	0	730	189	177	450	153	516	156	235	104	220	268	168	376	366	76
109.732	0	740	190	178	452	156	517	156	252	101	222	269	169	375	367	78
109.855	0	735	188	178	444	153	520	154	244	105	220	270	167	371	364	77
109.978	0	729	187	177	448	152	524	154	228	107	217	267	166	375	363	78
110.1	0	724	188	177	449	152	514	156	235	102	219	268	167	374	362	77
110.223	0	734	188	176	451	153	517	156	252	101	220	267	167	378	365	77
110.346	0	736	190	176	454	153	520	156	245	104	220	269	169	378	367	77
110.469	0	731	190	177	454	155	524	156	229	107	221	270	168	378	367	78
110.592	0	725	188	176	446	153	513	155	237	102	220	268	167	374	362	77
110.715	0	737	189	177	447	152	514	155	252	100	220	269	166	372	362	77
110.838	0	735	188	176	447	152	518	154	242	104	219	267	165	374	361	77
110.961	0	730	188	175	451	152	521	154	227	106	219	267	166	377	363	78
111.084	0	728	189	175	454	151	513	156	237	101	220	268	168	378	366	77
111.206	0	736	189	177	455	154	516	157	252	101	221	268	167	378	367	77
111.329	0	737	188	175	448	153	516	154	242	105	220	268	166	375	362	77
111.452	0	727	188	174	448	152	518	154	227	106	219	268	165	375	361	77
111.575	0	727	187	174	448	151	509	153	237	101	219	267	165	375	360	77
111.698	0	733	189	174	450	151	510	155	252	101	219	267	166	378	362	76
111.821	0	741	189	174	452	151	515	155	241	105	219	267	166	380	365	77
111.944	0	733	190	174	452	153	517	155	227	106	221	268	167	378	366	78
112.067	0	731	188	174	447	151	507	154	238	100	219	267	166	375	362	78
112.189	0	734	187	172	448	150	509	154	250	101	220	267	164	373	360	77
112.312	0	739	186	171	448	148	511	154	240	105	219	266	165	375	360	77
112.435	0	733	187	171	450	149	512	154	225	105	218	266	165	376	361	78
112.558	0	732	187	171	452	149	505	154	238	101	220	267	166	378	363	78
112.681	0	738	188	171	454	151	509	156	251	101	221	268	167	380	367	79
112.804	0	742	186	172	446	149	512	154	239	106	219	268	166	373	362	78
112.927	0	736	185	170	447	149	511	153	224	105	218	267	165	373	360	79
113.05	0	732	185	170	448	148	504	154	238	100	219	267	163	373	361	78
113.172	0	738	185	170	451	148	507	155	251	103	219	266	165	376	361	79
113.295	0	746	187	170	454	148	514	156	238	106	220	266	168	378	365	79
113.418	0	741	187	171	457	149	512	156	225	104	220	268	169	380	368	81
113.541	0	736	187	172	451	151	506	155	240	101	221	268	165	374	363	79
113.664	0	740	186	171	448	149	510	155	252	103	220	269	166	373	361	78
113.787	0	746	186	172	449	149	514	154	238	105	218	266	165	376	361	79
113.91	0	741	187	171	452	149	512	155	226	104	220	266	167	377	363	80
114.033	0	741	188	172	456	149	507	156	243	102	221	269	167	379	366	80
114.156	11	745	188	173	457	151	512	157	253	104	223	269	168	379	366	80
114.278	0	748	188	173	452	151	515	155	238	107	221	269	166	376	363	79
114.401	0	742	186	172	452	150	514	155	226	105	219	267	167	378	362	79
114.524	0	741	186	172	453	150	508	157	244	102	221	268	167	377	362	80
114.647	0	745	187	174	455	152	514	157	253	105	221	268	167	380	362	79
114.77	0	752	188	174	457	151	519	157	239	107	222	269	168	382	364	80
114.893	0	748	188	176	456	154	518	156	230	106	221	269	169	384	364	80
115.016	0	743	186	175	455	153	517	155	247	103	222	267	167	384	356	79
115.139	0	748	184	174	455	151	511	156	253	106	222	267	168	385	352	78
115.261	0	750	184	173	455	151	512	156	239	108	219	267	168	385	351	78
115.384	0	750	185	173	457	152	511	156	230	104	219	268	168	388	351	78
115.507	0	744	185	174	458	152	508	158	248	104	221	268	170	387	352	77
115.63	0	755	188	176	460	154	512	158	253	107	222	270	169	382	360	79
115.753	0	758	184	175	455	151	512	158	238	109	221	270	167	376	355	79
115.876	0	757	184	174	454	154	510	158	230	105	221	270	167	375	357	79
115.999	0	754	185	175	451	151	509	158	248	103	221	269	166	373	359	80
116.122	0	762	186	176	455	150	513	159	251	107	221	270	167	374	364	83
116.244	0	763	187	176	458	151	518	160	235	109	221	271	169	377	365	82
116.367	0	768	188	177	457	155	515	159	231	105	221	271	168	375	365	82
116.49	0	760	186	176	451	153	511	156	248	102	221	270	168	373	361	81
116.613	0	763	185	176	451	152	521	158	251	105	221	270	167	374	361	81
116.736	0	761	186	177	454	152	526	158	234	106	220	269	166	376	361	81
116.859	0	765	187	177	457	153	520	159	232	103	221	269	167	379	363	81
116.982	0	764	188	176	459	154	518	160	250	102	222	269	168	381	365	80
117.105	0	767	188	179	456	155	523	158	251	106	222	270	168	377	364	81
117.228	0	762	186	178	456	154	527	157	233	108	219	269	167	377	363	80
117.35	0	764	186	178	457	154	519	158	233	103	220	269	166	377	362	80
117.473	0	767	187	178	458	153	517	158	250	102	220	268	166	378	362	80
117.596	0	768	187	177	459	153	521	158	250	107	221	269	167	380	364	80
117.719	0	766	189	178	461	155	528	160	233	109	221	269	168	382	366	80
117.842	0	764	186	178	456	155	518	157	234	103	220	270	167	377	361	80
117.965	0	767	186	177	455	154	516	157	252	102	221	269	166	376	361	79
118.088	0	765	185	176	454	154	518	157	248	107	221	269	165	375	360	79
118.211	0	764	186	175	454	153	523	157	232	108	219	268	165	378	360	80
118.333	0	762	187	176	456	153	515	157	234	104	221	269	166	379	361	80
118.456	0	769	187	177	457	154	515	158	251	102	221	268	166	377	361	81
118.579	0	766	186	176	452	152	515	156	247	104	220	268	165	374	357	80
118.702	0	761	184	175	452	151	518	155	229	106	220	267	165	373	357	79
118.825	0	758	183	173	452	151	509	156	234	101	219	267	164	374	356	79
118.948	0	764	185	173	454	151	510	157	249	100	219	266	165	376	357	79
119.071	0	767	185	173	457	150	514	158	244	104	220	266	166	377	359	80
119.194	0	762	184	174	453	153	515	155	228	104	220	267	163	372	356	80
119.316	0	757	183	171	451	149	505	155	234	102	218	265	164	372	354	79
119.439	0	764	182	172	451	150	506	156	249	100	219	266	162	370	353	78
119.562	0	764	183	170	452	149	509	155	242	103	219	265	163	372	354	79
119.685	0	760	183	171	452	147	512	154	225	105	218	266	163	374	356	79
119.808	0	757	184	172	454	150	504	156	235	101	220	266	164	374	356	79
119.931	0	765	183	171	451	149	503	155	250	99	219	266	163	370	353	78
120.054	0	765	183	171	451	149	506	156	241	103	218	264	161	371	352	78
120.177	0	758	182	171	449	149	508	155	224	105	216	265	162	372	352	79
120.3	0	757	183	170	453	149	501	156	234	99	218	264	163	374	354	79
120.422	0	769	185	170	457	149	505	157	250	100	220	267	164	376	358	79
120.545	0	768	183	172	453	150	507	155	240	104	218	264	162	372	352	78
120.668	0	758	182	170	451	149	508	155	225	105	217	264	162	372	352	78
120.791	0	756	183	170	451	148	499	156	236	100	219	265	162	373	349	78
120.914	0	760	184	171	454	149	504	156	250	101	219	264	163	376	352	77
121.037	0	768	185	171	456	148	509	157	240	105	218	265	163	377	354	78
121.16	0	760	186	172	456	151	513	156	226	105	219	266	164	377	355	78
121.283	0	757	185	172	452	149	503	156	237	100	218	265	163	374	352	77
121.405	0	762	185	172	453	150	507	156	250	101	220	266	161	372	350	77
121.528	0	770	186	172	451	150	512	155	240	105	218	265	162	375	351	77
121.651	0	764	188	173	454	149	516	156	226	106	219	265	163	377	353	78
121.774	0	765	189	173	459	151	510	158	240	101	221	266	165	379	356	78
121.897	0	768	189	175	457	153	515	157	253	102	220	267	164	377	356	78
122.02	0	778	189	175	455	152	518	156	240	106	220	267	162	376	353	78
122.143	0	768	189	175	455	151	519	156	226	104	218	265	163	377	353	78
122.266	0	767	190	176	456	152	513	157	242	100	219	266	164	379	354	78
122.388	0	772	192	175	456	153	520	158	255	103	220	268	165	380	356	78
122.511	0	780	194	177	461	153	525	159	242	107	221	269	166	383	359	79
122.634	0	774	193	178	459	156	523	157	228	104	220	267	165	379	357	79
122.757	0	770	192	178	459	154	519	158	246	101	220	268	165	379	356	79
122.88	0	774	192	178	459	154	522	158	256	104	220	267	164	380	355	77
123.003	0	780	193	178	461	155	529	158	241	107	220	268	165	382	357	78
123.126	0	780	195	179	465	155	529	159	231	106	221	269	165	385	360	81
123.249	0	773	195	180	466	158	524	159	249	102	223	269	168	386	361	79
123.372	0	769	194	180	461	158	528	158	257	103	221	270	165	380	355	75
123.494	0	773	194	180	458	157	537	157	242	109	221	270	165	381	355	77
123.617	0	774	194	181	460	157	534	158	231	104	219	268	165	382	356	78
123.74	0	771	196	180	463	157	528	159	250	102	221	271	166	382	360	79
123.863	0	776	197	182	466	157	534	160	257	105	222	272	167	383	363	79
123.986	0	782	197	184	467	161	539	159	241	109	223	272	167	383	364	79
124.109	0	775	195	183	462	158	533	158	231	105	221	272	167	380	358	80
124.232	0	768	195	182	462	159	528	158	250	102	221	271	166	380	359	78
124.355	0	769	194	182	464	157	533	158	256	106	220	270	166	382	359	78
124.477	0	771	195	182	465	158	538	158	239	108	221	271	166	384	359	78
124.6	0	770	196	183	467	158	534	158	233	105	222	271	168	386	363	79
124.723	0	766	197	183	469	161	530	159	252	102	223	272	168	384	364	80
124.846	0	768	196	182	463	158	534	157	255	107	222	272	167	381	359	79
124.969	0	769	196	182	464	158	539	157	237	108	220	271	167	381	361	78
125.092	0	767	195	181	465	158	531	157	233	105	221	271	166	381	360	78
125.215	0	764	196	181	466	158	526	158	252	103	222	271	167	386	361	78
125.338	0	769	198	181	467	159	533	159	255	107	222	271	168	387	363	78
125.46	0	767	197	183	468	160	538	158	237	110	223	272	168	386	364	79
125.583	0	766	195	180	466	157	530	157	234	105	222	271	167	385	359	77
125.706	0	763	196	182	466	158	527	157	253	102	222	271	167	386	361	77
125.829	0	765	196	182	468	158	532	158	254	107	222	271	167	390	359	76
125.952	0	764	197	180	471	158	537	158	238	109	221	272	168	392	361	76
126.075	0	768	198	181	473	158	531	159	236	105	222	272	168	394	363	77
126.198	0	767	197	183	472	161	528	158	254	104	223	273	168	390	360	75
126.321	0	765	196	181	469	158	531	157	254	108	223	272	167	389	356	75
126.444	0	760	196	181	468	159	537	156	238	109	222	271	166	390	356	75
126.566	0	765	196	180	469	158	530	158	236	105	222	272	167	389	356	74
126.689	0	767	196	180	471	159	528	158	254	103	222	271	167	392	359	75
126.812	0	769	198	180	472	159	533	158	254	108	225	273	168	391	362	76
126.935	0	766	199	181	467	159	537	158	237	110	222	272	165	384	361	77
127.058	0	769	196	180	466	156	528	155	235	104	223	272	166	384	360	77
127.181	0	769	196	180	467	157	524	157	253	101	224	272	166	382	360	77
127.304	0	768	198	179	468	157	529	157	251	106	223	271	166	385	360	77
127.427	0	766	198	179	469	158	535	157	236	109	221	270	166	388	361	77
127.549	0	769	198	181	472	158	528	157	236	103	222	270	167	389	363	77
127.672	0	770	197	179	468	158	526	158	254	102	223	270	166	386	359	75
127.795	0	767	196	178	468	157	529	157	251	106	222	271	166	385	359	74
127.918	0	763	197	179	467	157	534	155	235	107	221	270	165	385	358	76
128.041	0	766	199	178	466	157	528	157	237	103	222	270	165	387	357	75
128.164	0	773	200	179	468	155	529	157	254	101	223	269	166	389	360	75
128.287	0	774	200	179	473	157	533	159	253	106	223	271	167	391	362	76
128.41	0	768	199	180	470	159	536	157	237	108	222	270	167	387	360	75
128.532	0	768	198	179	469	157	529	156	238	103	223	269	165	388	358	74
128.655	0	769	198	178	469	157	528	157	255	102	222	270	166	388	357	75
128.778	0	772	198	179	471	157	534	157	253	107	222	270	167	392	358	74
128.901	0	770	199	179	473	157	538	158	237	107	222	270	167	393	359	74
129.024	0	769	199	181	476	159	533	159	241	104	223	270	167	394	360	75
129.147	0	772	198	180	472	158	531	157	258	101	224	272	167	391	356	73
129.27	0	772	197	180	471	159	537	157	253	107	222	271	167	392	355	72
129.393	0	770	201	180	470	157	543	157	237	109	223	273	166	387	357	74
129.516	0	772	201	179	472	158	533	159	242	105	225	272	166	388	360	73
129.638	0	780	202	181	474	159	535	159	258	102	224	271	168	392	363	75
129.761	0	782	202	183	476	160	541	160	254	106	226	272	168	391	365	76
129.884	0	774	200	182	472	159	542	158	237	109	224	272	167	388	360	76
130.007	0	771	200	182	470	159	535	157	243	104	223	271	166	389	360	74
130.13	0	779	199	182	470	159	536	158	259	102	223	272	167	389	359	74
130.253	0	777	201	181	472	159	540	159	253	107	223	271	165	391	360	75
130.376	0	775	201	181	473	159	545	159	237	109	223	272	167	391	362	75
130.499	0	774	202	183	475	161	539	159	244	105	224	272	168	394	365	76
130.621	0	778	201	182	472	160	537	159	260	103	224	272	166	388	361	76
130.744	0	775	199	182	470	159	542	157	253	107	224	272	167	388	359	74
130.867	0	771	200	182	470	159	543	158	237	109	222	271	167	388	358	75
130.99	0	769	199	182	470	158	536	158	244	104	223	272	166	388	359	75
131.113	0	780	201	182	473	159	538	158	261	102	224	272	168	391	363	76
131.236	0	780	202	181	476	159	542	160	252	107	224	272	168	392	365	75
131.359	0	773	201	183	469	162	544	157	235	109	224	272	168	386	363	76
131.482	0	771	201	182	468	158	535	157	243	103	223	273	166	384	362	76
131.604	0	778	199	182	470	157	535	158	259	102	225	271	167	386	361	75
131.727	0	777	200	181	471	158	540	158	250	106	224	271	166	388	362	76
131.85	0	772	200	180	472	158	542	159	234	109	223	272	166	388	364	77
131.973	0	771	200	181	476	159	533	159	244	103	224	272	168	391	368	77
132.096	0	780	198	181	472	160	535	158	259	103	224	272	167	386	366	77
132.219	0	778	198	180	467	158	537	156	247	107	223	272	167	384	365	77
132.342	0	773	197	179	466	154	536	156	232	108	223	272	166	382	365	79
132.465	0	771	197	178	468	155	525	158	243	103	223	270	166	384	366	78
132.588	0	773	196	178	470	155	529	158	256	103	223	270	167	385	369	79
132.71	0	785	197	177	472	156	532	159	245	107	224	269	167	387	370	79
132.833	0	769	195	177	468	156	529	156	230	106	223	271	166	383	368	80
132.956	0	764	193	175	466	154	519	155	242	101	222	270	165	381	365	78
133.079	0	766	193	174	466	153	520	155	254	103	223	269	165	380	365	78
133.202	0	775	193	173	467	153	523	156	242	106	221	266	164	384	364	78
133.325	0	762	192	173	468	152	524	156	226	105	221	267	164	386	366	78
133.448	0	763	193	173	470	153	516	157	242	101	222	268	165	386	368	78
133.571	0	762	191	173	464	154	517	155	254	102	222	268	164	382	364	77
133.693	0	770	190	171	460	150	519	154	239	105	220	267	163	380	361	77
133.816	0	756	189	169	462	150	518	153	224	104	219	266	163	381	361	78
133.939	0	754	190	168	463	149	510	154	240	100	221	266	164	382	362	77
134.062	0	756	189	169	462	151	513	154	252	101	221	266	163	384	361	76
134.185	0	764	190	169	463	149	518	155	238	105	222	267	164	385	364	77
134.308	0	756	190	169	462	150	515	153	224	103	221	267	164	380	361	78
134.431	0	751	189	169	461	149	508	152	240	99	221	266	162	379	358	77
134.554	0	755	188	168	461	148	510	153	250	101	222	266	163	379	358	77
134.676	0	762	190	168	462	149	516	154	236	104	219	265	163	382	359	77
134.799	0	757	191	167	462	150	514	154	223	102	220	266	163	383	362	77
134.922	0	755	192	169	463	150	511	155	242	98	221	266	164	385	363	77
135.045	0	757	191	168	460	150	514	154	250	101	221	267	162	380	359	77
135.168	0	762	190	168	463	150	519	154	236	104	220	265	162	381	360	77
135.291	0	762	191	169	464	149	515	155	224	101	219	265	161	383	359	76
135.414	0	756	191	168	463	150	510	154	244	99	222	266	163	382	361	77
135.537	0	762	193	169	466	149	517	156	251	101	221	266	163	385	364	76
135.66	0	769	193	171	469	152	523	156	236	106	222	267	164	384	366	79
135.782	0	766	192	170	466	151	518	155	226	102	220	267	163	382	363	78
135.905	0	762	193	170	465	150	515	155	244	99	221	265	163	382	363	77
136.028	0	768	194	170	464	151	520	155	253	103	220	265	163	383	364	78
136.151	0	774	194	171	467	151	526	156	234	105	220	267	163	383	365	79
136.274	0	774	196	171	470	151	524	157	227	101	221	267	165	386	369	79
136.397	0	771	196	173	468	154	519	157	247	99	223	268	165	382	368	79
136.52	0	775	194	172	463	152	523	155	251	103	222	268	164	380	365	78
136.643	0	779	195	172	464	153	529	156	233	107	221	267	165	381	367	79
136.765	0	779	196	173	466	152	524	156	228	101	220	267	164	383	366	80
136.888	0	778	196	174	468	152	520	157	249	100	222	268	165	384	369	78
137.011	0	787	198	174	470	153	524	158	253	105	223	267	166	387	370	80
137.134	0	786	197	175	468	154	525	157	235	108	222	268	165	383	368	80
137.257	0	790	197	175	465	153	520	156	230	102	221	267	165	383	367	80
137.38	0	786	197	175	466	153	517	158	250	101	222	267	165	382	368	80
137.503	0	793	198	176	467	153	525	158	251	106	221	268	165	384	369	78
137.626	0	791	198	176	469	154	529	157	235	108	222	268	165	386	371	82
137.748	0	796	198	177	471	155	523	159	233	104	222	268	167	387	372	80
137.871	0	793	198	177	467	154	520	157	253	102	222	269	165	383	368	79
137.994	0	793	198	176	466	154	522	158	253	106	222	268	166	384	367	79
138.117	0	789	197	177	466	153	527	157	235	109	221	268	167	386	366	80
138.24	0	793	198	177	468	154	520	158	235	104	221	268	166	389	367	80
138.363	0	795	198	178	471	154	520	159	253	102	222	269	168	390	370	80
138.486	0	796	199	179	471	157	525	160	252	107	224	271	167	387	371	81
138.609	0	788	197	177	464	155	527	158	233	108	222	270	166	383	365	79
138.732	0	790	196	177	463	153	519	158	235	103	222	270	166	382	366	80
138.854	0	791	197	176	465	152	517	158	253	101	223	269	166	383	366	80
138.977	0	791	196	176	465	154	522	158	250	106	224	270	165	383	367	80
139.1	0	791	197	176	467	152	525	158	231	107	224	270	167	386	370	81
139.223	0	788	195	177	465	155	514	158	235	103	223	270	166	382	367	80
139.346	0	793	193	175	463	152	511	157	251	101	223	269	166	380	364	80
139.469	0	786	192	175	459	151	516	155	246	105	222	269	165	377	365	80
139.592	0	783	193	174	463	150	518	157	228	107	221	267	166	378	367	82
139.715	0	780	194	174	467	151	511	158	235	102	222	268	167	380	368	83
139.837	0	791	194	174	468	151	514	159	252	101	223	268	168	383	370	82
139.96	0	786	193	174	465	152	517	157	244	105	223	269	166	379	367	80
140.083	0	780	192	173	463	152	517	156	226	107	222	269	166	378	367	81
140.206	0	775	192	172	462	150	508	157	236	101	221	268	166	378	367	80
140.329	0	787	192	173	465	150	509	157	251	100	222	267	167	381	368	80
140.452	0	789	193	173	468	150	515	157	242	104	222	268	166	382	369	81
140.575	0	783	193	174	467	153	518	158	226	107	222	269	167	382	370	81
140.698	0	777	191	172	464	150	507	156	236	100	221	267	165	380	366	80
140.82	0	787	192	173	462	151	511	156	251	101	223	268	166	379	367	81
140.943	0	786	191	172	463	150	515	156	241	106	222	268	167	379	366	80
141.066	0	781	193	173	466	151	517	158	225	106	222	268	166	383	368	81
141.189	0	782	194	173	467	151	510	158	239	101	223	269	167	384	371	80
141.312	0	784	193	174	465	153	514	158	252	103	222	269	166	380	367	80
141.435	0	792	192	172	464	151	516	156	240	107	221	267	166	380	365	80
141.558	0	780	191	173	463	152	516	157	225	105	220	267	165	380	366	80
141.681	0	779	193	174	466	150	511	157	240	101	221	267	166	382	367	80
141.804	0	784	193	173	468	151	514	159	252	104	223	268	166	385	368	80
141.926	0	795	195	174	470	154	521	158	240	107	224	269	166	384	370	81
142.049	0	781	194	174	465	152	518	156	226	105	222	269	165	380	367	80
142.172	0	781	193	173	465	152	514	157	242	100	222	267	166	380	367	80
142.295	0	785	195	174	465	151	517	158	254	103	221	267	165	383	367	79
142.418	0	797	196	175	467	152	524	157	240	107	222	268	166	384	368	80
142.541	0	788	195	174	470	152	523	159	227	104	222	269	166	386	371	81
142.664	0	786	195	174	468	154	516	158	245	100	224	269	166	383	370	80
142.787	0	788	194	174	465	153	519	156	255	103	222	269	166	381	367	79
142.909	0	795	194	174	464	152	525	157	240	107	222	268	166	381	368	80
143.032	0	794	195	174	466	151	521	158	228	105	222	268	166	383	369	81
143.155	0	788	196	175	468	153	518	159	246	101	222	268	166	386	371	80
143.278	0	793	197	176	470	155	523	160	255	105	224	269	167	386	373	80
143.401	0	798	195	176	465	154	524	158	238	108	223	269	166	381	368	81
143.524	0	797	196	175	465	153	522	157	228	104	222	267	165	382	368	81
143.647	0	790	196	175	465	153	516	159	246	101	222	267	165	382	368	79
143.77	0	796	196	175	467	153	522	159	254	104	221	267	166	385	368	80
143.892	0	803	197	175	467	153	526	159	239	108	222	268	167	386	371	81
144.015	0	800	196	175	465	154	524	159	230	103	222	269	166	383	371	80
144.138	0	792	195	175	462	153	517	157	247	100	222	268	166	380	367	80
144.261	0	794	195	175	462	155	522	158	253	104	222	268	165	380	367	80
144.384	0	797	195	175	461	151	526	157	238	106	220	268	165	381	368	81
144.507	0	796	196	175	466	152	522	158	231	103	221	267	165	383	369	81
144.63	0	793	197	176	468	152	520	159	249	100	223	268	166	385	371	80
144.753	0	797	196	175	464	155	523	158	254	104	222	268	165	380	368	81
144.876	0	797	195	175	461	153	527	157	236	107	222	268	165	379	368	80
144.998	0	795	196	175	461	151	522	157	231	103	220	267	165	379	368	79
145.121	0	791	196	176	465	152	518	157	250	101	221	266	167	382	369	80
145.244	0	797	197	176	466	152	525	159	253	106	222	267	166	384	369	79
145.367	0	800	198	177	468	155	529	160	235	107	223	268	166	384	371	80
145.49	0	796	196	176	463	153	522	156	231	104	222	268	165	380	368	79
145.613	0	792	196	177	464	153	519	158	251	102	222	266	166	380	368	78
145.736	0	794	195	177	464	152	523	158	251	106	220	266	165	382	368	78
145.859	0	793	197	177	466	154	528	159	235	108	221	267	165	383	368	79
145.981	0	800	198	176	467	152	525	159	233	104	222	268	167	384	371	79
146.104	0	798	198	179	465	156	521	159	251	103	223	268	165	381	369	79
146.227	0	798	197	177	464	154	524	157	251	105	221	268	165	379	366	79
146.35	0	792	196	178	464	154	530	157	235	108	219	267	165	380	367	78
146.473	0	796	197	177	465	153	523	158	233	102	220	266	166	382	367	79
146.596	0	799	198	177	467	153	522	158	251	101	222	266	167	383	368	80
146.719	0	800	198	179	469	155	527	159	251	106	223	268	166	383	370	79
146.842	0	794	196	178	465	155	527	158	234	107	221	267	166	378	366	80
146.964	0	797	195	177	463	153	521	157	233	102	220	267	164	376	365	79
147.087	0	797	195	176	462	152	517	157	249	100	219	265	164	377	364	79
147.21	0	795	194	176	463	153	523	157	249	105	220	265	164	379	364	79
147.333	0	794	195	175	463	153	525	156	232	107	220	265	165	379	365	79
147.456	0	797	196	176	465	154	518	157	232	102	220	266	165	379	367	79
147.579	0	796	193	175	461	152	513	157	248	99	220	264	163	375	362	78
147.702	0	794	193	174	459	151	517	156	246	104	220	265	164	374	362	77
147.825	0	789	192	172	461	150	519	156	230	104	218	263	164	375	362	78
147.948	0	791	192	173	464	149	512	156	231	101	219	263	163	377	361	77
148.07	0	794	193	172	466	150	512	158	248	99	221	264	164	380	364	77
148.193	0	791	191	173	461	152	514	156	246	103	220	264	163	376	360	78
148.316	0	786	190	171	461	149	517	155	229	105	220	264	163	373	359	77
148.439	0	785	190	171	461	150	507	155	230	100	220	262	161	374	358	77
148.562	0	787	190	171	463	148	506	156	247	98	220	262	163	376	358	77
148.685	0	786	190	171	466	149	511	157	245	103	220	263	162	379	361	76
148.808	0	783	192	171	466	151	517	157	228	105	221	264	162	378	361	76
148.931	0	780	189	169	461	149	505	155	230	100	219	263	161	374	356	76
149.053	0	782	189	169	460	148	504	155	245	97	220	262	162	373	356	76
149.176	0	780	189	169	460	149	507	155	244	103	220	262	162	376	354	74
149.299	0	778	189	168	461	147	512	156	228	104	218	262	161	378	356	75
149.422	0	775	191	169	465	148	506	157	231	99	220	263	163	381	360	75
149.545	0	781	190	169	462	150	505	156	247	98	220	263	161	376	356	75
149.668	0	778	189	169	460	149	507	155	244	103	220	263	160	374	354	74
149.791	1	775	189	168	459	147	509	154	228	103	218	260	159	376	352	75
149.914	0	773	189	168	459	149	504	155	231	99	218	261	160	377	354	74
150.036	0	781	190	168	461	146	504	156	248	98	220	262	162	379	357	74
150.159	0	782	191	169	463	150	509	156	243	102	221	263	162	380	357	75
150.282	0	775	190	169	459	148	511	155	228	104	219	263	161	376	353	75
150.405	0	773	190	167	461	149	505	155	232	100	219	262	160	376	352	74
150.528	0	779	189	167	460	148	505	155	248	98	218	261	160	378	353	74
150.651	0	780	191	168	460	148	510	155	244	102	220	261	162	378	356	74
150.774	0	780	192	169	463	148	516	156	229	103	220	263	163	379	360	76
150.897	0	778	192	170	463	151	508	157	233	99	222	263	160	375	357	74
151.02	0	787	191	168	462	149	508	156	248	99	220	263	160	374	354	75
151.142	0	782	191	169	462	148	512	156	244	102	220	262	160	374	356	76
151.265	0	781	192	169	464	149	516	156	229	105	219	262	162	377	358	75
151.388	0	780	192	170	467	148	509	156	234	101	220	263	163	379	360	75
151.511	0	790	192	172	468	152	511	158	250	99	222	264	162	379	361	77
151.634	0	783	192	170	463	150	512	156	245	103	221	263	162	375	357	76
151.757	0	779	191	170	462	149	516	156	229	104	218	262	161	377	356	75
151.88	0	778	191	169	462	149	510	156	234	100	219	261	160	377	356	76
152.003	0	784	193	170	464	149	510	157	249	99	221	263	162	380	359	75
152.125	0	785	193	170	468	151	515	158	247	103	221	264	164	382	361	74
152.248	0	779	192	171	464	151	517	156	232	105	220	263	161	377	356	75
152.371	0	776	191	169	462	150	510	155	235	101	219	262	160	377	354	74
152.494	0	781	192	169	462	149	507	155	251	99	220	262	160	378	354	74
152.617	0	778	192	169	464	149	512	155	246	103	219	262	161	380	354	73
152.74	0	777	193	169	466	149	516	157	231	104	220	262	163	383	355	73
152.863	0	775	193	170	468	152	511	156	235	101	221	263	164	385	357	74
152.986	0	776	192	169	462	150	508	155	250	99	220	263	162	379	350	72
153.108	0	775	191	169	462	150	512	156	247	103	218	263	159	380	349	72
153.231	0	771	191	169	461	150	515	155	232	105	218	262	160	382	346	70
153.354	0	769	192	169	464	149	511	156	235	101	219	262	162	384	349	71
153.477	0	777	193	169	469	149	512	157	252	99	221	263	162	384	355	71
153.6	0	777	194	170	469	152	515	156	249	104	222	264	163	381	357	73
153.723	0	767	191	170	464	150	517	156	234	104	220	264	161	380	351	72
153.846	0	770	193	170	466	150	512	155	236	101	219	262	161	379	352	72
153.969	0	772	191	169	466	150	511	156	252	99	220	263	161	380	352	71
154.092	0	773	192	169	470	150	515	156	249	103	220	263	163	384	355	70
154.214	0	771	194	170	472	151	520	157	234	106	221	264	164	386	359	73
154.337	0	771	193	171	469	153	512	157	236	101	222	265	161	380	357	73
154.46	0	774	192	170	466	150	511	156	252	99	221	265	160	377	356	71
154.583	0	773	192	170	467	150	516	155	248	104	221	264	160	377	356	73
154.706	0	771	194	171	467	150	520	156	234	105	219	263	161	380	358	74
154.829	0	775	194	170	470	150	512	157	236	102	221	264	163	382	361	74
154.952	0	780	195	171	473	152	513	158	252	100	222	265	164	385	363	73
155.075	0	777	193	172	468	153	514	156	248	106	221	264	161	379	357	74
155.197	0	773	193	171	466	152	518	156	234	105	220	265	161	379	356	74
155.32	0	773	192	170	463	148	512	155	236	101	219	263	161	380	355	74
155.443	0	779	194	170	468	150	512	156	252	100	219	263	161	382	357	73
155.566	0	779	194	171	472	151	517	158	250	105	221	265	163	386	360	74
155.689	0	778	195	172	474	153	523	158	235	106	222	265	164	388	362	75
155.812	0	777	194	172	469	152	515	156	237	102	221	265	161	383	360	72
155.935	0	781	194	172	468	152	516	156	252	101	221	265	162	382	356	74
156.058	0	780	195	172	468	152	519	156	250	104	219	263	161	384	358	73
156.18	0	779	196	173	472	152	524	157	235	105	219	264	162	388	359	73
156.303	0	784	197	173	473	152	520	158	237	102	220	265	164	388	363	74
156.426	0	788	198	174	476	156	522	159	253	101	222	265	165	390	364	73
156.549	0	787	196	174	467	154	524	156	251	106	220	266	164	385	361	71
156.672	0	786	197	174	470	153	528	156	235	106	219	264	163	388	361	73
156.795	0	788	197	174	470	153	521	157	237	102	221	265	162	387	360	74
156.918	0	792	198	174	472	154	522	158	254	101	221	265	164	391	362	71
157.041	0	793	199	175	476	155	526	159	252	106	222	267	165	393	364	74
157.164	0	791	198	176	473	158	532	158	237	107	222	266	164	390	363	74
157.286	0	791	198	175	470	155	523	156	237	101	220	266	162	387	359	72
157.409	0	794	198	176	467	155	524	157	254	101	221	267	162	384	360	72
157.532	0	797	199	176	469	154	528	157	252	106	220	266	163	387	363	74
157.655	0	797	200	176	475	156	533	159	237	107	220	267	164	388	364	75
157.778	0	798	200	177	476	157	528	158	238	103	222	267	165	389	369	76
157.901	0	800	198	177	471	157	526	157	254	101	221	267	162	383	362	75
158.024	0	797	198	176	468	157	529	157	252	105	221	267	162	382	361	76
158.147	0	795	198	176	465	155	533	155	235	108	220	266	162	382	362	75
158.269	0	797	199	177	469	155	528	157	237	102	219	265	163	385	364	76
158.392	0	800	200	177	472	156	528	158	253	101	221	266	164	386	366	77
158.515	0	800	200	179	472	158	532	157	253	105	222	266	164	385	367	76
158.638	0	794	199	178	468	156	533	157	236	106	220	266	163	381	364	76
158.761	0	796	198	177	467	156	527	156	236	101	219	265	162	382	363	76
158.884	0	798	198	177	468	156	526	156	253	101	220	264	162	382	363	77
159.007	0	798	199	178	469	156	530	158	251	106	219	265	163	383	365	77
159.13	0	797	199	178	468	155	538	157	236	107	221	266	164	385	368	77
159.252	0	799	199	178	469	158	529	157	236	102	221	266	163	381	366	78
159.375	0	800	198	178	467	155	526	157	252	100	220	265	163	381	365	76
159.498	0	798	198	177	467	156	531	157	251	105	219	264	160	380	363	76
159.621	0	796	199	178	468	155	535	157	236	106	219	264	162	384	364	77
159.744	0	799	200	178	471	155	527	157	236	102	219	265	163	385	367	77
159.867	0	800	199	178	471	159	527	159	253	101	221	266	162	384	368	77
159.99	0	795	198	178	467	156	528	156	252	105	219	266	162	382	364	76
160.113	0	793	198	177	466	156	534	156	235	106	218	264	162	382	363	76
160.236	0	794	197	177	466	155	526	156	236	102	217	263	161	384	362	75
160.358	0	797	198	178	468	154	525	157	253	101	220	264	162	386	363	75
160.481	0	797	199	178	470	156	528	157	252	105	220	265	163	387	365	75
160.604	0	791	197	176	466	157	530	156	236	106	219	264	160	381	360	74
160.727	0	788	194	175	462	155	520	155	235	101	219	263	160	378	359	75
160.85	0	787	194	174	459	152	517	154	250	99	218	262	161	377	357	74
160.973	0	788	193	172	462	151	520	154	248	104	219	262	159	379	357	74
161.096	0	782	193	172	464	151	522	155	234	104	218	261	160	380	359	74
161.219	0	785	193	172	466	153	515	155	232	100	219	261	161	382	361	75
161.341	0	780	191	171	460	152	509	153	249	97	217	260	159	375	355	74
161.464	0	777	189	169	454	148	510	152	247	102	216	259	158	371	353	72
161.587	0	769	188	167	457	148	511	152	230	102	217	259	156	371	352	73
161.71	0	770	187	166	459	147	503	152	228	98	215	257	157	375	353	74
161.833	0	772	188	166	462	146	501	153	245	96	216	258	158	376	356	74
161.956	0	771	189	166	462	148	505	153	245	101	219	259	159	377	359	73
162.079	0	763	187	165	458	147	506	152	228	101	216	258	156	371	352	73
162.202	0	764	186	163	457	146	497	151	227	97	215	257	156	371	350	73
162.324	0	764	185	162	457	144	495	151	243	95	216	257	156	372	352	71
162.447	0	764	186	162	459	144	498	152	243	100	216	257	157	376	354	73
162.57	0	760	187	162	462	145	504	152	227	102	216	257	159	377	356	72
162.693	0	766	188	164	464	147	498	152	227	97	217	257	159	379	357	73
162.816	0	764	186	162	458	144	494	151	244	95	215	257	156	374	351	72
162.939	0	763	186	162	460	144	498	151	244	100	216	258	157	375	352	71
163.062	0	759	187	161	460	143	502	152	227	102	215	257	157	376	352	70
163.185	0	764	187	161	463	144	496	152	228	97	217	257	158	379	354	72
163.308	0	768	189	162	466	144	495	154	245	97	219	259	159	381	357	71
163.43	0	768	189	164	466	147	501	153	245	101	218	258	159	379	356	72
163.553	0	764	187	163	461	146	502	152	228	102	216	257	156	378	351	72
163.676	0	767	188	162	458	145	497	152	227	97	216	258	157	376	352	70
163.799	0	769	189	161	462	143	495	153	245	96	217	258	158	379	354	71
163.922	0	772	189	163	466	145	501	153	245	102	218	259	160	382	357	70
164.045	0	770	191	164	469	146	508	154	231	103	219	261	162	384	360	72
164.168	0	774	192	165	468	150	501	154	231	99	219	259	159	382	357	71
164.291	0	774	190	164	464	146	498	154	246	97	218	258	158	381	352	72
164.413	0	773	191	164	465	147	504	153	246	101	217	258	157	383	352	72
164.536	0	771	189	164	466	146	509	154	230	102	218	260	159	385	353	71
164.659	0	777	191	165	468	147	504	155	231	98	219	260	161	387	356	70
164.782	0	780	192	166	472	147	503	156	248	98	221	260	162	390	358	69
164.905	0	780	193	167	471	152	509	155	248	103	221	261	160	388	356	71
165.028	0	775	191	167	467	148	512	154	232	104	218	261	160	387	351	71
165.151	0	780	191	167	469	149	507	154	231	100	218	260	160	387	351	70
165.274	0	781	192	167	469	149	506	155	249	98	219	260	160	389	352	69
165.396	0	783	193	168	472	149	512	156	250	103	220	261	162	391	355	71
165.519	0	783	193	170	476	150	519	156	234	105	221	264	164	394	358	72
165.642	0	786	194	171	476	153	513	155	235	101	222	264	163	393	358	70
165.765	0	784	192	170	470	152	511	155	251	99	222	264	160	388	352	70
165.888	0	785	194	170	472	151	518	155	251	104	221	263	161	388	355	71
166.011	0	783	194	172	473	151	523	156	235	106	220	264	161	392	356	72
166.134	0	789	195	171	477	152	518	157	235	101	221	264	164	395	358	71
166.257	0	792	197	173	480	152	519	158	253	100	223	265	165	397	361	71
166.38	0	792	198	174	481	157	525	159	253	105	224	266	166	397	363	72
166.502	0	789	196	174	476	154	529	156	237	107	223	267	163	392	357	72
166.625	0	792	195	175	477	155	525	157	236	102	221	265	163	396	358	72
166.748	0	793	197	174	477	154	523	157	255	101	222	265	163	396	358	72
166.871	0	795	197	175	479	157	529	157	254	105	223	266	165	397	361	72
166.994	0	797	202	175	477	154	534	158	237	107	224	269	167	392	373	75
167.117	0	802	201	177	479	157	526	158	237	102	226	268	166	389	375	75
167.24	0	799	199	176	477	156	524	158	254	102	225	268	163	387	369	75
167.363	0	799	199	176	478	157	530	158	253	106	223	267	164	389	369	77
167.485	0	797	200	177	479	156	535	158	237	107	223	267	165	391	371	77
167.608	0	800	200	177	481	157	529	158	237	103	224	267	167	393	374	78
167.731	0	804	202	179	483	157	529	159	255	102	226	269	168	395	378	77
167.854	0	801	201	179	476	161	533	158	254	106	224	268	165	388	373	78
167.977	0	797	199	179	474	155	537	157	236	107	224	268	165	387	371	78
168.1	0	800	199	178	476	156	530	158	237	103	223	267	164	389	371	79
168.223	0	802	199	179	477	157	529	158	254	102	223	266	166	391	372	79
168.346	0	801	200	178	480	158	534	159	252	106	223	267	166	392	375	78
168.468	0	800	201	180	480	160	540	158	237	108	224	267	165	392	376	79
168.591	0	798	199	179	475	157	529	157	238	102	222	268	165	388	371	78
168.714	0	799	199	178	475	157	528	157	254	101	223	268	164	387	371	78
168.837	0	799	199	177	475	157	533	157	251	106	222	266	164	388	370	78
168.96	0	796	200	178	477	157	538	157	235	107	222	265	164	391	372	78
169.083	0	800	201	178	479	157	531	159	238	102	224	266	166	394	375	78
169.206	0	803	199	179	477	159	530	157	253	100	223	266	165	388	372	78
169.329	0	799	198	178	474	157	533	156	251	104	223	267	163	387	370	77
169.452	0	796	199	178	473	157	537	156	234	106	222	267	163	387	369	77
169.574	0	793	199	178	475	156	528	157	238	101	221	266	162	389	370	77
169.697	0	804	200	178	477	157	527	158	255	99	222	265	164	393	371	77
169.82	0	800	200	177	474	159	532	157	250	103	223	266	164	390	372	77
169.943	0	795	198	178	473	157	534	156	233	106	221	266	163	389	369	76
170.066	0	792	198	177	474	156	526	157	238	101	221	264	162	389	369	77
170.189	0	800	198	175	474	156	524	157	254	100	222	265	162	390	369	76
170.312	0	799	199	176	474	157	528	158	248	104	223	265	162	390	370	77
170.435	0	795	199	175	473	157	532	156	232	105	222	265	163	390	371	78
170.557	0	789	197	176	469	155	521	154	239	102	221	265	162	386	367	76
170.68	0	799	196	175	470	155	521	156	253	99	222	264	161	385	367	76
170.803	0	795	196	174	471	154	523	156	247	102	220	263	162	387	365	76
170.926	0	792	196	173	473	154	525	156	230	104	219	262	161	389	366	77
171.049	0	789	197	173	475	153	518	156	238	99	220	263	162	389	368	76
171.172	0	796	196	175	473	156	518	155	253	98	222	263	161	385	365	76
171.295	0	792	194	172	470	152	519	154	244	100	220	263	160	383	363	75
171.418	0	787	194	171	468	154	521	154	228	103	220	262	158	382	361	76
171.54	0	784	194	170	467	149	511	153	237	99	219	261	158	384	362	76
171.663	0	794	194	170	472	151	514	156	251	97	220	260	160	386	366	76
171.786	0	796	195	171	472	154	519	156	244	100	221	261	160	386	366	76
171.909	0	786	194	170	469	151	518	154	227	102	219	261	158	381	361	76
172.032	0	782	193	170	468	151	511	155	236	97	219	259	158	382	361	75
172.155	0	792	194	169	467	151	511	153	251	97	219	259	158	383	361	75
172.278	0	792	195	169	470	151	516	155	242	100	219	260	159	385	364	76
172.401	0	788	195	170	473	151	520	156	227	102	220	260	160	387	366	76
172.524	0	783	195	170	470	154	512	156	236	97	221	261	159	383	363	76
172.646	0	793	195	169	468	150	512	154	252	96	219	259	157	383	361	75
172.769	0	792	194	169	469	152	515	154	243	101	219	260	156	383	361	75
172.892	0	785	194	169	468	152	519	155	227	102	218	260	159	384	362	75
173.015	0	783	195	169	467	151	513	155	238	97	219	261	159	385	364	75
173.138	0	794	195	170	467	153	515	156	253	97	221	262	160	384	365	75
173.261	0	790	194	169	461	151	517	154	243	101	218	260	159	382	360	74
173.384	0	785	195	171	465	150	520	155	227	102	218	259	157	382	363	75
173.507	0	783	195	170	469	150	512	155	237	98	218	260	158	382	365	76
173.629	0	795	195	170	473	152	516	157	253	98	220	260	159	385	368	75
173.752	0	796	196	170	476	151	520	156	243	102	222	261	160	387	370	77
173.875	0	788	195	171	471	154	522	156	229	102	222	262	159	382	366	77
173.998	0	784	194	171	469	152	513	155	239	97	219	259	158	382	364	77
174.121	0	794	195	170	466	152	517	156	252	98	219	260	158	380	365	76
174.244	0	796	195	170	469	151	521	156	243	102	219	259	159	382	367	77
174.367	0	787	196	172	472	152	523	156	228	102	220	261	160	384	369	77
174.49	0	787	197	173	474	154	517	156	239	97	220	261	160	384	371	77
174.612	0	793	194	172	469	152	518	156	253	97	221	260	159	378	366	76
174.735	0	796	195	172	469	152	521	155	243	102	219	260	158	379	364	76
174.858	0	783	194	171	469	152	523	156	228	103	218	260	157	381	364	76
174.981	0	784	195	172	472	151	517	156	240	97	219	261	160	384	366	76
175.104	0	795	196	171	472	153	522	156	254	99	221	261	160	386	368	75
175.227	0	794	196	174	471	155	526	156	244	102	221	261	160	384	368	77
175.35	0	785	194	172	469	153	525	155	228	103	219	260	159	383	363	77
175.473	0	781	193	173	469	154	518	156	239	97	219	261	158	382	363	76
175.596	0	792	195	172	468	152	520	155	253	99	219	260	159	382	364	76
175.718	0	794	195	173	472	151	524	157	242	102	220	260	161	384	367	76
175.841	11	789	195	174	475	155	525	157	228	104	220	261	161	385	369	78
175.964	0	781	193	174	471	154	514	156	239	98	220	260	159	381	363	77
176.087	0	788	193	173	470	152	518	155	252	99	221	260	159	379	363	76
176.21	0	793	193	173	470	152	522	155	241	102	218	259	159	382	362	76
176.333	0	780	193	174	469	152	524	155	226	102	219	260	159	383	364	76
176.456	0	780	194	173	474	152	516	157	239	98	221	261	161	385	367	75
176.579	0	783	194	173	473	156	519	156	252	99	221	261	161	382	366	76
176.701	0	790	191	172	468	152	519	155	240	102	219	261	158	378	361	76
176.824	0	776	192	172	469	152	520	154	225	102	218	258	156	380	360	75
176.947	0	773	192	172	465	152	512	154	238	97	219	259	157	378	359	75
177.07	0	779	191	172	466	152	516	155	249	98	219	259	159	380	363	76
177.193	0	788	192	173	469	153	520	155	241	103	220	259	160	381	364	76
177.316	0	773	191	172	464	152	518	154	225	101	219	260	158	376	359	75
177.439	0	769	190	170	464	151	510	153	237	97	219	259	157	377	358	74
177.562	0	771	189	170	464	151	512	154	250	98	218	258	157	379	356	74
177.684	0	783	191	170	466	150	516	155	239	102	217	258	157	382	360	74
177.807	0	773	192	169	471	149	517	155	224	101	219	259	159	385	362	74
177.93	0	774	193	170	472	152	511	156	238	97	219	258	158	383	361	75
178.053	0	776	190	169	471	150	511	155	250	97	220	259	157	379	357	73
178.176	0	786	191	169	471	151	516	154	237	101	218	259	156	380	358	74
178.299	0	775	191	169	471	150	514	154	222	100	219	258	158	382	359	75
178.422	0	777	193	169	474	149	508	155	237	96	220	258	158	384	362	74
178.545	0	783	193	170	476	152	512	156	250	98	222	259	159	385	364	74
178.668	0	790	191	169	472	151	513	154	238	101	220	261	157	380	358	74
178.79	0	780	192	169	470	149	514	154	223	101	218	258	158	381	358	74
178.913	0	778	192	168	471	150	506	154	237	96	220	258	157	382	359	74
179.036	0	784	194	168	470	150	509	155	250	97	220	259	159	383	361	73
179.159	0	797	196	169	473	150	514	156	238	101	220	260	159	384	365	76
179.282	0	784	193	169	471	151	512	155	224	100	219	259	158	381	359	75
179.405	0	782	192	168	469	150	505	155	238	96	219	257	157	380	358	75
179.528	0	786	193	168	470	149	507	155	251	97	219	257	157	381	359	74
179.651	0	797	193	167	471	149	511	156	236	100	219	257	159	383	360	74
179.773	0	787	195	168	474	149	512	155	224	100	220	258	159	385	363	75
179.896	0	787	194	169	473	152	505	156	238	96	221	259	158	381	360	75
180.019	0	785	192	168	468	150	506	154	250	98	219	258	156	379	356	74
180.142	0	797	192	166	467	148	510	154	236	101	219	258	156	379	357	75
180.265	0	785	192	167	470	147	509	155	223	99	218	257	156	381	357	74
180.388	0	785	193	167	471	148	502	155	238	95	219	257	159	383	360	75
180.511	0	786	194	166	470	151	507	155	250	98	220	258	158	381	361	74
180.634	0	794	192	166	467	149	508	154	235	99	219	257	155	377	356	74
180.756	0	781	192	166	462	146	506	153	221	98	216	256	155	375	356	74
180.879	0	781	191	165	465	147	499	154	238	94	219	257	155	377	357	74
181.002	0	783	191	165	468	147	503	155	249	96	218	255	156	380	359	74
181.125	0	789	192	166	470	148	508	155	235	100	220	257	157	380	360	74
181.248	0	782	190	165	463	147	504	153	221	97	216	255	155	375	354	75
181.371	0	777	191	164	466	146	497	153	239	94	218	255	155	377	354	74
181.494	0	777	190	163	466	146	500	153	248	95	218	255	154	378	354	73
181.617	0	783	191	163	468	146	504	153	232	99	217	256	157	379	356	74
181.74	0	782	191	164	468	147	503	154	221	97	217	256	157	381	358	74
181.862	0	772	190	165	465	146	494	153	238	93	216	255	153	377	352	73
181.985	0	774	189	162	464	145	499	153	246	95	217	254	153	377	351	72
182.108	0	776	189	163	464	145	501	152	231	99	216	254	154	378	351	73
182.231	0	776	189	161	465	145	500	152	220	96	215	254	156	379	353	73
182.354	0	771	190	162	467	145	493	154	239	93	219	254	157	382	355	73
182.477	0	771	189	163	462	147	499	152	247	95	217	255	155	375	350	73
182.6	0	774	188	162	460	143	500	151	229	99	215	253	152	374	349	72
182.723	0	771	187	162	463	144	496	151	219	96	215	253	153	376	350	72
182.845	0	765	189	161	464	144	491	153	237	93	216	252	155	378	351	73
182.968	0	769	189	161	466	145	497	153	245	95	217	254	155	380	354	72
183.091	0	774	190	162	463	147	501	151	229	98	216	253	154	376	351	72
183.214	0	769	187	161	461	144	496	152	218	94	214	253	153	374	348	70
183.337	0	765	187	162	461	144	491	152	237	92	216	253	153	374	349	72
183.46	0	767	188	161	464	143	496	152	245	94	216	253	154	377	351	72
183.583	0	773	189	161	466	144	501	152	229	97	216	253	155	379	354	73
183.706	0	771	190	162	466	147	500	153	220	94	217	254	155	379	355	73
183.828	0	764	189	161	463	144	494	152	239	91	215	253	153	375	349	72
183.951	0	767	189	161	463	145	498	152	245	95	215	252	153	377	349	71
184.074	0	772	189	163	462	144	501	152	229	98	216	254	155	377	350	73
184.197	0	771	189	161	467	144	499	154	222	95	217	254	156	381	353	71
184.32	0	767	190	164	470	147	497	154	241	92	219	254	158	382	354	72
184.443	0	769	190	163	466	146	500	153	246	95	218	256	153	377	350	72
184.566	0	773	189	164	465	146	505	153	228	98	216	254	154	379	351	72
184.689	0	772	190	162	465	145	499	152	222	94	215	254	154	379	350	71
184.812	0	768	191	163	468	145	495	154	240	92	217	255	157	381	354	69
184.934	0	775	193	164	470	146	504	155	246	96	219	256	158	384	356	73
185.057	0	778	191	165	467	149	508	153	229	99	217	255	155	379	353	73
185.18	0	774	191	165	465	147	502	152	222	94	217	255	154	378	350	71
185.303	0	769	190	165	464	146	498	152	242	93	217	255	154	378	350	72
185.426	0	776	191	164	466	147	504	154	247	96	217	255	156	381	352	73
185.549	0	779	192	166	470	147	510	154	229	99	218	255	157	383	355	74
185.672	0	780	193	167	470	150	507	154	223	96	218	256	158	383	357	72
185.795	0	773	192	166	467	148	502	154	243	94	217	256	155	379	351	72
185.917	0	778	192	167	466	149	508	154	246	98	218	255	156	380	352	74
186.04	0	782	193	168	468	148	513	155	229	99	218	257	156	381	353	73
186.163	0	782	194	167	470	149	509	155	225	96	219	256	159	384	357	74
186.286	0	779	195	169	470	152	508	155	244	94	219	258	160	384	359	73
186.409	0	785	193	169	467	150	513	154	247	98	219	258	158	380	355	73
186.532	0	786	194	170	470	150	518	156	229	101	217	258	157	382	354	73
186.655	0	785	194	170	470	149	512	155	226	97	218	258	157	384	355	72
186.778	0	782	195	171	473	151	510	156	246	95	220	259	159	386	357	73
186.9	0	787	197	171	475	152	517	158	249	100	221	260	161	388	361	74
187.023	0	790	197	173	471	154	522	155	232	102	219	260	158	384	356	73
187.146	0	787	196	172	472	152	515	155	228	98	219	258	158	387	355	73
187.269	0	785	196	173	471	153	513	155	247	96	219	259	158	387	356	73
187.392	0	788	197	174	470	154	520	156	249	101	219	259	160	387	357	74
187.515	0	795	198	174	475	153	527	157	233	104	222	261	161	389	361	74
187.638	0	792	197	174	473	156	519	158	230	99	222	261	159	384	357	72
187.761	0	786	197	175	471	154	516	157	248	98	220	260	158	385	355	74
187.884	0	790	198	176	471	155	522	156	250	102	219	261	159	384	356	73
188.006	0	789	197	175	473	154	526	157	233	103	219	261	161	387	357	76
188.129	0	795	199	175	475	154	523	157	230	101	220	261	161	389	361	74
188.252	0	790	198	177	472	158	521	157	249	98	222	262	161	385	361	73
188.375	0	792	197	176	471	154	523	156	249	102	221	261	158	382	356	75
188.498	0	789	197	176	471	156	529	156	232	104	219	261	157	383	357	72
188.621	0	792	198	176	472	154	521	156	230	100	219	260	159	386	357	74
188.744	0	792	198	177	472	155	520	157	248	97	220	261	161	387	359	76
188.867	0	794	199	177	475	156	527	157	249	103	223	262	162	387	364	76
188.989	0	788	198	177	472	156	529	157	233	103	220	262	160	383	358	75
189.112	0	790	197	177	472	155	523	156	229	98	220	262	159	383	358	76
189.235	0	792	198	176	471	155	521	156	249	97	221	262	158	384	359	75
189.358	0	792	199	178	475	155	527	157	250	102	220	261	160	386	360	76
189.481	0	791	200	177	477	156	533	157	233	104	220	262	162	389	364	75
189.604	0	792	200	179	475	158	524	157	232	99	221	262	160	383	361	75
189.727	0	792	200	177	473	156	520	156	249	97	220	262	159	384	359	74
189.85	0	792	199	176	473	156	525	156	249	101	220	261	159	384	360	74
189.972	0	789	200	177	474	155	530	156	232	103	219	261	162	387	361	75
190.095	0	794	200	178	476	157	523	158	232	99	220	262	163	389	363	75
190.218	0	795	201	178	473	158	522	156	250	97	222	262	161	384	363	75
190.341	0	793	199	177	471	155	524	156	249	102	221	262	160	383	359	74
190.464	0	788	199	177	470	157	529	156	232	103	219	261	160	383	359	74
190.587	0	791	200	177	469	155	521	155	232	98	219	262	160	383	360	74
190.71	0	794	200	177	469	155	520	156	249	97	219	261	163	386	364	73
190.833	0	795	201	177	472	157	525	157	248	102	221	263	162	385	365	75
190.956	0	789	200	177	467	156	527	155	232	103	218	262	161	381	360	74
191.078	0	791	200	177	467	154	519	155	232	97	219	261	158	382	359	75
191.201	0	792	200	177	468	155	518	155	250	96	218	260	160	384	360	74
191.324	0	793	200	175	471	154	524	157	247	101	219	260	161	386	362	74
191.447	0	792	201	175	474	154	528	157	232	103	219	261	162	388	365	75
191.57	0	791	201	176	474	156	521	157	233	98	221	261	160	383	363	76
191.693	0	794	200	176	472	153	517	156	250	96	219	259	158	383	359	75
191.816	0	791	200	175	473	154	522	155	247	100	219	260	159	384	359	74
191.939	0	790	200	174	474	154	525	157	230	102	219	261	160	386	361	75
192.061	0	794	201	175	476	154	517	156	233	99	219	259	161	388	364	75
192.184	0	799	202	176	477	157	519	157	251	96	221	261	162	387	366	74
192.307	0	795	200	176	474	154	521	156	246	100	220	261	159	382	360	75
192.43	0	790	201	175	469	155	526	155	229	103	218	260	160	382	361	74
192.553	0	791	200	175	471	152	519	156	233	97	218	259	159	385	362	75
192.676	0	802	202	176	475	153	519	157	252	96	220	259	161	386	364	75
192.799	0	800	202	175	478	155	524	159	247	100	220	261	163	389	366	76
192.922	0	795	200	176	476	156	527	157	230	102	220	260	160	385	363	75
193.044	0	792	201	175	475	154	518	156	234	98	220	260	159	384	361	74
193.167	0	801	201	176	474	155	518	156	250	97	220	261	160	385	362	73
193.29	0	796	200	175	471	154	522	155	246	100	219	260	162	386	364	74
193.413	0	796	201	175	475	154	527	157	229	103	220	261	161	387	365	75
193.536	0	794	201	176	474	156	518	156	235	98	220	261	161	385	365	76
193.659	0	801	199	175	471	154	516	155	250	96	220	260	161	382	361	75
193.782	0	795	198	174	469	154	521	155	245	100	219	261	159	381	359	75
193.905	0	790	197	174	470	152	522	155	228	102	218	260	159	384	359	75
194.028	0	788	199	174	473	153	512	156	234	98	220	260	161	385	362	75
194.15	0	797	198	174	474	153	514	157	250	96	221	261	161	384	362	75
194.273	0	790	195	173	469	154	516	154	243	100	219	260	160	380	357	74
194.396	0	784	194	173	468	151	517	153	227	102	219	260	157	379	354	74
194.519	0	779	194	170	468	150	506	153	232	97	218	258	157	380	355	74
194.642	0	788	194	169	468	149	507	155	249	96	218	258	158	382	356	74
194.765	0	784	194	169	468	151	512	154	242	99	218	259	161	382	359	74
194.888	0	778	192	169	465	151	513	153	224	101	219	259	158	377	356	75
195.011	0	773	191	169	465	149	503	154	231	97	216	257	156	376	352	74
195.133	0	780	190	169	464	149	502	153	248	95	217	257	156	376	353	74
195.256	0	779	191	168	463	147	507	153	240	99	216	257	158	378	353	74
195.379	0	776	191	168	467	147	510	154	224	101	217	257	158	381	357	73
195.502	0	771	191	168	467	151	501	154	230	97	217	258	158	378	356	74
195.625	0	777	190	167	463	149	500	153	247	94	218	258	156	376	352	73
195.748	0	775	190	166	462	147	504	153	238	97	216	257	157	376	353	73
195.871	0	770	190	166	464	147	505	152	221	101	215	257	156	378	353	74
195.994	0	768	189	165	467	146	497	153	231	96	216	257	158	380	356	72
196.116	0	777	190	167	467	150	499	153	246	94	218	257	157	378	356	74
196.239	0	773	188	165	461	146	501	151	237	98	216	256	155	374	352	75
196.362	0	764	187	164	462	147	504	152	220	99	214	254	155	373	353	72
196.485	0	762	188	164	463	145	492	152	229	95	216	256	156	373	353	73
196.608	0	771	189	164	465	145	495	153	244	93	216	256	157	377	356	73
196.731	0	773	189	164	466	147	499	153	237	97	218	256	158	377	358	75
196.854	0	762	187	163	460	146	499	151	219	99	215	255	154	371	351	75
196.977	0	757	186	162	460	143	490	151	228	94	214	254	154	372	352	74
197.1	0	765	186	161	461	144	491	151	242	93	214	253	155	374	350	71
197.222	0	767	186	162	462	143	495	151	234	96	214	254	156	376	352	73
197.345	0	761	187	160	465	144	497	151	217	98	215	254	157	378	356	74
197.468	0	757	187	162	462	145	489	151	227	93	215	253	154	373	352	72
197.591	0	765	185	160	459	143	490	150	243	92	215	253	154	373	349	71
197.714	0	764	186	161	460	143	494	150	233	96	213	252	154	373	350	72
197.837	0	762	187	160	461	142	495	150	217	97	213	253	154	375	352	72
197.96	0	763	187	161	463	142	486	152	227	92	214	254	156	377	354	72
198.083	0	773	188	161	463	146	489	151	243	92	217	254	156	376	354	71
198.205	0	771	187	161	458	142	493	150	232	95	214	254	154	370	350	73
198.328	0	764	187	160	461	143	495	150	217	96	213	252	154	373	351	73
198.451	0	761	187	160	461	143	487	151	227	92	214	252	156	376	352	74
198.574	0	774	187	162	463	142	491	152	243	91	215	254	156	376	354	73
198.697	0	774	189	162	466	145	496	152	234	97	216	254	157	378	356	74
198.82	0	766	188	162	463	145	496	151	218	98	214	253	155	375	351	73
198.943	0	765	187	161	463	144	490	152	229	92	214	253	155	376	353	73
199.066	0	776	189	163	463	144	493	152	244	93	215	254	156	378	352	73
199.188	0	777	190	162	466	144	497	153	235	96	215	255	157	378	356	74
199.311	0	773	190	164	468	146	500	153	220	99	216	256	158	382	359	73
199.434	0	770	190	164	465	148	492	153	231	93	216	256	157	377	355	73
199.557	0	781	190	165	464	146	494	153	246	92	216	256	156	376	351	72
199.68	0	781	189	164	464	146	496	153	236	98	215	254	157	379	351	74
199.803	0	776	189	165	466	147	492	154	222	99	216	255	158	384	349	73
199.926	0	775	190	164	467	146	490	154	234	95	217	256	160	389	347	71
200.049	0	782	191	167	468	149	495	155	248	95	219	256	160	389	346	70
200.172	0	785	189	167	465	149	496	154	238	100	216	256	157	386	339	70
200.294	0	777	190	166	463	149	501	153	224	101	214	256	158	385	342	70
200.417	0	776	192	167	467	148	494	155	235	96	216	257	159	386	344	69
200.54	0	785	192	167	469	150	498	155	248	97	218	257	162	389	347	71
200.663	0	791	194	169	471	152	504	156	240	102	220	259	162	389	350	70
200.786	0	782	193	169	464	150	505	154	225	102	218	259	159	383	346	71
200.909	0	784	194	170	467	148	500	155	236	97	218	259	158	384	350	73
201.032	0	787	192	170	468	150	504	155	250	97	218	258	159	384	353	71
201.155	0	798	194	170	469	152	510	156	240	102	219	260	160	385	357	74
201.277	0	789	195	171	471	151	514	157	225	103	219	260	162	386	362	74
201.4	0	787	195	173	470	153	505	156	239	96	220	260	159	382	358	72
201.523	0	789	194	172	469	151	509	156	251	100	218	260	160	382	356	74
201.646	0	800	194	172	470	151	511	156	240	103	218	260	160	384	357	74
201.769	0	790	195	173	471	152	514	156	226	101	218	261	163	385	359	73
201.892	0	790	197	173	473	153	508	158	239	97	221	261	164	387	363	74
202.015	0	791	195	174	467	154	510	156	252	98	220	262	160	382	360	75
202.138	0	801	195	173	467	152	514	155	238	103	219	261	159	383	358	75
202.26	0	788	195	174	466	152	514	156	226	102	217	260	160	383	358	76
202.383	0	787	194	173	469	151	509	157	239	97	219	261	162	384	360	75
202.506	0	793	196	174	473	152	512	158	252	99	221	262	163	387	364	75
202.629	0	802	196	175	470	155	516	156	239	104	219	261	160	382	362	77
202.752	0	788	195	175	466	152	515	155	226	101	217	261	159	380	359	76
202.875	0	785	194	175	467	152	508	157	240	98	219	261	160	380	359	76
202.998	0	789	194	173	470	152	511	157	252	99	218	260	161	383	360	75
203.121	0	799	195	174	472	152	516	158	239	103	219	262	163	385	364	76
203.244	0	787	195	175	470	155	515	156	225	102	219	260	161	381	363	77
203.366	0	785	196	173	464	150	507	154	240	96	218	260	160	380	360	76
203.489	0	788	195	174	467	152	511	155	251	99	219	260	160	380	360	75
203.612	0	798	195	173	468	151	516	156	237	102	218	261	161	383	362	75
203.735	0	791	197	174	472	151	514	156	224	102	218	261	162	385	365	76
203.858	0	787	195	174	471	155	509	157	241	97	219	262	162	383	364	76
203.981	0	788	193	174	464	152	510	155	251	99	219	261	160	379	361	75
204.104	0	797	196	174	467	152	514	155	236	102	218	261	160	381	361	75
204.227	0	791	194	172	468	151	512	155	224	100	217	260	160	383	362	76
204.349	0	785	194	172	470	151	505	156	241	97	218	260	161	384	364	76
204.472	0	788	196	172	470	154	508	155	251	99	219	261	161	382	364	76
204.595	0	791	193	172	466	150	510	155	235	104	218	260	160	381	359	76
204.718	0	789	192	171	467	152	505	154	223	101	218	260	159	381	359	76
204.841	0	782	193	170	467	150	500	154	241	97	217	260	159	383	360	75
204.964	0	786	194	171	469	150	505	156	250	98	218	260	161	385	363	76
205.087	0	790	194	170	468	153	508	155	235	102	219	260	161	383	361	75
205.21	0	786	193	169	463	147	503	152	222	100	218	259	159	378	358	75
205.332	0	779	191	169	464	148	497	153	240	95	216	258	157	378	359	76
205.455	0	781	192	168	463	149	499	153	247	98	218	259	158	378	359	75
205.578	0	790	193	168	465	147	503	155	232	101	217	258	159	380	361	75
205.701	0	787	192	168	466	150	500	154	222	98	217	259	159	379	360	76
205.824	0	777	191	168	462	148	491	153	240	95	217	257	159	376	358	75
205.947	0	779	189	166	458	145	496	153	246	97	217	257	156	370	358	74
206.07	0	784	189	166	463	145	499	153	230	100	216	256	157	373	359	78
206.193	0	783	190	164	466	146	497	153	221	97	215	256	159	377	360	75
206.316	0	778	192	166	467	148	492	155	239	94	216	256	159	377	362	76
206.438	0	778	189	165	463	146	494	153	246	96	216	255	156	373	358	74
206.561	0	782	190	164	463	146	499	153	229	99	215	255	157	374	357	75
206.684	0	780	189	163	459	145	494	152	219	96	214	256	155	373	357	76
206.807	0	776	190	163	463	144	489	154	239	94	214	255	157	376	359	75
206.93	0	781	191	164	464	146	496	154	245	96	216	255	158	377	360	76
207.053	0	783	190	164	458	146	497	152	228	99	215	255	155	371	356	74
207.176	0	781	190	163	459	144	493	152	221	96	213	254	155	371	356	76
207.299	0	775	190	163	459	144	488	152	239	93	214	255	155	372	356	72
207.421	0	782	191	163	461	144	494	152	244	96	214	254	156	375	357	74
207.544	0	785	192	164	463	145	498	153	228	99	214	255	158	377	361	74
207.667	0	783	190	164	460	147	494	153	222	96	213	254	155	373	357	74
207.79	0	776	189	163	458	144	489	152	241	93	213	253	154	370	354	74
207.913	0	781	190	164	458	144	495	152	244	96	211	252	155	371	355	74
208.036	0	784	189	163	459	144	500	152	226	99	212	253	156	373	355	74
208.159	0	784	190	164	461	144	495	153	223	96	213	254	157	375	358	74
208.282	0	780	191	165	461	146	493	153	241	94	214	254	157	374	359	74
208.404	0	783	190	165	458	146	495	152	244	98	213	254	154	369	355	73
208.527	0	785	190	164	457	145	502	152	225	99	211	251	155	371	355	74
208.65	0	784	191	164	457	145	496	152	222	95	211	253	155	372	355	74
208.773	0	781	191	164	459	146	493	153	242	94	212	254	156	374	357	75
208.896	0	786	192	166	459	145	500	153	244	98	214	255	158	376	360	74
209.019	0	783	192	166	460	148	506	152	226	99	213	255	156	374	359	74
209.142	0	784	192	167	458	147	498	152	223	96	212	254	155	372	355	74
209.265	0	785	191	166	459	147	497	152	243	94	213	255	155	372	356	73
209.388	0	786	193	167	459	147	502	153	243	99	212	254	156	376	357	73
209.51	0	783	194	168	461	147	507	153	227	100	213	255	158	378	360	74
209.633	0	789	194	169	461	150	502	153	225	96	213	256	158	378	362	71
209.756	0	787	194	169	459	147	499	152	243	95	213	256	156	373	357	72
209.879	0	787	192	167	459	148	503	153	244	101	213	255	155	374	357	74
210.002	0	781	192	168	459	147	506	152	227	100	212	255	157	375	356	74
210.125	0	786	193	169	461	147	500	153	226	96	214	256	157	377	359	73
210.248	0	787	193	168	463	148	499	154	244	95	216	256	160	379	361	74
210.371	0	787	194	171	462	151	503	154	245	101	214	256	158	376	360	75
210.493	0	778	191	169	455	147	504	151	226	101	214	256	158	372	356	74
210.616	0	779	190	167	458	147	497	151	225	96	212	256	156	373	354	74
210.739	0	781	189	167	458	145	493	152	243	94	212	255	157	375	356	72
210.862	0	778	189	167	460	147	497	152	242	100	214	256	159	377	358	74
210.985	0	775	190	168	463	146	502	153	225	100	215	257	160	379	360	74
211.108	0	774	188	168	460	148	494	152	225	96	215	256	158	373	357	73
211.231	0	774	187	166	457	146	489	152	243	94	213	254	158	373	354	73
211.354	0	770	187	166	458	145	492	151	241	99	213	255	157	374	352	73
211.476	0	767	187	164	457	145	495	150	222	101	212	255	158	376	355	71
211.599	1	767	187	163	458	143	489	151	225	96	214	255	159	377	357	72
211.722	0	772	188	166	463	145	490	153	243	95	216	257	161	378	361	73
211.845	0	768	187	166	460	146	493	153	240	99	215	255	157	373	356	73
211.968	0	763	185	164	460	145	495	151	222	101	213	254	157	374	355	73
212.091	0	759	187	163	458	145	485	150	225	95	212	255	158	375	355	73
212.214	0	767	187	163	459	142	487	152	243	95	215	256	158	376	358	72
212.337	0	766	188	163	464	143	493	154	240	99	215	257	160	378	360	74
212.46	0	765	188	166	466	147	497	153	223	101	217	258	160	378	362	72
212.582	0	759	187	165	458	145	487	151	226	96	213	256	156	373	356	73
212.705	0	769	188	164	461	144	489	153	243	95	213	255	158	374	357	73
212.828	0	766	187	164	462	144	493	153	238	99	215	256	159	376	359	74
212.951	0	763	188	164	465	144	498	153	222	100	216	257	160	379	362	74
213.074	0	764	189	165	469	145	491	155	229	97	217	259	162	381	365	74
213.197	0	772	189	166	467	149	495	154	245	95	218	258	161	378	362	74
213.32	0	768	188	165	463	146	497	153	239	99	216	257	158	376	358	73
213.443	0	763	187	165	464	146	500	153	222	102	215	257	158	378	359	73
213.565	0	760	190	165	464	145	492	154	230	97	215	258	160	379	360	72
213.688	0	771	191	166	467	147	495	154	246	96	218	258	162	382	364	72
213.811	0	772	192	167	470	147	502	156	239	100	220	260	163	384	366	74
213.934	0	766	190	167	466	149	504	154	223	102	219	260	161	379	362	73
214.057	0	760	190	166	467	147	497	154	231	96	217	259	161	379	361	73
214.18	0	770	190	167	465	147	499	155	247	96	217	258	159	381	360	72
214.303	0	771	191	167	468	147	505	155	238	99	217	259	161	382	361	72
214.426	0	768	192	168	471	149	508	155	224	101	219	261	163	385	364	72
214.548	0	765	193	169	473	151	502	157	233	97	220	261	165	388	365	72
214.671	0	773	192	168	468	150	501	154	249	97	218	260	162	384	359	71
214.794	0	772	191	169	469	150	506	155	240	102	217	261	161	387	359	71
214.917	0	765	193	169	471	150	509	155	224	103	217	261	162	388	357	69
215.04	0	765	194	169	473	150	503	156	237	98	219	262	164	391	360	69
215.163	0	773	194	171	476	152	508	157	252	99	221	263	166	393	364	69
215.286	0	776	195	172	473	155	511	155	241	103	219	262	163	388	360	70
215.409	0	767	193	170	471	152	512	155	227	104	219	262	163	386	357	70
215.532	0	766	194	171	471	152	506	155	239	99	219	262	161	386	356	66
215.654	0	771	195	173	473	151	509	156	253	100	219	262	163	389	357	70
215.777	0	782	196	173	476	153	515	157	241	104	220	262	164	392	361	70
215.9	0	770	197	174	478	156	518	156	228	105	220	264	165	391	361	68
216.023	0	767	195	174	472	153	508	155	240	99	219	262	163	385	355	70
216.146	0	770	195	173	471	153	512	156	253	100	220	264	162	385	356	69
216.269	0	780	194	173	473	153	516	154	241	105	218	261	162	388	354	69
216.392	0	771	195	174	475	153	517	156	228	102	219	262	163	390	357	69
216.515	0	772	197	175	477	154	512	156	243	100	221	264	165	392	360	70
216.637	0	773	196	175	472	156	516	155	256	100	220	263	162	385	357	68
216.76	0	784	196	174	471	153	520	155	241	104	220	263	162	383	356	71
216.883	0	773	196	174	470	155	519	154	227	103	219	263	162	383	357	69
217.006	0	774	197	174	471	152	514	155	243	99	220	263	163	383	360	70
217.129	0	780	198	174	475	153	517	157	253	101	220	263	164	385	364	73
217.252	0	787	199	176	476	156	524	156	240	104	222	264	165	386	367	73
217.375	0	783	196	176	471	154	520	156	227	102	219	263	163	382	363	73
217.498	0	776	198	176	471	154	514	155	244	98	219	262	162	382	362	73
217.62	0	779	197	175	471	153	518	156	253	99	219	261	162	384	362	73
217.743	0	786	198	175	471	155	524	156	238	105	220	262	163	385	365	73
217.866	0	786	200	176	476	154	523	158	227	101	220	263	165	388	367	73
217.989	0	777	198	178	468	158	517	155	247	98	220	263	163	381	364	74
218.112	0	780	197	176	463	153	520	155	252	101	220	263	163	380	363	73
218.235	0	787	198	177	467	153	524	156	236	105	219	263	162	383	363	74
218.358	0	786	198	177	472	154	523	156	229	101	219	262	163	386	366	75
218.481	0	783	199	177	473	156	518	158	248	99	221	264	164	387	368	73
218.604	0	787	198	178	472	156	524	157	252	102	221	263	163	383	368	75
218.726	0	788	198	176	470	155	527	155	234	104	220	263	163	381	366	75
218.849	0	787	196	177	469	155	521	156	230	101	219	262	161	383	364	75
218.972	0	782	197	177	470	154	517	156	249	98	220	263	162	383	364	74
219.095	0	788	199	177	473	155	523	157	251	103	220	262	164	386	368	75
219.218	0	787	200	178	471	159	529	156	234	105	221	264	163	385	369	76
219.341	0	787	197	178	467	155	521	155	230	99	219	263	162	381	366	74
219.464	0	789	198	177	467	155	518	156	249	98	219	263	162	380	365	75
219.587	0	789	198	177	467	154	521	156	249	103	218	262	161	382	364	75
219.709	0	787	198	177	469	154	528	155	232	104	218	262	162	384	367	75
219.832	0	792	200	177	472	155	521	156	232	100	219	261	164	387	370	76
219.955	0	793	198	178	467	158	518	155	250	98	219	262	162	380	366	76
220.078	0	792	198	176	464	154	522	156	248	103	219	262	163	379	366	75
220.201	0	789	197	177	465	153	527	155	231	103	217	260	162	382	366	75
220.324	0	792	197	177	467	154	519	156	232	99	218	261	162	383	366	76
220.447	0	795	199	177	469	154	519	157	251	98	218	261	162	385	368	74
220.57	0	795	199	178	470	157	524	156	248	103	220	263	163	383	370	76
220.692	0	790	198	176	466	155	527	155	230	103	218	262	162	379	366	76
220.815	0	789	198	178	466	154	518	155	234	99	218	261	161	380	367	75
220.938	0	798	197	177	466	154	519	155	252	98	218	262	161	381	366	76
221.061	0	797	199	177	468	155	525	155	245	101	218	261	162	384	368	76
221.184	0	794	200	179	469	156	527	156	230	105	220	262	163	385	371	76
221.307	0	788	198	178	462	156	518	154	236	99	218	262	162	378	365	75
221.43	0	796	197	178	463	154	520	155	253	97	219	263	161	377	365	75
221.553	0	796	197	178	460	157	524	155	243	102	217	260	161	377	366	76
221.676	0	789	197	177	456	154	527	154	227	104	216	262	161	378	365	75
221.798	0	784	198	177	457	154	519	155	237	98	218	262	162	380	367	74
221.921	0	795	198	178	457	157	522	155	254	99	218	262	161	378	367	73
222.044	0	792	196	177	460	152	523	155	243	102	216	260	161	378	365	75
222.167	0	784	195	177	463	155	526	155	226	104	215	259	161	379	365	75
222.29	0	783	196	176	460	154	516	155	238	99	218	261	159	378	364	75
222.413	0	791	195	177	464	153	521	156	252	99	219	260	161	379	369	76
222.536	0	799	196	177	468	154	525	157	240	102	220	262	163	381	371	77
222.659	0	787	195	177	465	156	527	154	226	103	219	262	162	377	368	77
222.781	0	783	194	176	463	153	516	154	238	98	218	260	161	375	366	76
222.904	0	785	193	176	461	154	519	154	250	100	219	261	161	375	365	76
223.027	0	795	192	174	462	152	524	154	238	103	217	260	160	379	364	76
223.15	0	785	194	175	466	152	522	156	225	102	218	260	162	381	366	76
223.273	0	782	193	175	466	155	517	155	241	99	220	261	163	379	367	75
223.396	0	782	191	174	461	152	516	154	252	100	218	260	161	375	363	76
223.519	0	790	191	174	460	153	520	154	237	104	218	260	160	376	362	76
223.642	0	782	190	172	461	151	517	154	225	100	217	259	160	378	363	75
223.764	0	776	191	173	464	151	512	155	242	97	219	260	162	379	365	75
223.887	0	781	192	173	467	151	517	156	251	100	219	261	163	382	367	76
224.01	0	784	192	173	465	155	520	155	236	104	218	261	161	377	366	75
224.133	0	779	188	171	460	151	514	154	224	100	217	259	161	376	363	75
224.256	0	771	188	171	461	150	508	153	243	97	218	260	159	375	361	74
224.379	0	775	188	170	462	150	512	154	249	100	217	259	160	378	362	75
224.502	0	779	189	171	464	150	516	154	233	103	217	259	161	380	363	75
224.625	0	778	189	172	468	151	514	155	225	99	220	261	162	382	366	74
224.748	0	772	189	171	462	152	508	153	244	96	219	260	160	377	361	75
224.87	0	774	186	170	460	150	512	154	246	100	220	260	159	376	360	74
224.993	0	769	186	169	461	150	515	152	229	102	216	258	158	379	358	73
225.116	0	772	187	168	464	149	508	153	226	99	217	259	159	382	358	73
225.239	0	769	189	170	466	150	507	154	246	97	220	259	162	385	361	73
225.362	0	774	189	170	469	153	513	154	246	101	221	261	162	384	364	73
225.485	0	765	187	169	461	150	517	152	229	104	218	261	161	379	358	71
225.608	0	768	187	168	464	150	508	153	229	98	218	259	159	380	357	71
225.731	0	771	187	169	465	149	507	154	247	97	219	260	159	380	359	72
225.853	0	772	188	169	467	150	512	154	245	102	218	259	161	382	361	72
225.976	0	770	188	169	471	150	517	154	229	103	220	261	162	385	364	72
226.099	0	767	189	171	468	153	510	154	231	98	220	260	161	379	362	72
226.222	0	774	188	168	465	150	507	154	248	97	218	259	159	379	359	73
226.345	0	772	189	170	465	151	512	154	244	101	218	259	159	379	358	73
226.468	0	771	189	169	467	150	515	154	227	102	218	260	161	382	361	72
226.591	0	771	189	169	471	151	508	156	232	98	219	260	162	384	364	72
226.714	0	780	191	170	467	154	512	155	250	96	221	261	162	381	365	73
226.836	0	778	189	170	463	149	513	154	242	101	220	260	161	376	360	74
226.959	0	772	189	169	465	151	517	154	226	103	218	259	161	379	361	73
227.082	0	770	189	169	467	150	508	154	234	97	218	260	160	378	361	74
227.205	0	781	190	170	469	151	511	155	249	97	219	259	162	382	362	72
227.328	0	784	191	169	471	152	517	156	241	101	220	261	162	384	367	74
227.451	0	776	191	171	469	154	519	154	225	102	220	261	162	378	365	72
227.574	0	774	191	170	466	152	511	154	236	96	218	260	160	378	361	73
227.697	0	780	191	170	467	151	514	154	250	98	219	260	159	378	362	73
227.82	0	787	192	171	468	152	519	156	240	102	218	260	161	379	364	75
227.942	0	780	193	171	471	152	520	155	226	102	219	261	163	382	366	75
228.065	0	779	195	172	470	156	514	156	238	98	220	261	162	381	368	73
228.188	0	782	192	171	465	151	516	155	251	98	220	261	161	377	363	73
228.311	0	794	193	172	467	152	521	155	239	103	220	261	161	379	365	75
228.434	0	783	193	172	469	152	521	155	226	101	219	260	161	381	364	73
228.557	0	784	195	172	471	153	516	156	240	98	220	260	162	383	367	75
228.68	0	787	196	172	473	154	519	158	253	100	221	261	163	384	369	73
228.803	0	796	196	174	470	155	524	155	239	102	220	261	161	380	365	74
228.925	0	784	193	172	465	154	521	155	226	101	220	262	161	378	366	75
229.048	0	782	194	172	465	153	516	155	243	98	219	260	161	379	365	75
229.171	0	786	194	173	466	153	519	155	252	99	220	259	162	382	367	75
229.294	0	794	196	173	470	153	525	157	238	102	220	261	163	383	370	75
229.417	0	791	195	174	468	155	521	155	227	100	220	261	161	378	368	75
229.54	0	784	194	173	467	153	514	154	243	97	220	260	162	376	366	75
229.663	0	786	193	172	467	153	518	155	250	100	220	260	161	375	365	76
229.786	0	789	194	172	468	153	521	155	234	102	219	258	161	379	364	76
229.908	0	788	194	172	470	152	518	156	226	98	219	259	162	380	367	76
230.031	0	783	194	172	468	155	516	155	245	97	220	260	162	378	368	73
230.154	0	785	193	172	462	152	517	154	248	99	219	258	161	374	364	74
230.277	0	783	192	172	460	152	520	153	230	102	218	259	160	371	364	75
230.4	0	782	192	170	463	150	513	154	225	97	217	260	159	374	364	75
230.523	0	782	192	170	467	150	511	155	245	96	218	258	160	378	366	75
230.646	0	782	193	171	468	152	516	155	247	100	219	259	162	379	367	74
230.769	0	775	193	172	462	153	522	154	230	102	218	258	161	376	366	73
230.892	0	777	191	171	460	150	513	153	228	97	217	257	161	375	364	73
231.014	0	779	191	171	462	151	511	154	246	95	218	257	159	376	361	72
231.137	0	778	191	170	464	150	516	154	245	100	217	257	160	378	362	73
231.26	0	778	193	172	468	150	521	154	228	102	218	257	161	380	365	74
231.383	0	780	193	171	470	153	515	155	230	97	219	257	162	381	367	72
231.506	0	781	192	171	465	153	511	154	248	95	219	259	160	377	363	72
231.629	0	779	191	171	463	150	516	154	245	100	218	258	160	376	364	74
231.752	0	777	192	171	467	151	519	155	226	102	217	258	159	379	364	74
231.875	0	776	193	171	470	151	512	156	232	97	219	258	161	380	365	74
231.997	0	790	194	172	473	152	513	157	249	96	220	259	163	383	367	72
232.12	0	786	194	173	468	155	518	155	243	99	219	257	161	378	367	75
232.243	0	782	193	172	465	152	519	154	225	101	217	258	161	376	364	75
232.366	0	779	193	171	469	152	511	155	234	98	218	258	159	378	363	74
232.489	0	790	193	172	468	152	515	155	250	96	218	258	160	379	364	73
232.612	0	793	194	171	470	150	519	156	241	100	219	259	161	380	368	76
232.735	0	787	195	173	474	154	522	157	225	102	219	259	162	381	369	74
232.858	0	783	193	172	470	153	513	154	235	96	218	258	161	378	367	75
232.98	0	793	192	172	467	153	515	154	251	96	219	259	160	376	366	75
233.103	0	794	194	172	465	153	520	155	239	101	218	259	160	377	365	75
233.226	0	790	195	172	469	151	520	155	224	102	218	259	161	380	368	75
233.349	0	791	196	174	472	153	515	157	237	97	220	260	163	382	371	76
233.472	0	800	196	173	470	154	519	156	250	98	219	260	161	376	369	76
233.595	0	817	194	173	468	150	511	156	236	102	217	259	162	372	367	80
233.718	0	819	194	172	467	150	508	155	220	101	217	258	160	372	363	79
233.841	0	827	194	173	467	148	491	157	234	95	219	256	164	374	363	81
233.964	0	829	194	169	468	147	479	159	244	98	218	256	164	377	362	80
234.086	0	842	195	171	469	150	488	160	232	102	218	257	164	375	366	80
234.209	0	833	193	170	467	149	483	160	219	100	217	258	164	372	364	81
234.332	0	830	192	171	466	151	478	160	237	97	217	258	162	373	363	80
234.455	0	839	195	170	467	147	485	161	246	99	218	259	162	372	366	81
234.578	0	849	194	172	470	148	488	163	232	103	218	260	163	373	370	83
234.701	0	848	195	173	472	151	488	162	222	101	219	261	165	374	372	84
234.824	0	843	194	172	468	149	479	161	239	99	219	261	163	368	370	85
234.947	0	826	195	171	468	149	484	161	246	101	218	261	162	367	369	86
235.069	0	832	196	172	468	150	484	160	231	105	217	260	163	370	369	84
235.192	0	825	196	173	468	148	485	161	224	100	218	261	163	373	371	82
235.315	0	827	196	173	472	149	480	162	242	97	221	262	165	377	371	82
235.438	0	836	195	173	471	151	485	162	246	101	219	261	164	373	371	83
235.561	0	840	197	172	467	149	488	160	229	104	218	260	164	373	368	82
235.684	0	842	195	173	467	149	485	161	224	100	219	261	164	373	369	82
235.807	0	840	196	172	469	149	483	162	242	98	220	261	164	374	369	83
235.93	0	836	197	173	470	150	488	162	245	103	221	262	164	374	372	86
236.052	0	833	198	173	470	151	492	162	228	104	220	263	164	372	373	89
236.175	0	823	198	173	467	150	481	160	225	100	218	261	165	368	371	89
236.298	0	826	197	174	469	149	486	162	244	99	219	261	164	372	371	87
236.421	0	825	198	173	471	150	490	162	244	103	220	262	164	375	371	86
236.544	0	824	198	173	472	152	494	161	227	105	220	262	165	379	371	85
236.667	0	832	199	174	474	151	494	162	229	100	221	263	167	381	375	83
236.79	0	829	198	174	471	153	494	160	246	98	221	261	164	375	371	82
236.913	0	833	198	173	473	152	502	161	243	102	221	262	163	375	371	81
237.036	0	829	198	174	474	152	503	161	227	103	219	261	164	376	371	80
237.158	0	833	197	174	476	152	496	162	231	99	221	261	164	378	372	80
237.281	0	838	199	174	478	153	496	164	248	97	222	261	167	378	374	80
237.404	0	834	198	176	476	154	500	161	242	101	221	262	165	374	372	80
237.527	11	829	198	175	475	153	505	161	226	103	220	261	165	376	372	79
237.65	0	825	198	175	473	154	498	160	231	99	222	263	166	374	372	79
237.773	0	836	199	175	474	151	498	161	247	97	223	262	165	376	373	80
237.896	0	836	199	176	479	153	504	163	241	100	223	263	166	379	376	79
238.019	0	829	198	175	476	155	504	161	223	102	222	263	165	374	372	80
238.141	0	825	196	174	476	152	494	161	232	98	222	261	166	374	372	79
238.264	0	831	197	175	475	153	495	161	247	97	223	261	165	375	372	79
238.387	0	831	195	174	475	152	500	161	239	101	222	261	166	377	373	78
238.51	0	827	195	175	479	152	502	161	223	103	222	262	166	378	374	78
238.633	0	820	195	174	476	153	492	160	232	96	222	261	163	373	371	79
238.756	0	827	193	172	474	152	492	160	246	96	222	260	164	371	368	78
238.879	0	824	193	171	471	151	495	158	237	101	221	259	163	369	367	78
239.002	0	817	191	171	474	150	494	160	220	102	221	259	163	372	369	79
239.124	0	814	192	170	476	150	487	160	232	96	222	259	164	375	370	78
239.247	0	820	191	170	473	151	489	159	245	96	222	259	162	370	367	78
239.37	0	820	188	168	468	149	488	157	233	100	219	257	161	367	363	77
239.493	0	809	188	168	468	147	488	157	218	100	218	257	162	366	364	77
239.616	0	806	188	166	471	145	478	158	231	94	220	256	161	370	364	78
239.739	0	809	187	166	473	146	482	160	243	96	222	258	163	372	366	76
239.862	0	817	187	166	472	149	485	158	232	100	220	257	161	370	365	77
239.985	0	801	185	165	469	145	482	157	216	98	218	255	160	366	362	77
240.108	0	798	185	163	468	145	474	157	230	94	219	255	158	366	360	76
240.23	0	800	184	163	468	145	476	157	243	95	219	254	159	368	361	76
240.353	0	812	185	162	469	142	482	158	229	99	220	255	161	370	364	77
240.476	0	802	186	164	471	146	480	158	215	98	219	256	161	369	366	77
240.599	0	797	185	162	467	143	472	156	230	94	218	254	159	366	360	76
240.722	0	798	185	162	468	144	475	156	241	94	218	253	158	368	360	75
240.845	0	808	184	162	470	144	478	157	227	98	218	255	158	370	362	76
240.968	0	798	185	161	471	143	476	158	216	97	219	255	160	371	365	74
241.091	0	795	186	162	472	145	473	157	233	93	220	255	160	372	366	76
241.213	0	797	184	162	468	143	473	156	242	96	219	255	159	367	362	76
241.336	0	801	184	162	468	144	479	157	227	99	217	253	158	369	361	74
241.459	0	801	185	161	468	142	475	156	217	95	218	254	158	370	362	75
241.582	0	795	186	162	470	142	471	157	234	93	219	255	161	373	365	75
241.705	0	801	187	162	473	145	477	158	243	95	221	255	162	375	366	75
241.828	0	803	187	162	469	145	481	156	227	99	218	255	159	371	363	74
241.951	0	801	186	161	468	144	478	155	216	97	217	254	157	370	360	75
242.074	0	795	186	161	464	143	473	156	235	93	218	254	158	369	360	74
242.196	0	800	187	161	468	143	480	157	242	96	217	255	159	372	363	74
242.319	0	808	188	162	472	143	485	158	228	99	219	256	161	375	366	75
242.442	0	806	189	163	473	146	483	156	219	96	219	255	160	375	367	75
242.565	0	800	187	163	468	144	477	156	237	92	218	255	158	371	361	73
242.688	0	804	188	163	468	145	483	157	242	96	219	255	159	371	363	74
242.811	0	808	188	163	468	144	487	157	226	98	218	256	158	373	363	75
242.934	0	809	190	164	471	145	485	157	220	96	219	256	160	376	366	74
243.057	0	805	191	164	474	145	483	158	239	95	220	257	161	377	369	75
243.18	0	811	191	165	471	150	487	158	244	98	221	257	159	374	367	75
243.302	0	810	190	164	464	146	495	157	228	101	218	258	159	372	364	75
243.425	0	812	191	166	469	146	492	157	222	96	219	257	159	375	366	74
243.548	0	807	192	166	472	146	487	158	242	95	219	258	160	376	366	76
243.671	0	815	193	167	475	147	494	160	244	99	220	259	162	379	369	77
243.794	0	819	194	169	475	150	500	160	228	102	221	259	162	378	371	76
243.917	0	815	193	168	472	148	494	158	224	97	220	259	162	375	368	76
244.04	0	811	192	168	469	151	492	158	243	96	222	260	159	374	367	76
244.163	0	812	192	169	463	149	498	157	245	100	219	260	161	375	365	74
244.285	0	811	194	170	466	148	504	158	229	102	219	259	162	379	369	75
244.408	0	820	195	170	474	148	500	160	228	99	221	260	163	382	371	75
244.531	0	816	194	170	472	151	497	158	244	97	222	261	162	376	371	76
244.654	0	816	193	171	471	150	502	157	244	101	220	260	161	376	368	77
244.777	0	811	193	171	470	150	504	157	228	103	219	259	160	376	366	76
244.9	0	813	193	171	469	150	497	157	228	99	219	259	160	377	366	76
245.023	0	814	193	171	471	149	496	159	245	97	220	259	161	379	369	75
245.146	0	814	194	172	472	152	501	158	244	102	221	260	162	376	369	77
245.268	0	808	191	171	468	149	502	156	227	102	219	259	160	372	365	76
245.391	0	808	190	170	464	149	495	156	227	97	219	259	160	371	364	77
245.514	0	809	190	169	466	146	493	156	243	96	219	258	159	371	363	76
245.637	0	808	191	169	468	147	497	157	242	100	219	257	161	373	365	76
[truncated: 744 more rows]

## Sheet: Short_ch
	SNR :	57	52	52	48	48	55	53	47	47	49	46	51	0	0	0	0	0	0	0	0	0	0	0	0
		D780						D850						D725						D940
Time	Marker	ch16	ch17	ch18	ch19	ch20	ch21	ch16	ch17	ch18	ch19	ch20	ch21	ch16	ch17	ch18	ch19	ch20	ch21	ch16	ch17	ch18	ch19	ch20	ch21
0.24576	0	117	297	322	89	158	158	115	312	318	86	156	135	3	6	-17	-2	-3	-61	-1	-8	4	5	5	49
0.36864	0	116	294	378	88	158	162	114	309	380	85	154	139	4	9	-35	-1	-3	-58	-3	-9	14	5	3	39
0.49152	0	115	292	412	87	159	174	113	309	424	85	155	151	4	11	-36	0	-3	-67	-4	-12	23	4	3	39
0.6144	0	113	293	434	88	161	178	113	311	443	85	156	156	4	11	-39	0	-3	-71	-5	-14	27	3	3	40
0.73728	0	114	290	446	87	161	176	112	306	449	84	154	151	5	11	-42	0	-3	-71	-5	-13	24	4	6	41
0.86016	0	113	289	452	87	160	175	111	305	456	85	154	149	6	10	-45	0	-4	-71	-6	-15	24	4	6	43
0.98304	0	113	290	449	86	160	177	111	303	466	84	155	149	5	10	-37	0	-4	-73	-6	-15	32	4	7	42
1.10592	0	113	291	451	87	160	179	112	306	468	85	155	150	5	9	-36	0	-4	-73	-5	-15	31	4	7	42
1.2288	0	114	293	452	87	159	180	112	307	471	85	156	151	4	10	-35	-1	-3	-73	-6	-15	32	5	6	42
1.35168	0	114	292	453	87	157	178	112	306	471	84	158	150	4	10	-36	-1	-3	-75	-6	-15	32	4	5	39
1.47456	0	114	289	454	87	155	179	111	303	472	84	158	149	4	8	-38	0	-2	-76	-6	-16	31	4	5	38
1.59744	0	113	290	454	86	154	179	111	303	471	84	158	150	4	10	-37	0	-3	-75	-6	-16	30	4	4	38
1.72032	0	113	290	454	87	154	179	110	302	472	84	158	151	4	9	-37	-1	-3	-75	-6	-16	31	4	4	38
1.8432	0	114	291	455	87	154	179	111	304	472	84	158	150	4	9	-37	-1	-3	-75	-5	-16	31	4	4	38
1.96608	0	114	292	455	87	156	180	111	306	474	84	159	151	5	9	-37	0	-2	-75	-7	-15	31	4	5	39
2.08896	0	113	291	455	87	154	179	111	304	473	85	157	150	5	9	-36	0	-3	-76	-6	-16	31	4	4	36
2.21184	0	113	289	455	86	153	179	110	302	471	83	157	149	5	8	-36	0	-2	-75	-5	-15	30	4	4	36
2.33472	0	112	289	455	86	153	179	110	302	472	84	156	149	4	8	-38	0	-3	-76	-6	-15	30	3	5	38
2.4576	0	114	290	456	87	154	179	111	303	473	83	158	150	5	9	-37	0	-3	-75	-5	-16	30	5	4	37
2.58048	0	113	291	456	87	155	179	112	305	473	83	157	151	4	9	-36	-1	-3	-74	-6	-16	30	5	5	39
2.70336	0	113	293	456	86	155	180	111	305	472	84	158	150	4	9	-36	0	-4	-74	-6	-16	30	3	4	37
2.82624	0	113	290	456	86	154	180	111	302	471	84	157	150	4	10	-37	0	-2	-75	-6	-16	29	4	5	37
2.94912	0	113	291	457	86	154	180	111	302	472	84	157	150	4	10	-38	0	-2	-76	-6	-16	29	4	5	36
3.072	0	113	289	455	87	154	181	110	302	472	84	157	150	5	9	-37	-1	-3	-74	-6	-16	29	4	4	38
3.19488	0	113	291	455	86	156	181	111	304	473	83	157	152	5	9	-36	0	-3	-74	-6	-15	30	4	5	39
3.31776	0	113	292	456	86	155	180	111	304	473	84	157	151	5	9	-37	-1	-3	-75	-6	-15	31	4	4	39
3.44064	0	113	288	455	86	153	180	110	301	471	84	157	150	4	8	-38	-1	-3	-75	-6	-15	29	4	3	35
3.56352	0	112	289	456	87	154	180	111	302	471	83	158	150	4	9	-37	0	-3	-75	-6	-15	29	4	4	36
3.6864	0	113	289	456	85	154	180	110	301	471	83	156	150	4	9	-37	0	-2	-75	-6	-15	29	3	5	37
3.80928	0	112	290	456	86	154	180	111	303	473	84	157	151	4	9	-37	0	-3	-74	-6	-15	30	4	4	38
3.93216	0	113	292	457	86	155	181	110	306	474	83	157	152	4	8	-36	0	-3	-74	-5	-15	31	3	5	39
4.05504	0	113	290	457	86	154	181	110	301	471	84	157	149	4	9	-37	0	-3	-76	-6	-16	30	4	5	36
4.17792	0	113	288	457	86	154	181	110	299	470	83	156	150	4	8	-37	-1	-2	-75	-6	-15	29	3	5	36
4.3008	0	112	288	456	86	153	180	111	301	471	83	156	149	5	9	-37	0	-1	-75	-7	-15	29	4	5	35
4.42368	0	112	289	456	86	153	181	111	302	472	83	157	150	4	9	-37	-1	-3	-75	-6	-16	29	4	4	38
4.54656	0	113	290	456	85	154	181	110	303	472	84	157	151	5	9	-37	0	-3	-74	-6	-16	30	4	5	38
4.66944	0	113	291	456	86	155	181	110	303	473	84	157	151	4	9	-36	0	-3	-74	-6	-16	30	4	5	37
4.79232	0	113	288	456	87	154	181	110	299	470	83	157	150	4	9	-38	0	-2	-75	-6	-16	29	4	5	35
4.9152	0	112	288	456	86	154	181	111	300	471	84	156	151	4	9	-38	-1	-2	-76	-6	-15	28	5	5	36
5.03808	0	112	288	456	87	155	182	110	301	471	84	157	151	5	9	-38	0	-2	-74	-6	-15	29	4	4	36
5.16096	0	113	289	455	87	156	182	110	301	471	84	157	152	4	8	-36	0	-2	-73	-6	-15	29	5	6	37
5.28384	0	112	291	456	87	156	183	110	302	473	84	158	153	5	9	-37	0	-2	-74	-5	-15	30	4	5	39
5.40672	0	113	289	457	86	156	183	110	301	473	84	158	152	4	9	-38	0	-3	-75	-6	-16	29	4	4	37
5.5296	0	111	288	457	86	156	182	109	300	471	84	158	153	4	8	-38	0	-2	-75	-5	-15	29	4	6	36
5.65248	0	112	287	454	87	155	183	110	299	470	83	158	150	5	9	-37	0	-3	-75	-5	-16	29	4	5	37
5.77536	0	112	289	457	86	156	182	110	301	471	83	157	153	4	8	-37	0	-3	-75	-5	-15	29	5	5	38
5.89824	0	112	290	457	88	156	184	110	303	473	84	158	153	5	9	-37	0	-2	-75	-6	-15	30	4	5	38
6.02112	0	113	291	457	87	156	183	109	302	473	84	158	153	4	9	-36	0	-3	-75	-6	-16	31	4	4	37
6.144	0	112	288	457	87	155	184	109	299	471	84	157	151	4	10	-36	0	-2	-75	-7	-16	29	4	4	36
6.26688	0	112	287	456	86	155	182	109	299	471	84	157	151	5	9	-37	0	-3	-75	-6	-15	29	4	5	37
6.38976	0	111	288	457	87	155	182	110	299	471	83	157	151	5	8	-38	-1	-2	-75	-5	-16	29	5	5	37
6.51264	0	113	289	457	87	155	183	110	300	471	85	157	153	5	9	-37	0	-3	-74	-7	-16	29	4	5	37
6.63552	0	112	291	457	87	158	183	110	303	472	85	157	153	4	9	-36	-1	-3	-73	-6	-16	30	3	6	39
6.7584	0	112	289	457	87	156	183	109	299	470	83	158	152	4	9	-38	0	-3	-75	-6	-15	28	4	5	35
6.88128	0	111	286	456	87	154	182	110	297	468	84	158	151	5	8	-39	0	-3	-75	-6	-16	28	4	4	36
7.00416	0	113	287	455	86	154	182	109	298	467	84	158	149	4	8	-38	0	-4	-75	-6	-15	28	4	4	36
7.12704	0	112	288	456	87	154	181	108	299	469	83	157	151	4	10	-37	0	-3	-74	-6	-15	29	4	5	37
7.24992	0	112	289	456	86	155	181	110	302	471	84	157	152	5	9	-36	0	-2	-74	-5	-15	30	4	5	38
7.3728	0	113	290	458	86	155	182	110	302	471	84	157	152	5	9	-37	-1	-2	-75	-6	-15	29	4	5	38
7.49568	0	112	287	457	87	155	183	110	299	469	84	157	149	5	9	-37	0	-3	-76	-7	-16	28	4	5	36
7.61856	0	112	287	457	87	154	181	110	298	468	85	157	150	4	9	-37	0	-3	-74	-6	-15	28	4	5	36
7.74144	0	112	287	455	87	155	182	109	298	469	84	157	151	4	9	-38	-1	-3	-75	-6	-16	29	4	5	37
7.86432	0	112	288	457	87	156	182	109	301	469	84	156	151	4	9	-37	0	-3	-74	-6	-15	28	4	5	38
7.9872	0	113	290	456	87	158	182	110	302	470	84	157	153	4	10	-37	0	-3	-74	-6	-15	29	4	5	38
8.11008	0	113	288	457	87	157	183	109	299	468	84	157	151	5	9	-37	0	-3	-74	-6	-15	29	4	4	37
8.23296	0	113	287	456	87	155	182	110	298	468	83	157	151	4	9	-39	0	-2	-75	-6	-15	29	4	5	36
8.35584	0	112	287	456	87	156	183	109	298	468	84	158	151	4	9	-38	-1	-3	-75	-5	-16	28	5	6	37
8.47872	0	112	288	456	87	157	183	109	299	468	85	157	152	5	8	-38	0	-2	-75	-5	-15	28	4	6	38
8.6016	0	112	289	457	87	157	184	110	300	469	84	158	153	4	8	-36	-1	-2	-74	-6	-15	29	4	5	38
8.72448	0	112	288	458	87	156	184	110	300	469	85	158	152	5	9	-37	0	-3	-75	-5	-16	29	5	4	37
8.84736	0	112	286	456	87	155	183	109	296	466	84	159	152	4	8	-39	0	-3	-76	-6	-15	28	5	5	35
8.97024	0	111	286	455	87	155	183	109	297	466	84	158	151	4	8	-38	0	-3	-75	-6	-15	27	4	5	35
9.09312	0	112	287	456	87	155	184	110	298	468	84	158	152	4	10	-37	0	-3	-74	-5	-16	27	4	5	36
9.216	0	112	288	457	87	156	183	109	299	469	84	157	153	4	9	-37	-1	-3	-73	-5	-16	28	3	5	39
9.33888	0	112	289	458	87	157	184	110	303	471	83	159	153	5	9	-37	0	-3	-75	-6	-15	29	4	5	38
9.46176	0	111	287	458	87	155	184	109	299	468	83	158	152	4	8	-37	0	-2	-75	-6	-15	27	4	5	35
9.58464	0	111	286	457	87	154	185	109	296	466	83	158	151	4	9	-38	-1	-3	-75	-6	-16	27	4	4	35
9.70752	0	112	286	456	87	155	184	109	296	467	84	157	151	4	9	-39	0	-3	-75	-5	-15	27	4	5	36
9.8304	0	111	286	457	87	155	183	109	299	468	83	157	152	4	9	-38	0	-3	-75	-5	-15	27	5	5	37
9.95328	0	112	288	456	87	156	184	109	299	470	84	157	154	5	10	-37	0	-3	-73	-6	-15	27	4	5	38
10.0762	0	112	290	459	87	159	185	109	301	469	84	157	153	5	9	-36	-1	-3	-73	-6	-16	28	4	6	39
10.199	0	112	287	459	86	156	184	110	297	466	83	158	151	4	8	-39	0	-4	-76	-6	-15	28	5	5	34
10.3219	0	111	285	458	88	155	185	108	296	467	84	158	151	4	8	-40	0	-3	-75	-6	-15	27	4	5	36
10.4448	0	111	286	455	86	155	184	109	296	465	84	157	151	4	9	-39	-1	-3	-75	-6	-16	26	4	5	36
10.5677	0	111	287	456	87	155	184	109	298	467	84	157	152	4	9	-37	0	-4	-73	-7	-14	27	4	4	38
10.6906	0	112	289	457	86	157	184	109	300	469	84	157	153	4	9	-37	0	-3	-73	-5	-16	28	5	6	39
10.8134	0	112	290	459	86	158	185	109	302	470	84	158	154	4	9	-38	0	-3	-73	-5	-15	29	4	5	39
10.9363	0	111	287	458	88	155	185	109	298	467	84	158	152	5	7	-38	-1	-3	-75	-5	-15	27	4	5	35
11.0592	0	112	288	457	87	156	185	109	298	467	84	158	152	3	9	-37	0	-3	-74	-5	-15	27	4	5	36
11.1821	0	112	286	454	87	156	184	108	297	465	84	158	151	4	9	-38	0	-3	-74	-7	-15	27	4	5	36
11.305	0	113	288	455	87	157	184	110	299	467	85	158	153	5	8	-38	0	-3	-74	-6	-16	28	4	5	37
11.4278	0	111	291	457	88	159	184	110	302	469	85	157	153	5	9	-37	0	-3	-74	-6	-15	28	5	6	39
11.5507	0	112	291	458	86	159	185	109	302	468	84	159	153	5	8	-35	0	-3	-74	-6	-16	28	4	6	39
11.6736	0	111	288	457	88	157	186	110	298	468	85	159	152	4	10	-38	0	-3	-75	-5	-15	27	4	4	35
11.7965	0	112	288	456	87	158	185	109	298	468	85	159	153	4	9	-38	0	-2	-75	-6	-15	28	4	5	37
11.9194	0	113	288	456	89	158	186	110	300	468	84	160	153	4	9	-38	0	-3	-75	-6	-15	28	4	5	38
12.0422	0	112	290	457	88	160	186	109	300	468	84	158	155	5	9	-37	0	-3	-72	-7	-15	29	5	6	39
12.1651	0	112	292	457	88	160	187	110	304	470	86	159	154	4	9	-37	0	-4	-73	-6	-15	29	4	6	40
12.288	0	113	290	458	87	159	186	110	300	469	84	161	153	4	8	-37	0	-3	-76	-6	-15	29	4	4	37
12.4109	0	112	288	457	87	158	187	108	298	467	85	161	152	4	8	-37	-1	-3	-75	-6	-15	27	4	5	36
12.5338	0	112	288	456	88	157	185	109	299	467	85	160	154	5	9	-38	0	-3	-74	-5	-16	28	4	4	37
12.6566	0	113	289	456	88	159	186	109	301	467	84	160	155	5	9	-37	0	-2	-74	-6	-15	29	4	5	38
12.7795	0	111	290	456	87	159	186	109	301	469	86	160	154	4	9	-37	-1	-3	-74	-6	-16	29	5	6	39
12.9024	0	112	291	457	88	160	186	110	304	470	85	160	155	4	9	-37	0	-5	-73	-6	-16	29	4	5	39
13.0253	0	112	289	456	88	159	187	110	299	466	85	161	153	3	9	-38	0	-3	-75	-6	-15	28	4	5	36
13.1482	0	111	288	456	87	158	187	109	299	465	85	161	152	5	9	-38	0	-3	-75	-7	-15	28	4	5	36
13.271	0	112	287	455	88	158	186	109	299	466	85	161	153	4	8	-39	0	-3	-75	-5	-15	28	4	5	37
13.3939	0	112	288	454	88	159	186	109	299	466	85	160	153	5	9	-38	-1	-3	-74	-6	-16	28	4	5	37
13.5168	0	112	290	456	88	160	186	109	302	467	84	161	155	4	8	-36	0	-3	-74	-5	-15	30	4	5	39
13.6397	0	112	290	456	88	159	186	109	301	468	86	162	155	4	8	-36	0	-4	-74	-6	-15	29	4	5	38
13.7626	0	112	287	456	88	157	187	109	297	466	85	160	153	5	9	-39	-1	-2	-76	-6	-15	29	5	5	35
13.8854	0	111	287	455	88	158	186	109	297	465	86	160	153	4	9	-38	0	-3	-75	-7	-15	28	4	5	36
14.0083	0	111	287	455	87	158	187	110	298	466	85	161	152	4	9	-37	0	-3	-74	-5	-16	28	4	5	36
14.1312	0	112	288	455	88	159	186	109	299	466	85	160	155	4	8	-38	-1	-3	-74	-5	-15	28	4	5	38
14.2541	0	112	289	456	88	160	187	109	301	468	85	162	155	5	9	-38	0	-3	-74	-5	-15	29	5	5	39
14.377	0	111	290	457	88	160	187	110	300	467	86	162	154	4	9	-37	0	-3	-75	-5	-15	30	4	5	37
14.4998	0	111	286	457	88	159	188	109	296	465	85	161	153	5	8	-37	0	-2	-75	-6	-15	28	5	5	36
14.6227	0	112	286	456	88	159	187	108	296	465	86	161	153	3	9	-38	0	-3	-75	-6	-16	28	4	5	37
14.7456	0	111	286	455	88	158	186	108	296	464	86	161	152	5	9	-39	0	-3	-76	-5	-15	29	5	5	37
14.8685	0	112	287	457	88	159	187	108	298	466	84	161	155	5	9	-38	0	-3	-74	-7	-15	28	4	5	37
14.9914	0	111	288	457	88	158	186	108	299	467	84	161	155	4	8	-37	0	-2	-74	-6	-15	28	5	5	38
15.1142	0	111	285	458	88	157	187	108	295	465	85	159	152	5	10	-38	0	-3	-75	-6	-16	28	4	5	35
15.2371	0	111	285	450	87	156	184	109	295	458	84	159	152	5	8	-33	-1	-3	-76	-5	-15	21	4	5	35
15.36	0	112	285	456	86	155	182	108	295	463	82	156	149	5	9	-39	0	-2	-77	-6	-15	25	4	6	34
15.4829	0	111	286	456	86	153	183	110	297	466	83	157	149	4	9	-37	0	-3	-74	-6	-15	26	4	5	35
15.6058	0	112	288	457	86	155	182	110	298	467	84	156	150	4	10	-38	-1	-3	-74	-5	-15	28	5	5	37
15.7286	0	112	289	459	87	155	182	108	298	466	84	156	149	5	10	-39	0	-3	-75	-6	-15	27	4	6	36
15.8515	0	112	285	452	86	153	183	109	293	457	83	156	148	4	8	-33	0	-2	-75	-6	-14	19	5	5	34
15.9744	0	110	284	450	86	153	181	108	291	455	83	155	147	4	8	-33	0	-2	-75	-6	-15	19	4	5	34
16.0973	0	111	283	456	86	152	180	108	293	462	82	155	146	5	9	-40	0	-3	-74	-5	-15	25	4	4	34
16.2202	0	111	285	456	86	153	180	108	295	465	83	155	147	5	9	-39	-1	-3	-74	-5	-14	26	5	5	35
16.343	0	113	288	455	87	157	179	111	299	463	83	153	148	5	8	-39	-1	-3	-74	-6	-15	27	4	7	35
16.4659	0	114	289	452	87	157	181	111	299	457	83	156	146	4	9	-32	0	-3	-73	-6	-15	20	4	6	34
16.5888	0	115	285	440	87	154	175	111	294	446	83	154	143	4	9	-28	0	-2	-74	-6	-15	14	4	7	33
16.7117	0	115	287	436	87	153	176	113	298	443	84	155	142	5	9	-30	0	-3	-73	-6	-15	14	5	5	33
16.8346	0	117	289	436	88	155	178	115	300	443	83	154	144	5	8	-29	0	-2	-72	-7	-15	14	4	6	34
16.9574	0	119	293	447	87	157	179	115	304	453	84	154	146	5	9	-32	0	-3	-71	-6	-15	20	4	7	35
17.0803	0	119	293	450	88	156	177	115	305	458	84	155	146	4	9	-39	0	-2	-71	-7	-15	27	3	6	35
17.2032	0	119	291	437	87	154	177	115	301	444	83	155	143	4	9	-30	0	-3	-72	-6	-15	15	4	5	34
17.3261	0	119	291	445	87	154	179	114	300	451	84	155	147	5	9	-34	0	-2	-70	-5	-15	19	4	6	34
17.449	0	118	290	450	87	154	179	114	299	457	83	154	147	4	8	-40	-1	-2	-70	-6	-16	25	3	5	34
17.5718	0	118	291	451	87	154	179	114	300	459	84	154	148	5	9	-39	-1	-2	-70	-6	-15	26	4	7	35
17.6947	0	118	292	451	87	157	179	115	302	461	83	152	148	5	9	-40	0	-3	-71	-7	-16	28	5	7	36
17.8176	0	119	294	448	88	156	178	115	304	457	84	153	147	5	9	-40	0	-3	-71	-6	-15	26	4	6	35
17.9405	0	118	290	436	88	153	179	115	301	443	84	155	145	5	8	-29	0	-3	-71	-6	-15	14	4	5	34
18.0634	0	118	291	449	87	154	179	114	299	455	84	154	147	3	9	-39	0	-2	-71	-6	-15	27	4	6	34
18.1862	0	118	291	444	87	155	179	115	301	451	84	154	147	4	9	-34	0	-3	-70	-6	-15	20	4	6	35
18.3091	0	118	291	434	87	154	176	115	301	445	84	155	145	4	8	-36	0	-3	-71	-6	-16	20	4	5	35
18.432	0	119	293	444	87	156	178	115	304	455	83	153	148	5	9	-39	0	-3	-71	-7	-16	28	4	6	36
18.5549	0	119	295	440	87	155	177	115	305	450	84	155	147	4	9	-33	0	-3	-71	-7	-16	22	5	6	35
18.6778	0	118	290	431	87	154	177	115	300	440	85	155	145	5	10	-29	0	-3	-72	-6	-15	16	5	5	35
18.8006	0	119	292	434	88	155	178	115	302	442	85	155	146	6	9	-28	0	-3	-72	-6	-16	16	4	5	35
18.9235	0	120	291	431	88	156	178	115	302	441	85	154	147	4	9	-27	-1	-2	-70	-7	-15	16	4	6	36
19.0464	0	118	293	444	88	157	179	115	305	455	84	154	147	4	9	-39	0	-3	-70	-6	-16	29	4	7	37
19.1693	0	120	295	445	88	159	179	115	306	456	84	154	148	5	10	-39	0	-4	-71	-6	-15	29	4	6	37
19.2922	0	119	293	434	89	156	180	116	302	442	85	156	147	4	9	-28	0	-3	-72	-5	-16	16	4	6	36
19.415	0	119	292	432	87	155	179	115	301	443	85	156	147	3	9	-27	0	-2	-72	-6	-16	16	4	5	35
19.5379	0	119	291	439	88	156	179	115	303	448	85	155	148	4	8	-34	-1	-2	-71	-7	-15	22	4	5	36
19.6608	0	119	292	446	88	156	180	115	304	455	84	156	149	5	9	-39	0	-3	-72	-7	-17	29	4	5	36
19.7837	0	119	294	445	87	159	181	115	304	457	85	154	150	5	10	-39	0	-4	-71	-6	-15	30	5	7	38
19.9066	0	118	296	440	88	158	181	115	306	451	84	156	149	4	10	-33	0	-3	-72	-6	-15	24	4	6	37
20.0294	0	118	290	430	88	155	179	115	301	441	85	156	147	5	10	-29	0	-3	-73	-6	-16	16	4	6	35
20.1523	0	118	292	447	89	156	181	115	303	456	84	156	150	4	9	-40	0	-3	-72	-6	-15	29	4	6	36
20.2752	0	119	292	437	88	155	180	115	302	449	84	156	149	4	9	-34	0	-3	-72	-7	-16	23	5	5	35
20.3981	0	118	293	425	87	155	177	116	305	438	84	156	148	5	9	-28	0	-3	-72	-6	-15	17	4	6	36
20.521	0	121	297	434	87	158	177	117	309	446	85	156	148	5	9	-34	0	-3	-72	-6	-15	23	4	7	37
20.6438	0	120	295	425	88	154	175	118	305	435	85	157	143	4	8	-32	0	-3	-73	-6	-16	18	4	5	34
20.7667	0	120	291	423	89	155	174	117	304	436	85	155	143	4	8	-31	0	-3	-73	-6	-16	18	4	5	36
20.8896	0	119	292	425	89	155	176	116	304	436	85	156	144	4	9	-29	0	-2	-73	-6	-15	19	4	6	35
21.0125	0	118	292	423	89	156	176	116	304	435	85	156	145	4	9	-29	0	-2	-72	-6	-15	19	4	6	38
21.1354	0	119	293	425	88	158	178	115	307	439	84	156	147	4	10	-28	0	-3	-72	-5	-16	19	4	5	38
21.2582	0	119	294	427	89	158	181	115	306	438	85	157	148	5	9	-28	-1	-2	-73	-6	-16	18	4	6	41
21.3811	0	119	293	435	89	160	187	115	304	446	86	155	155	5	9	-34	0	-3	-71	-6	-15	25	3	7	42
21.504	0	119	293	435	89	157	186	116	303	445	85	158	154	4	8	-32	0	-3	-73	-7	-16	26	4	6	36
21.6269	0	118	292	435	88	157	186	114	303	448	85	157	153	4	9	-34	-1	-2	-74	-5	-16	26	4	5	35
21.7498	0	118	291	442	88	159	186	114	304	456	85	157	155	4	9	-38	-1	-3	-73	-6	-16	31	4	6	37
21.8726	0	117	294	443	88	160	186	115	306	456	85	158	155	5	9	-37	-1	-4	-73	-7	-15	32	4	6	38
21.9955	0	117	292	431	88	157	186	113	301	441	85	159	153	4	9	-27	0	-3	-74	-6	-16	20	4	4	35
22.1184	0	117	291	431	89	158	186	113	300	442	85	159	153	4	8	-28	0	-2	-75	-6	-16	19	4	5	36
22.2413	0	116	289	431	88	157	187	113	301	442	86	159	154	4	8	-29	0	-3	-74	-7	-16	18	4	5	36
22.3642	0	115	289	443	88	160	188	112	301	457	86	159	156	4	9	-38	-1	-4	-73	-6	-15	31	3	6	38
22.487	0	115	290	446	89	162	189	111	303	459	86	159	157	4	9	-38	0	-4	-73	-6	-15	33	4	7	40
22.6099	0	113	291	450	88	163	190	110	302	462	85	160	159	4	9	-37	0	-3	-73	-5	-15	32	4	7	38
22.7328	0	113	287	450	89	160	192	110	298	462	85	160	158	5	8	-38	0	-4	-74	-7	-16	31	5	6	36
22.8557	0	113	288	453	88	161	192	111	299	464	85	161	159	4	9	-37	-1	-2	-73	-6	-16	31	4	6	38
22.9786	0	112	289	454	89	161	193	111	299	466	84	161	161	4	8	-36	0	-2	-72	-6	-16	30	3	6	38
23.1014	0	113	290	457	88	165	196	109	301	468	85	161	163	5	9	-38	-1	-2	-72	-6	-15	30	4	7	40
23.2243	0	112	291	462	88	166	200	110	302	473	85	163	167	4	9	-36	0	-4	-70	-7	-16	30	4	6	40
23.3472	0	111	288	465	87	160	198	109	298	474	85	163	163	4	9	-35	0	-4	-72	-6	-16	29	4	5	37
23.4701	0	111	288	467	87	159	196	108	299	475	84	163	162	4	9	-35	-1	-2	-73	-6	-15	30	4	5	37
23.593	0	111	289	468	87	160	196	108	299	477	84	163	163	5	9	-36	0	-3	-73	-5	-15	30	4	4	38
23.7158	0	112	290	469	87	160	197	109	301	477	85	163	164	4	8	-35	0	-3	-73	-6	-16	30	4	4	38
23.8387	0	112	291	470	87	163	197	109	303	479	85	163	166	4	9	-33	0	-3	-72	-6	-15	31	4	6	39
23.9616	0	111	290	470	88	161	198	108	300	478	85	163	163	5	9	-34	-1	-3	-74	-5	-15	30	4	5	36
24.0845	0	111	288	469	87	160	196	108	298	477	85	163	162	4	8	-35	-1	-3	-74	-6	-15	30	4	5	35
24.2074	0	111	287	466	87	159	195	108	297	474	84	163	162	5	9	-37	0	-4	-74	-6	-15	30	4	4	36
24.3302	0	111	287	466	86	158	194	108	298	472	84	160	161	4	8	-36	-1	-3	-73	-6	-15	29	4	5	36
24.4531	0	114	291	445	87	155	186	110	302	456	84	159	156	4	9	-25	0	-3	-77	-6	-16	19	5	4	34
24.576	0	113	289	442	88	155	185	110	300	453	85	159	154	5	8	-26	0	-3	-77	-5	-15	19	4	4	34
24.6989	0	113	287	441	87	153	183	111	298	451	84	157	151	5	8	-26	0	-3	-78	-6	-15	20	4	5	35
24.8218	0	114	288	440	87	152	181	111	299	449	84	156	149	4	9	-26	0	-4	-76	-6	-16	19	3	5	34
24.9446	0	114	288	438	86	153	181	111	299	447	84	157	148	3	9	-25	-1	-3	-75	-6	-16	19	4	4	34
25.0675	0	115	289	437	87	154	180	112	300	448	84	156	149	4	9	-27	0	-3	-74	-5	-16	19	4	5	37
25.1904	0	115	290	437	87	154	179	111	301	448	83	156	149	4	9	-26	-1	-3	-75	-6	-16	19	5	4	36
25.3133	0	115	287	435	88	153	180	112	298	443	84	157	147	5	8	-28	0	-3	-75	-6	-15	19	4	5	35
25.4362	0	115	288	434	88	156	182	111	298	443	86	157	150	5	9	-28	0	-3	-75	-7	-15	19	4	5	35
25.559	0	115	288	431	86	154	182	112	299	441	85	157	150	4	9	-29	-1	-3	-75	-6	-15	19	4	5	36
25.6819	0	115	289	432	87	154	181	112	301	443	85	157	150	4	9	-28	-1	-3	-75	-6	-15	20	5	4	36
25.8048	0	116	291	432	87	155	180	113	303	443	84	158	151	4	8	-27	0	-3	-73	-6	-16	20	4	5	38
25.9277	0	115	289	430	88	154	180	112	300	440	85	157	148	4	9	-29	0	-3	-74	-6	-15	20	4	5	36
26.0506	0	115	288	429	88	154	178	112	299	439	85	157	147	5	9	-29	0	-3	-75	-6	-16	20	4	5	36
26.1734	0	115	288	428	88	152	179	112	299	438	86	157	149	5	8	-30	0	-4	-75	-6	-16	20	4	4	36
26.2963	1	115	287	425	88	154	178	113	300	437	85	157	149	4	8	-29	-1	-3	-74	-6	-15	20	3	5	36
26.4192	0	116	290	427	88	154	178	113	302	439	84	156	149	4	9	-27	0	-3	-74	-6	-16	20	5	5	38
26.5421	0	116	288	426	88	151	177	114	299	437	85	155	146	4	9	-30	0	-3	-76	-6	-16	21	3	5	35
26.665	0	116	286	425	87	152	176	113	297	436	85	155	146	5	9	-31	0	-3	-76	-6	-15	20	4	4	36
26.7878	0	116	287	427	87	153	179	112	298	437	85	154	148	5	8	-28	0	-3	-74	-6	-15	20	4	5	36
26.9107	0	116	288	445	88	156	182	112	299	455	85	154	153	5	9	-39	-1	-2	-73	-5	-14	33	4	6	40
27.0336	0	115	289	445	87	157	184	112	300	456	85	156	153	4	10	-38	-1	-4	-74	-6	-16	33	4	6	38
27.1565	0	115	288	430	86	152	180	111	298	440	83	156	149	6	8	-28	0	-3	-76	-6	-16	19	4	4	35
27.2794	0	115	287	431	85	150	180	111	297	442	84	155	148	4	9	-27	-1	-3	-75	-6	-15	20	4	4	35
27.4022	0	114	287	432	86	150	179	112	298	441	83	155	147	4	8	-27	0	-3	-76	-6	-15	20	4	4	35
27.5251	0	114	288	432	84	150	179	112	298	442	83	154	148	4	8	-28	-1	-3	-75	-6	-15	19	4	5	35
27.648	0	114	289	434	85	152	179	112	299	443	83	154	148	5	9	-27	0	-3	-75	-6	-15	20	4	5	36
27.7709	0	113	288	435	84	150	180	111	297	443	83	154	148	4	8	-27	-1	-3	-74	-6	-15	19	3	4	35
27.8938	0	114	286	434	86	151	181	112	295	442	81	153	149	4	9	-28	0	-2	-74	-6	-16	18	4	5	35
28.0166	0	113	286	434	85	151	181	111	295	442	82	153	148	4	9	-29	0	-2	-75	-7	-15	19	4	6	35
28.1395	0	114	285	434	85	152	181	110	295	443	81	154	150	5	9	-28	-1	-3	-74	-6	-15	18	5	5	35
28.2624	0	113	287	434	85	153	181	111	298	443	82	153	151	4	9	-27	0	-4	-74	-6	-15	19	4	5	38
28.3853	0	114	285	435	86	152	182	111	295	443	82	154	151	4	9	-28	0	-3	-73	-6	-15	18	4	4	36
28.5082	0	113	284	436	86	153	183	111	293	443	82	154	150	5	9	-29	0	-3	-74	-6	-15	18	5	5	35
28.631	0	113	284	436	85	155	185	110	294	443	81	153	152	5	9	-28	0	-3	-74	-6	-15	17	4	6	35
28.7539	0	112	284	448	86	155	185	110	295	457	83	154	154	5	9	-39	0	-4	-73	-7	-14	29	4	6	38
28.8768	0	112	286	450	86	156	186	110	298	459	83	154	154	4	9	-38	0	-3	-72	-5	-15	30	4	6	38
28.9997	0	113	285	451	86	155	186	109	294	459	82	156	153	4	9	-39	0	-3	-73	-5	-15	30	4	5	36
29.1226	0	113	284	451	86	156	186	109	293	460	82	155	154	5	9	-39	-1	-3	-74	-6	-15	29	3	6	37
29.2454	0	112	284	453	85	156	186	108	295	461	84	156	156	4	9	-37	-1	-3	-73	-6	-15	29	3	5	37
29.3683	0	112	285	453	86	157	188	109	295	462	82	157	155	5	9	-38	-1	-3	-72	-5	-14	29	4	6	37
29.4912	0	111	286	454	86	157	187	109	297	463	83	157	155	4	9	-38	0	-3	-73	-6	-14	30	4	6	38
29.6141	0	111	285	454	86	155	188	109	295	463	83	157	153	5	8	-39	0	-3	-74	-6	-16	29	3	5	36
29.737	0	111	285	454	87	157	188	108	295	463	84	157	155	5	9	-38	0	-2	-74	-6	-15	30	4	6	38
29.8598	0	111	284	455	86	158	188	109	295	463	83	157	155	4	8	-37	0	-3	-73	-5	-15	29	4	6	37
29.9827	0	112	286	455	86	158	188	110	297	465	84	157	156	5	9	-38	-1	-3	-73	-6	-15	31	5	6	38
30.1056	0	112	287	457	87	158	188	110	298	466	83	159	156	5	8	-37	0	-3	-73	-6	-15	31	5	6	38
30.2285	0	112	285	455	86	157	189	109	295	464	84	159	154	4	9	-37	-1	-3	-74	-6	-15	30	4	5	36
30.3514	0	111	285	454	86	157	188	109	295	463	84	158	155	5	9	-37	0	-2	-74	-6	-16	30	4	5	36
30.4742	0	112	285	455	87	157	187	109	296	463	84	159	155	4	9	-38	-1	-3	-73	-6	-15	31	4	5	38
30.5971	0	111	287	456	86	158	189	109	297	465	84	159	155	4	9	-38	-1	-3	-75	-6	-15	31	4	6	37
30.72	0	112	287	455	87	158	188	110	299	464	85	160	156	4	9	-37	0	-3	-73	-6	-16	31	3	5	38
30.8429	0	112	286	453	87	157	189	109	295	462	85	159	155	4	9	-38	0	-3	-75	-6	-16	30	3	5	37
30.9658	0	111	285	455	86	157	189	109	295	464	85	159	155	4	9	-38	0	-2	-75	-7	-15	31	4	5	35
31.0886	0	112	286	455	87	157	189	109	297	464	85	158	156	4	9	-39	0	-3	-75	-6	-15	30	5	6	36
31.2115	0	112	286	455	88	158	190	109	296	466	85	159	155	4	9	-36	-1	-3	-74	-6	-15	30	4	5	38
31.3344	0	112	287	454	87	159	189	109	299	466	84	161	157	4	9	-37	0	-3	-74	-5	-16	32	4	5	39
31.4573	0	113	286	455	88	158	189	110	298	464	84	161	156	4	9	-37	0	-3	-76	-6	-15	31	4	5	38
31.5802	0	111	285	448	87	157	189	109	294	457	84	160	156	4	9	-32	0	-3	-75	-6	-15	24	4	4	36
31.703	0	112	286	453	87	156	189	109	296	462	84	160	155	4	8	-38	0	-3	-74	-6	-15	30	4	5	36
31.8259	0	112	286	452	88	158	189	110	295	462	85	160	157	5	9	-38	0	-3	-74	-6	-15	31	4	5	37
31.9488	0	112	286	453	88	159	188	110	298	463	85	159	157	4	9	-38	0	-3	-74	-6	-15	31	4	6	39
32.0717	0	112	287	454	87	159	188	111	299	464	85	161	157	4	9	-38	0	-3	-75	-7	-15	30	4	4	39
32.1946	0	112	285	438	88	158	188	109	295	448	85	161	155	4	8	-27	0	-2	-76	-5	-15	19	4	5	35
32.3174	0	112	285	438	88	159	193	110	295	450	85	162	158	4	9	-25	0	-3	-75	-6	-15	17	4	5	37
32.4403	0	112	284	447	88	161	196	109	296	457	87	161	162	4	9	-33	-1	-3	-72	-5	-15	23	4	6	39
32.5632	0	111	284	444	88	161	197	110	295	456	86	163	165	5	9	-33	0	-3	-73	-6	-15	24	5	5	37
32.6861	0	111	285	452	89	162	197	110	297	464	87	163	163	4	9	-38	0	-3	-73	-7	-14	32	4	5	37
32.809	0	111	286	455	89	160	195	110	297	466	87	164	163	5	9	-36	0	-3	-73	-6	-15	32	4	5	38
32.9318	0	111	284	455	89	160	193	109	295	465	85	163	161	4	9	-38	0	-3	-75	-6	-15	31	4	5	35
33.0547	0	112	285	456	88	160	192	109	295	464	85	163	159	4	9	-37	0	-2	-75	-7	-15	32	4	5	37
33.1776	0	111	284	455	88	160	191	108	295	464	86	163	159	4	9	-37	0	-3	-73	-5	-15	32	4	5	37
33.3005	0	111	286	453	88	160	190	109	297	463	86	163	161	4	8	-37	-1	-3	-73	-7	-16	33	4	4	39
33.4234	0	111	286	452	88	159	191	110	299	465	85	163	160	5	9	-38	0	-3	-74	-5	-15	32	4	5	39
33.5462	0	111	287	449	88	157	190	108	297	457	85	162	157	4	9	-31	-1	-4	-76	-6	-15	25	5	4	37
33.6691	0	111	285	448	87	157	190	109	296	458	85	162	157	4	8	-31	0	-4	-75	-6	-15	25	4	4	36
33.792	0	110	285	447	87	157	189	109	295	457	85	162	156	3	9	-31	0	-4	-76	-6	-15	25	4	4	37
33.9149	0	111	286	455	87	157	190	109	297	465	86	161	157	4	9	-38	0	-3	-75	-6	-16	32	4	5	38
34.0378	0	112	287	455	87	159	190	109	298	466	85	162	158	3	9	-36	0	-3	-75	-5	-16	32	4	4	37
34.1606	0	111	288	456	87	159	189	109	301	467	84	162	160	4	9	-36	0	-3	-73	-6	-15	33	4	4	39
34.2835	0	111	287	449	87	157	190	109	297	459	86	161	157	4	9	-32	0	-3	-76	-6	-14	25	5	5	37
34.4064	0	111	285	450	87	157	189	109	296	459	85	161	157	4	9	-32	-1	-3	-77	-6	-15	25	3	5	36
34.5293	0	111	286	449	88	157	190	108	296	459	85	161	157	4	9	-32	-1	-3	-76	-6	-16	24	4	5	37
34.6522	0	112	286	455	87	157	190	108	296	465	84	161	157	5	9	-37	-1	-3	-74	-6	-15	32	4	4	38
34.775	0	111	288	456	87	158	189	110	299	467	85	161	158	4	8	-36	0	-2	-74	-6	-16	32	4	5	39
34.8979	0	111	289	456	87	159	188	109	301	468	84	162	159	4	9	-38	0	-3	-74	-6	-15	33	4	5	40
35.0208	0	111	287	442	86	157	189	108	298	453	84	161	156	4	8	-26	0	-3	-76	-6	-15	19	4	4	36
35.1437	0	111	287	455	86	156	187	108	297	465	84	160	154	5	9	-37	0	-3	-75	-6	-15	31	4	4	37
35.2666	0	111	287	455	86	156	188	108	298	466	84	160	154	5	9	-37	0	-3	-75	-6	-15	31	4	4	37
35.3894	0	112	288	455	86	157	187	110	299	467	84	160	155	4	9	-37	-1	-3	-76	-5	-15	31	4	5	38
35.5123	0	111	289	456	87	158	188	109	300	468	85	161	157	4	9	-36	-1	-3	-74	-6	-15	32	4	4	38
35.6352	0	112	290	455	87	158	189	110	303	469	85	161	158	4	9	-36	-1	-3	-74	-6	-15	33	4	4	39
35.7581	0	111	288	456	88	158	188	109	298	468	84	162	156	4	8	-38	-1	-2	-76	-6	-16	31	3	4	35
35.881	0	111	288	456	87	159	189	109	299	468	85	161	158	4	8	-38	0	-2	-76	-6	-15	31	4	5	38
36.0038	0	111	288	457	87	159	190	110	299	469	85	163	159	4	8	-37	-1	-2	-75	-6	-16	31	5	4	38
36.1267	0	111	289	456	87	159	190	109	300	471	85	163	160	4	9	-36	-1	-3	-73	-5	-15	32	5	4	39
36.2496	0	112	290	456	87	160	191	111	302	471	86	162	161	4	9	-36	0	-3	-74	-7	-16	33	3	6	39
36.3725	0	112	292	458	87	160	191	109	303	470	86	163	159	5	10	-37	-1	-3	-75	-6	-15	33	4	5	38
36.4954	0	110	288	451	87	159	191	110	299	463	86	163	159	4	9	-31	-1	-3	-76	-6	-15	24	4	5	35
36.6182	0	111	288	457	87	158	190	109	299	470	85	162	159	4	9	-36	0	-2	-75	-6	-15	32	4	4	37
36.7411	0	112	289	456	88	158	190	109	301	471	85	162	160	4	9	-36	0	-3	-74	-6	-16	31	4	4	38
36.864	0	110	290	458	87	159	191	109	302	472	84	162	160	4	9	-37	-1	-3	-75	-6	-16	32	3	4	39
36.9869	0	112	290	457	88	158	190	110	303	472	84	164	161	5	9	-36	-1	-4	-74	-5	-15	32	4	3	39
37.1098	0	112	290	451	87	158	189	109	300	463	84	161	158	3	8	-30	0	-3	-75	-6	-16	25	4	5	37
37.2326	0	111	288	458	86	155	188	108	298	468	84	160	156	5	9	-38	0	-3	-77	-6	-15	31	4	4	36
37.3555	0	110	286	443	85	156	187	108	297	455	83	161	156	4	9	-27	-1	-4	-77	-5	-16	19	4	4	35
37.4784	0	111	287	449	85	155	189	109	298	462	84	159	156	4	9	-32	0	-3	-76	-6	-16	24	5	4	36
37.6013	0	112	289	458	85	156	189	109	301	471	84	159	158	4	10	-37	0	-2	-75	-6	-15	31	3	5	37
37.7242	0	110	289	460	85	157	187	108	302	472	84	159	158	5	8	-36	0	-2	-74	-5	-15	31	4	4	38
37.847	0	111	288	460	86	155	188	109	298	470	84	160	156	4	8	-38	0	-3	-77	-5	-15	31	5	4	35
37.9699	0	111	287	454	85	155	188	108	296	463	82	159	156	4	9	-31	0	-3	-76	-6	-16	23	4	4	35
38.0928	0	111	286	460	86	154	189	108	296	470	84	159	156	4	8	-37	0	-4	-75	-5	-15	29	4	4	36
38.2157	0	111	287	460	85	154	188	108	298	471	83	157	157	4	9	-38	0	-3	-75	-6	-16	29	4	5	35
38.3386	0	111	287	461	85	155	188	109	300	471	83	159	156	5	9	-37	0	-2	-75	-5	-15	30	5	5	37
38.4614	0	111	289	462	84	156	189	108	301	473	82	158	158	4	9	-36	0	-3	-75	-5	-15	31	5	5	38
38.5843	0	111	287	455	85	154	189	108	298	463	83	158	156	4	8	-30	-1	-3	-75	-6	-16	23	5	5	35
38.7072	0	111	285	459	85	154	188	108	296	468	82	159	156	5	9	-38	-1	-3	-75	-6	-15	28	5	4	35
38.8301	0	110	286	461	86	153	190	109	297	470	82	158	156	4	8	-38	0	-4	-75	-5	-15	29	4	4	35
38.953	0	111	288	462	86	155	189	108	298	472	83	158	157	5	8	-37	0	-2	-74	-5	-15	29	4	5	37
39.0758	0	111	288	462	84	157	189	108	300	473	83	157	158	4	10	-35	0	-3	-73	-5	-15	30	4	5	38
39.1987	0	110	288	464	85	156	188	109	299	472	83	158	157	4	8	-37	0	-2	-74	-5	-16	29	4	4	37
39.3216	0	111	287	462	86	154	190	108	296	470	82	159	156	4	8	-38	-1	-2	-75	-6	-15	29	4	4	35
39.4445	0	109	285	459	86	155	189	108	296	469	83	158	156	4	9	-38	0	-2	-75	-7	-15	28	4	5	36
39.5674	0	111	287	461	86	156	189	108	298	471	83	158	158	5	9	-36	0	-2	-73	-6	-15	29	4	5	37
39.6902	0	111	288	465	86	157	190	109	300	474	83	158	159	5	9	-35	-1	-2	-73	-6	-15	30	4	5	38
39.8131	0	111	289	466	85	158	190	109	302	476	83	158	160	5	9	-35	0	-4	-74	-6	-15	31	4	6	38
39.936	0	110	288	466	86	156	191	108	298	475	84	159	159	4	8	-36	0	-3	-75	-7	-16	28	4	4	35
40.0589	0	110	286	466	86	156	191	108	296	474	83	159	157	4	9	-36	0	-3	-74	-6	-16	28	5	5	35
40.1818	0	110	286	466	85	155	190	108	296	474	83	159	158	4	8	-37	0	-3	-74	-6	-15	28	4	4	35
40.3046	0	110	286	467	85	156	191	108	297	475	83	159	159	5	8	-36	0	-3	-74	-6	-16	28	4	5	36
40.4275	0	111	287	467	86	157	191	108	298	476	83	158	160	4	9	-35	0	-3	-73	-5	-16	29	4	5	38
40.5504	0	110	289	467	85	157	191	108	299	476	83	160	160	4	9	-34	0	-3	-73	-6	-16	29	4	5	37
40.6733	0	110	285	467	86	156	191	107	296	474	83	159	158	4	8	-37	0	-2	-75	-6	-15	29	5	5	35
40.7962	0	110	285	466	86	156	192	107	295	474	83	158	159	4	8	-37	0	-2	-74	-5	-15	28	4	5	35
40.919	0	110	284	464	85	156	192	107	295	472	84	160	159	4	9	-37	-1	-3	-74	-6	-15	27	4	4	36
41.0419	0	110	286	463	86	156	191	108	296	474	83	159	160	5	8	-35	0	-3	-73	-6	-15	28	4	5	37
41.1648	0	110	287	466	86	158	191	107	297	476	83	159	161	4	9	-36	0	-3	-73	-6	-15	29	4	5	38
41.2877	0	110	289	466	87	157	192	108	300	477	83	160	160	4	9	-35	0	-3	-73	-5	-15	29	4	5	37
41.4106	0	110	285	466	85	156	192	107	295	473	84	160	160	4	8	-36	0	-3	-75	-6	-15	27	4	4	35
41.5334	0	110	284	462	85	155	190	108	294	470	83	159	157	4	8	-37	0	-3	-74	-6	-15	27	5	4	35
41.6563	0	110	284	461	85	154	189	108	294	469	83	158	156	5	9	-37	0	-3	-75	-6	-15	28	4	5	35
41.7792	0	110	285	464	85	155	191	108	296	474	84	158	158	5	9	-36	0	-3	-74	-6	-15	29	3	5	36
41.9021	0	110	287	466	87	158	191	107	299	476	83	157	160	4	9	-34	0	-3	-72	-6	-15	29	4	6	37
42.025	0	110	287	467	85	157	191	107	299	476	84	159	159	4	9	-35	0	-3	-72	-5	-15	30	4	5	38
42.1478	0	110	285	466	86	157	192	107	295	474	83	159	158	4	8	-36	-1	-3	-74	-6	-16	28	5	5	35
42.2707	0	109	286	466	86	156	192	108	296	473	84	160	158	4	9	-37	-1	-2	-74	-6	-15	28	5	4	36
42.3936	0	109	287	465	86	157	192	108	296	475	84	159	159	4	8	-36	-1	-3	-73	-6	-15	29	4	5	36
42.5165	0	110	286	465	86	158	191	108	299	475	84	160	161	4	8	-35	0	-2	-72	-6	-15	29	4	5	38
42.6394	0	110	289	466	86	160	192	109	300	476	84	160	161	4	8	-35	0	-3	-73	-6	-15	31	5	5	39
42.7622	0	110	288	467	86	159	192	108	298	476	85	160	159	4	9	-35	-1	-3	-74	-6	-15	28	4	5	37
42.8851	0	110	286	466	87	157	193	107	296	474	84	160	160	5	8	-36	0	-2	-74	-6	-15	28	3	5	36
43.008	0	110	286	464	86	157	192	108	296	472	84	161	158	4	9	-35	-1	-3	-73	-5	-16	28	4	4	36
43.1309	0	110	286	464	86	157	191	108	297	473	84	160	158	4	9	-36	0	-2	-74	-6	-15	28	5	5	36
43.2538	0	110	288	465	86	157	190	108	298	475	84	160	159	4	9	-36	0	-3	-74	-5	-15	29	4	5	37
43.3766	0	109	290	464	86	157	191	108	300	475	84	159	159	4	9	-36	0	-3	-73	-6	-15	30	5	5	39
43.4995	0	110	287	455	86	158	190	107	297	464	84	162	158	5	9	-29	0	-2	-73	-6	-15	23	4	4	38
43.6224	0	110	284	457	87	159	192	108	294	465	84	161	158	4	8	-38	-1	-3	-74	-6	-15	28	4	4	36
43.7453	0	110	284	454	86	157	190	108	293	465	84	161	157	4	8	-39	0	-3	-75	-6	-15	27	5	4	36
43.8682	0	110	285	458	86	155	188	108	295	469	84	159	155	4	8	-37	0	-3	-74	-6	-15	30	4	4	37
43.991	0	110	287	461	86	157	189	108	298	472	84	160	157	4	9	-34	-1	-3	-73	-6	-15	31	4	5	37
44.1139	0	110	289	462	86	157	188	108	300	473	84	160	158	5	10	-35	0	-3	-74	-6	-14	30	4	5	39
44.2368	0	111	290	463	87	159	190	108	301	473	84	161	158	4	9	-36	0	-3	-75	-6	-16	30	4	6	38
44.3597	0	110	288	460	87	157	190	107	297	470	84	160	157	5	8	-36	-1	-3	-75	-5	-15	30	5	5	35
44.4826	0	110	287	460	87	157	190	109	298	470	85	161	157	4	9	-36	0	-3	-74	-6	-15	29	4	4	37
44.6054	0	110	287	460	86	158	189	108	298	469	84	161	158	4	8	-38	0	-3	-75	-5	-15	30	5	5	37
44.7283	0	111	289	459	87	158	191	108	299	471	85	161	159	4	9	-37	0	-3	-74	-6	-15	31	4	4	38
44.8512	0	110	290	461	87	159	191	109	302	472	84	162	160	4	9	-36	0	-3	-73	-6	-15	30	4	4	39
44.9741	0	111	290	461	87	159	192	109	302	471	85	162	160	5	9	-35	-1	-3	-74	-5	-16	31	4	4	38
45.097	0	111	287	460	86	159	193	108	298	471	85	162	159	4	9	-36	0	-3	-74	-6	-15	30	3	4	36
45.2198	0	110	287	459	87	159	193	108	298	470	84	163	160	5	9	-37	-1	-3	-74	-5	-15	30	5	5	38
45.3427	0	111	288	460	86	159	193	109	299	472	85	163	160	4	8	-36	0	-2	-74	-6	-16	31	4	4	38
45.4656	0	110	289	460	87	159	191	109	300	473	86	162	162	4	9	-35	0	-3	-73	-6	-15	31	4	5	40
45.5885	0	111	290	460	87	161	193	109	303	474	84	164	162	4	9	-35	0	-3	-74	-6	-15	31	4	5	39
45.7114	0	110	290	461	87	160	193	108	300	472	85	164	161	5	9	-37	-1	-2	-75	-6	-15	31	5	4	38
45.8342	0	110	289	459	87	158	193	108	298	472	85	163	159	5	8	-36	0	-4	-74	-6	-16	30	4	4	36
45.9571	0	110	288	462	87	159	192	109	299	473	85	163	162	4	9	-35	-1	-3	-75	-6	-15	31	3	5	37
46.08	0	111	289	462	87	159	192	108	299	473	85	163	161	4	9	-35	-1	-3	-74	-5	-15	31	4	5	38
46.2029	0	111	289	461	87	160	192	109	301	473	85	163	162	4	8	-36	0	-3	-74	-5	-15	31	4	5	39
46.3258	0	111	290	462	87	161	194	109	304	476	85	163	163	4	9	-34	0	-2	-74	-6	-15	32	4	5	40
46.4486	0	110	289	463	87	159	194	108	300	474	85	163	162	3	9	-36	0	-3	-73	-6	-15	32	4	4	38
46.5715	0	110	288	462	87	159	193	109	299	473	85	164	161	4	8	-37	0	-4	-76	-6	-16	30	5	4	37
46.6944	0	111	289	463	87	158	193	108	298	473	86	163	160	4	9	-36	-1	-4	-75	-6	-15	31	4	4	36
46.8173	0	111	288	460	88	159	193	109	299	472	85	163	161	4	9	-36	0	-2	-74	-5	-15	30	4	4	37
46.9402	0	110	289	461	87	160	193	108	300	475	85	164	162	4	9	-35	-1	-3	-74	-5	-16	31	4	4	38
47.063	0	111	290	464	87	159	193	108	302	476	85	163	162	4	9	-35	-1	-3	-73	-6	-16	32	4	4	39
47.1859	0	110	288	464	87	159	193	108	299	476	85	163	161	3	8	-36	0	-3	-77	-6	-15	30	4	5	36
47.3088	0	111	288	465	86	158	193	108	298	475	86	163	161	4	9	-36	-1	-3	-75	-6	-16	30	4	4	35
47.4317	0	110	287	465	87	159	193	108	299	476	85	163	161	5	9	-36	-1	-3	-74	-7	-15	30	3	4	37
47.5546	0	110	288	465	88	158	193	107	299	476	84	163	162	4	9	-35	-1	-4	-74	-6	-15	31	4	4	39
47.6774	0	110	289	465	87	160	194	108	301	478	85	164	163	4	8	-35	-1	-3	-74	-6	-16	31	4	4	39
47.8003	0	110	289	466	87	162	194	108	301	478	85	164	163	5	10	-35	0	-3	-75	-6	-15	31	4	5	37
47.9232	0	110	288	466	87	159	196	109	298	477	86	164	162	4	8	-35	0	-3	-74	-6	-15	30	4	4	36
48.0461	0	110	287	465	87	161	195	108	299	477	86	164	163	4	9	-35	0	-3	-74	-5	-17	30	4	5	38
48.169	0	110	288	466	88	160	195	107	299	478	85	163	164	5	9	-35	-1	-3	-74	-5	-16	30	3	5	38
48.2918	0	110	288	467	88	161	196	108	300	479	85	165	164	4	9	-35	0	-3	-74	-6	-16	31	4	4	38
48.4147	0	110	290	467	87	161	195	108	302	479	86	165	165	5	9	-34	0	-2	-73	-6	-15	31	4	5	38
48.5376	0	110	289	467	87	160	194	108	300	478	86	165	163	4	9	-36	0	-3	-75	-5	-16	31	4	4	36
48.6605	0	110	287	466	88	158	194	108	298	478	86	164	163	5	9	-35	-1	-4	-76	-5	-15	30	4	4	36
48.7834	0	110	287	463	87	158	194	108	297	475	85	164	162	4	9	-37	-1	-4	-75	-6	-16	30	4	4	36
48.9062	0	109	287	465	87	159	194	108	299	477	85	164	163	4	9	-35	0	-3	-74	-6	-15	31	4	4	38
49.0291	0	110	289	466	87	160	194	108	300	478	86	163	164	4	9	-35	0	-2	-74	-6	-16	30	3	5	39
49.152	0	110	289	466	87	160	193	109	302	481	84	164	164	4	9	-35	-1	-2	-74	-5	-15	32	6	5	39
49.2749	0	109	289	467	87	159	194	108	299	479	86	164	162	5	9	-35	-1	-3	-75	-6	-16	30	4	4	37
49.3978	0	109	286	465	86	158	193	108	297	476	84	164	161	5	9	-36	0	-4	-75	-6	-14	30	4	3	37
49.5206	0	110	286	464	87	158	192	108	297	475	85	162	160	5	9	-36	-1	-4	-75	-6	-15	29	4	4	36
49.6435	0	110	285	466	87	158	192	107	298	477	85	163	161	4	8	-36	0	-3	-75	-6	-15	30	4	5	37
49.7664	0	110	288	465	86	158	193	108	299	479	85	163	163	3	8	-36	0	-3	-74	-6	-15	30	5	4	37
49.8893	0	110	290	466	86	158	193	108	302	479	85	163	163	4	9	-34	-1	-3	-74	-6	-15	30	3	4	39
50.0122	0	110	287	467	87	158	191	108	299	478	85	163	161	4	9	-36	-1	-4	-75	-6	-16	30	5	4	37
50.135	0	110	285	466	85	156	192	107	296	476	85	162	161	4	9	-37	0	-3	-76	-6	-15	29	4	4	35
50.2579	0	110	286	466	86	156	192	106	297	476	84	161	160	4	9	-37	0	-3	-75	-5	-15	29	4	4	35
50.3808	0	109	286	465	85	157	192	107	297	477	83	162	160	4	8	-35	0	-4	-74	-6	-15	30	4	4	36
50.5037	0	110	286	462	85	156	191	107	298	475	84	162	160	4	9	-36	0	-3	-75	-6	-15	29	4	4	38
50.6266	0	110	288	465	86	157	190	107	300	478	84	161	161	4	9	-36	0	-3	-74	-7	-15	30	4	4	38
50.7494	0	110	288	466	85	157	191	108	300	478	85	161	161	4	8	-35	0	-3	-74	-6	-15	30	4	5	37
50.8723	0	109	286	465	86	156	191	107	296	476	84	161	159	5	9	-35	-1	-4	-75	-6	-16	30	4	4	36
50.9952	0	110	286	465	86	156	190	108	297	477	84	161	160	4	8	-36	0	-3	-75	-6	-15	30	5	4	37
51.1181	0	110	286	462	85	155	190	108	296	474	84	160	159	4	9	-38	-1	-3	-75	-6	-15	29	4	4	37
51.241	0	109	287	464	85	156	190	107	299	477	84	160	159	5	8	-36	0	-2	-74	-6	-15	29	3	5	38
51.3638	0	110	289	465	85	155	188	108	299	478	83	160	159	5	8	-34	-1	-3	-74	-6	-15	31	4	4	38
51.4867	0	109	289	466	86	156	188	108	300	478	83	159	158	4	8	-34	0	-2	-75	-7	-15	31	5	5	37
51.6096	0	110	287	466	86	155	189	108	297	478	83	160	157	3	8	-36	0	-3	-76	-6	-15	29	4	4	36
51.7325	0	110	287	466	85	155	189	108	297	477	83	160	158	4	9	-36	0	-4	-76	-6	-15	28	4	4	35
51.8554	0	109	287	465	85	155	189	108	299	477	83	160	158	4	9	-35	0	-3	-74	-6	-15	29	4	5	37
51.9782	0	110	288	465	86	156	189	107	300	478	84	160	159	4	8	-35	0	-3	-75	-5	-16	30	4	5	38
52.1011	0	110	289	466	85	157	191	108	302	479	82	160	160	4	9	-36	0	-3	-73	-6	-15	30	4	5	39
52.224	0	109	290	465	86	158	190	108	301	477	84	161	160	4	9	-35	0	-3	-74	-6	-15	30	4	4	37
52.3469	11	110	287	463	86	156	190	107	297	474	83	160	158	4	8	-36	0	-3	-74	-6	-16	29	4	4	36
52.4698	0	110	286	465	85	156	189	106	298	476	84	160	159	4	9	-37	0	-3	-76	-6	-16	29	4	4	36
52.5926	0	109	288	465	86	156	189	107	298	478	84	160	158	4	9	-36	0	-3	-75	-5	-15	29	3	4	37
52.7155	0	110	288	466	85	157	190	108	301	478	83	160	159	4	8	-36	0	-3	-74	-6	-16	30	3	5	38
52.8384	0	110	290	465	86	158	191	107	302	480	84	160	160	4	9	-34	0	-3	-73	-5	-16	30	5	5	39
52.9613	0	110	291	466	86	158	190	108	302	479	84	161	160	4	9	-34	0	-3	-75	-7	-16	31	4	5	37
53.0842	0	109	287	464	86	156	189	107	297	476	83	160	159	5	9	-37	-1	-3	-76	-5	-16	28	4	4	35
53.207	0	110	287	462	85	155	188	106	297	475	83	160	158	4	9	-37	0	-3	-76	-6	-16	28	4	3	35
53.3299	0	110	288	463	86	156	189	108	299	476	84	159	159	4	8	-35	0	-3	-75	-6	-15	29	4	5	36
53.4528	0	109	288	464	86	157	190	108	301	477	84	160	161	3	9	-35	-1	-3	-74	-6	-16	30	4	5	38
53.5757	0	110	290	464	86	157	190	108	303	478	84	161	161	3	9	-36	-1	-3	-74	-5	-16	31	4	4	38
53.6986	0	111	290	465	85	157	190	108	303	479	85	161	161	5	10	-35	-1	-3	-74	-6	-16	30	5	4	38
53.8214	0	110	288	462	87	156	191	108	299	477	84	160	160	5	9	-35	-1	-3	-74	-5	-15	29	4	4	36
53.9443	0	110	288	462	86	157	190	107	299	476	84	161	159	4	8	-36	0	-3	-75	-6	-16	30	4	4	37
54.0672	0	110	288	463	86	157	190	107	300	477	84	161	161	4	9	-37	0	-3	-75	-6	-16	30	4	4	37
54.1901	0	109	290	463	86	157	190	108	301	478	85	161	162	4	9	-35	0	-3	-74	-6	-15	29	4	4	38
54.313	0	111	290	463	87	158	191	108	303	479	84	161	163	4	9	-34	-1	-3	-74	-6	-16	32	5	4	39
54.4358	0	110	290	463	86	157	192	108	301	478	84	162	161	5	9	-36	0	-3	-74	-6	-15	31	5	4	38
54.5587	0	110	288	463	87	158	191	108	300	478	84	162	161	4	8	-36	-1	-3	-76	-5	-15	30	4	4	37
54.6816	0	110	288	464	86	157	191	107	300	477	84	162	162	4	9	-36	0	-3	-75	-5	-16	29	5	4	37
54.8045	0	110	289	462	86	158	192	108	300	478	84	163	163	3	9	-35	0	-3	-74	-5	-15	30	3	4	38
54.9274	0	110	289	464	87	159	192	108	302	478	85	162	163	5	8	-35	0	-3	-74	-6	-15	31	4	4	38
55.0502	0	111	291	463	86	159	192	108	303	480	85	163	164	4	9	-36	-1	-2	-74	-5	-16	31	4	4	39
55.1731	0	110	289	464	87	158	192	108	300	479	85	163	162	4	9	-35	-1	-4	-75	-6	-15	30	4	4	36
55.296	0	110	289	462	86	158	192	108	300	479	84	163	162	4	9	-35	0	-3	-74	-5	-16	31	5	4	36
55.4189	0	110	288	464	87	157	191	108	300	478	85	163	162	4	8	-36	0	-3	-75	-6	-16	29	4	4	36
55.5418	0	110	290	463	87	158	192	107	300	479	84	162	162	4	8	-36	-1	-3	-74	-5	-15	30	4	4	37
55.6646	0	111	290	463	87	158	192	108	302	480	84	163	163	5	9	-35	-1	-3	-74	-6	-17	30	4	4	37
55.7875	0	109	290	461	87	158	190	109	303	479	84	163	163	4	9	-35	0	-3	-74	-6	-16	30	5	4	38
55.9104	0	110	288	462	86	157	192	107	299	478	85	162	161	4	9	-37	0	-3	-77	-6	-16	29	4	4	36
56.0333	0	110	287	464	86	157	190	108	298	478	84	162	162	4	8	-37	0	-3	-77	-5	-16	29	4	4	34
56.1562	0	109	286	463	86	156	191	107	299	478	84	162	160	5	7	-35	0	-3	-75	-5	-15	29	5	4	35
56.279	0	110	288	462	86	157	190	108	300	479	83	161	162	4	8	-35	-1	-3	-73	-6	-16	29	4	4	37
56.4019	0	110	289	464	86	157	190	108	301	479	84	162	163	4	8	-36	-1	-3	-75	-6	-16	29	4	4	38
56.5248	0	110	289	464	86	157	191	108	301	480	84	162	163	5	9	-36	-1	-3	-74	-6	-15	29	5	3	38
56.6477	0	110	286	458	86	156	190	108	297	473	84	161	161	4	9	-38	0	-3	-75	-7	-15	29	4	4	35
56.7706	0	109	286	460	85	156	190	108	298	475	84	161	160	4	9	-36	0	-3	-75	-6	-15	29	4	5	36
56.8934	0	110	286	463	85	156	190	107	298	478	84	161	161	5	9	-36	-1	-3	-76	-6	-15	28	4	4	35
57.0163	0	110	287	464	85	156	192	108	299	479	84	160	162	4	9	-36	-1	-3	-75	-6	-16	28	4	4	36
57.1392	0	110	288	464	86	157	191	107	299	479	84	161	162	5	9	-36	-1	-3	-74	-6	-15	28	5	5	37
57.2621	0	111	289	463	85	158	191	108	301	479	84	161	163	4	9	-35	-1	-3	-73	-7	-15	30	4	5	38
57.385	0	110	289	464	85	157	190	108	300	479	84	161	162	4	9	-35	0	-3	-75	-6	-16	29	4	4	36
57.5078	0	109	287	464	86	155	191	107	298	478	84	160	161	4	9	-37	-1	-3	-76	-6	-16	28	4	5	37
57.6307	0	110	286	464	85	156	191	108	297	478	84	161	161	4	8	-36	-2	-4	-75	-6	-15	29	4	4	36
57.7536	0	110	286	464	86	157	191	108	298	477	84	161	162	3	9	-35	-1	-4	-73	-5	-15	28	4	4	36
57.8765	0	110	288	463	86	157	191	108	300	478	83	161	162	4	8	-36	0	-3	-74	-6	-15	30	4	5	38
57.9994	0	110	289	464	86	158	192	107	301	480	84	162	163	4	8	-35	0	-3	-74	-6	-15	29	5	4	38
58.1222	0	110	287	464	87	158	192	107	300	478	84	162	163	5	9	-36	0	-3	-74	-6	-16	29	5	4	36
58.2451	0	110	287	463	86	157	192	106	297	478	84	162	162	4	8	-36	0	-3	-74	-7	-16	28	4	4	37
58.368	0	110	287	463	87	158	192	107	298	478	84	162	162	4	9	-36	0	-3	-74	-5	-15	29	4	5	37
58.4909	0	109	287	464	86	158	192	107	299	479	83	162	163	4	9	-36	0	-3	-74	-6	-16	28	4	4	38
58.6138	0	110	288	463	86	159	192	108	301	480	84	162	165	4	9	-34	0	-3	-74	-6	-15	30	4	5	39
58.7366	0	110	290	463	87	159	193	108	303	481	84	163	165	4	10	-34	0	-2	-73	-6	-15	30	4	4	40
58.8595	0	110	289	464	86	159	193	108	300	480	84	164	165	4	9	-36	0	-3	-75	-6	-16	30	4	4	36
58.9824	0	109	288	465	87	159	193	108	298	480	85	163	164	4	8	-35	0	-2	-75	-6	-16	29	5	4	37
59.1053	0	110	288	463	87	159	194	107	299	480	84	164	163	4	8	-34	-1	-4	-75	-6	-15	29	4	5	36
59.2282	0	109	288	463	87	159	194	107	299	480	85	163	165	5	9	-35	0	-2	-74	-6	-15	30	5	4	37
59.351	0	110	288	464	87	159	194	107	301	481	84	163	165	4	8	-35	0	-2	-74	-6	-15	30	3	4	39
59.4739	0	109	290	464	87	160	194	108	303	483	84	164	166	4	8	-35	0	-3	-74	-6	-16	30	5	4	39
59.5968	0	110	289	465	86	160	194	108	302	482	84	165	165	4	8	-34	0	-3	-74	-6	-16	31	5	4	38
59.7197	0	109	288	464	87	159	193	108	300	480	85	164	164	4	8	-35	0	-3	-75	-5	-16	30	4	4	36
59.8426	0	109	288	464	85	158	193	108	301	480	85	164	164	4	8	-36	-1	-4	-76	-6	-15	30	5	4	36
59.9654	0	109	288	463	86	159	193	107	301	482	85	163	164	4	8	-36	0	-4	-75	-6	-15	30	5	4	38
60.0883	0	110	289	463	86	160	193	107	302	481	85	164	166	3	8	-34	0	-3	-74	-6	-15	31	4	4	39
60.2112	0	110	290	461	86	159	193	108	303	481	84	165	165	4	9	-35	0	-4	-74	-5	-15	30	4	3	38
60.3341	0	110	291	463	86	158	191	109	304	482	85	163	163	4	9	-35	-1	-3	-75	-6	-16	31	4	4	39
60.457	0	109	289	463	87	157	191	108	301	480	84	162	163	4	9	-36	0	-3	-77	-5	-17	30	4	4	35
60.5798	0	110	287	463	86	157	190	108	300	481	83	162	162	5	9	-35	0	-3	-76	-7	-15	31	4	4	37
60.7027	0	109	289	462	86	157	192	108	301	481	84	162	162	4	8	-35	0	-3	-75	-6	-16	30	4	4	37
60.8256	0	111	289	462	86	159	191	109	302	481	84	163	163	5	9	-35	0	-2	-75	-6	-15	31	4	5	37
60.9485	0	110	289	462	87	157	190	108	304	482	84	164	162	4	9	-35	0	-3	-75	-6	-16	31	4	3	38
61.0714	0	111	291	461	86	159	190	109	305	482	84	164	162	4	9	-34	-1	-3	-75	-6	-16	32	4	4	39
61.1942	0	110	290	461	86	157	190	108	302	480	84	163	162	4	9	-35	0	-4	-76	-5	-15	31	4	3	36
61.3171	0	110	289	461	87	157	189	108	300	480	85	163	161	4	8	-35	0	-3	-78	-5	-15	31	4	4	37
61.44	0	110	290	461	87	157	190	108	301	479	85	163	162	5	9	-36	0	-3	-76	-6	-16	30	5	4	37
61.5629	0	110	289	458	86	158	190	109	302	478	84	164	162	5	8	-35	0	-3	-74	-6	-16	30	4	4	38
61.6858	0	110	291	459	87	159	190	108	304	480	85	164	163	4	9	-35	0	-3	-75	-5	-16	32	4	5	39
61.8086	0	111	292	462	87	159	190	109	305	482	85	164	163	4	9	-35	-1	-3	-75	-6	-16	32	4	4	39
61.9315	0	110	290	462	87	159	191	108	303	481	86	163	162	4	9	-36	0	-3	-77	-6	-16	31	3	4	37
62.0544	0	111	290	461	87	159	191	109	302	480	85	163	162	5	9	-35	-1	-3	-76	-7	-15	32	4	4	37
62.1773	0	111	290	461	87	159	192	107	303	480	85	165	163	4	9	-35	-1	-3	-75	-6	-16	31	4	4	38
62.3002	0	111	291	460	86	159	191	109	303	482	85	164	164	5	9	-35	0	-3	-75	-6	-16	31	4	4	39
62.423	0	110	292	461	87	160	191	109	305	481	84	166	164	4	9	-36	0	-4	-75	-5	-16	31	4	3	40
62.5459	0	111	292	461	87	160	192	109	306	481	85	165	164	4	9	-35	0	-3	-75	-6	-16	31	4	4	38
62.6688	0	111	289	460	88	159	191	108	303	480	85	164	163	5	9	-35	-1	-4	-77	-6	-15	31	5	4	36
62.7917	0	110	290	461	87	159	192	108	302	479	86	164	163	5	8	-36	0	-3	-77	-6	-17	33	5	3	37
62.9146	0	111	290	461	89	159	192	109	302	480	85	165	163	4	10	-35	0	-3	-76	-6	-15	31	4	3	38
63.0374	0	110	291	461	87	160	193	108	304	482	86	165	165	4	8	-34	-1	-3	-73	-7	-16	31	4	4	39
63.1603	0	110	291	465	88	162	195	109	305	484	86	166	167	4	9	-35	0	-3	-73	-7	-16	31	4	4	40
63.2832	0	110	291	464	87	161	196	109	305	483	85	166	169	4	10	-36	0	-3	-74	-6	-17	30	4	4	38
63.4061	0	110	289	463	88	160	195	108	302	482	86	166	166	4	9	-36	0	-2	-76	-6	-15	30	5	4	35
63.529	0	110	289	462	88	161	196	108	301	482	86	166	166	4	9	-35	-1	-3	-75	-6	-15	31	4	4	36
63.6518	0	110	290	462	88	160	195	108	302	481	87	166	166	4	8	-35	0	-4	-75	-5	-16	30	4	3	37
63.7747	0	110	291	462	88	161	195	108	303	482	86	166	168	4	8	-35	0	-3	-74	-6	-16	31	3	4	38
63.8976	0	110	291	462	88	162	196	108	304	482	86	167	167	5	9	-35	0	-2	-74	-5	-15	31	4	4	38
64.0205	0	110	292	460	88	163	194	108	304	481	85	167	167	4	10	-34	0	-3	-74	-6	-16	32	4	4	38
64.1434	0	110	289	460	88	161	194	108	302	479	86	167	165	4	8	-36	-1	-3	-75	-6	-16	31	4	3	36
64.2662	0	111	289	461	87	161	194	108	303	480	86	166	165	4	8	-37	0	-4	-76	-5	-16	33	5	4	36
64.3891	0	111	290	461	88	161	195	109	302	480	87	166	166	4	9	-36	0	-3	-75	-6	-16	31	4	4	37
64.512	0	111	290	459	88	161	195	108	303	480	86	166	167	4	8	-35	0	-4	-74	-6	-16	31	5	3	39
64.6349	0	110	292	459	87	161	195	108	305	480	86	167	167	4	10	-36	0	-4	-75	-6	-16	32	4	4	39
64.7578	0	111	292	461	88	162	195	109	305	480	86	167	166	4	8	-36	-1	-3	-75	-5	-16	32	4	4	37
64.8806	0	110	290	461	88	161	195	108	303	480	85	166	166	4	8	-36	0	-3	-77	-6	-16	32	4	4	36
65.0035	0	110	290	461	88	160	195	108	303	478	86	166	165	4	9	-35	0	-3	-75	-5	-16	31	4	4	38
65.1264	0	110	290	460	88	162	195	108	303	480	86	167	167	5	9	-35	0	-3	-75	-5	-15	31	4	4	39
65.2493	0	110	291	461	88	161	194	109	304	479	87	167	167	4	9	-37	0	-2	-74	-6	-16	31	4	4	39
65.3722	0	110	291	458	87	161	195	109	305	479	87	167	166	5	9	-36	0	-3	-74	-6	-16	31	4	4	38
65.495	0	110	291	460	86	160	194	109	304	479	86	166	164	4	9	-35	0	-4	-76	-5	-16	32	4	3	36
65.6179	0	110	291	460	87	160	193	108	303	479	85	165	164	4	8	-35	-1	-3	-76	-6	-15	31	4	4	36
65.7408	0	110	289	461	87	159	193	109	303	479	85	165	164	4	9	-36	0	-4	-76	-5	-16	32	4	4	36
65.8637	0	109	290	461	87	160	193	108	303	480	85	165	164	4	9	-36	-1	-4	-75	-6	-16	32	4	4	38
65.9866	0	111	291	460	88	159	194	109	305	480	85	165	165	4	8	-35	-1	-4	-74	-6	-16	32	4	4	39
66.1094	0	111	293	460	87	161	193	109	306	482	86	166	166	5	9	-35	-1	-2	-75	-6	-16	32	4	4	39
66.2323	0	110	291	462	87	160	193	108	303	480	86	166	164	4	8	-37	0	-3	-77	-6	-15	32	4	3	36
66.3552	0	110	290	462	87	159	193	108	302	480	86	165	163	5	10	-36	0	-3	-76	-6	-16	31	4	4	37
66.4781	0	109	289	451	87	159	191	107	302	469	86	164	162	4	8	-30	0	-3	-76	-5	-15	24	5	4	35
66.601	0	110	288	455	86	159	191	108	303	475	86	164	162	5	9	-37	-1	-3	-75	-5	-16	31	4	4	37
66.7238	0	111	290	457	87	160	190	108	303	476	85	165	163	4	9	-36	0	-3	-74	-5	-15	31	4	3	38
66.8467	0	110	291	457	87	160	191	109	304	477	85	165	164	5	9	-37	-1	-3	-75	-6	-16	31	4	4	40
66.9696	0	110	288	450	87	159	190	109	301	468	85	165	162	5	9	-30	0	-3	-76	-6	-16	26	4	3	36
67.0925	0	110	289	457	87	157	188	108	301	475	84	162	159	4	9	-37	0	-3	-77	-6	-16	32	4	4	35
67.2154	0	109	290	460	87	157	188	109	303	478	84	163	160	4	9	-36	-1	-3	-75	-7	-16	31	4	4	38
67.3382	0	110	290	462	86	158	189	108	303	480	84	164	160	4	8	-35	0	-4	-75	-5	-16	32	3	4	37
67.4611	0	111	291	462	87	158	189	109	304	480	85	163	162	5	8	-35	-1	-3	-74	-6	-16	32	5	4	38
67.584	0	111	292	461	86	158	188	109	306	482	85	162	161	5	9	-35	-1	-2	-75	-7	-16	32	3	5	39
67.7069	0	110	291	461	87	158	189	109	304	480	85	163	159	4	8	-37	0	-3	-77	-7	-16	32	4	4	36
67.8298	0	111	289	450	86	157	188	108	302	469	85	162	159	5	9	-32	0	-4	-77	-6	-16	25	4	4	35
67.9526	0	110	288	454	86	157	187	108	302	473	85	162	158	5	9	-37	0	-3	-76	-5	-14	31	4	4	36
68.0755	0	111	290	458	86	158	188	109	303	478	85	162	160	4	9	-36	0	-3	-75	-6	-16	32	4	4	38
68.1984	0	110	292	460	87	158	189	110	306	480	85	163	161	4	9	-36	0	-3	-75	-5	-16	32	4	4	38
68.3213	0	111	294	460	86	159	189	109	307	480	85	164	162	4	9	-36	-1	-3	-75	-6	-16	33	4	4	39
68.4442	0	112	293	460	86	158	190	110	305	477	84	163	162	5	9	-35	0	-3	-75	-5	-15	32	4	4	36
68.567	0	112	293	459	87	157	192	111	307	477	85	163	162	4	9	-36	0	-3	-75	-6	-15	31	4	3	37
68.6899	0	113	294	460	87	158	192	112	307	478	84	163	163	4	8	-37	0	-3	-76	-6	-16	32	4	5	36
68.8128	0	113	295	457	86	158	191	110	308	476	85	163	163	5	9	-37	0	-3	-75	-7	-16	31	5	4	37
68.9357	0	113	296	457	87	158	190	110	310	477	84	164	164	4	9	-36	0	-3	-75	-7	-15	32	4	3	39
69.0586	0	112	297	460	85	158	190	111	309	480	85	163	162	4	9	-35	0	-3	-75	-6	-16	33	5	4	38
69.1814	0	113	295	460	86	156	190	110	306	479	85	162	161	4	8	-37	0	-3	-76	-5	-16	32	4	4	36
69.3043	0	114	294	460	86	157	190	110	307	479	85	162	161	5	9	-35	0	-3	-77	-6	-16	31	4	4	36
69.4272	0	113	294	459	86	156	189	110	306	477	84	161	160	4	9	-36	0	-3	-75	-5	-17	31	4	4	36
69.5501	0	113	295	458	85	155	187	112	309	475	84	160	159	4	9	-36	-1	-3	-76	-6	-16	31	3	4	36
69.673	0	114	296	448	85	155	186	112	310	467	85	161	158	4	9	-32	-1	-3	-76	-6	-17	26	4	4	37
69.7958	0	114	296	450	86	156	187	112	309	467	83	162	158	4	9	-31	0	-4	-76	-6	-15	25	4	3	36
69.9187	0	114	295	451	86	156	187	112	306	466	85	161	159	4	8	-31	0	-3	-76	-7	-16	25	4	4	35
70.0416	0	114	292	441	87	155	187	112	305	458	84	161	157	5	9	-25	0	-4	-76	-6	-17	18	4	4	34
70.1645	0	113	294	457	86	155	187	112	307	474	84	160	159	3	9	-37	0	-3	-75	-7	-16	30	4	4	36
70.2874	0	114	295	459	86	156	188	112	308	477	84	161	161	4	9	-36	-1	-2	-74	-6	-15	31	4	3	38
70.4102	0	113	296	461	85	157	189	110	309	478	84	162	162	5	9	-35	0	-3	-74	-6	-16	32	4	3	38
70.5331	0	112	293	462	86	157	189	110	306	478	84	161	160	4	8	-35	-1	-2	-75	-5	-16	30	4	4	36
70.656	0	113	293	462	87	156	189	110	304	477	84	162	159	5	9	-37	0	-3	-75	-6	-16	30	5	4	36
70.7789	0	112	292	463	87	157	190	110	304	477	84	162	160	5	9	-37	0	-3	-74	-6	-16	29	4	4	36
70.9018	0	112	293	462	86	157	189	111	306	479	84	162	161	4	9	-36	0	-3	-74	-6	-16	30	3	4	37
71.0246	0	113	293	460	86	161	191	109	306	477	85	162	164	4	9	-36	-1	-3	-74	-7	-15	30	4	6	39
71.1475	0	112	292	462	87	162	194	109	305	478	85	164	167	4	8	-37	0	-3	-73	-6	-16	30	4	5	39
71.2704	0	112	291	465	86	157	192	109	302	479	85	163	163	5	8	-35	0	-3	-75	-6	-15	29	5	4	36
71.3933	0	111	290	464	85	157	192	109	304	479	85	162	162	4	10	-35	0	-2	-73	-6	-16	29	4	4	36
71.5162	0	111	292	464	87	157	191	110	303	479	83	163	164	4	9	-35	-1	-3	-73	-6	-15	29	4	4	37
71.639	0	112	292	463	87	158	191	110	304	479	85	163	163	5	8	-37	-1	-3	-73	-6	-16	29	4	4	38
71.7619	0	111	294	464	87	159	192	110	307	480	85	163	164	4	9	-35	0	-3	-73	-6	-16	30	4	5	39
71.8848	0	111	292	464	87	158	192	109	303	479	85	163	162	5	9	-36	0	-3	-75	-6	-16	29	4	4	35
72.0077	0	112	290	462	86	157	191	110	302	476	85	162	163	4	8	-37	0	-3	-76	-6	-16	29	4	4	36
72.1306	0	112	291	463	85	158	192	109	303	478	85	163	163	5	9	-37	0	-4	-75	-6	-15	28	4	4	36
72.2534	0	111	290	463	87	158	192	109	304	479	84	163	164	5	8	-35	-1	-3	-73	-6	-16	30	4	4	38
72.3763	0	112	293	463	87	159	191	110	305	480	84	163	164	4	9	-34	-1	-3	-73	-5	-16	31	4	4	39
72.4992	0	111	292	463	88	158	191	109	305	478	85	164	163	4	9	-36	0	-3	-74	-6	-16	31	4	4	37
72.6221	0	111	290	462	86	158	191	109	302	476	85	163	163	3	9	-37	0	-3	-74	-6	-16	29	5	4	36
72.745	0	112	291	459	86	158	192	109	303	475	85	163	163	5	9	-37	0	-3	-74	-6	-16	29	4	4	36
72.8678	0	111	291	461	86	158	192	109	304	477	85	164	164	4	9	-36	0	-3	-73	-6	-16	30	4	4	38
72.9907	0	111	293	462	86	159	192	110	306	477	84	164	165	4	8	-35	-1	-4	-74	-6	-16	31	4	4	39
73.1136	0	112	293	461	86	159	191	109	305	477	85	164	164	4	9	-38	0	-3	-74	-5	-16	30	4	4	38
73.2365	0	112	290	461	87	159	193	110	303	477	86	164	163	4	8	-36	-1	-3	-75	-6	-16	29	4	4	36
73.3594	0	112	292	462	87	160	192	109	303	478	85	163	165	4	9	-36	0	-3	-74	-6	-15	31	3	4	37
73.4822	0	111	290	459	87	159	191	109	302	475	85	164	164	4	9	-37	0	-3	-74	-6	-16	30	4	4	38
73.6051	0	111	289	458	87	160	193	108	302	475	85	165	165	4	10	-37	0	-4	-74	-6	-16	29	4	4	39
73.728	0	111	290	457	86	162	193	108	304	474	86	165	165	4	8	-36	0	-3	-73	-6	-16	31	4	5	40
73.8509	0	110	289	456	87	161	193	109	300	472	86	165	164	4	9	-37	0	-3	-74	-6	-15	30	4	4	38
73.9738	0	110	288	456	87	160	191	108	302	473	84	165	164	4	9	-37	0	-3	-75	-6	-16	30	4	4	39
74.0966	0	111	290	459	87	160	193	108	302	477	86	165	165	5	8	-35	0	-3	-75	-6	-15	30	4	4	38
74.2195	0	111	291	464	87	160	195	109	306	482	85	165	166	3	9	-34	0	-4	-73	-6	-16	31	4	4	39
74.3424	0	111	294	465	86	159	193	108	306	483	85	165	167	5	9	-33	0	-3	-74	-5	-16	33	4	4	40
74.4653	0	111	294	467	86	159	192	109	306	483	85	164	164	5	8	-34	0	-3	-76	-5	-16	32	4	4	37
74.5882	0	111	292	465	86	159	193	108	303	482	85	164	164	4	9	-36	0	-4	-77	-5	-16	32	5	4	36
74.711	0	112	291	462	86	159	194	108	303	480	85	164	164	4	9	-34	0	-3	-75	-6	-16	31	4	4	37
74.8339	0	111	292	462	87	159	192	108	304	479	84	165	166	4	9	-36	0	-3	-75	-6	-15	32	5	3	38
74.9568	0	111	294	464	87	159	193	109	307	482	84	165	165	5	10	-34	0	-3	-75	-5	-17	31	4	4	39
75.0797	0	112	294	465	87	159	193	109	308	483	85	165	165	5	10	-35	-1	-4	-75	-6	-15	32	3	3	39
75.2026	0	111	293	465	86	158	192	108	305	481	85	164	163	4	8	-35	0	-3	-76	-6	-15	32	4	4	36
75.3254	0	111	293	463	87	158	192	109	305	480	85	164	164	4	9	-35	0	-4	-76	-6	-15	32	4	4	37
75.4483	0	111	291	462	86	158	192	109	305	479	85	163	165	4	9	-36	-1	-3	-76	-6	-15	32	5	4	37
75.5712	0	112	292	462	87	159	192	110	307	482	85	165	165	5	9	-35	0	-4	-75	-6	-16	32	5	4	38
75.6941	0	112	294	462	87	160	193	111	309	481	85	165	166	4	9	-34	0	-2	-74	-6	-16	33	4	4	40
75.817	0	112	293	462	87	159	193	109	306	479	85	165	164	4	9	-35	0	-4	-75	-5	-16	33	4	4	38
75.9398	0	112	291	459	87	159	191	109	305	478	85	165	165	4	8	-36	0	-3	-76	-6	-15	32	5	4	38
76.0627	0	112	292	460	86	159	193	110	305	479	84	165	164	5	9	-36	-1	-3	-75	-6	-16	32	4	5	37
76.1856	0	112	294	460	87	160	192	110	307	480	86	165	166	4	9	-35	0	-4	-74	-6	-15	32	4	3	39
76.3085	0	111	294	460	87	160	193	110	308	481	85	165	166	3	9	-34	0	-3	-75	-6	-16	33	4	5	39
76.4314	0	112	294	459	87	159	191	109	307	479	85	165	165	4	9	-37	0	-4	-76	-6	-15	33	4	4	38
76.5542	0	111	292	459	86	159	192	110	305	479	85	164	165	4	8	-37	0	-3	-76	-5	-16	32	4	3	37
76.6771	0	112	293	459	86	159	192	110	306	479	85	164	165	4	9	-36	-1	-3	-75	-6	-16	32	3	4	38
76.8	0	111	293	460	87	159	192	110	307	479	85	165	166	4	8	-36	0	-3	-75	-6	-16	33	5	4	39
76.9229	0	112	293	459	86	159	192	109	308	479	86	165	166	5	9	-36	0	-3	-75	-6	-16	32	4	4	39
77.0458	0	111	295	460	87	160	192	109	309	480	85	165	166	4	9	-36	0	-4	-76	-5	-16	32	4	3	39
77.1686	0	112	293	461	87	159	193	109	306	480	85	165	165	4	9	-35	0	-3	-76	-5	-15	32	4	4	37
77.2915	0	112	293	461	87	159	192	109	306	480	84	165	164	5	9	-36	-1	-4	-76	-6	-16	34	4	4	37
77.4144	0	111	293	462	86	159	192	110	307	480	85	165	165	4	10	-35	0	-3	-76	-6	-16	33	4	4	38
77.5373	0	112	293	458	87	160	192	110	306	479	85	165	164	4	9	-36	0	-3	-76	-6	-16	32	4	3	40
77.6602	0	112	294	457	87	160	192	110	307	477	85	165	166	4	9	-35	0	-3	-74	-6	-16	32	5	4	39
77.783	0	111	292	460	88	159	192	109	305	479	86	165	165	5	9	-36	0	-4	-76	-6	-16	33	4	4	37
77.9059	0	111	292	461	87	160	192	108	305	479	85	165	165	4	9	-37	0	-3	-76	-6	-16	32	4	4	38
78.0288	0	111	292	460	88	160	193	109	305	479	85	165	165	4	9	-35	-1	-3	-76	-5	-16	32	3	4	37
78.1517	0	112	293	460	87	160	192	109	306	480	86	165	167	5	9	-35	0	-3	-75	-6	-16	32	4	4	38
78.2746	0	112	294	459	88	161	193	111	308	480	85	166	167	4	9	-35	0	-3	-75	-6	-16	33	4	4	39
78.3974	0	111	293	461	87	161	193	109	307	480	85	167	167	4	9	-36	0	-4	-75	-6	-16	32	4	3	38
78.5203	0	112	292	461	87	160	194	110	306	480	86	166	166	4	9	-36	0	-3	-75	-6	-17	32	4	3	38
78.6432	0	111	294	461	87	160	195	109	305	479	86	166	167	5	9	-35	0	-3	-75	-6	-16	32	4	3	38
78.7661	0	111	293	459	88	162	194	110	307	480	87	167	168	4	9	-35	0	-3	-75	-6	-16	33	4	4	39
78.889	0	112	294	461	87	162	196	110	308	481	86	168	169	4	9	-36	0	-3	-76	-6	-16	33	4	4	40
79.0118	0	111	295	462	87	163	195	110	308	481	86	168	170	4	10	-35	0	-3	-75	-7	-16	33	5	4	40
79.1347	0	112	293	462	87	162	197	109	305	480	86	168	170	5	9	-36	0	-3	-75	-6	-17	32	5	4	37
79.2576	0	112	293	462	88	162	197	110	307	481	86	168	169	5	10	-35	0	-3	-75	-5	-16	32	4	4	38
79.3805	0	112	293	461	88	163	197	110	307	480	85	168	169	5	8	-37	0	-3	-76	-6	-16	32	4	4	38
79.5034	0	111	294	461	88	163	197	110	308	482	86	167	170	4	9	-34	0	-3	-75	-5	-15	32	4	4	39
79.6262	0	113	295	462	87	162	196	110	309	481	86	168	170	5	9	-34	0	-4	-75	-6	-16	33	4	3	40
79.7491	0	111	293	463	88	162	197	109	306	482	86	168	168	4	9	-36	0	-3	-77	-6	-17	32	4	4	37
79.872	0	111	293	463	87	161	196	109	306	481	86	167	168	4	8	-36	0	-3	-77	-6	-16	32	5	4	37
79.9949	0	111	294	464	87	161	196	109	306	482	85	167	168	5	9	-34	0	-4	-76	-6	-16	31	5	4	37
80.1178	0	111	294	463	86	161	196	110	307	483	85	167	168	4	9	-35	0	-4	-74	-6	-16	32	4	4	39
80.2406	0	111	295	464	87	162	197	109	309	484	86	167	170	4	9	-35	-1	-4	-75	-6	-16	33	4	4	39
80.3635	0	111	294	465	87	162	199	110	307	482	85	167	171	4	9	-35	0	-3	-77	-7	-16	32	4	4	36
80.4864	0	111	292	466	86	161	199	109	305	482	85	167	170	5	8	-35	0	-3	-76	-6	-16	32	4	4	36
80.6093	0	110	292	466	86	161	200	109	305	482	85	166	170	3	9	-34	0	-4	-75	-6	-16	31	4	5	37
80.7322	0	110	293	466	87	161	199	110	306	483	84	167	171	5	9	-35	0	-3	-75	-6	-16	31	4	4	38
80.855	0	111	294	465	87	161	200	108	306	485	86	166	172	5	9	-36	0	-3	-74	-7	-16	31	4	4	39
80.9779	0	110	294	467	88	161	200	109	308	484	85	167	173	5	9	-34	0	-3	-75	-6	-17	31	4	4	39
81.1008	0	110	291	467	86	160	201	108	303	484	85	166	172	4	8	-34	-1	-4	-75	-5	-16	31	4	4	36
81.2237	0	110	291	468	87	159	200	108	303	484	85	165	172	5	8	-34	0	-4	-75	-6	-16	30	5	4	37
81.3466	0	110	291	467	87	160	201	108	304	485	84	165	171	4	8	-36	-1	-3	-74	-6	-16	30	4	4	37
81.4694	0	110	291	468	86	160	201	108	305	486	85	166	173	5	8	-34	0	-3	-74	-6	-16	31	4	4	39
81.5923	0	111	292	468	87	161	201	109	307	487	84	166	174	3	9	-34	0	-4	-73	-5	-16	31	4	4	40
81.7152	0	110	291	469	86	160	201	108	305	486	84	165	173	4	9	-34	0	-4	-74	-6	-16	31	4	4	38
81.8381	0	109	291	469	86	159	201	108	304	486	84	165	171	4	8	-35	0	-3	-75	-6	-16	30	4	3	37
81.961	0	110	291	467	85	158	198	108	303	484	83	164	169	4	8	-35	0	-3	-75	-6	-16	30	4	4	36
82.0838	0	111	292	469	86	158	196	108	305	486	83	163	168	5	8	-34	0	-3	-75	-6	-16	31	5	4	38
82.2067	0	110	294	469	85	159	196	108	307	488	83	164	170	4	9	-34	-1	-3	-75	-6	-16	31	4	3	39
82.3296	0	110	294	471	85	159	197	108	308	488	84	165	169	5	9	-34	0	-4	-75	-5	-15	31	4	3	39
82.4525	0	110	291	469	86	158	196	108	304	487	83	163	167	3	9	-33	0	-3	-76	-6	-16	30	4	4	37
82.5754	0	110	291	469	85	158	196	108	305	486	83	163	166	5	9	-35	0	-4	-76	-5	-15	30	4	4	37
82.6982	0	110	292	468	85	157	195	108	305	486	83	163	167	4	8	-35	0	-3	-76	-5	-15	31	5	4	37
82.8211	0	110	293	466	86	159	196	107	306	486	84	163	167	5	9	-35	0	-3	-75	-6	-16	30	4	4	38
82.944	0	110	293	466	86	163	201	108	307	487	84	163	173	4	9	-33	0	-3	-73	-6	-16	31	4	6	41
83.0669	0	109	293	468	86	167	202	107	306	487	85	165	175	4	8	-33	0	-3	-72	-6	-16	31	6	6	41
83.1898	0	109	291	467	87	163	200	108	305	486	85	166	173	4	9	-35	-1	-3	-73	-6	-15	31	3	5	40
83.3126	0	109	291	466	86	161	199	107	305	485	84	166	170	5	9	-35	0	-4	-75	-6	-16	31	4	4	38
83.4355	0	109	293	469	86	161	198	107	308	489	84	167	170	4	10	-33	0	-4	-74	-5	-16	31	4	4	40
83.5584	0	110	294	471	85	159	194	109	309	489	83	164	165	5	9	-33	0	-3	-76	-5	-15	32	4	4	39
83.6813	0	110	295	471	85	158	188	108	309	489	84	163	161	4	9	-34	-1	-3	-79	-6	-16	33	4	4	37
83.8042	0	110	293	469	86	157	189	108	306	487	83	163	161	3	8	-35	0	-3	-79	-5	-16	33	4	4	37
83.927	0	110	293	469	85	157	189	108	307	487	84	162	160	5	8	-32	0	-4	-78	-6	-15	32	4	4	36
84.0499	0	110	293	467	85	158	190	108	306	485	85	163	161	4	9	-35	0	-3	-77	-6	-16	32	4	4	37
84.1728	0	111	295	466	87	159	191	108	308	486	84	164	164	5	9	-35	-1	-2	-76	-6	-16	32	4	4	39
84.2957	0	111	295	464	86	160	192	110	309	486	84	165	165	5	9	-35	0	-3	-75	-6	-16	32	4	4	40
84.4186	0	110	294	466	87	160	191	109	307	486	84	165	164	4	8	-33	0	-3	-74	-6	-16	32	5	4	38
84.5414	0	111	293	467	87	160	192	108	306	486	84	165	164	5	9	-35	0	-3	-76	-6	-15	32	4	4	37
84.6643	0	110	293	466	86	159	191	109	307	485	85	165	162	4	9	-34	0	-3	-77	-5	-17	33	4	3	38
84.7872	0	111	295	463	87	158	190	110	309	483	85	164	161	5	9	-35	-1	-3	-76	-6	-16	32	4	3	37
84.9101	0	111	294	460	86	159	188	109	308	480	85	165	160	5	9	-35	-1	-3	-76	-5	-17	32	4	3	38
85.033	0	112	295	458	87	159	187	111	309	478	85	164	160	5	8	-36	0	-4	-77	-6	-16	32	4	4	37
85.1558	0	113	293	458	86	159	188	111	307	478	84	164	160	5	9	-37	0	-3	-78	-5	-16	33	4	4	36
85.2787	0	112	294	458	87	158	187	110	307	478	85	164	159	4	9	-36	0	-3	-76	-6	-15	33	4	3	37
85.4016	0	112	293	457	87	159	188	111	307	478	85	165	160	5	8	-35	0	-4	-76	-6	-17	32	4	3	38
85.5245	0	112	294	457	88	159	187	110	307	478	84	164	161	5	9	-36	0	-3	-76	-6	-16	34	4	4	39
85.6474	0	112	294	458	87	159	188	110	309	480	86	164	161	4	8	-36	0	-3	-76	-6	-16	33	5	4	39
85.7702	0	112	292	458	87	158	189	110	305	478	84	164	160	4	8	-36	0	-3	-76	-6	-16	32	4	4	36
85.8931	0	112	291	457	88	159	188	110	305	477	86	164	160	4	9	-36	0	-3	-76	-7	-17	33	5	4	38
86.016	0	111	291	458	87	158	187	110	305	477	85	164	160	4	8	-35	0	-3	-76	-6	-16	33	5	4	37
86.1389	0	111	292	458	88	159	188	109	306	480	86	165	161	4	9	-37	0	-3	-75	-5	-15	33	4	4	39
86.2618	0	111	293	458	88	160	188	110	307	479	86	165	162	4	9	-35	0	-3	-76	-6	-15	32	4	4	39
86.3846	0	112	290	458	88	159	187	109	304	477	86	165	161	4	8	-35	0	-3	-75	-5	-15	32	4	4	37
86.5075	0	112	290	449	88	159	187	110	303	469	86	165	159	5	9	-30	0	-3	-77	-6	-16	26	4	4	36
86.6304	0	111	290	456	88	159	187	110	303	475	86	165	160	4	8	-38	0	-3	-76	-6	-16	32	4	4	37
86.7533	0	112	290	455	88	158	188	110	304	476	86	165	160	4	9	-36	0	-3	-76	-6	-16	32	4	4	38
86.8762	0	112	292	457	88	159	187	110	306	477	87	165	162	5	9	-36	0	-4	-75	-6	-15	33	4	4	39
86.999	0	112	292	458	89	160	188	110	306	478	86	166	161	4	9	-35	0	-4	-75	-6	-17	33	4	3	39
87.1219	0	112	289	444	87	158	186	110	302	462	86	164	160	4	8	-25	0	-3	-78	-7	-17	20	4	4	36
87.2448	0	112	289	454	86	157	186	110	303	474	86	163	158	4	9	-37	0	-3	-77	-6	-16	33	3	4	36
87.3677	0	112	290	454	86	157	185	110	303	474	86	162	159	4	9	-36	-1	-3	-77	-6	-16	32	4	4	38
87.4906	0	112	291	455	87	158	185	109	304	476	86	163	159	4	9	-37	0	-4	-76	-5	-15	33	5	4	39
87.6134	0	112	291	454	87	157	185	110	305	475	84	163	160	4	9	-37	-1	-3	-76	-5	-16	33	4	4	39
87.7363	0	112	289	455	86	157	185	109	302	474	84	162	160	4	9	-37	0	-3	-77	-5	-15	32	3	4	36
87.8592	0	111	290	456	86	157	185	110	303	476	84	162	159	5	9	-37	0	-3	-76	-5	-16	32	5	4	37
87.9821	0	112	289	456	86	157	185	109	303	476	84	162	159	4	9	-37	0	-3	-76	-6	-16	32	4	4	38
88.105	1	111	291	457	87	157	187	110	305	478	85	162	159	4	10	-36	0	-3	-76	-6	-16	32	5	4	39
88.2278	0	111	291	456	87	158	186	110	306	478	84	163	161	4	9	-35	0	-3	-75	-7	-17	32	5	4	39
88.3507	0	112	291	456	87	157	186	109	303	476	85	162	159	5	8	-36	0	-4	-76	-6	-16	33	4	4	38
88.4736	0	111	289	458	86	157	185	109	302	476	84	163	159	4	9	-36	0	-3	-77	-6	-16	32	5	4	36
88.5965	0	111	289	457	87	157	186	110	302	477	84	162	159	5	8	-36	0	-3	-76	-6	-16	32	4	4	37
88.7194	0	111	290	456	86	157	187	109	303	476	84	162	160	5	9	-36	0	-4	-74	-6	-16	32	5	4	39
88.8422	0	112	289	454	86	157	186	109	305	475	83	163	161	4	9	-35	0	-3	-76	-6	-16	32	4	4	40
88.9651	0	111	291	457	86	158	187	109	304	476	84	163	160	4	9	-36	0	-3	-76	-7	-16	32	4	4	39
89.088	0	112	289	457	86	157	188	109	302	477	84	163	161	5	9	-36	0	-3	-76	-6	-15	33	3	3	36
89.2109	0	111	288	458	87	157	189	109	303	476	84	162	162	4	8	-35	0	-3	-76	-6	-16	32	4	4	38
89.3338	0	110	289	458	86	157	189	109	302	478	85	163	162	4	9	-36	0	-3	-74	-7	-16	33	4	4	38
89.4566	0	111	290	459	87	158	190	109	303	481	85	163	163	5	9	-36	0	-3	-75	-6	-15	33	5	4	38
89.5795	0	111	291	462	87	159	192	109	305	483	85	164	165	4	9	-35	0	-3	-74	-6	-15	33	4	5	40
89.7024	0	111	289	461	87	158	192	108	302	481	85	164	164	4	8	-34	0	-4	-74	-6	-16	33	5	4	38
89.8253	0	110	287	462	88	157	192	108	300	483	85	163	164	4	8	-35	0	-3	-75	-6	-15	33	4	4	37
89.9482	0	110	287	463	86	157	192	109	301	483	84	163	164	5	9	-35	0	-3	-75	-6	-16	33	4	3	38
90.071	0	110	288	463	87	158	193	108	302	484	85	164	166	4	9	-34	0	-4	-75	-6	-15	32	4	4	39
90.1939	0	110	290	465	86	160	194	108	305	486	85	163	168	4	10	-33	0	-3	-73	-6	-16	35	3	4	40
90.3168	0	110	290	466	87	159	196	108	304	487	84	164	168	4	8	-33	-1	-4	-74	-6	-15	34	4	4	39
90.4397	0	110	290	470	87	160	197	107	305	490	85	164	170	4	8	-34	-1	-3	-75	-6	-16	33	4	4	39
90.5626	0	110	292	471	87	161	199	108	306	492	84	166	171	4	9	-33	-1	-3	-74	-6	-15	33	4	4	39
90.6854	0	110	294	473	88	164	202	107	309	495	84	166	174	4	9	-30	0	-4	-72	-5	-15	32	5	4	42
90.8083	0	111	296	475	86	167	203	108	314	499	85	166	175	5	9	-32	0	-3	-73	-6	-16	34	4	7	43
90.9312	0	110	297	478	87	166	203	109	313	500	85	168	177	4	9	-31	0	-3	-72	-5	-17	34	5	5	42
91.0541	0	110	296	477	86	163	202	107	309	496	84	169	175	4	9	-32	0	-3	-74	-7	-16	33	4	4	39
91.177	0	110	295	473	86	162	200	108	308	495	84	167	172	4	9	-32	0	-3	-75	-6	-17	33	4	4	39
91.2998	0	109	295	476	86	160	198	107	310	499	84	165	171	5	9	-32	-1	-3	-75	-6	-16	33	4	4	38
91.4227	0	110	296	477	85	160	197	109	312	499	83	166	171	4	8	-32	-1	-4	-76	-6	-16	34	5	4	41
91.5456	0	109	296	475	87	160	196	109	312	498	84	167	171	4	9	-32	0	-3	-75	-7	-16	33	4	4	40
91.6685	0	109	294	475	86	160	196	108	306	495	84	166	169	4	8	-33	0	-4	-77	-6	-16	34	3	4	37
91.7914	0	109	293	474	86	160	196	108	306	493	84	166	168	4	8	-33	-1	-4	-77	-5	-17	33	4	4	36
91.9142	0	109	292	471	86	160	194	107	306	493	84	165	168	4	8	-34	0	-4	-77	-6	-16	33	4	4	38
92.0371	0	110	293	470	86	160	195	108	308	493	84	166	168	5	9	-33	0	-3	-75	-6	-15	33	4	4	40
92.16	0	110	294	471	85	160	194	108	309	492	84	166	169	4	9	-32	0	-3	-75	-7	-17	34	4	4	40
92.2829	0	110	292	470	86	159	194	108	305	489	83	165	166	5	9	-34	-1	-4	-78	-6	-16	35	3	4	38
92.4058	0	110	291	471	86	158	194	108	304	488	83	163	166	4	8	-34	0	-3	-78	-5	-16	34	4	4	36
92.5286	0	110	290	464	85	157	192	108	303	484	84	163	165	4	9	-34	-1	-3	-77	-5	-16	35	5	4	37
92.6515	0	111	291	461	86	159	190	108	304	482	85	164	165	4	9	-35	0	-4	-76	-5	-16	34	5	4	39
92.7744	0	111	293	460	87	158	189	108	306	479	84	164	164	4	8	-36	0	-4	-77	-6	-16	36	5	4	40
92.8973	0	112	290	441	87	157	187	109	304	460	85	163	161	4	9	-25	0	-3	-79	-7	-15	23	4	3	37
93.0202	0	112	290	442	87	157	186	110	303	461	84	162	160	5	9	-24	0	-3	-78	-7	-16	22	3	4	37
93.143	0	112	289	447	85	159	187	110	303	465	84	164	162	4	8	-30	0	-4	-77	-5	-15	28	4	4	40
93.2659	0	111	290	455	87	159	188	109	304	474	85	164	163	3	8	-36	0	-4	-76	-6	-16	35	4	4	41
93.3888	0	112	293	458	86	159	187	109	306	477	85	165	163	4	8	-36	0	-4	-76	-6	-15	36	4	4	42
93.5117	0	111	293	458	86	160	188	110	306	476	85	165	163	4	9	-35	0	-3	-77	-6	-16	36	4	4	40
93.6346	0	112	291	457	86	158	189	109	302	474	85	164	161	4	8	-36	0	-4	-77	-6	-16	35	4	4	38
93.7574	0	111	290	457	87	159	187	109	303	474	84	165	161	4	9	-37	0	-4	-78	-6	-15	35	4	4	39
93.8803	0	112	290	441	87	159	188	110	303	460	86	164	161	5	9	-25	0	-3	-78	-6	-17	23	4	4	40
94.0032	0	112	291	452	87	159	188	110	305	471	84	164	161	4	9	-37	-1	-4	-76	-5	-16	35	4	4	41
94.1261	0	112	293	453	86	160	188	110	307	473	85	166	163	5	9	-36	-1	-3	-76	-6	-16	36	4	4	43
94.249	0	111	291	456	87	161	188	110	304	470	84	166	162	5	9	-37	0	-3	-78	-6	-17	34	4	4	40
94.3718	0	112	290	448	86	160	188	109	303	465	85	166	162	4	9	-31	0	-3	-78	-5	-15	28	4	4	39
94.4947	0	112	289	439	87	159	186	110	302	455	84	165	161	4	8	-25	0	-3	-78	-6	-16	22	4	4	40
94.6176	0	112	290	451	86	160	186	109	303	469	86	166	161	4	9	-37	0	-4	-77	-6	-16	34	4	3	41
94.7405	0	111	291	452	86	160	187	110	307	470	84	166	161	4	9	-38	-1	-4	-77	-6	-16	35	4	3	42
94.8634	0	112	292	445	88	161	186	110	306	463	85	167	161	5	9	-32	0	-4	-78	-6	-16	27	4	4	41
94.9862	0	112	290	438	87	160	187	109	303	454	86	166	161	4	8	-25	0	-3	-78	-6	-16	22	4	3	39
95.1091	0	112	290	437	87	160	187	110	303	454	85	166	161	4	9	-24	0	-4	-79	-6	-16	21	5	4	39
95.232	0	112	290	445	86	160	187	109	304	461	85	165	161	5	8	-33	0	-3	-78	-6	-15	28	5	4	39
95.3549	0	112	291	443	87	160	188	111	305	462	85	166	161	4	9	-31	-1	-4	-77	-7	-15	28	4	4	40
95.4778	0	112	293	442	87	161	188	111	307	461	85	168	163	5	10	-30	0	-4	-77	-6	-16	27	4	3	41
95.6006	0	113	291	435	88	161	186	111	305	451	85	167	162	5	9	-25	0	-3	-79	-6	-16	21	4	4	39
95.7235	0	112	291	443	87	160	187	110	304	460	85	166	161	4	8	-32	-1	-4	-78	-6	-16	28	4	4	39
95.8464	0	113	291	436	87	160	188	110	304	453	84	166	161	4	9	-25	0	-4	-78	-6	-15	20	4	4	39
95.9693	0	113	291	435	87	161	188	110	305	452	85	166	161	5	8	-25	-1	-4	-77	-5	-15	22	4	4	40
96.0922	0	113	292	448	88	161	187	111	307	467	85	167	162	4	8	-38	0	-4	-77	-6	-16	34	4	4	41
96.215	0	113	292	437	87	161	186	111	306	453	85	166	162	4	8	-27	-1	-3	-79	-6	-16	21	4	4	39
96.3379	0	112	290	438	86	160	187	111	303	453	85	166	160	4	10	-26	0	-3	-79	-6	-16	21	4	4	37
96.4608	0	112	290	437	87	160	186	111	302	452	86	166	162	4	8	-25	0	-4	-79	-6	-15	21	5	4	38
96.5837	0	113	289	433	86	159	186	110	303	451	84	165	160	4	8	-26	0	-4	-78	-7	-16	20	4	4	38
96.7066	0	113	291	443	87	160	186	110	304	459	85	166	162	4	9	-32	0	-4	-78	-6	-15	26	4	3	39
96.8294	0	112	290	435	86	160	186	111	305	452	85	166	160	5	8	-27	0	-3	-78	-6	-16	20	5	4	38
96.9523	0	112	288	437	87	159	185	109	301	450	84	164	160	4	9	-26	0	-4	-78	-6	-15	20	4	4	36
97.0752	0	112	288	438	87	158	185	110	300	450	85	164	160	4	9	-27	-1	-4	-79	-6	-15	19	4	3	38
97.1981	0	112	288	435	86	157	184	110	300	448	84	163	158	5	9	-29	0	-3	-77	-6	-15	18	4	4	36
97.321	0	112	288	436	86	157	185	110	301	450	83	163	159	4	8	-26	0	-3	-77	-6	-16	19	4	4	38
97.4438	0	113	289	444	85	158	185	110	303	457	84	164	160	5	9	-32	0	-4	-76	-5	-16	25	5	3	39
97.5667	0	113	287	437	86	156	184	110	299	449	83	162	158	4	9	-28	0	-3	-78	-5	-15	18	4	3	36
97.6896	0	112	286	437	85	156	185	109	299	448	84	161	157	5	9	-28	0	-3	-78	-6	-16	17	5	4	36
97.8125	0	112	286	438	86	156	184	109	298	449	84	161	158	4	9	-28	0	-3	-77	-6	-15	17	3	4	36
97.9354	0	112	287	438	85	156	185	109	299	450	84	162	158	4	9	-26	0	-4	-75	-6	-16	17	4	4	37
98.0582	0	113	287	451	85	156	185	109	301	462	83	162	159	5	9	-38	-1	-4	-75	-7	-16	29	4	4	38
98.1811	0	112	287	440	85	156	185	109	299	450	84	161	158	4	9	-28	-1	-4	-77	-6	-16	16	4	4	36
98.304	0	112	284	439	86	155	185	109	296	448	83	161	159	4	9	-28	0	-4	-76	-6	-16	16	3	4	35
98.4269	0	111	284	436	86	154	183	109	295	447	83	160	158	5	9	-28	0	-3	-76	-6	-16	16	4	4	36
98.5498	0	111	285	445	86	155	186	109	296	454	83	160	158	5	10	-34	-1	-3	-76	-6	-15	21	3	4	36
98.6726	0	112	285	453	85	155	186	109	298	462	83	161	159	4	10	-40	-1	-3	-75	-6	-16	28	4	4	37
98.7955	0	111	287	452	86	156	186	108	299	463	83	160	160	5	9	-38	0	-3	-74	-6	-15	29	4	5	38
98.9184	0	112	285	446	85	155	187	110	295	455	83	161	159	4	9	-33	-1	-3	-74	-5	-15	22	3	4	36
99.0413	0	110	284	444	86	156	186	109	294	454	83	160	158	4	9	-34	0	-2	-75	-6	-15	21	3	4	36
99.1642	0	111	283	447	85	155	186	108	295	456	84	160	159	4	8	-34	0	-3	-75	-5	-15	21	5	4	36
99.287	0	110	283	452	85	155	187	108	294	463	83	161	160	4	8	-38	-1	-3	-74	-6	-15	28	4	4	37
99.4099	0	111	285	451	86	156	186	110	297	462	84	161	161	4	9	-37	0	-3	-73	-6	-15	28	4	4	38
99.5328	0	110	286	453	85	156	188	108	298	463	83	162	161	5	8	-38	0	-4	-73	-6	-15	29	4	4	38
99.6557	0	111	283	447	86	156	187	108	293	456	83	162	161	5	8	-34	-1	-3	-75	-6	-15	21	4	4	36
99.7786	0	111	282	438	86	156	187	108	293	449	84	161	160	4	9	-27	0	-3	-76	-6	-15	15	4	4	36
99.9014	0	110	282	451	86	156	187	108	293	460	84	161	160	3	9	-38	-1	-3	-74	-6	-15	28	5	3	37
100.024	0	111	284	452	86	156	188	108	295	462	84	161	162	5	9	-38	0	-3	-74	-6	-15	29	5	4	38
100.147	0	111	285	453	86	157	188	109	297	464	83	162	162	4	9	-38	-1	-3	-75	-6	-15	29	4	4	39
100.27	0	111	284	447	86	156	187	108	294	455	83	162	160	5	9	-32	0	-3	-75	-6	-15	22	4	4	35
100.393	0	110	282	453	86	156	188	108	291	460	84	161	160	5	8	-39	-1	-3	-75	-7	-15	28	5	3	37
100.516	0	111	282	452	86	156	186	108	293	461	84	161	160	5	8	-38	0	-4	-75	-6	-15	27	4	4	36
100.639	0	110	281	451	86	156	188	107	292	460	84	162	160	4	9	-39	0	-4	-75	-6	-15	28	4	4	37
100.762	0	110	283	450	86	157	187	108	294	461	84	162	161	5	9	-38	-1	-3	-74	-6	-15	28	4	3	39
100.884	0	111	284	453	86	157	187	108	296	462	84	162	161	4	8	-37	-1	-4	-74	-6	-15	29	4	4	39
101.007	0	109	282	453	86	156	186	108	292	460	84	161	160	4	9	-39	-1	-3	-76	-6	-15	28	4	4	37
101.13	0	110	281	446	86	156	187	107	290	454	84	161	160	3	8	-34	0	-3	-75	-5	-15	21	4	4	35
101.253	0	110	279	438	86	155	186	107	289	446	84	161	159	4	8	-27	0	-3	-75	-6	-15	15	3	4	37
101.376	0	110	280	451	86	156	186	107	292	458	84	161	160	4	8	-37	0	-4	-74	-5	-15	27	4	3	38
101.499	0	110	282	451	85	156	186	108	293	459	84	161	159	4	9	-38	0	-3	-74	-6	-15	28	4	4	39
101.622	0	111	283	453	86	157	187	108	294	461	83	162	161	5	9	-39	0	-3	-75	-5	-14	28	4	5	39
101.745	0	109	281	445	86	156	187	107	290	453	84	161	159	4	9	-33	0	-3	-75	-6	-14	22	5	4	36
101.868	0	110	279	444	85	156	187	107	289	452	84	161	158	4	8	-33	0	-3	-75	-5	-15	21	4	4	36
101.99	0	110	280	450	86	156	185	107	289	457	83	160	159	4	9	-39	0	-3	-76	-6	-15	27	5	4	36
102.113	0	110	280	450	85	156	186	107	289	458	84	161	159	5	7	-39	0	-4	-75	-6	-15	28	5	4	38
102.236	0	109	280	450	85	156	186	107	291	458	84	161	159	5	8	-39	-1	-4	-74	-6	-14	28	4	3	39
102.359	0	110	282	449	86	155	185	108	293	459	83	161	160	4	9	-38	-1	-4	-73	-5	-14	28	5	3	39
102.482	0	110	280	452	86	156	186	107	290	458	84	161	158	4	9	-39	0	-4	-76	-6	-15	28	4	4	36
102.605	0	109	279	445	86	155	185	106	289	452	84	161	159	4	9	-34	0	-3	-77	-5	-15	21	4	3	37
102.728	0	109	279	444	86	156	187	107	287	450	83	160	159	4	9	-34	0	-3	-75	-6	-15	21	3	4	36
102.851	0	109	279	449	85	155	186	106	288	456	83	160	158	4	8	-39	-1	-4	-75	-6	-15	26	4	4	38
102.973	0	110	280	450	85	155	185	108	290	459	83	160	160	4	8	-39	0	-3	-74	-6	-15	28	5	4	38
103.096	0	109	281	451	86	156	185	107	292	459	83	162	160	4	8	-39	0	-4	-74	-5	-14	28	4	3	38
103.219	0	109	279	445	86	155	186	106	288	451	83	161	159	4	8	-33	0	-3	-75	-6	-16	22	4	4	36
103.342	0	108	276	436	86	156	187	106	285	444	83	161	158	5	9	-29	-1	-3	-74	-6	-14	14	5	4	36
103.465	0	109	276	448	85	155	185	106	285	455	83	160	158	4	8	-40	0	-3	-75	-6	-15	27	4	4	37
103.588	0	108	278	453	85	155	187	106	288	460	83	160	157	4	9	-39	0	-4	-74	-6	-15	27	4	4	38
103.711	0	108	280	456	86	156	187	105	290	465	83	160	160	5	8	-37	0	-3	-73	-6	-16	29	4	4	40
103.834	0	108	281	457	85	157	187	107	292	466	83	161	161	4	9	-35	0	-3	-74	-5	-14	29	4	4	40
103.956	0	109	279	459	86	157	187	106	288	464	83	161	160	5	9	-37	0	-3	-76	-5	-16	28	3	5	36
104.079	0	108	277	456	85	154	185	105	286	461	83	159	156	4	8	-40	0	-4	-76	-6	-14	27	3	3	36
104.202	0	107	276	455	85	154	185	106	285	461	83	159	157	4	8	-39	0	-4	-76	-6	-15	27	4	4	35
104.325	0	109	278	455	85	155	185	106	287	460	83	160	157	4	8	-38	0	-3	-74	-5	-15	28	4	4	38
104.448	0	109	278	454	86	155	185	107	288	461	84	160	158	4	9	-39	0	-3	-74	-6	-15	28	4	4	39
104.571	0	108	279	455	85	157	186	106	290	461	84	161	159	5	8	-39	0	-3	-74	-5	-14	28	4	3	38
104.694	0	108	277	439	86	156	185	106	286	445	84	160	158	4	8	-28	-1	-3	-76	-5	-15	15	4	5	36
104.817	0	109	277	446	86	155	185	106	285	452	83	161	157	5	9	-34	0	-3	-76	-6	-14	21	4	3	36
104.94	0	107	276	452	86	155	187	106	285	458	83	160	157	4	9	-40	-1	-3	-75	-6	-14	27	4	4	36
105.062	0	109	278	452	87	156	186	106	287	459	83	161	158	4	8	-40	0	-4	-75	-6	-14	27	4	4	37
105.185	0	109	278	453	86	156	186	107	289	460	83	160	159	4	8	-39	0	-3	-73	-5	-15	28	5	4	38
105.308	0	108	279	453	86	157	186	107	289	459	84	161	160	4	9	-38	-1	-2	-73	-6	-15	29	5	4	39
105.431	0	108	280	453	86	157	187	105	287	459	84	161	158	5	8	-38	0	-2	-75	-6	-15	28	5	5	36
105.554	0	109	276	445	87	156	185	105	285	450	84	161	158	4	8	-35	0	-4	-75	-6	-14	21	3	4	35
105.677	0	110	276	451	86	156	186	105	286	456	84	161	158	5	9	-39	-1	-4	-76	-5	-14	27	4	4	36
105.8	0	109	277	452	86	157	186	107	286	457	84	161	159	4	8	-38	-1	-3	-74	-5	-14	28	4	5	38
105.923	0	109	279	448	86	157	185	107	287	455	84	162	159	3	9	-40	0	-3	-75	-5	-15	27	4	4	38
106.045	0	109	278	441	86	158	185	106	288	449	84	162	158	5	9	-34	0	-3	-75	-6	-14	21	5	5	39
106.168	0	109	279	442	86	158	185	107	288	449	85	162	159	4	8	-34	0	-3	-74	-5	-14	21	4	5	37
106.291	0	109	276	448	86	157	187	105	285	454	84	162	157	4	8	-40	0	-4	-75	-5	-14	28	5	4	37
106.414	0	108	276	448	86	156	184	106	285	454	84	161	157	4	9	-41	0	-3	-75	-5	-15	27	6	4	37
106.537	0	108	276	449	86	156	185	106	286	456	85	162	158	5	9	-40	-1	-4	-76	-6	-14	28	4	4	37
106.66	0	108	279	453	85	157	187	107	289	460	84	163	160	5	9	-37	-1	-3	-74	-6	-15	29	4	4	39
106.783	0	109	281	455	87	159	188	106	291	461	85	163	161	5	9	-37	0	-2	-74	-5	-15	30	5	5	40
106.906	0	109	279	455	86	157	188	106	288	461	85	163	159	4	9	-38	-1	-3	-76	-6	-15	29	4	4	37
107.028	0	108	278	455	87	156	187	106	286	461	84	161	159	5	8	-39	0	-3	-75	-6	-14	28	4	4	37
107.151	0	109	278	445	86	157	187	106	287	452	84	162	158	4	8	-33	0	-4	-75	-5	-16	21	4	4	36
107.274	0	108	279	453	86	157	188	106	288	460	84	162	160	4	9	-37	-1	-4	-74	-5	-14	28	4	4	39
107.397	0	109	280	455	88	158	188	106	289	461	84	163	160	4	10	-38	-1	-3	-74	-5	-14	29	4	4	40
107.52	0	109	281	456	87	159	188	107	291	462	85	162	160	4	9	-38	0	-3	-75	-6	-14	29	4	5	40
107.643	0	108	279	448	86	157	188	106	287	454	85	162	159	5	8	-33	0	-4	-76	-6	-15	22	4	3	37
107.766	0	108	277	453	85	157	188	105	286	458	85	162	157	5	9	-38	0	-4	-75	-5	-15	28	4	4	38
107.889	0	109	278	445	86	156	187	105	285	452	84	162	158	4	8	-34	0	-4	-76	-6	-14	21	4	3	37
108.012	0	109	278	453	86	157	187	106	287	459	84	163	159	4	9	-39	0	-3	-75	-5	-15	28	4	4	37
108.134	0	109	280	454	86	156	188	107	289	460	84	162	161	4	9	-38	0	-3	-74	-5	-15	29	3	4	39
108.257	0	108	281	452	86	158	187	106	290	461	84	162	161	4	8	-38	0	-3	-74	-5	-15	29	4	5	39
108.38	0	109	278	438	87	157	186	106	286	445	85	162	158	4	8	-29	0	-3	-77	-6	-14	16	4	5	37
108.503	0	108	278	446	86	156	186	105	285	452	84	161	159	4	8	-34	0	-3	-77	-5	-14	21	4	4	36
108.626	0	109	277	452	86	156	187	106	286	458	85	162	159	3	8	-39	0	-3	-76	-6	-15	27	4	4	36
108.749	0	108	278	452	86	157	188	106	288	458	84	162	160	4	9	-38	-1	-4	-75	-5	-15	28	4	4	38
108.872	0	108	280	454	86	157	187	107	288	459	83	162	160	4	9	-38	0	-3	-75	-6	-15	28	4	5	39
108.995	0	108	280	452	85	157	187	106	289	460	84	162	161	3	9	-39	0	-3	-75	-5	-15	29	4	4	39
109.117	0	109	278	447	86	156	188	106	286	452	84	161	158	5	9	-32	0	-3	-76	-6	-15	22	5	4	37
109.24	0	109	277	453	86	155	188	107	286	457	84	161	159	4	9	-39	0	-3	-75	-5	-15	28	5	4	36
109.363	0	108	277	453	86	156	188	106	286	458	84	161	159	4	8	-39	0	-4	-76	-6	-14	28	4	4	37
109.486	0	108	278	454	86	157	188	106	287	460	83	162	160	4	9	-40	0	-3	-75	-6	-15	27	5	4	38
109.609	0	108	279	454	86	157	188	106	288	460	84	162	160	4	9	-37	0	-3	-75	-5	-14	29	4	5	39
109.732	0	110	280	454	86	157	188	106	289	461	83	163	160	4	9	-38	0	-4	-75	-6	-14	29	4	4	38
109.855	0	109	277	446	85	157	187	106	286	452	84	162	158	4	9	-34	0	-4	-76	-6	-15	21	4	3	37
109.978	0	108	277	454	86	157	187	106	286	461	84	161	160	5	8	-39	0	-3	-76	-6	-15	28	5	4	37
110.1	0	108	278	455	86	157	190	106	286	461	84	162	160	4	9	-38	0	-3	-75	-5	-15	28	4	4	37
110.223	0	108	279	456	86	157	189	105	288	462	84	162	160	5	9	-38	0	-3	-75	-6	-14	29	4	4	39
110.346	0	109	279	456	86	158	189	106	290	464	84	162	161	4	8	-38	0	-3	-75	-6	-15	29	4	4	40
110.469	0	108	282	457	85	158	189	106	290	464	84	163	162	4	9	-37	-1	-3	-75	-5	-15	28	4	4	38
110.592	0	108	277	448	86	156	189	106	285	454	83	161	160	4	8	-33	0	-3	-76	-6	-15	21	5	4	36
110.715	0	108	277	454	86	156	189	106	285	460	83	162	159	4	9	-39	0	-3	-76	-5	-15	27	4	4	36
110.838	0	108	277	456	86	157	188	106	286	462	84	161	161	4	9	-39	0	-3	-75	-5	-15	27	4	4	38
110.961	0	108	279	456	86	156	190	106	287	462	85	162	161	4	8	-38	0	-3	-75	-5	-15	27	3	3	38
111.084	0	108	280	456	86	158	190	107	289	464	84	162	162	4	9	-36	-1	-3	-73	-5	-14	28	4	4	40
111.206	0	108	281	458	85	159	190	106	290	465	84	163	162	4	8	-37	0	-3	-74	-5	-14	29	4	4	38
111.329	0	107	277	457	86	157	190	106	286	463	83	162	161	4	9	-40	-1	-3	-77	-6	-14	27	5	4	36
111.452	0	108	277	458	86	157	191	106	285	463	85	162	160	4	9	-39	0	-4	-76	-6	-15	27	4	4	35
111.575	0	108	277	457	86	156	191	105	286	464	84	162	161	4	8	-37	0	-4	-74	-6	-15	27	4	4	37
111.698	0	108	279	458	85	157	190	106	287	463	84	162	161	4	9	-39	0	-4	-74	-6	-14	27	4	4	38
111.821	0	108	280	459	86	157	190	106	289	465	84	162	162	4	8	-37	0	-3	-75	-6	-14	27	4	4	39
111.944	0	109	281	457	86	157	190	106	290	464	84	162	162	4	8	-38	0	-3	-75	-6	-15	28	4	3	38
112.067	0	108	278	458	86	156	190	105	286	463	84	162	161	5	9	-38	-1	-4	-76	-6	-14	26	4	4	36
112.189	0	107	277	458	86	156	190	105	286	462	84	161	159	4	9	-38	0	-3	-75	-6	-15	27	4	4	37
112.312	0	108	278	458	87	156	189	105	286	463	83	161	160	5	9	-39	-1	-3	-76	-5	-15	27	4	4	38
112.435	0	108	278	459	86	156	190	105	288	464	83	162	162	5	8	-38	0	-4	-74	-6	-14	26	4	4	38
112.558	0	108	279	459	86	157	190	106	290	465	84	162	162	4	9	-37	0	-3	-74	-5	-15	27	5	4	39
112.681	0	108	281	460	86	158	189	105	291	465	84	162	162	4	8	-36	0	-3	-74	-6	-14	28	5	5	40
112.804	0	109	278	450	86	156	188	106	286	456	83	161	159	5	8	-33	-1	-3	-77	-6	-15	20	4	4	36
112.927	0	108	278	459	86	156	190	105	286	463	83	162	160	4	8	-39	0	-3	-75	-5	-15	26	5	3	36
113.05	0	108	278	458	86	155	190	106	287	464	83	161	160	4	8	-37	0	-4	-74	-5	-14	26	4	3	37
113.172	0	108	279	458	85	157	189	105	288	465	84	161	160	5	8	-38	-1	-3	-74	-6	-14	28	4	5	38
113.295	0	107	280	459	86	157	190	105	290	466	84	161	161	4	8	-37	0	-3	-75	-5	-15	28	4	4	39
113.418	0	108	282	460	87	159	190	106	292	466	84	162	161	4	9	-36	0	-2	-73	-5	-15	28	3	5	39
113.541	0	108	279	459	85	157	189	106	288	465	84	163	160	5	8	-38	0	-3	-75	-6	-15	28	5	4	37
113.664	0	109	278	457	86	156	188	105	287	463	84	161	160	5	8	-38	0	-4	-76	-5	-16	27	4	4	37
113.787	0	108	279	457	87	157	189	106	288	463	84	162	160	4	9	-39	-1	-3	-75	-6	-15	26	5	4	37
113.91	0	108	280	459	85	157	190	105	289	465	84	163	161	4	7	-37	0	-4	-74	-5	-15	28	5	4	38
114.033	0	108	281	458	85	157	189	106	291	465	84	162	162	4	8	-36	0	-3	-73	-6	-15	28	5	4	40
114.156	11	109	283	459	87	158	190	106	293	466	85	163	162	4	9	-35	0	-3	-74	-5	-15	29	4	4	40
114.278	0	109	280	459	86	158	189	104	288	464	84	163	160	5	8	-39	-1	-4	-77	-6	-14	28	4	4	37
114.401	0	108	280	459	86	158	190	106	288	466	83	164	161	4	8	-37	0	-3	-75	-6	-14	28	4	4	37
114.524	0	109	280	458	86	157	190	106	289	465	83	163	161	4	9	-37	-1	-3	-74	-5	-15	29	4	4	38
114.647	0	109	281	458	86	159	189	105	291	465	84	163	162	4	9	-37	0	-3	-75	-5	-14	29	4	4	40
114.77	0	108	282	457	87	159	191	106	293	466	84	163	163	5	10	-37	-1	-3	-75	-6	-15	29	4	4	40
114.893	0	109	283	458	86	160	191	106	293	467	84	163	165	4	9	-36	0	-3	-74	-6	-15	28	4	5	39
115.016	0	108	281	461	87	160	195	105	289	468	84	165	165	4	8	-37	0	-4	-75	-5	-15	28	3	4	39
115.139	0	108	280	462	86	160	195	106	289	469	85	165	165	4	9	-37	-1	-3	-75	-6	-15	28	4	4	37
115.261	0	108	280	462	86	159	195	105	288	467	85	164	166	4	8	-38	-1	-4	-76	-5	-14	29	4	4	36
115.384	0	108	282	462	87	161	195	106	290	469	85	165	166	4	9	-37	0	-3	-74	-5	-16	29	4	4	38
115.507	0	109	281	457	87	160	193	106	292	468	85	165	166	5	8	-36	0	-3	-74	-6	-15	29	4	4	39
115.63	0	108	282	458	86	159	191	107	292	467	84	164	163	4	9	-36	-1	-3	-76	-6	-16	30	5	4	37
115.753	0	107	280	458	86	158	189	106	289	465	84	163	160	4	8	-39	0	-3	-77	-6	-15	30	5	4	36
115.876	0	108	280	450	86	158	189	106	288	457	85	164	160	4	8	-32	0	-3	-76	-6	-15	24	5	4	36
115.999	0	109	279	453	86	157	188	106	289	460	85	162	158	4	9	-38	0	-4	-76	-6	-15	30	4	4	38
116.122	0	109	281	455	87	156	186	107	292	462	84	162	159	4	8	-38	-1	-4	-75	-6	-15	30	4	3	39
116.244	0	109	283	456	86	158	187	108	292	465	84	163	160	4	8	-38	0	-3	-75	-6	-15	32	4	4	39
116.367	0	110	283	456	87	158	187	107	293	463	85	163	160	4	9	-36	-1	-3	-76	-6	-15	31	4	4	38
116.49	0	109	280	447	86	157	188	106	290	454	85	163	159	5	8	-32	0	-4	-77	-6	-15	23	4	4	37
116.613	0	109	280	453	87	157	187	107	290	460	84	162	157	4	8	-39	-1	-4	-77	-6	-16	30	5	4	37
116.736	0	109	281	456	86	157	189	107	291	462	84	163	159	4	8	-38	-1	-3	-75	-5	-15	29	4	4	38
116.859	0	109	282	456	86	159	189	107	291	464	85	162	160	4	9	-37	0	-2	-73	-6	-14	30	3	5	40
116.982	0	109	283	456	87	159	188	108	293	465	85	163	162	4	9	-36	0	-3	-75	-6	-15	31	4	4	40
117.105	0	110	283	456	86	158	189	107	292	463	85	163	160	4	8	-38	-1	-3	-76	-6	-14	30	4	4	39
117.228	0	109	281	457	87	158	189	107	290	464	86	163	161	4	9	-38	0	-3	-76	-5	-15	30	5	4	37
117.35	0	109	282	459	86	158	190	106	291	464	85	163	161	5	9	-37	0	-3	-76	-6	-14	30	3	4	37
117.473	0	109	282	458	87	158	190	107	292	466	84	163	161	4	8	-36	0	-3	-74	-5	-15	30	4	4	38
117.596	0	110	283	459	86	158	189	107	294	466	84	163	162	4	8	-36	0	-3	-75	-5	-14	30	4	4	39
117.719	0	109	284	459	87	159	191	106	293	468	84	164	162	4	8	-36	0	-3	-75	-6	-15	30	5	4	39
117.842	0	108	281	458	86	159	190	106	290	464	84	164	161	3	9	-37	0	-4	-76	-6	-15	29	4	4	37
117.965	0	109	281	458	87	158	190	107	289	465	85	163	159	4	8	-38	0	-3	-76	-5	-16	29	5	4	38
118.088	0	108	280	458	86	158	190	106	289	465	85	163	160	4	9	-38	0	-4	-76	-6	-15	29	4	4	37
118.211	0	109	280	456	87	158	189	107	290	464	83	163	161	4	8	-38	0	-3	-75	-6	-15	28	4	4	38
118.333	0	109	281	455	86	157	190	107	292	464	84	163	161	4	8	-37	0	-4	-74	-6	-15	29	3	4	39
118.456	0	110	283	458	86	157	189	107	292	464	85	163	161	4	8	-36	0	-4	-75	-5	-15	29	4	4	39
118.579	0	108	281	459	86	157	189	106	289	464	84	162	160	4	9	-38	0	-3	-77	-6	-15	28	4	3	36
118.702	0	109	280	459	86	156	188	107	289	464	85	162	161	5	9	-38	0	-4	-77	-6	-15	28	3	5	36
118.825	0	109	280	458	86	157	191	106	289	465	83	162	159	5	8	-37	-1	-4	-75	-5	-15	28	5	4	37
118.948	0	108	281	458	85	157	190	106	290	466	84	162	159	3	9	-37	0	-3	-75	-6	-15	29	5	4	38
119.071	0	108	282	460	86	158	190	107	292	466	83	163	161	4	8	-38	-1	-3	-75	-7	-14	30	4	4	39
119.194	0	109	282	459	86	157	190	106	290	465	84	162	160	5	9	-38	0	-3	-76	-6	-16	28	3	4	36
119.316	0	109	280	459	85	155	189	105	288	465	84	161	159	4	9	-38	0	-4	-76	-5	-14	28	4	4	35
119.439	0	108	280	459	85	155	189	106	289	465	84	160	159	4	9	-37	0	-3	-76	-5	-14	28	4	4	36
119.562	0	109	280	459	86	156	189	106	289	465	84	161	159	4	8	-38	0	-3	-75	-5	-15	27	4	4	38
119.685	0	108	280	456	86	156	188	106	291	464	84	161	160	5	8	-39	0	-4	-76	-6	-16	27	5	4	38
119.808	0	109	281	459	85	157	190	106	290	466	84	161	161	5	8	-37	0	-3	-74	-6	-15	28	5	4	38
119.931	0	108	280	458	85	156	189	106	288	466	83	161	159	4	8	-38	0	-4	-76	-5	-14	28	4	4	37
120.054	0	108	280	459	86	156	188	106	288	465	84	161	158	5	9	-38	-1	-3	-76	-6	-14	28	3	4	37
120.177	0	108	279	457	86	156	188	106	288	464	82	161	158	4	8	-39	0	-3	-75	-6	-16	28	4	4	38
120.3	0	108	282	457	86	156	189	106	290	466	84	160	160	5	9	-37	0	-3	-74	-5	-14	28	5	4	38
120.422	0	109	282	458	85	157	189	106	292	468	84	160	161	4	8	-36	-1	-3	-74	-5	-15	30	4	4	40
120.545	0	108	280	459	86	157	189	106	288	466	84	162	158	4	9	-38	-1	-3	-75	-5	-15	28	4	4	36
120.668	0	109	279	458	86	156	189	106	287	466	83	161	160	4	7	-38	0	-3	-75	-6	-14	28	4	4	36
120.791	0	108	279	459	86	157	190	106	287	465	84	161	159	4	9	-38	0	-3	-74	-5	-14	29	4	4	36
120.914	0	109	281	459	87	157	189	106	289	465	84	162	161	5	8	-37	0	-3	-74	-5	-15	29	4	4	39
121.037	0	109	281	459	86	159	190	106	290	467	84	162	161	5	9	-38	-1	-3	-74	-6	-15	29	4	5	39
121.16	0	108	281	459	86	158	190	106	290	467	83	162	162	4	9	-36	0	-3	-74	-6	-15	28	5	5	39
121.283	0	109	279	457	86	157	190	106	288	465	84	162	160	4	9	-38	0	-3	-75	-5	-14	29	5	5	36
121.405	0	108	279	458	86	157	189	106	288	466	83	162	160	4	8	-37	-1	-3	-75	-5	-14	28	4	4	37
121.528	0	109	279	456	86	157	189	106	288	464	84	162	159	4	9	-39	-1	-4	-75	-6	-15	28	4	4	38
121.651	0	108	280	457	86	158	189	106	290	466	84	162	160	4	8	-37	0	-3	-75	-5	-14	29	4	4	38
121.774	0	108	281	458	87	158	190	106	292	467	84	162	162	5	9	-35	0	-3	-74	-6	-14	30	4	5	40
121.897	0	108	282	458	86	159	190	107	291	466	85	163	160	4	9	-36	0	-3	-75	-6	-15	30	4	5	38
122.02	0	109	281	458	86	158	190	105	290	466	85	163	160	4	8	-38	0	-4	-76	-5	-15	29	5	4	37
122.143	0	108	280	458	86	158	190	106	290	466	84	163	160	5	8	-37	-1	-3	-74	-6	-14	29	4	3	38
122.266	0	109	281	456	86	159	191	106	289	466	84	163	161	4	9	-37	-1	-3	-75	-6	-15	29	4	5	39
122.388	0	109	282	454	86	159	189	107	292	466	84	164	162	4	8	-37	0	-3	-75	-4	-15	29	4	4	39
122.511	0	109	284	458	87	160	191	107	294	468	85	164	163	4	9	-37	0	-3	-75	-6	-15	31	4	5	40
122.634	0	110	282	458	87	159	192	106	291	467	85	164	161	4	8	-37	0	-4	-76	-5	-14	30	4	4	38
122.757	0	109	282	458	86	158	190	107	291	466	84	164	161	4	8	-36	0	-4	-76	-6	-14	30	4	3	39
122.88	0	109	282	458	87	158	191	106	291	466	85	164	161	4	8	-36	0	-3	-75	-5	-15	30	4	4	39
123.003	0	109	282	459	87	159	191	107	293	469	85	164	162	5	8	-37	-1	-4	-76	-5	-15	31	5	4	39
123.126	0	109	283	460	87	160	192	107	294	470	85	164	163	5	9	-36	0	-4	-74	-5	-15	31	5	5	41
123.249	0	110	284	459	86	160	191	107	295	470	85	166	163	4	8	-35	0	-3	-74	-6	-15	31	4	4	41
123.372	0	108	281	458	86	160	192	106	291	468	85	166	162	5	8	-38	0	-3	-76	-5	-15	30	4	3	37
123.494	0	108	280	456	86	160	192	105	290	467	85	165	162	5	9	-38	-1	-3	-76	-5	-16	30	4	4	38
123.617	0	109	281	457	87	160	192	106	291	468	85	165	163	4	8	-37	0	-4	-77	-6	-15	30	4	4	38
123.74	0	108	283	459	87	159	191	107	293	469	85	165	162	4	8	-36	0	-4	-75	-5	-15	32	4	4	40
123.863	0	109	284	460	87	160	191	106	294	471	85	165	162	4	9	-36	0	-3	-75	-6	-15	32	5	4	40
123.986	0	109	285	460	86	159	191	107	295	471	85	165	163	4	9	-37	-1	-4	-76	-6	-15	31	4	3	39
124.109	0	109	281	459	87	159	192	107	291	470	84	165	161	4	9	-37	-1	-4	-77	-6	-15	31	4	3	38
124.232	0	109	281	460	87	160	192	107	291	469	85	165	162	5	8	-36	-1	-3	-76	-6	-15	31	4	4	38
124.355	0	108	280	460	86	159	192	106	292	470	85	165	161	5	8	-36	0	-4	-77	-6	-15	30	3	4	37
124.477	0	109	282	461	86	159	192	107	293	471	85	165	162	5	9	-37	0	-4	-76	-6	-15	30	4	3	39
124.6	0	108	283	461	87	161	192	106	295	473	85	166	163	4	8	-35	0	-4	-74	-6	-15	30	4	4	41
124.723	0	107	283	460	88	160	192	107	295	472	86	166	164	4	8	-36	0	-3	-75	-7	-15	32	4	4	39
124.846	0	108	282	461	87	159	192	105	290	470	85	165	162	4	8	-37	0	-4	-77	-5	-15	31	4	4	37
124.969	0	108	281	461	87	159	191	106	291	471	84	165	161	5	8	-37	0	-4	-77	-6	-15	30	4	3	37
125.092	0	108	281	460	86	160	192	106	291	471	84	165	162	4	8	-37	0	-4	-76	-6	-16	29	3	4	38
125.215	0	108	283	461	87	161	192	106	293	473	85	165	163	4	9	-35	-1	-4	-75	-6	-14	30	5	4	39
125.338	0	108	283	460	87	160	192	106	294	473	85	165	164	4	10	-36	0	-2	-75	-6	-16	31	4	4	40
125.46	0	108	283	463	86	161	192	106	294	474	85	166	164	4	8	-37	0	-4	-76	-6	-15	30	4	4	39
125.583	0	109	281	463	87	160	194	106	293	473	84	166	164	4	9	-36	0	-3	-76	-6	-16	29	4	4	37
125.706	0	108	282	463	86	161	194	107	291	474	85	165	164	5	8	-35	0	-3	-75	-6	-14	30	4	4	38
125.829	0	108	282	464	86	162	195	107	293	476	85	167	165	4	9	-36	-1	-3	-74	-5	-16	30	4	5	40
125.952	0	108	283	465	87	162	195	107	295	478	85	167	166	4	8	-36	0	-3	-75	-6	-15	31	4	4	40
126.075	0	108	285	466	87	162	196	107	298	479	85	167	168	4	9	-34	0	-3	-73	-5	-15	30	4	4	40
126.198	0	108	284	467	87	161	196	105	295	478	85	167	167	4	9	-35	0	-3	-75	-5	-15	30	4	4	38
126.321	0	108	282	466	86	162	197	105	293	478	85	167	165	4	8	-36	0	-4	-76	-5	-15	30	3	4	38
126.444	0	108	282	466	87	161	195	106	292	478	85	167	166	4	9	-36	-1	-3	-77	-6	-15	29	4	4	37
126.566	0	108	282	466	85	161	196	106	292	478	85	167	166	4	9	-36	0	-4	-76	-6	-15	30	4	3	39
126.689	0	108	283	466	86	161	196	106	295	479	85	166	166	4	9	-35	0	-4	-75	-6	-15	30	3	4	40
126.812	0	109	284	464	86	160	194	106	295	479	85	166	167	4	9	-36	0	-3	-76	-6	-15	31	4	3	40
126.935	0	108	283	465	85	159	193	106	294	477	85	165	164	4	8	-37	0	-3	-77	-6	-15	30	4	4	38
127.058	0	107	281	465	86	159	192	106	292	477	85	164	164	5	9	-36	0	-3	-77	-6	-15	30	4	4	37
127.181	0	108	282	465	86	158	192	106	292	477	84	164	164	5	9	-36	0	-4	-77	-6	-14	29	4	4	37
127.304	0	107	282	464	87	159	193	105	293	477	84	165	164	4	8	-36	0	-4	-76	-5	-15	29	4	4	38
127.427	0	108	283	465	86	159	194	105	294	479	83	165	165	4	8	-36	0	-3	-75	-6	-16	29	4	4	39
127.549	0	108	285	465	86	160	193	106	296	479	85	166	166	4	9	-34	0	-4	-74	-6	-15	30	4	3	40
127.672	0	108	283	465	86	160	194	106	293	478	85	165	165	4	8	-36	0	-3	-76	-6	-16	30	4	4	38
127.795	0	108	281	465	86	160	195	106	291	479	83	166	164	4	8	-36	0	-4	-77	-6	-15	29	3	3	36
127.918	0	107	281	466	86	159	194	106	292	478	84	165	165	5	9	-36	0	-3	-76	-6	-15	28	4	4	38
128.041	0	108	282	462	87	160	194	106	293	477	84	165	165	4	9	-35	0	-4	-76	-5	-15	29	4	4	39
128.164	0	108	282	463	86	159	194	106	295	478	85	165	166	4	9	-35	-1	-3	-75	-6	-15	29	4	4	39
128.287	0	108	284	465	86	160	194	106	297	481	84	166	166	4	9	-35	0	-4	-75	-5	-15	30	4	4	40
128.41	0	108	283	466	86	160	195	105	294	479	84	166	165	5	9	-37	0	-3	-76	-5	-14	29	5	4	37
128.532	0	108	282	466	86	160	195	106	293	479	84	166	166	5	9	-36	0	-3	-76	-6	-15	29	4	4	37
128.655	0	107	283	466	86	160	195	106	292	479	85	165	165	5	9	-35	0	-3	-75	-6	-15	29	4	4	39
128.778	0	108	283	466	86	159	195	106	295	481	83	166	166	4	9	-35	0	-3	-75	-6	-15	30	5	3	40
128.901	0	108	284	467	86	160	195	106	296	482	85	166	168	4	9	-34	0	-3	-74	-6	-15	30	4	4	40
129.024	0	108	285	468	87	162	196	107	298	482	85	167	169	4	9	-34	0	-4	-74	-5	-16	30	3	4	40
129.147	0	108	281	467	87	161	196	106	294	481	85	167	168	4	8	-34	0	-3	-75	-6	-15	29	5	4	38
129.27	0	108	282	467	87	160	196	106	293	481	85	166	167	4	9	-36	-1	-3	-77	-6	-15	30	3	4	39
129.393	0	108	283	465	87	159	195	106	294	479	84	166	166	4	8	-36	0	-3	-76	-5	-16	29	4	4	38
129.516	0	109	283	464	86	160	194	107	295	479	84	165	167	4	9	-34	-1	-3	-74	-6	-15	30	4	5	40
129.638	0	108	284	465	86	160	194	106	297	480	85	165	167	4	8	-34	0	-4	-74	-5	-16	30	3	4	40
129.761	0	108	285	466	86	160	194	107	298	481	84	166	167	4	9	-35	0	-3	-75	-6	-16	31	4	3	41
129.884	0	108	283	467	86	159	195	106	294	479	85	165	166	4	8	-36	0	-4	-78	-6	-15	30	5	4	37
130.007	0	108	283	466	86	160	195	105	294	479	85	166	165	4	9	-35	0	-4	-76	-5	-15	30	4	3	37
130.13	0	108	281	465	86	160	194	106	293	480	85	166	167	4	8	-35	0	-3	-76	-6	-14	30	4	4	39
130.253	0	108	283	465	86	160	194	107	295	480	84	166	167	4	9	-35	-1	-4	-76	-6	-15	31	5	3	39
130.376	0	108	284	465	86	160	195	106	296	480	85	167	167	4	9	-36	-1	-3	-75	-6	-15	30	4	4	40
130.499	0	109	285	465	86	161	194	106	297	482	84	167	168	5	8	-34	0	-3	-76	-5	-15	31	4	3	40
130.621	0	108	283	466	87	160	194	106	294	479	85	166	165	5	8	-35	0	-4	-76	-5	-15	30	4	3	37
130.744	0	108	283	465	87	161	195	105	292	478	84	166	165	4	8	-36	0	-3	-77	-6	-15	30	4	4	38
130.867	0	107	282	465	86	160	195	105	292	478	84	166	166	4	9	-36	0	-3	-76	-6	-16	30	4	4	38
130.99	0	108	282	463	86	160	195	106	293	478	85	166	166	3	8	-35	0	-3	-75	-6	-15	29	4	4	39
131.113	0	107	284	464	86	161	193	105	295	479	84	166	167	3	9	-35	0	-4	-75	-6	-15	31	4	4	41
131.236	0	108	285	466	86	160	194	105	297	481	85	166	167	4	8	-35	0	-3	-75	-6	-15	31	3	4	41
131.359	0	108	283	465	86	160	194	106	293	478	85	166	165	4	8	-36	0	-3	-77	-6	-15	31	3	4	37
131.482	0	108	282	464	86	158	191	106	293	476	85	164	165	4	8	-36	0	-3	-78	-6	-15	31	4	4	37
131.604	0	107	282	465	85	160	193	106	293	478	84	165	166	3	8	-36	0	-3	-76	-6	-16	30	4	3	38
131.727	0	108	283	466	86	159	193	106	294	479	84	165	166	4	9	-36	0	-3	-77	-6	-15	30	4	3	39
131.85	0	107	284	466	86	159	194	105	296	480	84	165	165	3	8	-35	-1	-4	-75	-6	-14	30	4	4	39
131.973	0	108	285	467	85	160	194	106	297	481	85	166	167	4	9	-34	-1	-4	-75	-5	-15	31	4	3	40
132.096	0	107	284	468	85	160	192	106	294	480	84	165	165	5	8	-35	0	-4	-77	-6	-15	30	4	4	39
132.219	0	108	283	464	86	158	192	105	292	477	85	164	164	5	8	-37	-1	-3	-77	-6	-15	29	4	4	37
132.342	0	107	282	463	86	158	191	106	293	477	84	164	164	4	9	-36	0	-4	-77	-5	-15	29	4	3	37
132.465	0	107	283	466	85	158	191	105	293	478	84	163	164	4	9	-35	0	-3	-77	-6	-16	29	4	4	37
132.588	0	108	284	466	86	158	193	106	296	479	84	164	164	4	9	-36	-1	-4	-76	-6	-14	30	4	4	38
132.71	0	108	285	466	85	159	192	105	296	481	84	164	165	3	9	-36	0	-3	-75	-6	-15	30	4	4	39
132.833	0	108	282	468	85	158	192	105	293	479	84	163	163	4	9	-35	-1	-3	-77	-6	-16	29	4	4	37
132.956	0	107	281	467	85	158	191	106	292	478	83	163	164	4	8	-35	-1	-4	-77	-6	-16	29	5	4	36
133.079	0	107	282	468	86	157	192	106	291	478	84	163	162	4	8	-35	-1	-4	-77	-6	-15	28	4	4	37
133.202	0	109	282	468	85	157	192	106	292	479	83	163	164	4	8	-37	0	-4	-76	-4	-15	29	3	4	37
133.325	0	107	283	467	85	158	193	106	293	480	83	164	164	4	9	-36	0	-3	-75	-5	-15	28	4	4	38
133.448	0	108	284	468	86	158	193	106	296	480	83	164	166	4	8	-35	0	-4	-73	-6	-15	29	4	4	39
133.571	0	108	283	469	85	157	193	105	292	479	84	163	163	4	9	-36	-1	-4	-76	-5	-15	29	4	4	36
133.693	0	107	280	466	85	157	192	105	290	476	82	163	162	4	9	-37	0	-3	-77	-6	-15	27	3	4	36
133.816	0	107	281	467	85	157	193	106	290	476	83	161	164	4	8	-36	0	-3	-76	-6	-15	27	5	4	36
133.939	0	107	281	467	86	157	193	105	291	478	83	163	164	4	9	-35	0	-3	-75	-5	-15	27	4	3	37
134.062	0	107	281	467	85	157	192	105	292	476	83	163	164	4	8	-36	0	-3	-74	-6	-15	28	3	4	38
134.185	0	107	283	465	85	157	192	105	294	477	84	163	165	5	8	-36	0	-4	-75	-6	-14	28	5	4	39
134.308	0	107	281	468	84	157	192	106	291	477	82	162	164	4	9	-36	-1	-3	-76	-6	-15	27	5	3	36
134.431	0	108	281	468	85	156	192	105	291	477	82	162	164	4	9	-35	0	-4	-75	-6	-15	27	4	4	37
134.554	0	107	281	467	85	156	192	105	291	476	83	161	164	4	9	-36	0	-3	-76	-6	-15	27	4	3	36
134.676	0	106	282	468	85	157	192	105	291	478	82	162	164	5	9	-36	0	-3	-76	-6	-15	28	4	4	38
134.799	0	108	282	466	85	157	192	106	293	477	83	163	164	4	9	-35	-1	-4	-75	-6	-14	28	4	4	38
134.922	0	107	283	464	86	157	191	106	295	476	83	162	165	4	9	-35	0	-3	-74	-5	-15	28	4	3	40
135.045	0	108	281	464	85	157	192	106	291	475	83	162	163	4	8	-37	0	-3	-75	-6	-15	27	4	4	37
135.168	0	107	282	467	85	157	191	105	291	477	83	162	164	4	8	-36	0	-4	-75	-6	-15	28	4	4	37
135.291	0	108	281	467	85	156	193	105	291	477	83	162	163	3	8	-35	-1	-4	-75	-6	-15	27	4	4	37
135.414	0	107	282	464	85	157	192	106	292	476	84	163	164	5	8	-35	0	-3	-74	-7	-15	28	4	4	38
135.537	0	108	284	466	86	158	191	106	294	479	84	162	165	4	10	-35	0	-3	-75	-6	-15	29	4	5	39
135.66	0	108	285	468	85	158	192	107	295	479	84	163	165	4	9	-35	0	-3	-75	-5	-15	29	4	4	39
135.782	0	108	282	467	86	158	193	105	292	479	84	163	164	4	8	-35	0	-3	-76	-5	-16	28	4	4	37
135.905	0	107	283	467	85	157	192	105	293	478	84	163	165	5	8	-34	0	-4	-74	-6	-14	28	4	4	38
136.028	0	108	283	465	85	158	190	105	293	476	84	163	164	4	8	-36	0	-3	-75	-6	-15	28	4	4	38
136.151	0	108	283	465	84	158	191	106	295	479	84	163	164	4	9	-35	0	-3	-75	-5	-15	28	4	4	38
136.274	0	109	286	466	86	159	192	106	297	480	84	165	166	4	9	-34	0	-4	-74	-6	-15	30	4	4	39
136.397	0	108	285	466	86	159	191	106	295	478	84	163	164	4	9	-34	0	-3	-75	-5	-15	29	3	5	38
136.52	0	108	282	464	86	158	190	106	292	476	84	163	163	5	9	-36	-1	-4	-77	-5	-15	28	4	4	36
136.643	0	108	283	464	86	158	190	106	293	477	85	163	164	4	8	-36	0	-4	-77	-6	-15	29	4	3	37
136.765	0	109	283	464	85	158	192	107	293	477	84	163	164	4	8	-35	-1	-4	-75	-5	-15	29	5	4	38
136.888	0	108	285	464	86	159	192	107	295	478	85	164	164	4	8	-34	-1	-3	-74	-5	-15	30	4	4	40
137.011	0	109	286	464	86	159	191	108	298	479	85	164	166	4	9	-35	0	-3	-75	-6	-15	31	4	3	40
137.134	0	109	285	465	86	159	192	107	295	477	85	164	165	4	8	-37	0	-3	-76	-5	-15	30	4	4	37
137.257	0	108	284	462	87	159	192	107	294	478	84	164	164	4	8	-36	-1	-3	-76	-6	-15	30	4	4	37
137.38	0	109	284	463	86	158	191	107	293	476	85	164	164	4	8	-36	0	-4	-75	-6	-15	30	5	3	38
137.503	0	109	284	463	87	158	191	107	295	477	85	164	165	4	9	-36	0	-3	-75	-6	-15	31	4	4	39
137.626	0	109	285	463	86	158	191	106	297	479	84	164	166	5	9	-36	0	-4	-75	-6	-16	30	4	4	39
137.748	0	109	286	463	88	159	192	107	298	478	86	164	166	4	9	-35	0	-3	-75	-6	-15	32	4	4	39
137.871	0	109	283	463	87	159	192	107	295	477	84	165	165	4	8	-36	0	-3	-76	-6	-15	30	4	4	37
137.994	0	108	284	463	87	159	191	107	295	476	85	165	166	4	9	-36	-1	-4	-76	-6	-15	31	4	4	38
138.117	0	108	284	462	86	159	192	106	294	477	85	164	165	4	8	-36	0	-3	-75	-5	-15	30	5	4	38
138.24	0	109	285	462	87	160	193	107	296	477	85	165	166	4	9	-35	0	-4	-74	-6	-15	31	5	4	40
138.363	0	110	286	462	87	161	193	107	299	478	85	167	167	5	8	-35	0	-3	-75	-6	-15	31	4	3	40
138.486	0	109	286	463	87	159	192	107	297	479	85	166	166	4	9	-35	0	-3	-76	-5	-15	30	4	4	39
138.609	0	109	283	461	86	159	192	106	294	474	84	164	165	4	8	-36	0	-3	-77	-7	-15	30	5	4	36
138.732	0	109	283	460	86	159	192	106	294	474	84	164	165	4	8	-36	0	-3	-76	-6	-15	30	4	3	37
138.854	0	109	283	462	86	159	192	106	294	476	84	165	164	5	8	-36	0	-4	-76	-5	-15	30	3	4	38
138.977	0	109	284	461	86	158	191	106	296	476	85	164	164	5	8	-36	0	-4	-76	-6	-14	31	5	4	39
139.1	0	109	286	461	85	158	191	107	298	476	85	164	164	4	9	-37	0	-3	-76	-5	-15	30	4	4	39
139.223	0	110	285	462	86	158	191	107	296	475	84	164	165	4	9	-35	0	-4	-75	-6	-15	31	5	4	38
139.346	0	108	282	461	86	158	191	106	293	474	84	163	163	5	8	-36	0	-4	-76	-6	-16	30	5	4	36
139.469	0	109	282	452	86	156	190	107	293	466	84	162	162	4	9	-31	-1	-3	-77	-5	-16	23	4	4	36
139.592	0	109	283	461	85	156	188	107	295	475	84	161	161	4	9	-37	0	-3	-77	-5	-15	30	4	4	37
139.715	0	109	284	463	85	156	189	107	297	477	84	162	162	5	9	-35	0	-3	-75	-5	-15	30	5	4	39
139.837	0	109	285	461	85	158	188	107	298	476	83	163	164	5	10	-36	0	-3	-74	-5	-15	30	4	4	39
139.96	0	108	284	463	86	157	189	107	295	477	83	163	162	5	8	-37	-1	-4	-78	-5	-16	30	4	4	36
140.083	0	109	284	462	86	157	190	107	294	475	83	163	162	5	8	-37	0	-4	-77	-6	-15	28	4	4	37
140.206	0	108	283	460	86	157	189	106	294	474	83	162	161	4	8	-36	0	-4	-75	-6	-15	29	4	4	37
140.329	0	109	285	462	86	157	189	107	296	476	84	162	163	5	8	-36	-1	-4	-75	-6	-15	30	4	4	39
140.452	0	109	286	463	86	158	190	107	298	477	84	162	163	4	8	-37	0	-3	-75	-5	-15	31	4	4	39
140.575	0	110	287	463	86	157	190	107	298	477	85	163	163	4	8	-36	0	-4	-75	-6	-15	29	5	4	39
140.698	0	109	284	463	86	158	190	106	294	476	83	163	163	5	9	-36	0	-3	-76	-6	-14	29	4	4	37
140.82	0	109	284	462	86	157	189	106	295	475	84	163	163	4	9	-36	-1	-3	-76	-6	-15	29	4	4	37
140.943	0	109	284	460	86	157	189	107	295	474	84	163	163	4	9	-37	0	-4	-77	-5	-16	29	4	4	38
141.066	0	109	285	461	86	158	189	107	297	476	84	164	163	4	8	-36	0	-3	-75	-6	-15	30	4	3	39
141.189	0	109	286	460	85	158	189	107	299	476	83	164	164	4	9	-36	0	-3	-75	-5	-16	31	4	4	40
141.312	0	109	285	462	86	158	190	107	297	476	84	163	162	4	8	-36	-1	-4	-76	-5	-16	30	4	4	38
141.435	0	109	283	463	86	157	190	106	295	475	84	163	163	5	9	-36	0	-3	-77	-6	-14	30	4	3	37
141.558	0	109	285	462	86	157	190	106	296	476	84	162	163	4	8	-37	-1	-3	-76	-6	-16	29	4	4	37
141.681	0	109	284	462	86	157	190	107	296	477	84	163	164	4	8	-35	0	-4	-75	-5	-15	30	4	4	38
141.804	0	109	286	462	86	159	190	107	299	477	84	163	165	5	9	-36	0	-3	-75	-5	-16	30	4	4	40
141.926	0	110	286	464	86	159	191	107	298	479	85	164	164	4	9	-35	0	-4	-75	-5	-15	30	4	4	40
142.049	0	109	284	462	85	158	191	107	295	476	84	164	163	3	8	-37	-1	-3	-76	-6	-15	30	4	4	37
142.172	0	109	284	461	86	158	190	106	296	475	84	164	164	4	9	-36	-1	-3	-75	-6	-15	30	4	3	38
142.295	0	110	285	461	87	157	190	107	296	476	84	163	163	5	9	-36	0	-3	-76	-5	-15	30	4	3	38
142.418	0	109	285	462	86	158	191	108	297	477	84	164	163	4	8	-36	-1	-3	-75	-6	-15	31	4	4	39
142.541	0	109	287	461	86	159	191	107	299	477	84	165	165	4	9	-36	0	-4	-76	-5	-14	31	4	4	40
142.664	0	109	286	463	86	159	190	107	298	476	84	165	164	4	9	-35	0	-3	-76	-6	-15	30	4	3	38
142.787	0	109	283	460	85	158	191	107	295	474	84	164	163	4	8	-37	-1	-3	-77	-6	-16	30	4	4	36
142.909	0	109	284	460	85	158	190	107	295	475	84	164	163	4	9	-37	0	-3	-76	-5	-15	31	4	4	38
143.032	0	109	285	460	86	158	191	107	297	476	84	164	164	4	8	-36	0	-4	-76	-6	-16	31	3	3	38
143.155	0	109	286	462	86	159	191	106	299	476	84	164	165	4	9	-34	0	-4	-75	-5	-16	31	4	3	40
143.278	0	109	287	462	87	159	190	107	299	477	85	165	165	4	10	-35	0	-4	-75	-6	-15	32	4	4	39
143.401	0	110	284	461	86	158	190	107	295	474	84	164	162	5	9	-38	0	-4	-78	-6	-15	31	4	4	37
143.524	0	109	285	460	86	158	190	107	295	475	84	164	164	4	8	-36	-1	-3	-77	-5	-16	30	5	4	37
143.647	0	109	284	459	86	159	191	107	296	474	84	165	164	4	8	-36	0	-3	-76	-6	-15	30	5	3	37
143.77	0	109	286	460	86	159	190	107	297	475	85	165	164	4	9	-36	0	-3	-75	-5	-16	31	4	4	39
143.892	0	109	286	460	87	159	191	107	298	475	85	165	165	5	9	-37	0	-4	-75	-5	-15	30	4	4	39
144.015	0	109	286	459	86	158	190	107	297	474	86	165	164	4	8	-36	-1	-3	-76	-6	-15	31	4	4	38
144.138	0	109	284	460	87	158	191	107	295	473	84	164	163	4	9	-37	0	-3	-76	-5	-15	30	4	4	37
144.261	0	109	284	460	86	158	189	107	294	473	85	163	162	4	9	-37	0	-4	-77	-5	-16	30	4	4	37
144.384	0	109	283	459	87	158	190	107	295	474	85	163	163	5	9	-37	-1	-4	-76	-6	-15	29	4	4	38
144.507	0	109	285	460	86	158	190	107	298	475	85	164	164	4	9	-36	0	-3	-75	-6	-15	31	4	4	39
144.63	0	110	287	460	86	158	190	107	299	476	84	164	165	4	8	-35	0	-4	-74	-7	-16	31	4	3	40
144.753	0	109	285	460	86	159	190	106	296	474	84	164	162	5	8	-37	0	-4	-77	-6	-15	30	5	4	38
144.876	0	109	283	460	86	158	189	107	295	474	85	164	163	4	9	-37	0	-2	-78	-7	-15	30	4	4	37
144.998	0	110	283	457	86	158	190	106	294	472	85	163	162	3	9	-36	0	-4	-77	-5	-15	29	4	4	36
145.121	0	109	285	459	86	158	190	108	297	474	85	164	162	4	9	-35	0	-4	-75	-6	-16	31	4	4	38
145.244	0	109	286	460	86	158	190	108	297	475	85	164	165	5	9	-36	0	-3	-75	-6	-15	31	4	3	39
145.367	0	109	287	461	86	159	190	107	299	476	85	165	165	4	9	-36	0	-4	-76	-5	-16	31	3	4	39
145.49	0	109	284	460	86	158	192	107	295	474	85	165	163	4	9	-36	0	-3	-76	-5	-15	30	4	3	36
145.613	0	109	284	460	87	158	191	107	295	474	86	164	164	4	9	-36	0	-4	-75	-6	-15	30	4	4	38
145.736	0	108	284	460	86	158	189	106	295	474	84	164	164	4	9	-38	-1	-4	-75	-5	-15	31	4	4	38
145.859	0	109	285	460	86	158	191	108	298	475	84	164	164	3	9	-37	0	-4	-75	-6	-15	30	4	3	39
145.981	0	110	286	458	87	159	190	107	298	474	86	164	165	4	9	-35	-1	-3	-74	-6	-15	30	4	3	39
146.104	0	110	285	460	87	158	191	107	297	474	84	164	163	5	8	-35	0	-4	-75	-6	-15	30	4	3	38
146.227	0	109	284	460	86	159	191	106	295	474	85	164	163	5	8	-36	-1	-3	-77	-6	-15	30	4	4	36
146.35	0	108	283	459	85	158	190	106	295	474	84	164	163	5	8	-36	0	-4	-77	-7	-15	29	4	3	37
146.473	0	109	283	459	86	158	190	107	297	475	84	164	164	4	9	-37	0	-3	-76	-6	-15	30	4	4	37
146.596	0	108	285	459	86	158	191	106	298	476	85	164	165	4	9	-36	0	-3	-75	-6	-15	31	3	3	39
146.719	0	110	287	460	86	159	190	107	299	476	85	164	164	5	8	-36	-1	-3	-75	-7	-15	31	5	4	40
146.842	0	109	284	460	86	157	190	107	295	474	85	163	162	5	9	-37	0	-3	-77	-6	-15	29	4	4	36
146.964	0	108	283	460	85	157	190	107	295	474	84	162	161	5	9	-36	0	-4	-76	-6	-16	30	4	4	36
147.087	0	109	284	460	86	156	189	106	295	473	84	162	161	4	8	-37	0	-3	-76	-5	-16	29	3	4	36
147.21	0	109	284	460	86	157	189	107	296	474	84	163	162	4	9	-37	0	-4	-77	-6	-16	29	4	3	37
147.333	0	109	285	458	85	156	189	107	298	473	83	162	162	4	8	-37	0	-3	-75	-6	-14	29	5	4	37
147.456	0	109	286	461	85	157	189	107	299	474	83	163	163	5	8	-36	0	-3	-75	-6	-16	30	4	4	38
147.579	0	109	283	461	85	156	189	106	295	474	84	162	162	5	9	-37	0	-4	-77	-6	-16	29	4	4	35
147.702	0	109	284	458	86	155	189	107	294	472	83	161	160	5	8	-38	0	-3	-76	-6	-15	29	4	4	36
147.825	0	108	284	462	85	155	190	106	296	474	84	160	160	4	9	-38	-1	-4	-75	-7	-14	29	3	4	37
147.948	0	108	285	461	86	156	190	107	297	475	83	161	162	4	8	-36	0	-4	-74	-6	-15	29	4	4	38
148.07	0	108	287	462	85	156	189	108	299	476	83	162	163	4	10	-35	0	-4	-74	-6	-14	30	5	4	39
148.193	0	109	285	461	85	156	189	106	295	474	83	162	160	4	9	-37	0	-4	-76	-6	-15	29	4	4	35
148.316	0	109	284	462	85	156	189	107	295	475	83	161	161	4	9	-37	-1	-3	-76	-5	-16	28	4	4	36
148.439	0	109	283	462	85	155	190	106	296	475	83	160	160	4	9	-36	0	-3	-76	-5	-14	29	4	4	36
148.562	0	109	285	463	85	155	189	108	296	476	83	161	162	4	9	-35	0	-3	-74	-6	-15	29	4	3	38
148.685	0	109	286	462	85	157	190	106	297	477	82	162	162	4	9	-36	0	-3	-75	-6	-15	29	5	4	38
148.808	0	109	287	464	84	156	190	107	298	477	83	161	162	4	9	-36	-1	-3	-75	-5	-15	29	4	4	37
148.931	0	109	284	464	85	155	190	106	294	476	83	161	162	4	9	-36	0	-3	-75	-6	-16	28	4	4	35
149.053	0	108	284	463	85	155	190	107	295	474	83	161	162	4	9	-37	0	-4	-75	-6	-15	29	4	4	36
149.176	0	109	283	462	85	156	190	106	294	473	83	161	163	4	8	-37	0	-3	-75	-6	-16	28	4	4	36
149.299	0	109	285	462	86	156	191	107	296	475	83	161	162	4	9	-37	0	-3	-75	-6	-15	28	5	4	37
149.422	0	109	287	463	85	157	190	107	298	477	83	162	164	5	9	-35	-1	-3	-73	-6	-15	29	4	4	39
149.545	0	109	285	464	85	157	190	106	296	475	83	161	161	4	9	-36	-1	-2	-75	-6	-16	28	4	4	37
149.668	0	109	284	463	85	156	191	106	294	476	83	161	161	4	9	-37	0	-4	-77	-6	-16	28	4	4	36
149.791	1	108	284	463	86	156	191	106	293	474	83	161	162	4	9	-38	0	-3	-75	-6	-16	28	4	4	37
149.914	0	109	283	462	84	156	188	106	295	474	83	161	162	4	9	-37	0	-3	-74	-6	-15	28	4	4	37
150.036	0	109	284	461	85	156	190	106	297	474	83	161	162	4	8	-36	0	-3	-74	-6	-15	29	4	4	37
150.159	0	109	286	462	85	157	190	107	299	476	83	163	163	5	9	-37	0	-3	-74	-6	-16	30	5	4	38
150.282	0	109	283	463	86	157	191	106	294	475	83	162	162	4	9	-36	0	-3	-75	-6	-15	28	5	4	35
150.405	0	109	284	463	85	156	192	106	294	474	83	162	162	4	9	-36	0	-3	-74	-6	-15	28	4	4	36
150.528	0	108	283	462	86	157	190	107	296	475	83	161	163	5	9	-37	0	-3	-74	-6	-15	29	4	4	37
150.651	0	109	285	460	85	156	189	107	296	473	84	161	161	4	8	-37	-1	-3	-74	-6	-16	29	4	4	38
150.774	0	109	285	460	85	157	190	106	298	475	84	162	163	5	8	-37	0	-4	-75	-5	-15	30	4	3	39
150.897	0	109	285	463	86	156	189	107	296	475	84	162	162	4	9	-35	0	-4	-75	-6	-15	29	3	3	37
151.02	0	109	284	463	85	155	190	106	296	475	83	161	161	4	8	-36	-1	-4	-75	-6	-15	29	4	4	37
151.142	0	109	286	463	85	156	189	106	296	475	83	161	161	5	8	-37	-1	-4	-75	-6	-16	30	3	5	37
151.265	0	109	285	465	85	156	190	107	297	476	84	161	162	5	9	-36	0	-3	-75	-6	-15	30	5	4	37
151.388	0	109	286	463	85	157	189	107	298	477	84	162	163	4	9	-35	0	-3	-74	-6	-15	31	4	4	39
151.511	0	109	287	464	86	157	191	107	298	476	84	162	162	4	8	-34	0	-4	-75	-6	-15	30	4	4	38
151.634	0	109	285	463	85	157	190	107	295	475	84	161	161	4	9	-37	0	-3	-77	-6	-15	29	5	4	36
151.757	0	109	285	463	85	156	189	107	296	475	84	161	162	4	8	-37	0	-4	-76	-6	-15	29	4	4	36
151.88	0	109	284	463	85	157	191	107	296	474	84	162	161	3	9	-36	0	-4	-75	-5	-15	29	4	4	37
152.003	0	108	285	462	85	157	191	106	297	476	84	162	163	4	9	-36	0	-4	-73	-6	-16	30	4	4	39
152.125	0	109	287	463	86	158	190	107	299	478	83	162	164	4	8	-36	0	-3	-74	-6	-15	30	4	4	40
152.248	0	108	285	464	85	157	191	106	295	476	84	163	162	4	9	-36	0	-4	-76	-6	-15	29	4	4	36
152.371	0	109	283	463	85	157	191	107	293	475	83	162	162	4	9	-36	0	-4	-76	-6	-16	29	4	4	36
152.494	0	108	283	463	86	156	191	105	294	475	84	163	162	4	9	-36	0	-4	-75	-6	-15	29	4	3	37
152.617	0	108	284	465	85	158	191	106	295	477	83	162	164	5	8	-36	-1	-3	-75	-6	-15	29	5	4	38
152.74	0	109	285	465	85	158	193	107	297	478	83	162	164	5	8	-36	0	-3	-74	-6	-15	30	4	4	39
152.863	0	107	287	466	87	159	192	106	297	478	84	163	165	4	9	-36	0	-2	-74	-7	-15	30	5	4	38
152.986	0	109	283	465	86	157	194	105	293	476	84	162	163	4	8	-36	0	-4	-75	-5	-14	29	5	4	36
153.108	0	108	283	465	86	157	193	106	293	475	83	162	163	4	8	-36	0	-4	-76	-6	-16	28	5	4	36
153.231	0	108	283	465	85	158	194	106	293	476	83	163	164	4	8	-37	0	-4	-74	-6	-16	29	3	4	37
153.354	0	108	283	464	85	158	194	106	295	477	84	162	165	4	9	-36	0	-2	-73	-6	-15	28	4	4	39
153.477	0	108	285	466	86	158	192	106	298	479	83	162	164	4	9	-34	0	-3	-74	-6	-15	30	4	4	39
153.6	0	108	285	468	85	157	194	106	297	480	83	162	163	5	8	-36	0	-3	-75	-6	-15	30	4	4	38
153.723	0	108	283	466	85	157	193	106	294	478	83	162	164	4	9	-36	0	-3	-75	-6	-15	29	4	4	36
153.846	0	108	283	468	85	156	193	105	295	479	83	163	163	5	8	-35	0	-3	-75	-5	-16	29	5	4	36
153.969	0	108	284	468	85	157	193	106	296	480	84	162	164	4	8	-35	0	-3	-74	-5	-16	29	5	3	37
154.092	0	108	285	469	85	158	193	106	297	480	84	162	165	4	9	-35	0	-3	-75	-5	-15	30	4	5	39
154.214	0	108	286	469	86	158	194	106	298	483	83	163	165	4	8	-35	0	-3	-74	-6	-16	30	4	5	39
154.337	0	108	286	470	85	158	192	106	296	480	84	163	164	3	8	-34	0	-3	-75	-6	-15	30	4	4	37
154.46	0	108	284	468	85	157	192	107	294	480	83	162	163	4	10	-35	0	-3	-76	-5	-16	29	4	4	36
154.583	0	108	284	469	85	157	193	106	294	480	84	162	161	4	9	-36	0	-3	-77	-6	-15	29	3	4	36
154.706	0	108	285	468	85	157	193	106	296	481	84	162	162	4	8	-36	0	-3	-75	-6	-16	29	4	4	37
154.829	0	108	286	468	86	158	193	106	297	481	84	163	164	4	9	-33	0	-3	-74	-6	-15	29	4	5	38
154.952	0	107	288	469	85	157	193	106	299	482	83	163	165	4	9	-34	0	-4	-74	-6	-15	31	4	3	39
155.075	0	108	285	469	85	158	194	106	296	480	84	163	162	4	8	-35	0	-3	-76	-5	-16	30	4	4	37
155.197	0	107	283	468	86	158	194	105	294	479	84	163	163	4	8	-36	0	-3	-75	-7	-15	29	4	5	36
155.32	0	108	284	463	86	157	194	106	294	478	85	163	163	4	8	-36	0	-3	-75	-6	-15	30	4	4	37
155.443	0	108	286	467	86	158	192	105	297	480	84	163	165	4	8	-34	0	-3	-74	-6	-15	30	5	5	39
155.566	0	108	287	468	86	160	194	106	299	482	84	164	165	5	9	-34	0	-3	-74	-6	-15	31	4	4	40
155.689	0	109	288	469	86	160	194	107	301	483	84	164	166	4	9	-35	0	-2	-74	-5	-16	31	4	5	39
155.812	0	108	285	468	85	159	195	106	297	480	84	164	164	4	8	-35	0	-3	-75	-6	-15	30	4	4	37
155.935	0	108	285	468	86	159	194	106	295	481	85	164	163	4	8	-35	0	-4	-75	-6	-14	30	4	4	38
156.058	0	108	284	468	86	159	194	106	295	480	85	164	164	4	9	-35	0	-3	-75	-5	-16	30	4	4	38
156.18	0	108	286	468	85	159	195	106	298	482	85	165	165	4	9	-35	0	-4	-75	-6	-15	30	4	5	38
156.303	0	109	287	468	86	160	195	107	300	482	85	164	167	4	9	-34	0	-3	-73	-6	-16	31	4	5	39
156.426	0	108	289	468	86	162	195	107	301	483	84	165	167	4	9	-34	0	-2	-73	-6	-16	31	4	4	39
156.549	0	108	284	465	86	160	195	106	296	479	84	166	165	3	9	-36	0	-4	-75	-5	-15	30	4	4	36
156.672	0	108	285	467	85	160	196	106	297	480	84	165	165	4	9	-36	0	-4	-75	-5	-16	30	4	4	38
156.795	0	108	285	468	86	160	196	106	297	480	85	166	165	4	9	-34	0	-4	-74	-5	-14	30	4	4	38
156.918	0	108	286	467	86	160	196	106	298	481	85	166	167	4	9	-34	-1	-4	-74	-5	-15	31	4	4	39
157.041	0	108	288	468	87	162	196	107	300	483	86	166	168	5	9	-35	0	-3	-74	-5	-15	31	4	4	40
157.164	0	108	287	468	87	161	196	106	298	481	85	166	167	4	9	-35	0	-4	-75	-5	-15	31	4	5	38
157.286	0	108	284	467	87	161	196	106	297	480	85	166	166	4	8	-35	0	-4	-75	-5	-16	31	3	4	37
157.409	0	109	284	464	87	160	194	105	296	478	85	165	165	4	8	-35	0	-4	-75	-6	-16	30	4	4	37
157.532	0	108	286	465	86	159	194	106	297	479	84	165	165	4	9	-36	0	-4	-76	-5	-16	30	4	4	38
157.655	0	109	287	467	86	160	195	107	299	480	85	166	165	4	8	-35	0	-3	-75	-5	-15	31	4	4	40
157.778	0	108	288	466	87	160	194	107	300	482	85	166	167	4	9	-35	0	-4	-74	-5	-16	31	4	3	40
157.901	0	108	286	466	86	160	195	106	297	480	84	165	165	3	8	-35	-1	-4	-76	-6	-16	30	4	5	36
158.024	0	107	285	465	86	159	193	105	296	478	85	164	163	5	9	-36	0	-4	-77	-6	-16	30	5	4	37
158.147	0	107	284	463	86	159	192	106	296	476	85	165	164	4	8	-37	0	-4	-76	-6	-15	30	4	4	37
158.269	0	108	285	465	87	160	194	106	297	477	85	165	164	5	8	-35	0	-3	-75	-6	-15	30	4	4	38
158.392	0	108	287	465	86	160	194	106	298	479	85	165	165	4	9	-35	-1	-4	-74	-5	-16	30	4	4	39
158.515	0	108	287	466	86	160	193	107	299	480	84	164	164	4	9	-35	-1	-3	-76	-6	-14	31	4	4	38
158.638	0	108	284	467	87	159	193	106	295	478	85	165	163	4	9	-36	-1	-4	-77	-6	-15	30	4	4	36
158.761	0	109	283	465	87	159	193	105	295	478	85	164	164	5	9	-35	0	-3	-76	-5	-16	30	4	4	37
158.884	0	107	284	465	86	159	194	107	295	478	85	164	163	4	8	-35	0	-3	-75	-5	-15	30	5	5	39
159.007	0	108	285	466	87	158	193	106	297	478	84	164	164	4	9	-36	0	-3	-74	-6	-15	31	3	4	39
159.13	0	108	286	462	86	159	193	106	298	477	85	165	163	4	8	-37	0	-4	-76	-5	-15	30	5	4	38
159.252	0	107	285	465	87	159	194	106	297	476	85	165	164	4	9	-35	0	-3	-75	-6	-15	30	4	3	38
159.375	0	108	284	464	87	159	193	106	294	477	84	164	162	4	9	-36	0	-3	-75	-6	-15	31	5	4	37
159.498	0	108	284	464	86	159	192	106	295	477	84	164	163	5	8	-36	0	-4	-76	-6	-15	30	4	4	36
159.621	0	107	285	465	86	159	193	106	296	478	85	163	163	4	8	-36	-1	-3	-76	-6	-15	30	3	4	38
159.744	0	108	285	466	87	160	193	107	297	479	85	165	165	5	9	-33	0	-4	-74	-5	-15	31	4	4	40
159.867	0	108	286	466	87	160	194	106	298	478	85	164	164	4	8	-34	0	-3	-75	-5	-15	31	4	3	38
159.99	0	107	284	466	87	159	194	106	294	478	85	165	164	4	8	-36	0	-3	-76	-7	-15	30	4	4	37
160.113	0	109	284	466	86	160	194	106	295	477	84	165	163	4	8	-36	0	-5	-76	-5	-15	29	4	4	36
160.236	0	108	284	465	86	160	196	106	295	477	84	165	164	5	9	-35	0	-3	-75	-6	-15	30	4	4	37
160.358	0	108	284	466	86	160	193	106	297	477	86	165	165	4	9	-35	0	-3	-74	-6	-15	30	4	4	38
160.481	0	107	285	466	86	160	194	105	297	479	85	164	165	5	9	-35	0	-3	-75	-6	-16	30	4	4	39
160.604	0	108	284	467	86	158	194	106	293	476	84	164	163	4	9	-36	0	-3	-77	-6	-15	29	4	4	36
160.727	0	107	282	466	86	158	194	105	293	475	84	163	163	4	9	-35	0	-4	-75	-5	-16	29	4	4	36
160.85	0	108	281	464	85	157	193	105	291	473	83	162	163	5	8	-37	0	-3	-75	-6	-15	28	5	4	36
160.973	0	107	283	466	85	157	193	105	292	476	83	162	162	4	8	-37	0	-3	-76	-5	-15	28	4	4	36
161.096	0	107	283	467	85	157	193	105	294	478	84	163	163	4	8	-36	0	-3	-74	-5	-15	28	4	4	37
161.219	0	107	285	469	85	159	192	106	295	478	84	163	165	5	9	-35	0	-3	-73	-6	-15	29	5	4	37
161.341	0	107	282	468	85	157	193	105	292	476	83	162	162	3	8	-37	0	-4	-75	-6	-15	27	4	4	35
161.464	0	107	280	466	84	156	192	105	289	474	83	160	161	4	8	-37	0	-3	-76	-5	-14	27	4	5	34
161.587	0	107	280	469	84	156	191	105	290	476	82	160	160	4	8	-37	0	-4	-76	-6	-15	26	4	4	35
161.71	0	107	281	469	85	155	192	105	291	477	83	160	161	4	9	-35	0	-3	-74	-5	-15	27	3	4	36
161.833	0	108	282	470	85	156	192	106	294	478	83	161	162	4	8	-36	0	-3	-73	-6	-15	28	4	4	37
161.956	0	107	284	470	84	156	191	106	294	479	83	161	162	4	8	-36	0	-3	-72	-5	-14	28	4	4	37
162.079	0	107	281	471	85	156	192	105	291	476	83	160	160	5	9	-37	0	-3	-76	-5	-14	26	5	5	35
162.202	0	107	281	470	86	154	192	104	291	476	83	159	160	4	9	-36	0	-2	-74	-5	-15	27	4	4	35
162.324	0	108	280	469	84	155	192	105	290	476	82	160	160	4	8	-37	0	-3	-74	-5	-15	27	4	4	35
162.447	0	107	282	471	85	155	191	105	292	478	83	161	162	4	9	-36	-1	-4	-73	-6	-15	26	4	3	37
162.57	0	107	282	470	84	157	191	106	294	479	82	161	163	4	9	-36	0	-3	-72	-5	-15	27	4	4	38
162.693	0	107	284	472	85	158	193	106	295	479	82	161	163	4	9	-35	0	-3	-73	-5	-15	27	4	5	38
162.816	0	107	282	472	85	156	193	105	292	477	83	161	161	4	8	-36	-1	-3	-73	-6	-15	27	4	4	35
162.939	0	107	282	471	85	156	193	105	291	477	83	160	161	4	9	-36	0	-2	-74	-5	-15	26	4	4	36
163.062	0	107	282	471	85	155	193	105	291	479	82	161	162	3	9	-36	0	-3	-74	-6	-15	26	4	4	35
163.185	0	107	283	471	85	156	193	106	294	480	82	161	163	4	8	-35	0	-3	-73	-6	-15	27	4	4	38
163.308	0	108	284	470	85	158	194	106	296	481	82	161	163	4	8	-35	-1	-3	-72	-6	-15	29	5	5	39
163.43	0	108	285	472	85	157	193	106	295	481	83	161	162	4	8	-35	-1	-3	-74	-6	-15	29	4	4	37
163.553	0	108	283	472	85	157	194	105	293	479	83	160	162	3	9	-36	0	-4	-74	-5	-15	26	4	4	36
163.676	0	107	282	468	85	156	195	105	292	477	83	161	162	4	8	-35	0	-3	-74	-5	-14	26	4	4	37
163.799	0	107	283	470	85	157	193	105	293	479	82	162	164	4	9	-34	-1	-3	-73	-6	-15	27	4	3	37
163.922	0	108	285	471	85	158	194	106	297	481	82	161	164	4	8	-35	0	-2	-73	-5	-15	28	5	5	38
164.045	0	107	285	471	85	159	195	105	298	483	83	162	165	5	8	-35	0	-4	-73	-7	-15	29	4	4	39
164.168	0	107	286	471	85	159	195	106	297	482	84	163	165	4	9	-34	0	-3	-73	-5	-15	28	5	4	38
164.291	0	108	283	470	86	159	194	105	294	480	83	162	165	4	9	-34	-1	-3	-74	-5	-16	28	4	4	36
164.413	0	107	283	471	85	158	195	105	294	480	83	161	165	4	8	-34	-1	-2	-73	-6	-16	28	4	5	38
164.536	0	107	284	471	86	159	196	106	295	482	83	162	166	4	9	-35	0	-3	-74	-6	-15	28	3	4	37
164.659	0	107	285	471	85	159	196	105	297	482	83	163	168	4	9	-33	-1	-2	-72	-6	-15	29	5	4	39
[truncated: 1,403 more rows]

## Sheet: Add_info
Time	Marker	Accel_x	Accel_y	Accel_z	Gyro_x	Gyro_y	Gyro_z	Magnet_x	Magnet_y	Magnet_z	battery		ld_gain	pd_gain
[truncated: 2,742 more rows]
