# Supplementary material for: Charitable crowdfunding donation-intention estimation depending on emotional project images using fNIRS-based functional connectivity
Source: PLoS One. 2024 May 8;19(5):e0303144. doi: 10.1371/journal.pone.0303144 (PMC11078340; doi:10.1371/journal.pone.0303144)
Supplement: S1 File — (ZIP) [file pone.0303144.s001.zip › Some donation dataset/negative/subject59.xlsx]

## Sheet: D780
	SNR :	58	40	50	44	47	53	48	46	45	46	51	47	49	50	50
Time	Marker	ch1	ch2	ch3	ch4	ch5	ch6	ch7	ch8	ch9	ch10	ch11	ch12	ch13	ch14	ch15
0.24576	0	329	174	283	145	392	258	225	210	311	170	440	220	175	438	417
0.36864	0	329	174	283	145	392	258	225	210	311	170	440	220	175	438	417
0.49152	0	327	170	285	143	393	267	226	226	327	188	455	227	187	442	417
0.6144	0	330	171	283	143	393	273	227	234	335	193	463	230	197	446	418
0.73728	0	334	171	284	144	396	275	228	232	338	192	471	230	201	452	421
0.86016	0	336	173	285	145	398	273	226	232	342	189	480	230	202	454	419
0.98304	0	336	173	285	144	395	273	228	231	337	187	477	229	202	455	415
1.10592	0	334	166	278	142	376	268	232	226	332	180	466	228	198	452	410
1.2288	0	334	165	275	141	371	265	231	223	331	177	462	227	198	450	400
1.35168	0	339	166	276	140	372	266	230	222	330	178	463	227	200	451	376
1.47456	0	340	167	278	141	371	265	231	220	331	179	464	228	200	453	383
1.59744	0	341	167	278	142	373	265	232	217	333	179	465	228	201	454	388
1.72032	0	340	168	281	142	374	266	233	216	333	181	468	230	202	455	389
1.8432	0	342	168	282	144	374	266	235	218	335	183	471	230	205	458	394
1.96608	0	343	168	281	143	375	266	234	216	334	182	466	230	202	458	394
2.08896	0	341	165	275	140	368	263	231	210	329	176	458	229	200	454	392
2.21184	0	342	162	275	140	365	260	230	208	327	175	455	228	198	454	392
2.33472	0	342	163	275	139	365	259	229	210	327	175	454	228	198	454	393
2.4576	0	344	164	277	140	366	259	230	209	327	176	457	230	199	455	392
2.58048	0	346	165	278	140	368	259	231	207	329	177	459	231	199	457	394
2.70336	0	346	165	279	141	366	259	235	208	332	180	460	231	200	456	401
2.82624	0	343	164	281	141	367	260	237	209	332	182	461	232	200	456	417
2.94912	0	343	162	276	138	360	256	234	205	327	177	449	231	196	452	422
3.072	0	342	159	274	136	354	254	231	202	324	175	445	229	195	449	424
3.19488	0	342	159	275	135	355	253	231	201	324	175	448	229	193	450	427
3.31776	0	344	166	276	141	365	250	225	201	317	170	457	231	193	463	444
3.44064	0	348	176	283	142	381	241	215	193	309	167	459	234	196	475	452
3.56352	0	347	178	286	149	388	237	211	186	307	167	458	238	198	477	461
3.6864	0	347	176	287	149	382	237	221	186	308	172	457	239	197	467	466
3.80928	0	344	171	282	148	371	236	221	185	305	170	447	236	196	457	457
3.93216	0	341	165	277	143	359	233	220	184	304	167	435	233	191	450	447
4.05504	0	342	162	275	142	352	234	220	184	305	167	431	232	190	445	442
4.17792	0	348	160	274	140	351	234	220	186	306	166	432	231	190	444	441
4.3008	0	347	158	274	141	350	235	223	189	309	169	431	231	190	442	442
4.42368	0	345	157	275	140	349	237	225	189	312	171	430	232	191	440	443
4.54656	0	343	157	276	140	350	239	227	187	314	172	433	232	191	440	450
4.66944	0	348	159	278	142	352	240	228	188	316	176	439	233	191	442	462
4.79232	0	345	158	277	140	351	242	231	192	317	178	434	231	189	442	466
4.9152	0	343	152	272	136	342	238	229	188	313	173	424	228	186	436	459
5.03808	0	346	151	270	136	336	236	226	184	311	171	421	227	186	434	455
5.16096	0	342	151	270	135	336	236	228	184	310	172	421	227	184	434	453
5.28384	0	343	152	270	136	339	235	227	185	312	174	424	226	186	435	453
5.40672	0	345	152	273	137	340	234	228	184	314	175	428	229	188	436	455
5.5296	0	348	154	275	138	343	236	229	184	316	177	431	229	189	437	457
5.65248	0	347	154	278	140	345	237	233	185	318	179	434	230	192	439	462
5.77536	0	345	155	279	141	349	239	234	187	321	183	437	232	192	441	465
5.89824	0	345	153	274	139	340	235	231	183	316	177	427	229	189	438	464
6.02112	0	346	152	272	138	336	233	229	179	313	175	422	229	188	436	461
6.144	0	345	151	272	138	336	233	230	179	314	175	422	229	187	435	461
6.26688	0	345	150	271	137	337	234	231	182	315	176	423	229	189	435	462
6.38976	0	346	151	273	138	338	234	231	182	317	178	426	230	189	438	464
6.51264	0	344	152	275	140	341	235	233	181	320	179	430	231	190	439	467
6.63552	0	348	156	276	140	343	237	235	181	321	182	433	232	192	440	472
6.7584	0	345	157	280	141	346	238	239	184	324	185	438	232	195	442	478
6.88128	0	345	159	281	143	350	238	238	182	325	187	440	235	196	446	480
7.00416	0	345	154	276	140	342	235	236	180	319	182	430	231	194	441	477
7.12704	0	342	154	275	139	337	233	236	180	318	181	425	231	191	440	476
7.24992	0	345	151	274	139	336	232	234	179	318	181	426	232	191	440	474
7.3728	0	341	155	275	140	342	233	233	179	316	177	435	233	193	448	469
7.49568	0	348	158	276	143	353	232	230	183	315	178	444	234	195	452	454
7.61856	0	337	160	280	142	354	236	235	184	321	179	446	236	196	451	447
7.74144	0	335	159	275	142	361	245	235	191	327	175	452	236	200	459	432
7.86432	0	336	160	276	143	366	251	237	197	325	177	458	233	201	459	426
7.9872	0	339	163	277	142	371	252	239	199	321	176	459	233	201	461	434
8.11008	0	338	160	273	139	363	246	236	196	314	172	446	231	197	451	440
8.23296	0	338	157	270	137	360	243	234	193	310	169	441	230	194	445	439
8.35584	0	340	159	271	137	355	241	235	191	308	169	439	228	193	442	440
8.47872	0	342	158	270	138	355	242	233	189	307	169	440	228	193	440	439
8.6016	0	342	160	273	139	358	242	234	189	307	171	441	226	193	440	435
8.72448	0	341	162	274	140	358	244	234	191	307	171	442	227	194	439	436
8.84736	0	342	164	276	140	359	245	236	191	309	173	445	226	195	441	437
8.97024	0	345	169	279	143	367	246	235	190	308	172	449	228	197	446	437
9.09312	0	351	185	279	152	384	240	222	184	295	168	460	230	199	466	423
9.216	0	352	194	280	158	395	227	208	181	284	162	453	228	200	473	402
9.33888	0	349	193	277	159	386	228	214	182	287	165	446	226	198	466	400
9.46176	0	347	188	275	153	380	231	222	190	297	168	448	226	197	459	406
9.58464	0	343	179	274	146	374	249	235	206	311	174	451	223	194	448	426
9.70752	0	345	177	274	145	371	248	239	204	308	174	454	227	195	451	434
9.8304	0	347	177	274	145	374	243	238	199	304	174	456	226	196	450	436
9.95328	0	349	176	277	147	375	246	240	199	305	177	458	227	196	446	440
10.0762	0	348	176	279	149	376	247	243	201	307	179	462	228	198	445	444
10.199	0	349	177	279	147	380	248	243	202	308	178	459	227	195	445	445
10.3219	0	349	176	273	146	371	243	240	199	304	174	449	225	194	439	443
10.4448	0	348	172	275	144	367	243	240	197	303	173	446	224	192	435	443
10.5677	0	346	169	273	144	368	242	239	196	302	173	444	223	192	434	445
10.6906	0	347	171	275	146	366	242	240	195	302	174	446	224	192	434	446
10.8134	0	356	198	272	159	386	232	223	187	295	165	462	227	201	475	429
10.9363	0	365	239	299	181	416	235	204	181	307	161	484	236	218	543	408
11.0592	0	355	220	304	176	421	239	212	188	315	175	484	240	215	514	425
11.1821	0	351	204	297	168	407	249	226	201	329	180	480	242	212	490	431
11.305	0	348	192	291	161	392	257	232	209	332	179	466	236	205	472	434
11.4278	0	348	183	283	156	381	257	232	209	328	174	455	231	200	460	436
11.5507	0	346	179	281	153	377	256	232	210	327	175	451	232	198	454	439
11.6736	0	346	177	282	153	373	254	236	209	328	176	449	232	198	450	441
11.7965	0	346	176	283	153	372	255	237	207	330	177	451	233	198	448	444
11.9194	0	348	173	284	152	372	256	238	205	330	179	451	235	199	448	446
12.0422	0	347	173	286	155	371	256	241	205	331	181	451	235	200	446	450
12.1651	0	347	172	286	153	371	256	244	205	332	184	453	235	202	447	453
12.288	0	350	178	288	157	383	258	240	207	332	182	466	235	204	456	453
12.4109	0	350	178	285	156	385	258	239	210	328	179	457	233	202	456	448
12.5338	0	347	172	281	151	374	254	237	208	325	177	449	231	199	448	447
12.6566	0	345	170	279	151	369	253	236	208	326	176	446	230	198	444	447
12.7795	0	349	169	280	148	369	254	237	205	326	176	445	230	197	444	448
12.9024	0	347	166	280	148	367	254	238	204	326	177	445	230	197	442	448
13.0253	0	347	166	281	148	368	254	239	205	328	178	444	230	198	442	450
13.1482	0	347	165	282	147	368	255	241	205	331	182	445	231	198	441	454
13.271	0	348	164	285	148	362	255	245	200	333	183	443	231	199	442	458
13.3939	0	350	164	285	149	363	256	245	198	333	185	444	233	199	442	462
13.5168	0	348	160	281	145	358	252	243	198	328	179	434	230	196	438	460
13.6397	0	347	158	279	142	350	249	239	197	326	176	428	229	193	434	455
13.7626	0	347	155	280	141	348	248	238	193	324	176	426	227	192	431	455
13.8854	0	346	154	276	140	344	247	237	189	323	176	422	226	191	428	455
14.0083	0	346	153	278	139	342	247	238	190	324	177	424	226	190	428	455
14.1312	0	347	155	278	139	345	250	236	192	325	177	428	225	191	430	454
14.2541	0	348	157	280	141	348	253	238	194	327	179	429	226	192	431	456
14.377	0	347	156	282	140	345	252	240	190	328	181	430	227	192	429	459
14.4998	0	349	154	281	141	346	251	240	189	327	182	428	226	192	429	461
14.6227	0	346	152	278	136	337	246	234	186	321	176	416	223	188	424	455
14.7456	0	346	149	276	135	334	244	229	183	316	171	411	220	186	420	451
14.8685	0	346	148	274	134	330	242	226	181	314	170	410	219	185	417	449
14.9914	0	344	147	273	134	331	240	226	180	313	172	410	219	184	416	448
15.1142	0	343	148	274	133	330	241	227	180	315	172	411	218	183	416	448
15.2371	0	344	148	275	134	330	242	228	178	316	173	411	219	184	417	450
15.36	0	344	149	277	134	330	242	231	178	316	174	415	220	184	418	453
15.4829	0	346	151	279	135	333	242	230	180	319	177	418	222	187	421	456
15.6058	0	345	151	280	138	334	244	231	178	320	177	418	222	186	421	457
15.7286	0	345	146	275	135	326	239	225	174	312	171	407	219	183	417	452
15.8515	0	344	145	273	132	321	235	223	172	309	168	402	217	181	415	449
15.9744	0	343	144	272	131	322	233	223	171	307	169	400	216	180	413	446
16.0973	0	344	143	271	131	318	231	222	170	307	169	401	216	180	412	446
16.2202	0	344	144	273	132	321	233	224	169	308	169	403	217	179	413	448
16.343	0	344	145	275	132	323	234	224	170	309	170	406	218	180	415	450
16.4659	0	344	146	276	133	324	233	226	171	311	173	409	219	182	417	451
16.5888	0	345	149	278	135	329	235	226	170	313	174	415	221	184	421	455
16.7117	0	347	150	279	137	332	237	228	170	313	175	415	220	185	422	457
16.8346	0	345	147	274	134	325	232	225	168	308	171	405	218	183	419	455
16.9574	0	344	145	273	132	319	229	224	167	305	170	401	217	180	416	452
17.0803	0	343	144	270	132	318	228	223	165	304	170	401	216	180	415	451
17.2032	0	344	143	270	131	320	229	222	164	303	170	402	217	180	416	452
17.3261	0	343	144	271	134	318	228	224	166	304	171	405	218	180	416	453
17.449	0	345	145	274	134	320	228	225	167	306	173	407	218	181	418	455
17.5718	0	346	146	275	134	324	229	227	165	307	174	410	220	183	420	458
17.6947	0	346	148	276	136	327	231	229	165	310	175	414	222	185	424	461
17.8176	0	347	149	278	138	332	231	230	167	310	179	418	224	186	426	465
17.9405	0	346	147	274	134	324	227	227	167	305	175	407	221	184	423	461
18.0634	0	347	144	271	134	318	223	225	163	301	171	402	220	183	419	460
18.1862	0	348	143	270	132	316	224	226	160	300	170	400	218	182	419	461
18.3091	0	345	143	269	133	317	223	226	161	300	171	402	219	180	418	462
18.432	0	345	143	270	133	317	224	228	163	303	172	403	220	181	419	463
18.5549	0	347	144	272	134	318	225	229	162	304	173	404	221	183	422	466
18.6778	0	348	145	275	135	320	226	230	163	305	176	409	223	184	423	468
18.8006	0	348	147	277	136	325	228	232	165	310	177	413	224	188	426	471
18.9235	0	348	148	278	137	330	231	233	170	314	179	419	226	188	428	475
19.0464	0	349	147	277	137	325	230	233	167	311	178	411	223	187	427	476
19.1693	0	349	145	273	134	321	228	229	164	306	174	406	222	186	424	473
19.2922	0	347	145	271	135	322	226	229	165	305	173	406	222	185	425	473
19.415	0	351	149	271	138	327	227	225	167	302	170	413	223	187	430	471
19.5379	0	355	156	273	142	341	227	221	169	299	168	423	224	189	434	464
19.6608	0	355	157	274	142	345	228	220	173	301	170	428	223	190	434	463
19.7837	0	356	158	275	144	348	231	223	178	306	173	431	224	192	434	465
19.9066	0	357	160	275	145	348	235	227	182	312	175	433	224	194	436	469
20.0294	0	358	159	278	145	349	237	229	181	316	178	436	225	196	436	476
20.1523	0	358	158	276	146	346	239	230	180	315	177	429	222	195	436	478
20.2752	0	355	155	272	143	340	235	228	180	311	173	423	219	192	432	476
20.3981	0	355	154	271	141	339	235	229	179	310	174	420	219	192	430	475
20.521	0	355	152	270	142	338	235	228	177	312	173	421	219	192	430	477
20.6438	0	353	155	272	140	338	235	227	176	312	174	423	221	193	431	479
20.7667	0	361	155	271	142	340	236	230	179	314	175	426	221	194	432	493
20.8896	0	363	156	275	143	343	238	230	183	317	180	429	222	194	435	508
21.0125	0	362	156	276	144	348	240	235	183	322	182	434	224	196	436	514
21.1354	0	364	157	279	146	351	242	238	183	325	185	438	225	198	438	517
21.2582	0	361	157	279	145	352	244	237	186	324	185	436	226	198	440	519
21.3811	0	362	153	273	142	346	242	234	185	320	179	428	224	196	438	516
21.504	0	358	153	273	140	341	239	233	183	318	178	424	223	194	435	515
21.6269	0	361	151	271	141	340	239	234	183	318	179	423	223	194	433	516
21.7498	1	360	151	272	141	341	239	234	183	318	180	426	223	194	434	513
21.8726	0	359	151	273	141	341	239	235	183	321	181	427	224	196	435	512
21.9955	0	362	151	275	141	342	241	237	183	323	182	429	226	196	436	513
22.1184	0	361	152	276	142	344	243	240	183	325	184	433	226	198	437	516
22.2413	0	361	153	279	144	347	244	243	187	330	187	438	228	200	440	518
22.3642	0	363	154	281	146	351	247	245	187	330	189	439	229	202	444	521
22.487	0	361	151	276	141	345	244	241	184	325	183	428	225	199	440	520
22.6099	0	360	149	274	140	341	241	239	183	323	181	424	224	197	438	519
22.7328	0	360	149	272	139	338	241	239	184	322	181	423	224	197	438	518
22.8557	0	361	147	273	139	338	242	240	182	323	181	425	226	197	439	519
22.9786	0	362	147	274	141	341	241	240	181	324	182	427	227	199	440	520
23.1014	0	362	150	277	142	342	241	241	182	326	184	430	228	199	441	523
23.2243	0	361	151	279	142	346	243	244	185	327	187	433	228	200	444	525
23.3472	0	362	151	279	143	349	244	244	185	330	188	436	230	203	445	527
23.4701	0	364	153	282	146	350	246	247	184	332	190	439	231	204	447	530
23.593	0	362	150	277	142	344	242	243	184	326	186	429	228	201	445	528
23.7158	0	361	149	275	140	342	241	242	185	324	184	425	227	199	442	528
23.8387	0	360	148	274	141	339	239	243	183	324	183	425	226	198	442	528
23.9616	0	361	148	275	140	342	240	242	182	324	184	425	227	198	442	531
24.0845	0	361	149	277	142	341	241	244	184	326	185	426	227	199	442	533
24.2074	0	360	149	277	142	344	242	245	184	327	188	429	228	200	444	535
24.3302	0	361	150	279	142	344	243	245	184	329	189	432	230	202	445	536
24.4531	0	362	151	280	144	347	244	247	183	331	191	436	231	204	447	539
24.576	0	362	153	281	144	350	246	248	185	330	191	435	231	204	447	541
24.6989	0	359	148	277	142	342	240	244	184	325	189	421	227	205	443	537
24.8218	0	358	147	274	140	336	238	242	182	322	186	420	226	201	443	537
24.9446	0	361	147	274	138	337	238	242	179	321	185	420	226	199	441	538
25.0675	0	361	146	275	140	335	238	244	177	321	185	420	226	198	442	540
25.1904	0	360	147	274	138	337	236	241	177	320	185	422	226	199	442	539
25.3133	0	360	147	275	139	338	238	242	177	321	186	422	227	199	441	540
25.4362	0	359	147	278	139	338	238	244	177	323	188	424	227	200	441	543
25.559	0	359	147	278	140	338	240	246	177	325	192	427	229	201	442	546
25.6819	0	358	147	278	140	338	239	244	178	322	192	421	227	201	441	544
25.8048	0	356	143	275	138	332	235	240	174	317	188	411	226	201	436	542
25.9277	0	357	142	273	137	328	233	237	172	316	188	410	225	199	435	540
26.0506	0	356	142	272	136	327	234	238	173	316	185	410	224	197	434	540
26.1734	0	355	143	274	136	329	234	238	174	317	185	413	225	196	434	540
26.2963	0	354	144	274	136	328	235	238	173	318	186	416	226	196	434	542
26.4192	0	354	144	276	137	331	236	240	173	319	188	419	226	197	435	545
26.5421	0	355	145	278	137	333	237	240	175	321	191	423	228	199	437	548
26.665	0	356	146	279	139	336	238	242	175	323	193	427	228	200	439	550
26.7878	0	353	144	276	136	331	237	238	173	318	190	414	226	200	438	547
26.9107	0	354	142	274	133	326	232	234	169	312	186	407	225	200	438	543
27.0336	0	353	139	271	133	323	231	234	172	313	185	404	223	198	433	541
27.1565	0	351	139	271	133	322	233	236	172	314	186	404	223	196	432	541
27.2794	0	352	140	272	133	322	234	234	172	315	183	409	224	193	432	542
27.4022	0	351	141	274	133	324	235	237	171	317	185	409	224	195	433	545
27.5251	0	351	141	276	135	324	236	238	173	319	187	413	225	195	435	546
27.648	0	352	143	278	136	326	237	239	173	320	189	417	227	199	436	548
27.7709	0	354	145	279	137	332	238	241	172	321	190	421	228	200	441	550
27.8938	0	353	145	278	137	333	237	238	174	317	186	417	227	199	442	545
28.0166	0	352	143	273	134	326	235	235	174	313	184	405	225	199	437	541
28.1395	0	351	140	272	132	323	233	235	174	313	183	402	224	198	432	542
28.2624	0	351	139	270	133	320	233	235	172	313	184	401	223	198	432	542
28.3853	0	352	140	272	132	323	235	235	172	315	180	406	223	193	433	543
28.5082	0	351	142	274	134	324	235	236	174	315	182	410	224	195	435	544
28.631	0	352	143	275	135	329	235	238	174	318	183	413	225	196	435	546
28.7539	0	351	144	277	136	330	237	239	175	320	185	417	226	199	437	548
28.8768	0	352	146	279	136	332	239	241	176	323	188	421	229	200	439	550
28.9997	0	352	145	278	137	334	240	240	176	322	187	417	226	200	441	550
29.1226	0	351	142	273	134	328	236	238	175	318	186	404	225	200	436	548
29.2454	0	351	141	273	133	322	236	236	172	316	184	402	224	199	436	548
29.3683	0	350	140	272	133	322	237	238	172	316	185	402	224	198	435	550
29.4912	0	351	141	274	133	321	235	238	173	318	185	405	224	197	434	551
29.6141	0	352	142	274	134	323	237	240	172	319	184	409	225	195	436	554
29.737	0	353	143	276	135	324	238	239	171	320	186	411	226	197	438	556
29.8598	0	352	143	278	135	327	239	240	172	321	190	416	228	199	438	558
29.9827	0	353	144	280	138	328	240	243	173	322	191	418	228	199	441	560
30.1056	0	351	141	276	135	323	236	239	170	317	191	406	226	201	439	557
30.2285	0	352	141	274	132	318	235	235	168	315	187	401	225	200	435	556
30.3514	0	351	140	273	133	316	233	235	168	313	185	399	224	198	434	556
30.4742	0	350	140	273	132	315	233	235	167	314	187	400	225	198	433	556
30.5971	0	351	140	273	133	316	232	235	167	314	188	401	224	199	433	557
30.72	0	351	140	274	133	318	233	235	165	316	187	406	226	196	435	561
30.8429	0	350	141	276	134	318	234	237	167	317	188	410	226	197	435	562
30.9658	0	351	142	279	135	320	235	240	168	319	190	414	227	200	439	564
31.0886	0	350	144	280	137	322	237	240	169	321	194	418	229	200	441	566
31.2115	0	351	142	277	134	316	234	237	165	314	190	403	227	201	436	562
31.3344	0	350	139	273	133	310	230	233	163	310	187	396	225	198	433	560
31.4573	0	349	138	272	133	310	228	232	163	309	187	396	224	198	433	560
31.5802	0	350	138	272	132	309	229	232	163	309	188	397	225	197	431	560
31.703	0	350	138	272	132	309	229	232	162	311	187	398	225	199	431	561
31.8259	0	351	139	275	132	311	229	233	163	311	188	402	225	197	432	562
31.9488	0	349	140	276	134	314	230	235	164	313	190	408	226	197	434	563
32.0717	0	350	141	278	136	314	231	237	163	315	191	412	228	198	436	566
32.1946	0	351	142	280	136	317	233	238	163	317	194	415	229	201	438	569
32.3174	0	351	141	277	134	312	231	235	163	311	192	402	227	201	435	566
32.4403	0	350	139	273	132	309	227	233	163	308	188	396	225	200	434	563
32.5632	0	350	139	273	134	306	227	234	160	306	189	396	223	200	433	563
32.6861	0	350	138	272	133	306	227	232	159	307	188	397	225	198	432	565
32.809	0	351	138	273	133	307	227	233	161	309	189	399	225	199	432	566
32.9318	0	350	138	274	134	307	228	233	162	310	189	403	225	199	434	567
33.0547	0	350	141	277	134	310	229	234	162	313	191	408	227	199	436	568
33.1776	0	351	141	278	136	314	230	237	161	314	193	413	228	201	437	572
33.3005	0	351	143	280	137	316	231	238	163	314	194	414	228	202	439	573
33.4234	0	349	142	276	132	310	228	236	162	310	193	401	226	202	437	569
33.5462	0	351	139	271	132	307	227	233	160	306	189	398	226	200	435	569
33.6691	0	351	139	272	133	306	225	232	158	305	189	398	224	201	436	567
33.792	0	351	140	274	133	305	226	233	160	306	190	398	225	200	434	569
33.9149	0	350	140	276	134	307	226	235	160	306	191	399	226	202	436	569
34.0378	0	350	140	276	135	308	226	235	159	309	192	402	226	203	437	572
34.1606	0	355	141	277	134	311	228	235	160	309	191	411	228	203	441	572
34.2835	0	357	142	281	137	314	226	237	160	309	191	415	229	205	446	569
34.4064	0	353	143	281	138	318	231	239	164	316	195	415	230	206	446	569
34.5293	0	354	142	277	135	311	230	235	164	310	190	404	227	205	441	566
34.6522	0	357	141	274	136	311	228	234	160	306	188	400	226	204	440	567
34.775	0	353	143	275	135	311	224	232	159	304	188	401	225	203	440	566
34.8979	0	354	142	276	137	309	224	234	159	304	190	402	225	204	441	566
35.0208	0	354	144	276	137	310	225	233	157	304	189	402	226	204	442	568
35.1437	0	355	146	279	138	314	226	234	158	306	191	406	228	205	443	570
35.2666	0	357	148	280	140	318	227	236	161	309	190	414	228	204	445	573
35.3894	0	353	150	282	142	322	228	237	163	312	193	418	229	207	448	575
35.5123	0	354	149	280	140	320	229	237	162	310	192	411	229	206	447	576
35.6352	0	353	146	276	138	315	227	234	161	306	189	402	226	206	444	574
35.7581	0	349	144	275	137	312	227	235	162	306	190	402	226	205	443	573
35.881	0	349	144	274	137	311	226	235	163	307	190	402	226	205	444	573
36.0038	0	350	144	276	137	315	227	235	161	310	189	404	228	206	445	574
36.1267	0	348	145	277	138	316	228	237	162	311	192	406	229	207	446	575
36.2496	0	348	145	280	140	318	229	239	163	312	191	412	230	207	448	576
36.3725	0	349	147	280	140	322	230	239	165	314	191	418	231	207	450	577
36.4954	0	347	146	280	141	322	232	241	164	315	193	413	231	206	451	577
36.6182	0	348	144	277	138	316	229	238	163	309	190	403	228	207	447	575
36.7411	0	347	144	276	137	314	227	237	163	308	189	402	227	205	446	574
36.864	0	344	144	274	138	315	227	238	164	309	190	402	228	204	446	574
36.9869	0	345	143	275	139	315	228	238	162	310	191	404	229	206	447	575
37.1098	0	345	145	278	139	316	229	238	162	312	193	405	230	206	448	577
37.2326	0	347	147	279	140	319	231	241	165	314	195	410	230	206	449	578
37.3555	0	347	147	280	141	322	231	243	165	315	195	414	232	208	451	580
37.4784	0	347	148	283	142	323	233	243	165	317	196	417	233	208	453	582
37.6013	0	345	146	278	139	318	230	240	163	311	193	405	230	207	451	579
37.7242	0	344	144	276	137	313	229	239	164	309	191	400	230	205	447	578
37.847	0	344	143	274	138	314	227	238	163	309	191	401	229	204	446	578
37.9699	0	346	142	275	137	314	228	238	162	310	190	401	230	204	447	579
38.0928	0	344	144	277	140	316	229	238	163	310	192	404	231	205	447	582
38.2157	0	345	145	277	139	315	230	241	164	312	195	407	231	207	449	584
38.3386	0	345	146	280	141	317	231	242	165	315	196	411	232	209	450	585
38.4614	0	348	147	282	142	320	232	243	164	317	199	413	233	210	452	588
38.5843	0	346	147	281	141	320	233	242	164	315	197	411	232	209	452	588
38.7072	0	344	144	277	139	314	230	240	164	311	194	403	230	205	448	585
38.8301	0	345	143	275	139	312	228	239	163	309	192	401	229	205	447	584
38.953	0	346	143	274	138	312	228	238	162	310	193	402	229	204	447	585
39.0758	0	347	143	276	138	311	229	238	162	311	194	403	230	205	446	585
39.1987	0	346	144	277	140	312	230	240	164	313	195	405	230	206	448	586
39.3216	0	345	145	278	140	315	230	241	163	314	197	407	231	207	449	587
39.4445	0	346	146	280	141	316	232	241	164	316	197	411	231	209	450	588
39.5674	0	347	146	280	140	317	233	241	164	315	199	409	231	208	450	590
39.6902	0	343	143	275	137	311	229	239	162	310	194	400	230	206	446	586
39.8131	0	344	142	274	136	309	227	237	161	308	193	398	227	204	443	585
39.936	0	343	142	275	137	306	227	235	159	307	192	397	227	202	443	584
40.0589	0	340	141	275	136	308	228	236	160	307	193	398	228	203	442	585
40.1818	0	343	142	276	137	309	227	237	161	308	195	399	227	204	443	587
40.3046	0	343	144	277	137	310	227	237	161	309	196	403	229	206	445	587
40.4275	0	343	144	278	138	312	228	239	160	311	196	407	230	207	449	587
40.5504	0	343	145	281	139	314	229	240	163	313	203	405	230	211	448	590
40.6733	0	338	144	278	137	311	227	237	162	308	195	399	229	205	445	586
40.7962	0	339	139	273	133	307	224	235	159	304	192	394	227	203	441	580
40.919	0	339	139	273	134	305	223	233	157	303	190	392	226	202	440	584
41.0419	0	337	138	273	134	303	223	232	158	303	191	392	225	200	440	582
41.1648	0	338	139	274	133	304	223	234	159	304	191	393	226	202	440	582
41.2877	0	338	139	275	134	305	224	235	158	305	192	396	226	202	440	579
41.4106	0	336	140	277	135	308	225	234	159	306	194	400	228	203	443	584
41.5334	0	340	141	278	135	309	226	236	160	309	203	396	228	212	444	586
41.6563	0	337	143	282	137	313	227	238	161	311	202	401	229	210	444	587
41.7792	0	336	139	276	134	308	225	235	160	305	194	395	227	203	441	581
41.9021	0	337	138	273	132	303	222	233	157	303	190	391	226	201	438	584
42.025	0	337	137	273	133	302	222	233	157	300	190	390	226	201	438	580
42.1478	0	340	137	273	131	302	224	233	159	303	191	391	225	201	439	585
42.2707	0	338	138	274	133	302	224	232	158	305	192	393	226	202	438	581
42.3936	0	335	140	276	133	304	224	233	156	306	193	396	226	203	439	586
42.5165	0	339	140	278	134	308	225	235	159	307	202	393	227	211	442	587
42.6394	0	340	141	278	136	311	226	238	160	309	204	397	229	212	443	590
42.7622	0	340	142	280	137	311	228	237	159	309	201	399	229	209	443	590
42.8851	0	339	139	275	134	306	225	234	158	304	194	393	226	203	440	585
43.008	0	338	138	274	134	304	223	233	158	302	192	393	225	202	438	588
43.1309	0	340	139	274	133	302	222	233	158	303	193	393	226	202	439	588
43.2538	0	341	138	276	133	303	224	233	157	304	194	393	227	203	440	585
43.3766	0	339	138	275	133	305	225	234	157	305	199	394	227	208	440	591
43.4995	0	340	138	278	135	307	226	236	159	307	205	394	228	213	441	594
43.6224	0	341	142	280	137	309	226	237	161	308	206	397	229	214	444	594
43.7453	0	343	143	281	137	312	227	238	158	310	208	401	231	216	447	596
43.8682	0	342	141	279	137	311	226	236	158	306	197	401	229	208	445	589
43.991	0	342	139	276	134	304	222	234	159	302	194	394	227	204	441	590
44.1139	0	340	136	273	133	304	221	233	157	302	193	393	227	204	439	589
44.2368	0	342	137	274	134	304	223	233	155	301	194	392	226	203	439	587
44.3597	0	341	138	275	133	303	222	234	156	301	195	393	227	205	440	588
44.4826	0	341	139	276	134	302	222	234	157	303	200	392	227	208	441	593
44.6054	0	341	139	277	134	305	222	235	157	304	205	392	229	213	443	595
44.7283	0	339	140	279	136	308	224	237	156	305	207	395	230	214	444	596
44.8512	0	341	141	281	136	312	225	237	158	306	206	400	231	212	445	599
44.9741	0	339	137	278	132	305	222	234	157	302	197	396	228	206	441	597
45.097	0	340	136	277	131	300	221	232	155	299	194	392	227	204	438	590
45.2198	0	339	135	273	132	299	220	231	154	299	194	392	227	204	438	589
45.3427	0	338	136	274	131	300	220	233	154	299	195	392	226	205	437	591
45.4656	0	339	136	275	131	302	220	233	155	300	200	389	227	208	439	595
45.5885	0	341	137	277	132	303	221	234	155	303	204	391	229	213	442	595
45.7114	0	340	138	279	133	304	222	235	155	304	205	393	230	213	443	596
45.8342	0	342	139	280	133	309	223	238	157	305	208	396	230	215	443	595
45.9571	0	340	137	278	133	305	223	236	157	302	198	396	230	206	441	598
46.08	0	341	134	274	130	299	222	234	155	300	195	392	228	204	438	596
46.2029	0	342	135	276	130	300	220	234	153	299	195	391	227	204	437	596
46.3258	0	342	134	275	129	300	220	233	155	300	196	391	227	204	437	593
46.4486	0	343	136	276	131	301	222	236	155	302	205	385	227	212	437	598
46.5715	0	341	136	278	132	301	222	236	154	304	205	388	228	212	438	595
46.6944	0	343	137	280	133	303	223	237	154	305	208	391	228	215	438	601
46.8173	0	341	138	282	136	308	224	236	155	306	209	394	229	216	440	599
46.9402	0	344	139	282	135	307	225	238	157	308	212	394	229	217	441	603
47.063	0	342	135	278	132	301	222	235	154	303	199	393	227	207	437	597
47.1859	0	342	135	276	130	298	220	234	152	300	196	389	225	205	434	594
47.3088	0	342	133	275	129	297	219	233	154	300	201	386	224	208	434	594
47.4317	0	341	134	276	129	298	220	234	154	301	203	382	225	212	434	599
47.5546	0	343	135	277	131	300	221	235	153	302	205	384	225	213	435	595
47.6774	0	342	136	279	131	300	222	235	153	304	207	388	228	213	437	596
47.8003	11	345	136	280	132	302	222	237	155	306	209	391	226	215	438	597
47.9232	0	343	138	282	133	303	225	239	155	308	212	394	229	217	439	602
48.0461	0	342	138	283	134	305	225	238	155	308	207	395	229	213	438	598
48.169	0	343	134	277	131	299	222	235	152	302	198	391	225	206	436	594
48.2918	0	341	133	276	129	297	221	233	153	301	197	388	225	205	433	593
48.4147	0	340	132	276	129	296	220	233	153	301	200	384	225	208	432	593
48.5376	0	341	132	277	129	296	221	233	152	302	204	383	225	212	432	594
48.6605	0	342	133	277	131	297	222	235	152	305	206	385	226	213	433	594
48.7834	0	344	133	279	131	300	223	236	153	306	208	387	226	214	434	595
48.9062	0	342	135	280	132	301	224	237	154	309	210	390	228	215	436	601
49.0291	0	343	136	282	132	304	226	238	154	312	211	394	228	216	438	596
49.152	0	343	133	279	130	301	225	235	153	306	204	390	227	212	436	594
49.2749	0	340	132	277	129	296	222	234	153	303	198	389	226	205	434	592
49.3978	0	341	131	276	127	295	220	232	153	303	197	387	225	204	433	592
49.5206	0	342	130	275	127	295	221	233	152	304	200	384	224	208	431	592
49.6435	0	342	130	277	128	297	222	233	152	305	204	383	225	211	432	593
49.7664	0	340	131	277	128	296	223	234	153	306	206	385	226	213	434	593
49.8893	0	341	131	278	129	298	222	234	154	308	208	389	227	213	436	597
50.0122	0	342	132	280	130	302	224	236	154	311	209	391	228	214	437	593
50.135	0	341	133	281	131	303	226	237	155	309	207	395	228	212	438	595
50.2579	0	341	129	276	127	298	222	234	154	304	197	391	225	205	435	592
50.3808	0	340	127	275	126	294	220	233	153	302	194	386	224	203	432	589
50.5037	0	338	126	274	126	292	220	231	151	302	195	388	225	203	434	590
50.6266	0	338	128	274	126	294	220	231	153	301	193	389	227	206	443	588
50.7494	0	341	129	275	127	298	221	232	155	304	200	384	226	213	442	592
50.8723	0	338	128	277	128	299	223	235	156	307	203	386	228	213	443	590
50.9952	0	341	130	278	128	303	224	236	154	309	204	389	229	213	443	592
51.1181	0	340	131	281	130	306	226	237	156	311	206	393	229	216	444	593
51.241	0	341	131	279	131	307	226	237	157	307	203	393	229	210	444	593
51.3638	0	339	129	275	127	299	222	235	154	302	194	390	227	205	440	590
51.4867	0	338	128	275	127	297	222	234	153	301	192	387	226	203	439	586
51.6096	0	337	127	274	127	299	222	234	153	300	193	389	226	205	438	589
51.7325	0	338	129	274	129	298	222	233	155	302	198	385	226	208	439	590
51.8554	0	338	129	276	129	301	224	236	155	304	203	382	226	212	439	591
51.9782	0	338	131	278	128	303	224	236	154	305	203	385	228	213	439	593
52.1011	0	339	131	279	130	303	226	237	154	306	206	388	227	214	440	594
52.224	0	339	132	281	130	308	226	239	156	308	208	391	229	216	443	599
52.3469	0	341	131	278	128	304	224	236	156	304	198	391	228	207	440	593
52.4698	0	339	129	275	128	300	222	234	153	300	195	387	226	205	438	589
52.5926	0	337	129	274	127	298	222	233	153	301	195	386	225	205	437	591
52.7155	0	337	129	275	128	298	221	234	154	301	201	381	225	213	437	593
52.8384	0	337	129	276	129	301	223	235	154	303	202	382	225	214	437	592
52.9613	0	339	131	278	129	302	224	235	153	303	204	385	227	214	440	593
53.0842	0	339	132	279	130	305	224	237	153	306	206	387	226	215	438	597
53.207	0	340	133	281	130	306	226	239	155	308	209	391	228	217	440	599
53.3299	0	341	133	282	133	308	227	240	156	307	209	391	229	217	440	596
53.4528	0	340	131	277	130	300	224	236	153	302	197	389	225	207	437	589
53.5757	0	339	129	274	127	299	221	234	152	299	195	385	225	205	433	592
53.6986	0	340	128	274	128	298	221	234	153	301	198	382	223	209	433	591
53.8214	0	339	129	275	128	298	222	234	153	301	201	379	224	212	433	591
53.9443	0	340	129	276	129	299	222	234	151	303	203	380	224	212	432	592
54.0672	0	340	131	278	130	300	223	236	152	303	205	382	225	214	434	593
54.1901	0	340	132	280	129	301	224	235	154	306	207	387	225	216	435	598
54.313	0	340	132	280	130	303	226	237	154	308	210	389	227	217	436	595
54.4358	0	342	133	281	132	305	226	237	153	307	206	390	227	212	436	590
54.5587	0	339	129	275	129	299	221	234	151	301	196	386	224	206	431	591
54.6816	0	339	129	276	128	295	220	234	152	299	196	383	224	204	430	589
54.8045	0	338	128	274	128	297	219	234	151	300	199	381	223	207	431	589
54.9274	0	339	129	276	129	298	221	234	150	301	202	379	223	210	430	586
55.0502	0	337	129	276	130	298	222	235	152	303	204	380	223	211	431	592
55.1731	0	338	130	278	130	300	223	236	153	305	205	383	224	212	431	596
55.296	0	339	131	279	132	301	224	235	153	308	208	387	225	214	432	593
55.4189	0	339	132	281	131	303	226	237	154	307	205	390	225	211	433	591
55.5418	0	339	128	275	129	298	223	236	152	302	196	386	222	204	430	592
55.6646	0	338	127	273	128	296	220	233	153	300	196	382	221	203	428	590
55.7875	0	336	126	273	128	295	219	234	151	300	199	380	222	206	428	589
55.9104	0	340	127	274	128	295	221	234	151	302	203	378	222	210	428	586
56.0333	0	337	128	276	128	299	222	234	153	303	204	380	222	210	430	591
56.1562	0	339	129	276	129	298	223	235	155	305	206	384	224	211	431	596
56.279	0	338	129	279	131	301	224	237	154	308	208	387	225	213	432	594
56.4019	0	341	130	280	132	304	225	237	154	311	210	389	225	214	434	596
56.5248	0	339	128	275	129	298	224	234	154	304	198	388	223	206	432	593
56.6477	0	340	127	273	128	295	222	234	154	303	195	385	222	203	429	587
56.7706	0	339	126	272	128	293	222	233	153	303	195	383	222	202	428	592
56.8934	0	340	127	274	128	293	221	233	152	303	201	378	222	210	429	589
57.0163	0	340	128	275	130	294	222	235	154	304	202	379	222	211	430	594
57.1392	0	340	129	276	129	297	223	235	155	307	204	383	223	211	431	599
57.2621	0	340	131	277	129	300	224	235	156	309	207	386	224	213	432	596
57.385	0	341	130	279	131	300	226	236	155	310	209	389	225	215	434	594
57.5078	0	341	132	279	132	302	226	236	156	308	204	390	225	211	434	598
57.6307	0	341	128	274	128	297	223	235	155	304	196	387	224	205	432	591
57.7536	0	341	128	273	129	297	220	232	154	302	195	386	223	204	433	593
57.8765	0	341	128	272	128	295	220	232	153	302	194	386	223	204	433	591
57.9994	0	342	130	274	129	296	221	234	154	303	202	381	223	211	434	596
58.1222	0	343	131	276	131	299	221	233	155	304	202	385	225	213	436	595
58.2451	0	350	141	277	134	310	222	230	157	301	196	402	226	211	448	593
58.368	0	351	168	285	157	344	221	216	166	291	183	437	226	206	462	569
58.4909	0	354	185	287	161	381	222	206	178	287	179	458	227	213	489	537
58.6138	0	346	185	282	161	392	222	202	186	286	175	452	226	212	490	517
58.7366	0	343	181	273	161	386	224	206	190	290	172	447	223	210	483	515
58.8595	0	340	177	269	160	379	236	212	202	299	173	444	220	211	477	516
58.9824	0	338	176	267	158	380	243	212	211	302	173	444	220	210	473	519
59.1053	0	338	175	269	158	381	247	216	216	305	175	448	219	212	473	523
59.2282	0	338	175	269	156	379	249	220	217	307	177	450	221	212	472	529
59.351	0	340	174	274	154	379	251	225	219	310	177	453	221	212	472	528
59.4739	0	339	174	275	152	385	256	225	224	313	180	457	222	214	471	536
59.5968	0	339	172	275	156	383	258	229	227	314	181	455	221	213	470	541
59.7197	0	338	171	269	151	374	256	225	224	310	174	443	219	209	464	535
59.8426	0	338	170	268	149	371	255	226	223	308	172	439	218	209	462	532
59.9654	0	339	168	269	149	369	256	227	224	309	174	439	218	207	460	542
60.0883	0	339	166	270	148	368	258	228	225	312	174	441	217	207	458	550
60.2112	0	339	166	272	148	370	260	230	224	315	175	444	218	208	458	545
60.3341	0	341	166	274	148	370	262	232	223	317	177	446	219	208	460	541
60.457	0	342	167	277	148	372	263	235	224	319	180	450	219	210	461	548
60.5798	0	343	167	277	150	373	265	236	224	322	181	455	221	210	462	553
60.7027	0	343	167	276	148	372	264	235	222	320	179	447	220	210	460	548
60.8256	0	341	165	273	145	363	260	231	218	318	174	439	219	207	455	542
60.9485	0	341	163	271	143	362	259	230	218	316	173	438	217	205	454	541
61.0714	0	341	161	272	143	362	260	231	217	318	174	437	218	204	453	541
61.1942	0	342	161	273	143	362	262	230	215	320	174	439	218	203	454	546
61.3171	0	342	162	276	143	362	262	232	214	321	175	440	219	205	455	544
61.44	0	343	163	277	144	363	262	233	215	322	176	442	221	205	454	549
61.5629	0	344	162	279	144	362	263	234	215	325	178	445	222	206	455	551
61.6858	0	345	163	279	144	364	263	235	212	325	178	443	222	205	454	551
61.8086	0	344	160	275	141	357	259	232	209	321	172	433	220	202	449	543
61.9315	0	342	158	273	140	352	257	230	208	319	171	429	219	200	448	542
62.0544	0	342	158	272	139	349	258	229	209	319	171	429	218	199	445	541
62.1773	0	344	158	273	139	352	257	228	206	320	172	431	219	198	447	542
62.3002	0	343	159	275	139	355	258	229	206	320	172	430	219	199	447	541
62.423	0	343	159	277	141	355	258	231	207	321	174	434	220	199	448	546
62.5459	0	343	160	279	141	357	260	234	208	323	176	438	221	201	449	547
62.6688	0	346	161	279	143	361	262	235	207	326	178	441	222	202	451	549
62.7917	0	345	160	278	141	356	261	234	206	322	175	434	221	201	449	543
62.9146	0	343	157	275	139	349	256	233	206	319	172	426	219	198	445	540
63.0374	0	343	157	275	138	348	255	231	204	318	171	424	218	197	443	539
63.1603	0	343	155	273	137	348	255	231	201	318	171	424	219	195	441	540
63.2832	0	342	155	275	139	345	256	232	201	318	172	424	218	197	442	540
63.4061	0	343	156	277	139	348	255	233	202	319	173	426	219	198	443	545
63.529	0	345	157	278	140	349	256	236	202	322	175	430	221	199	444	548
63.6518	0	345	158	280	141	353	258	236	200	323	177	433	221	200	445	550
63.7747	0	345	159	282	141	355	260	239	201	325	181	437	222	200	445	551
63.8976	0	345	158	279	141	352	256	237	202	320	177	428	219	199	444	550
64.0205	0	344	155	275	139	346	253	236	198	318	173	422	220	197	440	544
64.1434	0	345	154	273	138	344	253	234	197	317	173	423	218	196	439	544
64.2662	0	344	154	275	137	347	253	235	197	317	174	422	217	196	440	546
64.3891	0	344	155	276	140	348	254	237	199	318	175	424	219	197	439	551
64.512	0	344	156	279	139	348	255	237	198	319	178	427	220	198	441	551
64.6349	0	347	157	280	139	352	256	239	197	321	179	431	220	198	442	549
64.7578	0	346	158	281	141	354	257	241	197	323	181	435	221	200	444	555
64.8806	0	347	157	280	140	352	257	240	200	320	181	428	220	199	443	553
65.0035	0	344	154	276	138	346	253	237	197	317	176	420	219	197	438	547
65.1264	0	346	153	275	138	345	251	235	193	316	174	418	217	196	436	546
65.2493	0	345	152	275	137	343	252	237	194	315	175	419	217	195	436	546
65.3722	0	345	152	275	137	343	253	237	195	316	176	421	218	196	436	546
65.495	0	346	153	277	138	345	253	239	196	316	177	423	219	197	438	552
65.6179	0	347	154	279	138	348	255	239	193	318	179	426	219	197	438	549
65.7408	0	347	155	281	139	350	256	241	195	319	181	430	222	199	440	549
65.8637	0	348	157	283	141	354	258	243	197	322	183	431	222	200	442	553
65.9866	0	346	152	277	137	348	254	239	194	317	179	422	219	198	438	546
66.1094	0	347	151	275	138	343	251	237	191	313	175	417	218	195	435	545
66.2323	0	345	150	275	136	342	251	237	192	313	176	416	217	194	434	545
66.3552	0	344	149	275	136	343	250	239	193	314	176	417	217	194	435	544
66.4781	0	345	150	276	137	342	251	239	191	315	177	419	218	195	435	549
66.601	0	347	151	278	137	344	253	239	191	316	178	421	218	196	435	546
66.7238	0	346	152	279	137	348	253	242	192	317	180	424	219	197	436	551
66.8467	0	346	154	281	138	351	254	242	194	320	182	429	222	199	438	552
66.9696	0	346	152	281	139	350	256	243	193	319	182	426	221	199	439	548
67.0925	0	346	151	277	136	345	252	238	191	314	176	418	219	196	435	546
67.2154	0	346	149	275	136	343	251	239	190	313	176	416	218	195	433	545
67.3382	0	344	148	275	135	343	250	237	191	313	175	420	218	195	437	543
67.4611	0	344	151	276	136	345	249	238	191	314	176	422	220	195	438	543
67.584	0	346	151	278	137	346	252	239	191	316	176	422	220	196	436	545
67.7069	0	346	149	279	138	347	252	241	192	318	179	425	221	196	437	551
67.8298	0	346	151	281	137	352	253	244	195	321	182	430	223	198	440	550
67.9526	0	345	154	283	140	355	257	242	195	321	183	432	222	199	441	549
68.0755	0	345	150	278	137	346	253	240	193	316	178	420	219	197	436	546
68.1984	0	343	148	276	134	342	251	240	191	314	177	416	218	194	433	546
68.3213	0	343	147	274	134	341	251	239	192	314	177	417	218	194	433	546
68.4442	0	344	147	275	134	344	251	238	191	314	177	418	219	194	433	551
68.567	0	344	147	277	135	342	252	240	190	316	178	419	219	196	433	549
68.6899	0	343	148	278	136	345	254	243	192	317	180	422	220	195	433	554
68.8128	0	344	148	278	136	348	254	243	193	319	183	426	221	197	436	550
68.9357	0	345	150	281	137	350	257	243	192	321	184	430	221	198	439	556
69.0586	0	345	147	278	136	344	255	244	190	317	181	420	220	196	434	550
69.1814	0	344	144	274	132	337	251	241	188	313	178	413	218	195	432	547
69.3043	0	343	144	273	132	336	249	239	188	314	178	413	218	193	431	547
69.4272	0	345	143	274	132	335	250	239	186	313	176	413	217	193	432	547
69.5501	0	345	142	273	133	336	251	240	186	314	178	413	217	193	431	548
69.673	0	345	143	276	133	337	251	241	186	314	180	415	218	195	432	554
69.7958	0	346	144	277	134	338	253	243	186	317	181	418	220	196	434	552
69.9187	0	347	144	279	135	341	254	243	186	319	183	422	220	197	435	554
70.0416	0	346	144	277	134	339	253	242	185	316	181	417	219	196	433	553
70.1645	0	345	142	274	132	333	248	239	184	312	177	410	218	194	430	551
70.2874	0	345	140	272	131	330	247	239	184	311	177	409	217	193	429	550
70.4102	0	346	140	273	131	330	247	239	182	312	177	410	218	193	428	550
70.5331	0	345	141	273	133	332	248	239	182	312	178	412	218	194	430	553
70.656	0	347	142	275	133	333	248	240	183	314	179	414	219	195	430	558
70.7789	0	346	143	277	133	335	250	242	184	315	180	417	220	196	431	556
70.9018	0	347	145	278	134	339	250	242	183	317	183	421	221	197	432	558
71.0246	0	347	142	275	133	335	247	241	182	312	180	414	219	197	430	556
71.1475	0	346	141	273	132	332	245	238	183	310	177	410	217	194	427	553
71.2704	0	344	140	271	131	329	243	238	182	309	177	407	217	193	426	553
71.3933	0	345	140	271	130	328	245	238	179	309	178	409	217	192	425	553
71.5162	0	343	140	273	130	325	244	238	179	310	178	410	217	194	425	553
71.639	0	343	141	274	131	329	244	239	179	312	179	412	218	195	427	556
71.7619	0	344	141	275	132	331	245	242	180	314	181	415	218	196	429	557
71.8848	0	346	143	278	133	334	246	241	179	315	183	418	220	197	432	560
72.0077	0	346	143	276	133	333	247	240	180	312	182	415	218	196	431	559
72.1306	0	345	141	273	131	325	241	238	179	308	180	406	217	195	426	556
72.2534	0	343	138	270	130	321	239	238	177	307	180	402	217	197	426	555
72.3763	0	344	138	271	130	323	239	238	177	307	178	406	217	192	425	555
72.4992	0	343	140	271	131	325	240	237	176	308	179	407	217	193	427	555
72.6221	0	345	140	272	130	326	241	240	177	309	179	409	218	193	427	556
72.745	0	344	141	275	132	326	240	240	177	312	182	412	219	194	428	557
72.8678	0	347	142	277	132	330	242	242	176	314	183	416	221	196	430	560
72.9907	0	346	144	278	134	332	244	243	177	314	185	418	221	196	432	561
73.1136	0	345	142	275	131	326	241	242	177	309	183	407	219	197	427	558
73.2365	0	342	141	272	130	323	238	241	176	308	183	402	219	197	425	558
73.3594	0	344	138	271	129	322	239	240	173	308	179	406	219	192	425	559
73.4822	0	343	138	273	131	321	239	241	172	308	179	405	219	193	426	560
73.6051	0	344	139	274	130	321	239	241	173	309	182	407	219	193	426	561
73.728	0	342	139	276	131	323	241	242	173	312	184	408	220	194	427	562
73.8509	0	344	141	278	133	327	242	244	172	314	185	412	222	195	429	564
73.9738	0	344	143	280	133	328	243	245	174	316	185	416	224	196	434	567
74.0966	0	344	144	277	135	335	242	241	179	311	178	417	223	195	441	561
74.2195	0	342	140	274	132	327	238	241	179	310	180	407	222	195	434	558
74.3424	0	343	140	274	132	323	238	241	175	310	178	406	221	192	430	558
74.4653	0	342	139	272	131	324	238	240	175	309	179	406	220	191	431	560
74.5882	0	343	141	274	133	327	239	241	177	311	180	408	221	193	432	560
74.711	0	343	142	276	133	328	240	242	176	313	181	410	222	194	432	561
74.8339	0	346	143	278	133	330	241	243	175	315	182	413	222	195	433	562
74.9568	0	345	144	280	135	332	242	245	177	316	185	418	224	197	435	565
75.0797	0	346	145	281	136	336	244	246	179	317	185	417	224	197	437	565
75.2026	0	343	143	276	133	329	239	243	176	312	183	405	223	197	433	562
75.3254	0	346	142	274	133	326	238	240	174	310	181	402	222	196	430	561
75.4483	0	345	142	274	132	327	238	240	175	310	178	406	220	192	431	561
75.5712	0	346	141	274	132	326	239	242	176	311	178	407	221	192	430	560
75.6941	0	345	143	276	133	329	240	242	176	314	179	409	222	194	432	562
75.817	0	345	143	277	133	332	241	243	176	315	181	412	223	194	434	563
75.9398	0	346	145	280	134	334	243	244	177	317	184	416	223	196	435	564
76.0627	0	347	146	282	137	338	244	247	179	320	187	421	225	198	438	566
76.1856	0	348	147	281	134	335	244	244	178	316	184	415	225	196	436	565
76.3085	0	347	144	276	133	330	240	242	175	312	179	409	222	194	434	563
76.4314	0	345	143	274	133	328	239	242	176	311	181	407	223	195	433	563
76.5542	0	345	143	275	133	330	240	244	177	313	180	410	223	194	433	563
76.6771	0	345	144	277	134	331	242	243	176	314	181	411	224	195	433	563
76.8	0	345	145	279	134	332	243	245	176	316	183	414	225	196	433	564
76.9229	0	346	146	281	134	335	245	246	178	318	186	418	226	197	435	565
77.0458	0	348	147	282	136	339	246	248	180	321	187	422	227	199	438	566
77.1686	0	348	147	283	137	339	247	247	178	319	187	421	226	199	438	567
77.2915	0	348	145	278	133	334	244	246	176	314	186	407	225	200	434	565
77.4144	0	346	144	275	133	330	242	244	177	312	183	405	223	199	432	563
77.5373	0	345	144	276	134	330	240	243	178	313	181	410	223	195	433	563
77.6602	0	348	144	277	134	330	242	245	176	313	182	411	224	196	434	562
77.783	0	347	145	278	134	333	243	244	177	313	182	412	225	196	434	564
77.9059	0	347	145	279	135	333	244	246	178	315	185	416	225	197	435	565
78.0288	0	348	146	281	136	338	245	246	180	319	186	420	226	200	438	567
78.1517	0	349	147	284	137	341	247	248	178	320	186	427	227	200	443	565
78.2746	0	349	147	281	136	338	243	246	178	315	182	418	226	198	439	562
78.3974	0	346	145	277	134	330	242	244	179	313	184	407	225	199	435	561
78.5203	0	346	143	276	132	330	242	243	177	312	182	408	224	197	434	562
78.6432	0	349	143	275	135	331	242	243	175	313	181	411	224	195	432	563
78.7661	0	347	144	277	135	331	242	244	174	313	182	412	224	196	434	563
78.889	0	348	145	280	134	331	242	244	178	316	184	414	225	197	436	564
79.0118	0	348	146	281	135	335	244	247	179	318	186	419	226	197	436	565
79.1347	0	348	146	283	136	337	246	249	176	319	187	422	227	199	438	567
79.2576	0	348	147	282	136	338	247	246	176	317	186	418	225	198	437	566
79.3805	0	348	145	279	133	332	243	244	177	312	185	408	224	200	434	563
79.5034	0	346	143	277	133	330	241	244	176	312	185	406	224	199	433	562
79.6262	0	348	142	276	132	328	242	244	174	313	180	410	223	195	433	561
79.7491	0	347	143	277	134	329	243	243	175	313	182	411	223	196	434	562
79.872	0	346	144	279	134	332	244	246	177	315	184	413	223	196	434	564
79.9949	0	347	145	281	135	334	244	247	176	318	186	417	225	198	436	564
80.1178	0	349	147	282	137	338	247	247	177	320	186	423	225	199	437	564
80.2406	0	348	149	283	137	344	252	245	183	318	183	421	224	197	437	561
80.3635	0	347	144	277	132	332	245	244	180	315	184	408	223	199	434	560
80.4864	0	347	143	276	132	330	243	243	177	312	184	405	221	198	431	559
80.6093	0	349	144	274	133	336	245	238	178	311	176	416	221	194	432	555
80.7322	0	349	149	276	138	350	255	237	191	314	176	426	218	194	436	548
80.855	0	348	147	278	136	342	252	242	189	319	183	423	221	196	435	553
80.9779	0	349	148	279	135	344	253	243	186	320	184	425	222	198	435	554
81.1008	0	351	147	280	136	345	253	246	185	322	186	428	222	199	437	556
81.2237	0	350	148	281	138	344	254	248	185	321	187	425	223	199	438	558
81.3466	0	348	145	277	134	336	249	243	183	315	187	412	221	200	433	554
81.4694	0	347	143	275	132	334	247	242	180	313	184	407	219	197	430	551
81.5923	0	348	141	275	133	330	247	242	178	312	181	411	220	194	430	553
81.7152	0	349	141	274	133	330	247	243	178	313	182	411	220	193	430	553
81.8381	0	348	143	276	133	333	247	242	180	315	182	413	220	195	432	554
81.961	0	348	144	278	133	335	249	243	179	317	183	418	221	195	434	554
82.0838	0	349	147	278	136	344	254	241	184	318	183	428	221	197	440	553
82.2067	0	350	149	281	137	348	256	245	187	321	186	430	222	199	442	554
82.3296	0	351	146	278	135	340	253	242	186	316	182	420	220	197	437	552
82.4525	0	350	144	275	133	336	251	241	182	314	179	415	219	194	434	551
82.5754	0	350	144	275	133	334	250	241	181	314	179	414	218	194	433	551
82.6982	0	350	142	273	134	336	250	242	181	315	180	414	219	195	434	552
82.8211	0	350	144	275	134	336	250	243	182	317	181	416	219	196	435	553
82.944	0	351	145	278	135	336	251	243	180	317	184	419	222	196	436	555
83.0669	0	351	147	279	135	339	251	243	180	320	186	422	222	198	438	556
83.1898	0	352	147	281	137	342	252	246	182	320	187	424	223	198	439	557
83.3126	0	350	145	276	135	336	250	243	181	316	185	414	221	198	435	556
83.4355	0	351	142	274	133	331	247	241	177	312	184	406	220	199	432	554
83.5584	1	350	142	274	132	329	246	241	176	311	181	407	220	196	431	553
83.6813	0	351	143	274	133	329	246	241	177	312	181	410	220	194	432	554
83.8042	0	350	142	274	133	329	248	242	177	313	181	411	220	196	433	555
83.927	0	350	143	277	134	332	247	241	175	315	183	414	221	196	433	556
84.0499	0	350	145	278	135	333	248	244	176	317	186	417	222	197	435	558
84.1728	0	350	146	282	136	336	249	245	178	319	188	422	223	200	437	561
84.2957	0	352	146	281	135	335	250	244	178	318	188	418	224	199	437	559
84.4186	0	351	142	275	134	327	246	239	174	313	185	404	220	200	433	557
84.5414	0	350	141	274	132	324	243	239	172	311	184	402	220	198	430	556
84.6643	0	352	141	274	131	325	245	240	174	311	185	402	220	198	430	556
84.7872	0	350	141	274	133	326	244	240	174	312	182	408	220	194	432	557
84.9101	0	352	142	276	132	326	246	240	172	313	183	410	221	196	433	560
85.033	0	352	143	277	133	327	246	242	172	315	185	412	222	196	434	561
85.1558	0	351	144	281	135	330	248	243	174	318	188	416	224	199	437	562
85.2787	0	353	146	282	136	334	249	245	175	320	190	420	225	201	438	564
85.4016	0	352	144	277	134	327	247	241	173	313	187	409	223	201	436	561
85.5245	0	351	143	275	133	324	243	239	171	311	187	403	223	200	433	560
85.6474	0	352	141	274	131	323	242	240	172	311	187	402	221	199	432	559
85.7702	0	351	140	276	132	321	242	239	171	312	188	403	221	200	433	560
85.8931	0	352	142	276	134	322	243	241	170	312	185	408	222	198	432	561
86.016	0	352	143	279	133	326	245	241	171	314	185	411	224	199	435	562
86.1389	0	352	144	280	134	326	245	243	172	316	189	415	223	199	436	563
86.2618	0	352	145	282	136	328	246	243	172	319	191	418	225	201	437	565
86.3846	0	353	143	280	135	325	244	241	170	313	191	406	223	203	434	565
86.5075	0	351	143	278	133	321	241	239	170	311	190	402	223	201	433	563
86.6304	0	352	141	275	133	320	241	239	170	311	190	402	222	202	431	563
86.7533	0	352	141	276	132	320	241	238	168	312	190	403	223	202	431	563
86.8762	0	351	141	278	132	321	242	239	167	312	190	405	224	203	432	564
86.999	0	352	142	280	134	323	243	239	169	314	191	410	223	201	433	568
87.1219	0	352	143	281	135	324	244	241	171	316	191	414	224	201	435	569
87.2448	0	354	144	283	135	328	245	242	169	317	192	415	226	201	435	566
87.3677	0	353	142	277	133	318	241	238	167	310	190	401	223	202	431	563
87.4906	0	349	138	275	130	316	238	234	166	306	187	397	220	199	427	573
87.6134	0	358	140	276	128	314	236	232	168	306	188	398	223	190	429	620
87.7363	0	355	142	272	130	319	234	233	168	303	185	402	231	176	436	608
87.8592	0	353	142	276	131	320	234	232	168	303	188	405	230	175	432	599
87.9821	0	353	141	276	132	323	235	234	170	302	191	408	227	177	429	613
88.105	0	359	141	278	133	325	235	234	170	306	193	411	225	181	427	636
88.2278	0	360	140	280	132	326	236	234	168	306	194	412	225	182	425	653
88.3507	0	361	137	273	129	316	232	230	166	300	190	397	220	182	420	658
88.4736	0	356	133	272	128	313	229	229	165	297	188	392	216	181	415	654
88.5965	0	357	134	271	127	310	228	227	164	297	187	390	215	180	410	654
88.7194	0	361	131	270	127	311	230	227	162	295	185	395	216	175	409	652
88.8422	0	356	133	274	127	312	230	229	161	297	187	396	216	176	407	652
88.9651	0	356	134	273	129	312	230	230	162	297	188	398	216	175	406	653
89.088	0	357	137	275	129	314	231	230	163	299	190	401	216	178	406	655
89.2109	0	359	136	276	130	318	232	230	161	298	189	401	217	177	405	650
89.3338	0	357	133	273	127	311	227	227	159	293	187	388	214	178	400	645
89.4566	0	352	132	271	126	305	225	225	158	291	186	383	212	177	396	641
89.5795	0	352	131	271	125	304	225	225	157	291	185	383	212	176	394	630
89.7024	0	350	132	271	126	305	226	224	156	291	183	389	212	172	395	631
89.8253	0	351	132	272	126	305	225	226	156	292	184	390	214	173	395	629
89.9482	0	349	133	274	128	307	225	227	157	294	186	394	215	175	397	628
90.071	0	349	136	276	128	310	227	229	156	296	189	397	217	176	398	628
90.1939	0	352	137	278	130	313	229	229	156	297	191	399	217	177	398	629
90.3168	0	349	136	275	127	304	225	226	155	291	188	386	215	177	395	624
90.4397	0	347	134	272	125	303	223	222	154	288	183	386	214	175	395	612
90.5626	0	348	137	272	127	306	224	224	156	290	180	390	214	175	395	589
90.6854	0	348	133	273	127	306	224	225	155	293	183	390	214	178	393	569
90.8083	0	347	134	274	128	306	226	227	156	294	185	392	216	181	395	563
90.9312	0	348	135	275	128	308	226	229	158	297	186	395	216	183	399	560
91.0541	0	346	136	276	130	309	227	230	156	300	190	399	219	185	401	558
91.177	0	347	138	279	129	310	229	229	156	299	189	400	221	186	402	557
91.2998	0	345	136	275	126	304	226	226	156	295	187	388	218	187	400	548
91.4227	0	344	133	273	126	302	224	226	156	294	186	385	217	186	398	541
91.5456	0	343	132	273	125	299	225	225	153	295	187	385	219	186	399	538
91.6685	0	343	133	273	125	301	224	225	153	295	188	388	218	187	399	535
91.7914	0	343	133	275	126	301	225	228	154	297	187	393	220	186	400	533
91.9142	0	342	136	277	128	303	226	228	156	301	189	398	221	187	402	532
92.0371	0	343	136	278	129	306	228	229	155	303	192	402	223	189	403	532
92.16	0	345	137	281	132	313	230	230	156	305	196	402	225	194	406	531
92.2829	0	343	136	277	129	301	226	228	155	298	191	392	224	192	403	524
92.4058	0	342	134	273	125	297	224	226	154	297	188	386	222	188	400	516
92.5286	0	340	133	274	125	296	224	225	153	296	187	386	222	189	399	511
92.6515	0	339	132	274	124	296	224	225	153	297	189	387	221	189	400	507
92.7744	0	341	133	275	125	297	225	227	155	299	190	391	222	188	399	506
92.8973	0	341	134	276	127	300	226	228	154	302	192	394	224	190	402	505
93.0202	0	339	136	278	128	303	227	229	152	304	192	400	225	190	403	505
93.143	0	344	137	280	130	304	228	231	155	307	202	398	227	198	405	507
93.2659	0	345	138	281	130	306	229	231	156	305	198	401	227	194	405	506
93.3888	0	345	135	276	127	299	225	228	154	301	193	388	225	193	400	499
93.5117	0	341	134	275	126	294	224	226	152	298	190	386	223	191	398	495
93.6346	0	346	133	272	125	293	223	226	153	298	191	386	223	191	398	496
93.7574	0	345	133	275	126	295	224	227	156	301	192	388	224	190	397	496
93.8803	0	344	133	275	126	298	225	227	154	302	195	392	224	192	397	500
94.0032	0	346	134	278	126	299	226	228	154	304	194	396	225	192	400	496
94.1261	0	346	135	279	128	302	227	230	155	307	204	394	227	201	400	499
94.249	0	347	136	282	130	306	229	233	157	309	202	402	227	195	402	503
94.3718	0	346	134	278	128	300	226	228	155	302	196	391	225	193	399	492
94.4947	0	345	133	275	125	295	225	226	154	300	193	388	226	192	396	488
94.6176	0	344	132	275	127	293	224	225	154	300	193	387	223	190	396	486
94.7405	0	346	131	275	126	294	223	226	156	302	195	389	224	191	397	490
94.8634	0	347	131	275	126	298	225	228	154	303	196	390	224	191	397	492
94.9862	0	347	133	278	128	299	225	227	153	304	197	394	225	193	398	493
95.1091	0	346	135	280	128	300	227	231	156	306	204	393	227	199	399	495
95.232	0	348	136	281	128	302	228	233	156	309	206	398	228	199	402	502
95.3549	0	348	137	282	130	304	230	231	156	308	200	400	228	193	402	502
95.4778	0	348	134	277	126	296	225	227	153	300	193	388	224	192	398	495
95.6006	0	347	132	276	124	292	223	225	154	299	193	385	224	190	395	493
95.7235	0	347	131	276	125	293	224	226	154	299	193	385	223	190	394	496
95.8464	0	349	131	276	125	294	224	226	152	301	195	387	223	189	396	493
95.9693	0	350	132	277	126	294	225	226	154	301	195	389	224	190	396	499
96.0922	0	348	133	278	127	296	226	229	155	303	198	391	225	192	397	501
96.215	0	349	135	280	127	300	227	231	155	307	203	393	226	197	399	504
96.3379	0	351	135	283	129	303	229	232	155	309	206	396	228	198	401	507
96.4608	0	350	135	280	128	299	227	228	154	302	198	390	226	192	400	503
96.5837	0	349	132	276	125	294	224	226	154	299	193	384	223	190	396	504
96.7066	0	349	132	276	125	293	223	226	153	299	192	382	223	189	396	503
96.8294	0	350	131	276	124	291	224	226	152	300	192	384	223	189	395	503
96.9523	0	348	131	276	125	293	224	226	152	300	193	385	223	189	395	505
97.0752	0	351	131	277	126	296	225	226	155	302	196	387	224	190	396	507
97.1981	0	352	133	280	127	296	226	228	155	304	197	391	225	190	399	510
97.321	0	352	134	280	128	297	228	228	154	305	202	392	226	196	400	514
97.4438	0	351	135	282	128	302	229	230	155	305	203	391	226	196	401	517
97.5667	0	351	132	277	125	295	224	226	154	300	194	386	223	190	399	514
97.6896	0	351	132	277	124	292	223	224	152	298	191	382	222	189	397	514
97.8125	0	352	129	275	124	291	223	223	152	297	192	381	222	189	396	516
97.9354	0	352	130	275	125	293	224	225	153	299	193	383	222	188	397	518
98.0582	0	350	130	277	125	293	224	225	154	301	195	385	223	190	397	520
98.1811	0	354	132	278	125	296	225	226	154	303	197	389	224	190	398	523
98.304	0	354	133	281	127	299	226	227	153	305	203	388	225	197	400	526
98.4269	0	354	134	282	128	301	228	230	154	307	207	392	225	199	402	530
98.5498	0	355	135	282	128	300	228	228	157	305	200	393	224	193	402	530
98.6726	0	354	132	277	125	293	223	225	153	300	193	383	222	190	399	528
98.7955	0	353	130	277	123	289	222	223	151	297	192	380	221	189	398	527
98.9184	0	352	129	275	123	289	222	222	152	297	192	380	221	189	397	530
99.0413	0	354	129	275	123	290	221	222	153	298	194	383	222	189	398	531
99.1642	0	353	129	276	124	290	223	225	152	300	194	384	221	190	399	534
99.287	0	355	131	278	126	293	224	225	152	301	196	387	222	192	400	536
99.4099	0	354	132	280	126	296	225	227	154	304	204	387	224	198	402	538
99.5328	0	353	132	283	127	300	227	230	155	306	206	391	225	199	404	542
99.6557	0	356	133	282	128	299	227	228	154	303	198	393	224	192	404	543
99.7786	0	353	130	277	123	290	222	224	152	298	193	383	221	191	400	541
99.9014	0	354	128	274	122	289	221	222	152	296	192	379	221	191	400	542
100.024	0	353	128	274	122	288	221	223	153	297	193	381	220	190	399	542
100.147	0	354	128	275	124	288	222	223	151	298	193	381	221	191	400	545
100.27	0	354	128	276	123	291	223	224	151	299	195	384	222	192	401	547
100.393	0	355	130	278	124	293	224	225	154	301	199	385	223	195	403	549
100.516	0	357	129	279	126	294	225	227	154	304	206	385	225	200	404	551
100.639	0	356	132	281	127	297	226	229	154	305	207	388	225	202	405	553
100.762	0	353	129	279	125	292	225	226	152	299	196	384	222	193	404	551
100.884	0	354	128	274	123	289	221	223	152	295	193	380	221	191	402	551
101.007	0	352	127	276	122	286	221	222	152	296	193	379	221	190	402	551
101.13	0	356	125	273	124	287	220	222	150	296	192	380	220	190	401	554
101.253	0	354	127	275	124	289	221	222	151	295	194	381	221	191	403	556
101.376	0	356	127	276	124	289	221	224	152	299	199	381	222	196	403	558
101.499	0	356	129	277	124	292	224	225	152	302	203	383	223	200	405	560
101.622	0	357	132	280	126	296	224	227	151	302	205	386	224	201	406	563
101.745	0	358	133	282	128	297	226	226	154	303	204	390	226	198	408	565
101.868	0	360	130	276	124	290	222	224	153	297	194	383	220	193	404	562
101.99	0	357	129	274	124	285	220	221	151	295	191	379	220	191	403	562
102.113	0	358	128	274	124	285	220	222	149	296	191	378	220	191	403	561
102.236	0	357	128	272	124	286	220	221	151	296	192	380	220	191	403	563
102.359	0	359	128	274	124	288	221	222	153	297	193	382	220	192	403	566
102.482	0	358	128	275	125	290	223	223	152	300	198	381	222	196	405	567
102.605	0	362	129	277	125	291	224	224	151	301	204	381	222	201	407	571
102.728	0	358	131	279	127	292	225	226	153	303	206	386	224	202	408	572
102.851	0	360	130	278	127	295	226	227	154	304	199	390	224	196	408	573
102.973	0	358	128	276	123	287	222	223	151	298	192	380	220	192	405	571
103.096	0	357	126	274	123	287	221	221	149	297	192	379	220	192	405	570
103.219	0	357	126	274	122	286	221	221	152	297	192	379	220	192	404	571
103.342	0	358	126	272	123	286	221	222	153	299	193	380	220	192	405	573
103.465	0	358	127	274	124	286	222	223	151	300	194	383	221	194	406	575
103.588	0	359	126	276	124	290	223	225	152	302	202	380	221	200	407	577
103.711	0	361	128	278	125	292	224	226	153	304	204	384	224	202	408	579
103.834	0	360	129	279	126	293	225	227	155	306	203	388	223	199	408	581
103.956	0	359	126	275	123	286	221	223	151	299	193	381	221	194	406	577
104.079	0	357	124	273	122	285	220	221	150	297	190	378	220	192	404	577
104.202	0	357	125	272	122	283	219	221	152	298	192	378	220	192	404	578
104.325	0	358	124	272	121	284	220	221	151	299	193	380	220	192	404	578
104.448	0	358	123	273	122	286	221	222	150	300	193	380	220	193	404	579
104.571	0	359	124	275	124	286	222	224	151	302	202	378	222	200	407	583
104.694	0	359	125	277	125	288	223	225	153	303	203	381	223	202	407	585
104.817	0	361	126	278	126	291	225	226	154	307	206	384	223	204	410	587
104.94	0	360	125	277	125	290	224	224	152	303	197	386	221	195	410	586
105.062	0	358	123	272	122	284	220	221	151	298	192	378	220	193	406	580
105.185	0	358	123	272	123	282	219	221	151	297	191	377	219	193	405	583
105.308	0	357	122	271	122	282	219	221	150	297	192	377	220	193	406	584
105.431	0	360	122	272	122	282	219	221	149	299	192	380	220	194	406	586
105.554	0	358	124	273	123	284	220	222	151	299	200	375	221	201	408	587
105.677	0	358	124	275	123	287	221	222	152	302	203	379	222	202	409	589
105.8	0	359	126	277	125	288	222	224	152	303	204	382	223	203	410	591
105.923	0	361	127	278	126	291	224	226	150	305	203	388	224	201	413	592
106.045	0	359	124	275	123	286	221	223	150	298	195	381	221	195	409	585
106.168	0	358	123	273	122	281	218	222	150	297	192	377	219	194	407	589
106.291	0	359	122	271	121	282	218	220	149	297	192	379	219	193	408	586
106.414	0	359	122	272	121	282	219	220	149	298	193	379	220	194	408	591
106.537	0	358	122	272	123	284	220	222	150	298	200	373	221	201	408	588
106.66	0	359	123	274	123	285	220	223	152	301	201	376	221	202	410	593
106.783	0	361	124	276	124	288	221	224	150	302	204	379	223	203	412	592
106.906	0	362	125	277	125	291	223	226	151	304	207	384	224	205	414	598
107.028	0	360	125	276	124	289	222	225	152	300	197	382	221	197	412	592
107.151	0	359	122	273	121	283	218	220	150	297	193	377	220	194	409	594
107.274	0	358	121	271	120	280	218	219	148	295	192	376	219	192	408	590
107.397	0	358	120	271	121	279	218	220	148	295	192	376	219	193	408	591
107.52	0	357	121	271	123	281	218	221	150	297	197	374	219	197	408	595
107.643	0	358	122	273	122	285	219	221	150	298	200	373	221	201	408	597
107.766	0	359	123	274	123	287	220	223	149	301	202	377	221	202	410	595
107.889	0	361	124	276	123	287	221	223	150	302	204	380	224	203	413	601
108.012	0	361	125	278	125	291	222	226	153	305	208	383	224	204	414	603
108.134	0	360	124	275	124	285	220	222	151	299	195	380	221	195	411	596
108.257	0	360	122	271	122	281	217	220	148	295	191	375	219	192	409	594
108.38	0	358	121	272	121	279	217	219	148	295	191	374	219	193	408	594
108.503	0	359	120	271	121	280	217	221	149	296	192	375	219	193	408	598
108.626	0	359	120	271	122	281	218	220	150	297	195	374	220	197	409	594
108.749	0	359	123	275	122	283	220	222	149	300	201	374	221	202	410	594
108.872	0	359	123	276	122	286	220	224	150	301	202	378	222	202	412	596
108.995	0	360	125	278	124	289	220	227	152	304	206	382	223	204	413	601
109.117	0	362	125	279	127	291	224	226	151	305	204	386	223	202	415	598
109.24	0	361	124	274	122	285	219	222	149	299	194	379	221	195	413	591
109.363	0	358	123	272	122	281	218	222	149	296	192	378	221	195	410	592
109.486	0	359	123	273	121	282	218	221	150	296	193	377	220	195	411	598
109.609	0	359	121	273	122	282	219	223	148	298	196	375	221	199	411	594
109.732	11	359	123	273	123	284	219	222	148	299	200	374	222	202	413	596
109.855	0	360	124	276	123	287	220	224	150	301	202	378	223	203	414	597
109.978	0	360	125	277	124	288	221	227	152	303	205	382	223	206	415	603
110.1	0	362	126	278	125	292	223	227	151	306	207	385	225	205	417	602
110.223	0	361	126	277	125	289	222	224	150	301	197	383	223	198	415	600
110.346	0	362	123	274	123	282	217	223	149	297	192	378	221	196	412	598
110.469	0	358	123	271	122	281	217	223	149	297	193	377	220	196	411	602
110.592	0	359	123	273	122	280	216	222	149	298	194	378	220	196	412	598
110.715	0	360	123	273	123	283	219	223	148	299	200	373	221	203	412	595
110.838	0	361	123	273	124	284	218	223	150	300	202	376	222	203	413	601
110.961	0	360	124	276	124	287	220	225	151	302	204	379	223	205	415	606
111.084	0	361	125	278	125	288	221	227	150	304	206	383	224	206	416	603
111.206	0	364	127	280	126	291	224	228	151	306	207	385	225	208	417	605
111.329	0	361	125	275	124	285	221	224	151	300	195	382	222	198	415	602
111.452	0	359	122	273	122	281	216	223	150	298	193	378	221	196	413	599
111.575	0	361	123	273	122	281	218	222	149	299	192	377	221	196	412	600
111.698	0	360	121	272	121	282	217	222	148	299	197	376	222	200	414	600
111.821	0	359	122	274	124	285	218	223	150	299	201	374	221	205	413	601
111.944	0	359	123	275	124	285	220	225	150	302	203	378	223	206	415	603
112.067	0	361	124	277	125	286	221	225	149	304	204	382	224	206	417	605
112.189	0	362	125	278	126	289	224	227	150	306	207	385	225	207	419	606
112.312	0	360	125	277	124	286	221	225	151	301	197	383	222	200	416	604
112.435	0	359	122	274	122	281	218	223	150	299	193	379	222	197	414	601
112.558	0	359	122	273	123	281	218	222	148	299	194	379	221	198	414	596
112.681	0	359	121	273	122	283	218	223	149	299	201	373	221	204	413	602
112.804	0	360	122	274	124	283	219	223	150	300	202	374	221	205	414	603
112.927	0	360	122	274	124	284	220	225	150	303	204	378	223	206	415	604
113.05	0	361	124	277	124	288	222	226	149	305	205	381	225	206	417	602
113.172	0	361	124	278	126	288	222	228	150	307	208	384	225	208	419	607
113.295	0	360	125	278	124	288	223	225	152	304	199	385	223	201	417	605
113.418	0	360	121	274	121	282	218	222	149	300	193	378	221	196	413	597
113.541	0	360	121	272	121	280	218	220	147	297	191	376	220	195	412	596
113.664	0	358	120	271	121	279	217	221	148	297	192	376	220	194	410	599
113.787	0	357	119	270	121	280	217	220	149	299	198	374	219	198	412	600
113.91	0	359	120	273	121	282	218	222	148	300	200	371	220	203	411	598
114.033	0	360	121	273	122	283	221	222	147	302	203	375	220	203	412	597
114.156	0	358	122	276	123	284	221	224	150	304	206	379	221	204	413	601
114.278	0	359	123	277	123	288	222	224	152	304	203	382	221	201	413	597
114.401	0	358	119	274	120	279	218	221	148	298	193	376	220	194	409	592
114.524	0	356	117	272	117	277	216	220	145	296	190	372	217	193	406	590
114.647	0	355	119	271	118	276	216	219	148	296	191	372	217	192	405	589
114.77	0	355	117	271	118	276	216	219	148	297	192	374	216	191	405	589
114.893	0	356	119	272	119	278	217	219	147	298	198	369	217	199	406	590
115.016	0	356	119	273	119	280	218	220	146	300	200	372	218	200	407	591
115.139	0	356	121	276	120	283	218	221	149	302	203	375	219	201	409	595
115.261	0	356	121	276	120	284	219	222	150	302	200	378	219	197	409	592
115.384	0	357	119	273	118	279	217	219	146	297	192	374	217	191	405	587
115.507	0	356	118	271	117	276	214	217	145	295	190	371	217	191	404	586
115.63	0	354	117	271	116	274	214	216	146	295	190	371	216	191	402	586
115.753	0	355	116	271	118	277	215	218	147	297	194	369	215	193	402	590
115.876	0	354	118	272	118	278	216	218	145	298	197	368	215	197	403	586
115.999	0	354	118	273	118	279	217	219	146	299	199	370	218	197	405	591
116.122	0	353	119	275	118	281	218	221	149	302	202	375	218	199	406	593
116.244	0	356	121	277	118	283	218	220	148	301	198	374	217	194	405	592
116.367	0	353	117	271	117	276	215	217	144	294	189	369	215	188	400	583
116.49	0	352	115	270	116	273	212	213	145	292	186	366	213	186	398	580
116.613	0	351	115	270	115	272	212	214	144	293	187	366	213	187	396	579
116.736	0	353	116	270	114	274	212	214	145	293	187	367	213	186	397	582
116.859	0	356	116	270	115	274	213	215	143	295	192	366	213	190	398	581
116.982	0	354	117	272	117	276	214	216	145	296	195	367	214	194	398	585
117.105	0	353	118	273	116	279	216	219	147	299	199	370	216	196	400	586
117.228	0	354	120	275	117	280	217	218	146	300	196	373	215	192	400	586
117.35	0	352	116	272	115	274	214	214	143	293	186	367	213	187	397	576
117.473	0	350	114	269	113	272	210	212	143	290	185	364	211	186	395	574
117.596	0	351	115	269	113	269	211	213	143	290	185	364	211	185	395	574
117.719	0	350	114	268	115	272	211	212	143	291	188	366	212	184	394	573
117.842	0	351	114	270	114	273	212	213	142	292	187	368	212	186	395	574
117.965	0	351	115	271	115	277	212	216	144	293	195	365	214	192	397	579
118.088	0	351	116	273	115	278	214	216	145	297	197	368	215	195	399	581
118.211	0	352	117	272	117	278	215	216	145	296	195	371	215	191	399	576
118.333	0	351	116	271	114	273	211	213	142	292	186	366	212	187	397	574
118.456	0	350	115	269	114	272	210	213	143	289	185	365	211	185	394	571
118.579	0	347	114	269	114	271	210	213	143	289	185	365	212	185	393	570
118.702	0	350	114	269	113	273	210	212	143	291	187	368	212	186	395	574
118.825	0	349	115	271	114	273	211	215	141	293	193	364	213	193	396	572
118.948	0	350	116	272	115	276	212	216	144	295	196	368	213	195	398	577
119.071	0	350	118	274	116	280	213	217	145	298	199	371	215	196	400	579
119.194	0	350	117	274	117	284	215	219	145	297	196	376	216	193	401	576
119.316	0	350	116	270	115	274	211	216	144	292	188	368	213	188	397	571
119.439	0	348	114	269	114	271	209	214	143	289	186	366	212	187	395	569
119.562	0	349	115	270	113	271	210	214	143	289	186	366	212	187	395	572
119.685	0	349	115	270	113	271	210	214	142	291	187	369	212	187	396	569
119.808	0	350	114	269	114	273	212	215	143	293	194	365	214	194	397	571
119.931	0	349	116	272	115	277	211	218	145	295	197	368	215	196	399	577
120.054	0	351	118	273	117	280	213	220	145	298	199	373	216	198	401	579
120.177	0	351	120	276	118	281	216	220	146	298	197	377	217	195	403	576
120.3	0	349	118	272	116	276	212	216	144	292	189	372	214	190	400	574
120.422	0	349	116	270	114	275	210	216	144	291	188	368	214	188	398	571
120.545	0	349	115	270	115	274	209	216	144	292	188	369	214	188	398	574
120.668	0	350	115	270	114	273	211	217	143	292	188	371	214	189	398	572
120.791	0	349	115	270	114	276	212	217	145	293	195	367	215	197	400	577
120.914	0	350	117	272	116	279	213	219	147	295	198	370	216	197	402	579
121.037	0	350	118	274	117	279	214	221	146	299	199	373	217	199	403	581
121.16	0	351	119	274	117	283	217	220	145	298	198	377	216	195	405	577
121.283	0	350	117	271	116	277	212	219	145	293	189	372	215	190	402	574
121.405	0	349	116	269	116	274	211	216	146	292	189	370	214	189	401	573
121.528	0	349	116	269	114	274	211	215	145	293	189	370	215	190	400	573
121.651	0	350	116	270	115	274	212	218	144	293	192	370	216	192	401	574
121.774	0	350	116	271	116	277	212	219	146	294	197	368	216	197	403	576
121.897	0	350	118	272	116	281	214	220	148	298	198	371	216	199	404	581
122.02	0	352	119	274	118	283	216	222	147	301	201	374	218	200	405	583
122.143	0	353	119	275	119	282	218	222	147	298	199	375	218	196	406	579
122.266	0	350	117	271	116	276	213	219	146	293	189	371	216	190	401	576
122.388	0	351	116	269	116	274	211	217	147	293	189	369	214	189	400	573
122.511	0	350	116	268	115	274	211	216	145	293	188	369	214	189	400	574
122.634	0	350	117	270	115	275	211	217	145	294	189	370	215	189	401	575
122.757	0	351	117	270	116	278	212	219	148	295	197	366	215	196	403	576
122.88	0	351	117	272	117	280	215	220	148	298	198	368	217	198	403	578
123.003	0	351	118	273	118	280	216	221	147	300	199	371	218	198	404	584
123.126	0	353	120	275	118	283	219	222	148	300	199	376	217	195	406	580
123.249	0	351	118	272	115	278	214	219	148	295	190	370	216	189	401	577
123.372	0	348	116	269	115	274	212	216	147	294	188	368	216	188	400	574
123.494	0	350	116	269	114	273	213	215	146	294	188	367	215	187	398	573
123.617	0	351	115	269	113	273	213	216	146	295	188	367	215	188	398	573
123.74	0	349	115	270	114	274	213	217	147	296	189	369	214	187	398	574
123.863	0	350	116	271	114	277	214	218	148	298	196	365	216	194	399	573
123.986	0	348	117	274	115	278	216	219	147	301	198	367	217	196	400	575
124.109	0	348	118	274	115	280	216	218	148	298	196	370	216	192	398	573
124.232	0	346	115	271	113	271	213	215	147	294	188	365	213	187	395	568
124.355	0	347	114	268	112	269	211	213	147	293	186	363	212	184	392	565
124.477	0	346	114	269	110	270	210	213	145	292	185	364	212	183	392	563
124.6	0	346	113	268	111	270	211	212	146	293	187	365	211	182	391	563
124.723	0	346	113	270	111	273	212	215	147	295	192	364	212	187	392	563
124.846	0	345	115	271	111	274	213	216	147	296	195	363	214	192	393	565
124.969	0	345	115	273	113	276	214	218	146	299	197	367	215	193	394	566
125.092	0	346	116	273	113	276	216	218	148	297	195	368	213	189	395	564
125.215	0	344	113	270	110	272	211	214	146	292	186	363	212	184	390	560
125.338	0	344	111	268	110	269	209	211	144	291	185	360	211	182	389	558
125.46	0	344	113	268	109	268	209	211	142	290	185	361	210	182	388	557
125.583	0	342	112	268	110	268	209	212	144	291	185	364	211	182	389	558
125.706	0	342	113	269	111	273	211	214	146	294	190	363	211	186	391	558
125.829	0	343	113	270	111	273	212	215	145	295	195	364	212	191	393	564
125.952	0	345	115	273	113	275	213	218	146	298	196	368	214	193	394	561
126.075	0	343	116	274	112	278	214	217	148	298	195	369	214	189	396	562
126.198	0	344	114	270	111	271	211	216	147	292	187	365	212	185	392	558
126.321	0	342	113	269	111	270	210	213	145	293	186	364	211	184	392	556
126.444	0	343	114	269	112	270	210	213	144	292	186	365	211	184	392	556
126.566	0	343	114	268	111	273	210	215	146	293	190	365	211	187	393	561
126.689	0	343	115	270	113	275	212	216	148	295	195	364	213	193	394	560
126.812	0	346	116	272	113	276	214	218	147	297	197	367	214	194	397	566
126.935	0	346	118	274	115	279	215	220	148	299	199	372	215	195	398	563
127.058	0	345	118	273	114	277	213	218	148	294	190	370	214	188	397	561
127.181	0	343	115	268	112	271	210	216	147	292	187	366	212	185	394	558
127.304	0	344	115	267	112	272	211	215	146	292	186	366	212	185	395	557
127.427	0	344	114	268	113	273	211	214	145	291	187	367	211	186	395	557
127.549	0	343	114	268	113	274	212	216	147	293	195	363	213	193	396	559
127.672	0	344	115	270	114	276	213	218	148	296	196	365	214	195	398	560
127.795	0	346	116	271	115	277	214	220	148	298	197	369	215	196	399	561
127.918	0	347	118	274	118	282	217	222	148	300	196	375	216	195	401	564
128.041	0	344	116	271	114	276	214	218	149	294	190	370	213	190	400	561
128.164	0	343	115	268	114	274	211	217	149	293	188	366	212	187	398	558
128.287	0	345	115	268	114	271	211	216	146	291	187	366	212	187	397	558
128.41	0	344	114	268	113	273	211	216	146	293	188	368	214	187	398	559
128.532	0	342	116	269	113	276	212	217	148	295	193	367	214	191	399	560
128.655	0	344	116	269	114	279	213	219	149	297	197	367	215	195	400	561
128.778	0	347	117	272	118	279	215	221	148	300	198	371	216	197	401	563
128.901	0	350	119	273	118	283	217	223	149	301	196	375	217	195	402	565
129.024	0	348	118	271	117	276	213	220	149	296	190	370	214	190	401	562
129.147	0	347	118	268	116	275	212	219	148	295	188	369	214	188	399	561
129.27	0	349	118	269	116	275	213	217	148	295	189	369	214	188	400	561
129.393	0	346	118	269	116	279	213	219	148	295	189	370	215	188	401	562
129.516	0	347	118	270	116	278	213	220	150	297	197	366	215	196	401	563
129.638	0	346	119	272	116	281	216	221	151	300	198	370	218	197	404	565
129.761	0	347	119	273	118	283	218	224	150	303	201	373	218	199	406	565
129.884	0	347	120	273	117	280	218	222	150	299	193	375	217	191	404	565
130.007	0	345	117	270	116	277	215	219	150	296	189	370	215	189	402	562
130.13	0	344	117	269	115	276	213	219	149	295	188	368	215	188	401	560
130.253	0	346	117	270	115	277	213	219	148	296	189	370	216	189	402	560
130.376	0	346	118	270	116	277	214	219	148	297	196	365	216	194	403	562
130.499	0	344	118	271	116	278	215	220	151	299	197	368	218	196	404	564
130.621	0	346	118	272	117	282	216	222	152	301	198	371	218	197	405	565
130.744	0	346	120	273	118	283	219	224	150	304	201	374	219	199	407	568
130.867	0	345	120	274	118	280	218	222	151	299	193	375	218	190	405	567
130.99	0	345	117	269	116	276	214	221	151	297	190	371	217	190	403	564
131.113	0	344	117	269	116	276	213	219	151	297	190	369	217	189	402	564
131.236	0	344	118	269	116	275	214	219	148	298	190	370	216	189	403	563
131.359	0	344	116	269	115	278	215	219	149	299	196	366	216	197	404	564
131.482	0	345	117	270	115	280	216	222	152	301	199	368	218	198	405	564
131.604	0	346	119	273	117	281	217	222	152	302	200	372	219	198	406	568
131.727	0	346	119	275	119	283	219	224	152	305	201	375	219	200	408	569
131.85	0	347	121	276	119	285	222	227	153	305	201	379	221	198	409	571
131.973	0	344	119	272	117	280	217	222	154	301	193	375	218	192	407	568
132.096	0	346	117	270	115	279	215	223	151	300	192	373	218	191	405	566
132.219	0	344	117	271	116	279	216	221	151	300	192	374	219	191	405	566
132.342	0	344	116	270	116	280	217	222	151	302	198	369	218	199	406	568
132.465	0	345	118	271	117	280	218	224	154	303	200	372	218	199	406	569
132.588	0	344	119	274	118	282	219	225	154	306	201	374	219	201	407	569
132.71	0	347	120	275	117	285	220	225	152	308	203	377	220	203	409	572
132.833	0	347	121	276	119	285	221	226	154	306	201	378	219	199	409	571
132.956	0	345	120	272	119	280	218	226	154	302	193	376	217	193	408	568
133.079	0	345	119	272	116	279	216	223	153	302	193	375	218	193	406	568
133.202	0	347	118	271	118	278	216	223	151	302	193	375	218	193	405	568
133.325	0	347	120	271	118	282	218	223	153	303	200	370	218	199	407	570
133.448	0	347	120	273	117	283	218	225	155	305	203	373	218	202	408	570
133.571	0	346	120	275	118	287	221	227	154	307	203	376	221	203	410	572
133.693	0	349	122	276	122	286	222	228	154	310	205	380	221	204	410	573
133.816	0	351	124	277	122	288	223	228	156	308	202	381	220	199	411	573
133.939	0	355	125	273	120	283	219	225	155	303	194	377	218	194	407	571
134.062	0	354	133	273	124	294	220	220	160	302	188	386	215	191	409	568
134.185	0	354	159	272	140	345	234	202	181	300	172	430	216	194	433	559
134.308	0	354	178	280	149	380	233	197	192	295	172	452	216	205	458	537
134.431	0	354	178	278	153	388	234	201	200	295	174	458	217	208	461	525
134.554	0	353	179	276	154	392	238	204	204	298	176	463	218	211	462	523
134.676	0	353	183	278	157	400	241	205	208	299	177	470	219	215	470	519
134.799	0	352	185	279	160	408	243	208	210	297	179	470	219	217	473	516
134.922	0	350	184	273	155	397	239	206	209	293	173	455	218	213	471	512
135.045	0	350	180	269	155	391	238	209	210	292	169	450	216	211	470	511
135.168	0	350	178	268	155	391	239	211	211	293	171	449	216	212	470	513
135.291	0	348	177	268	155	384	241	216	215	294	172	448	215	213	470	514
135.414	0	351	178	269	155	391	245	214	219	296	173	451	216	215	471	514
135.537	0	349	180	272	155	399	247	212	218	298	175	458	217	216	473	516
135.66	0	349	178	274	155	401	248	216	220	301	177	461	218	217	474	520
135.782	0	348	179	274	155	395	252	224	225	303	181	459	219	218	474	523
135.905	0	347	176	268	151	383	248	224	225	300	173	446	218	213	470	519
136.028	0	350	178	266	150	383	248	219	222	296	168	446	217	211	472	516
136.151	0	348	177	270	152	384	244	218	219	295	171	446	216	213	472	514
136.274	0	348	177	267	150	380	248	221	225	297	171	446	216	213	469	514
136.397	0	348	176	270	151	383	250	223	227	298	173	449	216	215	470	514
136.52	0	347	174	272	152	383	253	225	229	301	174	453	217	216	470	517
136.643	0	348	175	274	151	384	256	227	231	303	177	457	219	217	469	521
136.765	0	346	177	276	154	396	257	222	233	304	179	465	220	217	475	519
136.888	0	346	177	273	150	385	250	223	229	300	174	450	218	212	472	513
137.011	0	343	174	267	147	374	247	220	226	298	169	440	217	210	467	511
137.134	0	343	173	266	146	372	250	220	225	299	170	437	215	209	465	515
137.257	0	343	170	270	144	371	251	220	229	299	171	439	216	208	463	517
137.38	0	342	170	272	146	371	253	224	230	303	173	442	216	207	462	519
137.503	0	345	168	273	145	373	255	225	230	304	175	445	217	210	462	521
137.626	0	343	170	275	145	375	258	227	231	308	178	448	217	210	462	525
137.748	0	345	170	275	147	377	260	231	234	310	180	454	219	211	463	529
137.871	0	343	170	277	146	376	263	230	234	312	179	449	219	210	462	532
137.994	0	344	166	271	143	368	257	227	232	308	174	439	216	205	457	531
138.117	0	345	164	271	143	365	258	226	229	308	171	439	217	204	456	531
138.24	0	344	164	272	141	364	259	226	232	309	172	440	216	204	456	530
138.363	0	343	163	274	141	365	261	229	233	311	174	443	218	203	457	530
138.486	0	346	162	275	140	366	263	230	232	313	176	443	218	203	456	533
138.609	0	344	162	275	142	369	265	232	232	317	176	447	219	204	457	535
138.732	0	345	162	278	141	371	267	235	234	318	180	449	220	206	458	538
138.854	0	346	161	277	143	372	268	234	236	319	179	445	219	206	456	539
138.977	0	345	158	273	139	363	265	232	231	316	175	436	217	202	453	538
139.1	0	346	157	273	137	360	263	232	228	316	173	435	216	200	451	538
139.223	0	346	156	273	138	360	264	233	231	315	175	434	216	199	450	540
139.346	0	346	158	274	138	362	266	235	231	319	177	437	217	200	450	542
139.469	0	347	156	275	138	362	267	236	230	320	177	440	217	201	450	543
139.592	0	346	158	278	139	367	269	236	230	322	179	442	219	202	452	545
139.715	0	346	158	278	140	369	270	240	232	324	181	446	219	203	453	548
139.837	0	349	159	279	142	370	271	241	233	324	181	444	220	203	452	548
139.96	0	348	156	274	138	361	267	237	228	321	176	433	217	199	449	545
140.083	0	347	154	272	136	359	265	236	226	319	173	428	216	197	446	544
140.206	0	346	155	273	137	356	266	237	227	320	174	429	215	198	445	545
140.329	0	346	155	275	137	359	266	236	227	321	175	432	216	197	445	545
140.452	0	347	153	275	137	361	268	238	226	323	177	435	217	196	445	546
140.575	0	350	155	277	136	366	270	238	226	323	179	436	218	200	446	549
140.698	0	348	156	279	139	367	271	240	229	326	181	441	219	200	447	551
140.82	0	350	159	281	139	370	273	244	230	328	183	443	220	201	447	553
140.943	0	350	156	278	138	363	269	240	224	324	177	431	218	198	444	552
141.066	0	349	154	274	137	358	266	239	223	322	174	426	217	196	440	551
141.189	0	348	154	276	137	356	266	238	223	322	177	425	216	195	438	551
141.312	0	349	155	275	136	358	267	239	224	324	177	426	216	194	439	553
141.435	0	350	153	277	137	359	268	241	221	325	178	429	217	195	439	554
141.558	0	349	155	279	137	363	269	244	221	327	179	432	219	196	442	556
141.681	0	350	155	280	138	364	269	245	224	328	182	435	219	198	442	558
141.804	0	350	157	282	136	369	272	244	224	331	185	437	221	198	441	560
141.926	0	351	155	279	137	358	268	245	220	327	178	426	218	196	438	558
142.049	0	350	153	277	135	357	265	243	218	324	178	422	216	194	437	558
142.172	0	349	153	278	134	356	265	243	219	325	178	423	217	194	435	559
142.295	0	349	153	278	135	358	267	244	219	326	179	425	217	194	435	560
142.418	0	350	153	279	135	359	268	245	218	328	179	426	219	193	437	560
142.541	0	351	154	280	136	362	270	245	217	328	180	430	219	196	439	562
142.664	0	351	155	282	137	364	271	246	220	331	183	434	219	197	441	564
142.787	0	351	155	281	137	364	270	247	220	329	182	428	219	195	439	563
142.909	0	350	152	278	134	357	266	244	216	326	177	421	217	194	436	561
143.032	0	349	152	278	135	356	266	243	215	325	177	419	216	192	434	561
143.155	0	351	152	277	134	354	266	242	216	325	179	420	216	192	434	561
143.278	0	349	152	279	135	357	268	245	216	326	180	423	218	192	434	562
143.401	0	351	152	280	133	361	269	244	214	327	180	425	217	194	436	564
143.524	0	349	153	281	136	361	270	247	215	329	182	428	218	195	437	566
143.647	0	349	154	282	136	362	271	249	217	329	184	427	219	194	437	566
143.77	0	348	151	277	134	355	266	245	214	325	178	417	217	192	434	562
143.892	0	349	149	275	131	350	264	243	210	323	176	413	216	191	430	563
144.015	0	348	148	275	131	348	264	243	210	322	176	412	216	190	430	562
144.138	0	349	149	277	131	350	263	243	212	322	177	414	216	190	431	563
144.261	0	348	148	276	131	352	266	245	211	326	179	417	218	191	431	565
144.384	0	348	149	279	132	352	266	245	208	326	179	419	218	192	432	566
144.507	0	350	149	280	133	357	268	246	209	328	182	421	219	193	433	568
144.63	0	350	149	280	134	355	268	247	211	328	182	420	218	193	433	569
144.753	0	347	147	276	132	350	263	245	207	323	177	410	218	191	430	565
144.876	0	349	145	274	129	344	261	243	204	321	175	408	216	189	428	564
144.998	0	348	145	274	130	344	261	242	203	321	175	407	216	188	427	564
145.121	0	347	145	276	130	344	261	243	205	323	176	409	217	188	428	564
145.244	0	350	145	277	130	345	262	244	203	324	178	411	217	189	427	566
145.367	1	349	146	278	130	346	263	245	202	326	178	412	218	190	428	567
145.49	0	350	146	280	131	349	265	247	203	327	181	416	220	191	431	570
145.613	0	350	147	282	132	351	266	249	205	329	184	418	221	193	432	572
145.736	0	350	146	277	131	347	261	246	202	324	179	408	219	190	429	569
145.859	0	348	142	274	129	340	259	245	198	321	176	404	218	187	427	567
145.981	0	347	143	275	129	340	258	244	198	320	176	403	219	187	426	565
146.104	0	348	143	274	128	342	259	243	200	322	176	407	218	187	427	565
146.227	0	346	145	277	130	348	262	244	202	323	177	411	218	187	428	564
146.35	0	348	145	277	130	344	262	246	199	326	179	412	220	190	430	568
146.473	0	349	145	279	131	347	262	248	202	326	181	413	222	191	431	570
146.596	0	350	147	282	131	350	263	250	202	330	183	417	222	192	432	571
146.719	0	352	149	283	132	351	265	251	201	329	185	416	223	192	432	573
146.842	0	351	145	277	130	343	259	248	197	324	179	408	220	189	429	570
146.964	0	349	143	276	130	341	258	247	197	322	177	403	219	188	426	567
147.087	0	348	143	276	129	342	258	247	199	322	179	405	220	187	427	566
147.21	0	348	143	277	130	341	259	247	197	324	179	406	219	188	427	567
147.333	0	349	144	278	131	344	259	246	196	324	181	409	220	188	427	569
147.456	0	350	145	279	132	346	261	248	199	326	182	411	221	190	428	569
147.579	0	350	146	282	132	348	262	251	200	328	185	413	222	191	429	571
147.702	0	350	147	283	133	352	264	252	199	330	186	416	223	191	431	571
147.825	0	350	146	280	131	348	261	250	197	325	182	409	220	190	428	569
147.948	0	351	145	277	130	344	258	247	198	322	180	405	220	188	425	565
148.07	0	348	145	277	130	342	258	248	197	323	181	405	220	189	425	566
148.193	0	349	144	277	129	343	258	246	195	322	181	405	219	187	425	567
148.316	0	347	145	278	130	346	259	247	195	323	182	406	220	188	426	568
148.439	0	349	145	280	131	345	260	250	197	325	183	409	221	190	428	569
148.562	0	350	146	282	131	348	261	251	197	327	185	411	221	191	428	570
148.685	0	351	147	285	132	350	263	254	195	329	188	415	223	193	430	572
148.808	0	351	148	286	133	353	264	255	196	329	190	415	223	193	429	573
148.931	0	350	145	279	131	346	259	252	196	323	186	401	221	194	426	569
149.053	0	350	144	278	130	342	256	249	195	321	184	397	219	192	423	567
149.176	0	348	144	279	131	341	258	249	193	321	181	402	218	188	423	566
149.299	0	349	143	278	130	341	258	249	192	322	181	402	220	188	424	567
149.422	0	349	144	280	131	343	259	248	194	323	183	404	220	189	425	567
149.545	0	349	145	282	131	348	261	251	194	325	185	406	220	191	424	569
149.668	0	350	146	283	132	348	262	252	194	327	187	411	222	192	427	570
149.791	0	352	147	285	134	352	263	255	194	328	189	415	222	195	429	572
149.914	0	352	148	286	134	353	264	255	196	327	190	413	223	193	428	572
150.036	0	349	144	280	132	344	260	252	194	323	187	399	220	194	426	570
150.159	0	351	143	280	130	340	258	250	190	321	186	395	220	192	424	569
150.282	0	349	142	280	130	342	259	249	191	322	186	396	220	191	424	567
150.405	0	349	141	279	130	342	259	250	192	322	184	402	220	189	425	569
150.528	0	350	143	281	130	343	259	250	192	323	185	402	221	190	425	568
150.651	0	351	143	282	131	345	261	252	190	325	187	405	223	192	426	570
150.774	0	351	144	284	131	347	262	254	192	326	187	409	223	192	428	571
150.897	0	350	146	286	134	350	264	255	193	328	191	413	224	194	429	572
151.02	0	351	144	284	131	346	261	254	191	324	189	402	223	194	428	571
151.142	0	350	142	279	130	341	257	251	187	320	188	395	221	194	426	570
151.265	0	350	141	279	130	337	256	251	187	320	188	394	221	192	424	568
151.388	0	351	142	279	130	336	256	251	189	320	189	395	221	192	425	569
151.511	0	350	140	279	130	338	257	252	188	321	186	399	222	189	425	569
151.634	0	353	141	281	131	340	257	252	185	322	187	401	222	191	425	570
151.757	0	353	143	282	130	342	257	253	186	324	189	404	223	192	427	572
151.88	0	354	144	283	131	343	258	255	187	326	192	406	224	194	428	575
152.003	0	353	144	285	133	344	260	255	187	326	195	404	224	195	429	575
152.125	0	354	140	279	129	334	254	250	183	319	190	392	222	195	425	572
152.248	0	352	139	278	128	331	251	248	182	317	188	389	221	193	422	570
152.371	0	352	139	278	128	331	251	248	184	316	187	390	221	192	422	570
152.494	0	353	139	277	128	331	251	247	182	317	190	392	221	193	424	569
152.617	0	352	138	279	129	329	251	248	182	318	186	396	222	191	423	571
152.74	0	354	139	279	129	332	253	249	182	319	188	399	223	192	425	573
152.863	0	352	140	281	130	334	253	249	184	323	190	402	224	194	427	573
152.986	0	353	142	283	131	338	254	251	183	323	192	406	225	195	428	575
153.108	0	353	141	281	130	333	253	249	182	319	191	399	225	195	428	573
153.231	0	353	139	277	127	328	247	246	181	315	189	392	222	194	424	570
153.354	0	353	139	276	129	326	248	245	182	315	188	391	221	194	424	569
153.477	0	356	141	275	129	329	249	243	181	314	183	399	222	193	431	568
153.6	0	357	169	281	149	367	236	221	178	295	170	430	226	199	464	539
153.723	0	356	181	287	157	381	231	214	180	294	170	435	228	204	479	518
153.846	0	360	201	289	168	390	228	209	185	306	165	449	232	219	524	500
153.969	0	358	208	296	175	395	231	207	189	319	166	459	237	231	551	500
154.092	0	358	209	295	180	397	232	210	190	322	167	465	239	235	563	501
154.214	0	357	210	289	180	390	229	210	189	317	162	456	239	234	567	491
154.337	0	354	207	284	177	388	226	208	188	315	158	452	240	235	566	485
154.46	0	353	205	284	178	389	224	207	187	313	160	450	242	235	565	482
154.583	0	352	199	283	172	379	227	213	184	314	165	444	243	233	548	487
154.706	0	352	186	278	162	365	240	219	202	322	169	437	230	222	516	498
154.829	0	354	184	273	160	364	248	223	214	321	169	439	231	219	499	497
154.952	0	354	183	274	159	372	251	227	220	320	173	444	227	218	493	504
155.075	0	353	174	279	151	375	263	240	238	325	185	456	229	209	479	525
155.197	0	352	170	280	147	378	269	244	244	327	188	449	226	204	473	540
155.32	0	346	161	275	143	366	266	242	243	322	182	435	220	200	462	538
155.443	0	347	157	272	139	361	266	242	238	320	181	430	217	198	455	539
155.566	0	345	155	273	138	362	265	242	237	319	181	429	216	197	449	540
155.689	0	345	154	274	137	362	268	245	239	319	184	430	217	195	444	541
155.812	0	344	154	276	136	362	267	244	237	321	185	431	216	194	441	542
155.935	0	348	156	276	137	365	268	244	234	321	184	436	217	196	445	544
156.058	0	348	157	278	137	365	269	246	233	319	185	438	216	197	445	545
156.18	0	347	156	279	137	368	270	248	234	322	188	440	217	196	440	546
156.303	0	346	155	278	136	366	268	246	233	321	185	434	216	193	437	545
156.426	0	345	150	274	131	360	264	243	228	315	179	422	212	190	432	540
156.549	0	344	149	273	130	355	262	239	224	312	177	419	211	188	427	538
156.672	0	343	148	273	129	353	260	238	225	312	177	418	210	185	425	536
156.795	0	343	148	274	128	353	261	239	223	313	178	418	210	186	423	536
156.918	0	342	148	274	127	353	261	239	220	313	179	421	210	185	425	537
157.041	0	342	148	275	129	355	262	239	220	314	179	422	211	185	425	538
157.164	0	342	148	277	129	358	263	242	222	315	181	425	212	187	425	538
157.286	0	343	149	278	130	360	264	242	221	319	183	428	214	187	426	541
157.409	0	343	150	279	130	356	263	240	217	315	179	418	211	185	424	539
157.532	0	341	146	273	127	349	257	235	214	311	171	413	211	182	425	534
157.655	0	341	143	273	124	346	254	235	212	309	171	408	210	181	420	532
157.778	0	340	143	273	123	344	254	236	210	310	173	407	210	180	416	532
157.901	0	339	143	274	124	344	256	235	207	311	175	408	210	179	414	533
158.024	0	339	144	276	124	345	256	238	207	312	175	410	210	180	416	536
158.147	0	340	144	276	126	349	257	238	209	314	176	412	212	180	416	536
158.269	0	341	144	279	127	350	259	240	209	317	178	417	213	182	418	537
158.392	0	342	146	281	127	354	260	240	207	320	180	421	214	183	419	541
158.515	0	341	145	279	127	352	259	240	207	316	178	413	213	182	417	539
158.638	0	340	143	274	125	343	254	238	205	312	173	405	212	179	413	535
158.761	0	342	141	275	124	341	253	235	202	312	172	404	211	178	411	535
158.884	0	340	142	275	124	342	253	236	201	311	172	403	211	177	410	534
159.007	0	341	142	276	125	343	255	237	201	313	174	405	212	178	411	537
159.13	0	339	143	278	124	345	255	239	202	315	175	409	212	178	412	536
159.252	0	341	143	280	127	347	257	240	201	317	176	411	213	181	413	538
159.375	0	343	144	281	126	353	259	239	201	319	178	416	215	182	416	539
159.498	0	341	146	282	128	353	261	243	202	322	180	420	216	184	417	542
159.621	0	342	146	282	129	351	259	243	203	320	179	412	216	183	416	542
159.744	0	342	144	277	127	347	255	240	198	316	175	406	215	181	413	540
159.867	0	343	143	277	127	342	254	239	197	315	174	405	214	180	412	539
159.99	0	343	143	279	128	343	254	242	199	315	175	405	214	180	411	540
160.113	0	343	143	279	125	345	256	241	199	317	177	408	215	181	412	540
160.236	0	344	144	281	128	346	257	242	197	319	177	410	217	183	414	540
160.358	0	343	144	282	128	351	258	245	197	320	178	413	217	184	417	543
160.481	0	343	146	284	129	352	259	245	200	323	181	418	219	185	417	545
160.604	0	344	147	285	130	355	261	248	201	324	184	420	220	187	419	546
160.727	0	344	146	282	130	348	257	245	197	320	178	409	217	184	415	543
160.85	0	343	143	279	128	344	254	244	194	316	175	405	217	182	412	541
160.973	0	344	144	279	128	346	254	244	196	317	175	405	215	182	412	540
161.096	0	343	144	281	128	345	254	244	196	318	176	406	216	182	410	541
161.219	0	344	145	282	128	348	255	245	194	318	178	408	216	182	411	542
161.341	0	344	145	283	129	348	256	247	194	319	178	411	217	184	413	543
161.464	0	345	146	283	130	350	257	247	196	322	181	413	219	186	415	544
161.587	0	346	147	285	131	352	259	249	197	324	183	418	219	188	417	546
161.71	0	347	148	287	132	357	261	251	196	325	184	420	220	188	418	548
161.833	0	344	147	283	132	350	256	249	194	320	179	409	219	186	415	545
161.956	0	344	145	280	128	347	253	247	194	317	177	405	218	184	411	541
162.079	0	343	145	280	129	345	251	247	191	317	178	405	217	184	411	541
162.202	0	343	146	281	130	346	252	248	190	317	178	407	218	183	411	540
162.324	0	343	146	284	130	346	254	249	190	318	180	410	219	184	412	542
162.447	0	344	147	285	130	347	254	251	191	319	182	411	221	185	412	543
162.57	0	343	148	286	130	351	255	251	191	321	184	413	221	188	414	544
162.693	0	345	149	287	132	354	256	253	190	323	184	416	222	188	416	545
162.816	0	345	149	289	133	354	257	255	191	322	187	417	223	188	418	547
162.939	0	345	148	284	131	350	253	253	190	318	182	408	220	186	414	544
163.062	0	344	147	282	131	346	251	252	188	316	180	406	220	186	413	543
163.185	0	345	147	282	131	347	251	250	187	316	180	406	219	185	412	543
163.308	0	343	147	283	130	347	251	251	186	317	181	408	221	186	413	543
163.43	0	345	148	285	132	348	252	253	189	318	183	410	221	187	413	544
163.553	0	345	149	286	133	350	253	253	188	320	184	411	223	189	415	546
163.676	0	347	149	288	133	351	254	254	186	321	185	415	223	190	418	548
163.799	0	347	150	290	135	355	257	258	187	323	189	418	225	191	419	551
163.922	0	346	151	288	134	354	255	256	189	321	186	413	223	189	418	548
164.045	0	347	148	283	131	346	251	254	185	316	183	404	222	190	415	547
164.168	0	345	146	282	131	345	249	253	183	315	181	405	221	188	413	545
164.291	0	345	147	282	130	343	249	252	184	315	181	405	221	187	415	546
164.413	0	345	148	285	133	345	250	253	185	317	182	407	223	188	418	547
164.536	0	347	149	286	133	347	251	254	184	317	183	408	224	191	419	549
164.659	0	346	149	287	132	348	252	254	183	319	184	411	225	191	421	550
164.782	0	347	149	287	134	350	251	256	184	321	186	415	227	193	425	551
164.905	0	347	151	290	135	354	255	259	188	324	189	419	227	194	427	553
165.028	0	348	150	286	134	350	253	257	185	320	186	409	226	195	424	551
165.151	0	346	147	282	133	343	250	255	182	317	184	403	224	193	422	549
165.274	0	345	147	282	130	341	248	255	182	315	183	402	223	192	422	548
165.396	0	344	146	283	131	342	247	254	183	315	182	406	224	190	421	549
165.519	0	345	147	284	131	343	248	255	182	317	183	407	225	191	422	551
165.642	0	347	147	287	133	344	250	255	180	318	184	408	225	192	424	551
165.765	0	346	147	286	132	347	252	256	182	320	186	410	226	193	426	553
165.888	0	348	148	287	134	349	254	256	185	323	188	413	228	196	427	554
166.011	0	347	150	290	134	352	255	258	185	325	190	418	229	196	429	557
166.134	0	350	148	285	133	345	252	256	181	319	187	407	226	197	426	554
166.257	0	347	146	283	132	342	248	254	181	316	187	402	225	196	426	554
166.38	0	347	145	283	131	340	248	254	181	317	188	401	225	197	425	554
166.502	0	346	146	284	132	339	248	253	180	317	185	405	226	192	424	554
166.625	0	349	146	285	133	342	249	253	179	318	186	408	226	195	426	556
166.748	0	348	146	285	133	345	250	255	181	320	187	409	226	196	428	559
166.871	0	348	148	287	134	345	250	256	182	322	189	412	228	198	429	558
166.994	0	351	149	288	135	346	252	258	181	323	191	415	229	199	430	562
167.117	0	351	148	287	134	346	251	256	178	320	191	409	227	200	429	560
167.24	0	349	145	283	133	338	247	254	179	316	189	401	225	199	427	557
167.363	0	349	144	282	131	334	245	252	179	316	188	398	226	198	425	556
167.485	0	350	144	283	131	335	245	251	177	315	189	399	226	197	424	555
167.608	0	352	145	284	131	337	247	252	177	317	188	402	224	196	425	555
167.731	0	349	145	285	132	339	247	252	179	317	189	403	225	197	425	557
167.854	0	350	145	285	132	340	248	254	180	319	189	407	226	197	426	558
167.977	0	350	146	287	134	343	249	254	178	322	191	410	227	199	428	559
168.1	0	351	148	288	134	344	251	256	177	323	194	413	228	199	429	562
168.223	0	349	147	286	134	339	249	253	179	318	193	403	226	201	427	559
168.346	0	350	144	282	131	335	245	251	178	314	190	397	225	199	424	557
168.468	0	353	145	283	132	332	244	249	175	314	190	398	224	198	423	557
168.591	0	352	146	284	131	334	245	250	174	313	190	398	224	197	422	556
168.714	0	351	144	283	133	334	244	250	177	315	191	400	224	198	423	556
168.837	0	352	146	285	132	337	246	250	177	316	190	403	225	198	423	557
168.96	0	353	146	286	133	337	246	251	176	318	190	408	225	197	424	558
169.083	0	352	147	288	134	339	247	252	176	319	192	410	227	199	426	560
169.206	0	354	147	288	135	342	249	253	178	320	193	412	227	198	428	560
169.329	0	351	146	285	132	336	245	250	178	316	192	400	224	200	424	557
169.452	0	351	145	283	132	333	243	249	174	313	190	398	224	199	425	556
169.574	0	350	145	283	131	333	244	248	173	314	190	398	224	198	423	556
169.697	0	352	144	283	132	333	244	249	175	316	191	400	224	198	424	556
169.82	0	351	144	285	132	335	245	250	176	317	193	400	224	199	426	557
169.943	0	352	145	286	133	335	246	251	174	318	190	407	226	198	426	558
170.066	0	351	146	288	133	338	247	252	175	320	192	410	226	198	428	561
170.189	0	351	148	290	135	340	249	253	177	322	195	413	226	200	429	561
170.312	0	352	147	288	133	338	247	252	177	318	196	402	226	202	428	560
170.435	0	350	143	283	133	332	244	250	173	315	191	398	225	199	424	558
170.557	0	351	143	282	131	329	242	247	173	314	192	396	223	199	425	559
170.68	0	350	144	283	131	330	243	249	174	314	192	397	223	198	424	558
170.803	0	350	142	283	132	330	244	249	175	316	194	399	224	200	425	559
170.926	0	352	144	285	131	331	245	250	173	317	194	401	225	201	426	561
171.049	0	350	144	286	133	332	245	250	173	319	194	405	226	201	428	562
171.172	0	352	145	288	133	336	247	252	176	322	197	408	227	202	429	563
171.295	0	353	147	288	134	339	249	254	176	323	197	414	227	201	432	566
171.418	11	352	145	287	133	331	245	251	172	316	196	400	225	204	428	562
171.54	0	351	142	283	131	327	242	249	172	315	193	397	225	202	427	563
171.663	0	353	143	282	131	325	242	250	173	314	194	397	224	200	427	562
171.786	0	353	142	281	132	327	242	250	173	315	193	399	226	202	428	562
171.909	0	354	143	283	132	328	243	249	172	317	195	400	226	203	429	563
172.032	0	353	143	284	132	331	244	252	172	317	197	401	227	203	430	565
172.155	0	353	144	285	133	330	244	253	174	319	198	405	227	205	431	567
172.278	0	354	145	287	134	333	245	253	173	322	200	408	228	207	433	569
172.401	0	357	145	287	135	333	247	252	173	320	198	406	228	205	432	568
172.524	0	353	143	283	132	326	242	251	172	315	195	399	226	202	429	566
172.646	0	353	142	283	132	323	241	249	172	315	195	398	226	202	428	567
172.769	0	354	141	281	131	325	241	249	171	315	195	399	226	201	428	565
172.892	0	355	141	282	131	324	241	252	171	316	195	399	226	203	429	566
173.015	0	354	142	283	133	327	242	250	172	317	197	401	227	203	430	566
173.138	0	353	143	286	133	329	243	251	173	319	199	403	227	205	431	567
173.261	0	354	144	286	133	331	244	253	172	321	200	407	228	206	431	568
173.384	0	356	145	288	136	332	246	254	172	322	205	406	229	209	431	570
173.507	0	355	143	285	132	326	242	250	171	316	197	398	227	204	428	566
173.629	0	354	141	282	131	321	238	249	170	314	194	394	226	200	426	563
173.752	0	353	138	280	130	321	239	247	168	313	195	394	226	200	423	562
173.875	0	353	139	281	130	319	239	247	168	312	194	395	225	201	424	562
173.998	0	354	139	282	131	321	239	248	169	313	196	395	225	201	425	563
174.121	0	354	141	283	131	323	239	250	170	315	198	397	225	202	424	563
174.244	0	356	142	285	132	324	241	249	169	316	199	401	226	203	425	565
174.367	0	354	143	286	133	326	242	250	169	318	208	397	227	210	426	567
174.49	0	356	142	287	133	329	243	251	170	317	202	402	227	203	427	567
174.612	0	354	140	282	130	318	238	248	168	311	195	391	225	200	423	563
174.735	0	353	138	280	128	314	236	245	165	310	194	390	223	199	420	561
174.858	0	355	137	281	128	315	236	245	165	310	193	389	222	198	418	561
174.981	0	353	137	281	129	316	235	244	167	310	194	389	221	197	419	560
175.104	0	352	138	282	128	315	236	245	167	312	195	391	222	199	419	562
175.227	0	354	138	282	128	319	237	244	164	312	196	393	222	200	419	562
175.35	0	353	140	285	129	320	237	246	165	314	198	396	223	201	421	564
175.473	0	354	140	287	131	322	238	248	168	314	203	393	224	204	421	564
175.596	0	353	138	283	127	315	234	242	164	309	193	388	221	198	417	560
175.718	0	352	137	280	125	309	233	241	163	306	191	385	220	196	415	559
175.841	0	350	134	278	126	310	231	240	163	306	192	384	219	196	413	559
175.964	0	350	135	279	126	311	231	240	163	305	193	385	218	195	414	559
176.087	0	351	135	281	126	311	232	240	163	308	194	386	220	197	415	559
176.21	0	351	135	282	127	312	233	241	161	308	194	389	219	198	415	560
176.333	0	353	137	284	127	314	233	242	163	309	202	386	221	205	416	561
176.456	0	353	137	284	129	317	235	242	164	310	201	391	220	202	418	563
176.579	0	351	135	282	126	312	231	239	162	306	194	385	219	197	414	560
176.701	0	351	133	278	125	306	229	236	160	302	189	381	218	195	412	559
176.824	0	350	132	277	124	305	228	236	161	302	189	380	217	194	411	558
176.947	0	350	133	277	124	307	228	236	161	302	191	381	217	195	411	558
177.07	0	349	132	278	124	306	229	236	161	303	192	383	217	195	412	558
177.193	0	351	134	280	125	307	230	237	159	305	192	385	217	196	412	560
177.316	0	351	135	281	125	310	230	239	160	306	200	382	219	204	414	561
177.439	0	352	136	283	126	312	231	239	162	308	203	387	219	205	415	562
177.562	0	352	136	282	127	310	230	237	161	307	194	387	220	197	415	561
177.684	0	351	133	278	123	305	227	236	158	301	190	382	218	195	412	558
177.807	0	349	131	277	123	303	227	235	158	300	189	381	216	195	410	558
177.93	0	348	132	276	124	304	226	234	160	301	190	382	216	195	409	559
178.053	0	348	133	279	123	305	227	236	159	303	191	382	218	196	411	558
178.176	0	349	133	279	125	306	228	235	159	303	191	385	218	196	411	559
178.299	0	350	133	280	126	308	228	237	160	304	199	382	218	205	413	560
178.422	0	350	134	282	125	309	230	238	162	307	203	386	219	205	414	561
178.545	0	348	133	280	125	309	229	237	160	305	194	386	219	197	412	559
178.668	0	349	131	277	123	303	227	234	157	301	190	381	217	195	409	556
178.79	0	350	129	275	123	302	225	235	159	300	189	380	217	194	409	555
178.913	0	349	130	275	123	302	225	235	158	299	190	381	217	195	408	555
179.036	0	350	131	276	123	304	227	235	159	302	190	383	217	195	409	555
179.159	0	349	132	278	124	304	227	237	157	302	191	384	217	196	410	556
179.282	0	350	133	280	124	308	227	237	159	303	199	381	218	203	411	557
179.405	0	350	133	280	125	310	229	239	161	306	202	385	219	204	412	558
179.528	0	350	132	278	125	309	229	237	159	304	194	387	219	197	411	558
179.651	0	349	131	276	123	301	225	235	156	298	190	381	217	195	408	555
179.773	0	348	128	275	123	300	224	234	157	297	189	380	216	194	407	554
179.896	0	348	129	274	122	299	224	233	159	298	189	380	217	194	406	553
180.019	0	349	129	275	123	301	224	234	157	299	190	382	217	193	407	553
180.142	0	348	128	275	123	303	224	234	156	300	189	382	218	195	408	554
180.265	0	349	130	277	123	304	226	235	158	302	195	382	218	200	411	556
180.388	0	350	131	278	125	306	226	236	159	304	197	385	218	201	413	557
180.511	0	349	132	279	125	307	227	236	159	305	197	385	220	201	412	558
180.634	0	349	129	275	124	303	225	235	156	299	189	382	218	196	409	555
180.756	0	349	127	273	123	300	222	233	157	298	188	379	217	195	407	553
180.879	0	347	127	273	122	298	222	234	158	298	189	380	217	194	407	554
181.002	0	348	128	273	123	299	224	233	156	300	190	381	218	194	407	555
181.125	0	349	128	274	122	300	224	235	156	301	189	382	218	196	408	556
181.248	0	348	129	276	123	301	225	236	159	303	198	378	218	203	410	556
181.371	0	349	129	276	123	304	226	236	159	305	200	381	220	204	410	557
181.494	0	348	130	278	125	307	228	237	158	304	197	385	221	201	411	558
181.617	0	349	127	274	123	299	224	234	157	300	190	382	219	196	408	556
181.74	0	348	127	272	121	296	222	232	157	298	189	379	218	195	406	554
181.862	0	348	126	271	121	295	221	234	158	299	190	380	218	194	406	553
181.985	0	347	126	271	122	297	223	233	156	300	188	380	218	196	406	554
182.108	0	349	126	273	121	296	223	234	157	300	190	381	218	196	408	554
182.231	0	348	126	274	122	300	223	235	158	302	195	381	219	200	408	556
182.354	0	349	127	276	124	302	225	235	158	304	199	380	219	204	411	558
182.477	0	349	128	277	124	304	227	237	159	306	200	383	220	205	412	558
182.6	0	348	127	276	124	301	224	234	157	301	192	384	219	197	409	557
182.723	0	348	126	272	122	297	220	233	157	298	189	380	218	196	408	555
182.845	0	348	124	271	122	295	220	233	157	299	189	379	219	195	406	554
182.968	0	346	125	271	122	295	221	232	156	299	189	380	218	196	407	553
183.091	0	348	124	272	122	295	221	233	156	300	189	380	219	196	407	554
183.214	0	348	126	274	123	297	222	234	157	300	194	379	219	200	408	555
183.337	0	348	126	275	123	299	223	235	158	302	199	379	219	205	410	556
183.46	0	347	127	277	123	303	225	235	157	305	200	382	220	206	412	557
183.583	0	349	129	278	125	306	227	237	159	306	198	387	221	203	413	558
183.706	0	347	127	273	123	299	223	235	159	301	191	383	220	198	410	555
183.828	0	347	125	272	122	296	221	234	158	300	190	381	220	196	409	554
183.951	0	346	125	272	122	295	221	233	155	300	191	381	219	197	408	554
184.074	0	347	126	273	122	298	221	233	157	300	191	382	219	196	409	554
184.197	0	347	126	274	124	300	222	235	158	302	194	380	220	201	410	553
184.32	0	348	127	276	124	302	224	235	159	304	199	380	221	205	411	554
184.443	0	348	128	277	125	303	225	237	157	306	201	383	222	206	412	555
184.566	0	349	131	280	126	306	226	239	159	308	202	386	223	207	413	557
184.689	0	347	129	278	125	302	223	237	160	303	194	387	221	199	410	554
184.812	0	347	127	273	123	298	222	233	157	301	191	382	219	197	408	552
184.934	0	347	125	273	122	296	221	233	155	299	189	381	219	195	406	550
185.057	0	346	126	273	122	296	221	233	156	300	190	381	219	195	407	550
185.18	0	346	125	274	123	299	221	233	158	300	192	383	220	196	407	549
185.303	0	347	127	276	124	300	222	234	158	303	195	382	220	200	408	549
185.426	0	349	128	277	123	303	223	235	156	305	200	381	221	204	409	551
185.549	0	348	129	279	125	305	225	236	158	307	202	385	221	206	410	553
185.672	0	347	131	280	127	306	227	238	160	307	201	389	222	203	411	552
185.795	0	347	128	277	123	300	221	233	157	302	193	384	221	197	408	549
185.917	0	346	127	275	122	299	220	232	155	299	190	381	220	196	405	546
186.04	0	346	126	274	123	297	220	231	155	299	191	382	220	196	406	546
186.163	0	345	127	275	122	301	221	234	157	300	191	383	220	197	407	546
186.286	0	345	128	276	124	302	222	234	157	303	191	385	220	198	407	546
186.409	0	346	129	278	125	303	222	234	156	303	196	384	221	202	409	547
186.532	0	346	129	280	125	304	224	235	156	304	201	385	221	206	410	548
186.655	0	347	131	281	127	307	225	237	159	307	201	390	222	204	410	548
186.778	0	346	130	278	125	304	222	235	157	302	193	387	222	199	408	546
186.9	0	346	129	276	125	299	221	233	155	300	191	384	220	198	406	544
187.023	0	345	127	276	124	300	221	233	156	300	192	384	220	197	407	543
187.146	0	345	128	275	124	301	220	233	157	302	192	385	221	199	407	544
187.269	0	344	129	276	125	301	221	234	157	303	196	384	221	203	408	543
187.392	0	346	129	279	125	304	223	234	157	305	200	384	221	208	409	545
187.515	0	345	130	279	126	307	225	236	157	307	203	387	223	208	410	546
187.638	0	346	130	281	128	310	226	237	160	308	201	391	223	206	412	547
187.761	0	345	130	277	126	302	223	234	157	303	194	388	223	200	409	544
187.884	0	345	129	276	124	300	221	233	155	301	191	385	221	200	407	543
188.006	0	344	127	275	125	300	220	232	157	300	192	385	221	199	408	542
188.129	0	344	128	275	123	301	221	233	158	302	193	386	222	201	409	544
188.252	0	345	128	277	126	302	222	234	158	303	194	388	222	202	410	544
188.375	0	347	129	277	126	304	223	234	156	305	201	384	223	209	412	545
188.498	0	346	130	279	127	304	224	235	157	306	202	388	224	210	414	548
188.621	0	344	132	280	128	307	225	238	160	308	201	390	224	207	414	547
188.744	0	346	130	276	126	302	222	234	157	303	194	389	222	203	411	545
188.867	0	344	129	274	125	300	221	233	155	301	193	385	222	200	409	543
188.989	0	343	128	275	124	299	221	232	156	302	192	385	222	200	410	543
189.112	0	345	128	273	124	299	221	232	157	302	192	387	222	200	409	542
189.235	0	345	129	275	124	301	222	232	156	302	193	386	221	200	409	542
189.358	0	346	129	276	124	300	222	233	155	303	193	388	221	200	410	543
189.481	0	345	128	277	125	301	223	233	157	304	200	382	223	207	411	543
189.604	0	345	129	277	125	302	223	233	157	303	194	386	222	201	408	542
189.727	0	344	129	274	122	295	219	229	155	298	189	381	219	197	405	538
189.85	0	344	127	273	121	291	217	227	152	297	188	378	218	195	403	536
189.972	0	341	126	273	120	292	216	227	153	296	189	377	217	195	400	535
190.095	0	341	125	272	122	293	216	226	154	297	189	377	217	194	400	534
190.218	0	342	125	273	122	293	218	226	151	297	189	378	218	193	400	533
190.341	0	343	126	274	120	294	218	226	153	298	190	378	218	195	400	534
190.464	0	342	126	276	121	295	218	228	154	298	197	375	217	201	401	535
190.587	0	341	126	275	122	294	218	226	154	297	189	377	216	193	398	533
190.71	0	341	124	272	119	287	214	224	150	293	186	370	214	191	395	527
190.833	0	339	123	271	118	286	213	221	148	292	184	368	214	188	392	525
190.956	0	339	123	271	116	285	212	222	149	290	184	368	212	188	391	524
191.078	0	338	121	269	117	284	212	220	150	291	186	370	212	188	390	524
191.201	0	339	123	272	117	287	213	221	149	292	186	371	213	187	391	524
191.324	0	341	124	272	118	289	213	222	149	293	186	373	213	189	392	525
191.447	0	340	125	274	119	291	215	224	151	295	195	371	214	197	393	526
191.57	0	339	126	274	119	292	214	225	152	294	189	376	214	190	392	525
191.693	0	339	123	271	117	286	212	221	149	289	185	369	212	187	389	522
191.816	0	340	122	271	117	283	210	221	148	289	183	369	211	186	387	520
191.939	0	337	122	269	117	281	210	219	149	289	184	368	211	186	387	520
192.061	0	338	123	270	117	285	210	221	150	290	186	371	210	186	388	520
192.184	0	339	122	270	118	286	212	223	149	291	185	371	212	187	388	520
192.307	0	337	123	272	118	288	213	223	148	293	194	369	212	194	390	523
192.43	0	339	124	274	118	291	214	225	151	294	196	372	213	196	392	524
192.553	0	339	125	273	119	289	214	225	152	292	189	373	213	190	390	522
192.676	0	339	123	270	118	285	211	222	149	290	186	370	211	187	388	520
192.799	0	338	123	268	117	284	211	221	149	288	185	370	211	186	386	519
192.922	0	337	123	269	118	286	210	221	150	290	186	370	210	186	387	520
193.044	0	337	122	270	117	286	212	223	151	291	187	373	211	187	388	520
193.167	0	339	123	270	118	287	213	224	150	293	190	372	212	192	389	522
193.29	0	339	124	272	119	291	213	225	152	295	195	372	212	197	391	524
193.413	0	339	125	274	121	294	215	229	154	297	198	376	214	198	393	526
193.536	0	339	126	274	121	294	216	228	154	296	192	380	215	191	394	527
193.659	0	340	124	271	120	291	212	225	151	293	189	374	212	190	391	524
193.782	0	340	123	270	118	289	212	225	151	291	187	373	212	189	390	523
193.905	0	340	125	270	119	288	212	225	153	291	189	374	212	189	390	524
194.028	0	339	124	268	120	289	213	227	153	293	189	376	213	190	393	525
194.15	0	340	125	271	120	293	214	226	152	295	195	372	214	198	392	527
194.273	0	339	125	272	122	293	215	229	153	297	197	374	215	199	395	529
194.396	0	341	126	274	121	295	217	229	156	299	200	378	216	201	398	531
194.519	0	341	128	276	123	299	219	232	157	302	201	381	218	201	399	532
194.642	0	341	128	273	122	296	218	230	153	297	192	381	216	194	397	530
194.765	0	339	126	270	121	294	215	228	154	296	190	378	215	193	395	530
194.888	0	341	125	272	120	293	214	230	155	297	192	378	215	193	397	530
195.011	0	340	127	273	122	295	216	229	155	299	192	379	216	193	397	530
195.133	0	342	126	273	122	295	216	230	154	299	192	381	216	195	398	532
195.256	0	342	127	274	123	298	218	230	156	301	200	377	217	201	400	533
195.379	0	343	127	275	123	301	219	233	157	304	201	380	219	203	402	535
195.502	0	343	130	279	126	304	222	234	159	306	200	386	219	201	403	537
195.625	0	343	129	275	123	299	219	232	156	301	194	382	217	195	400	535
195.748	0	340	126	272	121	295	217	230	156	299	191	378	218	195	399	533
195.871	0	343	127	272	121	294	216	228	156	300	191	379	217	193	398	533
195.994	0	344	127	271	123	294	218	230	156	301	191	380	217	194	399	532
196.116	0	342	127	274	122	297	219	231	155	302	192	381	218	193	400	534
196.239	0	343	127	275	124	300	221	231	158	304	200	377	218	201	401	535
196.362	0	343	130	276	124	301	222	233	160	306	202	380	220	202	403	535
196.485	0	346	130	278	125	306	224	236	159	308	204	383	220	203	403	538
196.608	0	343	130	277	123	302	221	234	158	304	195	384	220	195	402	536
196.731	0	343	128	274	121	296	219	230	157	301	192	380	218	193	400	534
196.854	0	342	128	274	122	296	218	230	158	302	191	378	218	193	400	533
196.977	0	343	127	273	122	295	219	230	157	302	192	380	218	193	400	533
197.1	0	344	129	275	122	298	221	230	157	302	193	382	218	193	400	534
197.222	0	344	128	276	123	298	221	231	158	304	198	381	219	198	402	535
197.345	0	345	130	278	123	302	222	234	160	307	203	380	221	202	403	537
197.468	0	343	130	280	125	305	225	236	159	309	203	384	221	204	405	538
197.591	0	347	132	280	126	304	225	234	159	306	197	388	220	197	406	538
197.714	0	344	130	276	123	298	220	232	159	303	194	382	220	194	402	536
197.837	0	343	128	275	121	298	219	231	159	302	194	382	218	195	402	534
197.96	0	342	129	276	121	296	221	232	157	303	194	383	219	195	402	535
198.083	0	345	128	277	122	297	221	232	157	303	194	383	219	195	402	536
198.205	0	345	129	278	123	301	222	234	160	305	198	382	220	200	404	537
198.328	0	345	130	279	124	303	224	235	161	308	204	382	222	204	405	539
198.451	0	346	131	281	126	305	226	237	160	310	205	386	222	206	406	540
198.574	0	344	131	279	124	302	224	234	159	305	196	386	220	197	405	539
198.697	0	344	130	275	122	295	220	233	159	302	193	382	219	196	402	536
198.82	0	343	128	276	123	297	220	232	159	302	193	382	218	195	401	536
198.943	0	343	129	275	123	296	221	232	157	303	194	382	218	196	402	537
199.066	0	343	128	274	123	299	221	234	158	303	194	384	219	196	402	538
199.188	0	345	129	276	124	300	223	234	160	304	201	379	219	203	405	538
199.311	0	343	129	277	124	302	223	235	161	307	204	382	220	204	405	539
199.434	0	346	130	280	125	306	225	235	160	309	205	386	221	206	406	541
199.557	0	345	130	279	124	303	224	235	160	304	197	387	220	199	406	540
199.68	0	343	128	275	124	296	220	232	160	301	194	382	219	196	402	536
199.803	0	342	127	273	122	295	219	230	158	301	192	381	219	195	400	535
199.926	0	343	127	275	121	293	220	231	157	302	192	381	217	195	401	535
200.049	0	344	126	275	123	296	221	230	157	301	193	382	217	196	401	535
200.172	0	343	127	276	122	297	220	231	159	303	197	381	218	199	401	536
200.294	0	344	127	276	122	301	221	233	160	305	201	379	219	204	402	536
200.417	0	343	128	277	124	301	223	233	159	306	203	382	220	205	404	538
200.54	0	343	128	278	123	300	223	232	159	303	195	384	218	197	403	537
200.663	0	342	126	275	120	295	219	232	159	301	192	381	217	196	399	534
200.786	0	343	125	273	119	294	219	230	157	300	191	379	218	194	399	532
200.909	0	341	125	273	120	293	219	229	156	301	192	380	217	195	398	532
201.032	0	343	126	274	121	296	220	230	158	302	193	381	217	194	399	533
201.155	0	342	125	275	120	297	220	232	159	302	197	379	217	198	399	533
201.277	0	342	125	276	122	299	222	231	159	305	197	380	218	199	400	536
201.4	0	343	127	278	121	302	222	233	158	306	202	381	219	204	402	537
201.523	0	344	127	277	122	299	223	232	160	304	196	384	219	195	401	535
201.646	0	341	125	274	120	293	220	230	160	300	193	378	217	194	398	532
201.769	0	342	124	272	118	290	217	228	157	300	191	377	216	191	395	530
201.892	0	342	123	272	119	292	219	228	157	300	191	376	217	192	396	531
202.015	0	342	124	273	118	293	219	228	157	299	191	379	217	193	397	531
202.138	0	340	123	273	118	293	220	230	159	303	195	376	217	195	397	532
202.26	0	343	125	275	120	298	221	230	159	304	199	377	219	200	399	533
202.383	0	342	126	277	121	300	223	232	158	306	201	380	219	201	400	536
202.506	0	342	127	278	123	301	224	234	161	307	200	384	220	200	402	538
202.629	0	340	126	275	120	296	221	231	161	303	193	381	219	193	398	534
202.752	0	342	124	272	118	291	219	230	158	300	191	378	217	192	397	532
202.875	0	341	123	272	119	292	220	228	157	301	190	377	217	192	396	533
202.998	0	340	123	274	119	294	219	229	159	300	191	379	216	191	396	533
203.121	0	340	124	273	119	295	220	228	159	303	192	381	218	192	397	534
203.244	0	342	123	275	120	296	221	230	159	304	196	379	218	197	399	535
203.366	0	342	125	276	120	298	223	231	158	306	200	378	219	201	401	537
203.489	0	342	126	278	121	301	225	233	162	309	199	384	220	199	401	539
203.612	0	341	126	276	120	297	223	231	160	304	193	382	219	194	398	537
203.735	0	341	123	273	119	293	220	229	158	302	191	380	218	192	397	534
203.858	0	342	123	273	118	293	220	228	159	302	190	378	217	192	397	535
203.981	0	340	124	273	118	295	220	229	160	302	192	379	217	192	398	536
204.104	0	340	123	273	119	295	222	229	160	304	194	382	218	192	398	537
204.227	0	342	124	275	119	296	222	231	160	306	197	380	219	198	400	538
204.349	0	341	125	278	119	300	225	232	161	307	202	380	220	203	402	540
204.472	0	343	126	278	122	301	226	234	162	309	204	383	220	203	403	543
204.595	0	342	127	279	122	302	226	233	163	309	196	387	219	196	403	542
204.718	0	341	126	275	119	297	223	230	160	304	193	380	218	195	400	540
204.841	0	340	123	273	118	295	222	230	159	303	192	379	218	194	399	539
204.964	0	341	123	274	119	294	221	229	160	304	192	378	218	194	398	539
205.087	0	341	124	275	118	296	222	231	161	305	194	381	218	194	400	540
205.21	0	343	124	275	120	298	223	230	159	306	196	379	219	197	400	541
205.332	0	343	124	276	120	298	225	232	161	307	201	379	220	203	402	543
205.455	0	343	126	279	121	300	226	232	163	310	203	382	220	204	403	545
205.578	0	345	128	281	123	304	228	236	164	312	205	386	221	206	405	546
205.701	0	343	127	279	122	301	227	233	162	307	196	387	221	197	404	544
205.824	0	341	124	276	119	297	223	232	161	304	193	380	219	195	400	543
205.947	0	343	125	275	118	296	224	231	162	305	193	380	218	195	401	542
206.07	0	344	125	276	119	297	222	231	160	305	195	382	219	195	401	542
206.193	0	342	126	276	119	296	224	231	160	306	195	383	219	196	402	544
206.316	0	341	125	276	120	298	225	232	162	308	201	379	219	203	403	546
206.438	0	343	126	278	121	302	227	234	165	310	204	381	220	204	404	546
206.561	0	343	127	280	122	304	227	234	162	313	205	384	222	205	406	548
206.684	0	345	127	280	122	302	229	234	163	311	201	385	222	201	405	548
206.807	0	342	125	276	120	298	225	233	162	306	195	383	220	196	402	546
206.93	0	341	124	275	119	294	224	231	163	305	194	382	220	196	400	544
207.053	1	343	125	275	120	297	224	232	161	307	194	383	219	196	401	544
207.176	0	344	126	277	119	298	224	232	161	308	196	385	219	197	403	545
207.299	0	343	125	278	120	299	225	232	163	309	202	380	220	204	402	546
207.421	0	344	126	279	122	300	227	234	165	311	204	382	220	205	404	546
207.544	0	346	127	281	122	304	228	236	163	313	205	385	222	206	405	549
207.667	0	346	128	282	123	308	231	237	164	315	208	389	222	207	407	549
207.79	0	343	129	280	123	302	227	234	164	309	198	388	222	198	404	547
207.913	0	342	125	276	120	296	226	232	163	307	195	384	221	196	401	545
208.036	0	343	125	276	119	296	225	232	162	308	195	383	219	196	401	544
208.159	0	345	125	278	120	296	225	233	162	308	195	385	219	195	402	544
208.282	0	344	125	277	121	298	226	233	164	310	196	387	221	196	402	546
208.404	0	345	126	279	120	302	227	234	165	311	201	385	221	201	403	546
208.527	0	345	127	280	122	305	228	235	162	314	205	386	223	206	405	547
208.65	0	344	127	282	124	306	230	238	164	315	208	388	223	206	406	549
208.773	0	347	130	283	125	308	232	240	167	317	207	394	223	204	408	550
208.896	0	346	127	280	122	301	229	237	165	311	199	389	222	199	405	547
209.019	0	344	126	277	121	300	227	235	162	309	195	387	221	197	402	546
209.142	0	344	126	278	122	299	227	235	162	309	196	386	220	198	403	545
209.265	0	343	128	278	121	301	227	235	163	310	197	388	221	197	404	546
209.388	0	345	126	279	122	302	228	236	164	312	198	390	222	198	405	547
209.51	0	346	127	280	122	303	230	237	164	313	205	385	223	206	406	549
209.633	0	346	128	282	124	306	230	238	164	315	207	388	224	208	408	551
209.756	0	347	130	284	124	310	232	240	167	316	209	390	223	208	409	551
209.879	0	346	128	281	124	304	229	237	165	312	198	389	221	199	406	548
210.002	0	345	125	277	121	299	227	235	162	309	195	386	221	198	405	546
210.125	0	344	126	278	121	298	227	235	162	309	195	385	221	198	404	547
210.248	0	344	126	278	122	301	227	235	165	310	197	387	220	198	405	546
210.371	0	346	127	280	122	302	227	236	164	312	200	384	221	202	405	547
210.493	0	345	126	280	122	305	230	237	164	312	206	384	222	206	407	548
210.616	0	345	128	281	123	307	231	238	166	315	208	387	222	207	409	549
210.739	0	346	128	283	125	307	232	240	168	317	209	390	224	209	409	551
210.862	0	348	131	284	124	310	234	240	166	316	206	392	224	205	410	551
210.985	0	346	127	279	123	302	230	238	164	311	198	388	222	199	407	548
211.108	0	344	126	277	121	300	227	234	165	309	195	386	220	199	405	547
211.231	0	344	126	278	122	301	228	237	165	310	197	385	221	199	405	546
211.354	0	344	127	279	122	303	228	236	164	311	198	388	221	199	405	548
211.476	0	347	127	279	123	303	230	238	163	312	205	382	222	207	406	549
211.599	0	345	127	281	125	306	231	240	166	313	206	386	223	207	407	550
211.722	0	347	128	283	124	308	232	241	167	316	208	389	224	209	408	552
211.845	0	348	130	284	126	310	234	243	168	319	211	393	224	210	411	554
211.968	0	347	131	286	126	311	235	242	166	317	207	394	224	205	411	553
212.091	0	347	129	281	123	305	232	240	166	312	198	389	223	201	407	551
212.214	0	346	127	279	123	305	230	239	167	312	198	388	221	199	406	550
212.337	0	347	129	280	124	303	231	239	165	312	198	389	223	200	406	549
212.46	0	348	128	280	123	307	232	238	165	314	199	391	223	201	408	550
212.582	0	347	127	281	125	309	234	241	168	315	206	385	223	207	409	551
212.705	0	347	128	282	126	310	235	243	168	317	209	389	224	209	410	553
212.828	0	351	130	284	125	312	236	242	168	320	210	392	225	211	411	553
212.951	0	350	131	286	127	317	239	245	169	321	212	395	227	211	413	556
213.074	0	348	130	284	126	312	236	243	169	317	202	394	224	203	410	554
213.197	0	347	128	280	124	308	233	242	167	315	199	390	224	200	407	551
213.32	0	347	128	280	125	307	233	242	166	314	198	390	223	200	407	550
213.443	0	348	127	281	124	308	235	241	167	315	200	390	223	199	406	552
213.565	0	347	128	281	124	308	236	242	168	316	204	389	223	204	407	551
213.688	0	349	128	282	126	309	237	243	170	319	204	391	225	205	408	552
213.811	0	349	130	285	126	314	239	244	168	321	210	391	225	208	410	554
213.934	0	350	130	286	127	314	240	246	169	322	212	394	226	210	411	556
214.057	0	351	132	288	131	317	242	249	172	323	210	398	226	208	412	556
214.18	0	350	130	283	125	311	236	243	171	318	201	393	225	201	409	553
214.303	0	348	127	281	124	306	236	242	167	316	199	389	223	201	406	551
214.426	0	349	127	280	123	307	236	240	168	316	199	390	223	198	407	551
214.548	0	348	126	280	124	307	236	242	169	318	200	391	223	200	407	552
214.671	0	348	127	282	123	308	237	241	170	319	203	389	224	205	408	552
214.794	0	350	128	283	125	308	238	242	168	320	208	388	223	209	409	554
214.917	0	349	129	284	125	312	239	243	170	322	209	392	225	210	411	555
215.04	0	349	131	285	127	316	240	246	171	324	213	395	225	210	414	559
215.163	0	350	130	287	127	318	242	246	172	325	210	398	227	207	414	560
215.286	0	349	129	283	124	311	237	242	168	319	201	394	224	201	410	556
215.409	0	348	127	281	123	307	237	240	169	317	200	392	223	201	410	556
215.532	0	349	129	281	125	307	237	241	170	318	200	393	223	200	410	556
215.654	0	349	127	282	124	308	238	242	170	319	201	393	224	201	411	556
215.777	0	348	128	282	124	310	239	242	170	320	204	393	225	206	417	559
215.9	0	351	130	284	124	315	237	243	170	320	208	396	227	212	427	563
216.023	0	350	131	286	126	317	240	247	173	324	210	399	228	213	425	564
216.146	0	351	133	287	127	317	241	245	173	323	204	405	227	206	424	563
216.269	0	351	130	283	124	312	238	243	169	319	199	397	226	203	420	561
216.392	0	349	129	282	123	309	236	243	169	318	199	397	225	203	420	561
216.515	0	351	129	283	124	309	236	243	170	318	200	397	226	202	419	561
216.637	0	349	129	283	124	312	238	243	169	319	201	398	226	205	420	562
216.76	0	350	130	284	126	313	238	244	169	320	208	394	226	213	420	564
216.883	0	349	131	285	126	314	239	245	170	320	210	396	227	213	421	565
217.006	0	349	132	287	126	317	240	247	172	322	209	400	228	210	422	566
217.129	0	350	130	283	126	311	237	243	169	317	200	396	225	204	419	562
217.252	0	350	128	281	124	307	234	239	166	313	197	392	224	202	415	560
217.375	0	349	127	280	123	306	235	239	168	314	197	391	223	202	415	560
217.498	0	348	129	281	124	305	234	240	168	316	199	392	224	202	414	560
217.62	0	350	128	280	124	308	236	240	167	317	198	393	224	203	415	560
217.743	0	350	129	282	125	308	236	242	168	317	207	389	224	211	417	562
217.866	0	350	130	283	126	313	238	242	170	319	209	392	226	211	417	563
217.989	0	350	130	285	126	315	239	245	171	320	209	398	226	209	418	563
218.112	0	350	129	282	125	307	236	241	167	315	199	392	224	202	414	559
218.235	0	349	127	278	122	305	233	238	166	313	196	388	223	200	410	557
218.358	0	349	127	278	122	304	233	239	167	312	196	388	223	200	410	556
218.481	0	348	126	279	124	304	232	238	167	313	197	389	222	200	410	556
218.604	0	350	127	278	124	305	234	239	166	314	197	390	223	201	409	556
218.726	0	349	127	280	123	307	235	239	166	316	205	386	223	209	412	558
218.849	0	349	129	282	126	309	236	242	168	316	208	388	225	209	412	559
218.972	0	350	129	283	125	312	236	243	169	319	211	393	225	210	414	559
219.095	0	350	131	284	127	311	237	242	167	317	202	396	224	203	413	558
219.218	0	348	127	279	124	304	233	240	165	312	197	388	222	200	409	555
219.341	0	348	126	278	122	302	232	239	166	312	195	387	221	199	407	554
219.464	0	348	126	278	121	303	233	238	165	314	197	387	221	199	408	554
219.587	0	349	126	279	123	305	233	238	165	314	196	389	223	199	409	554
219.709	0	348	126	280	124	307	234	240	165	315	204	384	223	207	409	556
219.832	0	351	128	281	123	310	236	241	168	317	207	388	225	208	410	557
219.955	0	350	130	283	126	312	237	242	169	319	209	391	225	210	412	560
220.078	0	352	130	285	127	315	239	244	168	321	210	394	226	211	413	561
220.201	0	353	129	281	125	309	237	242	167	316	200	393	224	201	412	560
220.324	0	351	128	280	124	305	235	240	168	314	198	390	223	200	409	557
220.447	0	350	127	280	122	305	235	240	167	314	198	390	223	199	409	558
220.57	0	352	125	278	123	305	235	240	166	315	199	391	224	201	410	559
220.692	0	350	126	280	125	307	236	241	167	318	206	386	224	208	410	559
220.815	0	351	127	281	125	311	236	242	169	318	208	389	225	210	411	560
220.938	0	351	128	283	125	311	238	243	169	321	210	392	226	210	413	562
221.061	0	353	129	284	127	314	239	246	168	322	212	394	226	212	414	564
221.184	0	350	129	283	126	312	238	243	169	318	203	395	225	202	413	562
221.307	0	351	128	280	123	306	235	242	168	316	200	391	224	201	411	560
221.43	0	350	126	279	123	305	235	241	168	316	199	392	225	201	410	559
221.553	0	351	125	279	123	306	236	240	166	316	199	392	224	202	412	560
221.676	0	351	126	281	123	308	236	242	168	318	206	386	225	208	411	561
221.798	0	351	126	281	125	310	238	242	170	321	209	389	225	210	412	561
221.921	0	351	128	283	124	312	238	244	169	322	211	393	226	211	414	564
222.044	0	352	129	285	126	315	240	245	168	324	213	396	227	212	416	565
222.167	0	351	130	285	127	314	240	246	171	321	210	397	227	207	415	565
222.29	0	349	128	281	124	306	235	241	170	317	201	393	225	202	411	561
222.413	0	351	126	279	122	306	236	239	166	317	199	391	223	200	410	560
222.536	0	351	127	280	122	303	235	240	167	316	199	391	223	201	411	560
222.659	0	348	125	279	121	306	236	241	168	316	199	392	224	201	411	560
222.781	0	349	125	280	123	306	236	241	169	319	204	390	225	206	411	560
222.904	0	350	128	282	123	308	236	241	168	321	209	389	225	209	412	562
223.027	0	351	128	284	125	308	239	242	168	322	210	392	225	211	414	563
223.15	0	350	130	285	125	312	239	244	170	324	212	395	227	211	415	565
223.273	0	351	129	284	126	311	239	242	170	320	204	395	224	203	413	563
223.396	0	349	127	280	121	305	235	239	166	316	198	391	223	200	410	560
223.519	0	349	125	279	122	303	234	238	166	315	198	390	223	200	409	559
223.642	0	349	125	277	121	303	234	238	168	316	198	390	223	200	410	559
223.764	0	348	126	280	122	304	235	239	167	317	200	392	224	201	410	560
223.887	0	350	125	281	122	307	236	239	166	319	200	393	224	202	411	560
224.01	0	352	128	282	123	307	236	240	166	319	208	388	224	209	413	564
224.133	0	355	130	285	124	311	237	242	169	322	210	392	225	210	414	564
224.256	0	354	130	286	126	311	239	241	169	323	208	396	226	207	414	564
224.379	0	351	128	281	122	306	236	238	165	318	200	392	223	200	412	560
224.502	0	350	126	279	122	304	233	238	166	314	197	389	223	199	410	561
224.625	0	350	126	280	122	303	232	238	168	315	198	389	223	200	411	560
224.748	0	348	126	279	122	304	233	239	167	316	199	389	222	200	411	560
224.87	0	349	125	281	124	306	235	238	164	317	199	392	224	202	412	561
224.993	0	349	127	282	122	306	236	241	166	318	209	387	223	209	412	562
225.116	0	349	128	283	124	308	237	242	168	319	209	391	225	210	413	563
225.239	0	351	129	285	124	312	238	244	167	322	211	394	226	212	416	564
225.362	0	351	130	285	124	311	236	242	166	319	202	395	224	203	415	564
225.485	0	349	127	280	123	303	232	240	165	315	198	389	223	201	411	561
225.608	0	350	126	279	121	303	231	239	166	313	197	388	221	200	410	560
225.731	0	350	126	279	121	300	231	238	164	314	197	387	222	199	410	559
225.853	0	350	126	279	122	305	233	238	164	313	198	388	222	200	410	560
225.976	0	349	127	281	124	305	233	240	165	315	205	383	222	208	412	561
226.099	0	349	127	281	122	309	234	241	166	316	207	386	223	209	414	562
226.222	0	352	129	284	125	310	235	242	166	318	209	389	224	211	414	563
226.345	0	351	130	285	126	312	236	243	166	319	210	392	224	212	415	565
226.468	0	349	130	285	125	312	236	243	168	318	206	392	224	207	415	565
226.591	0	349	128	281	124	306	231	240	166	314	198	389	223	201	411	560
226.714	0	349	127	280	122	301	231	238	163	312	196	388	222	201	410	560
226.836	0	350	127	278	121	304	231	238	163	311	196	388	221	200	411	560
226.959	0	349	127	280	123	304	233	240	166	313	201	385	222	205	412	561
227.082	0	348	126	280	124	306	232	240	166	315	202	387	222	206	412	561
227.205	0	350	128	282	123	309	234	240	165	316	206	387	223	209	413	562
227.328	0	351	128	284	124	312	234	243	166	318	208	389	224	210	415	564
227.451	0	352	129	285	126	313	236	245	167	320	211	394	225	211	417	566
227.574	0	352	130	285	125	311	234	243	167	318	202	395	223	204	415	564
227.697	0	350	127	281	123	305	233	241	165	313	198	390	223	202	412	562
227.82	0	349	128	280	122	305	232	241	164	313	198	389	222	201	411	560
227.942	0	351	127	280	123	304	231	240	166	313	199	388	222	201	412	562
228.065	0	350	128	281	124	307	233	241	166	315	206	385	223	208	411	562
228.188	0	351	128	282	124	309	234	242	164	316	206	387	224	209	413	563
228.311	0	350	129	284	126	310	235	243	166	319	208	390	224	210	414	563
228.434	0	351	130	285	126	313	236	244	169	320	211	393	225	213	416	566
228.557	0	353	131	287	126	314	237	246	169	323	213	396	225	213	418	567
228.68	0	356	132	285	126	314	237	242	167	318	200	400	225	206	421	566
228.803	0	357	145	283	133	326	228	230	167	300	185	419	225	205	444	556
228.925	0	358	154	283	141	343	231	222	172	299	175	433	225	209	455	537
229.048	0	361	167	285	147	370	232	208	176	295	171	447	227	216	479	509
229.171	0	359	172	286	151	377	233	206	177	295	173	448	228	222	493	501
229.294	0	361	170	285	154	372	233	213	178	296	175	445	230	221	488	506
229.417	0	358	170	286	150	371	238	217	182	299	176	445	232	222	483	509
229.54	0	356	170	285	150	367	238	224	182	300	177	449	232	221	483	510
229.663	0	354	172	287	155	374	240	221	182	301	177	450	233	223	482	510
229.786	0	355	173	287	152	370	242	227	182	301	180	447	232	221	479	512
229.908	0	354	167	280	148	359	236	225	181	297	178	431	230	221	472	509
230.031	0	356	164	275	146	355	235	223	182	296	175	426	228	219	468	507
230.154	0	355	164	276	146	352	238	224	183	298	171	429	228	213	465	506
230.277	0	355	164	275	146	351	240	228	186	301	172	431	226	212	465	511
230.4	0	355	163	277	144	351	242	229	189	304	172	431	227	212	463	514
230.523	0	357	161	278	145	351	243	231	189	306	174	430	228	212	461	518
230.646	0	356	162	279	143	355	244	232	188	309	176	432	229	211	462	523
230.769	0	358	163	280	145	356	247	235	192	311	179	437	230	212	462	528
230.892	0	359	164	280	146	357	247	235	192	311	179	434	230	211	461	530
231.014	0	357	159	274	142	349	244	232	189	308	173	424	227	209	456	528
231.137	0	356	156	273	140	344	243	232	189	307	171	421	227	206	453	527
231.26	0	357	156	273	139	342	244	233	190	308	172	421	226	205	451	528
231.383	0	356	156	275	138	345	246	233	191	312	173	423	227	205	451	530
231.506	0	355	156	275	139	344	247	236	190	312	174	423	226	205	450	533
231.629	0	355	156	276	138	344	248	235	189	315	176	426	227	206	451	537
231.752	0	354	156	277	138	346	249	238	191	316	179	428	228	206	450	540
231.875	0	356	156	280	139	350	250	240	192	319	181	431	229	207	452	541
231.997	0	356	157	280	141	350	252	239	191	317	180	428	228	205	450	542
232.12	0	354	155	276	136	344	247	237	189	313	174	420	225	202	445	538
232.243	0	353	152	273	135	339	244	235	188	312	173	416	225	200	442	539
232.366	0	352	152	275	135	336	244	236	187	311	174	416	224	199	438	539
232.489	0	353	152	275	134	336	246	236	185	314	176	417	223	198	435	542
232.612	0	353	151	275	135	338	245	238	184	314	178	419	223	198	437	545
232.735	0	355	151	276	135	339	246	240	185	315	178	420	225	198	438	545
232.858	0	353	153	280	136	342	247	241	185	316	180	423	226	200	439	545
232.98	0	354	154	281	137	344	248	241	184	318	181	426	227	202	441	548
233.103	0	352	154	281	138	345	249	243	185	317	182	423	226	199	438	548
233.226	11	351	152	276	133	336	244	241	183	314	177	414	224	197	434	545
233.349	0	351	150	277	132	334	242	239	181	312	176	412	222	194	431	544
233.472	0	351	150	276	132	334	242	240	180	312	176	411	223	193	428	546
233.595	0	351	150	276	131	334	243	241	180	312	178	413	222	194	429	547
233.718	0	351	150	277	132	333	243	242	181	315	178	413	223	195	429	547
233.841	0	352	151	279	133	337	244	244	181	315	178	416	224	194	430	548
233.964	0	353	153	281	135	339	246	243	179	317	181	419	225	197	431	549
234.086	0	353	154	282	136	343	246	246	181	318	183	421	226	197	433	550
234.209	0	352	152	280	133	337	242	244	180	313	179	412	224	195	431	547
234.332	0	353	148	276	131	332	240	240	177	310	177	404	223	194	427	545
234.455	0	351	148	276	131	329	239	239	175	308	175	405	222	192	425	543
234.578	0	350	148	276	131	329	239	240	176	308	176	405	222	192	424	543
234.701	0	351	147	276	131	332	239	241	175	309	176	406	222	192	425	543
234.824	0	353	148	276	132	332	240	242	176	310	176	408	223	193	426	544
234.947	0	352	147	278	131	332	241	243	175	311	177	409	224	193	426	545
235.069	0	352	148	280	132	336	242	245	176	312	180	412	224	194	426	547
235.192	0	352	149	282	133	337	243	246	177	314	183	414	224	195	428	549
235.315	0	353	148	279	131	331	241	244	174	311	180	405	223	195	425	547
235.438	0	353	146	275	129	328	237	241	172	307	179	398	223	195	422	544
235.561	0	350	144	274	129	326	237	241	172	306	177	398	221	192	421	544
235.684	0	350	145	275	129	325	236	241	174	306	175	401	222	190	420	543
235.807	0	352	144	274	129	326	237	242	172	308	176	401	222	191	422	544
235.93	0	353	144	277	130	326	238	243	172	308	177	401	222	192	422	545
236.052	0	352	146	277	131	329	238	243	173	309	180	403	223	194	424	547
236.175	0	352	145	280	130	329	239	245	173	311	182	407	225	195	425	550
236.298	0	354	147	281	132	335	240	247	172	312	182	408	224	194	427	551
236.421	0	353	145	277	131	326	237	243	171	307	177	401	222	193	423	549
236.544	0	351	144	275	129	324	237	242	173	307	178	400	221	193	422	547
236.667	0	350	143	275	127	325	236	242	173	307	176	402	223	191	422	547
236.79	0	351	143	275	129	325	237	243	171	308	177	401	223	192	423	547
236.913	0	353	143	275	128	324	237	242	172	309	178	403	223	193	423	548
237.036	0	351	143	276	128	327	238	245	173	311	179	404	224	194	426	549
237.158	0	352	144	278	130	329	239	247	174	312	182	408	226	196	427	551
237.281	0	354	144	281	130	331	241	248	173	315	184	410	225	197	429	552
237.404	0	353	145	280	131	332	240	248	173	313	183	407	226	195	428	552
237.527	0	351	141	276	128	327	237	246	172	308	183	398	224	197	425	550
237.65	0	350	141	274	127	322	234	244	172	307	182	395	225	197	423	549
237.773	0	351	141	273	127	321	234	244	170	307	181	395	223	197	425	548
237.896	0	351	141	275	127	322	235	244	169	308	178	400	223	193	425	549
238.019	0	351	141	276	129	322	237	246	171	309	180	401	224	194	425	549
238.141	0	351	142	277	129	325	237	247	172	311	181	404	225	194	426	550
238.264	0	352	142	278	129	328	238	248	171	312	183	406	226	196	428	551
238.387	0	352	143	280	131	331	240	250	171	314	185	409	227	197	430	554
238.51	0	352	144	280	131	331	240	251	173	313	185	408	226	197	431	554
238.633	0	350	141	277	130	324	235	248	171	309	184	397	226	197	427	551
238.756	0	351	140	274	127	321	234	245	168	307	181	395	226	197	425	548
238.879	0	349	140	275	127	321	233	245	168	307	181	393	224	196	427	549
239.002	0	349	139	277	127	319	234	245	168	308	182	397	224	194	425	549
239.124	0	350	140	277	126	321	234	246	168	309	180	399	225	193	426	550
239.247	0	351	140	278	128	325	236	247	168	310	181	400	226	194	427	551
239.37	0	351	141	279	129	326	237	247	168	311	184	404	228	195	429	553
239.493	0	351	142	281	129	329	238	249	170	312	187	406	228	197	430	554
239.616	0	352	143	283	131	332	239	250	171	313	186	406	228	198	430	556
239.739	0	352	140	277	129	323	235	248	167	308	186	396	226	197	427	554
239.862	0	350	139	276	127	320	233	244	166	307	184	393	225	197	425	553
239.985	0	351	140	276	127	320	234	246	167	307	185	393	225	196	425	554
240.108	0	351	138	276	128	321	233	247	167	309	186	395	225	196	425	553
240.23	0	350	140	278	127	323	235	247	167	309	181	399	225	195	426	554
240.353	0	350	140	278	129	324	235	248	168	311	184	401	226	194	426	557
240.476	0	349	141	281	129	328	236	248	169	312	186	404	227	196	430	558
240.599	0	351	143	282	130	328	238	250	168	315	188	410	228	198	433	559
240.722	0	353	143	283	131	329	239	249	169	315	189	405	228	197	433	560
240.845	0	350	141	278	129	324	235	246	168	310	186	397	226	198	430	557
240.968	0	349	139	277	127	319	234	245	168	308	185	395	225	195	428	556
241.091	0	350	138	276	129	318	233	247	167	309	185	396	224	196	428	556
241.213	0	350	138	276	127	319	234	244	166	310	184	399	225	194	426	558
241.336	0	349	138	276	129	319	234	246	166	311	183	401	227	193	427	557
241.459	0	350	139	278	128	322	235	246	168	312	184	404	227	195	428	558
241.582	0	349	141	280	128	326	237	248	169	315	186	406	227	196	429	560
241.705	0	352	142	282	131	328	238	248	167	316	188	410	229	197	431	561
241.828	0	351	142	283	132	327	239	249	168	316	189	409	229	196	430	561
241.951	0	350	139	278	129	320	234	246	167	310	188	397	227	199	429	557
242.074	0	351	139	276	127	318	232	244	165	308	185	396	226	197	426	556
242.196	0	350	138	277	127	317	232	243	164	307	185	395	226	196	426	556
242.319	0	350	138	276	128	318	232	244	165	307	186	395	226	197	425	556
242.442	0	350	138	277	128	319	233	246	165	309	185	397	226	197	426	556
242.565	0	350	139	279	129	321	234	245	166	311	186	402	227	194	427	557
242.688	0	351	139	280	129	322	236	248	165	312	187	403	228	196	428	558
242.811	0	352	141	281	129	325	237	248	166	314	190	407	228	198	429	560
242.934	0	351	141	282	130	326	237	249	167	313	191	403	228	198	429	561
243.057	0	350	137	278	129	317	233	247	165	308	188	394	226	198	426	558
243.18	0	350	137	277	127	316	232	246	163	308	187	392	225	197	425	556
243.302	0	348	137	277	127	316	231	245	163	307	188	393	226	197	425	556
243.425	0	350	137	277	126	317	232	245	165	309	188	394	225	198	426	557
243.548	0	350	137	279	128	319	231	246	165	308	189	395	226	199	427	557
243.671	0	352	139	280	128	321	233	248	163	310	191	398	227	200	427	559
243.794	0	351	139	282	129	323	235	248	166	311	191	402	227	199	427	560
243.917	0	351	140	282	130	324	236	251	167	314	192	407	228	198	430	561
244.04	0	351	139	282	129	321	233	248	165	309	190	396	227	200	428	559
244.163	0	351	137	276	126	317	231	245	163	305	188	390	225	199	424	557
244.285	0	348	135	276	127	314	229	243	163	305	187	389	225	197	424	556
244.408	0	349	137	276	126	316	229	244	164	304	185	393	225	197	430	555
244.531	0	350	136	277	127	316	230	246	163	305	187	393	225	198	426	555
244.654	0	350	136	278	128	317	231	246	163	307	190	392	225	199	425	557
244.777	0	349	137	279	128	318	232	247	164	307	191	394	225	201	427	559
244.9	0	351	139	279	129	321	232	247	165	309	192	398	226	201	430	560
245.023	0	352	140	282	130	324	234	250	163	311	194	398	227	202	430	561
245.146	0	351	137	278	128	316	231	245	161	305	189	390	226	200	426	559
245.268	0	349	136	276	126	312	228	244	162	303	187	387	224	198	423	556
245.391	0	348	135	275	126	311	228	245	162	302	187	386	223	197	423	556
245.514	0	349	134	274	127	311	228	244	160	303	188	387	224	197	423	556
245.637	0	350	135	276	127	312	230	244	159	303	188	387	224	199	423	558
[truncated: 706 more rows]

## Sheet: D850
	SNR :	48	38	41	41	47	46	45	46	41	43	47	52	45	47	57
Time	Marker	ch1	ch2	ch3	ch4	ch5	ch6	ch7	ch8	ch9	ch10	ch11	ch12	ch13	ch14	ch15
0.24576	0	155	119	168	126	320	271	200	185	241	124	353	179	139	392	335
0.36864	0	155	119	168	126	320	271	200	185	241	124	353	179	139	392	335
0.49152	0	157	122	164	127	309	253	203	207	259	144	369	184	150	398	332
0.6144	0	161	124	156	127	307	241	206	216	264	149	376	187	161	402	323
0.73728	0	166	126	157	133	304	241	206	213	267	148	384	189	165	409	323
0.86016	0	168	129	159	135	307	243	209	211	271	146	394	191	164	415	323
0.98304	0	170	128	163	132	315	243	209	211	269	144	392	190	166	416	318
1.10592	0	169	122	156	132	301	234	212	207	264	138	383	185	165	413	312
1.2288	0	171	121	152	131	297	231	211	204	263	136	380	184	165	413	308
1.35168	0	174	122	152	130	295	230	210	202	262	135	379	185	167	414	296
1.47456	0	177	123	153	132	297	231	209	201	264	137	381	185	167	416	290
1.59744	0	178	124	155	131	297	231	212	200	265	137	384	186	168	418	293
1.72032	0	178	126	157	131	300	232	213	198	265	139	385	188	169	420	296
1.8432	0	180	128	159	132	299	233	217	196	268	141	389	189	171	422	298
1.96608	0	179	124	161	131	301	236	215	196	265	138	385	188	170	423	299
2.08896	0	177	119	154	129	291	230	209	195	260	134	378	186	166	420	296
2.21184	0	178	118	153	127	289	227	209	192	258	133	375	185	166	418	295
2.33472	0	180	118	153	128	289	227	209	190	259	133	376	186	166	418	295
2.4576	0	181	120	154	128	291	226	208	190	260	134	377	186	166	419	296
2.58048	0	181	122	155	129	294	227	211	190	261	136	379	188	168	421	297
2.70336	0	179	122	158	130	294	228	213	188	263	138	380	188	169	421	301
2.82624	0	177	121	160	130	295	233	214	188	263	139	382	189	167	422	314
2.94912	0	174	116	156	126	286	226	210	187	257	134	372	187	164	417	317
3.072	0	176	114	153	124	281	223	211	185	256	134	368	185	162	412	317
3.19488	0	176	114	154	124	281	223	208	182	255	133	369	186	163	413	319
3.31776	0	173	122	151	129	290	223	205	183	250	130	376	189	163	423	331
3.44064	0	175	130	157	129	306	214	198	177	243	129	378	195	164	436	337
3.56352	0	175	133	161	137	304	210	194	172	244	129	377	197	167	441	344
3.6864	0	176	132	160	135	308	210	203	171	246	134	378	196	168	433	349
3.80928	0	175	123	160	134	299	210	202	170	243	129	370	193	164	425	341
3.93216	0	175	113	152	131	285	205	199	169	239	128	359	191	159	413	332
4.05504	0	176	110	150	128	277	204	201	169	241	128	354	189	159	409	328
4.17792	0	174	110	146	127	276	204	200	170	243	128	353	187	159	408	326
4.3008	0	175	110	149	127	276	206	202	170	245	129	353	187	160	407	327
4.42368	0	175	109	152	126	276	208	204	172	247	132	354	188	159	404	329
4.54656	0	178	111	152	127	275	209	207	171	249	133	356	189	160	404	333
4.66944	0	177	113	152	129	280	209	209	171	251	136	360	190	161	405	343
4.79232	0	178	108	154	128	278	214	208	172	251	135	357	188	159	404	346
4.9152	0	175	101	148	125	266	210	205	172	247	132	348	183	155	397	339
5.03808	0	175	101	143	123	262	205	204	169	245	131	344	182	154	395	335
5.16096	0	175	100	146	124	263	205	204	168	245	131	344	183	154	394	333
5.28384	0	178	102	147	124	265	203	205	166	246	132	346	183	156	396	333
5.40672	0	179	105	147	125	266	205	206	167	248	135	348	184	157	396	335
5.5296	0	177	107	149	127	268	206	208	167	250	135	351	186	157	399	338
5.65248	0	177	108	152	128	269	207	210	167	253	137	354	187	159	400	340
5.77536	0	180	109	156	128	275	211	213	166	255	141	357	188	160	402	343
5.89824	0	176	102	151	124	268	207	209	167	250	134	349	186	158	398	340
6.02112	0	176	99	146	124	261	204	206	165	248	133	344	184	156	396	338
6.144	0	177	99	145	124	261	204	205	164	248	133	344	185	156	395	337
6.26688	0	175	101	148	123	261	204	206	163	249	134	345	185	156	396	338
6.38976	0	178	103	148	124	264	204	208	164	252	137	348	187	156	397	338
6.51264	0	177	104	151	127	264	207	211	164	253	138	350	187	158	399	341
6.63552	0	178	107	150	128	268	208	213	164	256	141	353	187	159	400	345
6.7584	0	176	111	153	131	271	209	218	164	258	144	357	189	163	403	351
6.88128	0	176	113	156	131	276	213	217	166	259	144	361	191	164	407	352
7.00416	0	172	105	153	125	268	209	212	165	255	139	352	189	161	402	348
7.12704	0	173	100	149	124	262	206	210	163	252	138	348	188	160	399	346
7.24992	0	172	101	151	124	261	205	212	162	252	138	348	188	160	399	346
7.3728	0	172	105	148	124	264	205	211	163	250	137	356	190	160	406	341
7.49568	0	170	112	149	129	275	202	209	168	251	136	362	192	162	413	335
7.61856	0	170	109	156	129	275	204	210	168	256	137	364	194	163	414	334
7.74144	0	168	109	152	129	283	214	213	172	260	132	369	195	168	423	322
7.86432	0	169	111	152	129	287	219	216	180	259	135	374	191	169	425	317
7.9872	0	170	116	154	131	295	224	215	182	256	135	376	191	168	426	316
8.11008	0	170	106	149	126	284	217	213	181	248	129	366	188	163	416	319
8.23296	0	170	105	144	121	279	213	208	178	244	128	361	186	162	409	317
8.35584	0	171	107	146	123	276	210	210	177	242	127	359	184	161	406	316
8.47872	0	172	110	147	124	277	210	209	175	242	128	359	184	162	405	315
8.6016	0	173	112	149	126	278	210	208	174	243	130	360	185	161	404	313
8.72448	0	175	114	150	126	280	211	212	173	245	131	362	185	161	404	314
8.84736	0	176	117	151	128	282	213	211	173	246	132	364	186	163	405	315
8.97024	0	180	122	154	131	286	214	214	171	245	132	368	188	165	411	314
9.09312	0	185	137	150	136	302	212	201	167	232	129	376	192	166	428	310
9.216	0	185	145	152	141	308	194	187	163	222	125	371	189	166	436	298
9.33888	0	183	143	150	143	301	191	197	168	224	128	365	184	167	430	291
9.46176	0	177	138	146	139	302	191	202	174	234	130	366	182	165	423	289
9.58464	0	171	126	150	132	293	216	212	187	245	135	369	181	163	411	303
9.70752	0	175	126	146	131	290	218	214	184	243	133	372	184	164	417	312
9.8304	0	178	128	152	131	294	209	214	182	240	135	374	185	165	416	313
9.95328	0	179	129	153	134	296	211	218	181	241	137	376	185	166	415	316
10.0762	0	181	130	155	135	298	212	220	181	243	139	380	187	166	413	319
10.199	0	181	129	156	135	301	216	219	182	242	137	377	186	166	413	320
10.3219	0	178	125	147	132	291	209	216	181	238	132	369	184	162	407	318
10.4448	0	178	120	149	132	289	209	215	179	237	132	367	182	162	403	317
10.5677	0	180	123	150	131	287	208	216	177	236	132	364	182	161	402	318
10.6906	0	181	123	153	131	287	207	216	176	237	134	366	182	163	403	319
10.8134	0	192	154	148	144	302	198	205	170	232	128	378	188	168	439	310
10.9363	0	199	189	169	165	327	205	189	164	250	124	399	197	183	513	305
11.0592	0	191	172	177	159	333	206	197	170	255	137	401	203	181	482	307
11.1821	0	184	157	173	154	327	210	206	181	263	142	400	201	181	461	310
11.305	0	179	142	168	148	317	226	211	189	266	138	390	199	174	435	312
11.4278	0	178	133	158	142	304	222	211	189	262	133	380	196	170	425	313
11.5507	0	178	129	156	141	300	222	213	190	261	135	376	192	169	419	313
11.6736	0	179	126	156	139	297	221	215	189	262	136	374	193	169	416	315
11.7965	0	180	125	159	140	298	222	216	188	263	137	375	192	170	418	318
11.9194	0	180	126	161	140	297	222	217	187	264	140	377	194	170	418	320
12.0422	0	181	127	164	140	298	223	220	185	265	142	378	195	172	417	322
12.1651	0	182	129	164	142	296	223	223	185	267	144	380	196	172	419	327
12.288	0	186	135	165	146	306	224	221	189	267	145	389	197	176	426	326
12.4109	0	184	132	165	143	311	227	217	192	264	139	385	194	173	426	322
12.5338	0	181	123	157	141	299	222	215	189	262	137	377	192	169	418	320
12.6566	0	181	121	156	139	294	221	216	189	260	137	372	190	169	414	319
12.7795	0	180	120	156	138	294	221	217	188	260	137	372	191	169	413	320
12.9024	0	180	120	159	136	293	221	220	186	262	139	372	191	168	412	320
13.0253	0	181	121	158	138	294	222	220	185	263	139	374	191	169	412	321
13.1482	0	182	120	161	136	293	222	220	185	265	143	373	193	169	411	324
13.271	0	182	119	163	137	290	223	225	182	266	144	374	193	172	412	328
13.3939	0	183	121	166	137	292	227	226	181	268	145	374	195	172	412	331
13.5168	0	181	113	161	135	284	222	220	179	262	139	365	191	167	408	328
13.6397	0	180	109	156	131	277	219	220	177	258	137	359	190	164	402	324
13.7626	0	178	107	156	128	272	218	218	176	256	137	355	187	162	399	323
13.8854	0	177	108	158	128	269	217	216	172	256	137	353	187	162	397	323
14.0083	0	178	109	158	128	270	215	215	170	257	137	352	187	161	395	322
14.1312	0	180	111	157	130	272	216	215	172	257	138	357	187	162	397	322
14.2541	0	180	111	159	130	276	221	217	174	259	140	358	188	164	398	323
14.377	0	181	112	161	129	272	220	220	170	262	143	358	189	164	397	326
14.4998	0	180	111	163	129	275	223	218	169	261	142	357	188	164	397	327
14.6227	0	178	103	156	124	264	216	210	168	252	136	346	184	159	390	322
14.7456	0	175	100	152	124	258	212	207	165	248	132	341	180	156	384	317
14.8685	0	175	100	152	121	258	211	206	162	247	130	339	179	154	383	315
14.9914	0	174	101	152	123	256	208	204	161	245	131	338	179	154	380	314
15.1142	0	173	102	155	122	255	209	205	161	246	132	338	179	153	379	314
15.2371	0	174	103	154	122	256	210	204	160	248	134	339	180	153	381	316
15.36	0	175	105	156	123	258	210	205	158	249	135	342	181	155	382	318
15.4829	0	175	106	158	125	258	211	209	158	251	136	344	182	156	383	320
15.6058	0	176	105	160	124	262	214	209	158	251	137	344	182	156	384	322
15.7286	0	172	97	153	121	252	209	203	157	245	131	334	178	152	380	316
15.8515	0	172	95	149	117	246	205	199	153	240	129	328	176	150	376	313
15.9744	0	171	95	151	119	245	202	197	152	238	129	326	175	149	372	311
16.0973	0	171	97	151	118	246	201	199	152	238	128	327	175	148	371	311
16.2202	0	171	98	152	119	245	202	200	152	240	130	328	176	149	373	311
16.343	0	173	98	153	119	248	201	200	150	241	132	332	177	149	374	312
16.4659	0	172	102	153	121	250	203	202	151	243	132	334	178	150	377	315
16.5888	0	176	104	155	122	254	204	203	152	244	135	337	179	152	381	318
16.7117	0	174	105	158	125	257	208	205	152	245	135	339	180	154	382	319
16.8346	0	173	96	151	119	250	203	201	150	239	130	330	177	150	376	317
16.9574	0	172	94	148	120	245	199	199	149	234	129	326	175	148	373	314
17.0803	0	171	94	148	119	243	197	198	148	234	127	325	175	147	371	313
17.2032	0	171	95	148	117	243	196	199	148	234	128	325	174	147	371	313
17.3261	0	173	97	149	120	244	196	199	146	237	130	328	176	147	373	316
17.449	0	174	99	151	122	246	197	200	147	238	132	331	177	149	375	317
17.5718	0	174	100	151	122	247	197	203	147	239	133	333	178	150	378	320
17.6947	0	175	103	154	126	250	200	206	148	241	135	336	180	151	381	322
17.8176	0	177	104	156	126	255	203	207	148	243	136	338	181	152	382	325
17.9405	0	176	97	151	122	249	199	204	148	236	131	331	178	150	378	323
18.0634	0	173	94	148	120	245	194	201	146	232	130	326	176	148	374	321
18.1862	0	173	95	147	121	241	193	200	145	232	129	323	174	147	373	321
18.3091	0	175	95	148	120	241	192	202	143	232	129	323	174	149	373	321
18.432	0	176	95	149	119	242	193	203	143	233	131	325	175	148	374	324
18.5549	0	176	97	150	121	244	195	206	143	235	133	328	178	149	376	325
18.6778	0	176	100	151	124	246	195	206	143	237	134	329	178	151	379	326
18.8006	0	179	102	153	125	249	196	209	145	240	136	334	180	152	380	330
18.9235	0	180	104	154	127	254	202	212	149	244	138	338	181	153	383	334
19.0464	0	178	98	154	123	252	201	210	148	239	135	333	180	153	381	333
19.1693	0	175	94	148	123	246	197	207	147	237	133	328	177	151	377	331
19.2922	0	179	94	148	121	247	197	203	148	236	131	327	178	151	378	330
19.415	0	183	102	146	124	250	195	202	148	232	129	333	178	152	384	329
19.5379	0	188	110	147	129	263	195	199	152	230	127	341	179	155	387	325
19.6608	0	187	111	150	131	269	195	201	156	233	130	345	178	156	388	323
19.7837	0	188	113	149	132	268	197	202	158	237	131	348	179	156	388	325
19.9066	0	189	113	151	134	271	202	204	161	242	134	350	180	159	389	329
20.0294	0	192	113	153	133	273	205	208	162	245	137	353	181	160	390	334
20.1523	0	190	109	154	130	273	208	207	161	244	135	348	179	159	387	336
20.2752	0	188	104	148	128	264	204	203	160	241	131	342	176	157	384	334
20.3981	0	188	103	146	128	260	203	204	160	240	132	341	176	158	382	333
20.521	0	187	104	146	127	260	203	205	160	241	131	340	176	158	381	334
20.6438	0	186	105	148	128	262	203	205	158	242	134	344	176	157	383	335
20.7667	0	191	108	148	129	264	203	207	159	244	135	346	177	159	385	345
20.8896	0	191	111	150	130	266	206	209	162	247	137	348	179	159	387	357
21.0125	0	191	113	152	131	271	209	211	164	251	140	353	180	160	390	363
21.1354	0	194	113	153	134	273	211	217	163	254	144	357	181	162	392	366
21.2582	0	195	112	157	131	277	215	215	164	254	143	358	182	163	393	368
21.3811	0	193	106	150	129	269	209	211	165	248	137	349	180	161	390	364
21.504	0	192	102	148	128	265	208	211	166	247	136	345	178	160	388	364
21.6269	0	192	103	149	129	263	207	210	164	247	136	345	179	160	386	364
21.7498	1	194	103	149	127	263	207	211	163	249	137	346	180	160	388	363
21.8726	0	195	105	151	128	266	208	212	164	251	139	349	181	162	390	363
21.9955	0	192	105	152	129	267	210	215	164	253	141	352	181	163	390	363
22.1184	0	195	108	154	130	270	212	216	164	256	143	355	183	165	393	366
22.2413	0	198	109	156	132	272	213	219	164	258	146	358	184	166	396	369
22.3642	0	200	110	159	134	275	218	221	166	260	147	360	185	168	400	372
22.487	0	197	102	154	130	268	214	217	166	255	141	352	184	165	395	369
22.6099	0	195	100	149	128	264	211	216	164	251	140	348	182	164	393	368
22.7328	0	196	101	150	127	263	210	216	163	251	139	348	181	164	393	369
22.8557	0	196	102	151	129	262	210	216	163	253	140	350	183	164	395	370
22.9786	0	195	104	153	128	264	211	219	164	254	142	351	184	163	397	371
23.1014	0	198	104	154	130	266	210	219	163	255	143	354	185	166	399	372
23.2243	0	199	106	154	133	270	212	221	164	257	146	356	186	167	401	375
23.3472	0	201	110	157	134	271	213	225	165	260	148	359	188	168	404	379
23.4701	0	200	111	160	135	278	218	225	165	262	151	363	189	169	406	381
23.593	0	199	105	155	133	270	214	221	164	256	143	354	186	169	403	379
23.7158	0	197	103	153	131	265	211	221	165	254	141	351	184	166	401	378
23.8387	0	197	103	152	129	265	209	220	165	253	141	350	184	167	401	380
23.9616	0	197	103	152	130	264	210	221	164	255	142	351	184	167	400	381
24.0845	0	198	104	155	131	266	212	220	164	257	143	354	185	167	401	383
24.2074	0	199	106	154	131	268	212	223	164	258	145	355	186	168	403	385
24.3302	0	199	107	156	135	271	213	225	164	260	148	358	188	170	406	387
24.4531	0	201	109	158	136	271	214	227	164	261	150	361	189	171	408	389
24.576	0	200	109	159	136	277	218	226	164	262	150	362	190	171	409	392
24.6989	0	197	103	156	131	269	212	223	164	254	147	349	186	173	403	389
24.8218	0	192	102	149	130	263	210	220	165	252	145	347	185	168	403	387
24.9446	0	193	102	154	131	261	209	220	162	252	143	348	184	167	402	388
25.0675	0	194	103	152	129	262	209	220	160	251	145	349	185	167	401	390
25.1904	0	198	103	152	131	263	207	220	158	249	146	350	185	167	402	390
25.3133	0	196	104	154	131	263	207	222	158	253	147	351	186	168	402	392
25.4362	0	197	105	156	130	264	208	224	157	254	148	352	187	169	402	394
25.559	0	198	105	157	132	265	210	224	156	256	151	354	188	169	404	396
25.6819	0	198	103	157	131	266	213	223	158	253	149	350	187	170	403	396
25.8048	0	195	98	152	128	258	207	217	158	248	148	340	183	169	399	393
25.9277	0	193	96	150	127	254	204	217	156	247	147	338	183	167	397	390
26.0506	0	193	97	150	126	252	204	216	154	247	145	340	182	166	395	392
26.1734	0	191	98	152	127	254	204	216	155	248	144	343	183	164	395	392
26.2963	0	190	100	152	127	257	206	216	155	249	147	345	185	164	396	393
26.4192	0	191	101	153	129	257	207	219	155	252	148	347	185	166	398	396
26.5421	0	193	102	154	130	260	208	220	154	252	150	350	185	167	399	399
26.665	0	192	104	156	130	264	211	222	155	254	153	352	188	168	403	401
26.7878	0	191	97	156	127	259	210	217	156	248	149	346	186	167	400	399
26.9107	0	189	95	149	124	251	204	214	154	244	146	336	183	168	400	395
27.0336	0	188	95	149	124	248	202	211	153	244	145	332	182	165	396	394
27.1565	0	188	95	148	124	248	203	213	154	245	145	333	181	165	394	394
27.2794	0	187	95	150	124	250	205	214	153	247	143	338	181	162	394	396
27.4022	0	189	95	151	125	250	206	214	153	248	144	339	183	162	395	398
27.5251	0	188	97	152	125	252	207	216	153	250	147	340	184	165	397	400
27.648	0	190	99	154	126	255	207	219	153	251	149	342	185	165	399	403
27.7709	0	192	102	155	128	258	209	220	154	252	150	347	187	168	404	404
27.8938	0	190	101	156	128	260	209	216	156	249	144	346	185	167	405	399
28.0166	0	187	95	150	123	254	206	214	154	244	143	335	183	167	399	397
28.1395	0	189	93	148	123	249	203	213	155	243	142	331	180	167	395	397
28.2624	0	189	94	149	123	248	203	211	155	244	143	329	181	166	394	397
28.3853	0	188	95	149	124	250	205	213	153	246	140	335	181	163	395	399
28.5082	0	189	97	150	125	253	205	212	154	246	142	339	182	164	398	400
28.631	0	189	98	152	124	254	206	218	155	249	144	339	182	164	399	403
28.7539	0	189	100	153	126	257	208	219	156	251	147	342	185	167	401	404
28.8768	0	192	102	156	127	259	210	222	156	254	148	345	186	169	404	407
28.9997	0	191	101	157	127	261	213	220	157	253	147	344	185	168	404	407
29.1226	0	188	97	152	125	254	209	218	157	247	145	334	182	168	399	406
29.2454	0	188	94	149	122	250	206	214	155	246	144	329	181	167	398	405
29.3683	0	188	95	150	123	248	207	215	154	247	144	330	181	168	397	407
29.4912	0	188	95	149	122	248	207	215	153	249	145	333	182	165	398	409
29.6141	0	190	96	152	123	251	208	216	153	248	144	336	183	164	398	411
29.737	0	189	97	152	125	252	209	217	153	252	146	338	184	165	400	413
29.8598	0	191	99	155	126	254	209	220	152	253	148	340	186	167	402	415
29.9827	0	192	101	156	126	258	212	220	152	254	150	344	187	168	404	417
30.1056	0	191	95	154	124	252	209	218	152	247	148	334	183	169	402	415
30.2285	0	189	91	149	122	247	207	214	151	245	145	328	182	166	397	413
30.3514	0	185	93	148	120	245	206	214	149	244	145	327	182	165	395	414
30.4742	0	188	92	150	121	244	204	211	148	244	145	327	182	166	395	413
30.5971	0	186	94	151	122	243	203	213	148	245	147	329	182	165	395	415
30.72	0	187	95	152	122	245	204	214	148	247	145	334	182	163	396	418
30.8429	0	188	96	153	125	246	205	216	147	249	147	336	185	165	398	419
30.9658	0	190	98	155	127	248	206	216	148	251	150	338	185	167	401	421
31.0886	0	190	99	157	127	251	209	218	150	251	151	343	188	167	403	424
31.2115	0	187	93	153	123	245	206	214	148	246	148	331	184	168	399	420
31.3344	0	186	89	149	123	239	202	209	146	241	145	324	182	166	395	417
31.4573	0	186	89	147	119	238	200	209	145	239	144	323	181	164	393	417
31.5802	0	186	91	148	120	237	200	211	145	240	145	323	180	165	392	418
31.703	0	186	92	148	121	238	199	209	144	242	147	326	182	164	392	418
31.8259	0	185	92	151	122	240	201	212	144	244	147	329	183	164	394	420
31.9488	0	188	94	151	124	241	200	212	145	244	149	332	184	164	395	421
32.0717	0	189	96	154	124	243	203	215	145	246	150	336	186	165	398	425
32.1946	0	188	97	156	126	247	205	217	145	248	153	339	187	166	400	427
32.3174	0	186	92	154	122	242	204	212	145	242	149	330	185	168	397	425
32.4403	0	187	89	148	121	236	200	209	145	238	146	324	182	165	394	422
32.5632	0	187	87	147	121	231	198	211	143	238	147	322	181	165	393	422
32.6861	0	185	90	148	119	232	198	210	143	239	147	322	181	165	392	423
32.809	0	186	90	148	119	233	199	210	142	240	148	325	182	165	392	424
32.9318	0	186	92	149	122	235	199	211	142	241	148	329	183	165	394	426
33.0547	0	188	94	152	124	237	200	213	143	243	149	333	184	164	397	428
33.1776	0	188	95	155	127	240	202	214	143	246	151	337	185	166	398	431
33.3005	0	188	97	156	125	246	206	214	144	246	152	339	185	167	400	432
33.4234	0	186	90	150	122	239	201	211	144	240	149	328	183	168	398	428
33.5462	0	185	89	148	121	233	198	210	143	238	147	324	181	166	395	427
33.6691	0	186	89	147	121	234	196	209	142	237	147	323	181	167	395	427
33.792	0	185	90	147	123	234	196	208	142	238	148	325	181	167	395	427
33.9149	0	186	91	150	123	233	197	211	141	239	150	327	181	167	397	429
34.0378	0	187	93	151	122	235	196	212	143	241	151	328	183	168	398	431
34.1606	0	189	95	151	124	237	200	214	142	243	149	335	184	168	402	432
34.2835	0	193	96	155	125	239	197	216	142	242	150	338	187	171	407	431
34.4064	0	189	94	158	126	245	203	218	145	246	153	338	187	172	407	431
34.5293	0	189	92	150	124	240	203	214	146	242	148	330	183	171	402	427
34.6522	0	190	92	149	125	235	200	211	144	239	146	326	182	169	400	426
34.775	0	192	95	150	125	237	197	211	142	236	145	327	182	170	400	427
34.8979	0	192	97	151	124	237	195	210	141	235	147	326	182	171	401	429
35.0208	0	191	98	153	125	238	194	212	141	238	149	330	183	171	402	431
35.1437	0	193	100	154	129	240	196	214	141	240	151	332	184	173	404	432
35.2666	0	192	103	153	129	242	196	215	142	242	149	339	186	171	407	435
35.3894	0	191	105	157	132	248	199	217	144	246	152	342	187	172	410	438
35.5123	0	185	102	157	129	249	202	215	145	243	150	338	186	174	408	437
35.6352	0	185	98	151	128	241	198	212	144	239	147	330	183	173	405	435
35.7581	0	186	95	149	126	239	196	211	143	239	146	328	183	172	405	435
35.881	0	185	97	151	126	240	195	211	144	241	147	329	183	172	405	435
36.0038	0	182	96	152	127	240	197	215	145	243	150	332	185	172	407	436
36.1267	0	182	99	152	128	241	198	215	144	245	150	333	186	174	409	437
36.2496	0	185	101	154	130	244	199	217	145	246	150	338	187	174	410	439
36.3725	0	187	102	156	132	247	200	221	146	249	152	342	189	172	414	440
36.4954	0	186	101	158	130	252	205	220	147	248	152	339	188	174	414	439
36.6182	0	181	95	153	128	244	199	216	146	243	148	332	184	174	410	437
36.7411	0	180	95	150	126	240	198	215	145	242	148	330	184	173	409	436
36.864	0	182	97	150	127	241	197	215	147	243	148	330	185	173	408	436
36.9869	0	183	97	152	128	242	199	216	147	244	150	333	186	173	409	438
37.1098	0	184	98	153	130	245	199	218	145	246	151	334	187	174	412	439
37.2326	0	184	101	155	131	245	201	220	145	248	154	337	189	175	413	442
37.3555	0	183	104	156	132	249	202	223	147	250	154	341	189	174	415	443
37.4784	0	183	104	159	134	252	206	223	148	253	155	344	190	175	417	445
37.6013	0	183	98	155	130	245	202	220	147	246	152	335	188	176	414	442
37.7242	0	181	96	150	127	241	201	218	146	243	149	331	186	173	412	442
37.847	0	182	96	152	128	242	199	217	148	244	149	331	187	173	410	442
37.9699	0	179	97	151	129	241	200	219	146	245	151	332	187	173	412	443
38.0928	0	181	100	153	130	243	200	219	146	246	152	334	188	174	412	445
38.2157	0	181	101	154	130	245	201	220	146	248	154	336	189	175	413	447
38.3386	0	184	102	155	133	245	203	222	147	250	156	339	190	177	416	450
38.4614	0	183	104	158	134	248	203	225	147	252	159	342	192	177	418	451
38.5843	0	184	103	159	133	251	207	223	147	251	156	342	192	176	417	452
38.7072	0	182	98	153	129	245	203	220	147	245	152	335	188	175	414	449
38.8301	0	182	98	152	130	240	200	217	148	245	151	332	187	174	412	448
38.953	0	180	97	151	128	240	199	216	146	246	152	332	187	173	411	449
39.0758	0	180	98	152	130	241	200	219	145	247	152	335	188	174	412	450
39.1987	0	183	100	152	131	241	202	219	146	248	154	336	189	174	413	450
39.3216	0	181	102	156	133	243	201	220	147	249	156	337	189	176	415	452
39.4445	0	182	103	156	133	246	203	222	147	252	158	340	190	176	416	454
39.5674	0	181	103	158	134	248	206	220	147	251	158	340	191	177	417	454
39.6902	0	180	99	154	128	240	202	218	146	245	152	332	186	174	413	452
39.8131	0	178	97	151	129	238	199	216	146	243	151	331	185	173	410	450
39.936	0	176	96	150	127	237	200	216	145	243	151	329	185	173	409	450
40.0589	0	179	97	152	129	237	199	214	144	243	153	330	185	173	408	451
40.1818	0	177	99	152	128	238	199	215	144	244	154	333	186	173	409	452
40.3046	0	178	99	154	129	240	199	216	145	245	156	334	187	174	412	454
40.4275	0	175	101	154	130	242	201	218	145	247	157	337	189	176	415	453
40.5504	0	176	102	157	133	247	203	220	145	250	162	336	190	180	417	456
40.6733	0	174	96	155	127	242	202	217	146	243	153	333	187	175	412	452
40.7962	0	172	94	150	125	234	198	214	144	238	150	326	184	171	408	454
40.919	0	169	92	149	125	232	196	212	144	238	150	325	181	170	407	450
41.0419	0	172	93	149	125	234	195	211	142	238	150	324	182	171	405	449
41.1648	0	169	94	151	125	234	195	213	144	240	151	327	182	171	406	451
41.2877	0	170	95	151	126	235	196	215	143	241	153	328	185	172	408	454
41.4106	0	171	97	154	126	237	197	217	143	243	154	330	186	172	410	452
41.5334	0	170	99	156	128	240	198	218	143	245	163	325	187	180	411	453
41.6563	0	171	99	158	129	244	201	219	144	246	161	331	188	178	411	456
41.7792	0	170	94	154	126	237	200	214	144	241	152	327	185	172	408	457
41.9021	0	166	90	149	124	232	194	213	143	238	150	323	182	171	405	451
42.025	0	170	93	150	125	232	194	213	141	238	150	322	182	170	403	456
42.1478	0	169	93	150	124	231	194	212	142	239	151	323	182	169	404	452
42.2707	0	166	93	152	125	232	196	213	143	240	152	325	182	169	405	457
42.3936	0	170	95	153	125	234	196	215	142	242	155	327	184	171	405	455
42.5165	0	174	97	153	128	236	197	216	141	243	162	323	185	178	408	456
42.6394	0	172	99	155	129	239	198	220	143	245	165	325	187	180	410	459
42.7622	0	172	98	156	129	242	202	217	145	246	161	330	187	178	410	460
42.8851	0	170	94	154	125	235	197	215	143	240	152	325	183	171	406	461
43.008	0	170	93	151	126	233	196	213	142	238	151	323	183	171	404	457
43.1309	0	173	94	150	125	233	195	213	142	238	152	324	183	172	405	457
43.2538	0	173	94	152	128	234	194	214	142	240	155	326	184	171	405	462
43.3766	0	173	95	152	127	234	196	215	142	241	158	324	184	176	407	459
43.4995	0	174	97	154	127	236	197	217	142	242	164	323	185	180	407	463
43.6224	0	175	99	156	129	238	199	219	143	245	166	325	187	182	411	465
43.7453	0	179	101	156	132	241	200	219	143	247	169	330	189	183	413	466
43.8682	0	176	98	157	127	241	201	218	143	243	157	333	186	176	411	465
43.991	0	173	93	151	126	233	197	214	143	239	152	326	184	172	408	459
44.1139	0	173	93	151	125	232	193	214	142	236	152	323	183	171	407	459
44.2368	0	173	94	150	126	230	193	212	141	238	153	323	183	172	405	464
44.3597	0	174	95	153	125	232	195	214	140	239	154	325	184	171	406	466
44.4826	0	172	95	152	127	234	194	214	140	239	160	323	185	177	407	463
44.6054	0	171	96	153	127	235	194	216	141	240	165	322	187	180	409	465
44.7283	0	173	97	157	129	237	196	218	140	242	167	325	187	182	410	467
44.8512	0	173	98	157	129	240	199	218	140	245	164	331	188	179	412	469
44.9741	0	171	94	153	125	234	195	215	142	239	155	326	184	174	409	467
45.097	0	169	90	150	122	232	193	213	140	235	154	323	182	172	405	469
45.2198	0	169	91	151	122	231	192	213	140	235	153	322	184	171	404	468
45.3427	0	170	91	151	124	231	192	212	139	235	154	323	184	172	405	469
45.4656	0	171	92	152	123	231	193	214	138	237	159	322	185	175	406	467
45.5885	0	171	93	154	125	234	193	215	140	239	164	320	186	179	409	467
45.7114	0	174	94	155	127	235	195	216	139	242	166	323	187	181	411	468
45.8342	0	174	95	157	127	237	197	219	139	243	168	324	188	181	411	474
45.9571	0	174	93	156	125	236	197	218	141	240	158	328	186	175	409	470
46.08	0	170	90	153	122	230	194	215	141	238	155	323	184	173	406	469
46.2029	0	170	89	151	123	229	192	214	139	237	154	322	184	172	404	468
46.3258	0	170	89	152	122	229	192	213	138	237	155	322	184	172	404	473
46.4486	0	172	91	153	123	230	193	215	139	239	163	317	184	178	404	470
46.5715	0	175	92	155	125	232	194	217	139	240	166	318	185	180	405	476
46.6944	0	174	94	155	127	234	196	219	138	242	168	321	186	181	407	474
46.8173	0	178	96	158	128	234	197	217	139	245	171	323	187	183	407	481
46.9402	0	175	95	159	127	238	200	219	140	245	171	325	188	184	410	477
47.063	0	174	89	154	122	231	195	215	140	238	157	325	184	174	404	477
47.1859	0	173	88	152	122	228	193	214	139	238	155	321	183	172	402	476
47.3088	0	171	89	151	123	228	193	213	138	237	159	317	183	176	401	475
47.4317	0	173	89	152	123	226	193	214	138	238	163	314	183	179	402	471
47.5546	0	175	90	153	124	229	193	215	138	240	164	317	184	179	403	476
47.6774	0	176	91	154	123	232	194	217	137	242	166	319	185	182	404	477
47.8003	11	176	93	156	126	232	195	218	137	244	169	321	187	182	405	478
47.9232	0	179	95	160	126	233	197	220	139	246	171	324	188	182	406	477
48.0461	0	179	94	160	125	238	201	218	140	245	166	326	186	179	407	479
48.169	0	175	90	154	123	231	195	215	138	239	156	324	184	173	402	476
48.2918	0	174	87	152	121	227	193	214	137	238	155	320	183	172	399	475
48.4147	0	174	88	153	121	226	193	213	138	239	159	317	182	176	399	475
48.5376	0	174	89	154	121	226	193	216	137	240	164	315	183	178	399	475
48.6605	0	176	89	155	122	229	195	215	137	243	165	317	184	179	400	476
48.7834	0	176	91	156	122	230	196	217	136	244	166	318	185	180	401	478
48.9062	0	179	92	158	123	232	198	218	137	245	169	320	186	181	404	474
49.0291	0	178	93	157	125	235	199	219	139	248	172	323	188	182	405	480
49.152	0	174	88	159	122	234	200	215	138	244	163	323	186	178	403	477
49.2749	0	172	84	153	120	229	195	212	137	241	154	321	183	171	400	474
49.3978	0	171	85	151	120	227	194	213	138	240	155	319	182	171	399	474
49.5206	0	170	85	152	119	225	194	212	138	241	159	318	184	173	399	475
49.6435	0	169	86	152	119	227	195	214	137	242	165	315	183	178	399	476
49.7664	0	174	86	154	120	227	195	214	137	243	165	317	184	179	401	476
49.8893	0	174	86	157	122	229	196	215	138	246	167	319	185	180	403	473
50.0122	0	173	88	157	122	232	198	219	138	247	169	322	187	181	405	478
50.135	0	174	88	160	122	235	201	217	138	248	166	326	187	178	404	478
50.2579	0	170	82	153	118	230	197	212	138	241	156	322	184	172	401	475
50.3808	0	170	80	150	117	224	194	211	138	238	154	318	182	170	399	473
50.5037	0	171	82	151	116	225	195	209	137	239	154	319	182	170	401	473
50.6266	0	172	83	151	118	226	192	210	138	240	153	321	185	172	409	473
50.7494	0	170	83	153	118	228	193	212	138	241	161	315	186	178	409	469
50.8723	0	173	85	155	118	231	195	213	139	244	162	317	185	178	410	474
50.9952	0	171	86	155	121	231	197	216	140	246	165	319	187	179	412	475
51.1181	0	173	88	157	121	235	199	218	139	248	167	322	188	182	412	478
51.241	0	173	87	158	121	237	201	216	139	246	161	324	188	178	412	478
51.3638	0	171	81	152	119	231	196	213	140	241	153	322	184	172	409	476
51.4867	0	169	81	150	117	227	194	212	139	239	151	318	184	171	407	478
51.6096	0	171	82	151	119	228	194	211	138	240	152	318	183	172	406	474
51.7325	0	171	82	151	118	229	194	213	138	240	157	317	184	175	406	476
51.8554	0	174	85	154	119	230	195	214	139	241	163	314	185	179	408	477
51.9782	0	173	86	155	121	232	195	216	139	243	163	315	185	181	408	479
52.1011	0	174	87	156	121	235	197	217	139	245	165	319	187	181	410	480
52.224	0	176	90	158	123	239	199	219	138	246	168	321	188	182	412	478
52.3469	0	170	84	155	121	234	199	216	140	242	156	323	185	174	409	480
52.4698	0	172	84	153	117	229	195	214	140	239	153	319	183	172	406	482
52.5926	0	172	84	153	118	229	195	212	139	239	152	318	183	173	406	477
52.7155	0	173	84	153	119	229	194	213	137	240	161	313	183	179	405	478
52.8384	0	173	85	153	121	230	194	214	138	240	162	315	184	180	406	479
52.9613	0	174	87	155	121	233	197	215	139	241	164	316	185	180	408	480
53.0842	0	176	88	156	121	232	198	216	138	244	165	318	186	182	408	476
53.207	0	176	89	158	124	235	199	220	138	246	168	320	188	182	410	479
53.3299	0	176	90	161	123	239	201	219	140	247	169	322	188	184	411	484
53.4528	0	172	84	154	121	233	198	216	139	240	155	322	185	175	406	483
53.5757	0	172	83	152	120	228	195	213	138	238	153	319	182	173	403	477
53.6986	0	171	83	151	118	229	194	213	137	238	156	314	182	176	402	477
53.8214	0	172	84	152	119	230	194	212	138	239	162	312	183	179	402	478
53.9443	0	171	86	154	121	228	195	214	137	241	163	314	183	179	402	478
54.0672	0	173	87	155	122	230	196	214	137	242	165	315	185	181	403	479
54.1901	0	176	87	157	123	232	197	217	137	243	166	316	186	182	404	478
54.313	0	176	89	158	126	236	199	220	138	246	170	320	186	183	405	483
54.4358	0	173	89	160	124	236	202	217	138	246	165	323	185	178	404	486
54.5587	0	172	84	155	119	230	195	213	137	239	156	320	183	173	401	477
54.6816	0	171	82	152	119	227	194	213	137	237	154	318	181	172	399	477
54.8045	0	171	83	153	120	226	193	212	136	238	158	314	182	175	397	476
54.9274	0	171	84	154	121	228	194	212	136	240	162	313	183	178	397	481
55.0502	0	172	86	154	121	228	195	213	136	241	163	314	183	179	399	478
55.1731	0	173	86	155	122	231	196	215	137	243	165	316	183	180	400	475
55.296	0	175	88	157	124	234	197	217	138	245	167	317	184	181	401	482
55.4189	0	174	87	159	123	237	200	218	139	246	164	323	185	179	401	486
55.5418	0	172	84	154	121	229	196	211	138	240	155	319	183	172	398	479
55.6646	0	171	81	151	118	224	194	213	137	238	154	316	180	171	397	477
55.7875	0	172	81	152	119	226	193	212	137	239	157	313	181	174	396	477
55.9104	0	169	83	152	118	227	194	212	137	239	162	312	181	177	396	482
56.0333	0	172	84	153	120	228	194	214	137	241	163	314	182	178	397	479
56.1562	0	173	84	154	121	228	195	215	137	243	166	315	183	178	399	477
56.279	0	173	86	157	122	231	197	216	138	245	168	317	184	179	400	482
56.4019	0	173	88	158	123	235	200	218	139	247	169	320	185	182	403	484
56.5248	0	172	84	155	119	228	199	212	139	243	155	321	183	172	400	481
56.6477	0	170	80	152	118	227	195	211	138	239	152	317	179	172	397	484
56.7706	0	171	80	150	120	225	195	209	138	240	152	316	180	171	397	480
56.8934	0	175	81	151	119	226	195	211	138	240	160	311	181	177	396	485
57.0163	0	176	83	153	119	227	195	211	138	242	162	312	181	178	397	483
57.1392	0	175	85	154	120	228	195	214	138	243	164	315	181	179	398	480
57.2621	0	177	86	155	121	231	197	215	140	245	166	317	183	179	400	486
57.385	0	177	88	156	122	232	198	217	139	248	168	319	185	181	402	491
57.5078	0	176	86	158	122	236	201	215	140	247	163	323	185	178	402	488
57.6307	0	173	83	153	120	226	196	212	139	241	153	321	181	172	400	489
57.7536	0	173	82	150	119	226	194	210	141	240	152	319	181	170	400	483
57.8765	0	176	83	151	119	226	193	212	139	240	152	318	181	171	400	488
57.9994	0	177	85	151	122	228	194	211	138	240	159	313	182	178	401	485
58.1222	0	180	88	153	122	227	195	212	139	241	161	316	184	179	402	486
58.2451	0	188	100	149	127	235	196	211	143	239	155	328	185	177	413	485
58.368	0	191	124	154	144	260	192	199	153	234	143	359	189	170	426	472
58.4909	0	188	140	159	147	292	191	192	165	233	141	375	190	176	450	449
58.6138	0	180	139	157	145	304	189	188	172	230	136	371	186	177	451	432
58.7366	0	179	133	149	146	300	187	190	177	232	135	366	181	176	446	427
58.8595	0	174	129	145	145	294	199	195	190	238	135	365	178	175	439	426
58.9824	0	175	128	143	144	292	208	194	195	240	135	365	177	175	436	430
59.1053	0	174	129	146	145	294	210	198	200	242	136	367	177	178	436	434
59.2282	0	173	129	146	141	297	212	202	203	246	138	370	178	179	436	431
59.351	0	174	127	149	140	302	216	207	204	248	138	373	180	179	435	438
59.4739	0	175	129	150	139	306	220	207	207	250	141	376	180	180	436	438
59.5968	0	176	127	152	142	304	223	210	209	250	140	374	180	180	435	435
59.7197	0	175	121	144	137	294	218	207	210	247	134	363	176	175	429	438
59.8426	0	175	120	142	135	290	216	206	209	246	133	360	175	174	426	441
59.9654	0	174	118	145	134	290	218	207	208	248	133	359	174	174	424	440
60.0883	0	175	118	146	135	288	220	207	208	250	134	361	175	174	421	442
60.2112	0	176	120	148	136	290	223	209	209	251	136	364	176	174	422	445
60.3341	0	178	121	150	136	291	224	211	208	254	137	366	178	176	424	449
60.457	0	177	122	152	137	293	226	213	207	256	138	370	179	177	425	448
60.5798	0	179	125	154	138	295	228	215	208	259	141	373	180	179	427	446
60.7027	0	177	120	154	136	295	229	214	207	255	137	370	178	175	424	448
60.8256	0	177	115	147	134	286	224	209	204	252	133	361	175	173	421	450
60.9485	0	176	115	147	131	281	223	208	201	252	131	358	176	172	417	448
61.0714	0	175	115	149	130	281	222	209	202	253	133	358	175	171	416	448
61.1942	0	175	116	150	131	281	224	209	200	254	133	359	177	172	418	445
61.3171	0	178	118	151	132	282	224	208	198	257	135	362	178	172	419	450
61.44	0	178	118	153	131	283	226	212	197	258	136	364	178	173	420	449
61.5629	0	179	119	155	134	285	227	214	197	260	136	366	180	173	421	451
61.6858	0	178	118	156	134	286	230	214	197	259	136	365	180	173	419	452
61.8086	0	176	110	150	130	277	226	209	194	254	131	356	177	169	416	451
61.9315	0	177	110	149	128	273	221	207	192	252	129	351	176	166	413	450
62.0544	0	177	111	150	127	272	221	207	191	252	129	350	176	166	411	448
62.1773	0	176	111	150	128	273	222	208	190	254	130	350	176	167	411	450
62.3002	0	178	113	151	126	276	223	206	189	255	131	353	178	166	412	451
62.423	0	178	114	153	131	277	223	209	188	256	132	356	178	167	414	448
62.5459	0	180	115	154	131	279	224	211	190	258	134	358	180	169	415	449
62.6688	0	179	118	156	133	283	226	212	190	260	136	361	180	169	417	450
62.7917	0	178	113	157	130	280	228	211	189	256	133	356	179	168	413	451
62.9146	0	177	108	150	129	273	221	208	188	252	130	348	177	165	408	449
63.0374	0	178	107	148	127	269	220	208	186	250	129	346	176	164	407	448
63.1603	0	176	108	151	126	268	219	209	186	252	129	345	176	164	406	448
63.2832	0	178	110	152	128	270	220	209	183	253	131	345	176	165	406	450
63.4061	0	179	111	153	128	269	220	211	182	254	133	348	177	165	408	448
63.529	0	180	113	154	129	274	221	213	183	256	134	350	178	166	409	449
63.6518	0	179	114	156	130	275	223	215	183	257	136	354	180	168	411	451
63.7747	0	183	116	159	131	280	225	217	182	260	138	356	181	169	412	453
63.8976	0	180	110	155	128	275	224	213	183	253	133	349	178	166	408	451
64.0205	0	180	106	152	127	270	219	212	183	250	132	345	176	165	406	454
64.1434	0	179	107	151	128	267	218	213	181	250	132	343	176	163	404	454
64.2662	0	181	108	152	128	267	218	213	178	250	132	344	176	164	404	455
64.3891	0	181	109	154	128	270	219	214	179	252	134	347	177	165	404	452
64.512	0	182	111	154	129	273	220	215	179	254	136	348	178	165	405	453
64.6349	0	183	112	156	131	273	221	217	179	255	138	352	179	166	408	459
64.7578	0	184	114	157	130	276	222	220	179	257	139	355	180	168	410	457
64.8806	0	182	113	159	129	277	225	217	179	254	137	352	179	167	407	456
65.0035	0	180	106	152	127	268	220	216	179	250	133	342	175	164	404	457
65.1264	0	180	104	149	126	267	217	213	178	248	132	341	175	163	401	456
65.2493	0	181	105	152	125	266	217	213	176	248	132	341	175	163	400	456
65.3722	0	181	105	152	127	267	218	213	176	249	134	342	176	163	400	456
65.495	0	182	107	153	127	270	218	216	176	250	136	345	177	164	401	455
65.6179	0	181	109	155	128	271	219	218	175	252	138	347	178	165	402	459
65.7408	0	183	110	157	128	274	221	220	175	255	139	350	179	166	405	460
65.8637	0	184	114	161	130	277	223	219	176	256	140	352	180	167	407	457
65.9866	0	181	105	154	127	271	220	215	177	249	135	344	177	164	403	457
66.1094	0	180	101	151	125	266	217	214	175	247	133	339	174	162	400	455
66.2323	0	181	101	151	125	264	216	213	174	246	133	338	174	161	398	454
66.3552	0	179	102	152	126	264	216	214	173	246	133	338	175	162	397	455
66.4781	0	181	103	153	125	267	217	215	174	248	135	341	175	162	399	452
66.601	0	181	106	154	127	269	217	215	172	250	137	343	176	162	400	457
66.7238	0	182	108	156	127	271	219	219	173	251	139	346	177	165	402	455
66.8467	0	183	109	157	129	273	220	219	173	254	140	348	179	165	405	457
66.9696	0	182	108	160	128	277	223	221	175	251	139	348	178	165	404	461
67.0925	0	179	100	153	126	268	218	216	173	246	134	339	175	163	399	457
67.2154	0	180	100	152	124	265	216	214	173	246	133	337	175	162	397	456
67.3382	0	180	101	152	125	266	217	214	172	245	133	340	177	162	401	455
67.4611	0	180	104	154	125	269	214	216	172	247	134	343	178	162	403	454
67.584	0	180	104	155	128	271	216	215	173	249	136	344	178	162	401	457
67.7069	0	181	106	156	127	271	218	219	172	252	139	347	179	164	402	456
67.8298	0	182	108	157	128	273	220	220	173	254	139	349	179	165	405	461
67.9526	0	184	108	160	129	278	224	221	175	254	140	352	179	165	406	463
68.0755	0	180	100	154	126	271	220	216	176	249	135	343	176	163	402	459
68.1984	0	179	98	151	125	265	216	215	173	246	133	338	175	161	398	457
68.3213	0	179	99	151	124	264	216	216	173	246	133	338	176	161	398	458
68.4442	0	180	100	153	124	265	216	217	173	247	135	338	176	162	397	455
68.567	0	179	100	154	124	266	217	217	171	248	137	341	176	162	398	461
68.6899	0	179	102	155	125	268	219	217	171	250	138	343	177	162	399	458
68.8128	0	179	104	156	127	270	219	219	171	252	140	346	180	164	400	464
68.9357	0	182	105	156	127	274	222	223	173	254	140	350	180	165	405	462
69.0586	0	180	99	156	126	270	223	220	172	249	137	342	178	163	400	463
69.1814	0	179	94	151	122	259	218	217	170	245	135	335	175	161	397	460
69.3043	0	179	93	149	121	258	215	216	169	244	134	335	174	161	396	460
69.4272	0	179	95	152	121	258	215	217	167	245	134	335	175	160	395	460
69.5501	0	180	95	152	123	259	216	217	167	246	136	336	175	161	395	461
69.673	0	182	97	153	121	260	216	219	165	247	137	338	177	161	396	461
69.7958	0	182	98	154	124	262	218	218	166	249	138	340	176	163	398	465
69.9187	0	183	101	156	124	264	219	221	166	251	140	343	178	164	399	467
70.0416	0	182	97	156	124	264	220	217	165	248	138	338	177	162	398	466
70.1645	0	181	91	150	120	257	215	216	164	243	133	333	173	161	395	465
70.2874	0	181	92	151	122	255	213	216	164	242	133	331	174	160	393	463
70.4102	0	180	93	150	121	253	212	216	163	244	135	332	175	161	393	464
70.5331	0	182	94	150	122	256	212	214	163	244	136	333	175	161	394	466
70.656	0	182	96	152	122	258	213	217	162	245	136	335	176	161	395	463
70.7789	0	182	97	152	124	258	215	218	162	247	138	338	177	163	396	469
70.9018	0	182	99	155	123	262	217	222	163	249	141	341	178	164	397	471
71.0246	0	181	95	155	124	260	216	218	164	244	137	336	176	162	395	470
71.1475	0	180	91	148	121	254	211	214	162	239	133	331	173	159	390	467
71.2704	0	179	90	148	120	251	209	212	162	239	133	329	173	160	389	466
71.3933	0	179	91	149	120	250	210	213	160	240	134	330	173	160	389	467
71.5162	0	180	92	149	122	252	210	214	159	242	136	332	174	161	390	468
71.639	0	181	93	150	121	252	209	215	158	242	137	334	174	161	391	470
71.7619	0	181	95	151	122	255	210	218	160	243	139	336	176	163	394	472
71.8848	0	181	97	153	123	256	212	219	160	246	141	338	177	163	396	475
72.0077	0	181	96	156	123	259	214	218	160	244	138	337	177	163	395	474
72.1306	0	178	89	149	119	251	209	215	158	238	137	329	172	162	391	471
72.2534	0	179	89	147	118	247	205	214	158	236	138	325	172	163	390	470
72.3763	0	179	89	146	120	247	204	213	157	238	134	327	173	160	389	470
72.4992	0	179	91	148	119	249	205	215	156	239	136	329	174	160	390	471
72.6221	0	179	93	150	120	250	206	215	155	239	138	331	175	159	392	472
72.745	0	180	94	151	122	251	206	216	156	241	138	333	176	161	394	473
72.8678	0	181	95	153	123	254	207	220	157	244	141	336	177	162	394	476
72.9907	0	182	97	155	124	257	211	221	157	246	142	338	178	163	397	477
73.1136	0	179	90	150	119	251	208	219	157	239	139	329	174	163	393	475
73.2365	0	178	89	148	120	247	206	217	156	236	140	324	173	163	389	475
73.3594	0	177	91	148	119	245	204	216	154	238	137	327	174	159	388	474
73.4822	0	178	91	148	120	246	205	216	153	239	137	328	175	159	390	476
73.6051	0	177	92	150	120	247	205	218	152	239	138	329	176	160	390	478
73.728	0	177	92	152	122	250	205	221	153	242	141	332	176	161	392	480
73.8509	0	179	95	154	123	251	208	221	152	243	142	334	178	162	394	481
73.9738	0	180	97	157	124	253	209	221	152	246	144	337	180	164	397	484
74.0966	0	177	95	153	122	260	207	216	158	242	136	338	180	162	405	479
74.2195	0	175	89	150	119	253	207	215	159	240	137	328	176	162	398	477
74.3424	0	174	88	148	121	249	204	216	157	239	135	328	176	158	396	476
74.4653	0	177	91	149	120	248	204	217	155	240	134	328	176	159	395	477
74.5882	0	178	92	151	121	251	205	217	155	241	137	330	177	160	396	478
74.711	0	179	95	152	121	253	207	219	155	244	139	332	177	161	397	480
74.8339	0	179	97	154	123	254	207	221	156	245	140	334	178	162	399	481
74.9568	0	182	98	155	122	257	208	223	155	247	142	339	180	163	400	483
75.0797	0	182	98	157	124	262	212	222	157	248	143	338	180	163	401	483
75.2026	0	182	92	151	122	255	208	220	158	242	140	328	177	164	398	481
75.3254	0	179	91	149	120	251	205	217	157	240	138	325	176	163	395	478
75.4483	0	180	91	149	120	250	205	217	155	240	135	328	176	159	394	479
75.5712	0	180	93	151	121	251	204	217	155	242	137	330	177	159	395	481
75.6941	0	181	95	152	122	253	206	218	156	243	138	332	178	159	397	481
75.817	0	181	97	154	122	255	207	221	155	246	140	336	179	161	398	483
75.9398	0	182	99	156	123	259	209	222	155	248	141	337	180	162	400	484
76.0627	0	183	101	156	125	260	211	224	157	250	144	341	182	164	403	487
76.1856	0	181	96	156	122	261	212	221	159	247	140	337	180	163	402	485
76.3085	0	181	92	151	121	253	208	218	156	243	137	333	178	161	400	481
76.4314	0	181	93	151	122	253	207	219	155	243	137	330	178	163	399	482
76.5542	0	181	94	151	123	252	206	217	156	243	137	332	179	162	399	483
76.6771	0	181	97	154	122	255	208	220	157	245	139	334	179	162	399	484
76.8	0	182	98	155	122	257	210	222	156	247	141	337	180	164	400	486
76.9229	0	183	101	156	125	259	211	223	157	249	143	340	181	164	401	486
77.0458	0	184	102	157	126	262	212	226	157	250	145	342	183	166	404	488
77.1686	0	184	101	159	126	266	217	225	159	250	145	343	183	166	404	489
77.2915	0	180	94	153	124	257	211	220	158	244	142	332	180	167	400	485
77.4144	0	181	93	151	121	253	208	220	157	243	140	328	178	166	399	484
77.5373	0	181	94	150	122	255	207	218	157	243	137	332	179	162	399	485
77.6602	0	181	96	153	122	254	209	221	158	244	139	334	180	162	399	484
77.783	0	183	97	154	123	255	210	221	156	245	141	337	181	163	401	485
77.9059	0	184	100	156	125	258	211	223	156	248	142	340	181	165	402	486
78.0288	0	184	101	157	124	259	212	225	157	250	144	342	183	166	403	489
78.1517	0	185	103	159	126	264	214	225	160	250	144	347	185	167	409	488
78.2746	0	184	99	156	122	262	213	221	159	247	141	342	182	164	407	485
78.3974	0	182	94	152	123	255	210	221	158	244	141	332	180	166	402	484
78.5203	0	184	93	152	122	253	209	220	158	243	139	332	179	165	400	484
78.6432	0	182	96	154	123	253	208	219	157	244	138	334	180	163	401	484
78.7661	0	184	96	153	122	255	210	221	156	245	139	337	181	162	400	486
78.889	0	183	98	155	122	257	209	221	156	247	142	339	181	164	402	487
79.0118	0	184	100	156	125	257	211	224	157	249	142	341	183	165	405	488
79.1347	0	184	101	158	125	261	214	225	158	251	144	344	183	166	406	491
79.2576	0	185	99	159	126	264	217	224	157	249	143	343	182	166	405	489
79.3805	0	182	94	152	123	254	210	222	156	244	142	332	178	167	402	486
79.5034	0	183	94	151	120	253	209	221	157	243	141	331	178	167	401	485
79.6262	0	182	95	153	123	253	209	220	156	244	138	334	178	163	400	486
79.7491	0	184	96	153	122	253	210	220	155	244	141	336	179	162	401	486
79.872	0	185	98	155	124	255	210	221	155	247	142	339	180	164	401	487
79.9949	0	185	99	156	124	257	211	224	157	248	144	341	181	165	403	488
80.1178	0	184	103	157	125	260	212	224	159	250	145	345	183	166	405	489
80.2406	0	185	100	157	125	266	220	221	162	250	141	345	181	165	405	487
80.3635	0	183	93	153	123	258	214	219	161	244	142	332	178	166	400	485
80.4864	0	181	92	149	121	252	211	220	158	243	141	329	176	165	398	484
80.6093	0	183	97	150	121	256	208	216	160	243	135	338	175	160	397	480
80.7322	0	183	102	150	124	272	217	214	169	246	134	346	176	161	400	473
80.855	0	184	99	153	123	266	219	218	167	250	140	345	177	163	399	479
80.9779	0	184	100	155	126	265	218	221	166	250	142	347	178	164	401	480
81.1008	0	186	102	156	127	267	220	222	166	253	144	349	179	165	402	481
81.2237	0	186	101	159	126	269	224	224	164	252	144	349	179	165	403	482
81.3466	0	184	95	151	124	259	217	220	164	245	142	334	176	166	399	479
81.4694	0	183	93	149	122	254	213	218	163	242	140	331	174	164	396	477
81.5923	0	183	93	149	120	253	213	216	161	243	137	334	175	161	395	478
81.7152	0	184	94	150	121	253	213	219	158	243	138	334	176	161	396	478
81.8381	0	184	96	152	122	255	213	218	159	245	139	337	175	161	397	479
81.961	0	186	98	153	124	258	213	218	160	247	141	341	178	162	398	479
82.0838	0	186	101	153	125	266	219	220	163	249	141	347	178	163	405	479
82.2067	0	188	104	156	127	270	223	222	165	252	143	351	179	165	406	480
82.3296	0	187	98	154	126	266	220	217	164	247	138	343	176	163	403	478
82.4525	0	185	94	149	123	259	216	216	164	245	137	338	175	161	400	476
82.5754	0	186	93	148	124	256	216	214	162	245	136	337	175	160	400	476
82.6982	0	186	96	151	122	257	216	216	161	246	138	338	174	161	399	479
82.8211	0	186	98	152	123	258	215	217	161	246	139	340	176	161	399	479
82.944	0	187	99	153	121	260	216	220	161	248	140	343	177	163	401	481
83.0669	0	188	101	155	126	260	217	222	160	250	143	345	179	164	403	483
83.1898	0	189	102	158	127	266	220	224	160	251	144	347	180	166	405	485
83.3126	0	187	96	153	123	260	217	218	161	245	141	336	176	164	402	482
83.4355	0	186	91	148	121	254	214	217	160	242	140	330	175	165	398	480
83.5584	1	186	94	149	120	251	213	216	157	242	138	330	174	163	398	481
83.6813	0	186	95	150	121	252	211	216	156	243	138	333	175	161	397	480
83.8042	0	187	96	150	123	253	212	216	157	245	139	334	176	160	397	482
83.927	0	187	97	153	124	254	214	219	158	246	141	337	177	162	399	484
84.0499	0	189	99	154	124	256	214	219	156	248	143	339	178	164	401	486
84.1728	0	190	101	157	124	259	216	223	156	250	145	342	179	166	403	489
84.2957	0	189	99	158	123	262	219	220	157	247	143	341	179	164	403	488
84.4186	0	187	92	150	122	252	214	216	156	242	142	328	175	166	399	486
84.5414	0	187	91	148	120	248	210	215	154	240	141	325	174	165	396	484
84.6643	0	186	91	148	122	247	210	214	153	241	141	325	174	164	396	485
84.7872	0	189	95	151	121	250	210	216	153	242	140	331	176	162	397	486
84.9101	0	187	96	151	122	251	211	217	152	244	141	333	176	162	398	487
85.033	0	189	97	154	124	252	213	217	153	246	143	335	178	163	400	490
85.1558	0	192	100	156	126	253	214	219	153	248	145	339	179	165	403	492
85.2787	0	191	101	157	126	258	217	220	154	250	147	343	181	166	404	494
85.4016	0	189	96	156	124	252	215	217	155	244	143	332	177	167	401	489
85.5245	0	188	93	149	120	249	211	213	152	240	144	327	176	166	398	487
85.6474	0	189	93	151	120	246	209	215	151	240	143	326	176	166	398	489
85.7702	0	189	94	151	121	246	209	215	152	241	143	327	177	166	398	490
85.8931	0	188	95	153	122	248	209	217	151	242	143	332	177	163	398	490
86.016	0	190	97	154	124	249	211	217	151	245	144	334	179	165	399	491
86.1389	0	191	99	156	124	250	211	219	150	246	146	337	180	166	402	494
86.2618	0	191	100	158	124	253	214	221	151	249	149	340	181	167	403	496
86.3846	0	190	95	156	123	250	213	216	152	244	147	331	178	169	400	493
86.5075	0	190	92	151	122	245	209	214	150	241	146	326	177	168	399	492
86.6304	0	190	94	152	123	243	209	215	150	241	145	325	176	168	397	492
86.7533	0	189	94	152	120	242	209	215	149	242	147	326	177	167	398	493
86.8762	0	189	95	154	121	244	209	216	148	244	148	329	179	168	398	494
86.999	0	189	97	155	121	246	209	217	148	244	148	333	180	167	399	498
87.1219	0	192	98	157	124	248	212	218	149	246	148	338	181	167	401	500
87.2448	0	190	99	160	125	253	215	217	150	248	149	338	181	167	402	497
87.3677	0	187	91	152	119	244	210	212	149	240	146	325	177	168	396	491
87.4906	0	186	88	150	118	240	205	211	147	235	143	321	176	166	392	502
87.6134	0	181	91	150	117	236	205	207	148	235	144	320	178	156	387	548
87.7363	0	184	93	142	119	242	200	208	149	233	143	324	187	144	396	524
87.8592	0	182	96	149	120	244	202	208	149	233	145	326	184	143	391	521
87.9821	0	184	96	150	120	246	202	208	149	234	147	329	181	146	387	533
88.105	0	190	95	149	120	247	202	212	149	237	150	331	179	148	385	541
88.2278	0	198	93	156	120	250	207	210	150	237	151	331	177	149	386	570
88.3507	0	193	85	147	117	241	201	205	148	229	146	319	174	149	379	577
88.4736	0	193	83	143	113	236	198	203	145	226	144	313	171	147	370	576
88.5965	0	195	81	148	114	235	196	202	145	224	143	312	169	147	367	575
88.7194	0	190	82	146	116	233	196	203	143	225	141	314	168	143	366	573
88.8422	0	187	84	149	115	234	196	203	142	225	143	316	167	144	366	572
88.9651	0	191	85	149	116	238	196	205	141	226	145	318	168	143	365	575
89.088	0	193	88	151	118	238	197	207	142	229	148	321	170	144	366	575
89.2109	0	193	87	152	118	242	201	206	142	228	146	320	169	146	366	571
89.3338	0	187	82	148	114	233	196	200	141	222	144	310	166	145	359	564
89.4566	0	185	79	144	113	230	193	199	138	219	143	306	165	143	355	559
89.5795	0	182	78	144	112	227	192	198	138	218	142	304	164	143	354	550
89.7024	0	179	80	145	114	228	192	197	137	220	140	307	164	141	353	548
89.8253	0	180	84	148	115	229	191	199	136	222	141	310	166	141	354	546
89.9482	0	181	85	150	117	232	193	201	136	223	144	313	169	142	354	547
90.071	0	182	88	151	118	233	194	205	137	224	147	315	169	143	357	548
90.1939	0	180	89	153	118	238	197	205	137	225	148	318	170	143	357	548
90.3168	0	177	81	150	114	230	193	200	135	220	143	307	167	145	353	541
90.4397	0	179	82	146	113	226	189	198	134	218	139	306	166	143	352	532
90.5626	0	177	83	144	114	231	189	198	137	218	137	308	166	142	352	510
90.6854	0	174	84	148	114	229	191	200	135	222	138	308	166	146	351	491
90.8083	0	176	85	148	115	230	191	201	135	224	142	312	168	146	353	483
90.9312	0	174	86	150	116	231	193	202	136	225	145	314	169	148	356	480
91.0541	0	175	88	151	117	234	194	203	136	228	147	317	171	151	358	480
91.177	0	175	88	154	119	238	198	206	136	228	147	319	173	152	360	476
91.2998	0	171	81	148	115	228	193	200	135	222	143	308	170	153	359	467
91.4227	0	170	80	145	113	226	192	199	135	222	141	306	169	152	356	461
91.5456	0	167	81	146	114	225	192	197	135	223	142	305	170	153	355	456
91.6685	0	166	81	147	114	225	192	200	134	224	145	308	171	154	356	453
91.7914	0	167	84	150	113	226	191	201	134	226	144	314	172	151	358	452
91.9142	0	170	85	151	116	229	194	204	135	228	146	317	174	152	360	451
92.0371	0	169	88	152	118	230	195	206	135	231	149	320	175	154	362	451
92.16	0	168	90	156	122	234	199	204	135	234	154	321	178	159	364	450
92.2829	0	166	82	151	114	230	195	200	134	227	146	312	174	157	361	442
92.4058	0	160	80	146	113	223	192	199	133	223	143	308	173	155	359	434
92.5286	0	163	79	146	112	222	192	197	134	224	143	307	174	155	357	430
92.6515	0	162	81	147	112	223	191	198	133	226	144	308	174	156	357	425
92.7744	0	162	84	149	113	223	192	200	132	228	145	312	176	154	358	423
92.8973	0	162	85	151	115	224	192	202	133	229	147	315	177	156	359	422
93.0202	0	167	86	152	116	227	195	204	133	232	150	320	178	155	361	422
93.143	0	166	90	153	119	230	195	206	134	234	159	317	180	163	363	425
93.2659	0	165	89	157	118	233	199	205	134	233	152	322	179	160	362	423
93.3888	0	165	82	151	115	225	194	201	135	227	147	310	176	158	359	416
93.5117	0	164	81	148	112	221	192	198	134	226	146	309	175	157	355	411
93.6346	0	163	82	145	115	222	191	197	133	227	147	310	175	157	354	410
93.7574	0	163	83	149	113	222	192	200	133	229	148	312	175	157	354	410
93.8803	0	164	85	150	115	223	192	202	133	231	151	315	177	158	355	407
94.0032	0	165	86	151	115	226	194	204	133	233	152	319	178	157	356	410
94.1261	0	165	88	154	118	227	195	206	134	235	161	316	180	165	358	405
94.249	0	167	88	156	118	232	198	206	135	237	158	323	181	161	361	403
94.3718	0	163	82	154	114	227	196	202	135	231	151	316	177	158	357	403
94.4947	0	163	80	149	114	221	193	200	134	229	148	312	177	157	355	398
94.6176	0	162	81	149	112	222	193	199	132	229	148	311	176	157	354	396
94.7405	0	163	82	150	114	222	192	200	133	229	149	312	177	157	354	392
94.8634	0	163	84	152	116	222	193	201	135	232	153	315	179	157	355	393
94.9862	0	164	85	153	116	224	194	204	134	234	153	318	180	158	356	393
95.1091	0	167	87	155	117	228	195	205	133	235	161	316	180	164	358	396
95.232	0	168	90	157	120	229	197	208	135	238	163	320	182	164	361	395
95.3549	0	167	88	159	119	233	201	206	136	237	155	325	182	159	360	394
95.4778	0	166	81	151	112	223	195	201	134	231	149	314	177	157	355	393
95.6006	0	164	80	148	112	220	192	200	133	228	148	310	178	155	353	390
95.7235	0	163	79	148	112	220	192	199	134	229	148	309	177	156	352	386
95.8464	0	164	81	150	114	220	193	199	134	231	149	311	177	156	351	389
95.9693	0	164	83	152	114	222	193	201	132	233	151	314	179	156	353	387
96.0922	0	168	85	154	118	224	194	205	131	235	154	316	180	158	356	388
96.215	0	170	87	155	118	225	195	206	134	235	160	317	181	161	359	390
96.3379	0	170	89	156	119	230	199	207	134	239	162	319	183	163	360	393
96.4608	0	168	84	157	114	228	198	203	134	233	152	318	181	158	356	394
96.5837	0	167	79	150	113	220	193	199	133	228	148	311	177	155	355	389
96.7066	0	167	80	149	111	218	192	199	133	228	148	309	177	155	352	387
96.8294	0	165	80	149	112	218	192	199	133	230	147	309	178	155	352	386
96.9523	0	168	81	151	113	220	193	200	132	231	150	312	178	155	352	387
97.0752	0	167	83	153	115	222	192	201	132	232	152	314	178	156	354	388
97.1981	0	168	85	154	116	223	193	203	132	234	155	316	180	157	356	391
97.321	0	169	87	155	117	225	196	206	133	236	159	315	181	161	358	395
97.4438	0	172	86	158	119	228	199	205	133	236	160	318	181	162	359	396
97.5667	0	168	81	152	113	222	195	200	133	230	150	311	178	156	354	393
97.6896	0	168	79	150	110	220	191	199	133	229	148	308	177	155	353	392
97.8125	0	164	80	151	112	218	191	197	132	229	147	309	176	155	352	393
97.9354	0	167	81	150	112	219	191	198	132	230	150	310	177	154	353	394
98.0582	0	169	82	154	114	219	192	199	132	232	152	312	177	156	354	397
98.1811	0	168	85	154	116	222	194	202	132	233	154	316	179	157	355	399
98.304	0	169	86	156	118	224	195	202	132	236	161	313	180	162	357	401
98.4269	0	174	88	157	118	225	196	204	132	238	163	317	182	163	359	406
98.5498	0	170	85	158	117	229	199	203	133	236	155	320	181	159	359	405
98.6726	0	167	80	152	112	219	193	198	133	230	149	310	177	156	356	402
98.7955	0	167	77	148	111	217	190	197	132	228	148	308	176	155	354	401
98.9184	0	169	79	149	112	215	191	196	131	229	148	307	175	155	354	403
99.0413	0	168	80	150	113	216	190	197	131	229	149	310	177	156	354	405
99.1642	0	169	81	152	112	219	191	199	131	231	152	312	177	155	356	407
99.287	0	169	83	153	113	221	192	201	132	233	153	315	178	157	358	408
99.4099	0	171	85	154	117	224	193	203	131	235	161	313	180	162	359	412
99.5328	0	173	86	158	117	225	195	206	132	237	163	315	181	164	361	415
99.6557	0	172	83	157	116	228	198	202	133	235	154	321	180	159	360	415
99.7786	0	169	79	151	113	220	193	196	132	229	149	311	176	157	358	413
99.9014	0	169	77	149	111	216	189	196	131	227	148	308	176	155	356	414
100.024	0	167	77	149	111	215	190	195	131	227	148	308	176	155	357	414
100.147	0	170	79	150	111	217	190	199	132	229	151	311	176	155	356	415
100.27	0	169	80	152	113	218	190	199	130	231	152	313	178	157	359	418
100.393	0	171	82	153	113	220	191	199	130	233	156	311	178	160	360	420
100.516	0	171	83	155	115	222	192	202	132	235	162	311	180	165	362	423
100.639	0	172	84	157	116	227	196	204	132	237	165	314	181	166	364	426
100.762	0	170	80	155	113	224	194	198	132	230	151	314	179	157	361	422
100.884	0	168	76	148	111	216	190	196	131	227	148	308	176	156	359	420
101.007	0	169	75	148	111	215	189	195	130	225	148	308	175	156	357	422
101.13	0	170	77	149	110	216	188	195	130	226	149	308	176	156	358	423
101.253	0	169	78	151	111	217	189	197	130	228	150	311	177	156	360	426
101.376	0	171	80	151	114	217	189	198	129	229	155	310	178	160	361	428
101.499	0	174	81	153	115	219	191	201	131	232	161	309	178	165	363	430
101.622	0	177	85	156	117	222	193	202	131	235	163	312	180	165	364	433
101.745	0	178	86	158	115	228	196	204	131	236	160	317	181	163	366	435
101.868	0	174	79	151	112	219	192	196	132	228	149	310	176	158	362	432
101.99	0	174	76	147	110	214	188	197	131	225	146	307	174	156	359	431
102.113	0	176	76	147	110	215	187	194	130	226	147	306	175	155	359	432
102.236	0	175	79	148	112	215	188	195	129	227	148	308	175	156	360	433
102.359	0	176	79	150	112	217	188	196	130	229	150	310	176	157	360	434
102.482	0	177	81	151	114	217	191	198	130	231	155	309	177	161	363	437
102.605	0	177	82	152	116	219	191	200	129	234	160	309	179	165	364	439
102.728	0	181	84	154	117	223	193	203	130	236	164	311	180	165	366	443
102.851	0	177	83	156	116	227	196	202	131	234	154	317	178	160	366	443
102.973	0	174	76	148	111	217	190	198	131	229	149	309	176	157	362	440
103.096	0	176	75	147	110	215	189	195	130	228	148	308	176	156	360	440
103.219	0	174	75	147	110	214	188	194	129	228	146	307	175	157	361	440
103.342	0	176	77	149	111	215	188	197	130	230	149	309	175	157	362	444
103.465	0	176	78	149	113	216	189	199	131	231	151	311	176	157	362	444
103.588	0	177	79	151	115	217	190	199	131	233	158	307	177	165	364	446
103.711	0	178	81	154	114	220	192	202	130	235	161	309	178	166	366	449
103.834	0	180	81	156	114	224	195	203	132	236	159	314	179	163	368	451
103.956	0	174	73	149	110	216	191	197	132	230	149	309	176	157	363	447
104.079	0	176	72	146	108	212	188	196	130	227	147	306	175	157	361	446
104.202	0	175	71	146	110	212	187	195	128	228	147	305	174	157	361	449
104.325	0	177	73	147	111	213	188	196	131	229	148	306	174	158	361	450
104.448	0	177	74	149	110	213	189	198	130	231	150	310	176	157	362	450
104.571	0	177	76	149	111	216	189	198	130	232	157	305	177	165	364	453
104.694	0	179	77	151	112	216	191	201	130	234	160	307	178	167	365	455
104.817	0	179	79	154	114	219	192	203	130	236	163	310	180	167	367	458
104.94	0	178	76	153	112	221	195	199	132	233	152	312	177	160	365	457
105.062	0	177	71	145	109	212	189	197	130	228	147	307	176	158	362	458
105.185	0	175	71	144	109	210	186	193	130	227	147	305	174	158	362	454
105.308	0	176	71	145	108	210	187	193	129	227	147	305	174	158	362	456
105.431	0	177	72	147	111	212	187	195	129	229	150	308	175	158	363	457
105.554	0	179	74	148	112	211	188	196	128	230	156	303	175	164	365	458
105.677	0	179	77	150	114	215	189	197	129	232	158	305	177	165	366	460
105.8	0	181	78	152	113	216	190	200	130	235	161	307	179	167	368	462
105.923	0	182	78	154	114	221	194	200	130	236	159	314	179	165	369	464
106.045	0	177	71	148	111	214	189	196	129	229	149	309	176	160	366	466
106.168	0	177	70	145	108	212	187	193	130	227	148	305	174	158	363	459
106.291	0	177	71	145	110	211	187	194	130	227	148	305	175	159	364	465
106.414	0	176	70	146	110	209	186	194	128	228	148	306	175	158	364	462
106.537	0	179	73	148	110	211	186	196	128	230	157	303	176	166	366	467
106.66	0	178	75	149	113	213	187	198	129	232	158	304	177	167	367	466
106.783	0	178	76	150	114	215	189	200	130	233	160	307	178	167	369	472
106.906	0	180	78	152	116	218	191	201	130	235	163	309	179	169	370	471
107.028	0	177	74	152	111	217	192	197	129	231	152	312	176	161	368	473
107.151	0	178	69	144	108	210	187	194	129	226	148	305	174	159	364	466
107.274	0	178	69	143	110	208	185	193	129	226	147	303	174	157	364	470
107.397	0	178	70	145	109	210	186	192	128	227	147	304	174	158	364	471
107.52	0	178	71	146	111	209	185	196	127	228	150	302	175	162	365	468
107.643	0	180	73	147	111	211	185	196	127	229	157	301	176	164	365	470
107.766	0	182	74	149	110	213	187	198	129	232	159	304	177	166	368	477
107.889	0	181	76	152	114	216	189	199	129	233	161	306	178	168	370	474
108.012	0	183	77	154	114	219	192	201	129	235	162	309	178	168	371	476
108.134	0	180	71	148	111	214	189	195	130	229	150	307	175	160	368	478
108.257	0	178	69	144	109	211	186	194	128	225	146	303	173	157	364	475
108.38	0	179	68	144	109	209	184	193	127	226	145	302	173	157	365	475
108.503	0	179	70	146	109	208	184	193	127	227	147	302	174	158	365	472
108.626	0	180	72	146	110	209	185	194	128	228	152	302	175	161	366	475
108.749	0	181	74	149	110	212	187	198	128	232	157	302	175	164	367	477
108.872	0	183	74	150	113	214	188	197	128	232	158	304	177	166	369	478
108.995	0	184	76	151	115	215	189	201	129	235	161	307	179	167	371	476
109.117	0	183	79	155	114	221	193	201	131	235	160	312	179	165	373	481
109.24	0	180	71	147	111	214	188	197	129	230	148	308	176	160	369	482
109.363	0	181	70	145	108	211	186	195	127	227	147	305	174	158	367	476
109.486	0	183	71	145	110	211	185	194	128	227	147	305	174	159	367	474
109.609	0	182	73	148	111	211	186	194	129	228	152	303	174	162	368	478
109.732	11	183	74	149	112	211	186	197	127	231	157	302	177	167	370	480
109.855	0	186	76	150	112	214	187	199	128	233	157	304	176	167	371	482
109.978	0	186	77	151	113	217	189	202	128	234	161	307	178	168	373	480
110.1	0	185	80	153	116	219	190	204	130	237	163	311	180	170	376	487
110.223	0	185	75	152	114	219	193	200	129	232	152	313	177	163	372	485
110.346	0	182	71	146	110	212	186	196	128	227	146	306	174	161	369	483
110.469	0	183	70	144	109	211	185	196	129	226	147	304	174	159	368	478
110.592	0	183	71	146	109	210	185	194	129	228	148	305	174	160	368	483
110.715	0	185	73	147	110	213	185	197	127	230	155	301	176	167	369	488
110.838	0	186	74	148	113	213	187	197	127	231	158	303	176	167	370	486
110.961	0	185	77	151	114	215	187	200	129	233	160	305	178	168	372	484
111.084	0	186	78	152	114	217	189	202	130	235	161	309	178	169	375	490
111.206	0	186	79	155	115	221	193	203	129	236	162	311	179	170	376	492
111.329	0	183	72	150	111	216	189	198	129	230	149	310	176	162	373	488
111.452	0	183	70	146	109	211	187	197	129	227	147	307	174	160	370	485
111.575	0	183	70	145	110	210	185	195	129	229	147	306	175	161	370	487
111.698	0	183	73	148	111	210	185	197	128	229	152	303	175	164	370	487
111.821	0	186	74	148	112	212	186	198	128	231	157	304	176	168	370	488
111.944	0	188	75	150	113	213	187	200	129	233	159	305	177	169	372	490
112.067	0	187	77	152	114	216	190	201	129	235	160	309	179	169	374	492
112.189	0	187	78	153	116	218	191	202	129	237	163	310	179	171	376	494
112.312	0	185	73	152	112	217	191	199	129	231	152	312	177	163	374	492
112.435	0	186	70	146	111	211	186	195	129	228	148	308	175	162	372	490
112.558	0	184	70	145	110	210	186	197	129	228	148	306	176	161	371	493
112.681	0	186	72	147	109	211	186	197	127	229	156	301	176	168	371	490
112.804	0	185	73	148	111	213	187	199	128	231	157	303	176	168	372	492
112.927	0	186	74	150	113	214	187	200	129	233	160	305	178	168	373	493
113.05	0	187	76	151	115	216	189	200	129	235	161	307	178	169	375	498
113.172	0	189	77	153	114	217	190	202	129	236	163	310	179	171	376	497
113.295	0	188	74	153	111	219	193	200	130	233	154	314	177	163	375	495
113.418	0	184	70	146	109	211	188	195	129	228	148	306	174	161	371	495
113.541	0	182	68	143	108	209	186	193	128	228	146	304	173	160	369	494
113.664	0	183	69	145	109	207	185	194	127	226	146	304	173	159	368	489
113.787	0	184	70	147	108	207	185	194	127	228	151	302	173	162	367	489
113.91	0	183	71	148	108	209	186	196	127	230	156	301	173	167	367	490
114.033	0	185	73	149	109	210	187	197	127	232	157	304	175	166	369	495
114.156	0	187	74	150	112	211	189	198	127	235	160	304	176	167	372	492
114.278	0	186	74	153	112	216	192	196	128	234	157	308	176	165	370	497
114.401	0	182	68	146	106	209	186	192	128	227	146	303	173	158	366	491
114.524	0	179	65	143	105	206	183	191	126	226	145	300	170	156	363	490
114.647	0	180	66	144	106	204	184	190	125	225	145	300	171	156	362	488
114.77	0	181	67	145	105	206	183	190	125	227	145	299	171	156	361	488
114.893	0	180	69	147	106	206	184	191	126	228	154	297	172	162	363	489
115.016	0	182	70	147	108	207	185	194	124	230	155	299	173	164	363	490
115.139	0	182	72	149	107	210	186	196	125	233	157	300	174	165	365	488
115.261	0	181	71	151	107	212	190	194	127	231	154	304	173	162	366	492
115.384	0	178	65	145	105	206	185	190	126	227	145	300	170	155	361	489
115.507	0	177	64	143	103	203	183	189	124	224	143	298	170	154	359	486
115.63	0	177	64	144	103	203	182	188	124	225	145	297	170	154	359	485
115.753	0	177	67	145	104	202	181	190	125	225	148	295	170	158	359	482
115.876	0	178	68	147	105	205	182	190	124	227	153	294	171	160	359	486
115.999	0	180	69	148	105	207	183	192	124	229	155	297	171	161	360	484
116.122	0	181	70	149	107	207	185	193	124	231	157	299	172	162	362	486
116.244	0	177	68	150	106	211	188	193	126	228	152	301	171	159	361	485
116.367	0	176	63	144	102	203	183	186	124	223	142	295	167	153	356	483
116.49	0	173	61	142	100	200	179	184	123	220	140	291	165	150	353	480
116.613	0	172	60	140	100	199	178	184	122	220	141	291	166	150	351	480
116.736	0	177	63	141	102	200	178	184	123	222	141	291	166	151	351	476
116.859	0	178	66	144	102	201	179	185	122	224	146	292	167	153	351	480
116.982	0	177	67	146	105	202	180	187	121	225	151	291	168	156	353	478
117.105	0	178	68	146	104	204	182	190	123	227	154	294	169	159	355	480
117.228	0	178	67	149	104	207	185	189	124	227	150	297	169	156	356	480
117.35	0	172	61	143	99	201	180	185	122	220	140	291	166	150	351	478
117.473	0	172	61	140	99	197	177	183	120	217	138	288	164	148	349	474
117.596	0	170	59	140	99	197	176	180	121	217	139	287	164	149	347	474
117.719	0	170	61	141	99	198	176	183	121	218	139	289	165	149	347	475
117.842	0	172	63	143	100	199	177	183	120	221	141	292	165	149	348	474
117.965	0	172	65	144	100	201	177	185	120	221	149	289	167	155	350	472
118.088	0	173	66	145	102	203	179	187	121	224	151	290	168	157	353	475
118.211	0	173	66	147	103	206	182	188	123	223	148	294	169	155	352	478
118.333	0	170	61	142	100	199	177	183	121	218	139	290	165	149	349	474
118.456	0	170	59	140	99	197	175	181	119	216	138	287	163	150	347	473
118.579	0	172	59	140	99	197	174	180	120	216	138	287	164	148	348	472
118.702	0	169	61	142	100	198	175	182	120	217	140	290	164	150	347	468
118.825	0	170	64	144	99	197	176	184	119	220	148	287	165	155	349	474
118.948	0	171	65	145	101	201	177	186	119	221	149	289	167	157	352	472
119.071	0	173	67	146	103	202	179	189	120	224	152	292	168	157	354	474
119.194	0	173	68	148	104	207	182	187	122	224	149	296	169	156	354	479
119.316	0	170	61	143	99	201	177	183	120	218	140	292	165	151	350	475
119.439	0	168	60	139	99	197	174	181	119	215	138	289	164	150	348	472
119.562	0	169	59	140	98	196	174	182	120	216	139	288	165	150	348	467
119.685	0	171	61	141	98	198	174	181	119	218	140	290	164	150	348	472
119.808	0	171	64	142	99	199	176	184	119	219	147	288	165	158	350	473
119.931	0	173	65	143	101	200	176	185	119	221	151	290	168	158	352	472
120.054	0	173	67	146	101	202	178	188	121	223	153	293	168	159	354	474
120.177	0	174	69	148	102	209	181	189	121	225	151	299	170	157	356	481
120.3	0	173	62	143	100	201	178	184	121	219	140	294	166	153	353	477
120.422	0	172	60	140	100	199	175	182	121	217	139	291	166	152	351	475
120.545	0	171	61	139	99	199	175	183	121	217	140	291	166	151	351	471
120.668	0	171	62	141	101	198	175	183	121	218	142	293	166	152	352	476
120.791	0	174	64	143	101	200	176	186	120	219	149	289	167	159	353	474
120.914	0	173	66	144	102	202	177	187	121	221	151	293	168	159	356	475
121.037	0	176	67	146	102	205	179	189	122	223	153	294	170	161	357	478
121.16	0	176	67	147	104	208	182	189	122	224	149	298	169	160	358	483
121.283	0	174	62	142	100	202	178	184	121	218	141	293	167	153	355	480
121.405	0	174	61	140	99	198	175	183	121	216	141	292	167	153	355	479
121.528	0	173	61	140	100	199	175	183	121	218	141	293	167	153	354	479
121.651	0	172	63	142	102	201	177	185	121	219	145	292	167	157	355	481
121.774	0	173	65	144	101	202	176	186	121	220	149	290	167	160	357	483
121.897	0	176	66	145	104	203	178	187	122	223	151	294	170	161	358	481
122.02	0	176	69	147	103	206	179	192	123	226	154	296	172	161	360	483
122.143	0	178	68	148	103	210	183	189	123	224	149	298	170	160	360	487
122.266	0	175	62	141	100	202	179	186	122	217	140	295	167	154	358	483
122.388	0	173	61	139	101	198	176	183	122	217	138	290	166	153	355	482
122.511	0	174	61	139	99	199	176	185	122	218	140	292	168	152	355	483
122.634	0	175	63	140	101	201	177	185	121	219	140	292	168	153	355	483
122.757	0	175	65	143	101	201	177	185	120	221	148	289	168	159	357	485
122.88	0	176	66	144	104	203	179	187	121	223	151	293	169	159	358	486
123.003	0	177	69	146	104	205	180	190	123	225	153	295	171	160	359	485
123.126	0	177	68	148	105	209	184	191	122	227	150	298	172	158	361	489
123.249	0	174	62	143	101	202	180	185	122	220	141	294	168	153	357	486
123.372	0	176	62	140	100	198	177	183	123	217	139	291	166	151	355	484
123.494	0	174	61	139	99	199	177	182	123	219	140	290	167	150	354	483
123.617	0	173	63	141	100	197	177	182	120	220	140	290	168	151	353	482
123.74	0	173	64	143	98	199	177	185	121	221	141	292	168	151	353	483
123.863	0	173	65	144	101	200	179	185	121	223	149	289	169	156	353	484
123.986	0	175	66	147	102	201	180	187	122	225	151	292	170	158	354	485
124.109	0	174	64	147	101	204	182	184	123	223	146	293	169	155	354	484
124.232	0	170	60	141	96	198	179	181	121	219	138	288	165	149	349	479
124.355	0	168	58	139	97	194	176	179	121	216	137	286	164	146	347	474
124.477	0	167	57	139	96	193	175	178	121	217	137	285	164	148	345	473
124.6	0	167	59	140	96	195	175	179	119	218	137	287	164	147	345	474
124.723	0	168	60	141	96	196	176	181	120	220	141	285	165	150	345	473
124.846	0	169	63	144	98	197	177	182	120	222	148	287	166	154	348	475
124.969	0	171	65	146	97	200	179	185	120	224	150	289	168	155	350	477
125.092	0	169	63	146	98	203	182	182	120	222	145	290	167	151	349	476
125.215	0	166	57	140	95	195	176	178	120	216	136	286	164	146	344	470
125.338	0	164	57	138	94	193	174	175	120	214	135	283	162	144	342	468
125.46	0	165	56	138	93	191	173	176	118	215	136	283	162	145	342	468
125.583	0	164	59	140	95	193	173	177	118	216	136	285	163	146	343	469
125.706	0	168	60	142	96	194	174	180	118	218	141	284	164	149	344	469
125.829	0	168	62	143	97	198	176	181	119	220	146	285	165	152	347	468
125.952	0	169	64	145	99	199	177	184	119	222	148	288	167	153	348	472
126.075	0	169	63	146	98	202	180	183	120	222	145	289	167	151	348	473
126.198	0	165	58	140	94	197	175	179	119	217	137	287	165	148	345	469
126.321	0	166	58	138	94	195	174	179	120	216	137	285	163	147	345	468
126.444	0	169	59	139	96	194	174	179	118	215	137	285	164	147	344	468
126.566	0	170	61	141	96	195	174	181	119	218	140	285	164	151	346	466
126.689	0	171	63	142	98	198	175	182	120	219	145	286	166	153	348	472
126.812	0	169	65	144	100	200	176	183	122	222	149	289	167	156	350	469
126.935	0	173	66	146	100	204	180	185	121	225	151	291	168	157	352	476
127.058	0	170	61	143	99	201	178	182	120	218	139	291	166	150	350	473
127.181	0	169	58	139	96	197	174	180	121	215	137	287	164	149	348	471
127.304	0	167	58	139	97	195	173	180	121	215	137	287	164	149	347	471
127.427	0	167	60	139	97	196	173	179	120	216	137	287	164	150	348	471
127.549	0	170	62	141	97	198	173	181	119	217	145	283	165	156	350	472
127.672	0	170	63	142	99	199	175	184	120	219	147	287	166	156	351	474
127.795	0	170	65	143	101	202	176	185	121	222	150	289	167	157	355	477
127.918	0	170	68	147	102	205	181	186	120	224	148	296	169	155	355	478
128.041	0	169	60	142	100	201	178	181	120	218	140	291	166	152	352	475
128.164	0	169	59	138	97	196	174	180	122	214	137	288	164	150	351	474
128.287	0	168	59	138	97	198	175	180	121	216	138	287	164	150	351	474
128.41	0	168	61	139	99	197	173	181	120	216	138	288	165	150	351	473
128.532	0	170	62	140	100	198	174	183	119	218	143	288	166	153	352	475
128.655	0	171	64	141	102	200	176	184	120	220	147	288	167	157	354	477
128.778	0	170	67	145	101	204	178	187	122	223	150	291	169	158	355	479
128.901	0	177	68	146	103	206	182	187	122	224	148	296	169	156	357	480
129.024	0	175	63	141	99	201	178	183	122	218	139	292	166	152	355	479
129.147	0	175	63	138	100	199	176	181	122	216	138	289	166	151	353	477
129.27	0	175	64	140	100	199	176	183	122	217	138	289	167	150	354	477
129.393	0	172	65	140	101	201	176	183	121	219	139	292	167	151	354	478
129.516	0	174	66	142	102	201	177	185	121	220	148	287	167	157	355	479
129.638	0	175	67	144	104	202	179	186	121	223	149	290	170	158	358	481
129.761	0	174	69	145	103	207	180	189	123	226	152	294	170	159	360	483
129.884	0	172	66	146	103	207	183	186	124	223	143	296	169	153	359	481
130.007	0	171	62	141	99	201	177	182	122	218	139	290	166	152	356	479
130.13	0	174	62	139	99	198	177	182	122	218	138	290	167	152	355	478
130.253	0	170	63	139	100	199	176	183	122	219	137	289	167	151	355	477
130.376	0	171	64	139	101	201	176	183	121	221	146	285	168	157	356	478
130.499	0	174	66	142	104	202	178	186	121	222	147	288	170	157	358	480
130.621	0	174	68	145	104	203	179	188	123	224	150	291	171	160	361	483
130.744	0	175	69	146	104	207	181	189	123	226	152	294	171	160	362	486
130.867	0	174	66	145	102	207	182	187	123	224	142	296	171	154	360	485
130.99	0	173	63	140	100	200	178	184	122	219	139	291	168	152	358	482
131.113	0	173	62	139	99	200	177	184	123	219	138	290	167	152	358	481
131.236	0	171	62	140	100	200	176	184	123	220	139	291	168	152	358	481
131.359	0	173	64	141	102	201	178	184	122	222	147	286	169	158	359	482
131.482	0	174	66	144	102	201	179	187	122	223	149	290	170	159	360	484
131.604	0	173	68	145	103	204	181	189	123	227	151	293	172	159	362	486
131.727	0	175	69	146	102	207	182	190	125	229	153	295	172	161	363	489
131.85	0	174	69	149	104	211	185	190	124	229	150	300	173	159	365	490
131.973	0	174	64	143	101	204	181	187	124	223	142	296	171	154	362	488
132.096	0	171	63	140	101	200	179	186	124	222	140	295	169	155	359	486
132.219	0	173	63	141	100	200	180	186	124	223	141	295	170	155	360	486
132.342	0	174	66	143	102	202	181	186	124	225	149	290	169	161	361	487
132.465	0	173	66	144	103	203	182	189	124	227	150	292	172	161	362	488
132.588	0	175	68	147	105	205	182	192	126	228	152	296	173	162	363	489
132.71	0	175	70	148	107	208	184	192	126	231	154	298	173	163	365	492
132.833	0	175	69	148	104	211	187	191	125	230	149	300	173	161	365	491
132.956	0	174	65	143	101	205	184	187	125	225	143	298	170	155	362	489
133.079	0	174	64	140	102	201	181	188	126	224	142	296	170	155	362	489
133.202	0	175	66	143	102	204	180	187	126	226	142	297	170	156	361	488
133.325	0	176	68	146	105	205	182	191	125	227	150	293	170	163	362	490
133.448	0	176	69	146	105	205	182	191	125	229	152	295	172	163	363	491
133.571	0	176	71	148	104	207	184	194	126	232	153	298	173	163	366	493
133.693	0	177	73	149	107	210	186	195	127	234	156	301	174	165	368	494
133.816	0	181	73	150	106	213	188	193	127	232	152	303	174	162	366	495
133.939	0	185	70	143	106	206	183	190	127	225	143	300	170	157	364	492
134.062	0	187	83	142	108	212	176	187	133	227	139	307	169	155	362	489
134.185	0	185	109	136	121	248	192	175	152	226	126	338	170	154	382	483
134.308	0	184	124	146	130	281	189	171	164	222	126	355	173	162	403	464
134.431	0	186	125	147	130	294	189	174	170	223	128	362	172	166	407	453
134.554	0	186	126	145	135	298	195	178	176	225	131	366	172	168	410	450
134.676	0	184	130	146	136	305	197	180	181	225	132	373	172	173	416	446
134.799	0	186	133	149	137	312	201	181	182	226	132	376	173	176	421	445
134.922	0	181	126	142	134	303	195	178	183	221	125	364	170	171	419	440
135.045	0	178	121	139	135	295	194	180	184	221	124	358	170	170	417	438
135.168	0	176	121	138	135	295	195	182	185	222	125	357	169	171	417	438
135.291	0	179	120	137	134	293	198	189	187	224	126	357	170	173	418	440
135.414	0	179	121	137	136	296	201	186	190	225	128	361	169	173	418	442
135.537	0	181	124	139	135	302	203	185	191	226	130	365	170	176	421	445
135.66	0	180	125	144	136	304	203	188	194	229	132	368	172	177	423	446
135.782	0	182	124	144	135	308	210	194	197	231	132	367	172	178	423	451
135.905	0	179	119	139	130	295	206	193	196	226	126	357	171	174	417	447
136.028	0	179	120	134	131	293	205	191	197	224	124	354	169	170	419	443
136.151	0	177	122	138	132	296	198	190	195	221	125	353	168	172	418	441
136.274	0	176	119	136	129	292	204	192	197	225	126	353	169	173	415	442
136.397	0	175	119	136	130	296	205	193	199	226	128	358	170	175	418	443
136.52	0	176	120	142	131	298	207	196	202	228	130	361	170	176	418	445
136.643	0	178	122	144	133	299	211	198	204	231	132	365	171	177	419	450
136.765	0	178	124	145	133	306	216	194	205	232	132	371	173	178	424	450
136.888	0	173	119	142	129	299	208	194	202	225	127	359	172	171	421	442
137.011	0	171	115	137	125	287	203	191	202	223	124	350	169	169	415	440
137.134	0	169	114	137	125	284	206	191	201	225	124	348	168	168	413	442
137.257	0	173	112	139	126	283	206	192	201	226	125	348	168	169	412	444
137.38	0	172	113	140	125	285	208	193	203	228	127	351	169	170	412	447
137.503	0	170	115	143	126	287	209	195	203	231	130	354	170	169	412	451
137.626	0	175	116	144	127	288	214	196	204	234	132	358	171	171	413	453
137.748	0	176	118	146	128	292	216	201	205	236	134	362	172	173	415	459
137.871	0	176	115	148	128	293	221	198	206	236	131	359	171	170	413	461
137.994	0	173	108	142	124	282	215	198	205	234	127	349	170	165	408	461
138.117	0	173	108	141	121	280	214	195	203	234	125	349	170	165	408	461
138.24	0	173	106	141	121	280	215	197	203	235	126	350	169	164	407	460
138.363	0	173	106	144	122	281	217	197	203	235	127	351	171	166	408	460
138.486	0	174	106	144	123	283	218	199	204	239	128	352	172	166	409	463
138.609	0	176	108	146	124	285	221	202	204	242	132	356	174	167	411	465
138.732	0	178	110	148	125	285	223	205	204	244	134	360	173	169	412	469
138.854	0	176	107	150	122	288	227	203	205	242	131	356	173	165	410	469
138.977	0	176	101	144	120	279	221	200	203	238	126	348	172	163	405	468
139.1	0	177	101	142	122	276	218	199	202	239	126	346	171	161	404	468
139.223	0	174	100	143	121	274	220	200	202	241	128	345	170	163	403	470
139.346	0	176	101	145	120	277	222	202	202	241	129	347	171	163	403	472
139.469	0	177	104	147	122	278	223	204	202	245	131	351	172	164	405	473
139.592	0	177	106	148	122	282	225	207	201	246	133	355	174	164	407	476
139.715	0	180	108	149	123	284	227	210	200	249	134	359	175	166	408	480
139.837	0	179	106	151	123	288	231	209	202	248	133	358	174	165	408	480
139.96	0	177	99	147	121	278	225	205	201	243	128	346	172	162	403	477
140.083	0	177	98	144	121	272	221	202	199	242	126	342	170	160	400	476
140.206	0	179	99	144	119	273	222	201	197	242	126	341	170	159	399	476
140.329	0	180	99	144	119	274	223	203	198	244	127	343	170	160	398	477
140.452	0	180	103	148	120	276	225	206	198	246	129	345	171	162	398	479
140.575	0	181	104	149	120	281	225	205	197	247	132	349	172	161	400	481
140.698	0	181	106	150	124	280	229	210	197	250	133	354	173	163	402	484
140.82	0	182	108	153	125	287	231	211	199	251	135	355	173	164	404	486
140.943	0	181	100	148	120	279	228	208	198	247	129	345	172	161	399	484
141.066	0	180	98	146	119	273	223	206	196	244	128	340	170	158	397	483
141.189	0	180	97	146	120	272	224	206	194	244	128	339	169	158	395	483
141.312	0	183	98	146	120	272	225	207	195	246	129	340	171	158	394	485
141.435	0	183	101	150	120	275	225	209	194	247	130	342	171	161	395	488
141.558	0	183	103	149	121	278	227	211	193	250	133	347	174	160	398	489
141.681	0	182	105	152	123	278	227	212	192	252	135	349	174	162	398	491
141.804	0	185	107	155	121	285	231	212	194	254	136	352	174	162	399	494
141.926	0	181	100	150	121	276	228	210	193	248	131	343	174	159	395	491
142.049	0	181	98	148	119	271	224	210	190	247	129	337	172	158	392	491
142.172	0	183	98	149	118	270	225	212	188	247	129	337	171	158	392	492
142.295	0	183	100	150	118	273	226	209	189	247	131	339	172	158	393	493
142.418	0	183	102	151	119	274	227	211	189	250	133	343	173	158	394	494
142.541	0	185	104	152	121	278	228	214	189	252	134	346	175	160	396	497
142.664	0	187	105	153	123	281	230	216	190	254	135	349	176	160	399	499
142.787	0	184	102	154	121	278	232	214	190	250	133	343	174	159	396	496
142.909	0	183	98	148	119	272	225	211	189	246	130	337	172	157	393	495
143.032	0	183	97	148	117	272	226	210	186	246	129	335	171	157	392	494
143.155	0	183	98	148	117	271	225	209	186	247	130	336	171	158	391	497
143.278	0	184	99	150	120	272	225	213	186	248	132	338	173	158	392	498
143.401	0	182	101	152	117	275	227	211	186	251	134	342	174	157	394	500
143.524	0	183	103	154	121	276	229	214	185	253	135	345	174	159	396	502
143.647	0	185	101	155	121	280	232	216	186	252	135	344	175	159	396	502
143.77	0	181	95	149	118	271	226	211	185	246	130	334	172	156	392	498
143.892	0	178	93	147	116	266	223	208	183	244	129	331	172	155	389	497
144.015	0	180	92	147	116	266	223	207	181	244	127	330	171	155	388	497
144.138	0	180	93	148	117	265	223	210	180	245	129	330	170	155	388	499
144.261	0	181	97	150	116	268	225	211	181	247	131	332	173	156	390	501
144.384	0	184	97	151	116	269	226	213	180	250	133	336	173	156	392	502
144.507	0	184	100	153	119	270	226	215	179	252	135	340	175	157	392	504
144.63	0	185	98	154	119	275	231	213	179	250	134	337	175	156	392	505
144.753	0	183	92	149	116	265	224	211	179	244	129	329	172	155	389	502
144.876	0	181	91	146	115	261	221	209	176	242	127	325	171	153	386	500
144.998	0	181	91	146	113	260	220	208	174	243	127	325	172	152	386	500
145.121	0	182	91	147	114	262	221	207	174	244	129	326	171	153	386	502
145.244	0	180	93	149	116	262	221	212	173	245	129	327	173	154	387	503
145.367	1	182	95	151	116	264	223	212	173	248	133	331	174	154	388	505
145.49	0	183	96	152	117	266	224	214	171	249	135	334	175	156	391	508
145.613	0	185	97	155	118	268	227	216	172	251	136	336	177	157	392	510
145.736	0	179	91	150	115	263	224	213	173	244	131	328	173	155	389	506
145.859	0	179	88	146	112	257	220	210	171	242	128	323	172	153	387	503
145.981	0	180	89	146	112	258	219	209	169	242	128	322	173	153	385	503
146.104	0	181	92	147	114	259	219	210	170	243	128	324	173	152	385	503
146.227	0	181	93	150	115	264	222	209	172	244	129	328	174	152	388	504
146.35	0	182	93	150	116	263	222	212	169	248	133	330	175	154	389	506
146.473	0	183	95	152	118	264	223	215	169	250	134	332	176	156	391	509
146.596	0	186	98	155	118	267	224	216	170	251	136	335	178	156	393	511
146.719	0	185	96	156	119	271	229	217	171	251	136	334	177	156	394	511
146.842	0	183	91	150	114	261	223	214	170	245	130	325	174	154	389	507
146.964	0	180	89	147	113	256	219	211	168	244	130	323	174	152	386	506
147.087	0	182	90	148	113	257	219	212	168	242	131	323	174	152	385	506
147.21	0	180	92	151	114	259	220	213	169	245	132	324	175	153	386	506
147.333	0	182	94	152	115	261	221	215	167	247	133	327	176	153	388	507
147.456	0	182	95	153	117	264	222	216	166	248	136	329	176	155	389	508
147.579	0	182	97	154	117	265	223	216	168	250	138	332	177	155	391	510
147.702	0	186	98	156	120	269	226	218	169	253	139	335	178	156	391	512
147.825	0	183	93	154	115	266	225	216	169	247	135	329	176	155	388	508
147.948	0	180	90	150	115	262	219	213	168	244	131	324	174	153	386	505
148.07	0	182	90	149	114	260	219	214	168	243	132	323	174	153	385	505
148.193	0	182	90	150	115	261	219	215	167	244	134	324	174	153	384	505
148.316	0	183	94	152	114	263	221	214	166	246	135	326	174	153	385	507
148.439	0	183	94	153	116	263	221	216	165	247	137	329	175	155	386	509
148.562	0	184	96	155	118	265	222	219	167	249	139	331	178	155	387	511
148.685	0	183	98	158	121	269	224	221	167	252	141	334	177	157	391	514
148.808	0	186	98	159	118	272	228	220	166	253	141	335	178	157	391	514
148.931	0	181	91	153	116	263	223	216	167	245	138	321	175	158	387	510
149.053	0	180	90	150	114	259	220	215	167	243	136	318	173	157	385	508
149.176	0	181	90	150	114	259	220	214	166	242	134	320	173	152	383	507
149.299	0	181	92	151	115	259	219	216	163	244	134	322	174	153	383	509
149.422	0	182	94	155	117	261	221	216	164	246	135	324	174	155	385	508
149.545	0	183	95	157	116	264	222	219	165	247	139	327	176	154	386	511
149.668	0	184	96	157	118	266	225	221	164	249	142	330	176	156	387	511
149.791	0	186	99	158	119	268	225	223	165	253	144	333	179	157	390	514
149.914	0	183	96	159	120	273	229	221	165	251	142	333	179	157	389	514
150.036	0	182	90	154	115	265	224	218	166	244	139	320	175	159	386	511
150.159	0	182	89	152	115	259	221	219	165	243	139	317	174	157	384	510
150.282	0	182	90	152	116	259	220	217	163	244	139	317	175	157	383	510
150.405	0	184	92	155	116	261	221	217	162	245	136	322	175	155	383	510
150.528	0	185	94	155	116	262	221	218	162	246	138	325	176	154	386	512
150.651	0	185	94	156	118	262	223	221	162	248	141	327	177	156	387	512
150.774	0	186	97	159	118	266	223	223	161	251	142	330	179	157	389	514
150.897	0	186	98	160	121	269	227	224	163	252	144	332	180	158	391	516
151.02	0	184	92	158	117	266	226	219	163	247	141	325	177	158	389	514
151.142	0	183	88	153	117	259	220	217	162	244	140	317	175	158	386	511
151.265	0	186	88	152	115	258	220	217	160	242	139	316	175	157	385	511
151.388	0	186	89	153	117	256	220	217	159	243	142	317	176	158	385	512
151.511	0	187	91	154	117	258	221	219	159	244	138	321	176	155	385	512
151.634	0	186	92	155	117	260	220	220	158	246	141	323	178	156	387	513
151.757	0	188	94	158	117	262	222	221	157	248	143	327	178	156	388	516
151.88	0	188	96	159	120	262	222	222	157	250	145	328	180	158	391	518
152.003	0	189	95	160	118	265	226	224	158	249	147	327	180	160	390	519
152.125	0	186	88	153	116	255	220	217	156	243	143	316	176	159	387	516
152.248	0	188	86	151	116	252	216	216	154	240	141	313	175	158	384	514
152.371	0	186	87	151	115	251	215	214	154	240	140	314	176	157	383	514
152.494	0	186	88	153	114	251	215	214	155	241	140	314	178	158	385	513
152.617	0	188	89	154	117	253	217	215	154	243	140	320	177	155	385	515
152.74	0	188	92	155	117	253	215	217	153	244	141	322	178	156	386	516
152.863	0	190	93	156	118	257	216	219	154	245	143	325	179	157	388	518
152.986	0	191	94	157	120	259	219	221	155	248	145	328	181	158	391	520
153.108	0	187	90	157	118	257	219	217	155	244	143	322	180	160	389	518
153.231	0	188	87	151	114	253	215	213	154	239	141	315	177	159	386	516
153.354	0	189	86	150	114	251	213	214	155	239	140	314	176	159	386	514
153.477	0	188	90	153	115	249	216	212	155	239	136	321	178	158	389	513
153.6	0	194	119	149	130	277	206	196	156	224	127	344	184	161	420	488
153.723	0	191	130	153	139	293	197	190	158	226	127	348	186	166	435	471
153.846	0	195	150	156	149	300	191	186	163	241	123	360	188	176	480	452
153.969	0	195	157	165	156	306	199	188	168	255	126	370	193	187	510	453
154.092	0	191	160	169	161	309	204	190	168	259	126	377	196	193	523	450
154.214	0	188	155	163	157	303	198	189	167	254	120	371	197	193	528	441
154.337	0	185	150	154	157	298	195	188	168	251	120	368	197	193	527	435
154.46	0	182	148	155	155	298	194	186	167	250	119	367	196	195	528	433
154.583	0	186	141	152	152	297	189	191	164	250	124	363	196	191	508	436
154.706	0	188	129	148	144	285	200	196	176	253	127	356	203	183	460	446
154.829	0	189	128	145	144	289	209	198	188	250	128	359	194	179	456	448
154.952	0	190	128	145	143	291	209	205	197	249	133	363	194	180	438	454
155.075	0	186	120	154	138	295	219	213	213	251	141	370	186	173	430	483
155.197	0	180	115	153	130	296	232	215	213	253	141	365	183	168	425	482
155.32	0	178	106	149	125	285	226	214	215	248	137	353	178	162	414	486
155.443	0	176	101	145	122	278	226	214	213	247	136	347	174	160	407	487
155.566	0	177	101	145	122	278	225	213	211	245	136	346	173	160	402	487
155.689	0	176	100	145	122	279	226	214	210	245	136	345	171	160	400	489
155.812	0	176	100	148	119	281	228	215	209	245	138	348	170	159	398	490
155.935	0	181	104	150	120	282	228	216	210	245	138	351	171	160	402	492
156.058	0	183	106	152	121	284	228	216	208	246	140	354	171	160	402	494
156.18	0	181	107	153	121	286	230	218	207	248	143	356	171	160	400	496
156.303	0	177	102	154	120	287	231	217	207	244	138	350	171	157	396	493
156.426	0	175	94	147	116	277	224	211	203	239	134	341	167	154	389	488
156.549	0	173	93	145	114	272	221	209	199	236	132	336	164	151	385	486
156.672	0	171	92	145	113	271	220	207	198	234	131	335	163	148	383	485
156.795	0	171	92	146	111	271	221	208	197	235	132	336	164	150	382	485
156.918	0	172	94	148	113	274	220	207	195	237	132	337	165	151	381	485
157.041	0	172	96	149	112	274	221	208	193	239	134	338	164	149	382	486
157.164	0	172	97	150	112	275	223	209	192	240	136	342	166	150	382	488
157.286	0	174	99	151	113	277	225	212	193	241	137	344	168	151	383	491
157.409	0	172	93	151	110	277	226	208	191	238	133	336	166	148	380	487
157.532	0	171	89	146	110	267	219	205	188	232	126	330	164	146	380	483
157.655	0	168	87	146	108	264	214	204	185	231	126	325	163	143	377	481
157.778	0	168	87	145	106	262	215	204	183	231	127	324	162	144	372	481
157.901	0	168	87	146	105	263	216	205	181	232	129	324	162	144	371	482
158.024	0	169	88	146	106	263	216	206	180	234	130	327	164	144	370	483
158.147	0	172	90	149	108	265	218	208	179	235	132	329	165	144	372	485
158.269	0	171	92	151	109	268	219	209	180	238	133	333	166	145	374	488
158.392	0	173	94	152	111	271	221	211	179	241	135	336	168	148	376	491
158.515	0	171	90	152	108	270	222	209	178	237	131	329	167	145	372	489
158.638	0	168	85	145	106	262	216	204	177	233	127	322	164	142	368	485
158.761	0	167	84	145	105	259	213	204	176	233	126	318	163	141	365	483
158.884	0	169	83	146	105	259	213	203	174	232	127	319	163	142	364	484
159.007	0	169	84	147	107	261	214	203	172	235	127	320	163	142	363	485
159.13	0	171	86	148	108	261	215	205	173	235	129	322	164	141	366	486
159.252	0	172	88	149	108	264	216	206	174	238	131	325	165	143	367	488
159.375	0	173	91	151	107	267	219	207	173	240	133	329	166	145	370	490
159.498	0	174	92	154	112	270	220	212	172	242	135	333	168	147	372	493
159.621	0	174	87	153	110	270	222	209	174	239	132	327	167	145	369	492
159.744	0	170	85	147	109	262	217	206	172	235	128	320	166	142	366	489
159.867	0	169	83	147	106	261	215	207	172	235	128	318	165	143	364	488
159.99	0	171	83	147	106	261	215	206	169	235	128	320	165	143	362	488
160.113	0	171	85	148	109	261	216	208	171	237	129	321	166	144	364	490
160.236	0	171	85	150	109	264	217	209	171	239	132	324	167	144	365	490
160.358	0	173	89	154	111	266	218	213	169	241	133	327	167	145	367	493
160.481	0	176	91	154	113	267	220	215	169	243	136	330	170	148	369	496
160.604	0	175	93	157	113	272	223	216	172	244	136	333	170	147	371	498
160.727	0	172	85	152	109	265	219	212	171	238	131	323	167	146	367	494
160.85	0	172	83	149	108	260	216	210	169	236	129	319	166	144	362	491
160.973	0	169	83	149	110	260	215	208	168	235	128	317	165	144	361	490
161.096	0	170	83	150	108	259	214	210	169	236	130	318	166	144	360	491
161.219	0	173	85	150	109	261	216	212	167	238	129	320	166	145	361	492
161.341	0	174	87	151	111	264	218	213	167	239	132	322	167	146	363	493
161.464	0	175	90	154	112	266	218	215	167	242	135	326	168	147	365	494
161.587	0	176	92	155	115	268	220	218	167	243	137	330	170	148	367	497
161.71	0	175	94	158	115	271	223	218	169	245	137	332	171	149	369	500
161.833	0	173	88	153	111	267	219	215	167	239	132	323	168	147	364	494
161.956	0	172	84	150	107	262	215	210	166	236	130	319	167	145	360	491
162.079	0	171	85	151	110	259	214	213	165	235	129	318	167	145	360	490
162.202	0	170	85	151	111	260	214	213	164	236	131	318	167	145	359	490
162.324	0	171	87	151	111	260	214	215	163	236	131	320	168	145	360	491
162.447	0	171	87	153	113	264	215	217	163	238	133	322	168	147	361	493
162.57	0	173	89	154	114	265	216	218	164	240	136	325	170	147	363	495
162.693	0	172	93	156	113	267	217	221	163	242	138	328	172	149	366	497
162.816	0	175	92	159	114	272	221	221	163	243	138	329	172	148	367	498
162.939	0	171	87	154	113	264	216	217	162	237	133	321	169	147	363	494
163.062	0	171	87	153	112	261	213	216	162	234	132	319	169	145	361	493
163.185	0	172	87	151	112	261	213	216	161	235	132	318	169	147	360	492
163.308	0	173	88	152	112	262	213	217	159	237	133	319	169	148	360	493
163.43	0	174	90	154	114	264	213	218	159	238	135	322	170	148	361	495
163.553	0	175	90	155	113	266	215	220	160	240	137	325	171	149	363	496
163.676	0	175	93	157	116	267	216	221	160	241	139	327	173	150	366	498
163.799	0	177	95	159	115	270	218	223	159	243	141	331	174	153	369	501
163.922	0	175	91	158	114	270	220	222	160	240	137	326	172	150	366	499
164.045	0	172	88	154	112	262	214	220	160	234	135	318	171	151	363	496
164.168	0	173	87	152	113	260	212	218	158	234	133	319	170	148	362	494
164.291	0	176	88	152	113	259	211	218	157	235	134	318	170	148	363	495
164.413	0	177	89	155	113	261	211	218	157	236	134	320	172	150	366	498
164.536	0	176	90	155	115	262	213	220	157	237	137	322	173	150	367	498
164.659	0	178	92	157	115	263	215	220	156	239	139	326	174	151	369	500
164.782	0	178	95	158	117	268	215	222	157	240	139	329	176	153	374	502
164.905	0	178	97	160	119	270	218	224	158	244	141	332	177	156	377	505
165.028	0	175	90	159	116	268	217	222	159	239	138	323	175	154	373	502
165.151	0	174	88	153	112	260	212	218	157	235	135	317	173	153	370	499
165.274	0	174	87	152	112	258	210	219	156	235	135	316	173	154	370	499
165.396	0	175	86	153	113	259	211	218	155	235	134	319	174	152	370	499
165.519	0	174	88	154	114	260	211	219	155	238	135	320	175	153	372	500
165.642	0	174	89	155	114	261	213	221	155	239	139	323	175	153	374	501
165.765	0	178	94	158	118	262	214	221	154	240	139	326	177	155	376	504
165.888	0	179	95	158	117	264	215	223	156	242	142	329	178	157	378	507
166.011	0	181	96	162	119	270	220	225	157	245	144	332	179	157	381	508
166.134	0	179	89	159	117	265	216	219	156	240	138	323	176	158	377	506
166.257	0	178	88	155	114	258	213	218	155	237	138	318	176	158	376	504
166.38	0	177	88	154	114	258	212	218	154	237	138	318	175	159	375	504
166.502	0	179	88	155	115	258	212	218	154	238	135	322	175	156	376	505
166.625	0	179	90	155	115	259	212	220	153	240	138	324	178	157	378	507
166.748	0	181	93	158	115	260	214	221	153	241	140	326	178	157	381	508
166.871	0	182	95	160	117	263	214	222	153	243	141	329	178	159	382	511
166.994	0	182	96	161	119	264	216	225	154	245	144	332	181	161	385	513
167.117	0	180	92	162	118	265	218	221	154	243	143	328	180	161	382	512
167.24	0	178	87	155	114	257	212	217	153	237	141	319	177	161	379	509
167.363	0	179	87	153	113	254	208	216	152	236	140	317	176	159	379	506
167.485	0	177	88	154	114	256	210	217	153	238	140	317	176	161	378	507
167.608	0	178	89	155	115	256	211	218	151	239	140	320	176	160	378	507
167.731	0	180	91	158	117	255	211	218	151	239	142	323	178	160	380	508
167.854	0	181	93	159	117	257	212	220	151	241	141	327	178	159	381	510
167.977	0	182	95	161	117	260	213	223	152	243	144	328	180	161	383	513
168.1	0	184	96	162	119	264	215	223	151	246	146	331	181	162	385	515
168.223	0	181	90	160	116	260	215	218	151	240	145	323	179	164	384	512
168.346	0	182	88	155	116	253	210	214	152	236	142	317	177	161	380	509
168.468	0	184	88	155	114	253	209	215	151	236	140	317	177	162	379	507
168.591	0	185	90	155	115	254	208	215	150	237	143	317	177	161	378	508
168.714	0	184	92	157	117	252	209	216	148	238	143	319	178	160	380	508
168.837	0	184	93	159	118	255	209	217	149	240	144	324	179	160	380	509
168.96	0	185	96	160	119	257	211	218	151	241	144	327	179	159	383	510
169.083	0	187	97	161	120	258	212	220	149	243	145	330	181	162	385	512
169.206	0	185	97	164	120	263	215	221	150	245	146	333	181	161	386	513
169.329	0	181	90	158	116	255	212	216	151	239	143	321	179	163	383	509
169.452	0	181	89	155	114	252	209	215	151	238	142	319	178	162	382	508
169.574	0	184	90	155	115	252	209	216	149	238	143	319	178	162	383	508
169.697	0	185	92	157	118	254	209	216	148	239	144	320	180	163	384	508
169.82	0	185	93	159	118	253	209	217	150	241	147	323	180	164	385	510
169.943	0	183	95	160	119	255	212	218	150	243	145	328	182	162	386	512
170.066	0	186	97	162	120	259	213	220	150	245	147	331	182	163	388	514
170.189	0	186	98	164	121	261	214	222	150	247	149	334	184	164	391	517
170.312	0	185	93	163	119	259	215	219	151	242	148	326	181	166	389	515
170.435	0	182	89	156	115	251	210	215	150	239	145	320	179	165	387	512
170.557	0	183	88	156	116	250	208	215	149	238	144	318	179	165	386	512
170.68	0	184	89	155	116	251	208	216	147	239	144	319	180	165	386	513
170.803	0	183	91	159	117	251	209	216	149	240	146	322	180	165	387	513
170.926	0	183	94	159	119	252	211	219	149	242	149	325	182	166	390	516
171.049	0	186	96	161	121	256	212	219	148	245	149	328	182	165	391	517
171.172	0	186	96	163	122	256	213	222	149	247	151	331	184	166	395	519
171.295	0	187	99	165	122	261	216	224	151	248	151	337	185	166	397	521
171.418	11	184	92	161	118	255	213	220	150	243	149	325	183	169	394	519
171.54	0	185	89	156	118	249	209	218	148	239	147	322	182	168	392	516
171.663	0	186	89	155	119	250	208	215	148	240	146	322	181	167	392	518
171.786	0	187	92	157	119	249	208	218	148	241	147	323	183	168	394	518
171.909	0	187	93	159	119	250	210	218	147	243	149	325	183	168	394	519
172.032	0	189	94	160	119	252	210	220	147	245	150	327	185	168	396	521
172.155	0	190	96	161	121	254	211	221	148	247	152	330	186	170	398	523
172.278	0	190	98	163	124	255	212	223	149	248	154	332	186	171	401	525
172.401	0	189	97	164	121	258	216	221	150	247	153	332	187	172	400	525
172.524	0	189	90	158	119	250	210	219	147	242	147	326	184	170	397	521
172.646	0	187	90	155	119	248	208	216	147	242	146	325	184	171	397	521
172.769	0	186	92	158	120	247	207	218	148	242	148	325	185	170	397	522
172.892	0	188	93	159	119	248	208	218	147	244	150	327	186	170	397	522
173.015	0	187	95	160	120	251	210	219	147	245	151	329	186	169	399	523
173.138	0	191	95	160	122	251	210	222	146	246	153	330	187	171	400	524
173.261	0	191	98	163	124	254	213	224	148	249	156	333	188	173	401	526
173.384	0	192	99	165	123	258	215	224	148	250	160	333	190	177	403	527
173.507	0	190	92	160	120	250	211	220	147	244	150	327	186	172	399	522
173.629	0	187	90	156	118	247	207	218	147	240	148	324	184	169	397	519
173.752	0	187	90	157	118	245	208	216	146	240	149	322	185	169	395	519
173.875	0	188	91	158	118	245	207	217	145	242	149	323	184	169	395	519
173.998	0	190	93	159	118	246	207	216	144	242	149	324	186	168	395	520
174.121	0	188	94	160	120	247	207	219	144	244	153	327	186	168	397	520
174.244	0	190	96	162	120	249	208	220	146	246	155	327	187	170	396	522
174.367	0	194	97	163	123	251	210	222	145	247	164	325	189	177	399	524
174.49	0	191	95	165	122	254	213	222	145	248	156	331	187	172	400	524
174.612	0	188	90	159	117	246	207	215	144	240	150	323	183	169	395	520
174.735	0	187	89	157	118	242	205	213	144	238	149	320	184	167	393	519
174.858	0	187	90	158	116	240	205	214	142	240	147	319	182	167	392	518
174.981	0	188	91	158	116	241	204	213	142	239	148	319	183	167	392	518
175.104	0	188	91	160	116	242	204	216	143	242	150	321	184	166	391	518
175.227	0	188	93	160	119	244	206	216	144	243	153	323	184	168	393	520
175.35	0	188	94	162	119	246	207	216	142	244	154	324	185	168	393	521
175.473	0	189	94	165	120	250	210	217	141	245	158	323	185	171	394	522
175.596	0	186	88	158	115	243	206	212	142	237	148	319	181	166	391	519
175.718	0	184	86	155	116	239	203	211	142	236	146	315	180	165	388	517
175.841	0	186	86	157	114	238	202	209	140	237	145	314	179	164	389	516
175.964	0	186	88	157	116	236	201	208	139	236	147	315	179	164	388	516
176.087	0	186	89	158	115	237	203	211	141	238	149	316	180	163	388	516
176.21	0	186	90	159	115	240	202	211	140	239	150	318	181	165	389	518
176.333	0	187	92	161	116	241	203	213	140	241	159	314	183	172	391	520
176.456	0	186	93	163	119	244	207	213	140	244	158	319	184	171	393	522
176.579	0	186	87	159	113	239	204	210	141	237	149	316	180	166	390	519
176.701	0	181	84	155	113	234	200	208	139	235	144	312	178	163	387	517
176.824	0	183	84	155	111	233	199	205	137	233	144	311	177	163	387	517
176.947	0	184	85	156	114	232	198	205	137	235	145	311	177	164	386	516
177.07	0	183	87	157	112	234	199	207	138	235	147	313	179	164	386	517
177.193	0	183	88	158	116	235	200	209	136	237	149	315	179	164	386	518
177.316	0	186	90	158	115	236	200	209	137	238	157	311	181	172	388	520
177.439	0	187	92	161	116	239	201	211	137	240	160	314	181	173	390	522
177.562	0	185	89	162	114	240	203	210	139	237	150	318	180	166	389	520
177.684	0	180	84	155	112	233	199	207	138	233	146	312	177	165	387	518
177.807	0	182	85	154	112	231	197	206	137	232	145	311	177	164	386	517
177.93	0	183	85	156	112	230	195	204	137	232	145	310	177	164	385	518
178.053	0	184	86	156	113	231	196	206	137	235	147	313	177	163	386	518
178.176	0	184	87	157	114	233	197	207	136	236	149	315	178	165	386	519
178.299	0	185	89	158	114	235	199	208	136	238	157	310	179	172	387	520
178.422	0	186	90	159	117	237	200	211	137	240	159	313	181	172	389	522
178.545	0	184	87	161	114	237	202	208	139	236	149	317	179	166	388	520
178.668	0	181	83	153	112	231	197	205	137	233	145	311	176	163	385	517
178.79	0	183	83	153	111	230	196	205	136	231	144	310	176	163	383	515
178.913	0	181	83	153	111	229	195	205	136	231	145	309	175	164	383	516
179.036	0	183	85	154	111	230	195	207	136	233	146	313	177	163	384	516
179.159	0	182	87	155	114	231	196	207	136	235	148	313	178	164	384	516
179.282	0	184	88	157	115	233	197	210	136	236	156	308	180	170	386	518
179.405	0	184	89	159	117	235	198	210	137	237	158	310	180	171	387	520
179.528	0	184	86	158	114	236	200	208	137	234	149	315	178	165	386	518
179.651	0	181	81	152	113	231	196	204	136	230	144	309	176	163	383	515
179.773	0	183	81	150	112	228	194	204	135	230	144	307	175	162	382	514
179.896	0	184	81	150	111	228	193	206	135	230	144	308	175	162	381	513
180.019	0	183	82	152	113	228	193	206	136	231	145	309	176	163	382	515
180.142	0	183	84	153	113	230	194	206	135	233	147	311	177	162	382	516
180.265	0	185	86	154	113	233	195	206	135	234	152	310	178	166	383	516
180.388	0	185	86	156	114	233	195	210	135	236	154	311	179	168	386	519
180.511	0	185	85	156	115	236	199	209	136	235	153	312	179	168	386	519
180.634	0	182	82	152	110	230	194	206	135	231	145	310	176	164	384	516
180.756	0	182	81	150	111	227	191	204	134	228	143	308	175	163	382	515
180.879	0	182	81	149	112	227	191	203	135	230	143	308	175	163	381	516
181.002	0	183	81	150	112	226	192	205	135	231	145	308	177	163	382	516
181.125	0	184	82	152	113	227	192	206	135	233	146	311	176	163	381	517
181.248	0	186	83	152	112	229	195	208	135	234	153	306	177	170	383	518
181.371	0	185	84	154	115	231	195	210	136	235	155	308	179	170	384	520
181.494	0	185	84	154	113	234	197	208	137	235	152	312	178	168	385	520
181.617	0	183	79	150	111	228	193	205	135	231	144	309	176	164	382	517
181.74	0	183	77	146	110	224	190	204	134	229	143	306	175	162	380	516
181.862	0	182	78	148	112	226	190	203	135	230	144	306	175	162	380	514
181.985	0	185	78	149	110	224	192	204	135	231	145	307	174	162	380	515
182.108	0	182	79	149	113	225	191	204	134	232	145	309	175	163	380	516
182.231	0	182	81	151	111	226	192	206	135	233	150	307	178	167	382	518
182.354	0	184	81	153	112	228	194	209	135	235	154	306	178	170	384	520
182.477	0	186	83	154	113	232	197	211	136	236	157	309	179	172	384	521
182.6	0	182	79	151	112	229	194	206	136	233	146	311	176	164	384	518
182.723	0	182	76	146	110	224	190	204	135	230	144	307	175	163	380	516
182.845	0	182	75	146	109	223	188	203	136	228	143	305	174	163	380	516
182.968	0	183	76	148	110	221	189	203	135	229	145	305	175	162	379	515
183.091	0	182	78	148	110	222	189	203	134	231	146	308	176	162	380	516
183.214	0	184	79	150	110	225	191	204	134	233	150	305	175	166	381	517
183.337	0	185	79	150	113	226	192	207	135	234	155	305	177	170	382	518
183.46	0	186	82	152	114	229	193	209	135	237	156	307	178	171	383	520
183.583	0	184	82	155	114	233	196	209	136	236	153	313	179	169	385	521
183.706	0	183	79	151	112	228	192	204	136	231	146	309	176	164	383	517
183.828	0	180	78	147	110	224	190	204	135	229	146	307	176	163	380	515
183.951	0	182	78	148	111	225	190	203	135	230	145	306	174	162	380	514
184.074	0	182	78	149	111	224	190	204	134	231	145	309	176	163	380	515
184.197	0	183	80	151	111	225	190	205	134	233	149	306	176	166	381	516
184.32	0	184	80	151	112	226	191	206	136	234	156	306	177	171	382	516
184.443	0	184	82	153	113	229	192	208	135	235	157	308	179	171	383	517
184.566	0	184	84	154	116	231	195	211	135	238	158	311	180	173	385	519
184.689	0	182	79	153	112	229	194	207	136	234	147	312	176	164	381	515
184.812	0	183	78	149	110	225	190	203	136	230	145	309	175	163	379	511
184.934	0	180	78	149	109	223	189	204	135	230	145	307	174	163	378	510
185.057	0	181	79	149	110	223	189	203	133	230	145	308	175	163	376	510
185.18	0	182	79	150	111	224	190	205	134	231	146	308	175	161	377	509
185.303	0	182	79	152	111	226	190	205	134	233	150	307	176	165	378	509
185.426	0	182	81	153	114	230	191	208	135	234	156	307	177	169	379	511
185.549	0	182	83	154	115	230	193	209	134	237	158	310	179	170	381	512
185.672	0	183	84	157	114	236	196	209	135	238	156	314	178	168	381	512
185.795	0	180	78	152	111	228	191	204	135	232	146	311	175	163	379	509
185.917	0	179	77	149	110	224	189	203	135	229	144	307	175	162	376	505
186.04	0	178	78	151	110	225	188	202	133	229	144	308	174	161	375	504
186.163	0	178	78	151	111	224	188	203	134	231	146	310	176	163	376	504
186.286	0	179	79	151	111	227	189	204	133	233	148	311	176	162	376	504
186.409	0	179	81	153	112	227	190	205	134	234	153	311	178	167	378	504
186.532	0	180	82	155	115	231	192	207	133	237	158	310	179	171	380	507
186.655	0	181	84	157	115	234	195	208	135	237	156	315	179	169	380	507
186.778	0	179	79	153	110	229	192	205	136	232	147	313	177	165	378	504
186.9	0	177	76	150	110	227	189	202	134	231	146	310	176	163	377	501
187.023	0	178	78	149	109	227	189	200	133	231	146	310	175	163	376	501
187.146	0	178	79	152	112	225	189	205	133	232	147	311	177	164	376	502
187.269	0	178	81	153	113	228	189	205	134	233	153	312	178	167	377	502
187.392	0	179	82	154	115	231	190	208	134	236	156	310	179	172	379	503
187.515	0	181	83	155	115	231	193	209	134	238	158	312	180	173	380	504
187.638	0	180	84	158	115	235	196	211	135	239	155	318	182	171	382	506
187.761	0	180	80	152	111	229	192	206	136	233	147	315	179	166	380	502
187.884	0	176	77	150	112	225	188	203	135	232	145	312	177	165	377	501
188.006	0	177	78	150	112	226	189	203	133	232	145	311	177	166	378	500
188.129	0	177	79	151	112	225	188	204	134	233	147	314	178	166	378	500
188.252	0	177	79	152	112	227	189	208	135	234	148	315	179	165	380	501
188.375	0	178	82	154	115	229	191	207	134	236	156	312	180	173	380	503
188.498	0	179	82	155	115	231	192	209	134	238	159	312	182	175	383	505
188.621	0	181	84	157	118	234	196	210	136	238	156	318	182	173	385	506
188.744	0	177	79	153	113	228	192	206	136	234	149	316	180	167	383	503
188.867	0	177	76	148	111	225	190	204	135	232	146	313	178	166	380	501
188.989	0	177	77	149	111	225	188	203	133	232	146	312	178	166	379	500
189.112	0	177	79	150	112	224	188	204	134	232	146	311	179	166	379	500
189.235	0	176	80	151	113	225	188	202	135	233	147	312	178	166	380	499
189.358	0	175	80	152	113	226	189	204	133	235	148	315	178	166	380	499
189.481	0	178	81	154	114	226	190	205	133	236	157	310	180	173	379	500
189.604	0	176	79	153	112	227	192	203	134	232	148	313	177	165	378	498
189.727	0	173	74	148	109	222	189	199	134	229	143	308	175	164	375	493
189.85	0	171	73	145	107	218	186	197	133	227	142	305	174	161	372	491
189.972	0	172	74	147	108	218	184	196	130	226	142	302	173	160	370	488
190.095	0	172	76	148	108	218	185	197	130	226	142	302	173	159	368	488
190.218	0	171	75	149	108	218	184	196	131	228	143	303	174	160	369	488
190.341	0	171	77	150	107	219	186	199	130	229	145	305	173	159	369	488
190.464	0	173	77	151	108	222	186	199	130	230	152	301	175	166	370	488
190.587	0	171	75	151	106	221	187	197	131	226	143	302	172	158	366	484
190.71	0	166	69	146	105	214	183	191	130	221	140	297	170	155	361	479
190.833	0	167	69	144	102	211	181	190	129	221	138	295	168	153	358	476
190.956	0	167	68	143	101	211	179	190	127	219	138	293	166	153	358	475
191.078	0	166	71	146	102	211	180	191	127	220	138	294	167	154	357	474
191.201	0	166	72	147	104	212	180	192	127	222	140	295	167	154	358	474
191.324	0	166	73	146	105	213	181	194	127	223	142	299	170	154	358	475
191.447	0	168	75	149	105	215	181	193	127	225	149	295	170	161	360	477
191.57	0	167	72	148	105	217	183	193	128	222	142	298	169	154	358	475
191.693	0	162	69	143	101	211	180	188	128	219	138	293	167	152	355	472
191.816	0	163	67	141	100	209	178	187	126	217	137	291	165	151	353	469
191.939	0	164	68	143	102	208	176	186	125	217	137	291	165	151	352	467
192.061	0	164	69	142	102	209	177	189	126	219	139	292	167	152	352	468
192.184	0	164	70	145	102	211	178	190	126	220	140	295	167	152	354	468
192.307	0	165	72	147	103	211	178	194	126	222	148	291	168	158	354	471
192.43	0	165	75	148	105	215	180	193	127	223	150	294	169	160	356	472
192.553	0	165	71	146	104	214	181	191	129	220	142	297	167	153	355	470
192.676	0	162	67	142	101	210	177	189	127	218	139	293	165	153	351	467
192.799	0	162	67	140	102	207	176	189	126	216	138	292	165	152	351	465
192.922	0	163	66	140	101	207	175	188	126	218	139	293	166	152	351	465
193.044	0	163	69	143	101	209	176	191	127	219	140	295	166	152	351	466
193.167	0	164	71	144	104	210	178	191	127	220	145	295	167	155	353	468
193.29	0	165	73	146	106	212	178	192	127	224	150	294	168	159	354	470
193.413	0	168	75	147	106	216	180	195	127	224	151	296	170	161	356	473
193.536	0	167	73	148	106	217	183	195	130	224	144	301	170	156	357	473
193.659	0	162	68	142	103	213	179	192	129	219	141	297	167	155	355	471
193.782	0	164	68	141	102	210	177	190	128	220	140	295	165	155	353	469
193.905	0	163	69	141	104	210	178	192	127	220	141	295	167	154	353	470
194.028	0	165	72	144	106	211	178	193	128	221	141	297	167	154	354	471
194.15	0	165	73	144	107	212	179	193	129	223	150	294	168	161	356	472
194.273	0	167	74	146	107	214	179	195	128	225	151	296	169	162	358	474
194.396	0	168	76	147	107	217	182	197	130	227	152	298	172	164	361	476
194.519	0	169	77	150	108	222	185	199	131	228	155	301	173	164	363	480
194.642	0	167	72	145	106	217	183	197	132	225	143	303	171	158	361	477
194.765	0	166	70	142	106	213	179	194	130	223	142	300	170	158	360	475
194.888	0	165	71	143	107	213	180	194	129	224	142	299	170	158	359	476
195.011	0	166	72	143	106	214	180	196	131	226	144	301	170	158	360	475
195.133	0	167	73	146	107	216	182	197	131	226	145	304	171	158	361	477
195.256	0	169	76	147	109	217	183	197	130	229	152	300	173	164	363	479
195.379	0	171	78	149	111	220	184	200	132	231	155	302	174	166	365	481
195.502	0	170	78	151	110	224	187	201	133	232	153	307	174	163	366	483
195.625	0	166	73	146	107	221	185	198	133	228	145	305	172	160	364	480
195.748	0	169	71	143	107	216	182	195	131	225	142	301	171	157	362	478
195.871	0	166	71	143	106	215	182	194	131	225	142	301	172	157	362	477
195.994	0	167	74	146	109	215	182	195	131	228	144	301	172	158	362	477
196.116	0	168	76	146	108	217	184	197	131	230	144	304	173	158	362	478
196.239	0	170	77	147	108	219	184	200	131	231	152	301	174	164	364	479
196.362	0	172	79	149	109	221	186	201	132	232	155	302	175	165	366	481
196.485	0	172	80	151	111	225	189	202	133	234	156	305	176	167	368	483
196.608	0	171	75	150	107	223	189	200	133	231	145	307	174	159	366	480
196.731	0	169	73	145	107	218	185	196	132	228	143	303	174	157	364	477
196.854	0	169	73	145	108	214	183	197	132	227	143	302	172	157	364	477
196.977	0	169	74	146	107	215	185	195	132	228	143	302	173	157	364	477
197.1	0	170	75	147	108	219	184	196	132	230	145	305	174	157	365	478
197.222	0	171	78	149	108	218	185	199	131	232	149	304	175	162	366	479
197.345	0	171	79	150	111	221	187	201	133	233	155	303	175	165	368	481
197.468	0	174	81	153	110	223	189	201	134	236	157	305	176	166	369	484
197.591	0	170	79	153	111	226	192	200	133	234	147	311	177	160	369	483
197.714	0	170	74	148	108	219	187	197	132	229	144	306	174	159	367	479
197.837	0	169	74	146	109	217	185	195	134	229	143	305	173	158	366	478
197.96	0	170	75	147	108	216	185	196	133	229	144	305	173	159	366	479
198.083	0	171	76	148	109	218	186	197	133	231	146	307	175	159	366	480
198.205	0	171	78	150	109	219	187	200	132	232	151	307	175	163	368	481
198.328	0	173	80	152	111	222	188	202	133	234	156	305	176	166	370	483
198.451	0	172	81	154	111	225	191	204	135	236	158	307	177	168	369	485
198.574	0	169	76	150	110	223	190	200	134	232	147	309	175	161	369	481
198.697	0	170	74	146	109	219	187	196	133	229	144	305	173	159	367	479
198.82	0	168	73	146	108	216	186	198	134	228	144	304	172	158	365	479
198.943	0	170	73	145	107	216	183	198	133	229	145	304	174	160	366	479
199.066	0	170	77	148	108	218	185	199	132	230	146	307	174	160	366	481
199.188	0	170	78	149	108	220	185	199	132	231	153	303	175	167	368	481
199.311	0	171	79	152	112	221	187	200	133	234	156	306	176	167	369	483
199.434	0	172	81	152	112	224	190	204	134	235	158	308	176	169	371	484
199.557	0	169	77	152	109	224	192	200	133	232	147	310	175	161	370	484
199.68	0	168	73	146	108	217	187	196	133	227	144	305	173	160	367	479
199.803	0	168	71	144	107	216	184	196	133	226	144	303	172	160	365	478
199.926	0	168	72	145	106	214	184	196	132	227	143	303	172	160	365	477
200.049	0	167	74	145	107	218	184	197	131	229	145	305	172	160	365	477
200.172	0	169	74	148	108	217	185	198	132	229	149	303	174	164	366	478
200.294	0	167	77	149	110	220	186	199	132	231	153	302	174	167	367	479
200.417	0	171	78	150	109	223	188	200	133	233	155	305	176	169	368	481
200.54	0	167	74	151	108	222	189	198	133	230	147	308	174	161	367	479
200.663	0	167	71	145	105	217	185	195	132	226	143	303	172	160	364	475
200.786	0	163	70	144	105	215	183	194	132	227	143	302	171	158	363	475
200.909	0	166	70	144	104	214	184	195	132	227	142	302	171	159	363	474
201.032	0	165	70	144	105	215	183	194	131	228	144	303	173	159	362	475
201.155	0	166	73	148	106	217	183	195	132	229	149	302	173	162	363	475
201.277	0	167	75	148	107	219	186	198	132	231	150	304	175	162	365	476
201.4	0	169	76	150	109	220	187	200	132	233	155	303	176	167	366	478
201.523	0	166	74	149	107	219	188	198	133	231	145	306	173	159	365	475
201.646	0	164	69	143	105	214	184	193	132	225	142	301	171	158	361	472
201.769	0	161	68	142	105	213	183	191	132	224	141	299	171	156	360	471
201.892	0	162	68	141	103	212	182	193	131	225	141	299	171	156	359	471
202.015	0	163	68	142	104	213	182	193	130	226	141	300	171	157	360	471
202.138	0	165	72	146	104	214	183	195	131	228	147	299	172	159	361	472
202.26	0	165	73	147	106	217	184	197	133	230	152	299	173	162	362	473
202.383	0	167	74	148	107	218	187	198	131	234	155	301	175	164	364	475
202.506	0	167	75	152	106	224	189	198	132	234	151	306	175	162	365	476
202.629	0	167	70	146	104	218	185	195	134	228	143	304	173	156	363	474
202.752	0	163	67	143	104	214	183	192	134	226	142	300	171	156	360	472
202.875	0	162	68	143	101	212	183	192	132	227	141	300	172	156	359	470
202.998	0	164	68	143	104	212	182	191	131	228	142	300	172	157	359	471
203.121	0	165	70	145	103	213	183	194	132	229	142	302	173	157	360	473
203.244	0	164	74	146	104	217	184	195	132	230	149	302	174	159	362	473
203.366	0	166	74	148	106	218	187	198	132	232	151	301	174	164	363	476
203.489	0	170	75	149	108	221	189	198	132	233	151	306	175	161	365	478
203.612	0	166	70	146	103	218	187	195	134	229	143	304	173	158	363	476
203.735	0	163	68	143	102	214	184	193	134	227	141	301	172	155	361	474
203.858	0	164	68	142	101	213	184	192	132	227	141	301	172	156	360	473
203.981	0	164	68	143	104	213	183	192	132	228	142	301	173	156	361	473
204.104	0	165	70	145	103	215	184	195	132	229	142	303	173	157	362	475
204.227	0	165	72	147	106	217	185	197	134	231	149	302	174	159	363	476
204.349	0	168	74	148	106	218	188	197	133	234	154	302	175	164	365	478
204.472	0	168	76	150	107	221	188	198	134	236	156	305	176	165	366	481
204.595	0	168	74	151	105	224	192	198	136	233	147	309	176	159	366	481
204.718	0	166	68	146	104	216	188	196	134	229	143	303	173	157	363	479
204.841	0	166	67	143	101	213	185	195	134	228	142	300	172	156	362	477
204.964	0	165	69	143	103	213	184	192	133	228	142	301	173	158	362	476
205.087	0	167	69	143	105	213	185	194	134	230	143	301	173	158	363	479
205.21	0	165	71	147	106	216	187	195	134	231	148	303	174	161	363	480
205.332	0	168	73	148	105	219	187	197	133	234	153	302	176	165	365	481
205.455	0	167	74	150	108	220	189	201	134	236	155	303	176	165	367	483
205.578	0	169	76	152	108	225	192	201	134	237	158	306	177	168	369	486
205.701	0	168	72	151	106	222	192	198	135	232	146	308	175	161	367	483
205.824	0	167	69	146	104	218	188	196	135	230	144	304	173	159	365	481
205.947	0	165	68	144	105	214	186	195	134	230	144	302	172	158	364	481
206.07	0	165	68	146	104	215	187	196	134	230	144	303	173	158	363	480
206.193	0	165	71	147	106	216	187	197	134	232	145	305	174	160	365	483
206.316	0	168	72	148	107	217	188	198	133	234	153	301	175	166	366	483
206.438	0	169	75	149	109	220	190	199	135	236	155	304	176	166	367	485
206.561	0	169	76	152	108	222	191	202	136	238	158	306	177	168	369	487
206.684	0	168	74	152	110	226	195	199	136	237	152	308	177	165	368	486
206.807	0	165	69	146	105	218	189	196	134	232	144	305	174	159	365	483
206.93	0	167	69	144	106	216	188	196	135	230	144	305	173	159	364	482
207.053	1	166	69	145	106	215	187	197	136	231	145	304	174	160	364	482
207.176	0	166	70	145	107	217	187	197	134	233	145	306	174	160	363	482
207.299	0	169	72	149	106	220	189	198	135	235	153	303	175	165	365	483
207.421	0	168	74	151	107	221	190	201	135	237	156	305	176	166	367	484
207.544	0	168	76	152	110	222	192	203	136	239	157	308	178	168	368	486
207.667	0	170	77	153	109	228	195	205	136	241	160	310	178	169	370	488
207.79	0	168	71	150	108	223	193	199	136	235	148	311	176	161	367	484
207.913	0	168	69	146	105	217	189	197	136	232	145	306	175	159	364	482
208.036	0	166	68	146	107	216	189	197	136	233	144	306	173	159	363	480
208.159	0	165	69	147	106	217	189	197	136	233	145	307	174	160	364	480
208.282	0	168	71	148	106	219	189	200	136	235	148	309	175	160	364	482
208.404	0	169	73	150	109	220	191	202	136	236	153	308	175	163	366	483
208.527	0	170	75	152	108	223	192	201	136	239	157	307	177	168	367	483
208.65	0	170	76	154	110	226	194	205	136	241	160	310	178	168	369	486
208.773	0	171	78	156	110	231	198	205	137	242	157	315	179	166	370	487
208.896	0	168	71	150	108	225	193	200	138	235	148	312	177	162	368	484
209.019	0	167	70	147	107	220	190	201	137	234	146	309	174	160	365	482
209.142	0	169	70	148	108	220	190	199	136	235	147	309	176	160	365	482
209.265	0	169	70	147	107	221	190	200	135	235	147	309	176	161	365	482
209.388	0	168	73	151	108	222	191	202	137	236	149	311	176	162	367	484
209.51	0	171	75	152	109	223	192	204	137	239	158	308	178	168	368	484
209.633	0	172	77	153	111	225	194	206	137	241	159	310	178	170	370	487
209.756	0	172	78	156	112	230	197	207	138	241	160	313	179	170	371	488
209.879	0	168	73	151	108	226	194	203	139	236	149	313	176	163	368	484
210.002	0	167	69	147	107	221	191	200	138	234	146	309	174	160	367	482
210.125	0	169	69	146	106	219	190	200	136	234	146	308	175	161	366	481
210.248	0	169	70	147	107	221	190	200	136	235	148	308	175	161	366	482
210.371	0	168	71	148	109	222	191	204	136	236	152	308	176	164	367	482
210.493	0	170	74	151	109	225	193	203	137	238	157	307	177	168	369	483
210.616	0	173	76	153	110	227	194	206	136	241	160	310	178	169	371	485
210.739	0	172	77	154	112	229	195	206	138	242	161	311	179	171	372	488
210.862	0	171	75	156	112	233	199	207	140	240	157	315	179	168	372	488
210.985	0	169	70	150	109	226	195	203	138	236	147	311	175	162	369	484
211.108	0	169	69	148	107	222	192	201	137	235	146	309	175	160	367	482
211.231	0	171	70	147	106	222	192	201	138	235	147	309	175	162	367	482
211.354	0	170	72	150	108	222	192	203	139	237	148	310	176	162	367	485
211.476	0	169	74	151	108	224	193	204	138	238	157	307	177	168	369	484
211.599	0	173	76	153	112	226	194	208	137	239	158	309	179	169	370	486
211.722	0	174	77	154	113	228	196	209	138	241	160	311	179	171	371	487
211.845	0	173	79	155	111	232	198	210	140	243	163	314	181	172	374	489
211.968	0	175	77	157	111	235	201	210	140	243	158	317	180	169	373	490
212.091	0	172	72	151	108	227	197	206	139	237	150	314	177	163	370	487
212.214	0	170	72	149	108	224	194	206	139	236	148	312	177	162	369	486
212.337	0	172	72	149	108	226	194	206	140	237	149	313	176	163	369	486
212.46	0	172	74	151	111	228	196	208	139	240	150	314	178	164	369	486
212.582	0	174	76	153	111	229	197	208	138	241	159	310	179	171	370	487
212.705	0	175	77	154	112	231	197	210	140	244	161	313	180	171	371	490
212.828	0	175	79	156	113	233	200	213	141	245	163	316	180	172	374	491
212.951	0	177	80	157	115	237	202	214	141	247	164	318	182	174	375	492
213.074	0	176	75	155	112	234	202	209	140	242	153	319	180	166	373	489
213.197	0	173	73	151	110	228	198	207	141	238	150	314	178	164	370	487
213.32	0	173	73	150	109	227	198	207	141	239	150	314	178	163	369	486
213.443	0	174	73	152	110	228	198	207	140	240	151	315	179	164	369	486
213.565	0	175	76	154	112	229	200	210	140	242	155	314	179	166	371	487
213.688	0	174	78	156	112	230	200	212	142	244	158	317	180	167	371	488
213.811	0	176	78	156	113	233	204	214	141	247	162	315	181	171	371	489
213.934	0	178	80	158	114	236	204	214	141	249	165	318	182	173	374	492
214.057	0	178	81	162	113	242	208	213	142	249	162	323	182	170	376	493
214.18	0	174	74	155	111	232	203	210	144	243	152	319	180	165	372	488
214.303	0	173	73	151	108	229	200	206	143	241	150	316	177	163	370	486
214.426	0	173	72	150	111	229	200	209	142	242	150	314	178	163	369	486
214.548	0	176	74	153	111	228	201	208	142	243	150	315	179	163	369	487
214.671	0	174	76	155	110	230	202	210	143	244	156	316	179	167	370	487
214.794	0	175	76	156	113	231	202	210	142	245	161	314	179	171	372	488
214.917	0	178	78	157	113	233	204	212	141	248	164	317	181	172	374	491
215.04	0	178	81	160	116	236	205	213	143	250	165	319	183	173	377	495
215.163	0	178	80	162	113	240	209	215	145	250	161	322	182	170	378	495
215.286	0	175	74	155	109	231	203	211	143	244	152	319	179	164	374	491
215.409	0	177	73	154	110	228	201	209	143	242	151	316	179	164	373	490
215.532	0	174	74	152	109	230	202	209	142	243	151	317	179	164	373	491
215.654	0	176	77	155	111	230	203	211	143	245	154	318	181	165	374	492
215.777	0	177	77	156	111	231	203	212	144	246	156	319	182	168	378	494
215.9	0	176	80	158	112	235	204	214	143	248	161	319	185	175	387	499
216.023	0	178	81	159	113	238	205	214	144	249	163	322	185	176	388	500
216.146	0	179	79	160	114	241	209	214	145	249	155	328	184	169	386	500
216.269	0	175	74	155	111	234	204	210	144	245	151	323	182	167	384	497
216.392	0	177	76	153	112	233	201	211	144	244	151	321	182	167	382	497
216.515	0	175	76	154	112	232	202	211	143	243	151	321	182	167	382	498
216.637	0	177	79	157	111	233	202	213	144	244	154	324	182	167	383	498
216.76	0	179	80	157	112	234	203	213	143	246	162	318	182	174	383	500
216.883	0	180	80	159	114	237	204	216	142	248	164	321	184	175	384	501
217.006	0	179	82	161	115	240	207	216	143	249	162	325	184	173	385	503
217.129	0	177	75	155	113	235	204	212	144	242	152	321	181	168	382	500
217.252	0	175	73	151	110	229	200	208	143	240	149	318	178	165	379	496
217.375	0	175	75	152	110	228	200	207	142	239	149	317	179	166	377	495
217.498	0	178	75	152	110	229	200	208	141	240	150	316	179	166	378	496
217.62	0	175	77	154	111	231	200	210	142	241	152	319	180	166	378	497
217.743	0	177	78	156	113	232	201	211	142	245	160	315	180	174	380	498
217.866	0	179	80	157	113	234	203	214	141	246	163	317	182	173	380	500
217.989	0	179	81	159	113	239	205	214	143	247	160	323	183	171	381	501
218.112	0	176	75	154	110	233	203	209	143	241	151	319	179	167	377	496
218.235	0	174	72	150	110	228	199	207	142	239	149	314	178	163	374	492
218.358	0	174	73	150	110	226	198	205	141	238	149	314	177	163	373	492
218.481	0	175	74	151	108	227	198	207	140	239	148	314	177	164	373	492
218.604	0	176	75	152	111	228	199	208	141	240	151	316	179	164	373	492
218.726	0	176	77	154	110	230	201	208	140	243	158	311	180	170	374	493
218.849	0	179	79	156	112	233	201	209	141	243	160	315	181	172	375	494
218.972	0	178	80	158	115	235	202	213	141	246	164	317	181	173	378	496
219.095	0	177	78	158	112	238	205	211	142	244	154	321	180	166	377	495
219.218	0	175	73	152	108	230	201	207	141	238	149	315	178	164	372	491
219.341	0	176	72	149	107	227	198	207	140	237	148	312	177	163	372	489
219.464	0	174	73	149	109	227	198	206	140	238	149	313	177	164	370	489
219.587	0	176	75	152	111	229	198	208	141	241	150	314	178	164	371	490
219.709	0	178	76	154	111	231	200	210	140	243	159	311	180	171	372	492
219.832	0	178	78	155	113	231	202	212	140	244	161	313	181	172	374	493
219.955	0	178	80	157	114	234	203	214	142	246	163	316	181	173	376	496
220.078	0	181	82	160	113	239	206	215	142	248	165	318	183	175	378	499
220.201	0	177	77	156	112	236	205	209	142	242	152	319	180	166	375	496
220.324	0	176	74	152	110	230	201	207	142	240	150	316	179	164	373	494
220.447	0	176	73	151	110	229	200	209	143	240	150	315	180	164	373	494
220.57	0	177	75	154	112	230	201	209	142	241	152	316	179	165	373	494
220.692	0	180	77	154	111	232	201	212	140	244	160	313	180	172	375	496
220.815	0	180	78	155	111	233	203	213	142	245	162	315	181	172	375	497
220.938	0	182	80	157	114	235	203	215	142	247	164	317	182	174	378	499
221.061	0	181	81	158	116	239	207	216	142	249	166	319	184	174	378	502
221.184	0	179	77	158	113	236	206	211	144	245	154	321	181	167	378	498
221.307	0	178	74	153	110	231	202	210	143	242	152	317	180	166	375	497
221.43	0	178	75	153	109	230	201	209	143	242	152	316	179	165	375	497
221.553	0	178	76	154	109	230	201	210	142	244	153	318	181	166	375	496
221.676	0	179	77	156	111	231	202	210	141	246	161	314	180	172	376	498
221.798	0	179	78	157	113	232	203	213	142	247	163	315	182	174	377	499
221.921	0	181	80	159	114	234	205	214	143	249	165	318	183	175	378	501
222.044	0	181	81	159	113	238	207	217	143	251	168	320	185	175	381	503
222.167	0	180	79	160	113	240	210	215	144	249	162	322	185	172	379	502
222.29	0	178	74	154	110	231	204	210	144	244	152	319	181	165	376	499
222.413	0	176	73	153	110	227	203	207	144	243	151	316	179	165	375	497
222.536	0	176	73	152	109	229	201	208	143	244	152	316	180	165	375	497
222.659	0	178	75	154	110	230	202	210	142	245	154	318	180	165	374	498
222.781	0	179	76	155	111	230	202	211	143	246	158	316	181	169	375	497
222.904	0	178	77	156	111	231	205	211	143	248	163	315	182	173	377	501
223.027	0	178	78	158	114	233	205	213	142	250	165	318	184	174	379	501
223.15	0	181	81	160	114	235	206	216	143	251	166	320	185	176	380	503
223.273	0	179	76	159	110	236	209	213	145	246	156	323	181	168	378	501
223.396	0	176	72	154	108	227	203	208	144	243	152	317	179	165	375	497
223.519	0	176	72	152	108	226	201	206	142	242	151	316	180	164	374	497
223.642	0	177	74	153	108	225	200	208	141	243	151	316	180	165	374	497
223.764	0	178	75	155	110	228	202	208	142	244	153	318	181	165	375	498
223.887	0	177	76	156	112	229	202	211	141	246	154	320	181	165	375	498
224.01	0	184	79	156	112	230	204	211	141	247	162	315	183	173	377	501
224.133	0	187	82	159	112	234	204	213	142	249	164	318	184	174	379	503
224.256	0	183	81	160	111	238	208	213	143	250	161	321	184	171	380	503
224.379	0	176	74	154	110	229	203	210	143	244	151	318	180	166	375	499
224.502	0	176	73	152	108	227	200	206	141	243	150	316	180	164	374	498
224.625	0	177	74	153	108	227	200	206	141	242	150	315	180	164	375	498
224.748	0	178	75	154	110	227	201	208	142	244	152	317	180	165	376	498
224.87	0	179	76	156	112	229	202	208	141	245	153	319	181	165	376	499
224.993	0	179	77	157	112	230	202	210	140	246	162	314	182	173	377	500
225.116	0	179	79	158	113	233	204	211	141	248	163	316	182	174	379	502
225.239	0	181	81	159	114	234	204	215	143	250	165	319	184	175	381	503
225.362	0	178	78	159	111	236	206	212	143	247	155	323	182	167	379	501
225.485	0	175	73	153	109	229	202	210	141	241	150	317	180	166	377	499
225.608	0	176	73	151	109	227	198	207	141	240	150	315	178	165	375	498
225.731	0	176	73	151	110	228	199	207	142	241	150	314	179	165	375	497
225.853	0	176	76	154	110	228	199	209	140	242	151	315	179	164	375	498
225.976	0	178	77	155	111	229	200	209	140	243	159	311	180	171	377	499
226.099	0	179	79	156	111	230	200	211	142	245	161	313	180	172	378	500
226.222	0	177	80	158	113	233	202	212	141	246	164	315	182	173	379	502
226.345	0	181	81	160	114	236	204	214	141	248	165	317	183	174	381	503
226.468	0	180	79	160	113	238	206	212	141	246	160	319	182	171	380	502
226.591	0	178	75	154	110	231	201	210	142	241	151	316	178	165	378	500
226.714	0	175	73	152	110	228	198	208	142	240	150	313	177	165	376	498
226.836	0	176	74	152	110	228	198	209	140	241	151	313	178	165	376	498
226.959	0	177	75	152	109	229	200	209	140	242	155	313	178	169	376	500
227.082	0	179	77	155	110	231	200	210	141	243	158	314	179	169	377	501
227.205	0	179	79	157	112	232	202	213	141	245	162	313	180	173	378	501
227.328	0	181	80	158	115	235	203	214	141	247	164	315	181	174	380	504
227.451	0	180	81	159	114	238	204	214	141	249	165	318	184	175	382	505
227.574	0	178	80	159	113	238	205	213	143	245	156	322	181	168	380	504
227.697	0	178	75	154	109	232	201	211	142	242	152	316	180	165	377	501
227.82	0	178	74	152	111	230	200	210	140	241	151	315	179	166	375	500
227.942	0	178	76	153	109	230	199	211	141	242	152	316	179	167	376	501
228.065	0	179	77	155	110	231	200	211	142	243	161	312	180	173	377	500
228.188	0	179	79	157	111	232	202	212	142	245	162	313	180	174	378	502
228.311	0	182	80	158	113	236	203	215	141	246	164	315	182	175	379	503
228.434	0	182	82	159	116	236	206	216	142	249	165	318	182	175	381	505
228.557	0	183	85	161	116	239	207	219	143	251	168	321	184	177	383	507
228.68	0	180	83	161	112	240	211	212	144	246	156	327	183	169	384	505
228.803	0	187	98	153	119	249	197	202	146	231	139	342	184	167	405	496
228.925	0	191	107	153	125	260	197	196	150	231	131	351	186	171	417	480
229.048	0	192	118	155	130	281	197	185	157	230	129	359	187	176	438	458
229.171	0	191	122	157	132	288	198	184	157	230	130	361	189	181	455	448
229.294	0	190	120	156	138	283	198	189	157	232	132	359	189	183	450	449
229.417	0	187	121	158	132	285	201	192	159	233	132	362	188	182	447	453
229.54	0	187	121	157	135	287	204	199	160	235	134	364	188	182	446	453
229.663	0	189	123	158	140	285	204	197	162	236	134	366	188	183	446	453
229.786	0	189	120	158	137	292	208	201	161	236	134	364	188	183	443	453
229.908	0	186	113	153	131	280	201	198	162	231	133	350	185	182	436	450
230.031	0	185	110	148	130	272	199	196	162	230	132	344	183	180	430	448
230.154	0	186	109	148	128	271	201	199	162	232	127	347	182	173	427	448
230.277	0	186	108	146	127	271	202	200	165	236	128	348	182	174	425	451
230.4	0	188	110	147	128	271	205	202	167	237	130	350	183	174	424	455
230.523	0	187	111	149	129	272	208	205	167	239	132	350	184	174	424	460
230.646	0	190	113	150	127	274	208	205	166	242	133	353	185	173	424	463
230.769	0	191	115	152	131	276	211	209	168	244	135	356	186	175	425	469
230.892	0	188	112	154	129	279	214	207	169	243	134	353	185	174	423	470
231.014	0	187	105	147	126	267	210	204	170	239	129	344	182	169	419	468
231.137	0	187	102	147	123	264	207	205	167	240	128	341	181	169	415	468
231.26	0	186	102	144	124	261	208	206	167	241	127	340	180	168	415	468
231.383	0	184	102	145	124	263	209	206	169	242	128	340	182	167	413	471
231.506	0	185	103	147	123	263	210	207	169	243	131	343	182	168	411	475
231.629	0	186	106	148	123	265	212	209	167	247	134	345	182	169	411	478
231.752	0	188	106	151	125	266	214	212	168	247	134	347	183	168	412	481
231.875	0	187	108	153	126	268	214	215	168	249	137	350	185	171	413	484
231.997	0	187	105	153	125	270	217	212	169	248	135	348	183	170	413	483
232.12	0	182	100	148	122	264	213	207	169	244	129	340	179	165	407	478
232.243	0	181	98	145	121	258	210	207	166	241	129	336	179	163	403	479
232.366	0	182	97	147	119	257	209	207	166	242	130	335	179	162	400	480
232.489	0	181	100	146	120	256	209	209	164	244	131	336	178	162	397	483
232.612	0	185	101	150	121	258	209	210	163	244	132	338	179	162	397	485
232.735	0	185	102	150	121	260	211	211	161	245	134	340	180	162	399	486
232.858	0	184	105	153	122	264	212	214	161	247	135	343	182	163	402	487
232.98	0	184	106	153	124	264	213	218	161	249	137	346	183	165	403	489
233.103	0	183	104	157	122	267	216	216	161	248	136	344	182	163	400	491
233.226	11	181	98	149	120	256	210	212	161	242	132	336	179	160	396	487
233.349	0	181	96	147	119	254	207	211	159	241	131	332	177	159	393	485
233.472	0	180	96	148	117	254	207	210	159	241	131	332	177	158	391	486
233.595	0	182	98	149	117	255	208	212	156	243	131	333	178	158	391	487
233.718	0	184	100	151	120	256	208	212	157	244	133	335	180	158	390	488
233.841	0	183	101	152	120	257	209	216	157	245	134	337	180	159	392	489
233.964	0	183	103	153	122	260	209	218	157	246	136	339	182	160	393	490
234.086	0	185	105	155	124	263	211	220	156	247	138	342	182	162	396	491
234.209	0	182	98	152	120	259	210	215	156	241	133	333	179	159	392	489
234.332	0	180	94	148	115	254	207	211	156	238	133	326	177	158	389	485
234.455	0	179	94	148	116	251	204	212	154	236	130	327	177	156	387	484
234.578	0	182	94	148	116	251	204	211	153	237	130	326	176	156	385	484
234.701	0	183	96	149	116	251	203	212	152	237	130	326	176	157	385	485
234.824	0	181	97	151	118	253	205	213	153	239	132	329	177	156	387	486
234.947	0	183	98	152	120	255	205	214	152	240	134	330	179	156	388	487
235.069	0	185	98	154	119	255	207	217	152	242	135	332	179	158	388	489
235.192	0	186	100	155	120	259	209	220	152	244	138	334	181	159	391	491
235.315	0	183	94	152	117	254	208	217	153	238	134	325	178	159	387	488
235.438	0	180	91	148	116	249	203	213	151	233	134	317	176	159	383	485
235.561	0	182	90	147	114	247	201	211	150	233	131	319	176	157	382	485
235.684	0	182	90	147	115	247	201	212	149	234	130	320	176	156	382	486
235.807	0	182	92	149	115	247	202	212	149	235	131	323	176	156	381	486
235.93	0	182	93	150	117	250	202	213	148	237	133	324	177	156	382	487
236.052	0	184	95	150	117	251	203	216	148	238	135	326	178	157	385	491
236.175	0	184	97	153	119	251	204	217	149	240	137	327	179	158	386	493
236.298	0	184	97	154	118	255	208	218	150	240	138	329	180	159	388	495
236.421	0	182	90	149	116	251	203	214	149	236	132	323	177	157	384	492
236.544	0	181	90	146	113	248	202	214	149	235	132	320	176	158	382	489
236.667	0	182	88	146	116	245	202	214	149	234	131	320	176	156	382	490
236.79	0	182	90	148	116	247	202	214	149	236	132	322	177	157	383	490
236.913	0	181	92	149	116	247	202	214	148	237	134	324	178	157	385	491
237.036	0	182	92	150	117	249	203	216	148	238	137	327	178	159	386	492
237.158	0	183	94	151	116	250	204	218	150	242	137	327	180	160	388	495
237.281	0	184	96	153	118	253	205	220	151	242	139	330	181	161	389	497
237.404	0	182	92	154	117	256	209	221	150	241	137	329	180	160	389	496
237.527	0	181	88	149	115	248	204	215	150	236	137	318	177	162	386	492
237.65	0	181	86	147	114	244	200	214	149	235	135	316	176	161	385	493
237.773	0	181	87	146	116	244	200	213	148	235	137	315	177	161	384	493
237.896	0	183	88	147	114	244	200	215	147	236	133	320	177	158	385	492
238.019	0	182	91	150	116	246	202	216	147	238	135	322	178	158	385	493
238.141	0	183	91	150	115	247	202	218	148	239	137	325	179	159	387	494
238.264	0	182	94	152	116	248	203	219	149	241	139	326	181	160	389	496
238.387	0	184	95	153	118	250	205	222	147	243	141	329	181	162	391	498
238.51	0	184	93	154	116	255	206	220	148	242	139	328	181	161	391	498
238.633	0	182	88	149	115	245	202	218	148	236	138	318	179	162	387	495
238.756	0	180	86	147	114	242	200	216	148	235	137	315	178	162	386	492
238.879	0	182	87	146	113	243	200	215	146	235	137	316	178	162	385	491
239.002	0	181	87	148	112	241	199	217	145	235	136	317	178	160	386	492
239.124	0	182	88	150	114	242	200	217	145	237	135	321	179	159	387	493
239.247	0	182	91	151	114	245	201	219	145	238	138	323	180	158	388	495
239.37	0	184	92	152	116	248	203	220	144	241	140	325	182	161	390	497
239.493	0	185	94	154	119	250	204	223	145	241	141	327	181	161	391	499
239.616	0	184	94	157	117	253	207	223	146	242	142	328	183	161	392	501
239.739	0	182	88	150	114	246	202	217	146	237	140	318	180	162	388	498
239.862	0	182	86	148	113	241	200	215	144	236	138	315	179	162	387	496
239.985	0	181	87	149	113	240	200	215	143	235	139	315	179	161	386	497
240.108	0	180	88	150	114	242	199	216	144	238	139	316	180	162	386	498
240.23	0	182	90	151	115	242	200	218	144	238	138	322	181	158	387	498
240.353	0	183	91	152	116	245	202	219	143	240	140	324	181	159	389	500
240.476	0	185	92	154	117	248	202	219	143	242	141	326	183	161	392	503
240.599	0	185	95	156	119	250	204	221	143	244	143	330	184	162	394	505
240.722	0	183	93	157	119	253	207	220	146	245	143	328	184	163	394	505
240.845	0	182	88	150	114	244	203	216	145	239	141	320	182	163	390	502
240.968	0	181	86	148	113	241	200	215	144	237	140	318	180	162	390	501
241.091	0	181	86	149	113	242	200	213	145	237	140	317	180	162	388	502
241.213	0	181	89	151	114	240	200	215	144	239	139	321	180	160	388	501
241.336	0	182	90	151	115	243	200	216	143	241	139	325	181	159	389	502
241.459	0	183	93	152	117	245	202	219	143	242	140	327	182	160	391	503
241.582	0	184	93	155	118	245	203	220	144	244	143	329	184	160	392	505
241.705	0	185	93	155	118	248	204	223	144	245	145	332	185	161	393	506
241.828	0	184	93	158	118	251	208	221	144	247	144	332	185	162	394	506
241.951	0	180	87	151	115	243	203	216	145	239	141	322	181	164	391	503
242.074	0	180	85	149	115	239	199	214	143	236	140	318	180	163	389	500
242.196	0	181	86	149	114	239	199	216	142	237	141	319	181	162	388	500
242.319	0	181	87	150	114	239	199	216	142	237	142	319	182	162	388	500
242.442	0	183	89	151	116	241	198	217	142	238	142	323	183	161	389	501
242.565	0	182	90	153	117	244	199	219	143	241	142	326	184	161	390	502
242.688	0	182	92	155	119	245	201	222	142	243	143	328	184	161	392	504
242.811	0	183	93	155	120	247	203	222	143	245	145	331	185	163	393	506
242.934	0	182	90	156	117	248	205	222	143	243	145	327	185	165	393	506
243.057	0	179	85	151	113	242	200	216	144	238	143	320	181	164	390	503
243.18	0	177	84	150	114	239	199	216	142	237	141	318	181	163	389	501
243.302	0	180	84	150	115	239	198	215	141	237	143	317	182	164	389	501
243.425	0	182	88	151	116	240	198	217	141	238	144	318	182	165	389	502
243.548	0	185	90	153	117	242	199	219	142	239	145	321	184	165	390	504
243.671	0	184	90	154	118	243	200	220	142	241	148	324	184	165	392	504
243.794	0	184	91	156	117	245	201	221	140	242	147	327	185	165	392	505
243.917	0	184	94	158	118	249	203	224	143	244	148	331	186	164	395	508
244.04	0	182	87	154	117	245	202	218	144	239	145	322	183	166	392	504
244.163	0	180	85	148	116	239	198	217	141	235	143	317	181	164	389	502
244.285	0	181	83	149	115	236	198	215	140	235	141	315	181	165	387	501
244.408	0	182	85	149	114	238	195	216	142	233	140	318	182	165	393	501
244.531	0	180	87	152	115	240	196	217	142	235	143	319	182	164	390	501
244.654	0	181	88	152	115	241	198	218	140	237	145	319	182	165	390	503
244.777	0	181	89	154	118	242	198	219	140	239	146	321	183	165	391	505
244.9	0	185	91	155	118	244	200	222	141	240	149	323	183	167	394	506
245.023	0	183	92	157	118	249	203	222	142	240	149	325	185	168	396	508
245.146	0	180	85	151	115	241	199	219	141	236	144	317	181	166	391	504
245.268	0	181	83	148	114	235	196	215	139	232	142	314	180	164	388	503
245.391	0	181	84	148	115	235	196	215	139	232	142	312	180	165	388	503
245.514	0	179	85	150	114	236	194	216	139	232	144	314	181	165	388	503
245.637	0	179	86	150	114	236	194	216	137	234	145	315	181	165	389	503
[truncated: 706 more rows]

## Sheet: Short_ch
	SNR :	49	43	36	63	46	39	51	47	38	54	46	32	0	0	0	0	0	0	0	0	0	0	0	0
		D780						D850						D725						D940
Time	Marker	ch16	ch17	ch18	ch19	ch20	ch21	ch16	ch17	ch18	ch19	ch20	ch21	ch16	ch17	ch18	ch19	ch20	ch21	ch16	ch17	ch18	ch19	ch20	ch21
0.24576	0	0	0	0	0	0	0	0	0	0	0	0	0	0	0	0	0	0	0	0	0	0	0	0	0
0.36864	0	92	80	19	99	93	13	91	82	30	90	84	8	2	4	-61	-1	0	-56	-2	-3	18	4	0	26
0.49152	0	92	79	21	99	93	14	91	82	34	90	87	9	3	1	-82	-1	0	-56	-2	-1	18	5	0	38
0.6144	0	90	78	20	100	94	16	90	81	36	90	87	11	4	0	-86	-1	0	-64	-3	0	19	4	0	36
0.73728	0	90	79	22	99	101	17	90	81	35	90	81	13	3	1	-92	0	-1	-69	-3	-1	17	4	1	35
0.86016	0	90	77	23	101	101	17	90	82	35	90	82	13	2	1	-95	0	-1	-71	-4	-1	17	4	0	34
0.98304	0	91	78	21	100	100	18	89	80	38	90	83	13	3	0	-95	-1	0	-72	-4	0	21	4	0	31
1.10592	0	90	76	19	100	99	18	90	80	39	91	83	13	4	0	-93	0	1	-73	-4	0	21	4	0	29
1.2288	0	90	76	19	99	100	19	90	79	39	91	82	12	4	0	-93	0	1	-73	-4	-1	21	4	1	29
1.35168	0	90	75	18	99	102	19	89	78	39	91	83	13	3	0	-92	0	1	-72	-4	-1	22	4	2	28
1.47456	0	90	76	18	101	102	19	89	79	39	91	82	13	4	1	-91	0	1	-73	-5	-2	22	4	1	29
1.59744	0	90	75	18	101	101	19	89	79	39	91	84	14	3	1	-93	0	0	-73	-4	-1	22	4	1	29
1.72032	0	89	76	18	100	102	19	89	79	39	91	83	13	3	0	-93	0	0	-73	-4	-1	22	4	2	29
1.8432	0	90	76	18	101	102	19	89	79	40	92	85	14	3	0	-94	-1	1	-74	-4	-1	22	3	2	30
1.96608	0	90	76	19	101	99	19	89	79	40	92	88	13	4	1	-92	0	1	-75	-4	-1	22	4	1	28
2.08896	0	90	75	18	101	98	19	89	78	39	91	88	14	4	0	-91	0	1	-74	-4	-1	21	4	2	28
2.21184	0	89	75	17	101	98	20	89	77	39	91	86	14	4	0	-91	0	0	-74	-5	-1	22	5	0	27
2.33472	0	90	75	18	100	97	19	88	78	39	92	87	13	3	1	-91	-1	0	-73	-4	-1	22	4	2	28
2.4576	0	89	75	17	101	98	19	89	77	39	91	86	14	4	1	-91	-1	2	-73	-4	-1	21	4	0	29
2.58048	0	89	74	18	101	99	19	90	77	39	91	86	14	3	1	-91	0	1	-73	-4	-1	22	4	1	29
2.70336	0	90	74	17	101	100	19	89	78	39	91	86	14	3	0	-93	0	1	-73	-4	-1	21	4	1	29
2.82624	0	90	75	18	100	98	19	88	77	39	91	86	13	4	0	-93	0	1	-74	-5	-2	22	4	1	29
2.94912	0	90	74	18	100	94	19	88	78	39	92	88	14	4	0	-92	-1	0	-73	-5	-1	22	5	1	27
3.072	0	89	74	17	101	94	19	88	76	38	90	87	13	4	0	-91	0	0	-75	-5	-1	23	4	2	26
3.19488	0	90	73	17	100	93	18	88	77	39	91	87	13	4	0	-91	0	0	-73	-3	-2	22	4	1	27
3.31776	0	90	75	18	100	91	18	90	78	37	90	86	14	3	0	-89	0	0	-72	-5	-1	21	3	0	27
3.44064	0	91	77	18	100	91	19	90	79	38	91	87	14	4	0	-88	0	0	-71	-5	-1	20	5	1	28
3.56352	0	90	77	18	100	91	20	90	80	39	92	86	13	4	0	-88	0	0	-72	-4	-1	20	3	2	29
3.6864	0	90	78	19	100	90	19	89	80	39	92	86	14	3	1	-89	0	0	-73	-4	-1	20	4	0	29
3.80928	0	90	77	19	99	90	19	88	79	38	90	86	13	4	1	-89	0	0	-74	-4	-1	21	4	1	28
3.93216	0	90	76	18	98	89	19	89	78	38	90	85	14	3	0	-88	-1	0	-73	-5	-1	20	5	0	27
4.05504	0	89	75	18	98	89	19	88	77	39	89	84	13	3	1	-88	0	0	-72	-5	-1	20	4	1	26
4.17792	0	90	75	18	98	89	19	89	77	38	89	84	13	4	1	-87	0	0	-72	-5	-1	21	4	1	26
4.3008	0	90	75	19	98	89	18	88	77	38	89	84	13	4	0	-88	-1	0	-72	-4	-1	20	3	1	28
4.42368	0	90	75	18	99	91	18	89	77	39	88	82	13	3	1	-90	0	0	-71	-5	0	20	3	1	27
4.54656	0	90	75	18	98	93	19	88	77	38	88	81	13	3	1	-90	-1	1	-72	-5	0	22	4	1	28
4.66944	0	90	75	18	98	94	19	88	78	39	89	81	14	4	0	-91	0	1	-73	-4	-1	21	4	0	29
4.79232	0	90	75	18	97	92	18	88	77	39	88	82	13	3	1	-92	-1	0	-73	-5	0	22	4	1	27
4.9152	0	89	74	18	97	90	18	87	76	39	88	83	12	3	0	-89	0	0	-73	-4	-1	22	5	1	27
5.03808	0	90	74	17	96	90	18	88	76	38	89	82	13	4	1	-88	0	0	-73	-4	-1	22	4	1	26
5.16096	0	90	74	17	97	91	18	88	76	38	87	81	13	4	1	-88	0	1	-72	-4	0	21	4	1	27
5.28384	0	89	75	16	97	93	18	89	76	37	88	80	13	4	1	-88	0	1	-71	-5	-1	22	3	1	27
5.40672	0	89	74	16	97	93	19	88	75	37	88	80	13	3	1	-89	0	0	-71	-4	-1	22	4	0	27
5.5296	0	90	75	18	97	94	18	89	77	39	88	80	12	3	0	-90	0	1	-73	-4	-1	22	4	1	28
5.65248	0	90	75	17	98	95	18	89	77	39	87	81	12	4	0	-91	0	1	-74	-4	-1	22	5	1	29
5.77536	0	90	76	19	98	96	18	89	77	39	88	80	13	3	0	-91	0	1	-74	-4	0	21	4	0	29
5.89824	0	90	74	18	98	94	19	88	76	39	89	82	13	4	1	-91	0	1	-74	-4	-1	22	4	1	26
6.02112	0	90	75	18	97	93	18	89	76	39	88	83	13	3	1	-89	-1	0	-73	-4	-2	21	4	1	27
6.144	0	90	75	18	97	94	18	88	76	38	88	81	13	4	0	-89	0	1	-74	-4	-1	21	5	0	26
6.26688	0	90	75	18	98	95	18	88	75	38	89	81	12	3	0	-90	0	0	-73	-4	0	22	3	1	27
6.38976	0	90	75	17	98	95	18	89	77	38	88	82	12	4	1	-90	0	0	-73	-5	-1	22	4	2	27
6.51264	0	90	76	18	98	94	19	89	76	39	89	82	13	4	0	-90	0	0	-74	-5	-2	22	5	1	29
6.63552	0	91	76	18	99	97	19	89	77	39	89	81	13	4	1	-91	0	0	-74	-5	0	22	4	1	28
6.7584	0	91	77	18	99	99	19	90	78	40	89	80	14	4	1	-92	-1	1	-75	-4	-1	22	4	0	29
6.88128	0	92	77	19	99	98	18	90	77	40	90	82	14	4	0	-93	0	1	-76	-5	0	23	4	0	29
7.00416	0	91	76	18	98	95	18	89	76	39	90	85	14	4	0	-91	0	1	-76	-4	-1	22	4	0	28
7.12704	0	92	76	17	99	95	19	89	77	39	89	83	13	3	1	-91	-1	0	-76	-4	-1	21	4	1	28
7.24992	0	91	76	18	98	94	19	89	77	38	88	83	13	3	0	-90	0	0	-75	-4	-1	22	4	0	27
7.3728	0	91	76	18	99	96	19	89	76	39	88	81	13	3	0	-89	-1	2	-74	-4	-1	22	4	0	27
7.49568	0	91	76	18	98	93	20	89	76	39	90	84	13	3	0	-89	-1	1	-74	-5	-1	21	3	1	28
7.61856	0	90	76	17	98	96	20	89	77	38	90	81	14	3	0	-90	-1	1	-74	-4	-1	21	4	1	28
7.74144	0	89	77	19	99	99	20	87	78	38	91	82	14	4	1	-91	0	1	-73	-4	-1	21	3	1	27
7.86432	0	89	78	17	100	101	19	88	79	39	91	83	15	3	1	-92	0	1	-73	-4	-1	22	3	1	27
7.9872	0	90	77	19	100	99	19	89	80	39	91	84	14	4	1	-91	0	0	-73	-4	-1	21	5	0	28
8.11008	0	90	76	17	100	95	19	89	78	39	90	86	13	4	0	-91	0	0	-73	-4	-1	22	4	1	28
8.23296	0	89	76	17	99	92	19	88	78	38	91	86	14	4	0	-91	0	1	-72	-4	-2	22	4	2	27
8.35584	0	89	77	18	99	93	18	88	77	38	90	86	14	4	1	-90	-1	0	-71	-5	-2	22	4	1	26
8.47872	0	89	77	18	99	91	19	88	78	38	90	86	13	3	0	-91	0	1	-71	-4	-2	22	4	1	27
8.6016	0	90	78	18	100	92	19	88	80	39	89	86	13	3	1	-91	-1	0	-71	-4	-1	21	4	0	27
8.72448	0	89	78	18	99	94	18	88	79	39	89	84	13	3	1	-92	0	0	-71	-4	-1	22	4	0	28
8.84736	0	91	78	18	100	95	19	88	79	39	89	84	13	4	1	-93	-1	1	-71	-5	-1	21	4	1	28
8.97024	0	91	79	18	99	94	19	89	81	39	90	84	13	4	1	-92	0	1	-70	-4	-1	22	4	1	28
9.09312	0	90	81	20	99	94	19	91	82	38	90	85	13	3	0	-88	0	0	-72	-5	-2	20	4	0	29
9.216	0	92	83	20	99	93	19	91	83	38	89	85	14	3	1	-87	0	1	-71	-4	-2	20	4	2	28
9.33888	0	91	81	19	98	92	20	90	84	39	89	85	14	4	1	-87	0	0	-71	-4	-2	19	5	1	28
9.46176	0	91	82	18	97	94	20	90	83	39	89	84	13	3	1	-88	-1	0	-71	-5	-1	19	4	2	28
9.58464	0	90	80	19	98	94	18	89	81	38	88	83	13	4	1	-92	0	1	-72	-4	-1	22	4	1	28
9.70752	0	90	78	20	99	97	19	89	81	39	90	80	12	2	1	-94	0	1	-71	-4	-1	22	4	0	29
9.8304	0	90	79	19	100	95	19	89	82	39	90	84	13	4	1	-94	0	0	-73	-4	-2	22	5	2	29
9.95328	0	90	80	18	99	97	19	89	82	40	90	83	13	4	1	-94	-1	1	-73	-5	-1	22	4	0	29
10.0762	0	91	80	18	99	98	18	89	83	40	90	83	13	4	1	-95	0	0	-73	-4	-2	22	5	2	30
10.199	0	91	80	20	99	95	19	89	83	40	90	83	13	4	2	-95	-1	0	-74	-4	-1	22	4	0	29
10.3219	0	91	80	19	99	93	18	88	82	40	89	85	13	4	1	-94	0	0	-74	-5	-2	22	4	1	27
10.4448	0	90	79	18	99	94	19	89	82	40	88	84	13	4	0	-93	0	0	-74	-4	-1	23	3	1	28
10.5677	0	90	79	19	100	95	19	88	82	40	89	83	13	4	1	-93	-1	2	-73	-4	-1	23	4	1	27
10.6906	0	90	79	18	99	93	18	89	82	40	89	84	14	4	1	-93	0	0	-72	-5	-2	22	4	2	27
10.8134	0	93	84	22	102	96	20	92	88	39	91	83	14	3	0	-90	0	0	-72	-4	-2	21	4	0	29
10.9363	0	97	93	21	107	102	21	97	96	41	97	86	16	4	1	-87	-1	0	-71	-4	-1	19	4	0	32
11.0592	0	96	91	21	103	101	20	94	93	41	92	84	16	4	2	-88	-1	1	-73	-5	-1	18	4	2	32
11.1821	0	94	87	21	101	98	21	93	91	41	92	87	16	4	1	-91	0	1	-74	-5	-2	21	4	0	31
11.305	0	93	83	20	101	93	19	91	87	41	92	90	15	3	1	-92	-1	0	-75	-4	-2	21	4	1	30
11.4278	0	92	83	20	99	92	20	90	85	40	91	89	14	4	1	-92	0	0	-75	-4	-2	22	4	0	28
11.5507	0	92	82	19	99	93	19	91	85	40	90	88	14	4	2	-92	0	1	-74	-5	-1	21	4	2	28
11.6736	0	91	81	19	100	95	19	90	84	40	90	86	14	3	1	-93	0	0	-75	-6	-1	21	3	1	29
11.7965	0	91	82	19	100	95	20	89	85	40	90	86	14	3	1	-93	0	1	-75	-5	-1	22	4	2	29
11.9194	0	91	81	19	100	95	20	90	85	40	91	86	14	3	0	-93	0	0	-75	-5	-1	22	5	1	29
12.0422	0	90	82	19	100	95	20	89	84	41	90	87	15	3	0	-94	-1	1	-76	-4	-2	22	4	2	29
12.1651	0	90	82	20	100	98	20	90	85	42	91	85	14	4	1	-95	0	1	-76	-5	-1	24	4	0	30
12.288	0	90	82	21	100	99	20	90	85	42	90	86	15	4	0	-94	0	0	-77	-5	-2	22	4	1	30
12.4109	0	91	82	19	99	93	20	90	85	40	91	90	15	4	1	-92	0	0	-77	-5	-1	22	4	0	28
12.5338	0	90	80	19	99	93	19	89	83	41	91	89	14	3	0	-93	0	1	-76	-4	-2	21	5	1	29
12.6566	0	91	80	18	99	94	20	89	83	41	90	88	15	4	1	-93	-1	0	-76	-4	0	22	4	1	27
12.7795	0	89	79	19	100	95	19	88	82	41	89	88	13	3	1	-94	0	0	-76	-4	-2	23	5	0	27
12.9024	0	90	80	19	98	92	20	89	82	41	90	89	14	3	0	-93	0	0	-76	-4	-2	23	3	1	28
13.0253	0	89	80	19	99	93	19	88	81	41	90	87	14	4	1	-93	0	1	-75	-4	-1	23	4	1	29
13.1482	0	90	79	18	100	96	20	89	81	40	91	86	14	4	1	-95	-1	0	-75	-4	-2	22	4	1	29
13.271	0	89	79	19	99	95	19	88	81	42	91	88	15	4	1	-97	-1	0	-77	-4	-1	24	4	1	29
13.3939	0	90	79	19	99	95	19	88	82	41	90	87	14	3	1	-96	-1	1	-78	-4	-1	23	4	1	29
13.5168	0	90	78	18	98	94	19	88	80	41	90	88	15	3	0	-94	0	1	-76	-5	0	23	4	2	27
13.6397	0	89	77	18	99	92	18	88	79	40	90	87	13	3	1	-93	0	0	-76	-4	-1	23	5	1	26
13.7626	0	88	76	18	99	91	18	87	78	40	89	87	14	4	0	-91	0	0	-76	-4	-1	23	4	1	26
13.8854	0	89	75	18	99	92	18	87	78	40	90	86	13	3	0	-92	0	1	-75	-4	-1	23	4	1	27
14.0083	0	88	75	19	99	90	19	87	77	39	89	85	13	3	1	-91	-1	0	-74	-4	-1	23	4	1	28
14.1312	0	88	76	17	98	93	19	87	78	40	88	84	13	4	1	-91	0	0	-75	-4	-1	23	4	1	27
14.2541	0	88	76	17	99	95	19	87	78	40	89	84	13	4	1	-92	0	2	-75	-4	-1	21	4	1	28
14.377	0	89	76	17	98	95	19	88	79	39	89	84	13	4	1	-93	-1	1	-75	-5	-2	22	4	0	29
14.4998	0	89	77	18	98	93	19	87	79	40	88	86	14	3	0	-92	0	1	-76	-4	-1	23	4	2	28
14.6227	0	88	75	18	97	91	18	87	77	39	88	85	14	3	0	-90	0	0	-74	-4	-1	23	5	0	26
14.7456	0	90	74	18	97	89	17	86	75	38	88	85	13	3	0	-89	0	0	-74	-3	0	22	4	0	26
14.8685	0	88	74	17	98	88	18	86	74	39	87	84	13	3	1	-89	-1	0	-73	-4	-1	23	4	1	26
14.9914	0	87	74	17	97	89	18	86	74	38	87	82	12	3	0	-87	-1	0	-72	-4	-1	21	3	0	26
15.1142	0	87	73	17	97	90	18	87	74	37	87	81	13	5	0	-87	-1	0	-71	-4	-1	22	4	1	26
15.2371	0	88	74	17	96	91	18	86	76	37	87	81	12	3	0	-87	0	1	-71	-4	-1	21	4	0	26
15.36	0	87	74	17	97	92	18	86	76	37	87	80	13	3	0	-87	0	1	-71	-4	-1	21	4	1	26
15.4829	0	88	74	17	97	95	17	87	75	38	87	78	12	4	1	-88	-1	1	-71	-4	0	21	4	1	27
15.6058	0	88	75	18	97	95	18	86	76	38	88	79	13	4	0	-88	0	1	-72	-4	0	21	3	0	27
15.7286	0	88	73	18	96	90	17	86	75	37	87	81	13	3	0	-87	0	1	-72	-3	-1	21	4	1	25
15.8515	0	87	74	17	96	88	17	86	73	36	87	81	13	3	1	-86	0	1	-72	-4	0	21	4	1	25
15.9744	0	88	73	16	96	87	17	86	74	37	86	80	12	4	1	-85	-1	1	-71	-4	-1	21	5	1	25
16.0973	0	88	72	16	96	88	18	85	73	37	86	80	13	4	0	-84	0	0	-70	-5	-1	20	4	1	26
16.2202	0	87	73	17	96	89	18	85	73	37	87	78	12	3	1	-85	0	0	-69	-4	0	20	5	1	26
16.343	0	88	73	17	97	90	18	86	75	36	86	79	12	4	0	-85	0	0	-70	-5	-1	20	4	0	26
16.4659	0	88	74	17	96	93	18	86	75	36	87	76	13	3	0	-86	-1	1	-70	-3	0	20	4	1	27
16.5888	0	89	75	17	97	94	18	86	76	37	88	76	12	4	0	-86	-1	1	-72	-4	-1	20	4	1	27
16.7117	0	89	75	18	97	94	18	87	76	37	87	76	12	3	0	-86	-1	0	-71	-4	0	21	4	2	27
16.8346	0	88	74	17	97	92	17	86	75	36	86	78	12	4	1	-84	-1	0	-71	-4	0	21	4	0	26
16.9574	0	88	73	17	97	90	17	86	73	36	87	78	12	3	1	-83	0	0	-71	-4	-1	21	4	1	25
17.0803	0	89	73	17	97	91	17	85	74	37	86	77	12	4	0	-84	0	0	-70	-4	-2	20	3	1	25
17.2032	0	88	73	16	96	91	17	86	74	36	87	77	12	4	1	-84	0	1	-70	-4	-1	21	4	0	25
17.3261	0	88	74	17	97	92	17	86	74	37	87	75	12	4	0	-85	0	2	-69	-5	-1	21	4	0	26
17.449	0	88	74	17	97	94	18	85	74	37	87	74	12	3	0	-85	0	1	-70	-4	0	21	4	0	27
17.5718	0	89	74	17	98	95	17	86	75	37	87	75	13	4	0	-86	0	1	-70	-4	-2	21	4	1	27
17.6947	0	89	74	17	97	95	18	86	75	37	87	75	13	3	0	-86	0	1	-71	-4	0	21	4	1	28
17.8176	0	89	75	18	98	96	17	87	76	38	88	75	13	4	1	-87	-1	1	-71	-4	-1	21	3	1	27
17.9405	0	89	75	17	98	95	18	86	74	38	88	75	12	4	1	-86	-1	0	-71	-4	-1	21	4	1	27
18.0634	0	88	74	17	98	92	18	86	74	38	87	78	13	4	0	-85	0	2	-71	-4	-1	20	3	0	25
18.1862	0	89	74	17	97	93	18	86	75	38	87	76	13	3	0	-85	0	1	-71	-4	0	20	4	0	26
18.3091	0	89	74	17	97	92	18	87	75	37	88	77	12	3	1	-85	0	0	-71	-4	0	21	4	1	25
18.432	0	89	74	17	97	93	18	87	75	37	88	76	12	4	0	-86	0	1	-70	-5	-1	20	5	1	26
18.5549	0	89	74	17	97	94	18	86	75	37	89	76	12	4	1	-87	0	0	-70	-5	-1	21	4	1	26
18.6778	0	89	75	17	98	95	18	87	76	37	88	76	13	4	0	-87	0	1	-71	-4	-1	21	4	1	27
18.8006	0	89	75	17	99	95	17	87	77	37	88	76	12	4	0	-88	0	0	-72	-4	-1	21	4	1	28
18.9235	0	89	76	18	99	96	18	87	77	38	88	77	13	4	1	-88	0	0	-71	-4	-1	22	4	0	28
19.0464	0	89	76	18	99	96	18	87	77	38	88	77	13	3	0	-89	0	1	-72	-4	-1	21	4	0	27
19.1693	0	89	75	17	99	95	18	86	77	37	88	76	12	3	1	-87	0	0	-72	-4	-1	22	5	1	26
19.2922	0	89	75	18	99	93	18	86	75	37	88	78	12	4	0	-88	0	0	-72	-5	0	21	4	1	26
19.415	0	90	76	18	99	95	18	88	77	38	88	77	13	3	1	-87	0	1	-71	-4	-1	21	4	0	26
19.5379	0	91	77	19	98	97	19	88	78	37	89	75	12	3	1	-85	-1	0	-70	-4	0	21	4	0	27
19.6608	0	90	77	18	98	96	18	88	79	37	87	77	12	3	0	-84	0	0	-70	-5	-1	21	4	2	28
19.7837	0	89	77	18	98	97	19	88	79	37	87	77	13	4	1	-86	-1	1	-71	-4	-2	20	4	1	28
19.9066	0	91	79	18	97	98	18	89	80	38	88	77	13	3	1	-88	0	1	-71	-4	-1	21	5	1	28
20.0294	0	91	79	19	99	99	19	90	80	38	89	78	13	3	1	-89	0	0	-72	-4	-2	22	4	1	29
20.1523	0	91	78	18	98	99	19	89	79	39	88	79	13	3	0	-88	0	0	-73	-4	-1	21	4	0	26
20.2752	0	91	78	18	99	98	18	88	79	38	89	79	13	4	1	-88	0	1	-72	-4	-1	21	3	0	27
20.3981	0	90	77	18	99	98	17	88	79	38	88	80	13	4	1	-87	-1	0	-72	-4	-1	21	3	1	27
20.521	0	90	77	18	99	97	19	88	78	38	89	80	13	3	1	-88	-1	0	-72	-4	-1	20	3	1	26
20.6438	0	90	77	18	98	99	18	89	78	38	88	79	13	3	1	-89	-1	0	-72	-5	-1	20	4	1	27
20.7667	0	91	77	18	99	100	18	89	79	39	89	78	14	3	1	-89	0	0	-73	-5	-1	21	4	0	27
20.8896	0	91	78	18	99	99	19	89	80	37	89	80	13	4	1	-90	0	1	-73	-5	-2	22	4	1	28
21.0125	0	91	78	18	98	100	19	89	79	38	88	80	13	4	1	-90	0	1	-73	-4	-1	21	4	1	28
21.1354	0	91	79	19	98	100	19	89	81	40	89	81	13	4	0	-91	0	0	-73	-4	-2	22	4	1	29
21.2582	0	91	77	19	99	101	19	89	79	39	89	80	14	4	1	-92	-1	0	-75	-4	-1	21	4	2	28
21.3811	0	91	78	18	99	98	19	89	80	39	89	81	13	3	1	-90	0	0	-74	-4	-1	22	4	1	27
21.504	0	90	77	18	99	96	18	89	79	39	88	82	13	4	1	-89	0	0	-74	-5	-1	21	4	1	27
21.6269	0	91	77	18	99	98	18	89	79	39	88	80	13	3	1	-90	0	0	-75	-4	-1	21	5	1	26
21.7498	1	92	77	18	100	98	20	89	79	39	89	80	14	4	1	-90	0	1	-74	-4	-1	22	5	1	28
21.8726	0	91	77	18	99	100	19	89	80	39	88	80	13	2	1	-91	0	1	-74	-4	-1	22	5	1	27
21.9955	0	92	78	18	100	100	19	89	79	39	89	81	14	4	1	-92	-1	1	-74	-4	0	22	5	1	27
22.1184	0	90	78	18	99	100	20	89	80	39	90	81	14	4	1	-92	0	1	-75	-4	-1	22	4	0	28
22.2413	0	91	77	19	100	102	20	89	80	40	90	82	14	3	2	-93	-1	0	-75	-4	-1	22	4	2	29
22.3642	0	92	78	19	100	101	20	89	81	40	90	83	14	4	0	-94	0	1	-76	-4	-1	22	5	1	29
22.487	0	91	77	18	100	101	20	89	80	40	89	82	14	4	0	-93	-1	1	-76	-5	-1	22	4	0	28
22.6099	0	91	77	17	100	98	19	89	79	40	89	83	13	4	1	-92	0	0	-76	-5	-1	22	4	0	27
22.7328	0	91	76	17	99	99	19	89	79	40	89	82	14	3	0	-92	0	1	-76	-5	-1	23	4	0	27
22.8557	0	91	76	18	99	99	19	89	79	40	89	83	14	4	0	-93	0	1	-76	-5	-1	22	4	0	28
22.9786	0	91	76	18	100	100	19	89	79	39	90	83	13	4	0	-93	-1	1	-76	-4	-1	23	3	1	28
23.1014	0	91	77	17	100	101	19	89	80	40	89	82	13	4	1	-93	0	0	-76	-5	-1	22	4	0	28
23.2243	0	91	78	18	100	99	20	90	81	40	90	84	14	5	1	-94	0	2	-76	-5	-1	23	4	0	28
23.3472	0	91	78	18	100	101	19	90	81	41	90	82	14	4	0	-94	-1	0	-77	-4	-1	23	4	1	29
23.4701	0	91	78	18	101	102	19	90	81	40	90	83	14	4	1	-95	-1	2	-78	-4	-1	23	4	1	29
23.593	0	91	78	18	100	101	19	90	81	41	89	84	14	4	0	-94	0	0	-78	-4	-1	23	4	1	27
23.7158	0	91	78	18	100	97	19	89	81	41	90	86	14	3	1	-94	-1	1	-77	-4	-1	22	4	0	28
23.8387	0	90	77	17	99	98	19	89	80	40	90	86	13	4	1	-93	0	1	-77	-4	-1	23	3	1	27
23.9616	0	91	78	18	100	98	19	90	81	40	90	84	13	4	0	-93	0	0	-77	-4	-2	24	4	2	27
24.0845	0	91	77	17	102	100	19	90	81	41	90	84	14	3	0	-94	0	1	-77	-4	-1	23	4	1	27
24.2074	0	92	79	18	101	100	19	89	80	40	91	84	13	3	1	-94	0	1	-77	-3	-1	23	5	1	28
24.3302	0	92	77	18	101	101	20	90	81	41	91	84	14	4	1	-95	0	0	-78	-5	-1	23	3	2	29
24.4531	0	92	78	18	99	102	20	90	83	41	91	84	13	4	1	-96	0	1	-79	-5	0	23	4	1	30
24.576	0	92	79	19	101	101	20	90	81	41	91	85	15	4	1	-96	-1	1	-79	-5	-1	23	4	0	29
24.6989	0	91	77	19	100	97	19	90	80	40	91	87	14	4	1	-94	0	1	-78	-5	-1	23	4	3	28
24.8218	0	91	77	18	101	98	19	89	80	41	90	86	13	3	1	-94	0	0	-77	-4	-1	23	4	2	28
24.9446	0	91	77	17	101	97	20	90	81	41	90	86	14	3	1	-94	0	0	-78	-4	-1	24	3	1	27
25.0675	0	92	77	18	101	98	19	89	79	40	90	85	14	4	1	-93	-1	0	-77	-4	-1	24	4	1	27
25.1904	0	91	77	18	100	98	20	89	80	40	90	87	14	3	0	-93	-1	0	-78	-5	-1	24	4	2	28
25.3133	0	91	78	17	100	100	20	90	81	41	90	85	13	3	1	-94	0	2	-78	-4	-1	24	4	2	28
25.4362	0	91	76	17	100	99	20	89	80	40	91	84	13	4	0	-94	-1	0	-77	-5	-1	23	3	1	28
25.559	0	91	77	17	101	100	20	89	80	41	91	85	14	3	1	-94	0	1	-78	-4	0	24	5	0	28
25.6819	0	91	77	18	101	97	19	90	80	41	91	88	14	4	1	-94	0	0	-79	-4	-1	23	4	2	27
25.8048	0	91	76	18	101	97	19	90	80	40	91	87	14	4	1	-91	0	1	-79	-4	-1	23	5	2	27
25.9277	0	91	75	18	100	96	18	89	79	40	91	86	13	3	1	-92	0	1	-78	-4	-1	23	5	2	27
26.0506	0	91	76	18	100	96	19	89	78	39	90	86	14	3	1	-91	-1	0	-78	-5	-1	23	4	0	27
26.1734	0	91	75	17	100	98	19	89	78	39	90	84	13	3	1	-91	-1	0	-77	-5	0	23	3	2	27
26.2963	0	90	75	17	100	97	19	89	78	40	90	85	13	4	1	-91	0	0	-77	-4	-1	23	3	1	27
26.4192	0	90	76	18	101	100	19	90	78	40	91	84	14	3	0	-92	0	1	-78	-5	0	23	4	2	28
26.5421	0	91	76	18	100	100	19	90	80	41	91	84	14	3	2	-92	0	1	-78	-4	-1	23	4	0	28
26.665	0	90	76	18	100	101	19	88	79	39	91	84	14	4	1	-93	-1	1	-78	-4	-1	22	3	1	29
26.7878	0	91	74	18	100	98	19	89	79	40	90	84	14	3	1	-91	-1	0	-79	-5	0	23	4	1	27
26.9107	0	90	74	17	100	94	19	89	77	39	90	88	14	3	1	-90	0	0	-77	-4	-1	22	4	1	26
27.0336	0	90	75	17	99	95	18	88	76	38	90	86	13	3	1	-91	0	0	-77	-4	-1	23	4	1	27
27.1565	0	91	74	17	99	96	19	89	78	39	90	83	13	4	1	-90	-1	0	-77	-5	-1	23	5	2	27
27.2794	0	90	74	17	100	97	19	89	77	39	89	84	13	3	0	-90	-1	0	-77	-5	-1	23	4	1	27
27.4022	0	91	75	17	100	97	18	89	78	39	89	84	13	5	1	-90	0	1	-77	-4	-1	23	5	1	27
27.5251	0	90	75	17	100	97	20	89	76	38	90	84	13	4	0	-91	0	1	-77	-4	-1	22	4	0	27
27.648	0	91	75	17	100	100	19	88	78	39	90	83	14	3	1	-92	0	1	-77	-4	-2	22	4	1	28
27.7709	0	91	76	17	101	101	19	90	79	39	91	82	13	3	1	-93	0	0	-79	-3	-2	22	4	0	28
27.8938	0	91	75	18	100	99	19	89	77	39	89	85	15	4	0	-91	0	1	-77	-5	0	23	5	1	28
28.0166	0	90	74	17	100	96	19	89	77	39	89	85	15	4	0	-90	-1	1	-77	-4	-1	23	4	1	26
28.1395	0	90	75	16	100	94	19	89	77	39	90	86	14	3	1	-90	0	1	-76	-5	-1	22	4	2	26
28.2624	0	90	74	17	99	96	19	90	77	38	90	86	13	3	1	-91	-1	0	-76	-4	-1	22	4	1	27
28.3853	0	90	75	17	100	96	19	89	77	39	90	84	13	3	1	-91	0	0	-76	-4	0	23	4	2	27
28.5082	0	91	75	17	100	98	19	89	77	38	90	84	13	4	1	-91	-1	2	-75	-4	-1	22	4	0	26
28.631	0	91	75	17	99	98	19	89	77	40	89	84	14	3	1	-91	-1	0	-76	-4	-1	22	4	1	27
28.7539	0	90	74	16	100	99	19	89	78	39	90	83	14	3	0	-92	0	1	-76	-4	-1	22	4	0	28
28.8768	0	91	76	17	100	100	19	89	78	38	90	84	14	4	1	-93	0	1	-77	-4	-1	23	4	2	29
28.9997	0	91	76	19	100	99	18	90	79	40	91	85	14	3	0	-93	-1	0	-78	-4	-1	22	5	1	27
29.1226	0	91	74	18	100	96	19	89	77	39	90	87	14	4	0	-91	0	1	-76	-5	0	22	4	2	26
29.2454	0	91	75	17	100	97	19	90	78	40	90	85	14	3	1	-91	0	1	-76	-5	0	22	4	2	26
29.3683	0	91	75	16	100	98	19	90	77	39	90	85	13	3	0	-91	-1	0	-76	-4	0	23	4	0	26
29.4912	0	91	76	16	99	99	20	88	78	39	91	84	13	3	1	-90	0	1	-76	-4	-1	22	4	1	27
29.6141	0	91	75	17	100	98	19	90	78	39	90	85	14	4	0	-91	0	0	-77	-4	-1	23	4	2	27
29.737	0	92	76	17	100	99	20	90	78	38	91	84	14	4	0	-92	0	2	-76	-5	-1	23	4	1	28
29.8598	0	91	76	18	101	100	19	89	78	39	91	84	14	4	1	-92	0	0	-77	-4	-2	23	3	1	28
29.9827	0	91	76	18	101	101	19	89	79	39	91	84	15	4	1	-93	0	2	-78	-4	-1	24	3	1	29
30.1056	0	91	76	17	101	98	19	89	77	39	92	86	14	3	0	-90	0	1	-78	-3	-1	23	4	1	27
30.2285	0	92	75	16	100	98	20	89	77	39	91	85	14	4	1	-90	0	0	-77	-5	-1	23	4	1	27
30.3514	0	92	75	16	100	96	19	90	77	39	90	86	13	3	0	-90	0	0	-77	-5	0	23	4	2	27
30.4742	0	91	75	16	100	97	19	89	77	38	91	85	13	4	0	-89	0	0	-77	-4	-1	23	4	1	26
30.5971	0	91	76	17	100	97	19	89	78	39	90	85	14	3	1	-89	0	2	-77	-5	-1	23	4	1	27
30.72	0	91	75	17	100	99	19	89	76	38	91	84	14	4	0	-90	-1	1	-77	-5	-1	23	5	0	27
30.8429	0	91	76	17	100	100	19	90	78	39	91	82	13	3	0	-90	0	0	-78	-4	-2	22	4	1	28
30.9658	0	91	76	17	100	101	19	90	78	39	91	83	14	3	0	-89	-1	1	-78	-4	-1	23	5	1	28
31.0886	0	91	76	17	100	102	19	90	78	38	90	84	14	4	0	-90	0	1	-79	-4	-2	23	4	1	28
31.2115	0	91	75	18	101	98	19	89	78	39	91	86	14	3	0	-89	0	0	-78	-5	-1	22	4	1	27
31.3344	0	91	75	17	100	96	18	89	76	38	90	86	14	4	1	-89	0	0	-78	-5	-1	22	4	2	26
31.4573	0	91	75	17	100	96	19	89	76	37	90	85	13	4	1	-88	0	0	-76	-4	-1	22	4	1	26
31.5802	0	92	75	16	100	96	18	89	77	38	91	84	13	4	1	-88	0	0	-77	-4	-1	22	4	1	27
31.703	0	91	75	16	100	99	19	88	76	37	90	83	13	4	1	-88	0	2	-77	-5	-1	23	3	1	27
31.8259	0	92	75	16	100	99	19	90	76	38	90	82	14	4	0	-89	-1	0	-77	-4	-1	22	4	1	27
31.9488	0	91	76	17	100	99	18	90	78	38	90	83	14	4	0	-88	0	1	-78	-5	-1	22	4	1	27
32.0717	0	91	76	17	101	101	19	90	77	38	90	83	14	3	1	-89	0	1	-78	-4	0	22	4	0	28
32.1946	0	92	76	18	100	101	20	89	78	39	91	83	13	3	0	-90	0	0	-79	-5	-1	22	4	1	29
32.3174	0	92	76	17	100	98	20	90	78	38	90	84	14	3	1	-88	0	0	-79	-4	-1	22	4	1	27
32.4403	0	91	76	17	99	98	18	90	76	37	91	83	13	4	0	-88	-1	0	-78	-5	-1	22	3	0	26
32.5632	0	92	75	16	100	97	19	89	76	38	90	84	13	4	0	-87	0	0	-77	-4	-1	23	4	1	27
32.6861	0	91	75	16	100	99	19	90	77	38	90	83	12	4	0	-88	0	1	-77	-5	-1	23	3	1	26
32.809	0	92	76	18	100	99	19	90	77	38	90	83	13	3	2	-87	0	1	-77	-4	-1	22	4	1	27
32.9318	0	92	75	16	100	100	19	89	77	37	90	83	14	4	0	-87	-1	0	-78	-4	-1	22	4	1	27
33.0547	0	92	76	17	101	99	20	90	78	38	91	84	13	4	1	-89	0	1	-78	-4	-1	22	4	0	28
33.1776	0	92	77	17	99	101	19	90	79	38	91	84	13	4	1	-88	0	1	-79	-4	0	22	4	0	28
33.3005	0	92	77	17	101	102	19	90	78	38	91	82	14	4	1	-89	-1	1	-79	-5	-1	21	4	0	28
33.4234	0	92	76	17	100	100	19	90	77	38	91	83	14	3	0	-87	0	1	-78	-5	-1	22	4	1	26
33.5462	0	91	76	18	101	98	18	90	77	39	90	85	14	4	1	-87	0	0	-78	-4	0	21	4	1	26
33.6691	0	92	76	17	100	98	18	90	77	38	90	85	13	4	1	-87	0	0	-78	-4	-2	22	5	1	26
33.792	0	91	76	16	101	100	19	89	77	37	91	82	13	4	1	-88	0	0	-77	-4	-1	22	3	2	26
33.9149	0	92	76	16	100	99	19	89	77	38	91	84	14	4	1	-87	0	0	-77	-5	0	22	4	1	26
34.0378	0	92	76	16	100	100	19	91	79	38	90	85	13	4	0	-88	-1	1	-77	-4	0	22	3	1	27
34.1606	0	91	77	17	101	102	19	90	79	38	91	85	14	3	1	-89	0	0	-78	-4	0	21	4	2	28
34.2835	0	91	77	17	101	102	21	90	79	38	91	84	14	3	1	-89	0	0	-78	-5	0	22	4	1	28
34.4064	0	91	78	18	100	102	20	89	79	39	90	84	14	4	1	-90	0	1	-79	-5	-1	22	4	0	27
34.5293	0	91	76	17	100	99	19	90	78	38	91	86	14	3	1	-89	0	0	-78	-4	-1	22	4	2	26
34.6522	0	91	77	17	100	98	19	89	78	39	91	88	14	4	1	-89	0	0	-78	-4	-2	22	4	1	26
34.775	0	91	77	16	100	99	20	90	79	38	90	85	13	4	0	-88	-1	1	-77	-5	0	22	4	1	27
34.8979	0	93	78	16	100	100	19	90	79	39	91	84	13	3	1	-88	0	0	-77	-4	-1	22	4	2	26
35.0208	0	92	78	16	101	101	19	91	80	37	90	84	13	3	1	-89	0	0	-77	-5	-1	22	4	1	27
35.1437	0	92	79	16	100	101	20	91	79	39	91	84	14	3	0	-88	-1	0	-78	-4	-1	22	4	2	27
35.2666	0	92	79	17	101	102	20	90	80	39	92	85	14	3	0	-89	-1	1	-77	-4	-1	22	5	1	28
35.3894	0	93	79	18	101	103	20	91	82	39	92	85	14	4	1	-91	-1	0	-78	-4	0	22	3	1	28
35.5123	0	92	79	18	101	101	19	91	82	39	90	85	14	3	2	-90	0	0	-78	-4	-1	22	3	1	27
35.6352	0	92	77	18	101	100	20	91	79	38	91	86	14	3	0	-89	0	1	-78	-4	-1	22	4	1	26
35.7581	0	93	78	18	100	100	20	91	80	38	91	87	13	4	1	-88	0	1	-77	-4	-2	22	4	0	27
35.881	0	93	78	17	101	100	19	90	79	39	91	87	13	4	1	-89	0	1	-77	-5	-1	22	5	2	26
36.0038	0	92	78	17	101	99	19	90	80	38	90	88	13	4	1	-90	0	0	-77	-5	-1	23	5	0	27
36.1267	0	93	78	17	101	101	19	91	80	39	91	86	14	3	0	-89	-1	1	-77	-4	0	23	3	0	28
36.2496	0	92	78	18	101	102	20	90	81	39	92	86	13	5	2	-90	0	0	-78	-4	-2	23	4	2	28
36.3725	0	93	79	18	101	102	20	91	81	39	92	86	14	3	1	-91	0	2	-78	-4	-1	22	4	1	28
36.4954	0	92	79	19	101	100	19	92	82	40	91	88	14	3	0	-91	0	2	-78	-5	-1	23	4	0	27
36.6182	0	93	78	18	101	101	19	91	80	39	91	87	14	4	0	-89	-1	0	-79	-4	-1	22	4	1	26
36.7411	0	93	78	17	101	99	20	90	80	39	91	88	13	3	0	-89	0	1	-78	-4	-2	23	4	0	27
36.864	0	93	78	17	101	99	19	91	80	38	91	87	13	3	1	-90	-1	0	-78	-5	-1	23	4	1	27
36.9869	0	93	79	17	101	100	20	91	81	39	92	87	14	3	1	-90	0	0	-78	-4	-1	23	4	1	27
37.1098	0	92	79	17	101	102	20	91	81	39	91	84	14	4	0	-91	-1	1	-78	-5	-2	23	4	1	27
37.2326	0	93	78	17	101	104	19	91	81	40	92	85	14	4	1	-91	0	1	-78	-4	-1	22	4	1	28
37.3555	0	94	79	18	101	103	20	91	82	40	92	86	14	3	0	-92	0	1	-78	-5	-1	22	4	1	28
37.4784	0	93	80	18	101	103	19	91	82	40	92	86	14	4	1	-93	-2	1	-80	-4	0	23	4	1	29
37.6013	0	92	79	18	101	99	20	91	81	40	92	88	14	4	0	-91	0	0	-80	-5	-2	22	5	1	27
37.7242	0	93	77	17	101	98	19	91	82	39	91	89	13	4	1	-90	0	0	-78	-5	-1	23	5	1	27
37.847	0	92	78	17	101	97	19	92	80	39	91	88	13	4	1	-90	0	0	-78	-5	-1	23	4	1	27
37.9699	0	92	79	17	101	99	20	91	81	39	91	88	14	3	1	-90	0	0	-79	-5	0	23	4	1	27
38.0928	0	93	79	16	101	100	20	91	82	39	92	88	14	3	0	-91	0	0	-79	-4	-2	23	4	1	27
38.2157	0	93	79	17	101	102	19	91	82	39	92	86	13	3	1	-91	-1	1	-79	-5	-1	23	4	0	27
38.3386	0	93	80	18	102	102	20	91	83	40	92	86	14	3	1	-91	0	1	-80	-4	-2	23	3	1	28
38.4614	0	93	80	17	102	102	19	91	82	40	92	87	14	4	1	-92	0	1	-80	-5	-1	24	4	0	29
38.5843	0	92	79	18	102	100	19	91	82	40	92	90	14	3	1	-91	0	0	-80	-5	-1	23	4	2	28
38.7072	0	93	79	18	101	98	19	91	82	40	93	89	14	4	1	-90	0	0	-79	-4	-1	23	4	1	27
38.8301	0	93	78	17	101	98	19	91	82	39	91	88	14	4	0	-90	0	1	-79	-4	-1	23	4	1	27
38.953	0	92	79	17	101	99	20	91	82	39	91	88	13	3	0	-90	0	1	-79	-5	-1	23	3	0	28
39.0758	0	92	78	17	102	99	20	91	82	39	91	88	14	4	1	-90	0	0	-79	-5	-1	24	4	0	27
39.1987	0	92	78	17	101	100	19	90	82	40	91	88	14	4	2	-89	-1	1	-79	-5	-1	23	5	2	28
39.3216	0	92	80	18	102	101	20	91	82	40	92	88	13	3	0	-91	0	1	-80	-4	0	23	5	0	28
39.4445	0	93	80	18	101	102	19	92	83	39	92	87	14	3	1	-91	-1	1	-80	-5	-2	23	5	1	28
39.5674	0	93	79	17	102	100	19	91	82	39	92	88	14	3	1	-92	0	0	-81	-5	-1	22	4	1	28
39.6902	0	93	78	18	102	98	19	90	82	40	91	90	14	3	1	-89	0	1	-80	-4	-1	23	4	2	27
39.8131	0	92	77	17	101	98	19	91	81	38	91	88	13	3	1	-89	0	0	-80	-4	-1	23	5	2	26
39.936	0	92	79	18	101	99	19	91	80	38	91	87	14	3	1	-89	-1	1	-80	-4	-1	22	4	1	26
40.0589	0	92	78	18	100	99	19	90	80	38	91	88	14	4	0	-89	0	2	-79	-5	-2	22	5	1	27
40.1818	0	92	78	16	101	99	20	91	81	39	91	87	14	4	1	-88	0	0	-79	-5	0	22	5	1	27
40.3046	0	92	78	17	101	98	19	90	82	38	92	88	13	4	1	-89	-1	0	-80	-5	-2	22	4	1	28
40.4275	0	91	77	17	101	102	20	91	82	39	91	86	14	3	0	-91	-1	1	-81	-4	-2	22	4	0	29
40.5504	0	92	78	17	102	101	19	90	82	40	91	88	14	4	1	-90	0	1	-80	-4	0	22	5	1	28
40.6733	0	91	78	17	101	98	20	90	81	39	91	90	15	3	1	-88	0	0	-80	-5	-1	22	5	2	27
40.7962	0	91	76	17	100	96	19	89	78	39	91	89	13	4	2	-87	0	0	-80	-4	-1	22	5	1	26
40.919	0	91	77	17	100	97	19	90	79	39	91	88	13	3	0	-87	0	1	-78	-4	-1	22	4	1	27
41.0419	0	91	76	16	100	96	19	89	79	38	91	88	13	4	1	-88	-1	0	-78	-5	-1	22	3	2	26
41.1648	0	91	76	17	100	97	19	89	80	38	91	88	14	4	1	-88	-1	1	-78	-5	-2	23	4	2	27
41.2877	0	91	77	16	100	98	18	88	80	37	91	86	14	4	0	-87	-1	0	-79	-4	-1	22	4	1	28
41.4106	0	91	76	16	101	100	19	90	80	39	91	86	15	4	1	-88	-2	1	-79	-4	-1	23	4	0	27
41.5334	0	91	77	18	100	100	19	90	80	39	91	85	14	4	1	-89	0	0	-79	-4	-1	22	4	2	27
41.6563	0	91	77	17	101	102	20	90	80	38	91	86	14	3	1	-90	0	1	-80	-4	-1	23	4	0	28
41.7792	0	91	76	17	101	98	20	90	79	39	92	87	13	3	0	-89	0	1	-79	-4	-1	22	4	1	26
41.9021	0	91	76	17	101	96	19	90	79	38	91	89	13	3	1	-87	0	0	-79	-4	-1	22	4	2	26
42.025	0	91	75	17	100	96	19	90	79	38	90	88	13	4	1	-87	0	1	-79	-4	-2	22	4	1	26
42.1478	0	91	75	16	101	99	19	89	79	38	91	87	13	3	1	-87	0	0	-79	-5	-2	23	5	1	26
42.2707	0	91	75	16	101	99	20	89	79	38	91	86	13	4	0	-87	0	1	-77	-5	-1	22	4	1	27
42.3936	0	92	75	17	101	100	18	90	79	39	92	86	14	3	1	-88	-1	1	-79	-4	-1	22	4	0	28
42.5165	0	92	77	16	101	102	19	90	81	38	91	84	13	3	1	-87	0	2	-80	-4	-1	23	4	0	28
42.6394	0	91	77	17	100	101	19	90	81	38	91	87	13	4	1	-89	0	0	-79	-4	-1	21	4	1	28
42.7622	0	91	77	17	100	102	19	90	80	40	92	86	14	4	0	-89	0	2	-81	-4	-1	23	4	0	27
42.8851	0	92	76	17	100	100	19	90	80	38	91	87	13	3	1	-87	0	1	-80	-4	-2	23	4	1	27
43.008	0	91	76	17	100	96	19	91	79	38	92	90	13	4	1	-86	0	1	-80	-5	-2	22	3	1	27
43.1309	0	92	76	18	100	96	19	91	80	39	91	89	13	5	1	-86	0	0	-78	-5	-1	23	4	1	26
43.2538	0	92	77	16	102	99	19	91	80	39	91	87	14	4	1	-88	0	0	-79	-4	-1	22	3	2	26
43.3766	0	91	76	17	102	100	18	91	80	39	92	87	13	4	0	-88	-1	0	-80	-4	0	22	4	1	27
43.4995	0	92	77	18	101	102	19	91	81	39	92	87	14	4	1	-88	0	2	-79	-5	-2	22	4	0	28
43.6224	0	92	77	17	101	102	19	91	81	39	92	87	14	4	0	-89	0	1	-80	-5	-1	22	5	1	29
43.7453	0	92	78	17	100	103	20	91	82	38	92	87	15	4	1	-89	0	1	-81	-4	-1	23	4	1	28
43.8682	0	92	77	18	101	99	20	90	81	39	91	89	14	3	0	-89	0	1	-81	-5	-1	22	4	2	27
43.991	0	92	77	17	101	99	19	91	79	38	92	88	14	3	1	-86	0	1	-80	-5	-1	23	3	1	27
44.1139	0	92	77	17	101	98	19	91	79	39	92	88	13	4	1	-88	0	2	-79	-4	-1	22	4	2	26
44.2368	0	92	77	17	100	98	19	90	80	38	91	89	13	3	1	-88	0	0	-79	-4	-1	22	4	2	27
44.3597	0	92	76	17	102	100	19	91	80	38	92	87	13	5	1	-88	0	0	-80	-5	-1	22	4	1	27
44.4826	0	91	77	17	101	100	19	91	80	39	92	88	14	4	0	-87	0	2	-81	-4	0	22	4	1	28
44.6054	0	92	76	17	101	101	20	90	81	38	92	87	14	4	0	-88	0	1	-80	-4	-1	22	4	1	28
44.7283	0	92	77	17	101	102	19	90	80	38	92	87	14	3	0	-88	0	1	-81	-4	-1	22	4	1	28
44.8512	0	92	78	17	102	103	19	90	80	40	93	87	14	4	1	-89	0	1	-82	-4	-1	22	4	1	28
44.9741	0	91	76	16	102	101	19	90	79	38	92	89	14	3	1	-87	-1	1	-81	-4	0	22	3	0	27
45.097	0	91	75	17	101	100	19	89	79	38	92	88	13	3	1	-87	-1	0	-80	-5	-2	22	4	0	27
45.2198	0	91	74	16	101	100	18	90	79	38	91	88	14	3	1	-87	-1	0	-80	-4	0	23	5	2	27
45.3427	0	91	76	16	102	101	19	90	78	38	91	87	14	4	1	-87	0	0	-80	-4	0	23	4	0	26
45.4656	0	91	75	16	102	99	19	90	79	37	92	88	13	3	0	-87	-1	1	-80	-5	0	23	3	2	27
45.5885	0	92	75	16	102	100	19	90	79	39	92	88	14	4	0	-88	0	0	-80	-4	-1	21	4	1	28
45.7114	0	91	76	17	101	102	20	89	80	38	92	87	14	3	0	-89	0	0	-81	-4	-1	22	4	1	28
45.8342	0	91	76	16	102	104	20	90	80	38	92	86	14	4	1	-91	-1	1	-82	-4	-1	23	5	1	28
45.9571	0	91	75	17	102	102	19	90	79	39	93	88	13	4	0	-88	0	1	-81	-5	0	23	4	1	27
46.08	0	91	76	17	102	100	19	89	78	38	93	89	13	4	1	-88	-1	1	-80	-5	-1	23	3	2	26
46.2029	0	91	75	17	102	102	19	89	78	38	91	87	13	4	1	-88	0	1	-81	-4	-1	22	4	0	27
46.3258	0	91	76	16	102	100	19	89	78	37	92	87	14	3	1	-87	-1	2	-80	-4	-1	22	4	1	27
46.4486	0	91	75	16	102	102	19	89	79	39	93	87	13	3	1	-88	0	1	-81	-5	-1	22	4	0	28
46.5715	0	90	75	17	103	104	19	89	78	38	92	87	14	3	1	-88	0	0	-81	-4	-1	22	4	1	28
46.6944	0	91	76	17	102	104	20	89	79	38	92	87	13	3	1	-88	0	1	-82	-5	-2	22	4	1	28
46.8173	0	91	76	16	102	105	20	89	79	38	92	87	13	3	0	-89	0	2	-83	-4	-1	22	4	1	29
46.9402	0	91	76	17	103	105	19	90	79	39	93	87	14	3	0	-88	0	0	-83	-4	-1	23	4	1	28
47.063	0	91	75	17	102	102	20	89	78	38	92	90	14	4	1	-87	-1	0	-82	-4	-1	23	4	2	27
47.1859	0	91	75	16	102	102	19	90	78	37	92	87	13	4	1	-86	0	0	-81	-4	-1	23	4	2	27
47.3088	0	91	75	17	101	103	19	89	78	38	92	89	13	3	1	-86	0	1	-81	-4	-1	23	4	1	26
47.4317	0	90	76	16	102	102	19	89	78	38	91	88	14	3	1	-86	0	1	-80	-5	-1	23	5	2	27
47.5546	0	90	75	17	101	102	19	89	78	38	92	88	13	4	1	-87	-1	1	-82	-5	-1	21	4	0	27
47.6774	0	90	75	16	102	103	20	89	80	37	93	88	13	3	0	-87	0	1	-82	-4	0	22	3	1	27
47.8003	11	90	75	16	102	104	20	89	79	39	93	88	14	3	0	-87	-1	0	-82	-5	-1	23	4	1	28
47.9232	0	91	74	17	102	105	20	89	79	38	92	88	14	4	1	-88	-1	1	-83	-4	-1	22	5	1	29
48.0461	0	91	76	17	101	103	19	89	79	39	92	89	14	4	0	-88	0	1	-82	-4	-1	23	4	1	28
48.169	0	90	75	16	101	102	19	89	79	38	92	91	13	3	1	-86	0	0	-82	-4	-1	22	4	1	26
48.2918	0	91	75	17	101	99	18	89	78	37	92	90	14	3	0	-87	0	0	-81	-3	-1	23	4	1	27
48.4147	0	91	74	16	101	101	19	89	77	37	92	88	13	2	0	-86	0	1	-82	-4	-1	22	4	2	27
48.5376	0	90	75	16	102	101	19	89	78	38	92	88	13	4	1	-86	0	0	-82	-5	-1	23	4	2	26
48.6605	0	90	75	16	102	102	19	89	78	37	93	87	14	3	0	-87	0	1	-81	-4	-1	22	4	1	27
48.7834	0	90	75	16	101	105	20	89	78	38	92	86	14	3	0	-87	0	1	-81	-4	-1	22	4	1	28
48.9062	0	90	75	16	103	104	19	89	79	37	92	88	13	3	1	-87	-1	1	-83	-4	-1	22	4	1	28
49.0291	0	90	75	17	102	106	19	90	78	38	92	86	13	4	0	-88	0	1	-82	-5	-1	22	3	1	29
49.152	0	90	75	16	102	103	20	89	78	38	92	89	13	4	0	-87	0	1	-83	-4	-1	23	4	1	27
49.2749	0	90	74	17	102	101	19	89	77	37	92	89	13	3	0	-86	-1	1	-81	-4	-1	22	4	1	27
49.3978	0	89	74	17	103	100	18	88	77	37	92	89	13	4	1	-86	0	1	-81	-5	-1	22	4	2	26
49.5206	0	90	73	16	101	101	19	88	77	37	93	88	13	3	1	-86	0	0	-81	-4	-1	22	5	1	26
49.6435	0	89	74	16	102	103	19	88	78	36	93	88	14	3	1	-87	0	1	-81	-4	0	22	4	0	27
49.7664	0	89	75	16	101	104	19	88	77	38	92	87	14	3	0	-86	0	0	-81	-4	-1	21	5	1	28
49.8893	0	89	74	16	101	104	19	89	77	37	92	86	14	3	1	-87	0	1	-82	-4	-1	22	4	0	27
50.0122	0	89	74	16	101	102	19	89	78	38	92	89	13	3	1	-87	0	0	-82	-4	-1	22	4	2	28
50.135	0	91	75	17	102	103	19	88	78	38	93	89	13	3	1	-87	0	1	-82	-4	-1	23	5	0	28
50.2579	0	90	74	17	102	102	18	88	77	37	92	88	14	4	1	-86	-1	0	-82	-4	0	23	4	2	27
50.3808	0	88	74	16	101	101	19	87	76	37	92	89	14	3	0	-86	0	1	-81	-4	0	23	4	0	26
50.5037	0	88	74	16	101	99	19	89	75	37	92	89	13	3	1	-85	0	0	-81	-5	0	22	4	1	27
50.6266	0	88	74	15	102	100	20	87	76	37	91	89	13	3	0	-85	0	0	-79	-3	0	21	4	2	26
50.7494	0	89	75	16	101	100	18	87	76	38	91	88	13	3	0	-86	-1	0	-79	-4	-1	22	4	1	27
50.8723	0	88	74	17	101	101	20	87	76	37	91	88	13	4	1	-87	-1	1	-80	-5	-1	22	5	1	27
50.9952	0	89	75	15	101	101	20	88	77	37	91	88	14	3	1	-88	-1	0	-81	-4	-1	22	5	2	28
51.1181	0	89	74	17	100	103	19	88	77	38	92	86	14	4	1	-88	-1	0	-80	-5	-2	22	4	1	28
51.241	0	89	74	17	101	101	20	88	77	38	91	88	14	3	1	-88	-1	0	-82	-4	-1	22	4	0	27
51.3638	0	88	74	16	101	100	18	88	76	38	92	88	14	3	0	-87	0	1	-80	-5	-1	23	4	1	27
51.4867	0	89	74	16	100	101	20	87	76	37	93	89	12	3	1	-87	0	0	-80	-4	-1	22	4	1	26
51.6096	0	88	74	16	102	101	19	88	76	37	92	87	13	3	0	-87	0	1	-79	-5	-1	22	4	1	26
51.7325	0	88	74	17	101	101	19	88	77	36	91	87	14	3	1	-86	-1	2	-79	-5	0	22	4	0	27
51.8554	0	90	74	17	101	103	19	88	77	38	92	86	14	3	1	-87	0	0	-79	-5	-1	23	4	1	27
51.9782	0	89	75	16	102	103	20	87	77	37	92	86	14	4	0	-88	0	1	-80	-4	-1	23	5	1	27
52.1011	0	89	75	17	102	104	20	88	78	38	91	87	15	4	0	-89	0	1	-81	-4	-1	22	5	0	28
52.224	0	90	76	16	102	104	19	88	77	38	91	88	14	3	0	-88	0	1	-81	-4	-1	22	4	1	28
52.3469	0	89	74	16	102	102	19	87	77	38	93	89	13	3	0	-87	0	1	-81	-4	-1	22	4	1	27
52.4698	0	89	75	16	101	101	19	88	77	38	92	88	14	3	1	-86	0	1	-80	-5	-2	22	4	1	27
52.5926	0	89	75	16	102	102	19	88	77	37	92	89	14	4	0	-86	-1	1	-80	-5	-1	22	4	1	27
52.7155	0	89	74	16	102	100	19	88	77	37	93	90	13	3	0	-86	0	1	-80	-4	-1	22	4	1	26
52.8384	0	90	75	17	101	103	19	88	78	37	92	88	14	4	1	-87	0	1	-80	-4	0	22	4	1	27
52.9613	0	90	75	16	102	102	19	89	78	37	92	89	14	3	1	-88	0	2	-80	-4	0	22	5	0	27
53.0842	0	89	75	15	102	104	19	88	78	37	92	88	13	3	0	-88	0	1	-81	-4	-1	22	4	0	27
53.207	0	89	76	17	102	104	19	88	78	38	92	87	14	4	0	-88	0	0	-81	-4	-2	23	4	1	28
53.3299	0	90	76	18	102	105	19	89	79	39	92	89	14	3	1	-89	0	1	-82	-4	-1	22	4	2	29
53.4528	0	89	75	16	102	101	20	88	78	37	92	91	14	4	1	-87	-1	1	-80	-5	-1	22	4	2	27
53.5757	0	91	75	16	101	99	19	88	76	37	91	91	13	4	1	-87	0	0	-80	-4	-1	22	5	1	26
53.6986	0	89	74	16	100	101	19	88	77	38	92	89	14	3	0	-86	0	1	-79	-3	-1	23	4	1	26
53.8214	0	90	76	17	102	101	19	88	77	37	92	89	14	3	1	-87	-1	0	-80	-4	-1	23	4	0	26
53.9443	0	89	74	16	102	103	19	89	78	38	92	88	13	4	1	-86	-1	1	-80	-4	-1	24	4	1	26
54.0672	0	89	75	16	102	104	19	89	78	38	91	87	14	3	1	-87	0	1	-80	-5	0	22	4	0	27
54.1901	0	91	76	17	102	103	19	88	78	38	92	89	14	4	0	-87	0	1	-80	-4	0	22	4	1	27
54.313	0	90	76	17	101	104	19	88	78	38	94	89	13	4	0	-88	0	1	-81	-5	-1	22	4	1	27
54.4358	0	90	77	17	102	103	19	88	79	38	92	90	14	3	0	-88	-1	1	-81	-4	-1	23	4	1	27
54.5587	0	89	75	17	101	103	19	88	78	37	92	89	14	4	0	-87	-1	1	-80	-4	-1	23	4	2	27
54.6816	0	89	75	16	101	102	19	88	77	37	92	89	13	4	1	-86	-1	0	-81	-4	-1	23	4	1	26
54.8045	0	90	75	15	102	100	19	88	78	38	92	90	13	4	1	-86	0	0	-80	-4	-1	23	4	2	25
54.9274	0	89	74	16	102	100	19	88	78	37	92	90	13	3	1	-86	0	0	-81	-4	0	23	4	1	26
55.0502	0	90	76	16	100	102	19	89	77	38	92	88	13	3	0	-86	0	1	-80	-4	-1	21	4	1	27
55.1731	0	89	76	16	102	101	19	88	78	38	92	88	13	3	1	-87	-1	1	-80	-4	0	22	4	1	28
55.296	0	89	76	17	102	104	19	88	78	38	92	86	14	3	0	-87	-1	1	-81	-5	0	21	5	1	28
55.4189	0	90	76	17	101	102	19	88	79	38	91	89	14	4	1	-87	0	0	-81	-5	-1	22	5	1	27
55.5418	0	89	75	15	101	102	19	88	77	37	91	88	13	4	0	-86	-1	0	-80	-4	-2	22	4	2	26
55.6646	0	89	74	16	101	99	19	88	77	38	92	90	14	3	1	-86	-1	1	-80	-5	-1	21	4	1	26
55.7875	0	89	75	16	101	100	18	88	77	37	90	89	13	4	1	-85	0	1	-79	-5	-1	22	4	0	27
55.9104	0	90	76	16	101	101	18	88	77	37	91	88	13	3	0	-86	0	0	-79	-4	0	22	4	1	27
56.0333	0	90	75	16	101	101	19	88	78	37	91	88	13	4	1	-86	0	1	-79	-4	-1	22	4	1	26
56.1562	0	90	76	15	101	102	19	88	78	37	92	89	14	3	0	-87	0	2	-80	-5	-1	22	4	1	27
56.279	0	90	76	16	101	104	20	88	78	38	91	88	13	4	1	-88	0	1	-80	-4	-1	22	4	1	28
56.4019	0	90	76	16	102	102	19	89	78	38	93	89	13	4	0	-87	0	1	-81	-4	0	21	4	1	28
56.5248	0	89	76	16	102	100	19	87	78	38	92	90	13	3	1	-86	0	1	-81	-4	-1	23	4	2	27
56.6477	0	90	75	16	102	102	18	88	77	36	92	88	14	3	2	-85	0	0	-80	-4	0	22	3	0	26
56.7706	0	90	75	16	100	99	18	88	77	36	90	89	14	3	0	-86	-1	0	-79	-4	-1	22	5	1	26
56.8934	0	90	75	16	102	101	19	88	77	36	91	86	13	3	0	-86	-1	1	-79	-4	-1	21	4	0	26
57.0163	0	90	75	16	101	102	19	88	77	37	91	88	13	3	0	-85	0	1	-80	-4	0	23	4	0	27
57.1392	0	90	75	16	101	102	20	88	78	38	91	88	13	4	0	-87	0	1	-80	-4	-1	23	3	1	26
57.2621	0	90	76	16	100	103	19	88	78	38	91	87	13	3	0	-86	-1	1	-80	-5	-2	21	4	1	28
57.385	0	90	76	17	102	105	19	88	78	38	92	86	15	4	1	-87	0	1	-80	-4	-2	21	4	1	28
57.5078	0	90	76	17	101	103	19	89	79	38	92	90	13	4	1	-86	0	1	-81	-5	0	23	3	0	27
57.6307	0	89	75	16	101	101	19	88	78	37	91	89	13	4	0	-85	-1	1	-80	-5	-1	22	4	1	26
57.7536	0	90	75	16	101	100	18	88	77	37	92	89	13	3	1	-86	-1	1	-80	-5	-1	22	4	0	26
57.8765	0	89	75	17	100	100	19	89	78	36	91	88	13	4	1	-86	0	1	-79	-5	-1	21	4	0	26
57.9994	0	90	75	16	101	101	19	89	78	37	91	87	12	2	0	-86	0	1	-78	-4	-1	22	4	1	27
58.1222	0	91	75	16	101	100	19	89	79	38	92	88	13	3	0	-86	0	1	-79	-4	-1	23	3	1	27
58.2451	0	91	77	18	100	102	20	90	80	36	92	87	13	3	1	-86	0	0	-79	-5	-1	22	4	0	27
58.368	0	94	82	19	100	100	20	93	85	37	90	89	13	4	1	-83	0	1	-77	-4	-2	19	4	1	29
58.4909	0	94	84	21	101	103	21	93	86	38	91	86	15	3	2	-82	0	1	-77	-4	-1	19	4	1	30
58.6138	0	94	82	20	101	101	21	92	85	37	91	87	15	4	2	-83	0	0	-76	-4	-1	18	4	0	28
58.7366	0	92	81	21	100	98	21	91	83	38	90	89	15	3	1	-84	-1	0	-77	-4	-1	19	3	1	27
58.8595	0	92	80	20	99	101	21	90	83	38	89	86	15	3	1	-84	0	1	-76	-5	-1	19	4	0	27
58.9824	0	91	81	20	99	101	21	90	83	39	91	86	14	4	1	-85	-1	1	-75	-4	-1	19	4	1	27
59.1053	0	90	80	19	100	103	21	89	84	38	90	86	16	3	1	-87	0	0	-75	-4	-1	19	4	1	27
59.2282	0	91	81	19	99	102	21	89	84	38	89	86	15	3	1	-89	-1	0	-74	-5	-2	20	4	1	28
59.351	0	91	80	20	100	103	21	89	84	39	91	86	15	4	0	-89	-1	1	-75	-5	-1	20	4	1	28
59.4739	0	91	81	19	100	104	21	89	85	39	90	87	15	3	1	-91	0	1	-75	-4	-1	20	4	0	30
59.5968	0	90	81	21	100	102	20	89	85	39	90	87	15	4	0	-91	0	1	-75	-5	-2	21	5	1	29
59.7197	0	89	80	19	99	99	21	89	84	39	89	91	15	4	1	-89	-1	1	-74	-4	-1	21	5	2	26
59.8426	0	90	80	19	99	98	20	88	83	38	90	89	15	3	1	-89	-1	0	-74	-4	-2	21	4	2	26
59.9654	0	89	80	17	100	99	20	88	83	39	90	88	15	4	1	-89	0	1	-73	-5	-2	21	4	0	27
60.0883	0	89	80	19	99	102	20	88	82	39	91	86	14	3	1	-90	0	1	-73	-5	-2	21	4	1	27
60.2112	0	89	80	18	100	103	20	88	83	40	90	86	14	3	1	-91	0	1	-73	-4	-2	21	3	1	28
60.3341	0	89	80	18	100	103	20	88	83	39	90	86	14	3	1	-92	0	0	-74	-4	-2	21	4	2	29
60.457	0	91	81	18	100	104	20	88	83	39	91	87	14	3	1	-93	0	1	-74	-4	-1	22	5	1	29
60.5798	0	90	80	19	100	103	20	89	83	40	90	86	14	3	1	-93	0	1	-74	-4	-1	22	4	0	29
60.7027	0	90	80	19	100	99	21	88	81	40	90	91	15	3	1	-93	0	0	-73	-5	-2	21	5	0	28
60.8256	0	90	78	19	99	99	20	88	82	40	90	89	14	4	0	-91	-1	0	-73	-4	-1	21	3	2	27
60.9485	0	89	78	19	99	98	20	88	81	40	90	90	15	3	1	-90	0	1	-73	-4	-2	22	4	1	27
61.0714	0	90	77	17	99	100	19	88	81	39	90	88	14	4	1	-91	0	0	-73	-4	-1	21	4	2	26
61.1942	0	89	78	18	101	100	19	88	80	38	90	86	14	3	1	-90	-1	1	-72	-3	-2	22	4	1	27
61.3171	0	89	78	18	100	98	20	88	81	40	90	88	14	3	1	-91	0	1	-72	-5	-2	21	4	1	27
61.44	0	89	78	18	100	100	20	88	81	39	90	87	14	4	1	-92	0	2	-72	-4	-2	22	4	0	28
61.5629	0	89	78	18	99	101	20	87	81	40	90	88	14	3	1	-92	-1	1	-72	-4	-1	22	4	0	28
61.6858	0	89	78	19	99	100	20	88	81	40	91	88	14	4	1	-92	0	1	-74	-4	-1	22	4	1	27
61.8086	0	89	78	18	99	95	19	88	80	39	91	89	14	4	0	-91	-1	0	-73	-4	-1	21	4	0	26
61.9315	0	89	76	18	99	96	19	88	80	38	91	88	13	4	0	-90	0	1	-72	-4	-1	21	4	1	26
62.0544	0	89	77	18	99	96	19	88	79	39	89	88	14	3	2	-89	0	1	-71	-4	-1	22	4	1	26
62.1773	0	90	76	18	100	96	19	88	79	38	89	87	14	3	0	-89	0	0	-71	-4	-1	23	4	0	27
62.3002	0	89	76	17	99	97	18	88	80	39	90	87	14	3	1	-91	0	0	-72	-4	-1	22	4	1	26
62.423	0	88	77	17	100	98	19	88	80	39	91	86	13	4	1	-91	0	1	-72	-4	-1	21	4	1	27
62.5459	0	88	76	18	98	100	20	88	80	39	90	84	14	4	1	-91	0	0	-71	-5	-1	22	4	2	27
62.6688	0	88	77	18	99	99	19	88	80	39	90	86	15	3	1	-93	-1	0	-73	-4	-1	22	4	1	28
62.7917	0	89	76	18	100	98	19	87	79	40	90	86	14	4	1	-91	0	0	-72	-4	-1	22	5	1	27
62.9146	0	89	75	18	99	96	19	88	79	39	90	86	14	4	1	-90	0	1	-73	-4	-2	21	4	1	26
63.0374	0	89	76	18	99	95	18	88	78	39	90	87	14	4	1	-90	0	0	-72	-4	-1	21	4	1	26
63.1603	0	89	76	17	99	96	19	88	78	39	89	86	13	3	1	-90	0	0	-72	-4	-1	22	5	1	26
63.2832	0	89	76	17	99	96	19	87	78	39	89	86	13	3	1	-91	0	0	-71	-4	-1	21	5	2	26
63.4061	0	89	76	18	99	97	19	88	79	39	90	86	14	3	1	-91	-1	0	-71	-4	-1	22	3	1	27
63.529	0	89	77	17	99	98	18	88	79	39	89	86	14	3	0	-92	0	1	-71	-4	-1	22	4	1	27
63.6518	0	89	76	18	100	101	19	89	80	40	90	84	13	3	1	-94	0	1	-72	-4	-2	23	3	1	28
63.7747	0	88	76	18	99	101	19	88	80	40	90	84	14	4	1	-93	0	1	-73	-4	-1	22	4	2	29
63.8976	0	89	77	19	99	98	19	88	79	39	90	87	14	3	1	-93	0	1	-73	-4	-1	23	4	1	27
64.0205	0	90	75	18	99	97	19	87	79	39	90	86	13	3	1	-91	0	1	-72	-5	-2	22	4	1	27
64.1434	0	89	76	17	99	97	19	88	78	39	90	86	13	4	1	-91	0	0	-73	-5	-1	22	4	2	26
64.2662	0	88	75	17	99	97	18	88	78	39	90	86	13	4	1	-92	0	0	-72	-4	-2	22	4	1	26
64.3891	0	89	76	18	99	97	19	88	80	40	90	86	13	3	0	-92	-1	0	-72	-5	-1	22	4	1	27
64.512	0	88	76	18	99	99	19	88	78	40	89	84	13	4	1	-92	0	1	-73	-5	-1	21	4	1	28
64.6349	0	89	76	18	100	100	19	88	80	40	89	84	14	4	0	-94	-1	0	-72	-5	-1	22	4	2	27
64.7578	0	90	76	18	99	101	19	88	80	40	90	85	13	4	1	-94	0	0	-74	-4	-1	22	4	1	28
64.8806	0	89	76	20	100	101	20	88	80	40	90	84	15	3	0	-93	-1	1	-73	-5	-1	22	4	1	27
65.0035	0	89	76	18	99	97	18	87	78	40	90	87	14	3	0	-92	-1	0	-73	-4	0	22	4	1	25
65.1264	0	89	75	17	99	97	19	87	79	39	89	87	12	4	1	-92	0	0	-73	-4	-1	23	3	1	26
65.2493	0	88	76	17	99	97	19	88	78	39	89	86	14	3	0	-92	0	0	-73	-4	-1	22	4	1	26
65.3722	0	89	75	17	99	99	19	87	78	39	89	84	13	4	1	-92	0	1	-72	-5	-1	24	4	2	27
65.495	0	89	75	18	98	99	19	87	79	40	89	84	14	3	0	-93	0	2	-73	-4	0	22	4	1	27
65.6179	0	89	77	17	99	99	19	88	78	40	90	84	14	3	1	-93	0	0	-73	-4	-1	22	4	1	27
65.7408	0	89	76	17	99	100	19	88	79	40	89	84	13	3	0	-93	0	1	-74	-4	0	23	4	1	27
65.8637	0	88	76	18	99	101	19	88	79	40	90	84	14	3	1	-95	-1	1	-74	-4	-1	23	4	1	28
65.9866	0	88	76	17	99	96	19	87	79	40	89	87	14	3	1	-92	0	2	-74	-3	-1	23	4	2	26
66.1094	0	88	75	16	100	95	18	87	77	39	89	88	14	4	1	-92	-1	0	-74	-4	0	23	4	1	26
66.2323	0	88	75	17	99	97	19	88	78	39	90	85	14	3	1	-92	0	1	-73	-4	-1	23	4	0	25
66.3552	0	88	76	18	99	97	18	87	78	39	89	85	14	3	0	-93	0	1	-73	-4	0	22	4	1	27
66.4781	0	88	74	17	100	100	19	87	78	39	89	83	14	3	1	-92	0	1	-74	-4	-1	22	4	0	27
66.601	0	89	75	18	98	100	20	87	78	40	90	83	13	3	1	-93	0	2	-73	-4	-1	22	4	1	28
66.7238	0	89	75	17	99	101	18	87	78	41	89	84	13	4	1	-94	-1	1	-74	-4	-1	23	4	1	29
66.8467	0	88	75	17	98	101	20	88	79	39	90	84	13	4	1	-93	0	1	-74	-4	-1	23	5	0	29
66.9696	0	88	76	18	99	99	18	87	78	39	90	85	13	4	1	-94	0	1	-75	-3	-1	23	4	0	27
67.0925	0	88	75	18	100	97	18	88	78	39	90	86	13	3	0	-94	-1	1	-74	-5	-2	22	5	0	27
67.2154	0	89	75	18	100	97	19	88	77	39	90	85	13	3	0	-93	0	1	-73	-4	-1	23	4	1	27
67.3382	0	88	75	16	99	96	19	86	78	39	89	86	13	3	0	-92	0	0	-73	-5	-2	23	4	1	26
67.4611	0	89	75	18	99	97	18	87	78	40	89	84	13	3	1	-92	0	0	-73	-4	-1	22	4	2	26
67.584	0	88	75	18	99	99	19	88	78	40	88	85	13	3	1	-93	0	2	-73	-4	-1	23	4	1	26
67.7069	0	88	74	18	98	101	18	87	78	40	89	83	13	4	0	-93	0	1	-73	-4	-1	23	4	1	27
67.8298	0	89	75	18	99	100	19	87	78	40	90	85	14	3	1	-94	0	1	-74	-4	-2	23	4	0	28
67.9526	0	88	76	18	99	99	19	88	79	40	90	85	13	3	1	-95	0	2	-74	-4	-1	23	4	0	27
68.0755	0	88	75	17	99	98	19	88	77	39	90	85	14	3	1	-93	0	0	-74	-4	-1	23	4	0	26
68.1984	0	88	74	17	100	97	19	88	77	40	89	86	14	4	0	-92	0	0	-75	-4	-1	23	4	1	25
68.3213	0	88	73	17	99	99	18	87	77	39	90	85	14	4	1	-92	0	1	-73	-4	-1	23	4	1	26
68.4442	0	88	75	17	100	98	19	86	77	40	90	84	13	2	2	-93	0	1	-73	-4	-1	23	4	1	27
68.567	0	88	75	16	99	100	19	87	77	40	90	83	13	4	0	-94	0	0	-73	-5	-2	23	5	0	27
68.6899	0	88	75	18	100	100	19	87	78	40	90	83	13	4	1	-94	0	2	-73	-4	-1	23	4	0	27
68.8128	0	88	75	17	100	101	18	87	78	40	89	83	13	3	0	-94	0	1	-74	-4	-1	23	4	1	28
68.9357	0	88	76	18	100	102	19	87	78	40	89	83	13	3	0	-95	0	1	-74	-4	-1	23	5	1	28
69.0586	0	88	74	18	99	97	19	87	77	39	89	86	13	4	1	-94	-1	1	-74	-4	-2	23	4	3	26
69.1814	0	88	73	17	100	97	18	87	77	39	90	86	13	3	1	-93	-1	0	-74	-4	-1	24	4	1	26
69.3043	0	88	73	17	99	97	18	87	75	39	90	86	13	3	1	-93	-1	0	-74	-5	-1	23	4	2	25
69.4272	0	88	73	17	99	98	18	87	77	38	88	86	13	3	0	-92	-1	2	-73	-3	-1	23	5	0	26
69.5501	0	88	74	18	99	99	18	86	76	39	90	84	12	4	0	-92	0	1	-74	-4	-1	23	4	0	26
69.673	0	88	74	16	99	100	18	87	77	39	91	83	12	4	0	-93	0	0	-74	-4	-1	22	3	2	26
69.7958	0	88	74	17	100	101	19	87	77	40	90	82	13	4	1	-93	0	1	-73	-4	-1	22	4	1	27
69.9187	0	88	74	17	99	101	18	87	78	39	90	84	14	4	1	-95	-1	1	-74	-4	-2	23	4	1	28
70.0416	0	88	75	17	100	99	19	87	77	39	89	85	14	4	0	-94	0	2	-74	-5	-1	22	3	1	27
70.1645	0	88	73	17	100	99	18	87	76	39	89	83	13	3	1	-92	0	1	-74	-5	-1	23	4	1	26
70.2874	0	88	74	16	100	97	18	86	76	39	90	85	13	3	1	-92	0	1	-73	-3	-1	22	4	1	25
70.4102	0	87	73	17	99	97	19	87	76	40	90	85	13	3	0	-93	0	0	-73	-4	-1	23	4	2	26
70.5331	0	87	73	17	99	100	19	87	76	39	89	84	13	3	2	-93	0	0	-73	-4	-1	23	4	1	26
70.656	0	88	74	17	100	99	18	87	76	39	90	84	12	4	0	-93	-1	0	-73	-4	-1	23	4	2	27
70.7789	0	89	74	17	100	102	19	86	77	40	90	83	13	3	0	-92	0	1	-73	-4	-2	23	5	0	27
70.9018	0	88	74	17	99	102	20	87	77	39	90	83	14	4	0	-94	0	0	-75	-4	-1	23	4	2	28
71.0246	0	88	73	17	99	99	19	86	76	39	91	85	13	3	0	-92	0	1	-74	-4	-1	23	3	0	26
71.1475	0	88	73	17	99	98	19	86	75	39	90	85	13	3	1	-91	0	2	-74	-4	0	23	4	1	26
71.2704	0	88	73	17	100	98	19	86	75	39	90	85	13	4	1	-92	0	0	-74	-4	-1	23	4	1	27
71.3933	0	88	73	17	99	97	19	87	75	38	90	85	13	3	1	-91	0	1	-73	-4	-1	22	4	0	26
71.5162	0	88	74	17	100	99	19	87	75	39	90	83	13	4	0	-92	-1	1	-74	-5	-1	22	5	0	26
71.639	0	88	73	17	99	100	18	86	76	39	90	83	13	3	1	-94	-1	1	-73	-5	-2	23	5	1	27
71.7619	0	88	74	17	99	100	18	86	77	38	90	83	13	3	0	-93	0	1	-73	-4	-1	22	4	0	27
71.8848	0	89	75	16	100	102	19	87	76	39	90	84	13	4	0	-93	-1	1	-75	-4	-1	23	4	1	27
72.0077	0	88	73	17	99	100	18	87	75	40	90	85	13	3	2	-93	-1	0	-74	-4	0	23	4	1	27
72.1306	0	87	73	17	100	97	18	86	75	40	90	86	13	3	1	-91	0	1	-74	-5	0	23	5	1	26
72.2534	0	88	74	16	99	97	19	86	75	39	90	85	14	4	1	-91	0	0	-74	-4	-1	23	4	0	25
72.3763	0	87	74	16	100	97	17	87	75	39	89	85	13	3	1	-92	0	0	-73	-5	-1	22	4	2	25
72.4992	0	88	74	17	99	98	18	86	76	38	89	84	13	4	1	-92	0	0	-73	-4	-1	23	5	1	26
72.6221	0	88	73	17	99	98	19	86	75	38	90	85	13	3	1	-92	0	0	-74	-4	-1	22	4	1	27
72.745	0	88	74	17	99	100	19	86	76	39	89	84	14	4	0	-93	0	2	-73	-4	-1	23	4	0	28
72.8678	0	89	74	16	99	101	19	87	75	38	90	82	13	4	0	-94	0	0	-74	-4	-1	24	4	1	27
72.9907	0	88	75	18	99	101	19	87	77	39	90	83	13	3	0	-94	0	2	-74	-5	-1	23	4	1	27
73.1136	0	88	73	18	99	100	18	87	76	38	90	83	13	3	1	-92	-1	1	-75	-4	-1	23	5	0	26
73.2365	0	89	73	17	100	97	18	86	76	40	89	86	13	3	1	-93	0	1	-73	-4	-1	23	4	2	26
73.3594	0	88	74	17	99	98	19	86	75	39	90	85	13	3	0	-92	0	0	-75	-4	0	23	4	1	26
73.4822	0	88	74	16	99	97	18	87	75	39	89	85	13	3	0	-92	-1	1	-75	-4	0	23	4	0	27
73.6051	0	89	74	17	99	99	18	87	76	39	89	85	13	3	0	-93	0	1	-74	-4	-1	24	4	1	27
73.728	0	89	74	17	99	100	19	87	75	39	89	84	13	4	0	-94	0	1	-74	-5	-1	24	4	0	27
73.8509	0	88	75	17	99	101	19	87	77	40	89	84	12	3	0	-93	0	0	-75	-4	-1	22	4	0	27
73.9738	0	88	75	18	99	101	19	87	77	40	90	83	14	4	1	-94	0	1	-75	-4	-1	24	3	1	27
74.0966	0	88	74	17	99	98	19	86	77	39	90	85	13	3	1	-92	0	1	-73	-3	-1	23	4	1	26
74.2195	0	88	74	17	98	96	18	86	75	39	89	86	13	3	0	-91	0	0	-74	-3	0	23	4	1	26
74.3424	0	88	74	17	99	97	18	86	76	39	90	85	13	3	1	-93	0	1	-74	-4	-1	24	4	0	26
74.4653	0	88	74	17	99	98	19	86	76	39	88	84	13	3	0	-93	0	1	-74	-4	-1	23	4	0	26
74.5882	0	88	75	17	100	98	19	86	76	39	89	83	13	3	0	-94	-1	0	-73	-3	0	24	3	1	26
74.711	0	88	74	16	99	99	19	87	77	39	89	84	13	4	0	-94	0	2	-74	-5	0	23	3	0	26
74.8339	0	88	74	17	99	100	20	87	76	38	90	83	13	4	1	-94	0	1	-74	-4	0	23	4	1	27
74.9568	0	88	75	17	99	101	19	88	77	40	89	83	13	3	0	-95	0	1	-75	-4	-1	23	5	1	28
75.0797	0	89	75	18	99	100	19	87	77	40	90	84	14	3	0	-94	-1	1	-75	-4	-1	23	4	1	27
75.2026	0	89	74	18	100	97	18	87	76	40	89	86	13	3	0	-93	-1	1	-75	-4	-1	24	4	1	26
75.3254	0	88	74	17	99	98	18	86	76	40	89	85	13	3	0	-93	0	1	-75	-5	-1	24	4	1	26
75.4483	0	88	74	16	99	97	18	87	76	39	89	85	13	4	1	-93	0	1	-74	-4	-2	23	4	1	26
75.5712	0	88	74	17	99	99	19	87	76	39	89	83	13	3	1	-93	0	1	-74	-5	-1	22	5	0	25
75.6941	0	87	74	18	99	99	18	87	77	39	90	83	12	3	0	-93	0	2	-74	-4	0	24	4	0	27
75.817	0	88	74	16	99	100	18	87	77	39	89	83	13	3	1	-94	0	1	-73	-4	-1	23	4	1	28
75.9398	0	88	76	17	99	100	19	87	77	39	90	84	13	4	1	-94	0	0	-74	-4	-1	24	4	1	27
76.0627	0	88	75	17	99	100	19	87	78	40	91	84	14	4	0	-95	0	2	-74	-5	-1	23	4	1	28
76.1856	0	88	76	17	99	99	18	88	77	40	90	86	13	3	0	-95	0	0	-75	-4	0	24	4	1	27
76.3085	0	89	74	17	100	98	18	87	76	40	89	85	13	3	0	-93	0	1	-74	-5	-1	24	4	2	26
76.4314	0	88	75	17	99	98	18	87	76	38	90	84	13	3	1	-94	0	0	-75	-5	0	24	4	2	26
76.5542	0	88	74	17	99	100	19	87	77	40	90	83	13	4	0	-93	0	0	-74	-4	-1	24	4	1	26
76.6771	0	89	75	17	99	99	19	86	77	39	90	85	14	4	0	-93	-1	1	-75	-4	-1	24	4	0	26
76.8	0	88	76	17	99	101	19	87	77	40	90	84	13	3	0	-94	0	0	-74	-4	-1	23	3	1	27
76.9229	0	88	75	18	99	100	19	87	79	39	90	84	13	3	1	-94	0	0	-75	-4	-1	23	3	2	28
77.0458	0	89	76	18	100	102	19	87	78	40	90	84	13	3	0	-96	-1	1	-75	-4	-1	23	5	1	27
77.1686	0	89	77	18	100	102	19	87	78	40	90	84	14	4	0	-95	0	1	-75	-4	0	24	4	1	27
77.2915	0	88	76	16	100	98	19	88	77	40	91	88	14	3	1	-94	0	1	-75	-4	-1	24	4	1	27
77.4144	0	88	74	16	99	97	19	87	77	40	90	87	14	3	1	-94	0	1	-75	-4	-1	24	5	2	27
77.5373	0	88	75	16	100	97	19	87	76	39	91	86	13	3	0	-93	0	0	-75	-4	-1	22	3	1	26
77.6602	0	88	74	16	99	101	18	87	77	40	90	83	13	3	0	-93	-1	0	-75	-5	-1	23	4	1	26
77.783	0	88	75	17	100	100	20	86	77	40	90	85	14	3	0	-93	0	0	-75	-4	-1	24	3	1	27
77.9059	0	88	75	17	99	100	19	86	77	40	91	84	14	3	1	-95	-1	1	-75	-4	-1	24	4	0	27
78.0288	0	88	75	17	100	101	19	87	78	40	90	84	13	3	0	-95	0	1	-75	-5	-1	22	4	1	28
78.1517	0	88	76	17	100	101	19	87	79	40	90	85	14	3	0	-96	0	1	-75	-5	-1	24	4	1	28
78.2746	0	88	75	17	99	98	19	87	78	41	90	85	14	3	1	-95	-1	2	-76	-4	-1	23	4	1	26
78.3974	0	88	76	17	100	98	19	88	78	40	90	86	13	4	0	-94	0	0	-75	-4	-1	23	4	1	26
78.5203	0	88	74	17	99	98	18	87	77	39	90	87	13	3	0	-94	0	0	-75	-4	-1	23	4	1	27
78.6432	0	88	75	17	99	97	19	87	77	40	89	86	13	4	1	-93	0	0	-75	-5	-1	23	4	2	27
78.7661	0	88	74	17	100	99	18	87	77	40	90	85	13	3	1	-94	0	1	-76	-4	-2	24	4	1	26
78.889	0	88	75	17	99	99	19	87	77	39	90	84	14	4	1	-94	-1	1	-75	-5	-1	24	3	1	28
79.0118	0	89	76	16	99	100	19	88	77	40	90	85	13	4	1	-95	-1	1	-75	-5	-1	24	4	0	27
79.1347	0	89	77	18	100	102	19	88	78	40	90	84	15	3	1	-96	0	2	-76	-4	-1	23	5	1	28
79.2576	0	88	76	18	100	100	19	87	78	40	90	85	14	3	1	-95	0	1	-77	-5	-1	24	4	0	27
79.3805	0	88	75	18	99	96	19	87	76	41	91	88	13	3	1	-94	0	0	-75	-4	0	24	4	2	26
79.5034	0	89	75	18	100	99	18	87	77	39	90	85	13	3	1	-93	-1	1	-75	-4	-1	24	5	1	27
79.6262	0	88	75	17	99	97	18	86	77	40	91	86	14	3	1	-94	0	1	-75	-4	-1	23	4	1	26
79.7491	0	88	75	17	99	98	19	87	77	40	89	87	14	4	0	-94	0	0	-75	-5	-1	24	4	1	26
79.872	0	89	75	17	99	101	19	86	78	41	90	84	14	4	0	-94	0	1	-75	-4	-1	24	4	1	26
79.9949	0	88	76	17	100	99	19	87	78	39	90	86	14	3	1	-95	0	0	-75	-5	-1	24	5	0	28
80.1178	0	88	75	18	100	101	19	87	78	40	91	85	13	4	0	-95	0	1	-76	-4	-1	23	4	1	28
80.2406	0	88	75	18	99	98	19	88	78	39	90	86	13	4	1	-94	-1	0	-77	-4	-1	23	4	2	27
80.3635	0	88	74	16	100	96	18	85	77	39	89	87	13	4	1	-93	0	1	-75	-3	-1	22	3	2	26
80.4864	0	87	75	17	99	97	18	87	77	40	90	85	13	3	1	-92	0	2	-74	-4	-1	24	5	1	25
80.6093	0	89	75	18	99	97	18	87	77	38	90	85	14	4	1	-92	0	0	-74	-4	-1	23	5	1	26
80.7322	0	88	75	17	98	99	19	87	77	39	90	83	13	4	0	-91	0	1	-73	-3	-1	23	4	0	26
80.855	0	88	75	17	99	100	19	86	77	40	90	84	12	3	1	-93	0	2	-75	-4	-1	22	5	0	28
80.9779	0	88	76	17	99	100	20	86	78	40	90	84	13	3	0	-95	0	1	-74	-4	-2	23	4	1	27
81.1008	0	88	76	18	99	101	19	87	78	39	90	84	13	4	0	-96	0	0	-75	-4	-2	24	4	1	28
81.2237	0	88	75	19	100	100	19	88	78	41	90	84	14	4	0	-95	0	0	-76	-4	-1	24	4	1	27
81.3466	0	89	75	17	99	97	18	87	77	40	89	87	13	4	0	-93	0	2	-76	-4	-1	23	5	1	26
81.4694	0	88	75	17	99	96	19	87	76	38	89	87	13	3	1	-93	0	1	-74	-4	0	23	4	0	25
81.5923	0	88	75	17	99	97	19	87	77	39	89	86	13	3	0	-93	0	0	-75	-4	-1	23	4	2	26
81.7152	0	87	74	16	99	99	19	86	77	39	89	84	13	3	0	-93	-1	0	-74	-4	0	23	5	1	27
81.8381	0	88	74	16	100	98	18	87	77	39	90	84	13	3	0	-93	0	0	-74	-4	-1	23	4	0	27
81.961	0	89	75	18	99	100	19	86	78	39	90	84	13	3	0	-93	0	1	-74	-4	-1	23	4	0	27
82.0838	0	88	75	17	99	101	19	87	77	39	89	83	13	3	1	-94	0	1	-75	-4	0	23	4	1	27
82.2067	0	88	76	19	98	102	18	87	79	40	90	83	13	3	1	-94	-1	1	-76	-4	-1	23	4	2	27
82.3296	0	88	76	17	99	98	19	87	78	40	89	86	13	4	0	-93	-1	1	-75	-4	-1	23	4	1	26
82.4525	0	88	75	17	99	97	19	87	77	39	90	84	13	3	0	-93	0	1	-74	-4	-1	23	4	1	26
82.5754	0	89	75	17	99	98	19	87	76	38	89	84	13	4	0	-92	0	1	-74	-4	-1	23	4	0	26
82.6982	0	88	76	17	98	99	18	87	77	39	89	84	13	3	1	-92	0	1	-73	-3	-2	23	4	1	27
82.8211	0	88	75	17	99	101	18	87	77	39	90	82	13	4	1	-93	0	0	-74	-4	-2	23	4	2	27
82.944	0	89	75	17	99	100	19	87	78	39	90	84	13	4	1	-93	-1	1	-75	-5	-1	22	4	1	27
83.0669	0	88	77	17	99	101	19	88	78	40	90	83	14	4	0	-94	0	1	-76	-4	-1	23	4	0	28
83.1898	0	89	76	17	99	102	19	87	79	39	90	84	13	4	1	-94	-1	1	-75	-4	0	23	4	1	29
83.3126	0	89	76	17	100	98	19	88	78	40	90	86	13	4	1	-92	0	1	-76	-4	-1	23	3	1	26
83.4355	0	88	75	18	99	99	19	87	76	39	90	85	13	3	0	-92	-1	0	-75	-5	-1	22	4	2	25
83.5584	1	88	74	17	99	99	18	87	77	38	89	84	13	3	0	-92	0	1	-74	-5	-1	23	4	0	26
83.6813	0	88	75	16	100	100	19	87	77	38	90	83	13	4	1	-92	0	0	-75	-4	-1	23	4	2	26
83.8042	0	88	75	17	99	101	19	87	77	39	90	83	12	3	0	-92	0	1	-74	-5	-1	23	4	0	26
83.927	0	88	75	17	100	100	19	87	78	39	90	85	14	3	1	-93	0	1	-75	-4	-1	23	4	0	27
84.0499	0	89	75	18	99	101	19	88	79	39	90	84	13	3	0	-93	-1	2	-75	-4	-1	23	4	0	28
84.1728	0	88	76	16	101	101	19	87	78	39	90	85	13	3	1	-94	0	2	-76	-4	-1	23	4	0	28
84.2957	0	89	76	18	100	100	19	87	77	39	90	86	14	3	1	-92	0	1	-76	-5	-1	23	4	2	27
84.4186	0	88	75	17	100	98	18	87	77	39	90	86	13	3	0	-91	-1	1	-75	-3	-2	23	4	2	26
84.5414	0	88	75	17	100	99	19	87	77	39	90	86	13	4	0	-91	0	1	-74	-4	-2	22	4	1	26
84.6643	0	88	75	17	100	99	19	87	77	39	89	84	14	3	0	-90	-1	1	-75	-4	-1	22	4	1	26
84.7872	0	88	76	17	100	99	18	87	77	39	89	85	13	3	1	-91	0	1	-75	-4	-1	23	4	0	26
84.9101	0	89	75	16	100	99	19	87	77	39	90	85	13	3	1	-91	0	1	-75	-5	-1	23	4	0	26
85.033	0	88	76	16	100	99	19	87	77	38	90	85	13	4	0	-92	-1	2	-75	-5	-1	22	4	0	27
85.1558	0	89	76	17	100	101	19	88	78	39	90	86	13	3	0	-92	0	2	-75	-5	0	23	4	1	28
85.2787	0	89	76	18	100	101	18	88	79	39	91	85	13	3	0	-93	0	2	-76	-5	-1	22	3	0	28
85.4016	0	89	74	17	100	101	19	88	79	38	90	85	14	3	0	-91	0	1	-75	-4	0	23	4	1	26
85.5245	0	89	74	17	100	98	19	87	77	38	90	87	13	3	1	-91	-1	1	-76	-3	-1	23	4	1	27
85.6474	0	89	74	17	99	99	19	88	77	37	91	86	14	3	1	-91	-1	1	-75	-5	-1	23	4	1	26
85.7702	0	88	75	16	100	98	19	87	77	38	90	86	13	4	0	-91	0	1	-75	-5	-1	23	4	1	26
85.8931	0	89	74	16	100	99	19	87	77	39	90	87	13	3	0	-91	0	1	-75	-5	-1	23	3	2	26
86.016	0	89	75	17	100	102	19	87	78	39	90	83	13	4	1	-92	0	1	-76	-4	-1	22	5	1	27
86.1389	0	89	77	17	100	101	19	87	78	38	90	86	13	4	1	-90	0	2	-76	-4	-1	22	5	0	29
86.2618	0	88	76	17	100	102	19	88	80	39	91	86	14	3	1	-92	0	1	-77	-5	-1	22	4	0	28
86.3846	0	88	75	17	99	101	19	88	78	39	91	87	13	3	1	-90	0	1	-77	-4	-1	21	4	0	27
86.5075	0	88	75	17	100	100	19	87	78	38	91	87	12	3	1	-89	0	1	-77	-5	-1	23	5	0	26
86.6304	0	88	75	16	100	100	18	87	77	38	89	85	14	4	0	-90	0	0	-76	-4	-1	23	4	1	26
86.7533	0	88	75	17	100	101	19	87	77	39	91	86	13	4	0	-90	-1	0	-76	-4	-1	23	4	1	27
86.8762	0	89	74	16	100	101	19	87	78	38	90	86	13	3	0	-89	-1	1	-77	-4	-2	22	5	0	27
86.999	0	88	75	16	100	101	19	87	77	39	90	87	13	4	1	-90	-1	1	-77	-4	-1	22	3	1	27
87.1219	0	89	76	17	99	101	19	88	78	38	90	86	13	3	1	-90	0	0	-77	-4	-1	23	2	1	28
87.2448	0	89	75	17	100	102	20	87	78	39	90	86	14	3	1	-90	0	1	-78	-5	-1	22	4	1	28
87.3677	0	89	75	18	99	99	18	86	77	38	90	86	13	5	1	-89	0	0	-77	-4	-1	22	4	1	26
87.4906	0	88	74	17	99	98	18	87	76	38	89	86	14	3	1	-87	0	1	-76	-4	0	22	4	1	26
87.6134	0	88	74	16	98	92	18	87	75	38	88	85	13	4	0	-86	0	0	-76	-5	-1	21	4	1	26
87.7363	0	89	74	16	96	87	15	86	76	36	86	79	11	3	0	-86	0	0	-76	-4	-1	21	4	0	26
87.8592	0	89	74	17	96	86	17	88	75	38	85	79	11	3	1	-86	0	0	-76	-4	-1	21	4	0	27
87.9821	0	89	72	17	95	86	17	87	76	37	85	80	11	4	1	-85	0	0	-76	-4	-1	21	3	1	27
88.105	0	89	73	16	94	93	17	86	76	37	85	76	11	4	1	-86	0	1	-77	-4	-1	22	3	0	27
88.2278	0	88	74	18	94	92	17	87	75	37	84	77	12	3	0	-86	0	0	-77	-5	-1	21	4	1	28
88.3507	0	88	73	17	93	89	17	85	75	37	84	80	12	4	1	-85	0	0	-76	-4	-1	21	4	0	27
88.4736	0	87	72	16	93	88	17	86	74	35	84	78	12	3	0	-83	0	0	-75	-4	-1	21	4	0	26
88.5965	0	88	73	16	93	88	16	85	74	36	83	77	12	3	0	-83	0	1	-75	-4	0	20	3	1	26
88.7194	0	87	72	15	94	88	17	85	74	36	83	78	12	3	0	-84	0	0	-75	-4	-1	21	4	2	26
88.8422	0	87	71	16	93	87	16	85	74	35	83	77	12	3	0	-83	0	0	-76	-4	0	20	4	1	27
88.9651	0	87	73	16	93	88	17	85	75	36	83	76	12	4	1	-83	0	1	-75	-4	-1	21	4	1	27
89.088	0	87	72	17	93	90	17	86	74	36	83	75	12	3	1	-84	-1	2	-76	-4	-1	21	4	0	27
89.2109	0	88	74	17	94	91	17	86	75	36	82	76	12	3	0	-84	0	1	-75	-4	-2	20	3	1	27
89.3338	0	87	72	16	92	86	17	85	73	35	82	77	12	4	0	-83	-1	1	-76	-4	-1	20	4	2	26
89.4566	0	88	72	16	91	86	16	85	73	35	83	75	11	3	0	-82	0	1	-75	-3	-1	21	4	1	25
89.5795	0	87	72	16	92	88	16	84	72	36	82	74	11	3	0	-82	0	0	-75	-4	-1	20	4	0	26
89.7024	0	86	72	15	92	87	17	85	72	35	82	75	12	3	1	-82	0	0	-75	-4	-1	21	4	0	26
89.8253	0	87	71	16	91	88	17	86	73	35	82	75	11	2	0	-82	0	1	-74	-4	-1	20	3	1	27
89.9482	0	88	72	16	92	90	16	86	75	35	82	74	12	4	0	-83	0	1	-73	-4	-1	20	3	0	27
90.071	0	88	72	17	93	92	17	85	74	35	82	74	11	3	0	-83	-1	2	-74	-5	-1	21	5	0	27
90.1939	0	88	73	17	94	90	16	85	74	35	83	75	12	4	1	-83	0	1	-75	-4	0	20	3	1	27
90.3168	0	86	72	17	93	87	15	85	73	35	82	77	12	4	0	-82	0	0	-75	-4	-1	20	5	1	26
90.4397	0	87	72	15	92	88	17	86	73	35	82	74	11	3	1	-82	0	0	-74	-4	-1	20	5	1	25
90.5626	0	87	72	16	93	90	16	85	74	35	82	74	11	4	1	-82	0	1	-74	-4	-1	20	4	1	25
90.6854	0	88	72	16	93	93	17	85	73	34	82	75	11	3	0	-83	0	0	-74	-4	-1	21	4	2	26
90.8083	0	87	71	16	94	93	17	85	74	35	83	75	11	3	0	-83	-1	0	-73	-4	-1	21	4	1	26
90.9312	0	88	73	17	95	94	17	85	75	35	84	76	12	3	0	-84	0	1	-74	-3	0	21	4	1	26
91.0541	0	88	73	16	95	95	18	85	75	36	85	76	12	3	1	-84	0	0	-75	-4	-1	21	4	1	27
91.177	0	88	74	17	95	96	18	86	76	35	85	77	13	3	1	-84	-1	0	-74	-3	-1	20	4	1	26
91.2998	0	87	72	16	95	94	17	85	73	36	85	77	12	3	1	-82	-1	0	-74	-4	-1	21	4	1	26
91.4227	0	88	73	15	96	95	17	86	73	35	85	77	11	3	1	-81	0	2	-74	-4	0	21	4	0	25
91.5456	0	87	73	16	96	96	17	84	73	35	85	77	12	3	0	-83	-1	1	-74	-5	0	20	4	1	26
91.6685	0	87	73	16	95	96	17	85	73	35	85	77	12	3	0	-83	0	1	-74	-4	-1	21	3	1	26
91.7914	0	88	74	15	96	96	17	85	74	35	85	77	12	3	0	-83	0	1	-75	-4	0	21	4	1	27
91.9142	0	88	73	16	96	98	18	86	74	35	86	78	12	4	0	-84	0	1	-74	-4	0	20	4	1	27
92.0371	0	88	73	16	97	98	18	85	75	35	86	78	13	3	1	-85	-1	1	-75	-4	-1	20	4	1	27
92.16	0	88	74	17	96	98	18	86	76	37	86	79	13	3	0	-84	-1	1	-75	-4	-2	21	4	1	27
92.2829	0	88	74	16	96	97	18	85	74	35	86	78	13	4	0	-84	0	2	-76	-4	0	20	4	0	26
92.4058	0	87	73	16	96	96	17	86	74	35	86	80	13	3	0	-83	0	0	-75	-4	0	21	4	0	26
92.5286	0	89	73	16	96	96	17	85	73	35	86	79	12	3	1	-82	0	1	-75	-4	-1	21	4	1	25
92.6515	0	88	73	15	97	97	18	86	74	35	86	78	13	4	1	-83	0	1	-74	-4	-1	20	4	0	25
92.7744	0	88	73	15	96	97	18	86	74	35	86	78	13	3	0	-83	0	0	-74	-5	-1	21	4	0	25
92.8973	0	88	74	16	96	98	17	86	74	35	87	79	12	3	0	-83	0	1	-74	-3	-1	20	4	1	27
93.0202	0	89	74	17	97	98	17	85	75	35	86	79	11	3	0	-84	0	0	-76	-4	-2	21	3	0	27
93.143	0	88	75	16	96	99	18	87	75	35	87	80	12	3	0	-84	0	1	-77	-4	0	21	4	1	28
93.2659	0	89	74	17	97	100	18	86	76	36	87	80	13	4	0	-84	-1	0	-76	-4	0	21	4	0	28
93.3888	0	88	73	16	97	98	18	86	75	35	87	80	13	3	0	-83	0	0	-76	-4	0	21	4	1	25
93.5117	0	88	74	16	98	96	18	86	74	36	86	80	12	3	0	-82	0	1	-77	-5	0	21	4	0	25
93.6346	0	89	74	15	96	97	17	87	74	35	86	81	12	3	0	-82	-1	1	-75	-4	-1	21	4	1	25
93.7574	0	89	73	16	96	99	17	87	75	36	86	80	12	3	1	-83	-1	1	-76	-4	-1	21	5	0	27
93.8803	0	89	73	16	96	98	18	86	74	36	87	79	12	3	1	-83	0	2	-76	-4	-1	21	4	0	26
94.0032	0	88	74	16	97	99	18	87	75	36	86	79	11	3	1	-84	-1	1	-76	-4	-1	20	3	1	27
94.1261	0	89	74	16	97	99	18	87	75	36	86	80	12	4	0	-84	-1	0	-77	-5	0	21	4	1	27
94.249	0	89	75	18	97	99	18	88	76	36	87	80	13	3	1	-84	0	1	-78	-4	-2	21	3	0	28
94.3718	0	89	74	17	97	96	18	86	75	35	87	81	12	3	1	-84	0	1	-78	-4	-1	21	4	1	26
94.4947	0	88	73	16	97	94	17	86	74	35	87	83	13	3	0	-83	0	1	-77	-4	-1	20	3	1	26
94.6176	0	88	74	16	97	93	18	86	74	35	87	82	12	4	1	-82	0	0	-76	-4	-2	21	4	0	26
94.7405	0	88	73	16	97	98	17	86	75	35	87	79	12	4	0	-82	0	1	-76	-4	-1	21	4	1	26
94.8634	0	88	74	16	97	97	18	87	75	36	86	80	12	3	1	-83	-1	1	-77	-4	-1	21	5	1	26
94.9862	0	88	73	16	97	97	18	87	75	36	86	80	11	4	0	-84	0	1	-77	-4	-1	20	4	0	27
95.1091	0	88	74	15	96	99	18	87	76	35	86	80	13	3	1	-84	0	1	-77	-5	-1	21	4	1	27
95.232	0	88	74	16	98	98	19	87	75	35	87	80	13	4	1	-85	-1	0	-78	-3	0	21	4	1	28
95.3549	0	88	75	17	97	99	17	86	75	35	87	80	13	4	0	-83	0	1	-78	-5	0	20	4	1	27
95.4778	0	89	73	16	96	95	18	87	75	34	86	82	13	4	0	-83	0	0	-78	-4	-1	21	4	1	26
95.6006	0	89	74	16	98	95	17	87	74	35	87	83	12	3	0	-82	0	1	-77	-4	0	21	4	0	26
95.7235	0	88	73	16	96	95	18	86	74	35	86	81	12	5	0	-82	-1	0	-76	-5	0	21	4	0	26
95.8464	0	88	74	16	96	95	18	86	75	36	86	82	12	3	1	-83	0	1	-77	-4	-1	21	5	0	25
95.9693	0	89	73	16	96	96	17	86	75	36	86	80	12	3	0	-82	0	1	-76	-4	0	21	4	0	26
96.0922	0	88	73	16	97	98	18	86	75	35	87	80	12	3	0	-83	0	1	-77	-4	0	20	4	0	27
96.215	0	88	75	16	97	98	18	87	75	36	87	79	12	4	0	-85	0	1	-78	-4	-1	22	4	1	27
96.3379	0	89	74	16	97	99	18	87	76	35	86	80	13	3	0	-84	0	1	-78	-4	0	21	4	1	28
96.4608	0	88	74	16	97	97	17	87	76	36	87	80	13	3	1	-83	-1	1	-79	-4	0	20	5	0	26
96.5837	0	88	73	16	96	96	17	86	74	35	86	81	12	4	1	-81	0	0	-78	-5	0	21	4	1	26
96.7066	0	88	74	16	97	96	17	86	74	35	86	80	12	3	0	-81	0	1	-77	-4	0	20	4	1	25
96.8294	0	88	73	16	96	96	17	87	75	35	85	80	12	4	1	-82	-1	0	-76	-4	-2	20	4	2	25
96.9523	0	88	74	16	96	97	17	86	75	35	86	79	12	3	0	-82	0	1	-76	-4	-1	20	4	1	25
97.0752	0	88	74	16	97	97	17	87	74	35	86	78	12	4	0	-82	0	1	-76	-3	-1	21	5	1	26
97.1981	0	89	74	16	97	98	18	86	75	36	86	79	12	4	0	-83	0	1	-77	-3	-1	20	5	1	26
97.321	0	89	74	16	97	99	18	86	76	36	86	79	12	4	0	-82	0	1	-76	-4	0	21	4	0	27
97.4438	0	89	74	17	97	99	18	86	76	36	86	79	13	4	0	-83	0	1	-78	-4	0	21	4	1	27
97.5667	0	88	74	16	96	96	17	86	75	36	86	81	13	3	0	-82	0	0	-77	-4	-1	20	5	0	26
97.6896	0	88	73	15	97	96	17	86	75	35	86	78	12	3	0	-81	0	2	-76	-5	-1	21	4	0	26
97.8125	0	88	73	16	97	95	17	86	73	35	86	81	12	4	0	-81	0	0	-76	-4	-1	20	4	1	26
97.9354	0	88	73	17	98	97	17	87	74	34	86	80	12	4	1	-82	0	0	-77	-4	0	20	4	2	25
98.0582	0	87	74	15	97	97	18	85	74	35	86	79	12	4	0	-82	0	1	-77	-4	-1	20	4	0	26
98.1811	0	88	74	16	97	98	18	86	75	35	86	79	12	3	0	-83	0	0	-76	-4	-1	20	4	0	26
98.304	0	88	74	16	96	98	18	87	76	35	86	78	12	3	1	-83	0	1	-78	-4	-1	20	4	0	27
98.4269	0	89	75	17	97	99	18	86	76	35	87	79	12	3	1	-83	0	1	-78	-4	-1	21	5	2	28
98.5498	0	89	75	17	97	98	18	86	76	36	87	79	12	4	0	-83	0	1	-78	-4	-1	22	5	0	27
98.6726	0	88	73	15	97	96	17	87	75	35	86	81	12	3	0	-81	-1	2	-77	-4	-1	21	4	0	26
98.7955	0	88	73	15	97	95	17	85	74	35	86	81	12	3	1	-81	-1	2	-77	-4	-1	20	4	0	26
98.9184	0	88	73	15	96	96	16	86	74	35	86	80	12	4	0	-80	0	1	-76	-4	0	20	4	1	26
99.0413	0	88	73	16	97	96	17	86	74	34	86	79	13	4	0	-81	-1	1	-76	-4	-1	20	4	1	25
99.1642	0	88	73	15	96	99	18	86	75	35	86	78	12	4	1	-82	-1	1	-77	-5	0	20	4	1	27
99.287	0	89	75	16	97	99	17	87	75	35	86	79	12	3	0	-82	0	1	-77	-4	-1	20	4	0	26
99.4099	0	87	74	16	97	99	18	86	75	35	86	79	12	4	0	-83	0	1	-77	-4	0	21	4	1	27
99.5328	0	88	75	17	98	99	18	87	77	34	87	80	13	3	1	-83	0	1	-77	-4	-1	21	3	1	27
99.6557	0	88	74	16	97	98	17	87	76	36	87	81	13	3	1	-82	0	0	-78	-5	-1	21	4	2	26
99.7786	0	88	72	16	97	96	17	86	74	35	87	82	13	4	2	-81	0	1	-77	-3	0	21	4	1	25
99.9014	0	87	73	15	97	95	17	87	74	35	87	82	13	4	0	-81	-1	1	-77	-4	0	21	3	0	26
100.024	0	88	73	16	97	98	18	85	74	35	86	79	13	4	1	-81	0	0	-77	-4	0	20	5	1	26
100.147	0	88	73	15	97	98	18	86	74	35	87	79	12	4	0	-81	0	0	-76	-4	-1	20	4	2	26
100.27	0	88	74	17	98	98	18	86	74	35	86	81	11	4	1	-81	0	0	-76	-4	-1	20	4	1	27
100.393	0	87	74	16	97	98	18	86	74	35	87	80	12	3	1	-82	0	2	-77	-3	-1	20	5	0	27
100.516	0	88	74	17	98	99	18	86	75	36	87	80	12	3	1	-82	0	1	-76	-4	0	20	4	1	27
100.639	0	88	74	16	98	99	18	86	76	36	88	81	13	3	1	-82	0	1	-78	-4	-1	21	3	2	28
100.762	0	88	73	16	98	99	18	87	75	34	87	80	13	3	0	-81	0	1	-78	-4	0	20	4	1	26
100.884	0	87	72	15	97	97	17	86	75	34	87	81	12	3	0	-81	0	1	-76	-4	-1	21	4	1	25
101.007	0	88	73	15	97	97	17	86	74	34	88	81	12	4	0	-81	-1	0	-77	-3	-1	20	3	2	25
101.13	0	87	73	15	97	99	18	86	73	35	87	80	13	4	0	-80	0	1	-76	-4	-1	20	4	2	26
101.253	0	88	72	16	97	99	17	86	75	35	87	80	11	4	1	-80	-1	2	-76	-4	-1	20	4	0	26
101.376	0	88	74	15	97	99	18	86	73	35	87	80	12	3	0	-82	0	1	-76	-4	-1	21	4	1	27
101.499	0	88	74	16	98	99	18	86	75	35	87	80	12	3	1	-82	-1	1	-77	-5	0	21	4	1	26
101.622	0	88	74	16	98	99	19	86	76	36	88	81	12	4	0	-82	0	1	-77	-4	-2	20	5	1	27
101.745	0	88	74	16	98	101	18	87	76	35	88	81	12	3	1	-83	0	1	-78	-3	-1	20	4	1	26
101.868	0	88	74	17	97	98	18	87	74	35	87	80	13	3	0	-81	0	1	-77	-4	-1	20	4	1	25
101.99	0	88	73	15	97	96	17	85	75	34	88	81	13	3	0	-81	0	0	-77	-4	-1	21	4	1	25
102.113	0	89	74	15	97	97	17	87	73	33	87	81	12	3	0	-80	0	3	-76	-4	-1	20	4	0	25
102.236	0	89	74	15	98	98	18	86	74	34	86	80	13	4	0	-80	-1	0	-75	-4	-1	20	4	1	26
102.359	0	88	74	16	98	98	18	87	75	34	87	80	12	3	1	-80	0	1	-76	-4	-1	20	4	1	26
102.482	0	89	73	16	97	100	18	87	75	35	88	80	13	3	0	-81	0	1	-77	-4	0	20	4	1	26
102.605	0	89	75	16	98	100	18	87	75	35	88	81	13	4	1	-82	0	0	-77	-5	-1	21	4	2	27
102.728	0	88	75	16	98	99	18	87	76	36	87	82	12	3	0	-82	0	1	-77	-4	-1	20	3	1	27
102.851	0	89	74	17	98	100	18	88	76	36	88	82	12	3	1	-82	0	1	-78	-4	-2	20	4	1	26
102.973	0	89	74	16	98	97	17	85	74	34	87	82	13	3	1	-81	-1	0	-77	-5	0	19	4	1	26
103.096	0	88	73	15	97	97	17	87	74	34	87	82	12	3	0	-81	0	1	-77	-4	0	20	4	1	25
103.219	0	88	74	15	97	98	17	86	74	34	87	80	13	3	0	-81	0	0	-76	-5	-1	20	4	1	26
103.342	0	88	74	15	97	99	18	86	74	33	87	81	12	4	1	-81	0	1	-75	-4	0	20	4	2	25
103.465	0	88	73	15	97	100	18	86	74	34	87	81	12	4	1	-81	0	1	-76	-4	0	20	4	2	26
103.588	0	88	74	16	97	100	18	87	75	35	87	81	12	4	0	-82	0	1	-77	-4	0	20	4	1	26
103.711	0	88	73	16	97	101	18	87	76	34	88	81	12	3	0	-81	-1	1	-77	-4	-1	20	5	1	27
103.834	0	88	75	17	98	100	17	87	75	34	88	83	13	4	1	-82	0	1	-78	-4	-1	21	4	1	27
103.956	0	88	73	15	98	98	18	86	74	35	88	81	14	4	1	-80	0	1	-77	-3	0	20	5	1	25
104.079	0	87	73	16	97	96	18	86	74	35	87	83	12	3	1	-80	0	1	-77	-4	-1	20	4	1	26
104.202	0	88	73	16	97	96	18	86	74	35	87	84	13	3	1	-80	0	0	-76	-4	0	20	4	1	26
104.325	0	88	73	14	97	99	18	87	74	33	87	81	13	3	1	-79	0	0	-76	-4	-1	20	4	2	25
104.448	0	88	72	15	97	100	17	88	74	34	87	80	12	4	0	-80	-1	0	-76	-4	-1	21	4	1	25
104.571	0	88	73	15	98	99	18	86	74	34	88	81	13	4	1	-81	0	1	-76	-4	0	20	4	1	27
104.694	0	88	74	15	98	100	18	86	75	34	88	81	12	3	0	-81	0	1	-77	-5	-1	20	5	1	26
104.817	0	87	74	17	98	100	17	87	75	35	88	81	13	3	1	-82	-1	1	-78	-5	-1	21	4	0	27
104.94	0	88	73	16	98	100	18	86	75	35	88	81	12	4	0	-81	-1	1	-77	-4	-1	20	4	1	26
105.062	0	88	73	16	97	98	17	86	73	34	88	80	13	4	1	-81	0	1	-77	-5	0	20	4	1	25
105.185	0	88	72	14	98	99	18	87	74	34	87	81	13	3	0	-80	-1	2	-76	-4	-1	20	4	1	25
105.308	0	88	72	16	98	99	18	86	73	33	88	81	12	4	0	-79	0	1	-76	-4	-1	20	4	1	25
105.431	0	87	73	15	97	99	18	86	74	34	88	81	13	4	0	-80	0	2	-76	-4	-1	20	4	0	25
105.554	0	88	73	16	97	100	18	87	75	35	88	81	12	3	1	-80	0	2	-76	-5	-1	19	4	1	27
105.677	0	88	73	16	98	101	19	87	74	34	87	80	12	4	0	-80	0	1	-76	-4	-1	19	4	1	27
105.8	0	88	73	15	98	101	18	86	75	35	87	82	14	3	1	-81	0	0	-77	-4	-2	20	4	0	26
105.923	0	88	74	16	99	101	18	87	75	34	88	81	13	4	1	-82	0	1	-78	-5	-1	21	4	1	27
106.045	0	88	73	16	98	99	17	87	74	34	88	81	13	4	0	-80	-1	1	-76	-3	0	20	4	1	25
106.168	0	88	71	15	97	99	17	86	74	35	87	82	13	3	0	-80	-1	1	-76	-4	-1	19	4	1	25
106.291	0	88	72	16	98	99	18	86	73	34	87	81	13	4	0	-80	0	1	-76	-5	-1	20	4	0	25
106.414	0	88	73	15	98	99	17	86	74	34	87	81	12	3	0	-80	0	1	-75	-4	0	20	4	1	25
106.537	0	87	73	15	98	100	18	87	74	34	87	81	12	3	0	-79	0	1	-77	-4	0	20	4	0	26
106.66	0	87	73	16	97	100	18	87	73	34	87	82	13	4	0	-80	-1	1	-76	-4	-1	21	4	0	26
106.783	0	88	73	15	98	101	19	87	74	33	88	81	14	2	1	-81	0	0	-76	-4	-1	21	4	1	26
106.906	0	88	74	16	98	101	18	86	76	35	87	82	13	3	1	-82	-1	1	-77	-4	-1	19	4	1	26
107.028	0	88	73	16	98	100	17	86	74	34	88	81	13	4	0	-81	-1	0	-78	-4	-1	20	4	1	25
107.151	0	88	72	16	99	99	17	86	73	33	87	82	13	3	0	-79	0	1	-77	-4	0	19	5	0	25
107.274	0	86	73	16	98	98	18	85	73	33	88	83	13	3	0	-79	0	1	-76	-4	0	19	4	1	25
107.397	0	88	72	15	98	99	18	86	72	33	88	81	12	4	0	-79	0	1	-75	-5	-1	19	3	0	26
107.52	0	87	72	16	97	101	18	85	74	35	87	80	12	3	1	-80	0	0	-76	-3	-1	20	4	1	26
107.643	0	88	74	15	97	100	18	87	74	34	87	82	12	4	0	-79	0	0	-75	-4	-1	20	4	1	26
107.766	0	87	73	16	97	100	18	86	74	34	88	82	11	4	1	-80	0	2	-77	-4	-1	20	4	1	26
107.889	0	87	74	15	98	102	18	86	75	33	88	82	13	3	0	-81	-1	1	-77	-5	-1	21	4	1	26
108.012	0	88	73	17	98	102	18	86	75	35	88	82	14	4	1	-81	0	0	-77	-4	-1	20	4	1	28
108.134	0	88	74	15	97	100	18	86	74	34	88	83	12	4	1	-80	0	1	-77	-4	-1	20	4	0	26
108.257	0	87	72	16	97	99	17	86	74	35	88	82	14	3	0	-79	0	1	-76	-4	-1	19	5	0	25
108.38	0	88	73	15	97	98	17	85	73	35	87	82	12	3	1	-78	0	0	-75	-4	0	20	4	1	25
108.503	0	87	73	15	97	99	17	86	74	34	87	82	12	3	0	-79	-1	1	-75	-4	-1	19	3	1	26
108.626	0	88	72	15	97	100	18	86	74	33	86	82	12	4	0	-79	0	1	-75	-4	-1	20	4	1	26
108.749	0	88	71	16	97	101	17	86	74	34	88	81	12	3	0	-80	-1	2	-75	-4	-1	19	4	0	27
108.872	0	88	74	16	99	101	18	86	74	34	87	82	13	3	1	-80	0	1	-76	-4	-1	19	3	1	26
108.995	0	87	73	16	98	101	18	86	75	34	88	82	13	3	1	-80	0	1	-77	-4	-1	20	4	0	28
109.117	0	88	73	17	98	102	18	87	75	35	89	82	12	3	0	-81	0	0	-77	-5	-1	20	3	2	27
109.24	0	88	72	16	98	99	18	86	74	35	87	84	12	3	0	-80	0	1	-77	-4	-1	20	4	0	26
109.363	0	87	73	15	98	100	17	85	73	33	88	82	12	3	0	-79	0	1	-75	-4	-1	20	5	1	25
109.486	0	87	73	15	98	100	18	86	73	34	88	82	12	2	1	-78	0	1	-76	-4	-1	20	4	0	25
109.609	0	88	73	16	98	102	18	86	74	34	88	81	12	3	0	-79	0	1	-76	-4	0	19	4	1	25
109.732	11	88	73	15	98	102	18	86	74	34	88	81	12	3	0	-80	-1	2	-76	-4	0	20	4	0	26
109.855	0	88	73	15	98	101	18	86	74	34	88	82	13	3	0	-80	0	1	-76	-4	-1	20	4	2	27
109.978	0	88	74	15	99	102	19	86	75	34	89	82	13	4	1	-80	0	0	-77	-4	0	20	4	1	27
110.1	0	88	74	16	98	103	18	87	75	34	88	83	13	3	0	-80	0	1	-78	-5	-1	20	4	1	27
110.223	0	88	73	16	98	100	19	86	74	34	89	83	13	3	0	-80	0	0	-77	-4	0	21	4	1	26
110.346	0	88	73	15	97	98	18	86	75	34	88	85	12	3	0	-79	0	0	-77	-4	-1	20	5	0	26
110.469	0	88	73	15	98	101	17	86	74	34	88	81	13	3	1	-79	-1	1	-76	-4	-1	21	4	1	25
110.592	0	88	73	15	98	100	18	86	74	34	88	82	12	3	1	-79	0	1	-75	-4	-1	20	4	1	25
110.715	0	88	73	15	98	102	17	86	74	34	87	82	12	4	1	-80	0	0	-76	-4	0	20	4	1	26
110.838	0	88	74	16	98	101	19	86	74	35	89	82	12	4	0	-80	-1	1	-76	-4	0	20	4	1	26
110.961	0	88	73	16	99	102	18	86	74	35	88	82	13	4	1	-81	0	1	-76	-4	-1	20	4	1	27
111.084	0	88	74	16	98	103	19	87	76	34	88	83	12	3	0	-81	-1	1	-78	-3	-1	20	5	1	26
111.206	0	87	75	16	99	102	19	87	75	34	89	83	13	3	0	-81	-1	1	-77	-4	-1	20	4	1	27
111.329	0	88	73	16	100	100	18	86	75	35	89	85	13	3	0	-80	-1	0	-76	-4	-1	20	4	1	26
111.452	0	88	73	15	99	99	17	85	75	35	88	85	14	3	0	-79	-1	2	-76	-4	0	20	4	1	25
111.575	0	88	72	16	98	102	18	85	75	35	88	83	12	3	0	-79	-1	1	-76	-4	-1	20	4	1	25
111.698	0	87	73	15	98	99	18	86	74	34	88	84	12	3	0	-80	-1	0	-75	-5	-1	20	4	1	25
111.821	0	87	73	16	99	102	18	85	74	36	88	83	13	3	1	-78	-1	0	-76	-4	0	19	4	1	26
111.944	0	88	73	16	98	103	19	86	74	34	88	82	13	3	0	-81	0	0	-76	-4	-1	19	4	1	26
112.067	0	88	74	16	99	103	19	86	75	34	89	83	13	3	0	-81	-1	0	-77	-4	-1	20	5	1	27
112.189	0	88	75	16	99	103	18	86	75	34	88	84	13	3	0	-81	0	1	-77	-3	-1	20	4	1	27
112.312	0	88	74	16	98	103	18	86	75	35	88	83	13	3	0	-80	0	1	-77	-4	-1	19	5	2	27
112.435	0	87	73	15	98	102	18	86	74	34	89	83	12	4	0	-79	0	1	-77	-4	-1	20	5	1	25
112.558	0	87	73	16	99	101	18	86	74	34	88	83	13	4	0	-79	0	1	-75	-3	-1	20	4	1	25
112.681	0	87	73	15	99	103	18	86	75	33	89	83	12	3	0	-79	0	1	-76	-4	0	20	4	0	25
112.804	0	88	74	15	98	102	18	86	74	34	88	83	12	3	0	-79	-1	1	-76	-4	-1	19	3	1	25
112.927	0	88	73	15	99	102	18	86	75	34	89	81	12	3	1	-80	0	0	-76	-4	0	20	4	1	27
113.05	0	87	74	16	99	102	18	87	75	35	89	83	12	3	0	-81	0	1	-76	-4	0	20	3	0	27
113.172	0	88	74	16	99	102	18	86	76	34	89	84	13	3	1	-81	-1	1	-77	-4	-1	20	4	1	27
113.295	0	87	73	17	99	103	18	86	75	35	89	83	13	4	1	-80	0	0	-77	-5	-1	20	4	1	26
113.418	0	87	73	16	98	101	18	85	74	34	88	83	13	3	1	-79	0	1	-76	-4	-1	20	4	1	25
113.541	0	87	72	15	98	102	18	86	73	33	87	82	14	3	0	-79	0	0	-76	-4	-1	20	3	1	26
113.664	0	87	73	15	98	100	17	85	72	32	87	82	13	3	0	-78	-1	1	-74	-4	0	19	5	0	25
113.787	0	87	72	15	98	101	18	85	73	33	87	82	12	3	1	-77	-1	1	-75	-4	0	19	3	0	25
113.91	0	87	73	15	98	101	19	86	73	34	86	82	12	3	1	-79	0	1	-74	-5	-1	19	3	1	26
114.033	0	87	73	15	98	101	19	85	73	34	87	82	13	3	0	-79	0	1	-76	-4	-1	20	4	0	26
114.156	0	87	72	16	98	102	18	85	73	34	87	80	12	3	1	-80	0	0	-76	-4	0	20	4	2	26
114.278	0	88	73	16	97	101	18	85	73	35	88	84	13	3	1	-79	-1	0	-76	-5	-2	19	4	1	27
114.401	0	87	72	16	97	98	17	85	72	34	86	83	13	3	0	-78	0	1	-77	-4	-1	19	4	0	25
114.524	0	86	71	15	97	98	18	85	73	33	86	83	13	4	0	-76	0	1	-75	-4	0	19	3	2	26
114.647	0	86	71	15	97	98	17	85	71	33	86	82	12	3	1	-77	0	0	-74	-5	-1	19	4	1	25
114.77	0	86	71	14	97	98	18	84	71	32	86	81	13	2	0	-77	0	1	-73	-4	0	18	4	1	24
114.893	0	86	71	15	97	99	18	85	72	33	86	80	11	4	0	-77	-1	1	-74	-4	0	19	4	0	25
115.016	0	87	71	15	96	100	18	85	73	33	86	80	13	3	0	-78	0	0	-74	-4	-1	18	4	1	26
115.139	0	87	72	15	96	101	18	85	72	34	86	80	12	4	0	-78	0	1	-74	-4	-1	20	3	0	26
115.261	0	87	71	16	96	101	17	85	72	34	85	80	13	3	0	-78	-1	1	-75	-5	0	19	4	0	26
115.384	0	86	71	15	97	99	16	85	71	33	86	81	13	4	0	-78	-1	1	-75	-3	-1	19	4	0	24
115.507	0	86	71	15	96	98	17	84	71	33	86	80	11	4	1	-76	0	1	-73	-4	0	19	4	0	25
115.63	0	86	71	15	96	99	17	84	71	32	85	79	13	3	0	-76	0	1	-73	-4	-1	19	4	1	25
115.753	0	87	70	16	95	99	18	84	70	32	85	79	12	4	0	-76	0	1	-73	-3	-1	18	4	0	24
115.876	0	86	71	15	95	100	18	84	70	32	85	78	12	4	0	-77	0	0	-73	-3	-1	19	4	0	25
115.999	0	86	71	14	96	99	17	84	70	32	85	79	11	3	0	-77	0	0	-73	-4	0	19	4	2	25
116.122	0	86	71	15	95	100	18	85	71	32	85	79	12	3	0	-77	0	0	-73	-4	-1	19	4	1	26
116.244	0	86	72	15	96	98	17	85	70	34	86	79	13	3	0	-77	0	0	-74	-4	0	19	4	0	26
116.367	0	87	71	15	95	98	16	83	70	32	84	79	12	3	1	-76	0	1	-73	-4	-1	19	4	0	25
116.49	0	86	70	15	96	95	16	82	69	32	84	81	12	3	0	-76	0	1	-73	-3	-1	19	4	0	25
116.613	0	86	69	15	95	96	16	83	69	31	85	80	12	4	0	-74	-1	1	-72	-4	0	19	4	1	24
116.736	0	86	70	14	95	96	17	83	69	32	84	79	12	3	0	-75	-1	1	-72	-4	-1	19	4	0	25
116.859	0	86	70	15	95	97	17	83	69	32	84	77	12	3	1	-74	0	0	-72	-4	0	19	5	0	25
116.982	0	87	70	16	95	98	16	82	69	31	84	77	12	3	0	-75	0	0	-72	-4	0	19	4	1	24
117.105	0	86	70	15	96	98	17	84	69	32	84	79	12	3	0	-76	-1	0	-71	-4	0	19	4	1	26
117.228	0	87	71	16	96	99	17	83	70	33	84	78	12	3	0	-76	0	0	-72	-4	-1	19	3	0	26
117.35	0	86	70	15	95	97	17	84	69	32	85	78	12	3	0	-75	-1	0	-73	-4	-1	18	3	1	24
117.473	0	86	69	14	94	97	16	82	68	31	84	77	12	3	0	-74	-1	1	-71	-4	-1	18	3	1	24
117.596	0	85	68	14	94	96	16	83	68	31	83	77	12	3	0	-73	0	2	-71	-4	0	18	4	0	25
117.719	0	86	69	15	95	98	16	82	68	32	83	77	12	3	0	-74	-1	0	-70	-4	-1	18	5	1	25
117.842	0	85	69	15	94	96	18	83	69	32	84	77	12	3	0	-74	-1	1	-70	-3	0	19	4	1	25
117.965	0	85	69	15	95	98	18	83	68	32	84	77	12	3	0	-75	0	0	-71	-4	0	18	4	1	25
118.088	0	86	70	15	95	98	17	83	69	32	84	77	12	4	0	-75	-1	1	-70	-4	-1	18	5	1	26
118.211	0	86	70	16	95	98	17	83	70	32	86	78	12	3	1	-75	0	1	-72	-4	-1	19	4	0	25
118.333	0	86	69	15	95	96	16	83	68	31	85	78	12	4	0	-74	0	2	-71	-4	0	18	4	0	25
118.456	0	86	68	14	94	96	17	83	67	32	84	78	12	3	0	-73	0	1	-71	-4	0	18	4	1	24
118.579	0	86	69	14	94	96	16	82	67	30	84	79	12	3	0	-73	0	1	-70	-3	0	18	4	0	24
118.702	0	85	70	15	95	98	17	82	68	31	84	77	12	3	0	-74	-1	1	-70	-4	-1	18	4	0	24
118.825	0	85	70	15	95	98	17	83	68	30	83	77	11	3	0	-74	-1	0	-70	-4	0	18	4	1	24
118.948	0	85	70	14	96	99	18	83	69	30	84	78	12	3	0	-74	0	1	-71	-4	0	18	4	2	26
119.071	0	85	70	15	96	98	18	84	69	32	84	77	12	3	0	-75	0	1	-70	-4	-1	18	4	2	26
119.194	0	86	71	16	96	99	17	84	69	32	85	78	12	3	1	-75	0	1	-72	-4	0	18	4	1	26
119.316	0	85	69	15	96	98	16	83	69	31	84	78	12	3	0	-75	-1	1	-71	-5	0	19	4	1	24
119.439	0	86	69	14	96	97	17	83	67	31	84	78	12	3	0	-73	0	1	-70	-4	-1	19	4	0	25
119.562	0	85	69	15	95	97	16	82	68	31	83	76	12	3	0	-74	0	1	-70	-4	-1	19	3	1	25
119.685	0	86	69	15	95	97	17	83	67	32	84	77	12	3	1	-74	0	1	-70	-4	0	18	4	1	24
119.808	0	85	70	14	96	98	17	83	68	31	85	77	12	3	0	-73	0	2	-70	-4	-1	18	4	0	25
119.931	0	85	70	15	95	98	17	83	69	32	84	77	12	3	1	-74	0	0	-71	-4	-1	18	3	1	25
120.054	0	86	71	15	96	99	17	83	70	31	85	78	12	3	0	-74	0	0	-71	-5	-1	19	4	1	25
120.177	0	86	71	17	96	100	17	83	70	31	85	79	12	4	1	-76	-1	0	-72	-4	0	19	5	1	26
120.3	0	86	70	15	95	98	17	83	69	31	84	78	12	3	0	-75	0	1	-72	-3	-1	19	4	1	25
120.422	0	86	70	15	96	98	16	83	70	31	84	78	12	3	0	-74	0	1	-71	-4	-1	19	5	1	24
120.545	0	85	70	14	96	98	16	83	68	31	84	78	12	4	0	-74	0	0	-70	-3	0	19	4	1	25
120.668	0	85	70	14	96	98	17	83	69	32	85	78	12	4	0	-74	-1	1	-70	-4	0	18	5	0	24
120.791	0	86	71	15	96	98	17	82	69	31	85	78	12	3	0	-74	0	2	-70	-4	0	19	4	0	26
120.914	0	86	71	15	96	99	18	83	69	31	85	79	11	3	0	-75	0	1	-71	-4	0	19	4	1	25
121.037	0	87	70	15	96	100	17	83	69	32	85	78	12	3	0	-75	0	1	-71	-4	-1	18	5	1	25
121.16	0	87	70	16	97	100	17	84	69	32	86	79	13	4	0	-76	-1	1	-72	-4	0	18	4	1	26
121.283	0	87	70	15	96	100	17	84	69	32	85	79	13	4	0	-75	0	1	-72	-4	0	19	3	0	25
121.405	0	86	69	15	96	97	17	84	69	32	86	80	12	3	0	-75	-1	0	-71	-4	-1	18	5	1	25
121.528	0	86	70	15	96	98	17	83	69	31	86	79	13	3	0	-75	0	0	-71	-4	0	18	5	0	25
121.651	0	86	70	15	96	98	17	83	69	31	86	78	12	3	0	-74	0	1	-71	-3	0	18	4	0	25
121.774	0	85	71	16	96	99	16	84	69	32	84	78	13	3	0	-75	0	0	-71	-4	0	19	4	1	25
121.897	0	86	71	15	96	100	18	84	70	32	86	79	12	3	0	-75	-1	1	-71	-4	0	19	4	1	25
122.02	0	86	71	14	96	100	18	84	71	32	85	79	12	3	0	-76	-1	0	-72	-3	-1	20	3	1	26
122.143	0	86	71	16	97	99	16	84	70	33	86	81	13	3	0	-76	-1	0	-72	-4	-1	18	5	0	26
122.266	0	87	71	15	97	98	17	85	70	31	85	80	13	4	0	-76	0	1	-72	-3	-1	19	4	1	24
122.388	0	86	70	14	97	98	17	83	69	31	84	79	12	4	0	-74	0	1	-71	-3	0	18	4	1	24
122.511	0	86	70	15	96	97	17	83	69	31	85	80	11	3	0	-75	-1	1	-71	-4	0	19	4	1	24
122.634	0	86	70	15	96	99	17	83	69	32	85	79	11	4	0	-75	0	0	-71	-3	0	18	3	1	25
122.757	0	87	71	15	97	99	17	84	70	31	85	79	12	4	0	-75	0	0	-71	-4	-1	18	4	1	26
122.88	0	86	71	15	96	101	17	84	71	31	85	78	12	3	0	-75	-1	0	-71	-4	-1	19	4	0	26
123.003	0	86	72	16	96	100	18	84	70	32	85	79	11	3	0	-76	0	1	-72	-4	0	18	3	1	25
123.126	0	87	72	16	96	100	17	84	70	32	85	80	13	3	0	-76	0	1	-73	-4	-1	19	4	1	26
123.249	0	86	71	15	96	100	17	84	70	32	85	78	13	4	0	-75	0	0	-72	-4	-1	19	4	1	25
123.372	0	86	70	14	97	99	16	84	69	32	85	79	12	3	0	-74	0	0	-71	-4	0	19	4	1	25
123.494	0	86	70	14	96	98	17	83	68	30	84	79	12	3	0	-75	0	2	-71	-3	-1	19	4	0	24
123.617	0	85	70	14	97	98	17	83	68	31	85	79	12	3	0	-74	0	1	-71	-4	0	19	4	0	25
123.74	0	86	69	15	96	98	17	83	69	31	85	77	12	3	0	-75	0	0	-71	-3	0	18	4	1	25
123.863	0	86	71	14	95	98	18	84	69	31	84	78	11	4	0	-75	0	1	-70	-4	0	19	4	1	25
123.986	0	86	70	14	96	99	17	83	69	31	84	78	12	3	0	-75	-1	1	-71	-4	-1	19	4	1	26
124.109	0	85	70	15	96	98	16	83	68	31	84	78	13	4	0	-74	0	1	-71	-4	-1	19	4	1	26
124.232	0	85	70	15	95	96	16	82	67	31	85	80	13	3	0	-74	-1	1	-71	-4	0	18	5	1	25
124.355	0	85	68	14	95	95	17	82	67	30	84	80	12	3	0	-73	-1	0	-70	-4	-1	17	4	1	24
124.477	0	85	68	15	94	96	16	82	67	30	84	77	12	4	0	-72	0	0	-70	-4	0	17	4	1	24
124.6	0	84	69	14	95	96	16	82	67	30	84	79	12	3	0	-72	0	1	-70	-3	0	18	4	0	25
124.723	0	85	68	14	95	96	16	83	67	30	83	77	12	3	0	-73	-1	1	-68	-4	0	18	4	0	25
124.846	0	86	68	15	95	97	17	83	67	30	84	76	11	4	0	-73	-1	0	-69	-3	0	18	4	1	25
124.969	0	85	69	14	95	98	17	83	68	31	84	76	12	3	0	-73	-1	1	-70	-4	0	18	5	1	26
125.092	0	86	69	15	95	97	16	83	68	30	83	76	12	3	1	-73	-1	1	-71	-3	0	19	4	1	25
125.215	0	85	69	14	94	96	16	82	67	31	83	76	12	4	0	-72	-1	1	-71	-4	-1	18	4	0	26
125.338	0	84	68	14	95	96	15	82	66	30	83	75	12	4	0	-72	0	1	-69	-4	0	17	4	1	24
125.46	0	85	67	13	95	96	16	81	66	30	83	76	12	3	0	-72	-1	1	-70	-4	0	17	5	0	25
125.583	0	85	68	14	95	96	16	82	66	30	83	76	12	3	0	-72	-1	1	-69	-4	0	18	4	0	25
125.706	0	84	69	14	95	98	16	83	67	30	84	76	11	4	0	-72	0	1	-69	-4	-1	18	5	1	25
125.829	0	85	69	15	95	97	16	82	67	30	83	75	11	4	0	-73	0	1	-69	-4	0	17	4	0	26
125.952	0	86	69	14	95	98	17	83	68	30	84	76	11	3	0	-74	-1	0	-69	-4	0	18	4	1	25
126.075	0	85	69	15	95	98	16	82	68	30	84	77	12	4	0	-74	0	1	-69	-4	-1	18	3	1	25
126.198	0	85	69	14	95	97	17	83	67	30	84	76	12	4	0	-73	-1	1	-70	-4	0	18	4	0	25
126.321	0	86	69	14	95	98	16	83	67	31	83	75	12	3	0	-73	0	1	-70	-4	0	18	4	1	24
126.444	0	86	69	14	94	97	17	83	67	31	84	77	12	3	0	-73	-1	1	-69	-4	0	18	4	1	24
126.566	0	85	70	14	95	98	16	83	68	30	84	77	12	3	0	-74	-1	1	-68	-3	0	19	4	1	25
126.689	0	86	70	14	96	98	17	83	67	32	84	77	11	3	0	-72	0	0	-69	-5	-1	17	4	1	25
126.812	0	87	70	15	95	98	16	84	68	31	84	77	12	3	0	-74	-1	1	-70	-4	0	18	5	0	25
126.935	0	87	70	14	95	99	17	84	69	31	85	78	11	3	0	-74	-2	0	-70	-3	-1	18	4	1	25
127.058	0	86	70	16	96	98	17	83	68	31	85	78	13	3	0	-74	0	1	-70	-4	0	18	4	1	25
127.181	0	86	70	14	95	98	16	83	68	30	85	78	12	4	0	-73	0	1	-70	-4	0	18	5	1	26
127.304	0	86	71	14	95	98	16	83	68	31	85	77	11	3	0	-73	0	1	-69	-4	-1	18	4	1	25
127.427	0	86	70	15	96	98	17	83	68	31	84	78	11	3	0	-74	0	1	-69	-4	0	18	4	1	24
127.549	0	86	70	14	96	99	17	84	68	31	85	77	12	3	0	-73	0	0	-70	-5	0	18	4	1	25
127.672	0	87	71	14	96	99	17	84	69	31	84	78	12	3	0	-74	0	1	-69	-4	-1	18	4	1	25
127.795	0	86	70	15	97	99	17	84	69	31	86	79	10	3	0	-75	0	0	-69	-5	0	18	4	1	25
127.918	0	86	72	15	96	99	17	84	69	31	85	78	12	3	0	-75	0	0	-70	-4	-1	18	5	1	26
128.041	0	86	70	15	96	100	17	84	68	32	85	78	13	3	0	-74	0	1	-70	-4	0	18	3	1	24
128.164	0	86	70	15	96	98	16	83	68	30	85	79	12	4	1	-73	-1	1	-70	-4	0	18	4	2	25
128.287	0	86	70	15	96	98	16	84	67	30	85	78	11	3	0	-74	0	1	-70	-4	0	19	4	1	25
128.41	0	86	70	14	97	99	17	84	68	31	84	78	12	3	0	-74	-1	0	-69	-4	-1	18	5	1	26
128.532	0	87	70	14	96	99	16	84	69	31	85	78	13	3	0	-74	0	0	-70	-4	-1	19	4	0	25
128.655	0	88	71	14	97	99	17	85	70	31	85	78	12	4	0	-74	0	0	-70	-4	0	18	4	1	26
128.778	0	87	71	15	96	99	17	84	70	31	86	79	12	2	0	-75	0	0	-70	-4	0	19	4	2	25
128.901	0	87	72	17	96	99	16	85	69	32	85	78	12	4	1	-76	-1	0	-71	-4	0	19	4	1	25
129.024	0	88	71	16	96	99	17	85	70	32	85	78	13	3	0	-74	0	1	-70	-3	-1	18	4	1	25
129.147	0	87	70	15	96	98	16	85	70	31	85	78	12	3	0	-74	0	1	-70	-4	0	18	4	0	24
129.27	0	87	71	15	96	98	17	85	70	31	86	79	12	3	0	-74	0	1	-70	-4	-1	18	5	1	25
129.393	0	88	71	16	96	100	17	85	69	32	85	78	13	3	0	-74	0	0	-71	-4	0	18	3	1	25
129.516	0	86	72	14	97	100	17	84	70	31	86	78	12	3	0	-75	0	0	-70	-4	0	19	4	2	26
129.638	0	87	71	16	97	100	18	86	70	32	86	79	11	3	0	-75	-1	1	-70	-4	-1	18	5	1	25
129.761	0	88	72	15	97	100	17	85	71	32	85	80	12	3	0	-75	0	0	-71	-5	0	19	4	1	26
129.884	0	87	72	16	95	100	16	85	71	32	86	80	12	3	0	-76	0	1	-71	-4	-1	19	4	1	26
130.007	0	87	71	15	96	99	17	85	70	32	86	78	13	2	1	-76	0	1	-71	-4	-1	18	5	1	25
130.13	0	87	70	14	96	99	16	84	70	30	85	78	12	4	0	-74	0	0	-70	-4	0	19	4	0	25
130.253	0	87	72	14	96	99	16	85	69	31	86	78	12	4	0	-74	0	1	-70	-4	0	19	4	2	25
130.376	0	87	72	15	95	99	17	84	69	31	86	78	12	3	0	-75	0	1	-70	-3	-1	19	4	1	25
130.499	0	87	72	15	96	100	17	85	70	32	85	79	12	4	0	-74	-1	0	-70	-4	-1	18	4	1	25
130.621	0	86	72	15	97	100	17	84	70	31	86	79	13	3	0	-75	0	1	-71	-4	0	20	3	1	26
130.744	0	87	73	15	97	101	17	85	72	32	86	80	12	3	1	-76	0	1	-71	-3	0	19	4	1	26
130.867	0	87	72	16	97	100	17	85	70	31	86	79	12	4	0	-76	0	1	-72	-4	0	20	4	0	25
130.99	0	87	72	15	98	100	17	84	70	31	86	78	12	3	0	-75	-1	0	-72	-4	0	19	4	1	25
131.113	0	87	70	15	97	100	16	85	70	30	85	78	12	3	0	-74	0	0	-70	-4	0	19	4	1	25
131.236	0	87	72	16	96	99	16	85	70	31	85	79	12	3	0	-75	-1	0	-71	-4	0	19	4	1	25
131.359	0	87	71	16	96	100	16	85	70	32	86	79	12	4	0	-75	0	1	-71	-4	0	18	4	1	25
131.482	0	87	71	15	97	100	17	85	70	31	86	79	12	3	0	-76	0	1	-71	-4	0	19	5	1	25
131.604	0	87	72	16	97	100	17	85	71	31	85	80	12	3	0	-76	-1	0	-72	-4	0	19	4	1	25
131.727	0	87	72	15	97	100	17	85	71	32	86	80	12	4	0	-77	0	1	-72	-3	0	19	4	1	26
131.85	0	87	73	16	97	102	17	86	72	32	87	80	12	3	0	-75	0	1	-73	-5	0	19	4	1	26
131.973	0	87	72	15	97	101	16	84	70	31	85	79	13	3	0	-76	0	0	-72	-4	-1	20	4	1	25
132.096	0	86	71	15	97	100	16	84	70	31	86	80	12	3	0	-76	-1	1	-72	-4	0	19	4	1	25
132.219	0	87	72	15	98	100	17	84	70	31	86	80	12	3	0	-75	0	0	-72	-4	-1	18	4	1	25
132.342	0	87	72	15	96	100	17	85	70	32	86	79	12	3	1	-76	-1	0	-72	-4	0	19	5	1	26
132.465	0	87	73	15	97	101	17	85	71	32	86	80	12	3	0	-77	0	1	-72	-5	-1	19	4	1	26
132.588	0	87	72	15	97	101	17	85	71	32	86	80	13	3	0	-76	-1	0	-72	-4	0	19	5	1	26
132.71	0	87	73	16	98	102	17	86	72	32	87	80	12	4	0	-77	0	0	-72	-4	0	18	4	0	26
132.833	0	87	72	17	97	102	17	85	72	32	86	80	13	3	1	-77	0	0	-73	-4	0	19	5	1	26
132.956	0	86	72	15	98	100	17	85	72	32	87	81	12	3	0	-76	0	1	-73	-4	-1	18	4	0	26
133.079	0	88	72	15	96	101	17	85	71	32	86	80	13	3	0	-76	0	0	-72	-3	0	18	4	2	25
133.202	0	88	72	15	97	101	17	85	71	32	86	80	12	4	1	-76	0	1	-72	-4	0	19	4	0	26
133.325	0	87	72	15	97	101	17	86	71	32	86	80	12	3	0	-77	-1	1	-72	-4	-1	19	3	1	25
133.448	0	88	72	15	97	102	18	85	71	32	87	81	12	3	0	-77	-1	1	-72	-4	0	20	4	1	25
133.571	0	87	73	15	97	102	17	85	71	32	86	81	13	3	1	-76	-2	1	-74	-5	0	19	5	1	26
133.693	0	88	74	16	98	102	18	85	72	32	86	81	12	2	0	-77	0	0	-73	-3	0	20	4	1	26
133.816	0	89	73	16	98	102	18	85	72	33	87	81	13	4	0	-77	0	1	-74	-2	-1	19	4	1	27
133.939	0	88	74	16	98	100	17	86	72	33	86	82	13	4	0	-77	0	1	-74	-4	0	19	4	0	26
134.062	0	90	75	16	97	99	17	87	74	31	86	82	12	4	1	-77	0	0	-72	-4	-1	18	4	2	26
134.185	0	90	77	18	96	100	18	88	76	32	86	81	12	3	0	-75	-1	0	-69	-5	-1	17	4	1	27
134.308	0	91	79	18	96	101	19	89	79	33	85	81	13	3	1	-74	0	0	-68	-3	-1	15	4	2	27
134.431	0	92	80	19	96	102	19	90	79	33	86	81	14	3	1	-76	0	0	-67	-4	0	16	3	2	28
134.554	0	92	79	20	95	103	21	89	80	33	86	82	14	4	0	-79	0	1	-68	-5	-1	15	4	1	28
134.676	0	91	80	20	96	103	21	89	81	35	86	82	14	4	0	-80	-1	0	-68	-4	-1	16	4	0	30
134.799	0	92	81	21	96	103	20	89	81	34	87	83	15	3	0	-81	0	1	-69	-5	-1	15	4	2	28
134.922	0	91	80	19	97	102	20	89	80	35	86	83	15	4	1	-82	0	0	-70	-3	-1	17	4	1	27
135.045	0	90	80	20	97	103	19	88	80	35	86	82	15	4	1	-82	0	1	-69	-4	-1	17	5	0	27
135.168	0	89	80	20	96	101	20	89	80	36	87	83	15	3	1	-83	0	2	-69	-4	-1	18	4	0	27
135.291	0	89	80	20	96	102	19	88	80	35	85	83	15	4	0	-83	-1	1	-68	-4	0	19	4	1	26
135.414	0	90	79	20	96	103	20	88	80	35	86	82	15	3	0	-84	0	1	-67	-4	-1	19	4	2	28
135.537	0	90	81	20	97	104	20	88	80	37	86	83	15	4	1	-85	-1	1	-68	-4	-1	18	4	1	27
135.66	0	90	80	19	97	104	21	88	80	36	86	83	15	4	1	-85	-1	1	-68	-4	-1	18	4	1	28
135.782	0	90	80	20	97	104	20	88	82	37	86	84	16	4	1	-87	0	1	-69	-4	-1	19	4	1	29
135.905	0	89	80	20	97	103	19	87	80	37	86	83	15	3	1	-86	0	1	-69	-4	-1	19	4	0	27
136.028	0	89	78	19	97	101	20	88	79	37	86	84	15	4	1	-85	-1	0	-69	-4	-1	18	4	1	27
136.151	0	89	79	19	96	103	19	87	80	37	85	82	15	3	1	-85	0	2	-68	-4	-2	17	4	0	26
136.274	0	89	78	18	97	102	21	86	78	37	86	82	15	3	1	-86	0	1	-67	-4	-1	19	3	1	26
136.397	0	89	78	18	97	103	20	87	78	37	86	83	15	3	1	-86	0	0	-67	-4	0	20	4	0	27
136.52	0	89	78	20	97	104	20	87	78	37	87	83	15	4	1	-87	0	0	-67	-4	-1	19	4	1	27
136.643	0	88	79	19	96	104	21	86	79	37	86	84	15	4	0	-87	0	1	-68	-4	-1	20	3	1	28
136.765	0	88	80	21	97	104	21	86	79	37	86	84	15	4	1	-88	0	1	-68	-4	-1	19	4	1	29
136.888	0	87	79	20	96	100	20	86	78	37	85	85	15	3	1	-86	0	1	-68	-3	-1	19	4	0	27
137.011	0	88	78	19	96	99	20	85	77	36	86	85	15	3	1	-85	0	0	-68	-4	0	19	4	1	25
137.134	0	88	78	18	95	100	19	86	77	37	86	82	13	4	0	-85	0	1	-68	-5	-1	20	4	1	26
137.257	0	88	77	17	96	100	19	85	77	36	86	82	14	3	0	-86	0	1	-67	-4	-1	19	4	1	26
137.38	0	88	78	18	96	101	20	85	77	37	86	81	15	3	1	-87	0	1	-67	-4	-1	19	4	1	27
137.503	0	87	77	19	96	101	19	86	78	36	85	82	13	3	0	-88	0	0	-67	-4	-1	21	4	1	27
137.626	0	88	78	19	96	101	20	85	78	37	86	82	15	3	0	-88	-1	0	-67	-4	-1	20	4	1	28
137.748	0	88	78	18	96	102	21	85	79	37	86	81	14	3	1	-89	-1	1	-68	-4	-1	20	4	0	28
137.871	0	87	78	20	96	101	19	85	78	37	87	82	14	4	0	-88	-1	1	-69	-5	-1	21	4	0	27
137.994	0	87	77	19	96	99	19	85	78	37	86	81	14	4	0	-89	0	1	-69	-3	-1	20	4	0	26
138.117	0	86	77	17	97	98	19	85	76	37	86	82	13	3	0	-88	0	1	-68	-5	-1	20	4	1	27
138.24	0	88	76	18	96	99	19	85	76	36	86	81	14	4	0	-88	-1	1	-68	-4	-1	20	4	1	26
138.363	0	87	76	18	97	98	19	86	77	37	86	81	14	4	1	-89	0	1	-67	-4	-2	20	4	0	27
138.486	0	87	77	17	96	100	20	84	77	36	87	81	14	3	1	-89	-1	1	-68	-4	0	21	4	1	27
138.609	0	88	77	17	97	100	19	85	77	37	85	80	13	3	0	-90	0	1	-67	-3	-1	21	4	1	27
138.732	0	87	77	18	97	102	20	85	77	37	86	80	13	3	1	-90	0	1	-68	-4	0	21	5	1	28
138.854	0	87	77	18	97	101	19	85	78	37	86	81	14	3	0	-90	0	1	-69	-4	0	20	5	1	27
138.977	0	86	77	17	96	97	19	85	76	37	86	82	14	3	0	-89	0	1	-69	-4	-1	20	3	0	26
139.1	0	87	76	18	97	99	19	85	76	37	87	80	14	4	0	-89	0	0	-69	-3	0	20	5	1	27
139.223	0	87	76	17	97	99	18	85	76	37	86	81	14	3	1	-90	0	0	-68	-3	-1	20	4	0	27
139.346	0	86	76	18	97	100	18	85	76	37	86	80	14	3	1	-90	0	1	-67	-4	-1	22	5	0	27
139.469	0	87	75	18	97	99	19	84	76	38	87	80	13	3	1	-90	-1	1	-68	-3	-1	21	4	1	27
139.592	0	88	76	18	97	101	19	85	77	38	86	79	13	3	1	-91	0	1	-68	-4	-2	22	4	1	27
139.715	0	87	77	18	97	101	19	85	77	38	87	81	12	4	1	-91	-1	1	-69	-4	-1	21	4	1	28
139.837	0	88	76	19	97	100	18	85	77	39	88	81	14	3	0	-93	-1	1	-70	-4	-1	21	5	0	27
139.96	0	87	75	18	97	98	18	85	76	38	87	82	14	3	1	-92	0	0	-69	-4	-1	22	4	1	27
140.083	0	87	76	17	98	98	18	84	77	38	87	81	14	3	0	-91	0	0	-69	-4	-1	21	4	1	26
140.206	0	87	76	17	97	98	18	85	76	38	87	80	13	3	1	-91	0	1	-68	-4	-1	22	4	0	26
140.329	0	88	75	17	97	97	18	85	76	37	87	81	13	3	1	-91	0	1	-68	-4	-1	22	4	1	26
140.452	0	87	76	17	97	98	18	85	75	37	86	79	13	4	0	-91	0	1	-69	-3	-2	22	5	1	27
140.575	0	87	76	17	97	99	19	85	76	38	87	80	13	3	1	-92	0	1	-69	-4	0	21	4	1	27
140.698	0	88	75	17	97	100	19	86	76	38	87	80	12	3	1	-92	0	0	-69	-3	-1	21	4	0	27
140.82	0	87	76	18	97	101	19	85	77	37	88	81	14	3	1	-92	0	1	-69	-5	0	22	4	1	28
140.943	0	87	76	18	96	98	19	85	76	37	87	81	13	3	1	-92	-1	0	-70	-3	-1	21	4	1	26
141.066	0	87	76	18	97	98	18	86	76	38	86	81	13	3	1	-92	0	0	-70	-4	-1	22	4	1	27
141.189	0	88	75	17	96	98	18	85	76	38	87	81	15	3	1	-93	0	1	-69	-4	0	22	4	1	28
141.312	0	87	76	17	97	98	18	86	76	38	86	79	13	3	1	-91	0	0	-69	-4	-1	22	3	1	26
141.435	0	87	74	18	96	98	18	85	76	39	86	79	13	3	1	-93	-1	2	-69	-4	-1	22	4	1	27
141.558	0	88	76	17	96	99	19	85	76	38	86	80	12	3	1	-91	-1	1	-69	-4	-2	22	4	0	27
141.681	0	87	76	17	96	100	19	85	76	38	86	80	13	3	0	-93	0	1	-70	-4	-1	23	5	1	27
141.804	0	88	76	17	97	100	18	85	78	38	87	80	13	4	1	-94	0	1	-70	-4	0	22	4	0	28
141.926	0	87	75	18	97	98	19	86	76	39	87	81	13	4	1	-93	-1	1	-71	-4	-1	23	3	1	26
142.049	0	87	74	18	96	98	18	85	75	39	86	81	14	3	1	-94	0	1	-71	-4	-1	22	4	0	27
142.172	0	87	75	17	98	98	18	85	76	38	86	81	13	3	0	-92	-1	0	-70	-4	-1	21	4	1	27
142.295	0	87	75	17	97	99	18	85	76	38	86	79	13	3	0	-94	-1	0	-70	-4	-2	22	5	0	26
142.418	0	87	75	18	96	99	18	85	76	38	86	80	12	4	1	-94	0	1	-70	-4	-1	23	4	1	27
142.541	0	88	75	18	96	98	19	86	76	38	86	81	13	3	1	-94	0	1	-70	-5	-2	23	4	1	27
142.664	0	88	76	17	97	99	19	86	77	38	87	79	13	3	1	-94	0	1	-70	-4	-1	23	4	1	28
142.787	0	87	75	18	97	97	18	85	77	39	86	82	13	2	0	-93	0	1	-71	-4	-1	22	3	1	27
142.909	0	87	75	18	96	97	18	85	75	39	87	81	14	3	0	-94	0	1	-70	-4	-1	22	4	0	26
143.032	0	88	75	17	96	98	17	85	76	38	87	81	13	3	0	-93	0	2	-70	-3	-1	22	4	0	26
143.155	0	87	75	17	97	96	18	85	75	39	86	81	13	3	0	-92	0	0	-70	-3	-1	22	4	1	27
143.278	0	87	75	17	97	99	18	86	77	38	88	80	12	3	0	-93	-1	1	-70	-5	-1	22	4	0	27
143.401	0	87	75	18	97	99	18	86	75	39	87	80	13	3	0	-93	0	0	-70	-3	-1	22	4	1	27
143.524	0	87	75	17	97	100	18	86	76	39	86	80	12	4	0	-94	0	1	-70	-4	-1	23	4	1	27
143.647	0	87	75	18	97	98	18	86	75	39	87	81	13	3	0	-94	0	1	-71	-4	-1	23	4	0	27
143.77	0	87	75	16	96	97	18	86	75	39	87	82	13	4	0	-94	0	0	-71	-4	-1	22	5	1	26
143.892	0	87	74	17	96	96	18	86	74	37	87	81	14	3	0	-92	0	1	-70	-5	-1	22	3	2	26
144.015	0	86	74	17	97	97	17	85	74	38	87	79	13	3	0	-92	0	0	-69	-4	-1	22	4	0	27
144.138	0	87	74	17	96	98	18	85	74	38	87	80	13	3	0	-93	0	1	-69	-4	-1	23	4	1	27
144.261	0	87	74	16	96	98	19	85	75	38	87	80	13	3	0	-93	0	0	-70	-4	0	22	4	1	26
144.384	0	87	74	17	98	99	18	85	75	38	87	80	13	3	0	-92	-1	0	-70	-5	-1	22	4	1	26
144.507	0	87	74	17	97	100	18	85	75	38	87	80	12	3	0	-94	0	1	-70	-5	-1	23	4	1	27
144.63	0	87	75	17	98	98	17	85	75	38	87	80	13	3	0	-93	0	0	-71	-4	-1	22	4	1	26
144.753	0	87	73	17	97	96	17	85	74	37	88	82	13	3	0	-92	-1	0	-70	-4	-1	22	5	1	27
144.876	0	87	73	17	97	95	17	85	74	38	87	82	13	3	0	-92	0	0	-69	-3	-1	21	4	1	27
144.998	0	87	73	16	97	96	18	85	73	38	87	81	12	4	0	-92	-1	0	-70	-4	-1	22	3	1	26
145.121	0	87	73	17	97	97	18	85	74	38	87	81	13	3	0	-92	-1	1	-69	-4	0	23	4	0	26
145.244	0	86	73	17	96	97	17	85	74	38	87	80	12	4	0	-93	0	1	-70	-4	0	23	4	1	26
145.367	1	87	74	16	97	97	18	85	74	38	87	80	12	3	0	-93	0	0	-69	-4	-1	22	4	2	26
145.49	0	87	74	17	98	99	18	85	75	39	87	81	12	4	0	-93	0	1	-70	-4	-1	23	4	1	28
145.613	0	87	74	18	98	100	18	85	75	38	88	80	12	3	1	-93	-1	1	-71	-4	-1	23	4	1	27
145.736	0	88	73	17	97	97	18	85	75	38	87	81	13	3	0	-93	0	1	-71	-4	-1	22	5	1	26
145.859	0	87	74	17	97	97	18	85	73	37	88	80	13	3	0	-92	0	1	-72	-4	0	22	4	1	25
145.981	0	87	73	16	98	97	17	85	73	38	87	80	13	4	1	-92	0	0	-70	-4	-1	22	5	0	26
146.104	0	86	73	16	96	96	17	85	74	38	87	80	13	3	1	-92	0	1	-70	-4	0	22	4	0	27
146.227	0	87	73	16	96	97	18	85	74	37	87	80	12	4	0	-92	0	2	-69	-4	0	22	3	0	25
146.35	0	87	73	17	98	97	18	86	75	38	87	79	12	3	0	-92	0	1	-69	-4	-1	22	4	0	27
146.473	0	87	74	17	98	99	19	85	74	38	87	80	12	3	0	-93	0	1	-70	-4	0	23	5	0	27
146.596	0	86	74	17	98	99	18	86	76	38	87	80	12	3	0	-94	0	1	-69	-4	-1	23	3	1	28
146.719	0	87	74	17	97	99	18	86	75	39	87	81	14	4	0	-93	-1	0	-72	-4	-1	22	4	1	27
146.842	0	87	74	16	97	97	17	86	74	38	87	81	13	3	0	-93	0	1	-72	-4	0	22	3	1	27
146.964	0	87	73	16	96	96	17	85	75	38	86	81	13	3	1	-93	0	1	-71	-4	-2	22	4	1	26
147.087	0	87	74	17	97	96	18	85	74	38	86	81	13	3	0	-93	0	1	-70	-4	-2	22	4	0	26
147.21	0	87	74	16	97	96	18	86	73	38	86	79	12	3	0	-93	0	1	-72	-4	-2	22	4	0	26
147.333	0	88	74	17	96	96	18	86	73	38	87	82	12	3	0	-93	0	1	-71	-4	-1	22	4	1	26
147.456	0	87	73	17	96	97	17	85	74	38	87	80	13	3	0	-94	0	1	-71	-4	-1	22	4	0	27
147.579	0	87	74	17	97	98	18	86	75	38	87	80	13	3	1	-94	0	0	-72	-3	-1	23	4	1	28
147.702	0	87	74	17	97	99	17	86	75	39	86	81	14	4	1	-94	0	0	-72	-5	-1	23	4	0	28
147.825	0	87	73	17	97	97	17	86	75	38	85	82	13	3	0	-94	0	1	-72	-4	0	23	4	1	26
147.948	0	88	73	16	97	95	17	85	74	38	86	83	12	4	0	-94	0	0	-72	-4	-1	23	4	2	27
148.07	0	87	73	16	96	96	17	86	74	37	86	81	13	3	1	-94	0	2	-71	-4	-1	23	4	0	26
148.193	0	87	73	17	97	97	17	85	74	37	86	80	13	4	0	-93	-1	1	-71	-4	-1	24	5	1	26
148.316	0	87	74	17	97	98	17	85	74	38	87	80	13	4	0	-94	0	1	-71	-3	-1	23	5	1	26
148.439	0	87	74	17	97	99	18	86	74	38	86	80	13	4	0	-93	0	1	-72	-5	-1	23	4	2	26
148.562	0	87	74	17	96	98	18	86	74	37	87	80	13	4	0	-93	0	0	-72	-5	-1	23	5	1	27
148.685	0	88	75	17	96	100	18	86	75	39	86	80	13	3	0	-95	-1	1	-72	-4	-1	23	4	0	28
148.808	0	87	75	18	97	98	18	86	75	39	87	80	13	4	1	-95	0	0	-73	-4	0	22	4	1	27
148.931	0	88	74	17	97	97	17	85	74	39	87	80	12	3	0	-94	0	0	-73	-4	-1	24	5	0	27
149.053	0	87	73	17	96	96	18	86	74	39	86	81	13	3	0	-93	-1	1	-73	-4	0	22	4	1	27
149.176	0	87	74	17	96	95	18	85	75	38	86	82	13	3	1	-95	0	1	-73	-4	0	23	4	1	26
149.299	0	87	73	16	96	97	17	86	74	38	86	80	13	3	0	-94	0	0	-73	-4	-1	23	4	0	26
149.422	0	87	73	17	96	97	18	86	75	39	86	81	13	3	0	-93	0	2	-72	-3	-1	22	4	1	26
149.545	0	86	74	17	96	99	18	85	75	37	86	80	12	3	0	-95	0	0	-73	-4	-1	23	4	1	26
149.668	0	87	74	17	96	99	19	85	74	39	87	79	12	4	1	-94	0	0	-72	-4	-1	23	4	0	27
149.791	0	87	75	17	97	99	19	86	75	39	86	80	13	3	0	-95	0	0	-73	-4	-1	23	3	0	28
149.914	0	88	75	18	97	100	18	85	75	39	87	81	13	3	0	-96	-1	1	-74	-4	-1	23	4	0	27
150.036	0	87	74	16	97	96	17	85	75	39	86	83	13	3	1	-95	-1	0	-74	-5	0	23	4	1	26
150.159	0	87	74	16	97	95	17	85	74	39	86	81	13	4	0	-94	0	0	-73	-4	-1	23	4	1	26
150.282	0	87	73	17	97	96	18	85	73	38	86	80	12	3	0	-94	-1	1	-74	-4	0	23	3	0	26
150.405	0	87	74	16	96	98	17	85	74	39	87	80	12	4	1	-94	-1	1	-73	-4	0	22	4	1	26
150.528	0	87	74	17	96	97	18	84	74	38	86	80	13	3	0	-94	0	1	-73	-4	-1	23	4	1	26
150.651	0	86	75	16	97	98	18	85	74	39	86	80	12	3	1	-95	-1	2	-73	-4	0	23	4	0	27
150.774	0	87	75	18	97	99	19	86	76	38	87	79	12	4	1	-95	0	1	-73	-4	-1	24	4	2	27
150.897	0	87	74	17	97	100	18	85	76	39	87	79	13	3	0	-95	0	1	-74	-5	-1	24	3	1	28
151.02	0	87	74	16	96	96	17	85	75	39	88	83	14	3	1	-94	0	1	-74	-3	0	24	3	1	27
151.142	0	87	73	17	96	97	18	85	74	40	87	81	13	3	1	-95	0	1	-75	-4	0	23	4	1	26
151.265	0	87	74	17	98	98	18	86	74	39	87	80	13	4	0	-94	0	2	-73	-5	0	23	4	1	26
151.388	0	87	74	16	97	98	18	85	74	39	87	79	12	3	0	-94	-1	1	-73	-3	-1	22	4	1	26
151.511	0	88	74	17	96	98	18	86	75	40	87	80	13	4	0	-94	-1	1	-74	-5	-1	24	4	1	26
151.634	0	87	75	16	97	98	18	86	75	38	87	80	13	3	0	-95	-1	1	-74	-4	-1	24	4	0	26
151.757	0	88	75	18	97	99	18	86	76	39	87	80	13	4	0	-95	0	1	-74	-5	-1	23	4	0	27
151.88	0	88	74	16	97	101	19	86	76	38	86	80	12	4	1	-95	0	0	-74	-4	0	23	4	2	27
152.003	0	88	74	18	98	99	19	85	76	39	88	81	14	4	0	-95	0	1	-75	-5	-1	24	4	1	27
152.125	0	87	75	17	97	97	18	86	75	38	88	82	13	3	0	-93	0	0	-75	-4	-1	22	5	2	26
152.248	0	88	73	16	97	97	17	86	74	38	87	81	12	3	1	-92	0	1	-74	-4	-1	22	4	1	25
152.371	0	87	74	16	98	97	17	86	74	38	86	80	13	4	1	-92	-1	2	-73	-5	-1	22	4	1	26
152.494	0	87	74	16	97	98	18	86	75	38	87	81	13	3	1	-92	-1	1	-73	-5	0	22	3	1	26
152.617	0	87	74	16	97	99	17	86	75	39	87	80	13	3	1	-93	-1	1	-74	-3	-1	22	4	0	26
152.74	0	88	75	16	97	99	17	86	76	38	87	80	12	4	0	-92	0	1	-74	-4	0	23	5	1	26
152.863	0	88	74	18	97	100	18	86	75	38	88	80	12	4	0	-92	-1	0	-74	-4	-1	23	3	2	27
152.986	0	87	74	17	97	100	18	86	75	38	87	82	13	3	0	-93	-1	1	-75	-4	-1	22	4	1	26
153.108	0	88	75	17	97	99	18	86	75	39	88	81	14	3	0	-92	0	2	-76	-4	-1	23	4	0	27
153.231	0	87	73	17	97	98	18	86	74	38	88	81	13	4	0	-91	0	2	-74	-5	-1	22	3	0	26
153.354	0	87	74	16	97	97	18	85	73	38	87	82	13	3	1	-91	0	0	-74	-5	-1	21	4	1	26
153.477	0	88	74	18	98	97	17	86	74	38	87	80	13	3	0	-91	0	2	-73	-4	-1	21	4	0	26
153.6	0	90	78	19	99	100	19	88	79	37	88	80	13	4	1	-86	0	1	-71	-4	-1	19	4	2	26
153.723	0	90	81	20	100	101	20	89	83	37	90	81	14	3	1	-86	-1	1	-72	-4	-1	19	3	1	27
153.846	0	93	85	21	105	104	22	91	87	39	94	85	15	3	2	-86	0	0	-70	-4	0	19	4	0	29
153.969	0	96	89	22	109	107	22	94	91	39	98	89	15	4	1	-86	0	0	-70	-4	-2	19	4	0	30
154.092	0	96	91	23	112	108	23	94	92	41	99	91	17	5	1	-87	0	0	-71	-5	-2	19	4	0	30
154.214	0	96	90	22	113	108	24	93	91	40	102	89	17	4	2	-86	0	0	-70	-5	-2	19	4	0	27
154.337	0	95	89	23	113	110	23	94	91	41	101	88	16	4	2	-85	0	1	-70	-5	-2	18	4	2	28
154.46	0	95	87	23	112	109	24	93	90	40	100	89	17	5	1	-85	0	0	-70	-4	-2	19	5	2	27
154.583	0	95	87	21	110	104	23	92	88	40	99	91	17	4	2	-86	0	0	-71	-5	-2	19	5	2	27
154.706	0	92	84	20	105	97	22	90	87	39	95	90	16	3	2	-87	0	0	-70	-5	-1	21	4	1	26
154.829	0	92	84	21	104	98	22	90	86	40	93	89	15	4	1	-89	0	0	-70	-4	-1	20	5	1	26
154.952	0	91	84	19	104	99	21	90	85	40	92	88	15	4	2	-89	0	0	-70	-5	-2	20	4	0	28
155.075	0	89	81	20	101	98	20	87	83	40	92	88	14	3	1	-94	0	0	-72	-5	-2	22	3	1	30
155.197	0	87	79	20	102	98	20	85	81	40	92	86	14	3	0	-95	0	0	-73	-5	-1	22	4	1	27
155.32	0	87	77	19	100	97	18	85	80	39	90	86	14	3	1	-94	0	0	-72	-4	-1	23	4	1	27
155.443	0	86	77	19	101	96	18	85	77	39	90	85	14	4	1	-94	0	0	-72	-4	-1	22	4	1	26
155.566	0	87	76	17	101	95	18	86	77	39	90	85	13	3	0	-94	0	0	-73	-4	-1	23	4	1	26
155.689	0	86	77	18	100	96	19	84	77	39	89	84	13	3	1	-95	0	0	-73	-4	-1	23	4	0	27
155.812	0	86	75	18	100	96	19	84	76	39	90	83	13	4	1	-95	0	1	-73	-4	-2	23	4	1	27
155.935	0	86	76	17	100	97	19	84	76	39	89	82	13	3	0	-94	0	0	-73	-5	-1	24	4	1	27
156.058	0	87	76	17	99	96	19	84	76	39	90	83	13	3	0	-95	-1	1	-73	-4	-1	23	3	1	28
156.18	0	86	76	17	100	95	19	85	76	39	90	83	13	3	0	-96	0	0	-73	-4	-1	23	4	1	27
156.303	0	87	75	18	100	96	18	84	75	40	90	82	14	3	0	-95	0	1	-73	-4	-1	23	4	1	27
156.426	0	85	74	17	99	92	18	84	74	38	88	81	13	3	1	-94	0	0	-73	-5	-1	22	4	1	27
156.549	0	85	73	16	99	93	17	83	72	38	89	81	12	3	0	-93	-1	0	-72	-5	-1	22	4	0	26
156.672	0	85	71	17	99	92	18	83	71	38	88	81	13	4	0	-92	0	1	-71	-3	0	22	4	2	26
156.795	0	84	72	17	98	93	17	82	71	37	88	79	13	2	0	-92	0	1	-71	-4	-1	23	4	1	26
156.918	0	84	71	16	99	93	17	82	71	38	88	79	12	3	0	-93	-1	0	-71	-4	-1	22	4	0	26
157.041	0	85	71	17	97	95	17	83	71	37	89	76	11	4	0	-94	-1	0	-71	-4	0	22	4	2	26
157.164	0	85	72	16	98	95	18	83	71	38	87	76	13	2	0	-93	-1	1	-71	-4	-1	22	4	1	27
157.286	0	85	73	16	98	97	17	84	72	37	88	76	12	3	1	-94	0	1	-71	-3	-1	23	4	0	27
157.409	0	84	71	17	98	93	18	83	70	37	88	77	12	4	0	-93	-1	1	-72	-4	0	22	4	1	26
157.532	0	85	71	17	98	91	17	81	70	37	87	78	13	3	0	-91	0	1	-71	-4	0	21	4	1	26
157.655	0	84	70	16	97	90	16	82	69	36	88	76	12	2	0	-91	0	0	-70	-4	0	22	4	0	25
157.778	0	84	70	16	97	90	16	82	69	36	87	76	12	3	0	-91	-1	1	-70	-4	0	21	4	1	25
157.901	0	84	70	15	97	92	17	81	68	36	87	75	12	4	0	-91	0	0	-69	-4	0	21	5	1	26
158.024	0	84	70	17	97	92	16	82	68	38	87	74	11	3	0	-91	0	1	-69	-4	0	21	4	0	26
158.147	0	85	71	17	98	93	17	82	69	37	87	73	12	3	0	-92	0	1	-68	-4	-1	21	4	1	26
158.269	0	84	72	17	97	94	17	83	70	37	87	74	12	3	0	-91	0	1	-70	-4	-1	22	4	0	27
158.392	0	85	72	16	98	95	18	83	70	37	87	74	12	4	0	-92	-1	0	-70	-3	0	22	4	1	28
158.515	0	85	72	17	98	94	17	83	70	37	87	75	13	3	0	-92	0	0	-70	-4	-1	21	3	1	27
158.638	0	85	71	16	97	92	17	82	68	36	87	76	13	3	1	-91	-1	1	-69	-4	0	22	4	0	25
158.761	0	85	70	16	97	91	16	83	68	36	88	75	12	3	0	-90	0	1	-68	-4	-1	21	4	1	25
158.884	0	85	70	16	97	92	16	82	69	37	87	73	11	3	1	-90	-1	1	-69	-4	0	22	5	1	25
159.007	0	84	70	15	97	93	17	82	68	36	87	72	12	4	0	-90	0	1	-68	-4	-1	22	4	0	25
159.13	0	85	71	15	98	93	16	83	69	37	86	73	12	4	0	-91	0	1	-67	-4	-1	21	5	0	26
159.252	0	85	71	17	97	95	18	83	70	36	87	73	12	3	1	-91	0	1	-68	-4	-1	21	4	1	27
159.375	0	85	72	16	97	95	17	83	70	37	87	74	12	2	1	-92	0	1	-69	-4	-1	22	4	1	26
159.498	0	86	72	16	98	95	17	83	71	37	87	75	12	4	0	-91	0	1	-69	-3	-1	22	4	2	28
159.621	0	85	72	17	98	95	16	83	71	37	88	73	12	4	1	-92	-1	1	-69	-3	0	22	3	1	26
159.744	0	85	70	16	97	94	17	83	69	37	87	74	12	3	0	-91	-1	0	-70	-4	0	23	4	2	25
159.867	0	86	72	16	98	95	16	82	69	36	87	74	12	3	0	-92	0	1	-69	-4	-1	21	4	0	26
159.99	0	85	71	16	98	95	17	83	69	36	87	73	11	3	0	-91	0	0	-68	-4	-1	22	4	1	26
160.113	0	86	72	17	97	94	18	84	70	37	88	74	13	3	0	-92	0	1	-68	-4	-1	23	4	1	25
160.236	0	85	71	17	98	95	17	83	70	37	88	74	13	4	0	-92	-1	0	-69	-5	0	22	4	0	26
160.358	0	86	72	16	98	96	18	83	70	37	87	74	12	2	0	-92	0	0	-69	-4	-1	22	4	1	26
160.481	0	86	73	17	98	97	17	84	72	37	88	75	11	3	0	-92	0	1	-69	-4	0	23	4	2	28
160.604	0	87	73	17	98	97	18	84	72	38	88	76	13	3	0	-94	0	1	-70	-4	0	23	4	1	27
160.727	0	86	72	17	99	96	17	84	70	37	87	75	12	3	0	-93	0	1	-70	-4	-1	22	4	1	26
160.85	0	86	72	16	98	95	17	84	70	37	88	75	12	3	0	-92	0	1	-69	-4	0	22	4	0	26
160.973	0	85	72	17	98	95	17	83	70	37	88	74	12	3	0	-93	0	1	-69	-3	0	22	4	0	26
161.096	0	86	72	16	98	95	17	84	71	37	88	74	12	4	0	-92	0	0	-69	-4	0	22	4	1	25
161.219	0	86	73	17	99	95	17	84	71	37	88	74	12	3	0	-92	0	2	-69	-3	0	22	5	0	26
161.341	0	85	73	17	98	96	17	85	71	38	88	75	11	4	0	-93	-1	1	-69	-5	0	22	5	0	26
161.464	0	86	74	17	99	97	18	84	72	38	88	76	11	3	0	-93	0	1	-69	-4	-1	23	4	1	26
161.587	0	87	74	17	99	97	18	84	71	38	88	76	12	4	0	-94	0	0	-69	-4	0	23	4	2	27
161.71	0	87	74	18	99	98	17	84	71	38	89	76	12	4	0	-93	-1	1	-71	-4	-1	23	4	1	27
161.833	0	86	73	17	98	97	16	84	72	38	88	76	12	3	0	-93	-1	0	-71	-5	-1	23	4	1	26
161.956	0	86	73	17	98	96	16	84	71	38	87	76	12	3	1	-93	0	1	-70	-4	-1	22	5	0	26
162.079	0	87	73	17	98	96	17	84	71	38	88	75	12	4	0	-93	-1	1	-69	-4	-1	21	4	1	26
162.202	0	86	73	17	98	97	16	83	71	37	88	75	11	3	0	-93	0	0	-70	-4	-1	24	5	1	26
162.324	0	86	73	16	99	98	18	83	72	38	87	76	11	3	0	-94	-1	1	-70	-3	0	22	4	1	26
162.447	0	86	74	17	98	97	17	84	71	37	88	75	12	4	0	-93	0	0	-70	-4	0	23	4	2	27
162.57	0	86	74	18	99	97	18	83	73	38	88	76	12	3	0	-94	0	1	-71	-3	0	23	3	1	26
162.693	0	86	75	17	99	98	18	83	72	38	88	76	11	3	0	-94	0	0	-71	-4	-1	23	4	0	27
162.816	0	86	74	17	98	98	18	85	73	38	88	77	12	4	0	-94	0	1	-72	-3	0	23	4	1	27
162.939	0	87	74	16	98	97	17	84	72	38	88	78	13	2	1	-94	0	0	-71	-4	0	23	3	0	26
163.062	0	87	74	17	99	97	17	84	72	40	87	75	12	4	0	-94	0	1	-70	-4	0	23	4	1	26
163.185	0	87	74	17	98	97	17	84	71	38	88	76	12	3	0	-94	0	1	-71	-4	-1	22	4	1	26
163.308	0	86	74	17	98	98	17	84	71	38	87	76	12	4	0	-94	0	1	-71	-4	-1	23	5	2	26
163.43	0	86	75	17	97	98	18	85	72	38	87	76	12	3	0	-93	0	0	-70	-4	-1	23	4	2	26
163.553	0	87	74	17	98	98	18	84	73	38	88	77	12	3	0	-94	0	0	-71	-4	-1	23	3	1	27
163.676	0	86	75	16	98	99	18	84	74	38	88	78	12	3	0	-95	0	0	-71	-3	-1	23	4	2	27
163.799	0	87	75	17	98	99	18	85	74	38	88	78	13	3	0	-95	0	1	-72	-3	-1	23	4	0	27
163.922	0	87	76	18	98	99	18	85	74	39	88	79	12	3	0	-95	0	1	-72	-4	-1	23	4	0	26
164.045	0	86	75	17	99	98	17	84	73	37	87	77	12	3	0	-95	0	0	-72	-4	-1	23	4	1	26
164.168	0	86	75	16	99	99	17	85	73	38	88	77	12	3	0	-94	0	1	-72	-3	-1	22	4	0	27
164.291	0	87	74	17	99	99	17	84	73	38	87	76	12	3	0	-95	0	0	-72	-3	-1	23	3	1	26
164.413	0	86	75	16	98	99	18	84	72	37	88	77	13	2	0	-94	-1	0	-71	-4	0	23	4	1	26
164.536	0	86	75	17	99	99	17	85	73	38	88	78	12	3	0	-94	0	1	-72	-4	-1	23	5	0	27
164.659	0	86	74	17	98	100	19	85	73	38	88	78	13	4	0	-94	0	1	-72	-5	-1	22	5	1	26
164.782	0	86	75	18	97	100	19	84	74	38	88	79	12	3	0	-95	-1	0	-72	-4	-1	23	4	1	27
164.905	0	87	76	18	99	100	19	85	74	38	88	79	13	4	0	-95	0	1	-72	-4	0	23	4	1	28
165.028	0	87	75	18	99	100	18	85	73	39	89	79	14	3	0	-95	0	1	-73	-4	-1	23	4	1	26
165.151	0	87	74	18	99	99	18	84	73	39	89	79	12	4	0	-95	-1	0	-72	-4	0	23	4	0	26
165.274	0	86	74	17	99	100	18	84	73	39	88	79	13	4	0	-94	0	0	-72	-4	-1	23	5	0	26
165.396	0	86	74	17	99	100	18	84	73	38	88	79	13	3	0	-94	0	0	-72	-4	-1	23	4	1	26
165.519	0	87	75	17	100	100	18	84	73	38	89	80	13	4	0	-95	0	1	-71	-4	-1	23	4	1	26
165.642	0	86	75	17	99	100	18	84	74	38	89	79	13	3	0	-95	0	0	-72	-3	-1	22	4	1	27
165.765	0	87	76	17	99	100	19	84	75	39	88	79	13	3	0	-94	0	0	-73	-4	-2	24	4	1	27
165.888	0	87	76	17	99	101	18	84	75	39	89	81	12	3	0	-94	0	0	-73	-4	-1	23	4	1	27
166.011	0	87	76	18	100	102	19	85	75	39	89	81	13	4	1	-95	0	0	-74	-4	0	23	4	2	27
166.134	0	87	75	18	100	101	18	85	74	39	90	80	13	4	0	-94	-1	1	-74	-3	-1	23	4	1	26
166.257	0	86	75	17	99	101	18	84	74	38	88	80	13	4	0	-94	0	1	-74	-3	-1	22	4	0	26
166.38	0	87	76	17	99	101	17	86	74	39	88	80	13	3	0	-94	0	0	-73	-4	-1	23	4	2	26
166.502	0	87	76	17	99	102	18	85	74	38	89	81	13	3	1	-93	0	1	-73	-4	-1	22	4	1	27
166.625	0	87	75	17	99	102	18	84	74	38	89	80	12	3	0	-94	-1	1	-73	-4	-1	24	4	1	26
166.748	0	87	76	17	100	102	18	84	74	38	89	81	12	3	1	-93	0	1	-73	-3	-1	24	4	1	27
166.871	0	88	76	17	100	102	19	85	75	38	89	81	13	3	1	-94	0	1	-74	-4	0	23	4	1	27
166.994	0	88	76	17	100	103	19	84	75	39	89	82	14	3	0	-94	0	1	-74	-4	0	23	4	1	27
167.117	0	87	76	17	101	103	17	85	75	39	89	82	13	4	0	-95	0	1	-74	-4	-1	23	3	1	27
167.24	0	87	75	17	100	102	18	85	73	38	89	82	13	4	0	-93	0	1	-74	-4	0	22	3	0	26
167.363	0	87	75	17	100	101	17	85	74	38	90	82	13	3	0	-92	0	1	-74	-5	0	22	5	0	26
167.485	0	87	75	17	100	102	18	85	75	38	89	82	13	3	0	-92	-1	1	-74	-4	-1	22	5	2	26
167.608	0	87	76	16	100	102	18	85	75	38	89	82	12	3	1	-94	-1	0	-73	-4	-1	22	5	1	27
167.731	0	87	76	17	99	103	17	85	75	38	89	80	14	4	1	-93	-1	1	-73	-4	-1	23	3	1	27
167.854	0	86	76	17	100	103	18	85	75	39	89	82	13	3	1	-92	0	1	-74	-4	0	23	4	1	27
167.977	0	88	77	17	100	103	18	85	75	38	89	82	13	3	0	-92	0	0	-74	-3	-1	24	4	0	27
168.1	0	88	77	18	100	103	18	86	76	39	90	82	14	3	0	-93	0	1	-75	-4	0	23	3	0	28
168.223	0	87	76	18	100	102	18	85	75	38	91	83	14	3	1	-93	-1	1	-75	-4	-1	23	4	1	26
168.346	0	87	76	17	100	102	17	85	73	38	90	82	13	3	1	-92	0	1	-74	-4	0	22	4	0	27
168.468	0	88	75	17	100	101	18	86	75	38	89	81	13	4	0	-92	-1	0	-74	-4	0	22	5	1	26
168.591	0	88	75	16	99	101	18	85	75	37	89	82	13	4	0	-91	-1	2	-74	-4	-1	22	4	0	26
168.714	0	87	75	17	99	102	18	86	75	38	89	82	13	4	0	-91	-1	0	-73	-5	0	21	3	1	27
168.837	0	88	76	16	100	102	19	85	75	38	89	81	13	4	1	-92	0	1	-75	-4	0	23	5	1	26
168.96	0	87	76	18	99	103	19	86	76	38	89	82	12	4	0	-92	0	1	-75	-5	-1	22	3	1	27
169.083	0	88	76	17	100	103	18	86	76	38	90	83	12	4	1	-92	0	0	-75	-4	-1	23	4	1	27
169.206	0	88	77	19	99	102	18	85	77	38	89	83	14	4	0	-92	0	1	-75	-4	-1	22	4	0	27
169.329	0	88	76	18	100	102	18	85	75	38	90	83	13	3	1	-91	0	1	-75	-5	-2	22	4	1	26
169.452	0	87	75	17	100	101	18	86	75	38	89	83	14	3	0	-90	0	1	-75	-4	0	23	5	2	26
169.574	0	88	75	17	100	102	18	85	75	38	90	84	13	3	1	-92	0	1	-74	-5	-1	22	4	0	27
169.697	0	87	76	17	99	102	18	85	76	38	90	82	12	3	0	-91	0	1	-74	-4	0	22	5	1	25
169.82	0	87	76	17	99	102	19	86	76	38	89	84	13	4	0	-91	0	1	-75	-4	-1	23	5	0	26
169.943	0	87	75	18	100	102	19	86	76	38	90	83	12	4	1	-91	0	1	-75	-4	-1	23	3	1	27
170.066	0	88	77	17	99	103	19	86	76	38	90	83	13	3	1	-92	0	1	-75	-4	-1	22	4	1	27
170.189	0	88	77	18	100	102	20	87	77	38	90	83	14	4	0	-91	0	1	-76	-4	-1	23	4	1	28
170.312	0	88	76	18	100	103	18	86	76	39	90	84	13	4	0	-92	-1	1	-76	-4	-2	23	3	1	27
170.435	0	88	77	17	99	101	18	85	75	38	89	85	13	3	1	-92	0	0	-75	-4	0	22	4	1	26
170.557	0	87	75	18	100	102	18	85	75	39	90	84	13	3	0	-91	0	1	-75	-4	-1	22	3	0	27
170.68	0	87	75	17	100	102	18	86	75	38	89	84	13	4	1	-90	-1	1	-75	-5	-1	22	4	2	26
170.803	0	87	75	16	100	102	19	86	76	37	90	85	13	3	0	-90	0	0	-75	-5	-1	22	4	1	27
170.926	0	87	75	17	100	103	19	86	76	38	90	85	12	3	0	-91	0	0	-75	-4	-2	23	4	1	27
171.049	0	88	76	18	100	103	18	85	77	38	91	84	12	4	1	-91	0	1	-75	-3	-1	23	4	0	27
171.172	0	88	76	17	100	103	20	86	77	38	90	86	13	3	0	-92	0	2	-76	-4	-1	23	4	1	27
171.295	0	88	77	17	100	104	19	86	78	38	91	85	13	4	0	-92	-1	2	-78	-4	-1	22	4	1	27
171.418	11	88	75	17	101	104	18	85	76	38	90	85	14	4	2	-91	0	1	-77	-4	-1	22	5	0	27
171.54	0	88	75	17	100	101	18	86	76	38	90	87	13	4	0	-91	-1	1	-76	-5	-1	23	4	1	27
171.663	0	87	76	17	100	101	18	85	78	37	90	88	14	3	0	-91	0	1	-76	-4	-1	22	4	1	26
171.786	0	88	76	17	100	102	19	86	77	38	91	86	12	3	0	-91	0	1	-76	-4	0	23	5	1	26
171.909	0	88	76	17	100	102	19	86	78	38	91	87	13	3	1	-91	0	1	-76	-4	0	23	4	1	27
172.032	0	88	76	17	100	102	20	86	77	37	90	85	13	4	0	-91	0	1	-76	-4	0	23	4	1	26
172.155	0	88	77	17	100	104	19	86	77	38	91	86	13	3	0	-91	0	1	-77	-5	-1	22	4	1	27
172.278	0	88	77	17	101	104	20	87	77	39	91	86	13	3	1	-91	0	1	-76	-4	-1	22	3	1	28
172.401	0	88	77	18	101	104	19	87	78	38	91	87	15	4	0	-92	0	0	-77	-4	-1	23	4	1	27
172.524	0	88	76	17	101	102	18	86	77	39	91	87	13	3	1	-92	0	0	-77	-5	0	22	4	2	26
172.646	0	88	76	16	101	102	19	85	77	38	91	88	14	3	0	-91	0	0	-77	-4	-1	23	4	2	26
172.769	0	88	76	17	100	102	18	86	76	38	91	88	13	3	0	-91	-1	1	-76	-4	-1	23	4	0	27
172.892	0	87	76	17	100	103	20	86	77	38	90	86	13	3	1	-92	-1	1	-77	-4	-1	22	4	1	27
173.015	0	89	76	17	100	103	19	87	78	38	90	86	13	4	1	-91	0	0	-76	-4	-2	23	4	0	27
173.138	0	87	77	17	100	103	19	86	78	38	92	87	14	3	1	-91	0	0	-77	-5	-1	22	4	2	28
173.261	0	88	76	17	101	102	19	86	78	38	91	87	13	3	1	-93	0	1	-78	-4	-1	23	5	1	28
173.384	0	89	78	18	101	103	19	87	77	38	91	88	14	4	1	-92	0	1	-78	-4	-1	23	4	1	28
173.507	0	88	76	18	100	100	18	86	78	39	90	89	14	3	1	-91	0	1	-78	-5	-1	23	4	1	27
173.629	0	87	76	17	101	99	18	86	75	38	91	89	14	3	0	-91	-1	0	-78	-4	0	22	4	1	27
173.752	0	87	75	17	100	99	17	86	76	38	90	88	13	4	1	-90	0	1	-76	-4	-1	22	5	1	26
173.875	0	87	75	16	101	101	18	86	77	38	90	86	13	3	1	-90	0	1	-76	-5	-1	22	5	2	26
173.998	0	87	76	17	100	101	18	85	77	38	90	86	13	4	1	-89	-1	0	-76	-5	0	22	5	1	27
174.121	0	88	76	16	100	103	19	85	78	38	91	84	14	4	0	-90	-1	0	-76	-4	-1	22	5	1	27
174.244	0	88	76	17	100	101	18	87	78	37	91	87	13	3	0	-91	0	1	-78	-5	-1	23	4	2	28
174.367	0	88	76	17	101	102	19	86	79	38	90	86	14	4	1	-90	-1	1	-78	-3	-1	22	4	0	28
174.49	0	87	76	17	101	100	19	86	78	38	91	87	14	2	1	-91	-1	1	-78	-4	-2	22	4	2	27
174.612	0	86	75	16	100	97	18	86	77	37	90	89	14	4	0	-90	0	0	-78	-4	-2	23	4	2	27
174.735	0	86	75	16	100	97	18	85	76	38	90	89	13	3	0	-89	0	0	-77	-4	-1	22	4	0	26
174.858	0	86	74	16	99	96	18	85	76	37	90	88	13	4	1	-88	0	0	-76	-4	-1	22	3	1	25
174.981	0	87	75	16	99	97	19	84	76	37	90	86	12	3	1	-88	0	0	-76	-4	-1	22	4	1	26
175.104	0	87	75	16	101	97	18	86	75	37	91	88	14	3	1	-89	0	0	-76	-4	0	22	5	1	27
175.227	0	87	75	17	100	98	18	85	76	37	90	87	13	3	0	-89	0	1	-77	-3	-1	22	4	1	26
175.35	0	87	75	16	100	100	19	85	76	37	89	85	13	3	1	-89	0	2	-76	-4	-1	22	4	0	27
175.473	0	86	75	17	100	99	18	85	77	37	90	86	15	3	0	-88	0	1	-77	-4	-1	23	4	1	27
175.596	0	86	73	16	99	96	18	85	76	37	90	89	14	3	1	-88	0	0	-77	-5	-1	22	3	0	26
175.718	0	86	74	16	100	97	18	85	74	36	90	86	13	3	0	-88	-1	1	-76	-5	-1	22	4	0	26
175.841	0	86	73	16	100	96	18	84	75	37	89	87	13	3	0	-87	0	0	-75	-4	0	21	4	0	25
175.964	0	86	73	15	99	97	18	85	75	36	90	86	13	3	0	-86	0	1	-76	-4	0	22	4	1	25
176.087	0	86	73	16	99	98	19	85	75	37	89	85	13	2	0	-88	0	0	-75	-5	-1	22	4	1	27
176.21	0	86	73	16	99	99	18	84	75	37	90	84	13	3	0	-87	-1	0	-76	-4	0	21	4	1	27
176.333	0	86	74	17	100	100	19	85	74	37	89	84	13	3	0	-88	0	1	-76	-4	-1	22	5	0	27
176.456	0	87	75	17	99	99	19	85	75	37	89	85	14	4	1	-87	0	1	-77	-4	0	23	4	1	27
176.579	0	87	73	17	99	96	18	84	74	37	90	88	13	4	0	-87	0	0	-75	-4	-1	21	4	1	26
176.701	0	87	72	16	100	97	18	85	74	36	89	86	13	3	1	-86	0	0	-76	-4	-1	21	4	0	26
176.824	0	86	73	15	100	96	18	85	74	36	89	87	13	4	1	-85	-1	0	-75	-4	-1	21	4	1	25
176.947	0	86	73	15	99	98	18	84	74	35	89	84	13	3	0	-85	0	0	-75	-4	-1	21	4	1	26
177.07	0	86	72	16	99	98	18	84	74	36	89	85	13	3	0	-85	0	1	-74	-4	-1	21	4	1	26
177.193	0	86	73	16	98	98	19	84	74	36	89	84	13	4	0	-85	-1	0	-74	-4	-1	22	4	1	26
177.316	0	87	73	16	100	100	19	85	74	36	90	83	13	3	0	-86	0	1	-75	-4	0	21	4	1	27
177.439	0	86	73	16	99	100	18	86	75	36	90	84	13	3	1	-86	0	2	-76	-4	-1	21	4	1	27
177.562	0	87	74	17	99	99	18	85	75	36	89	86	13	4	0	-86	0	1	-76	-4	-1	21	5	1	25
177.684	0	86	73	16	99	97	18	85	73	36	89	86	14	3	1	-86	0	0	-76	-4	-1	21	5	2	25
177.807	0	87	72	16	99	96	18	85	74	36	89	88	13	3	0	-85	-1	0	-74	-4	-1	21	4	1	24
177.93	0	86	73	15	99	96	18	84	74	36	90	86	14	3	0	-85	0	0	-74	-5	-1	21	4	2	26
178.053	0	86	72	15	99	97	18	85	74	35	90	85	12	3	0	-85	-1	0	-75	-4	-1	20	4	0	25
178.176	0	87	72	16	100	97	19	85	74	35	89	86	13	3	0	-85	-1	0	-75	-4	0	21	4	2	25
178.299	0	86	73	17	99	100	18	84	74	36	89	83	13	3	1	-85	0	1	-74	-4	0	21	4	1	26
178.422	0	86	73	17	100	100	19	85	75	36	90	84	14	4	1	-86	-1	1	-76	-5	-1	21	4	1	27
178.545	0	86	72	16	100	100	18	84	75	37	89	84	12	4	0	-86	0	1	-75	-4	0	22	3	0	26
178.668	0	86	73	15	99	96	17	85	74	35	90	86	14	3	0	-85	-1	1	-75	-4	-1	21	4	2	26
178.79	0	86	72	16	99	95	17	85	74	36	90	88	12	3	0	-85	0	1	-75	-4	-1	21	3	1	25
178.913	0	86	73	15	99	96	18	86	74	36	90	86	14	4	0	-85	0	0	-74	-4	-1	21	4	1	25
179.036	0	87	73	16	99	97	19	85	75	36	90	86	13	3	1	-86	0	1	-74	-4	-1	21	3	1	25
179.159	0	86	73	15	99	99	18	85	74	36	89	83	13	3	0	-86	0	1	-75	-4	-1	22	4	1	26
179.282	0	87	73	16	100	100	18	86	74	36	90	83	13	4	1	-85	0	1	-75	-5	0	22	4	1	26
179.405	0	88	73	16	99	100	18	85	75	37	89	84	13	3	0	-86	0	1	-75	-4	0	21	4	1	27
179.528	0	85	72	16	100	98	18	85	75	36	90	86	12	3	1	-86	-1	0	-76	-4	-1	21	4	1	26
179.651	0	86	73	17	100	98	17	86	74	35	89	86	13	3	0	-86	0	1	-75	-4	-1	21	4	0	25
179.773	0	87	73	15	100	95	17	85	74	36	89	86	13	4	1	-85	-1	1	-74	-3	-1	21	5	1	25
179.896	0	86	72	15	99	96	18	85	73	36	89	85	13	4	0	-86	0	0	-74	-3	-1	21	4	1	26
180.019	0	86	73	15	99	98	18	84	74	35	89	84	12	3	0	-85	-1	2	-75	-4	-1	20	4	0	25
180.142	0	86	72	15	98	98	18	84	74	35	89	83	13	3	0	-86	0	2	-75	-5	-1	22	4	0	25
180.265	0	86	72	16	99	100	18	85	74	36	90	83	13	4	1	-85	0	2	-74	-4	-1	22	5	0	26
180.388	0	87	73	16	98	98	19	85	75	36	90	84	13	4	0	-86	0	1	-75	-4	-1	22	4	0	27
180.511	0	86	73	17	100	99	18	84	75	35	89	85	13	3	0	-86	0	1	-76	-4	-1	22	4	0	27
180.634	0	86	73	16	99	97	18	85	74	36	88	86	12	3	0	-86	0	1	-75	-4	-1	21	4	0	25
180.756	0	85	72	16	99	98	17	84	74	35	88	84	13	3	1	-85	0	1	-75	-3	-1	21	4	1	25
180.879	0	86	72	16	99	96	17	85	73	36	89	86	13	3	0	-86	0	0	-74	-4	0	21	4	0	26
181.002	0	86	72	16	99	98	18	84	73	36	89	84	13	3	0	-85	0	2	-74	-3	0	21	5	0	26
181.125	0	86	71	16	99	100	18	84	73	36	87	82	12	3	1	-86	0	1	-74	-3	0	22	5	1	26
181.248	0	86	74	16	98	100	19	85	73	35	90	83	13	3	1	-85	0	0	-74	-4	-1	21	4	1	27
181.371	0	86	73	15	99	101	19	85	75	36	89	83	13	3	0	-85	-1	1	-76	-4	-1	21	4	1	26
181.494	0	86	72	16	99	101	19	84	75	36	89	84	13	3	0	-86	-1	2	-75	-4	-1	21	4	1	27
181.617	0	86	72	16	98	99	18	85	73	36	89	84	13	3	0	-84	0	1	-75	-4	-1	21	4	1	26
181.74	0	86	71	15	100	99	18	85	73	35	90	84	13	3	0	-83	-1	1	-74	-4	-1	22	4	2	25
181.862	0	86	72	16	99	97	18	84	73	35	89	85	13	3	0	-85	0	0	-74	-4	-1	21	4	2	24
181.985	0	86	72	15	99	99	18	85	73	36	89	83	12	4	0	-84	0	1	-75	-5	-1	21	3	1	26
182.108	0	86	72	16	98	100	17	85	73	35	89	83	12	3	1	-85	0	2	-74	-4	0	21	4	0	26
182.231	0	86	72	16	99	101	19	85	74	35	90	82	13	4	0	-85	0	1	-75	-3	-1	21	5	0	26
182.354	0	86	73	17	99	100	18	84	74	36	88	84	12	4	0	-85	0	2	-75	-4	-1	22	4	0	27
182.477	0	87	73	16	99	101	17	85	74	35	90	83	13	4	0	-85	0	0	-76	-4	-1	21	4	1	26
182.6	0	86	73	16	100	100	18	84	74	36	90	84	13	3	1	-85	0	1	-75	-3	0	22	4	0	26
182.723	0	86	73	15	99	98	18	85	72	36	89	86	13	3	0	-84	-1	1	-75	-3	-1	21	4	0	25
182.845	0	86	72	16	100	99	17	84	73	35	89	84	13	3	0	-84	-1	1	-74	-4	-1	21	3	1	26
182.968	0	86	72	17	99	99	18	84	73	34	89	83	13	4	0	-84	0	1	-75	-4	0	21	4	0	25
183.091	0	86	72	16	99	101	18	84	73	35	88	83	13	4	0	-84	0	0	-74	-3	0	21	4	1	25
183.214	0	85	73	16	99	100	18	85	73	36	88	82	13	3	1	-84	0	0	-75	-4	-1	21	4	1	25
183.337	0	86	72	16	99	100	18	84	74	36	89	83	13	4	1	-85	0	0	-74	-4	0	21	4	2	26
183.46	0	86	74	16	99	101	18	84	74	35	90	83	13	4	0	-85	0	1	-75	-4	0	21	4	1	27
183.583	0	86	73	16	100	101	18	85	74	36	89	84	13	4	0	-86	0	1	-76	-4	-1	21	5	0	27
183.706	0	86	73	16	99	98	18	85	75	36	88	85	13	3	1	-85	0	2	-76	-4	-1	21	4	0	26
183.828	0	86	73	16	98	98	18	85	72	36	88	86	13	3	0	-83	0	1	-74	-4	-1	21	4	1	25
183.951	0	86	72	15	98	99	19	84	73	35	90	83	13	3	1	-84	-1	0	-75	-4	0	21	4	1	26
184.074	0	86	73	15	99	100	18	85	74	36	89	83	13	3	0	-84	0	1	-74	-4	-1	21	4	1	26
[truncated: 1,207 more rows]

## Sheet: Add_info
Time	Marker	Accel_x	Accel_y	Accel_z	Gyro_x	Gyro_y	Gyro_z	Magnet_x	Magnet_y	Magnet_z	battery		ld_gain	pd_gain
[truncated: 2,704 more rows]
