# Supplementary material for: Charitable crowdfunding donation-intention estimation depending on emotional project images using fNIRS-based functional connectivity
Source: PLoS One. 2024 May 8;19(5):e0303144. doi: 10.1371/journal.pone.0303144 (PMC11078340; doi:10.1371/journal.pone.0303144)
Supplement: S1 File — (ZIP) [file pone.0303144.s001.zip › Some donation dataset/negative/subject6.xlsx]

## Sheet: D780
	SNR :	61	46	53	48	50	52	41	42	51	46	51	51	49	60	50
Time	Marker	ch1	ch2	ch3	ch4	ch5	ch6	ch7	ch8	ch9	ch10	ch11	ch12	ch13	ch14	ch15
0.24576	0	851	314	483	229	309	261	289	227	303	354	267	177	171	464	666
0.36864	0	851	314	483	229	309	261	289	227	303	354	267	177	171	464	666
0.49152	0	899	353	488	237	312	272	297	244	324	357	277	201	186	487	725
0.6144	0	907	359	500	234	309	277	295	247	324	358	280	207	187	490	756
0.73728	0	896	359	502	234	306	276	295	249	328	356	282	209	186	492	771
0.86016	0	900	369	514	233	305	274	294	247	334	356	284	211	187	492	776
0.98304	0	920	370	515	234	305	275	293	243	335	355	284	211	188	494	784
1.10592	0	904	372	517	235	307	275	295	245	335	358	286	212	188	494	789
1.2288	0	897	369	512	232	304	274	295	248	331	355	282	211	186	493	788
1.35168	0	899	369	509	231	301	274	295	247	332	353	281	210	185	493	785
1.47456	0	916	369	510	232	301	275	293	243	332	353	281	210	185	493	784
1.59744	0	904	370	511	231	301	274	293	244	333	354	281	211	185	492	785
1.72032	0	896	370	514	231	303	274	296	247	334	357	281	211	187	494	787
1.8432	0	897	371	517	233	303	274	297	247	336	359	282	213	189	496	790
1.96608	0	918	372	519	233	305	275	297	245	337	359	283	212	190	497	791
2.08896	0	907	373	517	233	304	278	299	246	334	360	284	212	190	496	795
2.21184	0	897	372	513	230	300	276	298	249	331	358	280	212	188	494	792
2.33472	0	900	371	511	231	301	276	298	249	332	358	279	211	187	495	788
2.4576	0	917	372	512	231	300	276	297	243	333	358	279	211	187	496	789
2.58048	0	906	373	514	230	301	276	298	245	334	359	279	212	186	497	791
2.70336	0	900	378	517	229	301	276	300	250	335	362	281	212	188	498	793
2.82624	0	903	377	519	231	302	275	301	249	337	365	283	213	189	499	792
2.94912	0	919	377	522	232	303	276	302	247	335	367	284	212	191	499	796
3.072	0	913	375	517	231	302	277	302	248	332	364	282	212	190	498	795
3.19488	0	893	374	512	230	300	277	302	250	331	363	280	211	190	498	793
3.31776	0	900	374	514	230	300	276	302	250	333	363	280	211	189	498	791
3.44064	0	915	374	514	231	300	276	302	246	334	363	281	211	189	499	792
3.56352	0	908	375	518	231	301	277	303	247	334	365	282	213	191	500	795
3.6864	0	895	375	519	233	303	276	305	253	334	367	283	213	192	500	795
3.80928	0	903	377	523	233	304	277	305	252	336	370	284	213	194	501	797
3.93216	0	917	377	522	234	304	278	306	250	334	369	285	213	193	500	799
4.05504	0	907	375	516	232	302	277	305	248	329	365	281	212	193	499	798
4.17792	0	895	375	515	231	301	276	305	252	331	366	281	211	190	500	797
4.3008	0	904	376	516	230	301	275	306	251	333	366	282	212	191	500	797
4.42368	0	916	376	518	231	302	277	305	248	334	366	284	212	192	500	798
4.54656	0	907	376	520	232	302	276	307	250	333	369	284	213	193	501	801
4.66944	0	901	376	522	233	304	275	308	255	335	372	284	212	196	502	801
4.79232	0	907	377	523	234	305	277	310	254	334	373	285	213	196	503	802
4.9152	0	918	375	517	234	303	277	307	250	330	369	283	212	194	500	804
5.03808	0	909	374	515	232	301	276	307	249	328	367	282	212	194	501	803
5.16096	0	902	374	516	232	302	276	308	255	329	369	282	212	194	501	802
5.28384	0	907	374	518	232	302	274	308	253	332	369	283	212	195	501	802
5.40672	0	915	376	520	233	303	276	307	250	333	370	284	212	195	503	803
5.5296	0	910	376	521	233	303	275	309	253	333	372	285	213	197	503	805
5.65248	0	908	378	524	234	305	277	310	257	334	376	286	213	199	505	808
5.77536	0	909	375	518	233	302	276	310	254	329	371	283	212	197	503	807
5.89824	0	916	373	514	232	300	275	305	248	326	368	282	211	195	501	807
6.02112	0	911	373	514	231	299	274	306	250	325	368	281	210	195	502	808
6.144	0	902	373	515	231	299	273	307	254	328	369	282	211	195	503	806
6.26688	0	910	374	517	232	301	273	307	252	330	369	283	211	195	503	807
6.38976	0	917	373	521	232	302	273	307	249	330	370	285	211	198	504	809
6.51264	0	913	375	522	233	302	273	308	252	331	373	285	211	198	504	809
6.63552	0	905	374	520	233	303	275	309	256	328	373	285	211	197	504	810
6.7584	0	909	372	513	231	298	274	306	251	325	367	282	210	195	501	811
6.88128	0	915	371	512	230	298	272	303	247	322	365	280	210	194	502	812
7.00416	0	914	372	513	229	296	271	303	249	325	365	280	209	194	501	812
7.12704	0	905	373	515	229	299	270	305	252	326	367	281	210	195	502	811
7.24992	0	907	375	516	230	300	270	306	251	328	368	283	210	196	502	812
7.3728	0	917	374	519	230	300	270	305	248	327	368	283	210	197	503	812
7.49568	0	918	378	521	230	301	272	307	250	328	371	283	210	196	503	814
7.61856	0	924	380	513	227	300	272	307	253	323	370	282	210	195	505	814
7.74144	0	936	382	514	224	296	271	307	250	321	383	294	207	202	508	815
7.86432	0	937	374	512	229	298	270	307	247	321	382	296	207	208	510	817
7.9872	0	930	373	512	229	299	269	308	249	322	383	295	207	210	513	822
8.11008	0	932	375	516	228	299	270	310	253	325	393	306	206	213	518	826
8.23296	0	937	373	517	230	301	271	310	251	327	399	310	206	221	521	830
8.35584	0	940	373	519	231	301	273	311	248	327	401	312	204	224	524	834
8.47872	0	932	371	516	230	301	275	313	250	321	400	312	204	224	526	839
8.6016	0	926	366	511	229	297	273	312	253	321	398	311	203	222	525	840
8.72448	0	926	366	510	229	297	272	310	249	320	396	310	203	221	525	844
8.84736	0	930	366	511	228	297	270	308	245	322	393	310	202	221	526	845
8.97024	0	929	366	512	229	298	271	308	249	323	394	311	201	220	527	847
9.09312	0	924	366	515	229	299	271	309	252	325	394	311	203	220	527	847
9.216	0	921	365	517	229	300	271	307	249	327	392	312	203	220	527	849
9.33888	0	924	364	515	229	300	273	305	245	324	388	309	202	218	526	851
9.46176	0	922	362	509	227	295	272	302	246	318	384	306	201	216	525	849
9.58464	0	919	362	509	225	294	269	302	248	321	384	307	201	215	524	848
9.70752	0	919	368	510	221	294	269	299	245	322	387	317	199	219	526	853
9.8304	0	922	364	512	224	296	268	297	240	323	392	321	201	222	526	853
9.95328	0	917	364	515	224	298	269	299	243	324	397	323	201	223	528	854
10.0762	0	911	366	518	225	299	270	302	248	326	399	324	201	224	528	853
10.199	0	909	367	517	226	297	272	300	245	325	397	324	201	223	526	851
10.3219	0	919	365	512	224	294	270	297	240	321	393	322	200	221	523	847
10.4448	0	917	365	510	224	294	270	297	241	318	391	322	200	221	522	849
10.5677	0	911	369	514	224	295	270	296	245	322	392	324	200	219	521	846
10.6906	0	909	370	515	223	296	268	293	242	323	391	326	199	220	524	848
10.8134	0	914	366	517	223	295	268	291	239	324	389	324	201	217	520	848
10.9363	0	914	364	518	226	300	268	291	243	326	384	316	204	210	514	848
11.0592	0	901	347	512	227	300	266	282	244	322	353	290	208	192	499	845
11.1821	0	901	346	506	227	296	263	283	237	319	347	281	207	188	497	836
11.305	0	907	346	505	227	295	262	281	234	320	346	280	208	188	494	831
11.4278	0	906	348	507	227	295	260	283	237	321	348	279	208	187	491	833
11.5507	0	904	350	510	227	296	262	286	240	326	350	281	209	189	492	829
11.6736	0	911	353	513	229	297	261	286	239	327	353	282	210	191	493	829
11.7965	0	914	356	516	231	298	263	288	237	328	355	283	212	193	492	829
11.9194	0	913	356	512	230	298	266	289	239	322	354	282	210	192	493	833
12.0422	0	908	354	506	228	295	263	290	242	319	353	279	208	191	492	831
12.1651	0	917	355	505	228	293	261	289	239	320	351	279	209	191	493	830
12.288	0	921	355	507	228	294	263	288	236	321	351	279	209	191	493	833
12.4109	0	930	356	508	231	295	263	290	239	323	353	280	209	193	495	829
12.5338	0	921	357	512	231	296	263	293	243	324	357	280	210	194	491	776
12.6566	0	926	358	513	231	297	263	292	242	326	358	281	213	196	489	724
12.7795	0	929	358	512	231	296	265	292	240	322	358	280	212	196	487	719
12.9024	0	924	356	506	229	294	264	290	240	317	355	275	211	193	484	712
13.0253	0	915	356	503	229	292	263	290	243	320	356	276	210	190	485	713
13.1482	0	929	361	506	229	290	262	287	240	321	355	278	209	191	492	763
13.271	0	928	363	509	229	293	264	289	237	323	358	278	208	195	494	789
13.3939	0	923	364	512	230	295	263	292	242	323	363	279	209	197	495	796
13.5168	0	914	365	514	232	297	266	296	247	326	367	281	210	197	498	797
13.6397	0	923	365	510	231	296	266	297	244	322	363	280	209	196	497	797
13.7626	0	926	368	507	229	294	266	296	241	319	359	278	207	192	496	800
13.8854	0	927	371	508	227	293	266	298	244	318	361	278	208	193	496	797
14.0083	0	915	372	507	227	293	265	299	247	320	365	281	208	194	498	792
14.1312	0	935	375	514	226	294	266	298	244	324	372	291	208	201	501	797
14.2541	0	934	372	515	231	298	267	299	244	323	373	293	209	206	502	795
14.377	0	928	371	513	231	297	269	300	247	321	374	292	208	205	503	794
14.4998	0	915	370	508	230	294	267	300	248	319	371	290	206	204	502	791
14.6227	0	934	370	507	230	293	266	297	244	320	369	289	206	202	503	791
14.7456	0	935	372	508	230	294	265	296	242	320	367	290	207	204	502	789
14.8685	0	929	364	510	231	295	266	296	244	321	368	291	208	204	501	789
14.9914	0	928	359	509	232	296	267	299	248	325	371	291	210	205	499	798
15.1142	0	938	368	510	232	299	271	300	247	326	370	292	209	203	503	805
15.2371	0	928	373	512	229	296	268	296	244	320	366	290	206	202	505	804
15.36	0	921	364	505	231	294	267	297	245	318	366	289	206	203	502	807
15.4829	0	916	368	508	231	295	267	298	248	320	367	289	207	202	504	802
15.6058	0	930	370	511	231	296	267	298	245	323	367	290	207	203	503	801
15.7286	0	922	371	515	232	298	267	298	245	324	368	291	208	203	503	805
15.8515	0	922	371	515	232	300	269	299	249	323	368	292	208	203	503	810
15.9744	0	921	367	509	232	296	267	298	250	319	365	288	208	200	501	810
16.0973	0	932	367	507	231	295	266	296	244	317	362	285	206	200	501	808
16.2202	0	917	369	509	231	295	267	295	244	319	362	286	207	199	502	806
16.343	0	922	370	511	231	297	266	298	248	320	364	287	208	200	501	807
16.4659	0	924	372	515	232	299	267	300	250	324	367	289	209	201	501	806
16.5888	0	931	373	517	232	299	269	299	248	325	367	289	209	202	501	806
16.7117	0	920	370	511	231	296	268	298	245	319	362	286	208	200	500	803
16.8346	0	920	368	507	230	295	266	298	249	316	361	283	208	199	498	805
16.9574	0	920	369	510	232	296	266	298	248	319	361	284	208	198	500	804
17.0803	0	931	371	512	231	297	266	299	244	320	361	285	208	199	501	803
17.2032	0	922	373	514	232	299	267	300	246	323	363	286	208	200	501	803
17.3261	0	925	373	517	234	301	267	302	251	324	368	287	209	202	503	807
17.449	0	919	374	515	234	300	271	304	252	321	367	286	209	203	502	802
17.5718	0	926	372	511	233	296	269	301	247	318	364	284	208	201	501	802
17.6947	0	916	373	509	232	296	267	300	245	318	363	283	208	201	500	800
17.8176	0	919	373	512	232	296	266	301	249	320	365	283	207	201	501	801
17.9405	0	916	375	514	233	298	267	303	251	322	367	285	208	202	502	800
18.0634	0	927	375	516	235	299	268	303	247	324	369	287	209	205	502	801
18.1862	0	919	376	519	235	302	270	304	248	326	371	288	210	206	503	804
18.3091	0	917	372	512	234	299	270	304	253	321	367	285	208	203	501	801
18.432	0	911	370	510	233	297	268	303	252	320	365	283	207	200	500	799
18.5549	0	930	372	511	233	297	267	301	247	320	364	283	207	201	501	798
18.6778	0	915	373	514	234	298	268	302	248	321	365	285	208	202	502	798
18.8006	0	916	374	515	235	300	268	306	253	323	369	286	209	203	503	799
18.9235	0	918	374	519	235	302	269	308	255	327	371	288	210	204	504	799
19.0464	0	935	378	520	234	304	272	308	252	327	372	290	210	203	505	800
19.1693	0	930	387	514	228	300	272	305	249	320	376	305	207	206	508	806
19.2922	1	928	399	514	224	297	269	307	254	320	391	335	205	215	515	813
19.415	0	926	404	519	221	297	270	309	255	321	396	346	204	220	519	811
19.5379	0	945	400	524	225	298	270	310	251	324	400	346	204	225	520	808
19.6608	0	931	388	524	236	302	271	311	252	325	405	337	203	227	521	798
19.7837	0	923	386	525	238	303	272	316	258	326	409	336	205	230	522	800
19.9066	0	922	388	526	239	305	275	318	259	327	408	337	205	229	524	798
20.0294	0	943	389	521	234	301	274	316	252	322	403	339	204	229	524	802
20.1523	0	936	391	520	232	300	273	316	253	322	403	341	203	229	523	804
20.2752	0	918	389	522	234	301	273	319	258	323	407	338	204	231	524	802
20.3981	0	925	388	521	236	301	272	320	258	325	407	337	204	231	524	801
20.521	0	943	387	525	238	303	274	319	256	327	407	337	204	231	525	800
20.6438	0	936	389	526	238	305	276	321	257	328	409	338	205	232	524	803
20.7667	0	926	390	524	237	305	277	323	262	327	408	339	204	230	525	805
20.8896	0	932	389	520	235	300	275	321	261	324	405	337	204	230	525	802
21.0125	0	943	387	520	235	301	275	320	255	323	404	333	204	230	523	799
21.1354	0	936	386	518	236	303	274	320	257	323	404	331	205	229	521	797
21.2582	0	931	386	521	236	302	275	323	263	327	406	332	205	228	518	791
21.3811	0	932	386	523	238	304	276	323	262	330	405	331	207	227	516	788
21.504	0	944	388	525	235	306	278	323	258	331	403	332	208	224	514	789
21.6269	0	938	386	517	236	302	279	322	260	324	401	327	206	224	512	785
21.7498	0	932	382	515	235	300	276	321	263	325	398	324	207	221	512	782
21.8726	0	935	380	515	234	300	276	320	261	326	396	322	207	221	512	782
21.9955	0	943	380	516	234	301	275	318	256	327	395	323	207	222	514	784
22.1184	0	939	381	519	234	302	278	320	260	329	396	324	206	222	514	785
22.2413	0	929	382	522	236	303	276	322	265	331	399	325	207	222	514	784
22.3642	0	929	382	523	236	303	279	322	263	331	398	326	207	222	514	785
22.487	0	938	380	515	234	300	278	318	256	326	391	321	205	220	514	782
22.6099	0	938	379	513	232	299	278	317	258	325	391	318	205	218	512	785
22.7328	0	933	381	514	231	299	276	317	262	326	390	319	205	216	512	782
22.8557	0	929	380	517	231	300	275	317	259	329	389	321	206	217	511	781
22.9786	0	936	380	519	232	300	276	316	256	331	391	321	206	218	513	780
23.1014	0	935	380	521	233	302	277	319	259	332	392	321	206	218	512	785
23.2243	0	928	380	521	233	303	278	320	265	331	394	320	207	218	512	782
23.3472	0	928	379	514	231	299	278	316	259	327	388	317	206	215	511	783
23.4701	0	937	378	515	229	298	276	314	255	327	385	316	205	214	510	782
23.593	0	933	376	515	230	299	276	315	257	328	386	316	205	215	510	783
23.7158	0	925	378	518	230	299	276	316	262	331	388	317	206	215	509	783
23.8387	0	931	381	519	229	301	277	317	258	333	388	319	207	214	511	786
23.9616	0	937	382	524	229	303	277	317	257	333	390	320	208	217	511	789
24.0845	0	931	380	523	232	304	279	319	260	331	394	321	207	217	511	787
24.2074	0	922	378	517	231	301	277	319	262	327	388	318	206	217	511	782
24.3302	0	932	378	517	230	300	278	317	257	327	387	318	206	216	511	783
24.4531	0	935	380	517	231	300	277	316	255	329	387	317	205	217	512	785
24.576	0	930	381	519	232	302	277	319	259	331	390	318	206	218	512	786
24.6989	0	920	381	521	231	303	277	320	262	333	392	319	206	217	512	782
24.8218	0	938	382	523	233	304	278	322	260	335	393	320	207	219	513	786
24.9446	0	936	383	522	232	304	280	319	258	331	391	321	206	219	513	784
25.0675	0	931	381	517	231	300	279	319	259	326	388	316	205	218	512	787
25.1904	0	921	382	517	231	301	277	320	262	329	389	316	205	217	512	784
25.3133	0	937	384	519	231	302	277	318	259	332	388	316	205	217	513	785
25.4362	0	933	384	521	232	302	279	319	256	333	391	318	205	217	514	786
25.559	0	931	384	523	232	303	278	321	261	333	393	320	206	219	514	787
25.6819	0	932	385	524	234	306	279	323	264	335	396	320	206	219	514	788
25.8048	0	939	385	521	234	303	280	321	259	332	390	318	205	219	514	787
25.9277	0	930	384	517	232	302	278	317	256	329	387	315	205	215	512	789
26.0506	0	932	387	516	229	301	278	318	260	329	387	316	204	215	512	789
26.1734	0	932	385	516	232	301	279	320	263	331	389	316	204	215	513	786
26.2963	0	942	384	519	231	302	278	319	259	333	389	318	205	216	513	787
26.4192	0	930	385	521	232	302	281	318	256	333	390	318	205	218	514	787
26.5421	0	929	386	522	233	305	280	320	260	334	393	319	205	219	514	789
26.665	0	930	385	519	232	303	281	320	262	331	390	316	205	218	514	787
26.7878	0	945	383	513	231	300	280	318	257	329	387	315	204	215	513	787
26.9107	0	929	382	513	230	300	280	315	255	330	385	313	203	215	512	783
27.0336	0	927	385	514	229	300	279	316	258	331	385	314	204	212	512	785
27.1565	0	931	385	518	228	300	279	318	261	332	386	316	205	212	512	787
27.2794	0	942	383	518	230	302	280	317	257	335	388	316	205	216	512	785
27.4022	0	928	385	521	232	303	279	317	256	335	389	317	205	218	514	785
27.5251	0	930	384	518	232	304	282	317	259	331	387	315	205	217	513	787
27.648	0	928	382	513	229	300	278	316	260	330	385	311	203	215	511	784
27.7709	0	936	381	512	230	299	279	314	254	330	381	311	204	213	511	783
27.8938	0	923	381	513	230	298	279	313	252	331	382	311	204	214	511	781
28.0166	0	928	382	514	230	300	278	315	258	333	384	311	204	215	511	783
28.1395	0	930	382	517	230	301	279	316	261	334	386	313	205	215	513	783
28.2624	0	938	382	520	231	302	278	317	256	335	387	315	205	218	513	786
28.3853	0	927	383	520	230	302	281	315	256	333	386	314	204	216	514	785
28.5082	0	927	381	514	230	300	279	315	258	329	383	310	204	215	511	787
28.631	0	928	381	511	229	299	279	316	258	332	383	310	204	213	511	785
28.7539	0	937	383	514	226	299	279	312	254	332	381	310	204	212	513	789
28.8768	0	928	381	515	227	300	280	313	252	333	382	312	204	215	512	786
28.9997	0	928	381	516	229	301	280	315	258	333	386	312	205	216	513	790
29.1226	0	927	381	518	229	302	279	317	260	335	388	314	205	216	515	789
29.2454	0	937	383	520	231	302	281	317	257	335	388	315	204	218	515	792
29.3683	0	929	380	514	229	300	280	315	254	329	383	312	202	217	514	793
29.4912	0	927	381	511	228	298	280	315	257	330	384	311	203	216	514	792
29.6141	0	926	379	513	228	298	280	316	260	332	385	311	203	215	513	790
29.737	0	935	380	516	229	299	280	314	255	335	385	312	203	216	515	791
29.8598	0	928	382	517	229	300	280	315	254	333	385	313	203	218	514	792
29.9827	0	931	383	519	230	301	281	318	260	335	390	315	205	218	515	795
30.1056	0	928	383	522	230	303	282	319	262	336	391	316	205	219	515	795
30.2285	0	934	382	514	230	301	283	316	256	330	387	314	203	216	514	794
30.3514	0	931	387	513	225	297	280	313	254	329	382	313	202	213	513	799
30.4742	0	932	382	512	226	298	282	315	258	329	386	313	203	215	512	795
30.5971	0	925	381	512	227	298	280	315	260	333	387	314	203	216	513	792
30.72	0	935	382	516	228	298	280	314	256	335	388	315	203	218	514	792
30.8429	0	926	382	517	229	299	281	315	255	335	390	315	203	219	515	795
30.9658	0	931	382	519	229	301	282	318	261	335	392	317	203	220	516	795
31.0886	0	925	382	517	230	301	283	318	262	333	391	316	203	219	515	794
31.2115	0	936	384	513	227	298	281	314	255	329	387	314	204	216	513	796
31.3344	0	927	382	512	225	296	281	313	254	331	386	315	203	216	512	794
31.4573	0	927	380	511	228	297	282	315	260	330	388	315	203	217	512	792
31.5802	0	922	380	514	228	299	281	316	260	334	389	316	204	218	512	793
31.703	0	943	381	517	228	299	281	315	256	336	390	316	204	219	514	792
31.8259	0	929	382	519	230	300	281	316	256	336	391	318	204	220	514	794
31.9488	0	928	382	520	230	303	283	318	262	335	395	319	204	221	514	796
32.0717	0	923	380	514	229	299	280	318	261	330	391	316	203	220	513	793
32.1946	0	941	382	514	229	297	281	316	254	329	389	315	203	218	513	794
32.3174	0	926	381	514	229	299	282	316	255	332	388	315	202	218	513	796
32.4403	0	925	382	515	229	299	281	317	261	333	392	317	203	218	513	797
32.5632	0	926	383	518	230	301	280	319	261	336	393	318	203	219	514	796
32.6861	0	943	386	520	229	301	282	319	257	336	393	320	204	219	515	798
32.809	0	933	387	523	230	304	282	320	259	335	395	321	204	220	515	801
32.9318	0	927	385	517	229	301	281	320	262	331	394	319	204	220	513	800
33.0547	0	923	385	516	229	300	280	320	262	332	394	320	202	220	514	798
33.1776	0	944	388	517	227	300	281	318	258	332	391	321	203	217	514	803
33.3005	0	932	385	519	229	302	281	319	257	334	395	322	203	220	514	800
33.4234	0	928	385	520	231	303	281	322	263	334	398	322	204	222	514	799
33.5462	0	928	387	522	233	304	281	323	263	337	399	324	204	222	515	799
33.6691	0	946	387	525	234	306	284	324	259	336	400	324	204	224	516	801
33.792	0	931	387	517	233	303	284	322	258	330	398	322	202	222	515	801
33.9149	0	928	386	515	232	302	281	322	262	329	396	320	202	221	513	799
34.0378	0	928	387	516	231	301	281	322	263	331	396	321	203	220	514	799
34.1606	0	946	389	518	231	301	281	320	257	334	395	323	203	220	515	800
34.2835	0	934	390	520	232	304	282	322	259	334	399	325	203	221	515	803
34.4064	0	925	389	523	234	303	282	325	264	336	401	325	204	222	516	802
34.5293	0	931	389	525	235	305	283	325	263	338	402	326	205	224	516	800
34.6522	0	949	387	519	234	304	284	322	258	331	398	324	204	223	515	800
34.775	0	941	387	516	233	302	282	320	257	330	397	322	203	221	513	801
34.8979	0	924	387	515	232	302	281	321	262	331	396	322	203	221	513	798
35.0208	0	931	388	516	232	302	281	321	262	333	397	322	203	221	514	797
35.1437	0	947	387	519	233	303	281	320	258	334	397	323	203	221	514	797
35.2666	0	942	388	521	233	303	282	320	258	335	398	323	203	222	515	800
35.3894	0	926	389	523	235	305	282	324	264	336	401	323	204	222	516	800
35.5123	0	929	387	517	233	303	282	322	263	334	397	322	203	220	514	798
35.6352	0	948	386	515	233	300	281	319	255	330	394	318	203	219	513	799
35.7581	0	940	386	513	232	301	281	317	257	330	393	318	202	218	514	799
35.881	0	924	385	515	234	301	281	320	262	332	394	319	203	219	513	799
36.0038	0	930	384	518	232	301	280	320	259	334	397	320	203	220	515	799
36.1267	0	946	386	519	234	303	280	319	256	335	396	322	204	221	516	800
36.2496	0	941	386	521	235	305	281	321	259	335	399	321	204	221	516	802
36.3725	0	924	385	516	233	302	281	321	261	329	396	319	203	221	515	803
36.4954	0	928	384	514	234	300	280	319	259	330	395	318	203	219	514	801
36.6182	0	944	383	515	233	300	280	318	256	332	394	318	203	219	514	800
36.7411	0	938	384	516	233	302	280	319	257	331	393	319	203	219	515	802
36.864	0	923	384	517	234	301	280	320	260	332	396	320	204	220	514	800
36.9869	0	927	383	519	234	301	278	321	260	334	398	320	204	220	516	800
37.1098	0	943	384	520	235	303	281	319	257	334	397	320	205	221	515	802
37.2326	0	937	382	514	234	300	280	318	254	328	394	318	203	219	514	802
37.3555	0	923	382	514	233	298	279	318	260	329	394	317	203	218	513	802
37.4784	0	925	382	515	233	299	279	318	259	331	394	318	204	218	514	799
37.6013	0	942	382	516	233	300	279	317	254	333	394	318	204	219	513	799
37.7242	0	936	385	518	232	302	279	318	256	332	396	319	205	218	514	803
37.847	0	922	384	521	232	302	279	321	261	334	398	320	205	220	515	804
37.9699	0	928	386	519	232	302	280	320	260	332	396	320	205	219	514	804
38.0928	0	942	384	515	231	298	279	315	253	327	391	318	204	216	513	803
38.2157	0	935	381	511	232	298	278	316	254	328	391	316	203	215	513	802
38.3386	0	920	381	513	231	296	279	316	259	328	391	315	203	216	512	800
38.4614	0	926	382	515	231	297	278	316	258	332	392	316	204	216	514	798
38.5843	0	940	382	517	232	298	278	314	254	332	391	318	204	218	515	800
38.7072	0	931	382	519	232	300	279	317	255	332	394	319	205	219	514	802
38.8301	0	919	383	516	232	299	280	317	260	328	391	317	204	218	514	801
38.953	0	926	380	511	230	296	277	313	256	327	388	314	203	215	513	799
39.0758	0	937	379	511	230	295	278	311	251	328	384	313	203	212	512	797
39.1987	0	927	380	512	229	295	278	311	252	327	384	312	203	214	512	797
39.3216	0	914	381	514	228	295	279	313	257	330	386	314	203	215	513	797
39.4445	0	924	380	516	229	297	277	313	255	332	387	315	205	215	513	796
39.5674	0	937	381	518	230	299	278	313	252	331	387	316	205	217	514	799
39.6902	0	929	381	516	229	299	280	312	253	326	386	314	203	215	513	801
39.8131	0	913	380	511	228	294	276	312	256	325	383	311	203	212	512	798
39.936	0	922	380	511	227	293	276	309	255	327	381	310	203	211	511	794
40.0589	0	933	379	514	227	294	277	309	251	328	379	311	203	211	511	796
40.1818	0	926	380	515	226	296	277	310	251	328	380	311	203	212	512	797
40.3046	0	919	382	518	225	297	277	311	256	328	382	314	204	212	513	801
40.4275	0	922	383	520	229	299	276	314	256	332	386	315	205	215	514	798
40.5504	0	931	382	519	229	298	278	313	253	329	383	314	204	215	513	799
40.6733	0	927	381	515	227	297	277	312	251	324	380	310	204	212	512	802
40.7962	0	919	380	513	227	295	275	313	256	324	381	309	204	212	511	799
40.919	0	922	381	514	227	296	276	312	255	327	379	309	203	212	512	796
41.0419	0	931	382	516	226	296	277	311	251	328	380	312	204	212	512	798
41.1648	0	927	383	518	227	298	276	313	253	329	383	312	205	214	513	802
41.2877	0	919	383	519	228	299	277	316	258	330	386	314	205	215	514	801
41.4106	0	923	383	520	229	300	278	315	258	329	385	314	205	215	514	802
41.5334	0	930	381	515	228	298	276	313	252	325	382	312	204	214	514	802
41.6563	0	927	382	515	228	297	276	313	254	324	381	311	204	213	513	803
41.7792	0	919	383	515	228	298	275	316	258	325	382	312	203	213	514	802
41.9021	0	920	383	517	227	299	274	315	256	327	383	314	205	214	515	803
42.025	0	933	387	519	226	299	277	315	252	329	382	316	205	214	515	809
42.1478	0	932	386	522	228	301	276	317	255	329	388	317	204	218	516	807
42.2707	0	929	388	521	229	302	279	319	263	329	389	319	205	217	516	809
42.3936	0	924	388	517	225	298	276	316	256	323	384	318	204	214	515	812
42.5165	0	930	384	515	226	298	275	314	251	324	384	317	203	216	515	804
42.6394	0	931	384	514	227	297	275	316	256	323	385	316	203	217	516	805
42.7622	0	929	385	516	228	298	275	317	259	326	387	317	203	218	516	803
42.8851	0	927	385	519	228	300	275	317	258	328	388	319	204	220	516	804
43.008	0	934	385	521	229	300	275	317	254	329	389	320	204	221	518	808
43.1309	0	934	385	521	230	302	278	319	257	329	390	321	204	221	518	809
43.2538	0	924	384	514	228	298	276	318	261	324	388	317	204	219	517	805
43.3766	0	924	383	513	228	296	274	316	255	322	385	316	203	217	516	807
43.4995	0	935	383	512	227	296	273	314	252	324	383	316	203	218	516	806
43.6224	0	930	384	515	227	297	273	315	255	324	385	316	204	218	517	806
43.7453	0	922	384	518	228	298	273	316	259	327	388	318	205	220	518	805
43.8682	0	931	384	519	227	297	273	317	256	330	389	319	205	221	519	809
43.991	0	935	385	522	229	300	275	317	254	331	391	322	206	221	519	809
44.1139	0	927	384	517	228	299	278	316	256	324	389	318	204	221	518	808
44.2368	0	920	382	513	227	295	274	314	259	323	386	316	203	219	517	807
44.3597	0	931	381	513	226	295	273	313	254	323	386	316	204	219	516	807
44.4826	0	931	381	517	226	295	272	312	251	326	385	317	203	220	517	805
44.6054	0	927	381	519	227	297	273	314	256	327	388	317	205	220	517	807
44.7283	0	917	382	520	227	297	273	316	259	329	391	318	204	221	518	807
44.8512	0	932	383	521	227	299	274	316	256	332	393	320	206	223	518	808
44.9741	0	932	383	521	228	299	277	315	255	329	390	320	204	222	519	807
45.097	0	925	381	515	227	296	275	316	256	323	389	316	204	221	518	809
45.2198	0	925	380	515	225	296	274	315	259	325	388	316	205	221	517	808
45.3427	11	932	380	516	226	295	272	314	255	327	388	316	204	220	518	808
45.4656	0	926	381	518	226	295	273	314	253	327	389	315	204	222	518	809
45.5885	0	924	382	521	226	297	274	316	258	328	392	317	205	222	518	811
45.7114	0	925	382	523	227	298	274	318	261	331	393	318	204	223	520	809
45.8342	0	936	383	521	227	299	276	317	257	330	393	318	205	223	519	812
45.9571	0	924	381	518	226	295	275	315	253	326	390	315	204	222	518	810
46.08	0	922	382	517	225	295	274	316	257	325	390	315	203	221	517	812
46.2029	0	925	381	519	225	296	273	317	261	326	391	316	204	222	518	809
46.3258	0	936	381	521	226	297	273	317	257	328	393	319	205	223	518	810
46.4486	0	924	384	523	225	298	274	316	255	330	392	320	205	222	519	814
46.5715	0	922	383	525	227	300	275	319	260	331	396	320	205	224	520	814
46.6944	0	925	383	524	228	300	278	320	263	329	397	321	205	225	519	813
46.8173	0	937	379	517	228	296	276	317	256	325	392	318	205	223	519	811
46.9402	0	920	376	516	227	295	273	314	254	325	390	316	203	221	517	810
47.063	0	917	376	517	227	295	274	316	258	324	390	315	204	222	517	811
47.1859	0	919	376	519	226	296	273	316	260	327	392	317	205	221	517	809
47.3088	0	934	376	520	227	296	273	316	257	329	392	318	204	223	517	808
47.4317	0	918	376	521	228	296	274	316	255	330	393	318	206	223	517	809
47.5546	0	916	377	521	229	298	276	317	260	328	393	317	205	222	518	812
47.6774	0	917	374	515	227	294	274	315	260	325	390	313	203	220	516	808
47.8003	0	930	372	513	227	292	274	312	254	324	387	313	204	219	514	807
47.9232	0	914	372	514	226	292	272	311	252	325	386	312	204	219	514	807
48.0461	0	912	373	516	227	293	272	313	257	327	388	313	203	219	515	806
48.169	0	915	374	517	226	295	272	315	259	329	390	315	205	219	516	807
48.2918	0	929	375	521	226	296	273	315	256	331	391	316	205	221	517	807
48.4147	0	915	375	518	227	295	275	313	255	329	390	315	205	220	516	807
48.5376	0	911	372	513	226	294	274	314	256	323	387	311	204	217	514	807
48.6605	0	914	371	512	226	292	272	312	258	325	386	311	204	217	514	805
48.7834	0	925	372	512	225	291	272	311	252	326	386	312	204	218	514	804
48.9062	0	912	372	514	224	294	272	310	250	328	384	312	205	218	513	804
49.0291	0	911	373	516	226	295	271	313	255	328	387	313	205	219	514	806
49.152	0	917	375	518	225	296	273	315	258	330	390	314	205	219	515	804
49.2749	0	927	372	514	227	293	273	312	254	325	384	312	204	217	514	804
49.3978	0	913	372	510	225	292	271	308	250	324	383	310	203	215	513	804
49.5206	0	911	373	510	224	292	272	309	254	324	383	310	204	216	512	804
49.6435	0	915	372	512	224	292	271	311	257	326	383	311	204	215	512	802
49.7664	0	927	376	515	223	294	271	310	252	328	382	314	205	214	513	806
49.8893	0	915	376	516	224	295	272	310	249	329	385	314	205	218	514	803
50.0122	0	915	376	516	227	296	273	311	254	327	387	314	205	217	513	805
50.135	0	916	372	509	225	292	271	310	255	324	383	311	204	215	511	802
50.2579	0	923	371	507	224	290	270	307	250	324	379	309	203	213	510	798
50.3808	0	913	372	508	225	291	270	306	247	324	378	309	203	212	511	797
50.5037	0	913	373	511	224	292	271	308	252	326	380	311	203	213	511	796
50.6266	0	915	374	511	225	292	270	309	255	328	381	311	203	215	512	796
50.7494	0	923	374	515	226	295	271	308	251	329	382	313	205	216	512	799
50.8723	0	914	374	511	225	292	272	307	248	325	379	310	203	214	511	798
50.9952	0	913	372	505	224	290	271	305	248	321	377	307	202	211	509	797
51.1181	0	912	371	504	223	289	268	304	251	324	377	306	202	210	510	791
51.241	0	920	372	507	224	288	269	304	247	327	375	306	203	210	510	791
51.3638	0	914	373	509	224	291	270	303	245	328	375	308	203	212	510	794
51.4867	0	914	373	510	224	291	269	304	249	327	379	309	203	214	510	795
51.6096	0	915	376	513	224	294	271	308	253	329	381	310	204	214	512	795
51.7325	0	921	374	508	225	291	269	304	247	326	376	308	203	213	510	797
51.8554	0	918	371	504	223	290	268	302	243	323	373	305	202	210	510	795
51.9782	0	913	374	504	221	289	268	302	247	323	373	305	202	209	510	795
52.1011	0	914	373	506	222	289	269	305	249	326	374	306	202	210	510	794
52.224	0	919	374	508	222	291	269	304	245	327	375	309	203	210	511	797
52.3469	0	920	375	511	223	291	268	302	244	328	376	310	204	213	513	797
52.4698	0	914	375	513	224	293	270	307	249	327	381	312	203	215	515	800
52.5926	0	904	372	508	223	291	270	306	251	324	378	309	203	215	512	798
52.7155	0	917	372	504	222	289	269	303	245	322	375	307	202	212	512	798
52.8384	0	918	372	505	222	288	269	301	243	323	374	306	202	212	512	797
52.9613	0	913	373	507	221	288	270	304	247	324	375	307	201	213	513	797
53.0842	0	904	373	509	221	289	270	304	250	326	376	308	203	214	514	797
53.207	0	919	374	511	222	291	270	305	247	328	378	310	205	216	515	799
53.3299	0	918	375	512	225	292	272	305	246	328	379	310	203	216	516	803
53.4528	0	913	372	507	222	289	269	303	247	322	376	308	203	215	514	802
53.5757	0	902	371	505	221	287	269	303	250	323	376	306	202	212	514	798
53.6986	0	916	370	506	220	287	269	301	246	324	375	306	203	214	513	799
53.8214	0	916	372	507	220	289	270	301	244	325	374	308	203	214	515	798
53.9443	0	912	374	509	220	290	269	303	247	325	376	309	203	215	515	803
54.0672	0	903	374	511	221	291	269	305	251	328	380	311	204	215	516	802
54.1901	0	915	376	515	220	292	271	304	249	329	379	312	205	215	516	804
54.313	0	916	373	508	219	290	270	301	245	322	375	308	203	213	514	805
54.4358	0	910	372	504	217	285	270	300	246	320	373	306	202	211	513	805
54.5587	0	904	369	504	219	286	269	301	250	322	374	306	202	212	514	797
54.6816	0	912	371	506	218	286	268	300	246	324	373	307	203	212	513	798
54.8045	0	914	372	507	219	287	268	299	244	326	375	310	204	214	515	801
54.9274	0	911	373	510	220	289	270	301	247	326	378	310	204	216	516	801
55.0502	0	907	373	512	221	293	270	306	252	327	380	312	205	216	516	803
55.1731	0	910	371	506	220	288	270	302	248	323	377	310	203	216	515	804
55.296	0	915	370	503	220	286	268	299	243	320	373	306	202	213	514	801
55.4189	0	912	371	502	219	286	268	299	247	320	374	306	202	213	514	801
55.5418	0	905	371	505	220	287	267	301	250	321	375	307	203	213	514	798
55.6646	0	909	372	508	220	288	268	301	247	324	377	308	203	214	514	799
55.7875	0	916	373	510	221	289	269	301	244	325	377	309	204	216	515	801
55.9104	0	915	374	512	222	292	269	304	248	326	381	311	205	217	515	804
56.0333	0	910	373	510	222	291	272	305	252	323	379	310	204	217	516	802
56.1562	0	909	372	505	222	288	269	303	248	320	377	308	204	215	514	802
56.279	0	918	371	505	221	287	267	300	243	319	375	307	203	214	513	803
56.4019	0	914	374	505	222	288	267	303	246	320	377	308	202	214	514	802
56.5248	0	912	374	509	222	289	266	305	251	323	380	309	204	214	515	801
56.6477	0	912	375	511	222	291	267	306	249	325	381	311	204	218	515	802
56.7706	0	920	376	514	224	293	269	306	247	326	383	313	204	219	516	805
56.8934	0	920	377	514	225	294	271	308	251	325	385	313	204	219	517	807
57.0163	0	917	375	509	223	292	268	310	253	320	384	310	204	219	516	805
57.1392	0	913	376	507	224	291	267	309	249	320	381	310	203	218	515	804
57.2621	0	919	376	509	223	292	267	307	246	320	380	310	203	218	515	803
57.385	0	922	377	510	225	292	267	310	249	322	383	310	204	218	516	806
57.5078	0	918	378	512	225	294	267	312	255	324	386	313	203	219	516	805
57.6307	0	915	380	514	227	296	269	312	252	327	388	314	205	220	517	805
57.7536	0	926	381	516	226	298	271	311	250	326	386	315	204	219	517	810
57.8765	0	923	378	510	226	294	270	311	251	319	384	313	203	219	517	808
57.9994	0	920	379	507	226	292	267	314	254	319	385	311	203	219	516	804
58.1222	0	919	378	509	226	292	267	311	252	321	384	311	202	218	516	805
58.2451	0	926	380	511	227	293	267	311	248	323	385	313	204	219	516	805
58.368	0	925	381	514	227	295	268	312	251	323	387	313	204	221	517	808
58.4909	0	924	380	515	228	297	269	314	257	326	391	315	204	222	517	807
58.6138	0	922	382	517	229	297	271	316	255	327	390	316	205	222	519	807
58.7366	0	928	379	511	228	294	270	312	250	321	386	313	204	221	518	808
58.8595	0	926	379	507	226	293	269	312	252	318	384	310	203	219	516	807
58.9824	0	922	380	507	227	292	268	313	255	319	384	310	203	218	517	805
59.1053	0	921	380	510	226	292	268	313	252	321	384	312	203	218	517	806
59.2282	0	930	381	512	226	294	268	310	250	324	384	312	204	221	518	806
59.351	0	928	382	514	227	295	269	312	253	325	387	313	204	220	518	809
59.4739	0	922	382	517	229	296	270	315	258	327	389	315	205	221	519	807
59.5968	0	921	382	516	228	296	272	313	255	325	388	315	205	221	520	808
59.7197	0	930	381	510	227	293	270	310	251	320	384	311	204	220	517	807
59.8426	0	927	380	507	225	290	268	310	253	319	382	309	203	218	517	809
59.9654	0	919	380	508	225	291	268	310	255	320	382	310	203	218	518	805
60.0883	0	926	381	511	226	292	267	309	252	323	383	311	204	219	518	806
60.2112	0	931	381	514	226	292	269	310	250	325	384	312	204	221	518	808
60.3341	0	925	381	516	227	293	269	311	254	326	386	313	205	220	520	810
60.457	0	920	381	519	227	296	271	315	260	328	389	314	205	222	521	810
60.5798	0	926	380	513	228	294	272	313	256	323	385	312	204	221	520	809
60.7027	0	929	379	509	225	291	270	310	251	321	382	309	204	218	519	810
60.8256	0	923	379	510	224	290	270	310	254	320	383	309	204	218	520	810
60.9485	0	916	379	512	224	291	269	311	257	322	384	310	203	219	519	808
61.0714	0	927	378	514	225	292	269	310	254	325	384	311	204	219	520	809
61.1942	0	929	378	515	224	293	270	310	251	326	385	312	205	221	519	809
61.3171	0	925	380	519	226	295	271	313	257	327	388	313	206	221	520	812
61.44	0	913	377	513	226	293	272	313	259	324	386	311	205	220	520	808
61.5629	0	925	375	510	225	290	271	310	253	321	382	308	203	218	518	809
61.6858	0	925	377	511	223	290	270	307	250	321	380	309	204	216	517	808
61.8086	0	920	375	511	223	290	269	309	254	322	381	309	204	217	517	810
61.9315	0	911	376	514	224	292	270	311	258	325	384	311	204	218	518	807
62.0544	0	925	377	515	225	292	270	311	255	327	384	311	205	219	519	808
62.1773	0	923	377	518	224	295	271	311	253	328	386	313	206	220	519	809
62.3002	0	919	376	514	226	295	275	312	255	324	386	311	206	219	519	811
62.423	0	917	373	509	224	290	270	311	258	321	383	308	204	218	517	807
62.5459	0	922	372	507	224	289	270	308	251	321	379	308	204	216	517	808
62.6688	0	918	372	509	222	289	268	306	250	322	379	307	203	216	516	805
62.7917	0	915	373	510	222	290	268	308	254	323	380	309	204	216	516	807
62.9146	0	915	374	514	224	292	269	310	258	325	383	311	205	218	518	806
63.0374	0	927	375	516	224	294	269	310	254	328	384	312	205	218	518	806
63.1603	0	916	375	517	225	295	272	311	252	327	384	313	205	219	518	808
63.2832	0	914	373	510	224	292	271	310	253	321	382	308	203	217	517	807
63.4061	0	916	371	508	223	290	269	309	256	321	380	307	204	215	516	805
63.529	0	925	372	508	223	290	267	307	252	323	379	308	203	215	515	805
63.6518	0	913	372	511	224	291	268	308	249	323	379	309	204	216	514	804
63.7747	0	911	373	511	224	293	268	310	254	325	381	310	203	218	516	808
63.8976	0	916	374	516	225	294	268	312	258	327	385	311	205	218	517	806
64.0205	0	928	376	518	225	296	269	312	254	329	385	314	206	218	517	808
64.1434	0	914	376	516	225	295	273	311	253	326	383	313	205	217	517	809
64.2662	0	912	373	510	225	293	271	311	253	321	383	309	204	218	516	808
64.3891	0	914	372	510	225	292	269	312	257	323	382	310	203	218	516	804
64.512	0	929	373	511	227	294	269	311	252	324	382	310	205	218	516	806
64.6349	0	914	374	515	227	295	269	311	251	326	383	312	205	218	515	809
64.7578	0	914	376	516	228	297	269	314	256	327	386	313	204	219	518	809
64.8806	0	917	375	518	230	298	271	316	260	329	389	315	206	221	518	808
65.0035	0	928	377	518	230	299	274	315	256	328	388	315	206	221	519	809
65.1264	0	916	375	513	229	296	272	314	253	323	384	313	205	220	517	809
65.2493	0	918	376	512	230	295	271	315	257	323	386	312	204	221	518	810
65.3722	0	921	377	514	229	297	271	317	260	324	387	312	205	221	517	809
65.495	0	930	377	516	231	297	270	316	256	326	388	315	206	221	517	811
65.6179	0	918	379	518	230	298	272	317	254	328	388	316	206	223	519	809
65.7408	0	924	380	521	232	300	272	320	259	329	392	318	206	223	519	812
65.8637	0	925	381	523	232	302	274	322	264	331	393	319	206	224	520	813
65.9866	0	932	379	515	232	299	274	320	256	325	389	316	206	224	520	812
66.1094	0	922	378	514	231	297	272	317	255	323	386	313	204	222	519	810
66.2323	0	925	379	514	230	295	272	318	260	323	387	312	205	222	519	813
66.3552	0	927	379	515	230	297	271	319	261	325	388	314	205	222	518	811
66.4781	0	934	381	516	231	298	270	318	257	328	389	316	206	223	519	811
66.601	0	924	382	519	232	300	271	318	256	328	390	317	206	224	520	814
66.7238	0	929	387	521	229	301	274	320	261	330	392	319	206	221	521	819
66.8467	0	929	384	518	230	299	275	320	263	326	391	317	205	223	520	815
66.9696	0	935	380	513	230	297	273	317	256	323	387	315	205	221	519	813
67.0925	0	926	381	513	229	296	272	316	255	323	384	314	204	221	519	812
67.2154	0	929	381	513	229	296	271	317	259	324	386	313	204	221	520	813
67.3382	0	930	382	517	229	296	271	318	261	326	389	315	204	223	521	812
67.4611	0	937	383	519	230	298	272	317	258	329	389	317	206	223	522	812
67.584	0	929	383	521	231	300	273	318	256	329	390	318	206	224	522	813
67.7069	0	929	382	518	232	300	275	318	261	326	389	315	205	224	522	814
67.8298	0	928	381	512	229	295	273	317	262	325	387	313	204	222	520	814
67.9526	0	937	380	513	229	295	272	315	255	323	384	313	204	222	519	812
68.0755	0	927	380	515	228	295	272	313	254	324	384	313	204	221	520	812
68.1984	0	927	381	516	228	296	272	316	259	326	387	314	205	222	520	814
68.3213	0	928	382	519	228	297	273	318	262	329	389	315	205	222	522	814
68.4442	0	936	383	520	230	298	272	317	257	330	389	317	206	223	522	812
68.567	0	928	382	518	230	299	275	315	256	327	387	316	206	223	520	813
68.6899	0	927	380	512	228	297	272	316	259	324	385	313	204	221	519	815
68.8128	0	926	379	514	228	294	273	314	261	325	384	312	204	220	520	812
68.9357	0	935	379	515	228	295	272	314	256	326	384	313	205	221	520	813
69.0586	0	926	380	517	228	296	272	313	253	328	384	314	205	221	520	815
69.1814	0	929	381	519	228	297	272	316	259	328	387	315	205	222	520	815
69.3043	0	927	382	521	230	299	274	317	262	330	389	316	206	223	521	813
69.4272	0	932	379	514	228	297	275	314	255	326	384	314	204	221	520	816
69.5501	0	927	382	511	225	294	272	310	254	324	380	312	205	216	518	819
69.673	0	927	379	511	224	292	272	311	257	324	379	313	203	217	518	814
69.7958	0	921	378	514	226	293	272	312	258	326	382	314	204	219	518	811
69.9187	0	937	378	515	226	294	272	311	254	328	383	314	205	220	519	811
70.0416	0	923	379	517	227	295	273	312	253	329	384	315	204	221	520	812
70.1645	0	925	379	517	227	297	274	313	259	328	385	316	205	220	521	814
70.2874	0	919	376	511	227	293	274	311	258	325	382	313	204	219	518	811
70.4102	0	935	374	507	225	290	271	306	251	323	377	309	203	216	517	809
70.5331	0	915	375	507	225	290	272	305	251	325	376	309	204	215	515	808
70.656	0	918	374	508	223	290	272	307	254	328	376	308	203	216	516	808
70.7789	0	915	374	510	223	291	273	307	256	329	376	310	204	217	517	804
70.9018	0	934	373	513	223	292	272	306	251	331	377	311	205	217	517	805
71.0246	0	917	378	513	220	293	274	305	251	329	376	312	204	214	516	813
71.1475	0	914	377	508	217	288	272	302	253	324	372	309	203	209	514	813
71.2704	0	910	370	503	219	285	271	300	252	326	371	308	203	212	513	802
71.3933	0	925	367	503	218	286	271	299	247	327	369	307	203	211	512	799
71.5162	0	911	367	505	219	286	271	298	246	329	369	307	202	212	513	798
71.639	0	906	367	507	219	286	271	301	250	330	370	308	202	214	514	799
71.7619	0	903	368	508	218	287	271	302	252	330	372	310	204	215	514	800
71.8848	0	921	367	509	219	288	273	299	247	329	371	309	203	214	513	800
72.0077	0	905	363	502	217	286	271	296	244	325	367	303	202	212	511	799
72.1306	0	900	361	499	217	283	269	296	247	325	366	302	202	210	511	795
72.2534	0	900	361	500	216	282	269	295	247	328	365	302	202	209	510	793
72.3763	0	915	361	502	215	282	270	294	242	330	363	303	202	210	510	794
72.4992	0	898	360	505	217	284	270	295	243	329	366	304	202	211	510	795
72.6221	0	899	362	508	217	286	270	297	248	331	369	306	203	212	511	797
72.745	0	897	359	503	216	285	270	296	247	328	366	304	202	210	510	795
72.8678	0	912	356	497	215	281	269	290	240	324	361	301	202	208	508	792
72.9907	0	898	355	497	213	279	268	290	239	326	362	299	201	208	509	790
73.1136	0	893	356	498	214	280	268	291	244	328	363	300	202	209	509	790
73.2365	0	892	356	501	213	281	267	292	245	330	364	303	203	210	510	789
73.3594	0	911	359	506	214	284	268	292	241	331	365	304	202	212	511	792
73.4822	0	900	360	506	216	286	270	293	242	330	368	306	203	212	511	796
73.6051	0	892	356	500	215	283	268	293	245	324	366	302	202	210	510	793
73.728	0	889	353	496	213	279	266	290	243	324	363	300	201	208	509	789
73.8509	0	908	353	495	213	278	266	288	238	326	361	299	201	206	508	787
73.9738	0	895	354	497	214	280	267	288	239	327	361	301	201	208	509	790
74.0966	0	891	356	499	213	282	266	292	245	327	365	303	202	210	510	791
74.2195	0	892	359	504	212	283	266	293	244	329	368	306	203	211	510	792
74.3424	0	909	358	507	216	285	268	293	240	329	369	307	203	213	511	794
74.4653	0	900	356	499	215	283	267	290	239	323	366	304	201	211	510	795
74.5882	0	890	354	495	214	280	266	291	244	322	365	302	201	210	510	792
74.711	0	890	355	497	214	280	265	290	243	324	365	302	201	210	510	789
74.8339	0	911	356	499	215	281	266	291	239	326	365	303	201	210	510	791
74.9568	0	901	358	502	215	283	267	291	240	327	368	305	202	212	511	792
75.0797	0	894	359	504	217	285	266	294	247	328	371	308	202	214	513	795
75.2026	0	895	362	507	217	286	267	297	247	330	374	309	203	215	513	795
75.3254	0	913	359	502	217	284	268	294	242	325	371	306	203	214	512	798
75.4483	0	910	358	499	216	282	266	293	240	321	369	304	201	213	513	797
75.5712	0	895	359	499	216	282	264	295	246	322	370	304	202	213	513	797
75.6941	0	897	361	502	217	283	265	296	247	324	372	307	203	214	514	795
75.817	0	916	362	505	217	285	266	296	242	327	373	308	203	216	515	797
75.9398	0	908	364	508	219	287	268	298	244	327	376	309	204	217	516	803
76.0627	0	898	365	510	220	290	267	302	250	327	381	312	204	219	517	804
76.1856	0	903	365	507	220	288	270	302	250	326	378	311	204	219	517	803
76.3085	0	919	364	503	220	285	267	299	244	322	375	308	203	218	517	805
76.4314	0	910	365	504	218	286	267	300	245	321	375	309	203	216	517	807
76.5542	0	903	368	506	217	287	267	302	250	322	376	309	202	216	516	809
76.6771	0	905	368	509	220	288	267	303	250	326	379	312	204	218	518	807
76.8	0	924	370	511	220	290	269	303	247	328	380	313	205	219	518	810
76.9229	0	917	372	515	219	291	270	304	248	329	382	315	204	220	519	814
77.0458	0	906	368	508	222	290	272	306	253	324	382	313	205	221	519	811
77.1686	0	908	367	505	221	287	269	304	251	323	380	311	203	219	518	809
77.2915	0	924	369	505	221	286	269	301	247	322	377	311	203	219	519	809
77.4144	0	916	369	508	222	288	269	303	247	323	378	311	203	220	519	812
77.5373	0	908	371	510	222	289	269	306	252	325	380	312	205	220	520	811
77.6602	0	910	372	513	223	290	269	306	252	328	383	314	204	222	521	812
77.783	0	927	373	515	224	291	271	306	250	330	383	316	205	223	522	815
77.9059	0	919	372	512	224	290	274	306	251	325	382	314	205	223	521	817
78.0288	0	910	369	506	220	289	269	304	253	322	380	310	203	220	520	816
78.1517	0	909	370	505	221	286	269	302	251	322	378	310	203	219	520	814
78.2746	0	925	370	507	220	286	269	299	246	323	377	310	203	218	520	813
78.3974	0	918	374	509	220	287	269	301	248	325	377	312	204	218	520	817
78.5203	0	910	373	512	220	288	269	303	254	326	380	313	204	221	522	816
78.6432	0	911	374	513	220	290	271	306	254	330	383	316	205	222	522	815
78.7661	0	928	376	515	221	292	274	305	251	328	382	317	206	221	522	817
78.889	0	918	371	507	221	288	272	302	249	322	379	313	204	221	521	818
79.0118	0	909	370	505	221	286	269	303	254	321	378	310	203	220	521	815
79.1347	0	908	370	506	221	286	269	302	252	324	379	312	203	220	520	813
79.2576	0	925	371	509	221	287	268	301	249	326	378	312	205	220	521	814
79.3805	0	913	373	512	221	289	270	302	249	327	380	313	204	223	522	817
79.5034	0	910	373	514	222	290	270	306	256	328	384	314	205	223	521	818
79.6262	0	911	374	516	224	292	271	307	256	331	386	317	206	224	523	815
79.7491	0	926	372	513	223	291	273	306	252	326	383	315	205	224	523	815
79.872	0	915	371	509	222	289	270	305	251	322	382	312	204	223	522	818
79.9949	0	910	370	508	222	289	270	307	255	323	382	313	204	222	521	817
80.1178	0	910	372	510	222	289	269	307	255	324	383	313	204	222	521	814
80.2406	0	928	373	512	223	291	271	307	251	327	382	314	205	223	521	817
80.3635	0	917	375	515	224	293	271	309	252	329	385	315	205	226	523	820
80.4864	0	913	376	517	225	294	271	311	258	329	389	318	205	226	524	820
80.6093	0	912	374	515	226	295	274	310	258	327	387	317	205	225	524	819
80.7322	0	930	373	511	225	292	273	309	251	323	385	314	204	225	522	819
80.855	0	916	373	510	225	292	272	308	253	323	384	313	203	224	521	818
80.9779	0	913	374	511	225	293	270	310	257	325	386	314	204	225	523	819
81.1008	1	912	376	515	226	293	270	311	258	328	388	316	205	225	523	817
81.2237	0	931	377	516	227	295	272	311	253	330	389	317	204	227	524	820
81.3466	0	920	377	519	228	298	273	314	255	330	391	318	205	228	525	821
81.4694	0	916	378	519	229	299	275	316	262	329	393	319	205	228	525	824
81.5923	0	913	375	512	227	295	271	314	259	325	390	316	204	226	524	821
81.7152	0	935	378	511	225	294	272	310	252	322	386	316	203	223	522	822
81.8381	0	921	377	512	225	294	271	312	254	323	388	316	204	225	523	821
81.961	0	918	381	514	225	294	271	313	259	325	388	318	203	224	524	823
82.0838	0	916	380	517	226	296	271	316	260	327	392	319	205	227	524	821
82.2067	0	935	382	519	227	298	272	314	255	330	392	322	205	228	526	823
82.3296	0	926	382	521	228	299	274	316	256	330	395	322	205	228	525	825
82.4525	0	919	380	516	229	296	275	316	260	324	393	319	204	229	525	823
82.5754	0	916	379	512	227	295	271	315	259	323	389	317	204	226	524	821
82.6982	0	937	380	513	226	294	272	312	252	322	388	319	203	224	524	822
82.8211	0	924	380	515	227	296	270	312	254	325	389	319	205	227	525	822
82.944	0	920	381	517	228	296	271	315	259	326	392	319	205	227	524	820
83.0669	0	919	382	519	228	298	271	317	260	328	393	320	205	229	526	819
83.1898	0	938	382	522	230	298	274	316	256	330	394	322	206	230	527	821
83.3126	0	926	382	521	230	300	275	316	258	329	394	321	206	228	526	824
83.4355	0	921	381	515	229	296	273	316	260	323	391	318	204	228	525	821
83.5584	0	921	380	514	229	296	272	316	261	324	390	317	204	227	524	821
83.6813	0	937	379	516	229	296	271	315	255	326	389	318	204	227	525	820
83.8042	0	926	381	518	229	297	272	314	255	326	390	319	204	228	524	823
83.927	0	921	383	520	229	298	273	318	261	328	392	321	205	229	525	822
84.0499	0	924	384	522	228	299	273	318	262	331	393	322	206	228	527	822
84.1728	0	939	384	523	229	300	276	316	257	330	393	323	206	228	527	824
84.2957	0	922	381	517	229	296	274	315	256	324	390	319	204	228	525	825
84.4186	0	924	382	516	229	295	272	317	261	324	390	318	205	228	526	823
84.5414	0	924	382	517	229	296	272	316	260	326	391	319	204	228	526	821
84.6643	0	940	383	519	229	296	273	315	255	328	390	321	206	228	526	823
84.7872	0	925	382	521	229	298	273	316	256	328	392	321	205	229	527	825
84.9101	0	925	383	523	230	300	274	319	262	330	395	322	206	230	527	824
85.033	0	925	385	524	230	301	276	319	263	331	396	323	206	230	527	823
85.1558	0	940	381	516	229	295	275	315	257	324	390	319	204	229	527	825
85.2787	0	926	380	514	228	294	274	312	255	323	388	317	204	226	525	824
85.4016	0	923	379	513	228	293	272	313	260	324	388	316	204	225	524	824
85.5245	0	921	382	516	226	293	273	312	259	326	389	318	205	224	524	822
85.6474	0	938	380	518	226	293	273	312	256	328	389	320	205	226	524	824
85.7702	0	924	381	519	227	296	272	312	256	329	391	320	205	227	524	824
85.8931	0	922	381	521	228	297	275	316	261	330	393	322	206	228	525	823
86.016	0	916	377	514	227	295	275	313	261	327	390	319	205	228	525	822
86.1389	0	937	377	511	224	291	274	308	254	324	384	317	203	221	523	823
86.2618	0	920	375	511	224	290	273	307	253	324	385	316	203	222	520	819
86.3846	0	916	374	511	223	290	272	309	257	326	385	315	204	223	522	817
86.5075	0	914	374	514	224	291	271	309	258	328	387	318	205	224	521	817
86.6304	0	935	374	517	224	293	272	308	254	331	387	319	205	225	522	819
86.7533	0	916	375	519	225	293	273	310	253	331	389	320	206	227	523	820
86.8762	0	915	374	517	225	295	275	311	259	330	390	319	205	226	523	820
86.999	0	912	370	510	225	290	272	308	257	326	386	315	204	224	521	817
87.1219	0	930	368	508	223	288	271	306	251	326	384	315	204	222	519	816
87.2448	0	910	369	509	223	289	272	305	251	326	382	314	204	222	518	814
87.3677	0	913	372	513	221	290	271	307	255	329	383	316	204	221	519	818
87.4906	0	909	370	514	222	291	271	308	257	331	386	317	205	222	520	812
87.6134	0	927	370	517	224	293	272	308	253	332	388	318	207	224	520	814
87.7363	0	913	371	518	225	294	275	309	254	331	389	318	205	224	521	816
87.8592	0	912	368	511	224	290	272	308	256	327	387	315	204	223	518	815
87.9821	0	907	365	509	223	289	271	307	256	327	385	314	204	222	518	812
88.105	0	924	366	510	223	290	271	305	251	328	382	314	205	221	517	812
88.2278	0	910	366	512	222	290	270	304	250	329	383	315	205	221	517	811
88.3507	0	912	368	514	223	291	271	308	255	331	385	317	205	222	518	813
88.4736	0	908	368	517	223	293	272	309	257	334	388	318	205	223	519	812
88.5965	0	927	368	518	225	294	274	308	253	333	388	319	205	223	518	812
88.7194	0	910	365	511	224	291	273	305	250	326	385	315	203	222	517	812
88.8422	0	911	363	508	223	288	270	303	253	327	384	313	203	220	516	811
88.9651	0	906	363	508	222	290	270	305	254	328	382	314	204	219	515	808
89.088	0	916	366	511	221	290	271	302	250	331	382	316	204	217	515	812
89.2109	0	911	366	514	221	291	270	303	249	331	384	317	205	219	516	811
89.3338	0	910	366	516	223	293	270	306	254	332	387	318	205	222	517	811
89.4566	0	908	367	518	225	294	273	308	257	334	390	320	206	223	518	809
89.5795	0	914	364	511	224	292	273	305	250	328	385	316	204	221	516	809
89.7024	0	910	364	507	221	289	270	301	248	327	381	314	204	216	516	810
89.8253	0	909	362	507	222	289	271	303	251	328	384	314	204	218	514	807
89.9482	0	906	363	510	223	291	269	304	254	329	385	316	204	218	515	804
90.071	0	914	366	513	223	291	271	303	249	333	384	317	205	219	515	806
90.1939	0	911	367	515	223	294	270	303	248	334	385	319	205	221	517	808
90.3168	0	912	367	518	225	295	272	306	253	334	389	320	205	221	518	810
90.4397	0	909	367	517	225	296	274	307	257	333	389	319	205	222	518	809
90.5626	0	918	365	511	226	292	272	304	249	329	385	316	204	219	516	808
90.6854	0	911	365	510	224	291	270	302	248	328	384	315	204	218	515	807
90.8083	0	911	366	510	225	292	272	304	253	329	384	315	204	219	515	807
90.9312	0	911	368	513	225	293	272	306	255	334	386	317	205	220	516	805
91.0541	0	920	370	516	225	295	272	306	251	336	387	318	205	222	517	809
91.177	0	913	372	519	225	297	273	306	250	336	388	320	206	221	518	813
91.2998	0	916	373	522	228	297	274	309	256	336	393	322	207	223	519	812
91.4227	0	913	370	517	227	296	275	310	258	332	391	320	206	223	518	812
91.5456	0	922	369	512	226	294	273	308	251	329	388	318	205	221	517	812
91.6685	0	913	369	513	226	294	273	306	250	332	387	318	204	221	517	809
91.7914	0	917	369	514	227	296	274	307	255	333	388	318	205	221	517	810
91.9142	0	915	372	517	227	296	274	309	257	336	390	322	205	222	518	809
92.0371	0	924	371	518	228	298	274	309	253	337	391	321	206	223	519	810
92.16	0	917	374	521	228	299	276	310	252	337	392	322	205	224	521	811
92.2829	0	916	373	520	230	299	277	312	258	333	392	323	205	224	519	813
92.4058	0	918	371	514	228	296	274	312	258	332	390	319	206	222	518	813
92.5286	0	925	371	515	229	295	275	309	253	333	389	320	206	222	519	811
92.6515	0	916	372	516	228	295	277	308	251	335	388	320	205	222	518	810
92.7744	0	916	373	518	228	298	276	309	257	335	390	320	206	224	520	813
92.8973	0	918	375	521	228	298	277	311	259	337	392	323	207	222	520	815
93.0202	0	927	376	523	229	299	277	312	255	339	393	324	207	225	520	815
93.143	0	920	377	525	230	301	279	312	254	338	393	325	207	226	522	814
93.2659	0	919	373	515	228	297	278	312	256	332	392	322	204	225	520	817
93.3888	0	918	371	512	228	294	276	311	258	333	389	320	204	222	518	814
93.5117	0	926	371	513	227	293	278	307	254	336	387	320	204	220	518	811
93.6346	0	917	372	514	227	295	278	306	251	336	387	320	205	222	518	811
93.7574	0	920	372	516	227	295	278	308	256	336	389	321	206	222	518	814
93.8803	0	919	373	518	227	296	279	310	259	339	390	323	206	223	520	813
94.0032	0	926	374	521	228	298	279	309	255	340	393	324	207	224	521	814
94.1261	0	917	373	517	228	297	281	307	253	336	390	323	207	224	519	816
94.249	0	919	370	512	227	294	279	307	255	334	389	319	205	221	517	815
94.3718	0	917	369	510	227	293	280	306	257	336	387	319	205	220	516	810
94.4947	0	924	371	512	225	292	279	304	253	337	384	321	205	217	516	812
94.6176	0	915	371	513	225	293	279	304	250	338	386	321	205	220	516	810
94.7405	0	918	370	516	226	296	279	307	255	338	389	321	205	221	518	811
94.8634	0	919	372	518	228	297	279	309	258	340	392	323	206	223	519	812
94.9862	0	925	372	520	229	298	281	309	254	341	392	324	206	223	519	813
95.1091	0	915	369	513	227	295	280	306	251	335	389	320	205	221	517	814
95.232	0	917	368	511	226	293	279	305	255	335	388	320	205	220	516	813
95.3549	0	916	368	512	227	294	281	306	256	338	388	320	204	219	516	808
95.4778	0	924	370	513	227	294	280	305	252	339	388	322	206	220	516	808
95.6006	0	913	370	516	228	295	280	306	250	339	389	323	205	221	517	811
95.7235	0	917	372	517	228	297	281	308	256	339	392	323	206	223	519	812
95.8464	0	918	372	520	230	298	280	311	260	342	395	325	207	224	519	812
95.9693	0	924	372	518	230	298	282	309	254	340	392	324	206	223	517	813
96.0922	0	913	370	513	228	295	282	306	252	338	390	322	205	222	516	814
96.215	0	917	370	512	228	295	281	309	256	338	391	322	205	220	516	812
96.3379	0	917	372	515	226	296	281	309	259	338	390	323	205	218	515	813
96.4608	0	924	371	516	228	296	282	308	254	341	391	324	206	221	516	812
96.5837	0	914	372	517	228	298	281	308	251	342	391	325	206	222	517	811
96.7066	0	918	372	520	229	298	283	311	258	342	395	325	206	223	518	813
96.8294	0	918	372	518	230	298	283	311	260	339	394	324	206	223	518	814
96.9523	0	923	370	512	229	295	283	308	253	338	391	322	206	220	515	811
97.0752	0	913	369	513	228	295	283	306	252	338	389	321	205	219	515	806
97.1981	0	916	369	513	230	296	283	308	257	340	390	321	204	220	516	808
97.321	0	916	371	515	228	296	283	308	258	342	390	323	206	220	515	806
97.4438	0	924	372	517	229	298	282	308	254	342	390	324	206	220	516	808
97.5667	0	925	380	521	225	299	282	309	251	342	401	337	206	229	518	814
97.6896	0	921	377	522	229	301	285	312	259	341	407	337	205	231	518	812
97.8125	0	920	374	513	227	297	282	309	258	339	401	335	205	227	516	813
97.9354	0	924	371	512	227	295	284	307	251	338	398	330	204	224	514	806
98.0582	0	915	370	511	226	295	283	305	250	338	395	326	204	222	514	803
98.1811	0	915	371	513	226	296	282	306	254	338	396	327	205	223	515	804
98.304	0	915	372	515	229	296	283	307	257	341	395	327	206	223	515	803
98.4269	0	924	373	517	228	297	281	307	251	342	394	328	206	223	515	805
98.5498	0	916	373	520	229	299	282	308	251	343	395	328	205	224	517	805
98.6726	0	917	372	513	228	298	283	308	255	338	393	325	205	221	516	807
98.7955	0	913	368	510	228	295	282	306	256	338	390	322	204	219	514	802
98.9184	0	923	368	510	227	295	282	303	250	338	387	321	204	218	513	800
99.0413	0	915	369	512	227	296	283	303	249	338	386	321	204	219	514	799
99.1642	0	916	371	513	228	296	282	306	254	339	387	322	204	218	514	800
99.287	0	913	372	515	228	298	281	306	255	342	389	323	205	219	515	800
99.4099	0	923	373	519	229	299	281	307	250	343	389	324	206	221	516	803
99.5328	0	913	374	517	228	300	284	308	251	339	388	325	205	219	515	807
99.6557	0	917	373	514	225	297	283	307	255	336	385	321	204	217	513	805
99.7786	0	913	372	511	227	297	283	307	255	337	386	321	204	217	513	799
99.9014	0	931	372	512	226	296	283	305	250	338	383	320	204	218	514	801
100.024	0	914	373	515	226	297	283	305	249	339	383	321	204	218	514	801
100.147	0	915	374	517	228	298	283	308	255	340	386	322	205	218	516	802
100.27	0	913	375	519	229	299	282	309	257	341	388	323	205	219	516	803
100.393	0	934	375	519	229	301	284	309	251	341	387	324	206	219	515	805
100.516	0	917	373	514	228	298	282	305	250	336	383	321	204	218	515	805
100.639	0	915	373	511	227	297	283	306	254	335	382	319	203	216	514	802
100.762	0	915	376	512	224	296	282	306	254	337	381	320	205	214	513	803
100.884	0	931	375	516	226	298	282	306	250	338	382	321	205	217	514	800
101.007	0	919	376	516	227	299	282	307	249	338	383	321	204	218	515	802
101.13	0	916	377	518	228	300	282	309	255	339	386	323	206	220	516	804
101.253	0	917	377	521	229	303	283	310	258	341	388	323	206	220	516	806
101.376	0	932	375	514	229	299	284	307	251	337	383	320	205	219	515	804
101.499	0	919	373	511	226	296	283	304	248	334	380	317	203	216	514	804
101.622	0	915	374	511	226	295	282	305	254	334	380	316	204	216	514	803
101.745	0	913	375	512	226	295	282	306	254	336	380	318	204	216	514	800
101.868	0	933	375	515	227	297	282	305	248	337	379	320	204	218	516	801
101.99	0	921	376	517	227	297	282	305	248	337	381	319	205	219	515	805
102.113	0	916	377	519	228	300	283	308	255	339	384	320	205	220	517	806
102.236	0	914	377	518	228	299	284	309	255	337	383	321	205	219	516	805
102.359	0	931	374	513	227	297	282	305	248	334	379	316	204	218	515	805
102.482	0	918	374	511	225	295	281	303	249	333	378	316	204	218	514	807
102.605	0	913	373	511	225	295	282	305	254	334	378	315	204	216	513	804
102.728	0	914	374	513	226	295	281	306	254	335	379	317	204	218	516	802
102.851	0	933	375	516	226	296	282	305	248	337	380	319	205	218	516	806
102.973	0	928	376	518	226	298	282	307	250	338	382	321	206	220	517	809
103.096	0	909	377	520	227	300	283	309	256	338	385	320	206	221	518	809
103.219	0	914	374	514	226	297	283	308	254	334	381	318	206	219	516	808
103.342	0	935	374	513	225	296	282	305	248	334	379	317	205	218	515	808
103.465	0	927	373	513	225	295	283	305	250	334	378	317	204	218	516	808
103.588	0	909	375	513	226	296	283	308	256	335	381	318	204	218	516	807
103.711	0	917	376	516	226	297	282	309	255	337	381	319	206	219	517	807
103.834	0	932	377	519	228	299	283	308	251	338	383	320	206	221	517	810
103.956	0	928	380	522	227	301	284	310	253	337	384	323	206	219	518	811
104.079	0	912	376	514	227	298	283	310	257	332	382	319	205	220	517	809
104.202	0	919	373	511	227	295	281	308	254	334	380	318	204	218	515	808
104.325	0	932	374	512	226	295	283	306	249	334	378	316	204	217	516	806
104.448	0	922	374	514	226	297	283	307	251	334	379	317	205	218	516	805
104.571	0	911	376	516	227	298	283	309	257	335	382	319	205	219	516	807
104.694	0	919	377	518	227	299	283	309	256	338	382	319	206	221	517	807
104.817	0	932	378	520	228	301	283	310	252	338	384	320	207	220	518	810
104.94	0	925	378	516	226	300	285	309	253	332	380	319	205	219	516	812
105.062	0	908	374	512	226	296	282	309	256	331	380	316	205	217	515	809
105.185	0	920	374	511	226	295	281	307	254	335	378	315	204	216	515	804
105.308	0	929	375	513	226	296	282	305	250	334	376	315	205	216	515	802
105.431	0	923	376	515	226	298	282	307	252	335	379	316	205	217	516	804
105.554	0	915	377	517	227	298	282	309	257	336	381	318	205	219	517	805
105.677	0	918	377	519	228	299	282	310	255	338	382	320	207	220	517	805
105.8	0	927	377	518	229	300	283	308	251	334	380	319	206	219	517	806
105.923	0	923	375	513	227	298	282	307	251	329	377	314	204	217	515	806
106.045	0	913	375	512	226	296	281	308	256	331	376	313	204	214	515	804
106.168	0	917	379	513	225	294	281	306	254	333	374	315	204	214	515	803
106.291	0	925	377	516	226	297	281	306	250	335	376	316	204	216	515	803
106.414	0	922	378	517	226	298	282	309	253	334	378	316	205	218	516	805
106.537	0	913	378	519	227	299	280	311	257	337	381	318	205	219	516	806
106.66	0	918	377	518	227	299	283	310	256	334	380	317	206	219	516	804
106.783	0	926	375	513	226	298	279	307	251	331	376	314	204	217	516	805
106.906	0	921	376	513	226	297	280	308	252	330	376	313	204	216	515	806
107.028	0	914	377	515	225	297	281	308	257	332	376	313	204	216	515	805
107.151	11	918	378	516	225	297	279	308	255	336	377	315	205	217	517	803
107.274	0	927	378	519	225	298	281	307	251	336	377	316	205	217	518	806
107.397	0	927	380	521	227	300	281	309	254	335	379	316	205	218	517	810
107.52	0	921	378	516	227	299	282	309	257	331	378	314	205	218	516	807
107.643	0	916	375	511	225	295	278	306	254	330	374	311	204	215	515	805
107.766	0	924	374	511	224	293	278	303	247	330	371	309	205	213	514	804
107.889	0	923	375	512	223	294	278	303	250	332	370	309	204	214	514	805
108.012	0	918	375	514	221	293	278	304	254	334	372	311	205	214	515	802
108.134	0	913	374	516	223	293	278	303	252	334	372	312	205	216	516	804
108.257	0	921	375	517	222	295	280	303	249	335	373	314	206	216	516	806
108.38	0	918	371	510	221	294	279	301	250	329	370	309	205	214	513	807
108.503	0	913	368	506	220	290	276	298	252	329	367	306	203	211	512	800
108.626	0	909	366	505	218	288	276	294	247	331	364	305	204	209	512	798
108.749	0	915	367	506	217	287	276	292	243	332	360	305	204	207	512	801
108.872	0	911	366	508	217	288	276	293	246	332	362	307	204	208	512	802
108.995	0	905	367	511	216	288	274	296	251	335	365	308	205	209	512	801
109.117	0	905	366	512	217	291	277	296	247	335	366	309	205	211	512	799
109.24	0	910	363	506	215	288	275	292	242	331	361	304	204	206	508	800
109.363	0	896	362	502	214	285	275	289	242	328	358	302	204	203	504	791
109.486	0	883	363	502	214	283	273	289	245	332	358	301	205	201	498	773
109.609	0	874	368	505	213	283	271	284	242	335	355	301	206	199	492	755
109.732	0	864	381	509	213	286	272	282	240	338	353	301	207	199	490	740
109.855	0	880	406	520	211	287	273	281	245	337	352	301	207	198	493	725
109.978	0	885	402	525	212	288	274	282	245	338	351	303	207	199	497	734
110.1	0	900	391	516	211	284	272	279	242	332	348	298	206	198	497	732
110.223	0	898	382	508	211	281	271	277	238	331	346	295	204	197	497	737
110.346	0	888	377	505	211	281	272	279	240	331	345	296	205	198	497	743
110.469	0	888	374	506	212	282	270	280	241	333	347	297	205	199	499	745
110.592	0	901	377	508	209	284	272	279	240	336	347	300	205	200	500	751
110.715	0	894	382	512	208	284	272	279	239	337	350	302	205	201	501	753
110.838	0	895	382	513	209	287	273	283	243	335	352	304	205	201	502	756
110.961	0	892	379	506	210	284	272	282	243	330	350	300	204	200	500	753
111.084	0	904	377	505	209	280	271	280	239	331	348	299	205	200	500	752
111.206	0	894	374	504	210	282	270	277	237	332	348	300	204	201	501	750
111.329	0	890	374	506	211	283	271	281	241	334	348	301	205	202	502	752
111.452	0	891	375	510	211	283	271	281	244	335	352	303	206	203	503	757
111.575	0	908	376	512	212	286	272	282	241	337	353	305	206	205	504	760
111.698	0	893	373	508	213	285	274	281	239	332	352	303	205	204	504	764
111.821	0	893	376	504	209	282	271	279	241	328	349	306	204	202	503	765
111.944	0	895	375	504	209	281	272	281	242	331	358	311	204	206	502	759
112.067	0	900	374	504	210	281	272	280	238	332	358	310	204	207	503	756
112.189	0	892	374	506	211	283	273	280	238	333	359	310	205	207	503	757
112.312	0	895	375	510	211	285	273	283	242	334	361	310	204	209	505	760
112.435	0	900	374	512	213	287	273	287	246	335	363	312	205	210	506	767
112.558	0	919	366	503	213	284	272	285	240	329	360	309	204	209	506	774
112.681	0	912	355	498	211	281	269	283	236	326	360	308	203	209	505	788
112.804	0	902	353	496	212	281	270	285	242	328	362	309	203	208	505	793
112.927	0	905	355	499	212	281	270	286	244	331	364	312	203	209	506	794
113.05	0	921	356	503	213	284	271	287	239	333	367	314	205	212	507	795
113.172	0	911	361	508	212	286	271	289	239	333	370	318	205	212	507	801
113.295	0	912	362	511	216	291	275	293	247	334	377	319	205	216	509	797
113.418	0	907	359	505	217	287	272	295	247	328	375	316	205	215	510	799
113.541	0	922	356	503	216	286	271	292	240	327	373	314	205	215	511	805
113.664	0	908	357	504	218	287	272	293	241	329	374	316	204	216	511	808
113.787	0	910	360	508	218	289	272	295	247	330	377	316	204	216	513	810
113.91	0	909	362	511	219	290	272	298	249	332	379	318	204	217	516	812
114.033	0	927	363	513	221	292	273	297	246	334	382	320	205	220	517	818
114.156	0	913	363	512	221	292	275	298	246	329	381	318	205	219	517	822
114.278	0	910	362	508	221	290	273	299	249	326	379	317	203	218	519	823
114.401	0	909	363	508	221	289	273	299	251	328	380	318	204	218	519	821
114.524	0	927	363	510	220	291	272	298	245	329	380	319	203	218	519	822
114.647	0	913	366	513	221	292	273	299	246	330	382	320	204	219	520	824
114.77	0	913	368	516	222	295	274	302	252	332	385	321	205	221	521	825
114.893	0	914	370	518	224	297	277	304	254	333	387	324	205	223	522	825
115.016	0	929	369	512	224	294	275	302	247	328	383	321	203	220	521	825
115.139	0	916	370	509	220	291	274	299	246	327	381	319	203	218	520	826
115.261	0	910	371	510	222	292	274	301	251	327	382	319	203	218	519	820
115.384	0	912	374	513	221	293	273	303	252	329	383	321	205	218	520	818
115.507	0	930	375	515	223	293	275	301	248	333	384	322	205	220	521	816
115.63	0	921	376	519	223	296	276	303	249	332	386	323	205	222	521	819
115.753	0	918	376	521	225	298	277	306	255	333	391	324	206	222	523	823
115.876	0	916	374	514	225	295	276	304	254	329	387	321	204	222	522	819
115.999	0	930	372	511	223	293	275	302	248	326	383	320	204	220	521	819
116.122	0	919	374	511	223	292	275	300	247	328	382	320	204	219	521	822
116.244	0	915	374	512	222	292	276	301	252	329	385	321	204	220	523	822
116.367	0	915	374	515	223	293	274	303	254	333	385	321	205	221	523	819
116.49	0	932	379	518	222	295	277	302	248	334	385	324	205	221	524	824
116.613	0	923	377	521	223	298	277	303	250	335	388	326	206	224	525	825
116.736	0	916	374	517	225	297	279	305	256	331	388	324	205	224	526	821
116.859	0	915	372	512	223	292	276	303	253	328	384	320	205	222	523	818
116.982	0	931	371	511	223	292	276	300	248	329	383	320	203	221	524	819
117.105	0	920	370	511	223	291	277	302	249	330	384	320	205	222	524	825
117.228	0	911	370	514	224	294	276	305	255	332	386	321	205	223	525	828
117.35	0	913	373	518	225	295	276	308	256	335	389	322	207	225	524	828
117.473	0	932	372	521	226	297	278	307	252	336	392	324	207	227	526	835
117.596	0	927	371	520	227	298	280	310	254	336	394	325	207	227	528	839
117.719	0	909	371	514	224	294	278	309	258	330	391	322	206	225	527	838
117.842	0	912	368	512	225	293	277	308	256	330	389	321	205	224	525	834
117.965	0	932	364	512	224	293	277	307	251	331	387	321	206	224	525	836
118.088	0	924	366	513	224	294	277	308	253	333	389	321	205	225	526	839
118.211	0	908	369	517	225	295	277	311	259	335	393	323	206	227	528	837
118.333	0	917	369	521	225	297	278	312	259	336	395	324	206	228	529	841
118.456	0	931	368	521	226	298	280	311	255	336	395	324	208	229	530	843
118.579	0	918	368	513	225	294	279	308	254	330	390	320	205	227	528	840
118.702	0	905	367	511	223	293	277	308	258	331	390	320	205	225	526	835
118.825	0	911	371	514	219	292	276	306	257	332	389	320	206	223	525	841
118.948	0	929	368	516	219	293	277	307	252	335	389	322	205	226	526	844
119.071	0	936	369	518	219	296	277	309	255	336	393	326	207	226	528	845
119.194	0	922	369	521	221	297	278	311	260	337	397	329	209	230	522	804
119.316	0	919	366	521	226	298	279	310	259	338	397	330	210	232	523	766
119.439	0	925	362	513	225	294	278	304	250	332	392	327	209	232	520	752
119.562	0	918	361	510	225	291	277	302	250	330	390	326	208	228	515	768
119.685	0	909	363	512	224	290	276	301	257	332	391	328	207	227	521	805
119.808	0	912	364	515	224	292	274	302	255	335	391	329	207	228	523	819
119.931	0	921	365	519	225	294	276	301	250	337	394	330	207	230	525	826
120.054	0	918	367	521	226	297	276	305	253	338	396	331	206	230	525	830
120.177	0	909	365	519	226	296	279	307	258	335	396	329	206	230	525	830
120.3	0	912	363	512	225	293	275	304	255	333	394	327	205	227	524	832
120.422	0	919	360	514	224	292	275	303	250	332	392	327	205	227	523	830
120.545	0	918	361	514	226	294	276	304	252	335	393	326	205	227	523	830
120.668	0	914	363	518	227	296	275	307	258	336	396	328	205	228	524	830
120.791	0	911	365	521	227	298	276	308	256	339	398	330	206	229	525	831
120.914	0	921	366	522	228	299	279	308	253	338	398	330	206	230	525	831
121.037	0	918	364	516	227	296	277	306	253	332	396	328	205	229	525	832
121.16	0	913	363	515	227	295	275	308	258	333	397	328	205	229	524	830
121.283	0	910	365	516	227	295	275	306	255	336	396	328	205	230	524	829
121.405	0	919	367	519	228	297	277	306	253	338	397	330	206	230	524	828
121.528	0	921	368	522	228	299	277	308	255	339	400	331	206	230	525	833
121.651	0	917	370	525	230	301	279	310	261	340	402	331	207	230	527	829
121.774	0	912	367	517	230	297	276	308	256	335	398	329	206	230	524	829
121.897	0	918	366	514	229	296	276	305	252	335	396	328	205	228	523	827
122.02	0	920	368	516	228	297	277	306	253	336	396	327	205	229	523	831
122.143	0	912	369	519	228	297	277	308	258	339	397	328	206	229	522	827
122.266	0	910	369	521	228	297	277	307	255	340	398	329	207	229	522	829
122.388	0	921	369	523	229	300	279	307	252	342	397	330	207	230	522	832
122.511	0	920	368	519	228	298	281	307	256	336	396	328	206	230	522	833
122.634	0	915	364	514	227	295	277	306	258	336	395	326	206	227	521	830
122.757	0	914	366	513	226	295	278	304	254	338	393	326	206	226	519	828
122.88	0	922	365	514	225	295	278	303	250	340	392	327	206	223	519	831
123.003	0	920	367	517	224	296	279	304	254	340	393	328	208	225	520	834
123.126	0	918	367	521	225	295	278	305	259	342	397	329	208	227	522	832
123.249	0	914	365	519	226	297	280	305	254	341	396	329	208	228	519	831
123.372	0	924	363	514	225	293	278	301	249	338	391	324	207	226	515	823
123.494	0	918	363	512	225	293	280	303	252	340	391	324	206	225	515	824
123.617	0	912	361	515	224	293	278	302	256	340	392	324	207	226	517	826
123.74	0	917	363	514	224	293	279	301	253	343	390	327	207	225	518	828
123.863	0	920	366	520	223	294	278	300	249	344	390	327	207	226	519	828
123.986	0	916	365	519	224	297	279	301	253	342	391	327	209	226	517	827
124.109	0	909	360	513	223	293	278	300	255	339	390	323	207	224	514	821
124.232	0	914	358	511	223	293	277	298	250	341	387	323	208	221	513	823
124.355	0	917	358	513	223	292	277	297	248	341	385	323	208	222	513	822
124.477	0	915	354	513	224	293	277	299	252	342	387	322	208	223	512	821
124.6	0	906	352	516	226	296	277	299	255	343	388	323	209	223	510	817
124.723	0	916	351	516	227	298	279	297	252	345	388	323	209	223	511	816
124.846	0	914	350	510	226	294	277	293	247	339	383	318	207	221	512	816
124.969	0	908	353	509	223	292	276	293	249	340	382	319	207	218	512	818
125.092	0	909	358	513	222	291	276	293	252	342	382	322	207	216	512	818
125.215	0	916	357	514	223	292	276	292	248	344	382	323	209	219	511	815
125.338	0	911	359	517	224	294	277	292	244	343	383	324	209	219	512	813
125.46	0	910	356	517	224	297	277	295	251	343	386	323	209	220	512	816
125.583	0	910	352	508	224	292	276	293	250	340	382	319	207	219	509	814
125.706	0	920	351	506	223	290	276	289	246	342	378	319	206	216	509	811
125.829	0	904	351	507	222	289	276	287	243	342	376	318	206	214	508	808
125.952	0	905	350	508	221	290	275	288	246	342	376	318	208	213	508	809
126.075	0	913	357	513	219	290	275	288	249	345	378	320	207	213	509	810
126.198	0	918	359	515	220	293	276	289	245	347	378	323	209	213	510	813
126.321	0	909	356	514	220	291	277	288	243	341	377	322	208	214	508	811
126.444	0	904	352	507	221	288	276	286	245	340	376	319	206	214	508	804
126.566	0	904	351	505	220	286	275	286	246	341	374	318	206	213	507	799
126.689	0	909	352	508	220	287	275	285	241	343	374	318	207	214	508	798
126.812	0	901	352	511	221	288	275	284	240	344	374	320	207	216	508	798
126.935	0	903	355	513	221	291	276	287	246	343	377	321	208	217	509	804
127.058	0	903	355	516	222	292	277	289	248	345	379	322	208	218	510	802
127.181	0	913	351	509	220	289	276	285	241	339	373	319	206	215	509	800
127.304	0	900	351	507	219	287	274	282	239	341	371	316	206	214	506	800
127.427	0	901	349	507	219	287	275	283	243	342	372	317	206	213	507	799
127.549	0	896	351	509	219	287	274	285	246	344	374	318	206	215	507	797
127.672	0	916	352	513	220	290	275	285	241	345	375	320	208	216	507	800
127.795	0	899	355	517	222	291	276	286	241	346	377	321	208	218	508	802
127.918	0	898	354	514	221	291	277	287	248	341	377	319	207	216	509	799
128.041	0	895	351	508	220	288	275	286	247	341	374	317	206	215	507	797
128.164	0	913	351	508	220	288	275	284	240	342	373	317	207	214	506	797
128.287	0	901	352	509	219	289	275	285	240	343	373	317	206	216	506	796
128.41	0	898	354	513	221	290	275	287	246	344	375	320	207	216	508	797
128.532	0	898	357	516	222	293	276	289	247	345	380	321	208	218	508	796
128.655	0	914	356	516	223	292	277	288	243	343	378	321	208	217	508	797
128.778	0	901	353	508	222	290	275	286	240	339	374	317	206	215	507	793
128.901	0	895	352	508	221	290	274	287	246	339	374	317	206	215	507	792
129.024	0	896	353	509	222	290	274	287	246	341	375	318	206	215	506	790
129.147	0	915	355	512	223	291	275	288	241	344	376	322	207	217	508	791
129.27	0	912	357	516	223	293	275	289	241	343	378	322	208	218	508	794
129.393	0	897	359	518	225	295	277	292	248	343	383	323	208	219	511	795
129.516	0	898	357	512	224	292	276	290	246	340	378	320	207	216	508	795
129.638	0	918	356	508	222	290	274	286	240	338	374	319	206	215	507	793
129.761	0	910	355	508	222	290	275	287	241	338	374	319	206	215	508	793
129.884	0	894	357	510	223	291	275	290	247	341	376	319	206	216	507	792
130.007	0	903	359	513	224	293	274	289	246	342	378	322	208	217	509	791
130.13	0	916	360	517	225	296	275	289	242	344	379	323	208	220	509	793
130.253	0	910	360	515	225	295	277	290	244	338	378	321	208	218	510	795
130.376	0	899	357	507	224	291	275	288	246	335	376	318	207	216	507	791
130.499	0	903	356	508	224	290	273	288	243	338	374	317	206	215	506	792
130.621	0	912	357	510	224	291	273	286	239	339	372	317	207	216	507	795
130.744	0	912	359	513	225	293	274	288	243	340	374	320	207	217	509	793
130.867	0	909	361	515	225	294	274	292	248	340	378	321	208	219	509	795
130.99	0	907	362	518	226	296	276	292	246	342	379	321	208	218	510	795
131.113	0	910	358	510	225	292	273	288	240	335	374	317	206	217	508	793
131.236	0	912	360	510	223	291	273	287	243	334	372	316	206	215	508	796
131.359	0	907	359	509	223	291	273	290	247	336	374	317	207	218	508	793
131.482	0	906	360	512	224	293	273	290	245	339	375	318	206	218	510	794
131.604	0	914	361	515	225	293	274	290	241	339	375	320	206	219	511	795
131.727	0	912	363	517	225	296	275	293	245	339	379	320	208	220	511	800
131.85	0	904	361	512	227	293	275	292	249	335	377	317	207	220	511	795
131.973	0	910	359	509	224	291	272	290	244	334	373	316	206	218	509	794
132.096	0	913	359	510	224	292	272	288	239	334	372	315	206	218	510	796
132.219	0	908	359	512	223	292	272	289	244	335	372	316	206	219	511	796
132.342	0	908	361	514	225	292	273	292	248	338	375	318	207	219	511	797
132.465	0	918	362	516	225	294	272	292	245	339	376	320	208	221	512	799
132.588	0	907	362	515	226	294	275	290	244	336	374	318	208	219	512	797
132.71	0	906	358	507	224	289	273	288	243	329	370	313	206	217	510	797
132.833	0	905	356	506	221	289	270	287	246	331	369	312	206	215	509	796
132.956	0	915	359	508	220	288	271	285	240	333	365	314	206	213	508	797
133.079	0	905	358	511	221	289	271	286	239	334	366	314	206	216	510	797
133.202	0	908	359	512	221	290	271	288	245	335	370	315	207	217	511	798
133.325	0	906	361	515	223	292	272	290	248	337	373	317	207	218	512	799
133.448	0	919	356	508	222	289	271	286	242	332	367	312	206	217	511	797
133.571	0	902	353	503	220	286	268	283	237	328	362	309	205	215	509	797
133.693	0	902	352	503	219	285	268	283	242	329	362	309	205	213	509	797
133.816	0	898	353	505	218	286	268	283	242	331	361	309	206	213	508	795
133.939	0	917	355	507	219	287	268	283	238	334	362	311	206	214	509	797
134.062	0	907	355	510	220	289	267	283	239	333	364	312	206	217	511	800
134.185	0	900	357	511	221	290	270	285	245	333	366	313	207	216	511	800
134.308	0	897	353	504	220	286	267	283	243	328	361	307	205	214	509	797
134.431	0	912	351	501	218	285	266	280	236	326	357	306	204	213	508	794
134.554	0	902	354	503	216	284	265	279	236	327	356	306	205	211	508	799
134.676	0	894	354	505	216	285	266	282	242	329	360	308	206	212	508	796
134.799	0	896	355	508	219	287	265	283	242	332	361	310	205	215	510	795
134.922	0	915	358	511	216	290	267	283	238	333	362	312	206	214	511	801
135.045	0	909	358	512	218	291	269	285	241	331	363	313	206	216	511	802
135.168	0	892	353	504	218	287	267	286	244	326	361	308	205	214	510	798
135.291	0	900	355	503	217	285	264	284	242	325	359	307	204	212	509	800
135.414	0	910	355	504	217	286	265	283	237	326	359	307	205	213	508	797
135.537	0	907	355	506	219	288	265	285	239	327	361	308	205	216	509	798
135.66	0	899	357	509	219	290	266	289	245	329	364	311	206	217	511	799
135.782	0	902	359	512	220	291	267	290	244	332	367	312	206	218	512	801
135.905	0	910	358	510	221	291	269	289	240	328	364	311	205	218	512	802
136.028	0	911	357	504	221	288	266	289	241	323	363	307	204	216	512	804
136.151	0	905	357	505	220	288	265	289	246	324	363	307	205	216	512	802
136.274	0	904	358	506	221	289	266	289	243	326	363	309	205	216	512	802
136.397	0	912	361	509	223	291	265	290	239	328	364	310	205	218	512	803
136.52	0	911	363	512	222	293	266	292	244	328	367	312	206	219	514	807
136.643	0	906	363	514	223	294	268	294	249	330	370	313	206	219	515	806
136.765	0	911	361	510	223	291	269	293	245	325	366	311	205	219	514	804
136.888	0	912	360	504	223	289	265	290	240	322	362	307	204	217	512	803
137.011	0	909	361	504	222	288	265	289	243	321	362	306	203	216	512	803
137.134	0	909	360	507	221	288	265	290	245	323	362	307	205	215	511	800
137.257	0	918	361	508	221	289	265	289	241	327	363	308	206	216	512	801
137.38	0	910	363	510	222	291	266	289	240	327	363	309	206	218	513	803
137.503	0	909	364	513	223	292	267	293	245	328	367	310	206	218	514	805
137.626	0	910	362	507	222	289	266	291	247	323	363	307	205	216	513	802
137.748	0	919	359	503	220	285	264	286	239	320	359	303	203	213	512	800
137.871	0	903	358	502	220	284	263	282	237	320	357	303	204	213	510	798
137.994	0	907	357	503	219	283	262	282	241	322	356	302	204	213	510	797
138.117	0	909	357	505	219	283	262	284	243	324	357	304	205	214	510	795
138.24	0	914	358	508	218	286	264	283	239	327	357	306	205	215	511	798
138.363	0	905	359	510	220	287	265	285	239	329	360	306	205	217	511	799
138.486	0	907	355	504	220	284	266	284	243	322	358	302	205	215	510	800
138.609	0	901	353	501	216	281	262	281	242	320	354	299	204	211	509	796
138.732	0	918	351	499	216	279	261	278	235	321	351	298	203	210	508	795
138.854	0	899	351	500	215	280	260	276	234	322	351	299	204	210	507	796
138.977	0	899	352	502	215	281	262	280	238	324	353	302	205	212	508	798
139.1	0	897	355	504	213	282	262	281	240	326	353	303	205	211	510	799
139.223	0	917	355	507	216	284	262	282	238	328	357	304	206	213	511	799
139.346	0	907	352	505	216	284	265	281	237	323	354	303	205	213	510	801
139.469	0	898	350	498	215	280	261	281	240	319	354	300	204	211	509	799
139.592	0	897	350	499	215	280	260	280	240	321	352	299	204	210	508	796
139.715	0	914	349	500	215	280	260	278	235	322	351	300	204	209	509	795
139.837	0	902	352	502	216	282	262	279	234	323	352	301	204	211	509	799
139.96	0	896	353	504	216	283	262	283	242	325	356	302	205	212	510	801
140.083	0	897	354	507	218	286	264	284	242	327	358	305	205	212	511	799
140.206	0	915	352	501	217	283	263	281	237	322	354	301	204	211	510	800
140.329	0	910	351	499	216	281	262	279	236	318	352	299	203	210	509	803
140.452	0	895	350	498	215	280	261	280	241	319	354	299	203	209	508	800
140.575	0	899	351	500	215	280	260	281	240	322	354	301	204	210	510	798
140.698	0	916	353	503	217	282	262	281	235	324	354	303	205	211	510	801
140.82	0	911	355	506	217	285	262	283	239	326	357	305	204	213	511	802
140.943	0	901	356	507	218	286	264	287	245	326	361	305	206	214	511	803
141.066	0	905	354	501	217	283	264	284	242	320	357	302	204	212	511	800
141.189	0	912	351	496	217	280	262	280	236	318	352	299	203	209	509	800
141.312	0	908	351	497	216	280	261	280	237	316	353	299	203	209	508	800
141.435	0	898	353	499	216	280	260	282	241	319	354	301	203	209	508	800
141.558	0	902	354	502	216	281	260	281	240	323	355	302	203	211	509	801
141.681	0	911	355	505	217	283	262	282	236	324	357	305	204	212	510	805
141.804	0	912	357	508	217	286	265	284	241	325	359	306	205	214	511	807
141.926	0	905	354	502	217	284	264	285	245	319	358	304	203	213	512	804
142.049	0	901	352	497	216	281	261	282	239	317	354	300	202	209	510	803
142.172	0	908	355	497	214	280	260	279	234	316	352	300	203	208	508	805
142.295	0	910	354	499	215	282	259	281	239	319	353	301	202	210	510	803
142.418	0	905	355	503	216	283	260	284	244	320	356	303	204	211	510	801
142.541	0	903	358	505	217	284	262	284	241	324	359	305	204	213	511	805
142.664	0	911	358	508	218	287	264	285	237	325	360	307	205	215	513	809
142.787	0	910	359	508	219	288	266	287	244	323	362	308	205	215	513	810
142.909	1	903	356	501	218	284	263	287	245	318	359	303	203	214	512	805
143.032	0	907	356	501	218	284	262	285	240	318	357	302	203	212	511	806
143.155	0	911	357	501	218	284	262	285	237	318	356	303	203	212	512	805
143.278	0	911	359	504	218	285	262	287	242	320	359	304	204	214	512	807
143.401	0	901	361	507	218	286	263	289	247	322	361	307	204	215	513	805
143.524	0	915	363	508	220	287	265	290	244	325	363	308	205	216	514	808
143.647	0	914	364	510	220	291	268	290	243	325	364	310	205	216	515	811
143.77	0	909	363	505	218	286	265	290	245	319	360	305	204	213	513	812
143.892	0	910	361	503	218	285	264	291	247	318	361	305	202	214	513	808
144.015	0	918	362	504	219	286	264	289	243	319	360	307	203	215	513	808
144.138	0	909	363	506	219	288	265	290	241	321	361	307	204	217	515	808
144.261	0	909	365	509	221	289	265	293	246	322	365	308	205	217	516	811
144.384	0	914	366	512	221	290	266	295	250	325	367	310	206	219	516	813
144.507	0	928	368	514	221	292	269	295	247	327	368	312	206	222	517	813
144.63	0	910	364	507	222	290	269	293	244	320	365	308	204	219	517	812
144.753	0	913	363	503	221	287	266	293	247	317	363	306	203	216	516	813
144.876	0	915	363	502	221	286	266	292	248	317	363	305	203	216	515	811
144.998	0	922	365	505	221	288	265	291	244	320	361	307	203	217	516	809
145.121	0	914	366	508	221	288	265	292	243	322	363	308	204	218	516	811
145.244	0	918	367	510	221	290	266	294	248	322	366	309	204	219	517	814
145.367	0	917	367	513	223	292	267	297	251	327	368	311	206	221	518	814
145.49	0	925	369	513	223	292	272	296	248	326	368	312	205	220	519	814
145.613	0	917	365	505	222	289	267	293	243	319	364	307	204	218	518	815
145.736	0	918	364	502	221	287	266	292	247	318	363	306	203	216	517	814
145.859	0	914	365	504	221	287	265	293	249	320	362	306	203	216	517	813
145.981	0	932	365	506	221	286	265	291	243	321	362	307	203	217	518	813
146.104	0	915	366	508	221	289	266	292	243	324	364	308	205	219	519	815
146.227	0	916	367	511	221	290	266	294	249	324	367	310	205	220	519	819
146.35	0	915	372	515	221	291	268	297	252	328	369	313	207	217	520	819
146.473	0	934	367	513	222	291	270	296	247	326	368	312	205	219	522	818
146.596	0	918	364	506	222	289	267	294	245	319	365	308	204	219	520	819
146.719	0	915	363	504	221	288	266	294	249	319	366	307	204	219	519	818
146.842	0	915	363	506	222	287	264	295	249	321	367	309	204	220	520	817
146.964	0	930	366	508	222	289	266	294	245	324	367	310	204	220	521	818
147.087	0	919	366	510	222	290	267	295	246	324	368	311	206	220	521	821
147.21	0	915	367	512	222	291	267	298	252	326	371	312	205	221	521	820
147.333	0	916	368	516	225	293	270	302	253	329	373	314	206	222	522	818
147.456	0	932	366	509	223	291	268	298	247	323	369	311	205	221	522	821
147.579	0	922	367	507	222	289	268	296	246	320	368	310	205	218	521	824
147.702	0	914	369	509	220	289	267	297	251	321	367	311	204	217	520	825
147.825	0	915	366	509	222	290	267	299	251	324	371	312	205	220	521	821
147.948	0	936	367	513	223	291	268	298	246	325	371	314	206	222	523	822
148.07	0	929	369	515	224	293	268	300	249	326	374	315	206	223	522	826
148.193	0	912	369	516	225	295	269	304	255	328	378	317	207	224	523	826
148.316	0	920	367	513	226	293	272	303	253	325	376	315	206	224	524	824
148.439	0	933	366	508	224	291	269	299	247	321	372	312	205	223	523	825
148.562	0	925	366	507	223	290	267	299	247	319	371	311	204	222	522	825
148.685	0	910	366	508	224	289	267	300	253	321	373	312	205	223	522	824
148.808	0	922	368	511	225	291	267	301	252	324	374	314	205	223	523	823
148.931	0	931	369	514	226	292	268	300	247	327	375	316	206	223	523	825
149.053	0	926	371	516	227	295	269	303	251	327	377	316	206	225	523	828
149.176	0	917	370	517	227	296	272	305	257	327	380	318	206	226	524	827
149.299	0	918	368	509	225	292	269	303	252	321	376	314	205	223	522	824
149.422	0	928	370	507	224	291	268	299	246	319	372	313	204	219	521	830
149.545	0	925	369	510	222	290	267	298	248	321	373	314	204	220	521	828
149.668	0	916	369	511	225	291	267	302	252	323	375	314	204	221	521	822
149.791	0	919	370	513	227	292	267	302	251	325	376	316	206	223	522	825
149.914	0	926	371	515	226	294	269	302	248	327	377	318	206	225	522	826
150.036	0	928	372	518	227	296	270	304	252	328	379	319	206	225	524	827
150.159	0	921	370	514	227	294	271	304	256	324	378	315	205	224	523	825
150.282	0	916	366	508	226	291	268	301	251	322	374	313	204	222	522	826
150.405	0	923	368	508	225	290	267	300	246	321	372	313	205	221	521	825
150.528	0	925	370	509	225	291	267	301	249	322	373	313	204	221	522	824
150.651	0	920	370	513	225	293	268	303	254	325	375	314	205	223	521	823
150.774	0	918	370	515	226	294	268	303	252	327	375	316	205	224	521	826
150.897	0	926	371	518	227	295	270	304	249	328	376	317	206	225	523	826
151.02	0	923	371	516	228	297	271	305	253	325	377	317	206	224	523	828
151.142	0	918	368	510	227	293	269	305	255	322	375	312	204	223	522	825
151.265	0	920	368	510	227	292	268	303	251	323	373	313	205	222	521	824
151.388	0	926	369	511	226	293	268	302	248	323	373	314	204	221	522	824
151.511	0	921	369	513	227	294	270	304	252	325	375	313	205	222	522	828
151.634	0	915	369	515	228	295	269	306	257	327	377	315	206	224	522	825
151.757	0	922	370	518	228	297	271	306	254	329	378	316	206	225	523	826
151.88	0	925	369	515	228	297	273	304	251	327	376	315	205	223	524	828
152.003	0	922	367	509	228	293	270	304	252	323	374	311	204	222	522	829
152.125	0	914	367	508	227	292	269	304	256	323	372	311	205	219	521	824
152.248	0	922	369	510	225	292	269	302	251	325	370	311	204	219	521	826
152.371	0	924	369	511	227	293	269	302	249	325	372	312	204	221	522	826
152.494	0	922	369	514	227	294	270	303	254	326	373	313	206	223	522	826
152.617	0	913	369	516	229	295	270	305	257	330	375	315	207	224	522	823
152.74	0	926	370	515	229	296	273	304	254	329	375	315	207	222	523	826
152.863	0	925	365	508	227	292	271	301	248	322	370	310	205	220	521	825
152.986	0	916	363	506	226	289	269	299	251	322	368	308	204	217	519	824
153.108	0	917	362	506	226	287	268	299	253	323	367	307	204	217	519	820
153.231	0	920	363	507	225	288	269	297	249	326	366	308	204	216	520	821
153.354	0	919	364	510	225	289	269	297	246	326	366	309	206	218	520	820
153.477	0	914	363	511	225	292	270	299	252	327	369	310	205	219	521	824
153.6	0	915	365	514	227	293	271	301	256	329	372	312	206	221	520	821
153.723	0	921	361	507	226	289	270	297	249	324	367	308	205	217	519	823
153.846	0	912	358	503	224	287	267	293	244	322	363	305	204	215	518	822
153.969	0	907	358	504	223	286	266	293	249	322	363	304	204	213	517	822
154.092	0	909	358	505	222	285	267	294	250	324	362	305	205	214	517	818
154.214	0	920	359	508	223	287	268	294	246	327	363	307	204	214	518	820
154.337	0	906	360	510	223	289	268	294	245	328	364	308	206	216	518	819
154.46	0	907	360	512	224	291	269	297	250	329	367	309	206	217	520	823
154.583	0	907	358	509	224	291	270	297	253	326	367	309	206	216	518	822
154.706	0	920	356	504	222	287	267	294	246	323	363	306	204	214	518	821
154.829	0	904	356	505	223	288	267	292	243	323	362	304	204	212	517	820
154.952	0	906	357	505	222	287	267	294	248	324	362	305	204	212	517	820
155.075	0	908	359	508	223	289	267	295	252	326	364	307	205	214	518	820
155.197	0	917	359	511	224	291	268	295	248	328	364	308	206	215	519	821
155.32	0	907	361	513	224	292	269	297	246	328	367	309	207	216	520	821
155.443	0	909	361	511	224	292	270	298	252	326	366	309	205	215	520	825
155.566	0	909	360	506	223	288	268	297	251	322	364	306	204	211	518	824
155.689	0	916	360	506	221	288	267	295	247	324	360	306	205	212	519	823
155.812	0	907	361	508	222	289	267	295	244	324	361	306	204	213	519	822
155.935	0	909	361	510	223	291	268	297	250	324	364	307	205	214	520	822
156.058	0	911	362	513	224	292	269	299	253	328	367	310	206	215	521	823
156.18	0	918	364	516	225	294	269	300	249	330	368	310	206	217	522	824
156.303	0	911	366	516	225	296	272	300	249	328	367	311	206	217	522	825
156.426	0	913	362	509	224	292	269	299	252	322	364	307	205	215	521	828
156.549	0	910	361	507	224	290	268	299	253	322	362	304	205	211	520	823
156.672	0	918	362	508	223	290	268	297	247	324	359	304	204	211	520	823
156.795	0	912	364	511	224	292	269	297	247	324	359	304	204	212	522	824
156.918	0	912	366	513	223	292	269	300	252	325	361	307	206	214	520	824
157.041	0	911	367	516	224	295	271	302	254	328	365	309	206	215	523	824
157.164	0	929	369	519	226	297	273	302	251	331	366	310	206	216	523	827
157.286	0	912	366	513	224	294	272	300	249	324	362	306	205	215	522	827
157.409	0	914	365	508	223	292	269	299	253	321	359	303	204	212	522	825
157.532	0	909	365	509	222	290	269	300	253	322	358	303	204	211	522	823
157.655	0	928	366	511	222	291	270	298	248	323	357	304	205	211	522	824
157.778	0	912	368	514	222	293	272	299	248	326	358	304	204	213	523	825
157.901	0	911	369	517	223	295	271	302	254	328	360	306	205	215	523	827
158.024	0	910	370	519	224	297	271	305	256	330	364	308	206	216	523	826
158.147	0	931	370	519	225	297	275	304	252	330	365	309	208	216	524	827
158.269	0	914	367	512	223	294	273	301	250	322	359	303	204	214	523	829
158.392	0	911	367	510	222	292	271	302	254	322	358	301	204	213	523	827
158.515	0	910	368	511	221	292	271	303	255	323	357	301	204	213	523	825
158.638	0	928	367	513	221	293	272	301	250	325	356	303	205	213	523	825
158.761	0	914	369	515	221	294	273	302	250	327	358	304	205	214	524	827
158.884	0	912	370	518	221	295	273	305	257	328	361	305	206	216	525	828
159.007	0	915	370	518	223	297	276	306	259	330	363	306	206	217	525	827
159.13	0	926	367	513	222	293	273	302	252	324	358	302	205	215	524	827
159.252	0	915	367	510	221	291	273	302	251	321	356	301	204	213	523	828
159.375	0	912	366	510	220	291	272	303	256	323	357	301	203	213	523	828
159.498	0	912	366	512	220	292	273	303	257	326	358	303	205	214	523	826
159.621	0	928	368	516	220	293	274	304	252	328	359	304	205	215	524	826
159.744	0	919	369	517	222	294	275	305	253	329	362	304	206	217	525	831
159.867	0	914	370	520	222	297	275	307	259	331	365	306	206	217	525	831
159.99	0	914	367	515	222	296	277	307	259	327	363	304	206	217	525	827
160.113	0	927	364	509	220	290	275	302	252	321	357	300	204	215	523	828
160.236	0	910	363	508	220	289	273	301	251	322	356	298	205	214	522	829
160.358	0	910	364	508	219	290	272	302	256	323	357	299	204	213	522	826
160.481	0	911	364	512	219	292	274	302	256	325	358	300	205	214	523	825
160.604	0	928	365	514	220	292	273	302	253	328	359	302	206	216	523	826
160.727	0	918	370	517	218	294	274	304	254	328	360	304	206	216	524	831
160.85	0	915	371	520	219	297	276	307	259	330	363	306	207	217	524	830
160.973	0	912	365	511	219	293	275	306	258	324	360	302	205	216	523	827
161.096	0	926	363	507	218	291	273	302	251	321	357	299	205	213	521	827
161.219	0	913	364	508	218	290	272	301	252	322	355	298	203	212	522	826
161.341	0	910	365	509	217	292	272	303	257	324	356	300	205	213	522	826
161.464	0	911	365	512	218	293	271	304	258	326	357	302	205	214	523	825
161.587	0	926	368	516	216	294	274	303	253	329	358	305	206	213	524	829
161.71	0	913	368	518	218	296	275	305	254	330	363	306	206	217	524	828
161.833	0	911	367	517	220	297	276	308	260	328	363	305	206	216	525	830
161.956	0	910	364	510	217	292	273	305	259	324	358	301	204	215	523	827
162.079	0	925	363	508	217	291	273	301	251	321	355	299	204	213	523	825
162.202	0	914	365	509	215	292	272	301	252	322	354	301	204	211	523	828
162.324	0	909	368	514	214	292	272	303	256	325	357	302	205	212	523	829
162.447	0	908	367	514	216	295	272	305	259	328	361	305	205	215	523	825
162.57	0	925	370	517	215	296	274	304	254	330	361	308	205	214	524	829
162.693	0	912	369	519	217	297	275	306	254	330	364	309	206	217	525	831
162.816	0	908	367	514	217	295	276	306	259	325	363	305	205	217	525	830
162.939	0	908	365	510	217	293	272	305	258	324	359	302	204	215	524	826
163.062	0	923	366	512	216	292	273	303	252	325	357	302	204	215	524	825
163.185	0	909	366	513	216	294	273	304	253	324	357	303	204	215	522	829
163.308	0	907	368	515	217	295	272	305	259	326	360	304	204	216	524	827
163.43	0	908	370	518	216	296	274	306	260	330	362	307	204	215	525	827
163.553	0	926	369	520	218	299	275	307	255	330	364	310	206	217	525	829
163.676	0	909	367	514	218	297	276	305	254	325	360	305	204	216	525	830
163.799	0	908	364	510	216	293	273	304	258	322	358	302	203	214	524	829
163.922	0	907	364	511	215	293	272	303	257	324	356	301	203	215	523	827
164.045	0	922	365	513	214	293	272	300	252	326	355	301	204	214	523	826
164.168	0	912	367	515	214	293	273	300	252	327	356	303	204	215	523	827
164.291	0	907	366	518	215	294	273	304	258	329	359	305	205	216	524	826
164.413	0	908	368	519	215	295	274	304	260	332	363	307	206	218	524	826
164.536	0	921	366	514	215	293	276	299	253	327	358	304	205	216	524	825
164.659	0	907	361	507	213	288	274	296	249	321	354	299	203	213	522	824
164.782	0	900	358	505	212	285	270	295	253	322	352	297	203	211	519	822
164.905	0	898	359	506	210	285	270	292	253	325	350	297	203	210	520	819
165.028	0	913	358	508	210	285	271	290	247	327	350	299	202	211	518	819
165.151	0	901	357	509	210	286	271	290	247	328	350	300	205	212	519	821
165.274	0	898	359	512	210	288	270	294	253	329	355	303	204	214	520	820
165.396	0	896	356	509	212	286	273	292	252	327	353	300	204	213	520	818
165.519	0	909	351	503	208	282	270	286	243	321	347	296	203	209	516	816
165.642	0	893	349	501	207	280	267	282	242	322	345	293	202	206	516	813
165.765	0	888	347	501	206	279	266	284	245	323	345	293	202	207	515	813
165.888	0	887	348	503	206	280	265	283	246	326	347	297	203	207	515	811
166.011	0	903	350	506	207	282	267	284	240	328	347	298	203	209	516	810
166.134	0	890	349	508	208	285	267	285	241	329	350	299	203	211	516	813
166.257	0	885	349	507	209	286	270	287	248	327	352	299	203	211	515	813
166.38	0	883	346	501	207	281	266	284	245	325	348	295	203	208	514	810
166.502	0	898	344	499	206	280	265	281	237	322	345	294	202	206	514	808
166.625	0	885	344	498	206	280	265	281	238	322	345	294	201	206	513	810
166.748	0	882	345	500	206	281	265	283	243	325	347	295	202	208	513	808
166.871	0	884	346	503	206	283	265	284	243	328	349	299	203	208	514	808
166.994	0	900	348	507	208	284	266	284	240	329	350	299	204	210	514	808
167.117	0	888	348	506	210	286	268	285	241	327	350	299	203	209	514	811
167.24	0	883	346	500	208	283	265	284	244	322	348	296	202	207	513	813
167.363	0	884	346	500	208	282	263	285	244	324	348	297	201	208	513	808
167.485	0	900	347	500	208	284	265	283	239	324	348	296	202	207	513	807
167.608	0	888	348	503	210	285	265	285	239	326	349	298	202	209	514	812
167.731	0	885	349	506	211	287	266	288	246	327	352	301	202	210	515	812
167.854	0	887	352	508	212	288	266	289	247	329	356	303	204	212	517	811
167.977	0	905	351	506	212	288	270	289	242	326	354	302	204	211	516	814
168.1	0	891	349	499	212	285	265	286	240	321	350	297	202	210	515	814
168.223	0	888	349	499	211	284	265	287	246	321	350	296	202	207	515	812
168.346	0	889	351	500	212	284	265	287	244	324	351	298	201	207	515	810
168.468	0	906	352	503	213	286	266	286	241	325	352	300	202	209	516	811
168.591	0	895	354	505	213	289	267	289	242	326	354	301	203	211	517	813
168.714	0	894	356	509	215	291	267	293	249	327	358	303	203	213	518	817
168.837	0	892	356	506	216	291	269	292	249	326	357	303	203	212	517	814
168.96	11	909	354	500	214	288	265	288	241	322	352	300	201	209	517	817
169.083	0	897	356	498	212	288	265	289	241	321	352	300	202	207	517	817
169.206	0	893	357	502	212	287	266	291	246	323	353	300	202	208	517	819
169.329	0	893	357	504	215	288	266	291	248	325	355	303	202	211	518	813
169.452	0	912	358	508	216	291	268	290	243	327	356	305	203	212	519	815
169.574	0	902	360	509	216	291	268	292	244	329	357	306	204	214	521	821
169.697	0	897	360	510	218	293	271	295	251	326	360	306	204	215	521	821
169.82	0	897	358	502	217	289	268	293	248	322	356	303	202	212	521	818
169.943	0	915	359	500	216	287	267	290	243	322	355	301	202	211	521	819
170.066	0	906	360	502	215	288	268	290	243	324	354	302	203	212	520	820
170.189	0	897	360	504	217	289	268	292	248	324	357	303	202	213	521	819
170.312	0	900	362	507	216	290	269	293	249	327	358	305	203	214	522	818
170.435	0	920	364	510	217	291	269	292	245	329	359	307	205	215	523	821
170.557	0	910	365	511	217	293	272	294	246	328	361	309	204	216	524	823
170.68	0	901	362	505	218	291	270	294	250	322	358	303	203	215	523	822
170.803	0	903	361	503	217	288	268	293	249	324	357	304	203	214	523	820
170.926	0	920	363	504	217	289	269	291	243	325	356	304	204	214	522	822
171.049	0	917	364	506	216	290	269	291	244	326	356	305	204	215	524	821
171.172	0	902	365	509	217	292	270	294	250	327	360	307	205	217	524	822
171.295	0	905	365	511	219	293	269	295	251	330	362	308	205	218	525	824
171.418	0	925	366	513	219	294	273	294	245	329	362	309	205	219	525	824
171.54	0	916	363	505	219	291	271	292	245	323	360	305	204	217	524	825
171.663	0	899	362	502	218	288	269	291	249	322	358	303	203	216	522	824
171.786	0	905	361	503	217	288	268	290	247	324	358	304	203	215	523	821
171.909	0	920	362	505	217	287	269	289	241	326	357	304	204	216	523	822
172.032	0	914	362	506	216	289	270	289	243	326	359	307	204	216	524	822
172.155	0	900	363	510	217	290	269	293	249	330	363	308	204	218	524	824
172.278	0	907	364	512	219	293	270	295	249	332	365	310	205	220	525	823
172.401	0	918	361	507	218	290	272	291	243	325	361	307	204	220	525	826
172.524	0	909	359	502	215	286	270	288	242	321	358	302	203	216	522	825
172.646	0	899	357	500	215	286	267	288	247	322	358	302	202	215	522	822
172.769	0	903	357	502	214	285	266	288	244	325	357	303	202	215	522	821
172.892	0	912	358	505	215	287	266	287	240	326	357	305	203	216	522	824
173.015	0	908	359	506	214	287	267	288	243	328	359	307	204	215	522	825
173.138	0	898	360	509	215	290	268	292	248	330	363	308	204	218	523	825
173.261	0	903	361	512	216	291	270	292	248	331	365	311	205	218	522	827
173.384	0	911	356	504	216	287	268	289	242	324	360	306	203	218	522	824
173.507	0	909	355	500	215	285	266	287	243	323	358	303	202	216	520	824
173.629	0	904	353	502	214	284	265	287	248	322	358	305	202	216	521	824
173.752	0	902	348	504	215	284	265	284	244	325	357	307	202	216	525	829
173.875	0	889	336	503	216	289	264	277	239	327	357	309	201	216	528	836
173.998	0	887	336	503	217	290	266	278	243	328	359	309	202	218	529	841
174.121	0	865	340	508	218	290	265	281	248	329	361	311	202	218	530	836
174.244	0	868	337	507	217	289	267	283	246	327	361	309	202	217	529	837
174.367	0	868	330	499	214	287	264	283	241	324	357	304	201	212	531	837
174.49	0	882	341	503	215	287	265	284	242	323	357	305	200	212	531	842
174.612	0	873	343	506	216	288	265	284	246	324	358	307	200	213	532	846
174.735	0	875	344	506	214	288	264	284	244	328	356	308	201	211	531	850
174.858	0	892	352	508	215	290	265	283	240	329	357	310	202	212	531	850
174.981	0	893	353	512	216	292	266	284	245	329	360	311	202	213	531	852
175.104	0	901	349	509	216	292	267	283	248	328	361	312	202	212	529	848
175.227	0	908	344	502	215	289	264	282	243	324	355	307	200	210	529	853
175.35	0	908	346	501	213	287	262	279	238	323	352	304	201	207	526	850
175.473	0	909	347	501	216	288	262	282	241	323	355	302	202	209	520	841
175.596	0	905	351	507	218	290	262	286	247	327	358	303	204	212	520	836
175.718	0	919	354	511	220	291	265	286	243	330	360	304	204	214	521	838
175.841	0	907	357	514	220	292	266	285	241	332	361	307	204	215	523	840
175.964	0	913	359	514	221	292	267	287	246	329	363	306	204	214	525	841
176.087	0	910	354	506	220	289	265	286	247	323	359	302	203	213	524	837
176.21	0	920	356	504	218	286	264	284	242	324	355	301	202	211	523	839
176.333	0	907	356	504	218	286	263	280	239	323	355	300	203	211	522	838
176.456	0	909	354	506	218	288	264	284	243	326	355	301	203	212	522	838
176.579	0	911	356	508	218	288	265	285	246	328	359	303	204	213	522	838
176.701	0	919	358	510	218	289	265	285	243	331	360	304	206	214	523	838
176.824	0	911	358	511	220	291	269	285	243	330	361	305	205	215	523	836
176.947	0	910	354	503	219	287	266	284	245	324	358	300	204	215	521	838
177.07	0	910	356	502	215	285	264	283	245	323	356	299	204	211	519	839
177.193	0	919	357	503	216	285	263	281	239	326	355	302	204	211	519	835
177.316	0	910	357	506	216	287	264	282	238	327	356	305	205	212	521	837
177.439	0	913	359	509	216	288	264	285	245	328	360	306	205	215	522	839
177.562	0	909	358	511	219	291	265	288	248	333	364	308	207	217	521	836
177.684	0	925	358	511	220	291	268	287	244	331	364	309	205	219	522	837
177.807	0	911	356	505	219	287	266	285	240	324	360	304	205	218	522	837
177.93	0	909	355	504	219	286	264	286	244	325	361	304	204	216	522	837
178.053	0	905	356	505	219	287	264	286	246	326	362	306	205	216	522	834
178.176	0	925	357	508	219	288	266	286	241	330	362	308	205	217	522	835
178.299	0	910	358	511	220	290	266	287	242	331	364	309	205	219	523	838
178.422	0	907	359	513	221	292	268	291	248	332	368	311	206	220	524	838
178.545	0	906	356	506	221	290	268	289	248	327	366	307	205	219	523	836
178.668	0	920	355	503	220	286	266	286	242	325	363	307	204	217	521	836
178.79	0	909	355	504	220	288	265	284	241	325	363	306	204	216	522	837
178.913	0	907	356	506	221	288	265	287	246	326	365	307	205	218	522	836
179.036	0	907	357	509	220	290	265	290	248	330	369	310	205	219	522	833
179.159	0	926	360	512	222	291	267	290	243	333	370	312	206	220	522	839
179.282	0	916	360	515	223	295	270	291	246	333	372	312	207	222	523	840
179.405	0	907	357	505	223	290	268	292	249	325	369	308	205	220	522	839
179.528	0	906	355	503	221	287	266	290	246	325	368	307	204	217	521	836
179.651	0	928	360	506	219	288	266	286	242	326	366	309	204	215	521	839
179.773	0	920	359	506	220	288	266	289	243	328	368	311	204	219	521	838
179.896	0	905	360	510	222	290	266	292	250	329	371	313	205	221	521	837
180.019	0	912	362	513	221	292	267	293	250	332	372	315	207	221	522	838
180.142	0	926	363	514	223	294	271	293	246	333	374	316	207	222	523	839
180.265	0	919	359	506	222	291	268	290	246	326	370	311	205	221	522	838
180.388	0	908	357	504	222	288	267	292	249	325	369	309	204	219	521	837
180.511	0	911	357	504	221	288	266	291	247	327	368	309	205	219	521	835
180.634	0	921	358	508	221	289	267	289	242	329	369	310	205	219	521	836
180.756	0	918	359	510	222	291	268	292	245	331	371	313	205	222	521	838
180.879	0	910	361	513	223	293	268	295	251	333	375	314	206	222	522	837
181.002	0	912	362	515	225	294	270	297	251	335	376	316	206	222	524	837
181.125	0	918	358	509	223	291	269	292	245	329	371	311	205	222	522	838
181.248	0	919	357	506	222	290	269	290	247	326	370	310	205	220	521	837
181.371	0	912	356	506	221	289	267	291	250	329	370	309	204	219	520	832
181.494	0	907	356	507	221	288	267	291	247	330	370	312	205	220	521	834
181.617	0	916	357	510	222	289	268	290	244	333	370	312	205	221	521	835
181.74	0	915	360	512	221	292	269	293	248	333	372	314	206	221	522	837
181.862	0	915	360	514	222	292	271	295	253	334	374	315	206	221	522	836
181.985	0	909	355	506	222	289	269	292	249	329	370	311	205	219	520	834
182.108	0	916	353	504	220	288	267	288	243	327	367	310	204	218	520	833
182.231	0	912	354	504	220	287	267	288	245	328	367	310	204	217	518	835
182.354	0	903	354	506	219	287	268	290	249	331	369	311	204	218	519	830
182.477	0	911	354	509	221	289	268	289	247	334	371	314	205	220	521	831
182.6	0	913	357	513	221	291	269	290	243	335	372	316	205	222	521	832
182.723	0	911	358	514	221	293	271	292	249	336	375	316	206	222	521	833
182.845	0	909	354	507	222	290	270	292	251	330	372	313	205	220	520	830
182.968	0	912	351	503	221	286	266	287	245	329	367	311	205	217	517	828
183.091	0	911	351	502	220	285	267	284	240	329	366	310	205	218	517	829
183.214	0	903	351	504	220	286	266	286	245	330	367	311	204	218	517	829
183.337	0	906	353	507	220	288	267	289	249	333	369	313	205	218	517	825
183.46	0	917	353	510	220	289	268	288	245	335	371	315	206	220	519	828
183.583	0	904	356	513	221	291	269	290	244	335	374	317	207	221	519	828
183.706	0	906	354	509	223	292	271	291	249	331	373	315	206	220	519	829
183.828	0	907	351	504	221	287	268	290	248	328	369	312	205	218	517	827
183.951	0	912	350	503	220	286	267	287	243	330	367	311	205	217	515	826
184.074	0	904	350	504	221	287	268	286	240	331	367	312	204	217	516	824
184.197	0	907	352	506	221	289	268	288	247	332	370	314	205	220	517	826
184.32	0	907	357	511	220	290	268	290	250	335	372	317	206	218	518	829
184.443	0	915	356	513	222	292	269	291	246	337	375	319	206	222	519	828
184.566	0	909	358	514	225	294	272	292	245	337	378	320	206	223	520	830
184.689	0	910	354	507	223	291	270	293	250	330	376	316	205	221	519	830
184.812	0	906	354	505	223	289	267	293	251	330	375	315	205	220	518	827
184.934	0	923	355	505	224	291	269	291	244	331	373	315	205	221	519	826
185.057	0	912	356	508	224	292	270	291	244	333	375	317	206	221	519	829
185.18	0	910	357	510	225	293	270	294	250	334	377	318	206	223	519	829
185.303	0	912	358	514	225	294	270	297	252	337	380	321	207	224	521	827
185.426	0	928	360	515	226	296	272	298	249	338	382	322	207	225	521	829
185.549	0	913	357	508	226	295	272	295	247	331	377	318	206	224	520	831
185.672	0	910	356	506	227	293	269	296	251	329	378	316	204	222	521	829
185.795	0	911	357	506	226	292	270	296	251	332	378	317	205	222	519	827
185.917	0	926	358	508	226	293	270	294	246	334	377	319	206	223	520	830
186.04	0	918	360	511	227	294	271	296	247	335	379	320	206	224	521	830
186.163	0	914	361	514	228	296	271	298	253	336	383	321	207	226	521	830
186.286	0	912	362	516	229	298	273	300	255	339	384	323	208	226	522	829
186.409	0	929	361	510	228	295	274	296	248	333	381	321	206	226	521	831
186.532	0	917	357	504	227	293	271	293	247	329	379	317	205	222	519	832
186.655	0	909	357	504	226	291	271	295	251	329	379	317	205	221	519	829
186.778	0	908	358	506	226	291	270	293	251	334	378	318	206	222	519	827
186.9	0	930	361	509	224	293	272	292	245	336	376	319	206	220	520	831
187.023	0	926	360	511	225	294	271	294	248	336	378	321	206	223	520	832
187.146	0	909	360	514	226	296	272	298	253	338	383	322	208	225	521	831
187.269	0	913	361	515	227	296	275	298	254	338	384	323	208	225	523	830
187.392	0	929	357	506	227	292	271	293	246	331	379	319	205	222	520	831
187.515	0	921	356	504	226	290	270	290	245	330	376	317	205	221	519	832
187.638	0	907	356	504	225	290	271	292	251	333	377	317	205	220	519	829
187.761	0	911	356	505	225	290	272	292	249	335	377	318	206	221	520	826
187.884	0	929	357	508	225	292	272	291	244	338	377	320	206	222	520	829
188.006	0	922	359	511	226	293	272	292	247	338	379	321	206	224	520	832
188.129	0	906	359	514	227	295	273	295	253	338	383	323	207	225	521	831
188.252	0	912	357	508	227	293	273	293	250	334	380	321	206	224	521	829
188.375	0	924	355	505	225	291	270	289	243	331	375	317	205	221	519	831
188.498	0	921	356	504	224	291	270	290	245	333	376	317	205	220	519	830
188.621	0	908	359	505	223	290	271	291	249	334	376	319	205	220	519	829
188.744	0	912	357	509	223	293	271	291	249	337	378	321	207	222	519	828
188.867	0	924	360	511	226	294	272	293	244	339	380	323	207	224	520	831
188.989	0	920	363	515	224	296	273	294	248	339	381	324	207	224	521	834
189.112	0	914	363	515	227	299	274	298	254	338	385	326	208	226	521	832
189.235	0	914	359	508	227	294	273	296	251	333	383	322	207	225	519	831
189.358	0	926	360	508	227	293	272	296	244	334	382	320	206	224	518	830
189.481	0	923	361	509	227	295	273	298	248	335	383	320	207	223	517	830
189.604	0	911	361	510	228	295	275	299	254	338	385	322	207	225	518	829
189.727	0	921	362	513	228	296	276	302	252	340	390	327	207	227	519	833
189.85	0	928	365	515	228	298	278	302	249	342	395	335	208	230	519	838
189.972	0	917	372	519	229	300	280	302	251	342	399	344	207	232	523	843
190.095	0	908	381	517	226	299	279	297	255	338	398	347	204	231	530	839
190.218	0	904	377	518	227	299	278	291	253	338	393	343	203	228	530	835
190.341	0	913	363	511	228	298	278	283	249	337	385	329	205	222	526	827
190.464	0	914	363	510	229	297	276	286	248	337	386	327	205	221	524	824
190.587	0	899	364	511	229	297	276	289	252	339	390	326	205	224	524	825
190.71	0	916	367	515	230	299	277	290	252	341	392	329	207	227	524	828
190.833	0	929	373	516	229	300	280	291	248	342	394	335	206	229	526	834
190.956	0	926	371	511	228	295	276	289	249	335	392	334	204	229	527	838
191.078	0	905	367	507	228	294	276	289	251	334	392	329	204	227	526	838
191.201	0	916	363	506	227	293	276	290	249	336	390	329	205	225	523	837
191.324	0	926	361	507	227	294	275	287	244	337	388	329	205	226	523	840
191.447	0	925	362	509	228	295	276	290	246	338	390	329	206	228	524	841
191.57	0	913	363	512	227	296	276	292	253	339	393	329	206	229	524	843
191.693	0	922	363	513	229	297	278	292	251	341	394	330	207	229	524	842
191.816	0	930	359	507	228	293	275	289	243	336	389	326	205	226	522	843
191.939	0	926	358	504	228	292	275	286	245	334	386	322	204	224	521	843
192.061	0	910	358	504	227	290	276	288	250	336	386	323	205	224	521	840
192.184	0	916	361	507	225	290	275	287	248	337	385	325	206	223	523	841
192.307	0	929	362	511	225	293	275	287	242	340	385	328	206	225	523	843
192.43	0	924	364	512	224	294	276	289	245	340	388	330	206	226	524	845
192.553	0	909	362	514	225	295	277	292	252	340	390	330	207	227	524	845
192.676	0	914	359	507	225	291	275	288	248	336	387	327	205	225	522	843
192.799	0	928	359	505	224	290	274	286	241	335	384	325	205	224	520	843
192.922	0	923	358	507	224	289	274	285	243	337	383	324	204	223	520	843
193.044	0	908	357	507	224	290	273	287	248	338	386	325	205	225	521	840
193.167	0	915	358	510	225	292	274	288	248	340	388	326	206	226	521	839
193.29	0	929	358	514	225	295	275	290	244	341	389	328	207	228	522	840
193.413	0	924	358	513	227	296	277	291	247	339	392	328	207	228	522	842
193.536	0	908	356	508	226	293	275	292	251	335	390	325	206	227	522	841
193.659	0	914	356	506	226	291	275	291	249	336	389	324	205	227	521	839
193.782	0	929	356	508	226	292	274	289	243	338	387	325	206	226	522	841
193.905	0	922	359	510	226	293	274	290	245	338	389	327	206	226	522	841
194.028	0	909	359	512	228	295	275	294	250	340	393	328	207	228	524	839
194.15	0	916	360	516	229	297	276	296	252	341	394	330	208	229	523	838
194.273	0	925	359	510	228	295	276	294	247	334	391	327	206	228	522	842
194.396	0	908	360	510	228	294	276	296	252	336	393	327	206	229	524	839
194.519	0	934	362	514	229	297	277	296	246	339	395	329	206	230	524	841
194.642	0	927	364	516	230	299	277	298	249	339	396	331	208	231	525	842
194.765	0	913	366	519	232	300	278	302	257	340	400	332	207	231	526	843
194.888	0	918	364	515	232	298	279	301	256	336	399	329	207	231	525	842
195.011	0	936	364	510	229	295	277	297	247	332	394	330	206	228	524	844
195.133	0	929	364	511	229	297	276	297	249	333	395	330	205	230	526	846
195.256	0	912	367	512	228	298	277	300	254	335	397	330	206	228	524	845
195.379	0	920	368	515	229	297	277	301	254	338	398	333	207	230	524	844
195.502	0	938	369	516	230	300	277	300	249	339	399	334	207	231	526	844
195.625	0	933	370	520	231	301	279	301	251	339	401	335	207	232	527	847
195.748	0	921	367	513	231	299	278	303	256	332	400	332	206	233	525	845
195.871	0	922	365	510	231	296	277	300	254	334	398	331	206	231	525	843
195.994	0	939	365	509	231	296	278	298	249	335	397	332	205	231	525	845
196.116	0	934	367	512	231	298	278	299	250	336	397	332	207	231	525	846
196.239	0	920	367	515	232	299	278	303	256	337	399	333	206	232	526	845
196.362	0	922	368	516	233	299	277	303	256	339	401	334	207	233	527	844
196.485	0	941	369	516	233	301	280	301	251	337	400	333	207	233	527	846
196.608	0	935	366	511	233	297	277	300	250	332	397	329	205	231	526	847
196.731	0	921	365	509	232	296	276	300	255	333	397	329	204	230	525	845
196.854	0	923	366	511	230	296	276	301	254	335	396	330	206	230	526	844
196.977	0	939	367	513	230	297	277	299	249	337	395	332	207	231	525	846
197.1	0	935	369	516	231	298	277	300	251	337	397	333	206	232	527	848
197.222	0	922	371	518	231	300	278	304	257	338	401	333	207	233	527	848
197.345	0	924	369	514	231	299	278	302	256	334	398	333	206	231	527	847
197.468	0	940	366	511	231	298	276	300	249	332	396	331	206	231	526	849
197.591	0	935	367	511	230	298	276	301	251	333	396	330	206	232	527	849
197.714	0	922	368	513	232	298	276	303	255	335	397	331	206	233	528	848
197.837	0	924	369	515	232	298	277	303	256	337	398	333	207	233	528	846
197.96	0	942	369	518	233	299	277	303	251	338	398	333	208	234	528	850
198.083	0	937	369	517	233	301	279	303	254	334	398	333	207	234	529	852
198.205	0	922	366	511	232	297	276	303	256	331	397	330	205	234	529	849
198.328	0	924	366	512	233	297	276	302	255	332	397	331	205	234	527	849
198.451	0	940	367	513	232	298	275	301	250	335	395	331	207	232	527	850
198.574	0	936	369	514	233	299	277	302	251	335	397	331	206	235	530	852
198.697	0	924	370	517	233	301	277	305	258	336	398	333	207	234	530	851
198.82	0	925	371	521	234	302	278	305	258	339	400	334	208	235	530	851
198.943	0	942	369	514	234	299	277	302	251	332	397	331	206	234	529	852
199.066	0	936	367	509	232	296	276	301	249	328	394	329	205	233	528	852
199.188	0	923	366	509	231	296	276	302	255	330	394	329	205	232	528	851
199.311	0	924	368	511	232	297	275	301	255	334	394	330	206	232	529	850
199.434	0	941	369	514	231	298	276	300	250	336	393	331	206	232	530	853
199.557	0	928	371	518	230	299	277	300	251	336	393	334	206	232	530	855
199.68	0	924	372	517	230	301	278	302	258	335	396	333	206	231	530	854
199.803	0	925	368	511	228	295	274	299	254	331	392	331	206	230	528	852
199.926	0	939	365	509	229	293	275	297	247	330	391	329	205	231	527	851
200.049	0	925	365	508	228	294	275	295	247	331	390	328	205	230	528	852
200.172	0	922	365	510	228	294	274	298	253	333	391	330	206	232	528	850
200.294	0	921	367	513	229	295	274	298	253	336	393	330	207	232	528	848
200.417	0	938	367	516	230	296	275	298	249	338	392	332	206	233	529	851
200.54	0	924	366	513	228	297	277	297	247	330	390	329	206	232	529	853
200.663	0	923	364	507	228	293	273	296	252	328	389	326	205	231	527	849
200.786	0	919	363	507	228	291	272	294	251	330	387	325	205	229	527	848
200.909	0	934	363	509	227	292	272	292	246	333	386	325	205	228	527	849
201.032	0	925	364	511	227	293	273	293	246	334	387	326	206	229	527	851
201.155	0	919	363	514	227	295	273	296	252	334	389	328	206	231	529	850
201.277	0	921	365	516	228	297	275	299	254	336	391	329	206	231	528	847
201.4	0	936	362	510	226	294	273	295	247	331	387	326	205	230	527	850
201.523	0	921	361	508	227	293	271	294	245	329	386	324	205	229	528	851
201.646	0	918	362	508	226	293	271	295	251	330	387	324	205	228	526	850
201.769	0	921	363	510	227	292	272	295	252	333	388	326	206	229	527	847
201.892	0	936	363	514	227	295	272	296	247	335	388	326	206	230	527	849
202.015	0	922	365	515	227	296	274	297	248	335	390	327	206	231	528	851
202.138	0	920	364	515	229	298	275	299	255	331	391	327	206	231	528	851
202.26	0	921	363	510	227	294	272	297	253	329	390	325	206	230	527	846
202.383	0	937	364	510	227	294	272	296	247	329	387	324	206	229	527	847
202.506	0	923	365	511	228	295	272	296	246	330	388	325	205	230	527	849
202.629	0	923	366	513	229	296	272	298	252	332	390	326	206	231	527	848
202.752	0	922	367	516	229	297	274	300	255	335	392	329	205	231	529	847
202.875	0	940	369	519	229	299	273	300	250	337	394	329	207	233	529	850
202.998	0	926	367	514	229	299	275	298	249	331	391	327	207	232	529	850
203.121	0	923	366	509	227	295	272	298	252	326	388	325	205	228	528	850
203.244	0	923	366	509	227	294	271	298	253	329	388	327	204	228	527	848
203.366	0	939	367	511	228	294	272	295	248	330	388	327	205	229	528	849
203.489	0	926	368	513	228	297	273	297	248	332	389	328	206	231	527	848
203.612	0	927	369	516	229	297	273	300	254	333	392	329	206	231	529	849
203.735	0	927	369	518	229	299	274	302	256	335	394	330	207	230	530	848
203.858	0	933	367	511	229	297	273	297	250	328	389	326	204	230	528	848
203.981	0	925	365	508	228	295	272	295	247	326	386	325	204	228	527	847
204.104	0	926	366	510	228	295	271	297	252	328	387	324	204	227	527	848
204.227	1	926	371	513	226	297	272	298	254	331	387	328	205	226	527	848
204.349	0	934	371	516	228	297	272	297	249	333	387	329	205	228	527	848
204.472	0	926	371	517	229	299	274	298	248	335	390	330	206	230	529	848
204.595	0	928	371	518	230	301	276	300	254	333	392	329	206	232	529	851
204.718	0	927	369	511	229	296	273	299	254	328	389	326	205	229	528	847
204.841	0	933	368	511	229	296	272	296	249	328	387	325	204	228	528	848
204.964	0	930	370	512	229	296	273	297	247	328	386	325	204	229	527	847
205.087	0	928	371	515	229	297	273	299	253	331	388	327	205	230	527	850
205.21	0	930	372	516	229	299	273	301	256	333	390	329	206	228	528	849
205.332	0	940	375	520	228	299	274	300	251	335	390	331	206	229	530	851
205.455	0	926	372	518	229	300	275	299	250	331	390	329	205	231	529	850
205.578	0	928	370	512	229	297	273	301	253	328	388	326	206	231	529	850
205.701	0	930	371	514	229	298	272	301	255	329	389	327	204	229	529	849
205.824	0	943	372	515	230	297	273	300	252	331	388	327	205	230	529	851
205.947	0	929	374	517	230	300	274	300	249	333	390	328	206	231	530	849
206.07	0	930	374	520	230	301	274	303	255	332	393	329	206	232	531	851
206.193	0	934	375	521	232	301	276	304	260	335	394	329	207	232	530	850
206.316	0	943	372	514	230	298	275	300	251	327	389	326	206	231	530	850
206.438	0	929	372	513	229	298	273	298	248	326	387	325	205	230	530	849
206.561	0	930	373	514	230	297	273	299	253	327	388	325	204	230	529	850
206.684	0	935	375	517	230	298	272	302	257	330	390	326	206	230	529	847
206.807	0	943	374	518	231	299	274	301	252	333	390	328	206	231	530	849
206.93	0	933	375	520	231	302	275	302	250	334	391	329	206	232	531	849
207.053	0	934	374	519	231	302	277	302	256	331	390	328	206	231	531	851
207.176	0	933	372	512	229	297	273	301	256	327	388	325	205	229	529	848
207.299	0	939	372	512	227	295	272	297	250	327	386	325	204	228	528	850
207.421	0	935	373	513	228	297	272	295	248	327	384	325	205	228	529	848
207.544	0	931	376	516	227	297	273	297	252	330	386	326	205	227	528	850
207.667	0	932	373	518	228	298	273	299	255	334	388	328	206	229	529	846
207.79	0	937	374	520	229	299	274	300	252	335	390	329	206	230	530	848
207.913	0	936	371	515	228	298	275	298	249	329	386	325	206	230	529	848
208.036	0	928	369	511	228	294	273	296	251	326	385	322	204	228	528	848
208.159	0	928	368	510	226	294	272	297	253	328	384	321	205	226	527	843
208.282	0	935	368	511	225	294	271	295	249	331	383	323	206	227	528	845
208.404	0	931	369	514	225	295	273	294	246	332	383	324	205	227	528	846
208.527	0	928	369	516	226	295	274	296	251	332	385	325	206	229	529	847
208.65	0	928	369	518	227	297	274	299	256	334	388	327	206	229	529	845
208.773	0	930	365	511	227	295	273	296	250	330	385	323	205	229	528	848
208.896	0	929	364	509	225	294	271	293	246	327	382	322	205	227	527	846
209.019	0	924	364	510	226	293	271	294	249	328	382	322	204	226	527	847
209.142	0	917	366	511	224	294	271	295	252	330	384	324	205	225	526	845
209.265	0	926	366	514	224	295	272	295	249	333	383	325	206	226	527	847
209.388	0	928	366	517	225	296	273	295	247	334	385	326	206	228	529	846
209.51	0	925	365	514	226	297	274	296	251	331	386	326	206	228	528	848
209.633	0	917	362	509	225	294	271	295	253	329	384	322	205	226	527	845
209.756	0	923	362	509	225	292	271	294	248	330	383	323	205	226	526	845
209.879	0	926	362	510	225	293	271	292	245	331	382	323	204	226	526	846
210.002	0	924	363	513	226	295	273	295	250	332	385	324	205	227	527	847
210.125	0	916	366	515	226	296	272	296	253	335	388	326	206	228	527	844
210.248	0	924	366	517	228	298	274	298	250	336	389	328	205	230	528	846
210.371	0	926	365	510	226	296	272	294	245	329	383	326	205	226	526	846
210.493	0	922	364	508	225	292	271	292	247	326	382	325	204	223	524	847
210.616	0	914	363	507	223	292	270	293	251	328	383	327	205	222	524	842
210.739	0	919	363	509	222	292	271	291	247	332	383	328	205	223	523	844
210.862	0	923	363	511	223	295	273	292	244	334	385	330	206	227	524	843
210.985	0	922	363	513	225	295	272	294	249	334	388	330	205	228	525	842
211.108	0	924	361	513	227	296	274	294	253	332	389	330	206	227	526	832
211.231	0	919	358	507	226	291	269	289	246	330	383	326	205	225	522	816
211.354	0	917	356	504	225	290	269	285	241	329	380	325	204	222	516	717
211.476	0	911	354	505	224	289	269	283	244	330	380	325	205	222	513	671
211.599	0	906	357	507	224	289	267	281	247	333	380	326	206	220	512	739
211.722	0	915	357	511	223	289	267	281	244	334	381	328	205	222	518	797
211.845	0	920	360	513	224	291	270	282	241	334	381	329	205	224	519	804
211.968	0	913	357	507	222	290	269	283	244	329	380	329	205	222	517	802
212.091	0	906	356	503	221	287	267	283	247	329	380	330	205	222	515	797
212.214	0	910	353	504	222	287	268	282	243	333	380	328	206	222	512	745
212.337	0	913	353	505	222	289	269	281	239	332	379	327	206	224	509	714
212.46	0	910	354	508	223	290	269	283	244	333	382	328	207	225	510	702
212.582	0	914	356	512	223	291	271	284	249	335	385	331	207	225	513	705
212.705	0	915	354	507	223	289	270	280	244	333	380	328	207	225	513	703
212.828	0	914	352	505	222	288	267	276	238	330	377	326	206	222	511	697
212.951	0	910	351	505	221	286	267	275	242	331	376	325	206	222	510	698
213.074	0	898	352	506	221	286	267	275	244	335	377	325	207	222	509	700
213.197	0	901	354	509	221	287	266	274	240	336	376	327	207	222	511	700
213.32	0	906	354	512	220	289	268	273	238	337	377	328	207	223	511	702
213.443	0	908	352	506	221	286	266	273	241	330	375	324	205	222	513	710
213.565	0	898	351	505	219	284	265	272	242	330	374	324	204	219	515	714
213.688	0	903	350	505	218	284	266	270	238	332	373	323	204	219	518	718
213.811	0	904	351	507	219	285	265	269	235	334	373	323	203	219	519	723
213.934	0	903	353	509	219	287	267	271	240	335	375	325	204	221	518	737
214.057	0	893	354	512	220	288	268	274	245	336	378	326	205	221	518	752
214.18	0	902	350	507	221	286	268	272	240	332	374	323	205	219	518	754
214.303	0	903	350	503	218	285	265	269	235	330	371	321	203	216	516	754
214.426	0	901	350	503	217	284	266	268	239	330	370	320	204	216	516	757
214.548	0	894	352	505	216	284	266	270	242	334	372	323	204	217	516	752
214.671	0	902	351	508	218	285	266	270	239	336	373	323	205	219	517	760
214.794	0	905	353	511	218	287	268	271	236	336	374	324	207	220	516	771
214.917	0	904	352	508	219	287	269	273	241	331	373	323	204	219	516	782
215.04	0	900	351	503	219	284	266	271	243	330	372	319	205	217	515	799
215.163	0	903	350	503	218	283	267	270	238	331	369	319	204	216	515	811
215.286	0	903	350	504	218	284	266	268	235	332	368	320	205	217	516	814
215.409	0	902	352	507	218	285	266	271	240	333	372	321	205	217	517	818
215.532	0	897	353	510	219	287	268	274	244	336	374	323	205	220	518	820
215.654	0	905	353	510	220	289	270	273	241	336	374	323	206	220	519	821
215.777	0	904	351	504	219	286	268	272	236	329	369	319	205	218	518	820
215.9	0	901	352	503	218	284	267	271	239	329	371	319	204	217	518	821
216.023	0	902	352	504	218	286	267	273	242	332	371	319	205	217	516	817
216.146	0	906	354	507	219	287	268	273	240	335	373	321	206	219	518	818
216.269	0	906	355	510	219	290	269	274	237	335	375	323	206	220	518	818
216.392	0	905	357	514	221	291	270	279	244	336	378	324	207	222	520	822
216.515	0	905	356	510	222	291	271	279	246	332	377	323	206	221	520	818
216.637	0	908	355	506	221	288	268	277	242	331	374	322	205	220	519	819
216.76	0	908	356	508	221	289	268	277	239	330	374	322	205	220	518	819
216.883	0	907	358	508	221	290	269	278	243	333	376	323	206	221	520	819
217.006	0	908	359	512	223	292	269	282	247	335	379	324	207	222	521	815
217.129	0	914	361	514	224	293	271	282	245	336	379	325	207	223	521	821
217.252	0	913	361	515	224	294	273	282	243	335	380	326	207	223	523	819
217.375	0	910	359	509	224	291	270	282	246	329	378	323	205	222	521	819
217.498	0	911	360	509	224	292	270	283	248	330	378	324	206	221	521	817
217.62	0	916	362	511	223	291	270	281	244	331	378	326	207	220	521	816
217.743	0	916	364	513	224	293	271	282	242	334	380	327	206	223	523	815
217.866	0	913	365	515	225	294	272	286	248	333	382	328	207	224	524	818
217.989	0	916	366	517	226	296	272	288	253	337	386	330	209	227	523	815
218.112	0	921	365	514	227	296	274	286	248	334	383	328	206	225	523	814
218.235	0	919	362	508	226	293	271	284	243	329	379	325	206	223	522	813
218.358	0	915	362	509	225	292	271	284	246	328	379	325	206	222	522	812
218.481	0	916	364	510	225	292	271	285	249	330	380	325	206	222	521	809
218.604	0	922	365	513	225	293	272	285	246	334	381	327	207	223	522	807
218.726	0	920	366	516	226	296	273	284	244	335	380	327	208	223	523	808
218.849	0	918	368	517	227	296	274	288	249	335	384	327	207	225	525	811
218.972	0	919	365	513	227	296	275	288	252	330	383	327	206	224	524	807
219.095	0	923	364	509	227	293	272	284	244	328	379	324	206	222	522	806
219.218	0	922	364	509	226	293	271	282	242	328	377	323	206	222	522	805
219.341	0	917	365	511	225	292	271	284	246	329	378	324	206	223	522	804
219.464	0	919	367	514	226	294	271	285	251	333	380	326	206	223	523	800
219.587	0	924	368	516	226	295	272	284	247	335	382	327	207	224	524	803
219.709	0	924	367	519	227	297	273	286	245	337	383	329	207	226	524	805
219.832	0	919	368	517	228	296	275	287	250	332	383	328	206	225	525	805
219.955	0	917	365	510	227	293	271	286	251	328	381	324	206	223	524	801
220.078	0	922	364	510	226	291	270	284	245	329	378	323	206	222	523	802
220.201	0	922	364	510	225	291	270	282	242	330	377	323	206	223	523	800
220.324	0	916	366	513	225	292	271	284	247	332	379	324	207	223	523	801
220.447	0	918	366	515	225	294	272	285	251	335	381	326	207	224	523	800
220.57	0	925	366	517	225	294	272	286	248	336	381	326	207	225	525	801
220.692	0	920	365	515	226	295	275	285	245	334	381	325	207	224	523	802
220.815	0	914	361	510	224	291	271	283	247	329	378	322	206	223	523	802
220.938	0	916	361	509	223	290	271	284	249	330	377	322	206	222	522	799
221.061	0	923	361	510	224	290	270	281	244	332	376	322	206	221	522	797
221.184	0	912	361	512	223	291	270	282	242	334	376	323	206	223	521	799
221.307	0	911	363	515	223	291	271	285	247	335	379	324	207	224	523	800
221.43	0	915	363	517	224	293	272	287	252	337	381	326	208	225	524	800
221.553	0	925	361	515	224	293	274	286	247	336	379	325	207	224	523	800
221.676	0	909	359	507	221	290	270	281	241	328	374	322	206	220	521	801
221.798	0	911	357	505	221	288	268	279	245	328	374	320	205	219	521	799
221.921	0	907	356	506	220	287	268	279	247	330	373	321	205	219	521	795
222.044	0	920	357	508	221	286	270	278	243	334	374	322	206	220	520	796
222.167	0	905	357	511	221	290	269	279	240	334	375	324	206	221	521	796
222.29	0	908	358	514	221	293	270	282	247	335	377	325	206	222	521	797
222.413	0	909	357	512	223	293	272	284	250	334	377	324	207	223	521	797
222.536	0	918	354	506	221	288	269	279	242	329	372	321	205	219	519	796
222.659	0	901	353	504	221	286	267	275	239	328	369	319	205	218	518	794
222.781	0	904	352	505	221	287	267	277	243	330	370	319	204	218	518	793
222.904	0	905	353	507	221	288	267	278	246	333	370	321	205	217	518	792
223.027	0	913	356	511	221	291	268	278	241	335	372	323	206	218	519	793
223.15	0	905	358	512	220	292	268	279	239	335	373	326	206	220	519	800
223.273	0	905	360	515	221	293	272	282	247	335	377	327	207	220	520	799
223.396	0	907	355	508	221	290	269	281	248	330	375	324	205	220	519	797
223.519	0	912	355	505	221	289	266	279	241	330	372	323	204	219	518	796
223.642	0	903	355	505	221	289	267	277	239	330	371	322	205	218	518	794
223.764	0	907	356	508	222	292	268	281	245	331	373	323	205	219	518	794
223.887	0	906	357	510	223	293	268	282	247	334	374	324	206	220	519	797
224.01	0	913	359	513	223	293	269	283	243	335	375	327	206	222	521	797
224.133	0	908	361	515	224	296	271	283	243	335	377	326	206	222	520	799
224.256	0	908	358	508	224	294	269	284	247	329	375	323	205	221	519	803
224.379	0	908	358	507	225	292	268	284	248	329	375	322	205	219	519	799
224.502	0	921	358	508	224	293	268	282	242	331	374	323	205	219	519	800
224.625	0	909	359	510	224	294	270	282	241	332	373	324	206	221	520	800
224.748	0	910	361	512	225	295	270	286	248	333	376	325	206	221	521	802
224.87	0	909	362	514	226	297	270	286	249	335	378	327	206	223	522	804
224.993	0	926	363	514	227	298	273	287	245	335	379	328	207	224	522	806
225.116	0	910	360	507	226	295	270	284	242	329	374	323	205	220	521	808
225.239	0	911	359	505	225	292	268	283	245	328	373	321	203	220	520	806
225.362	0	908	359	506	224	291	268	283	246	330	373	322	205	218	520	803
225.485	0	927	360	508	225	293	269	281	242	333	371	323	205	220	521	804
225.608	0	909	361	510	224	294	270	282	241	332	373	325	206	221	522	807
225.731	0	910	363	512	225	295	270	285	248	334	376	326	206	222	522	809
225.853	0	910	363	513	226	296	273	286	250	333	378	327	206	223	522	810
225.976	0	925	359	506	225	292	269	281	242	329	372	323	205	221	521	809
226.099	0	909	359	503	223	291	267	279	239	327	369	321	203	218	520	807
226.222	0	906	358	503	223	289	269	278	244	329	370	321	204	218	520	806
226.345	0	908	359	505	222	290	269	280	246	331	370	322	204	218	521	806
226.468	0	923	359	509	221	291	270	278	240	333	371	323	205	220	523	805
226.591	0	910	360	511	223	292	269	280	241	333	371	325	206	221	522	810
226.714	0	907	360	513	223	295	271	283	248	334	375	326	206	222	522	813
226.836	0	906	358	507	222	291	269	280	247	329	371	323	204	220	522	809
226.959	0	919	357	503	221	288	268	277	239	327	368	320	205	218	521	807
227.082	0	908	357	502	219	288	268	276	239	329	367	321	204	218	521	810
227.205	0	905	358	504	219	289	268	278	244	330	368	321	204	218	520	809
227.328	0	903	359	507	219	290	268	280	245	333	369	324	205	218	522	809
227.451	0	919	359	510	220	290	269	279	241	334	371	325	205	221	524	812
227.574	0	909	359	513	220	293	270	281	243	334	374	325	207	223	524	815
227.697	0	903	359	510	223	295	272	283	248	331	373	324	205	222	524	815
227.82	0	903	357	504	222	290	269	282	247	329	371	321	205	220	523	813
227.942	0	921	357	504	220	289	268	279	241	328	369	320	205	219	523	813
228.065	0	912	358	505	222	290	269	279	241	330	369	321	204	221	523	815
228.188	0	903	359	508	221	290	270	281	247	331	371	322	205	220	523	814
228.311	0	905	360	510	222	293	270	284	247	334	374	324	205	222	523	815
228.434	0	922	361	513	224	295	271	283	244	335	374	326	207	224	525	818
228.557	0	917	360	510	223	295	272	284	244	330	373	324	205	223	524	820
228.68	0	903	358	505	222	291	270	283	248	327	372	321	204	221	523	820
228.803	0	905	357	504	222	290	270	283	247	329	371	321	204	220	523	817
228.925	0	924	360	506	221	292	270	281	241	330	370	321	205	221	524	817
229.048	0	918	360	509	223	293	271	283	243	331	371	324	205	222	524	819
229.171	0	903	362	512	223	294	272	286	249	333	375	324	205	223	525	821
229.294	0	911	362	514	224	296	272	287	249	335	377	326	207	224	526	821
229.417	0	924	362	512	224	295	274	286	245	332	376	326	206	224	527	822
229.54	0	915	360	506	224	292	271	284	245	326	372	320	204	222	525	824
229.663	0	906	359	504	223	291	269	284	248	327	372	319	203	220	525	822
229.786	0	910	360	504	223	292	270	283	247	329	371	321	204	220	524	819
229.908	0	921	361	507	223	292	271	282	241	331	371	322	205	221	525	821
230.031	0	917	362	511	224	293	272	284	245	332	372	323	205	223	527	824
230.154	0	907	363	513	224	295	272	287	251	333	376	324	206	223	526	823
230.277	0	912	364	516	225	297	275	287	250	335	378	325	207	224	526	826
230.4	11	919	360	507	225	294	272	285	244	328	372	321	204	222	525	827
230.523	0	918	360	505	223	292	270	282	244	326	370	320	204	221	525	825
230.646	0	913	360	505	223	291	270	284	248	327	372	320	204	221	525	824
230.769	0	910	362	508	222	292	271	283	246	330	371	322	205	221	524	826
230.892	0	918	364	510	222	293	271	283	242	332	371	324	205	222	525	825
231.014	0	918	364	513	223	295	272	285	246	333	375	325	206	224	526	830
231.137	0	915	367	516	223	296	273	288	252	335	379	328	206	225	526	829
231.26	0	911	364	512	224	296	274	288	249	333	377	326	206	224	526	830
231.383	0	919	362	507	222	293	271	283	243	328	373	323	204	223	525	828
231.506	0	916	361	506	223	292	272	285	246	326	374	322	204	223	525	831
231.629	0	914	362	508	223	293	271	286	250	329	375	322	205	223	525	827
231.752	0	917	363	510	224	294	271	287	247	332	376	324	205	225	527	827
231.875	0	922	365	513	225	295	272	286	245	333	376	325	205	224	526	828
231.997	0	918	365	516	226	297	273	289	249	333	380	326	206	226	527	830
232.12	0	913	365	514	226	297	275	290	253	331	381	326	206	226	527	830
232.243	0	917	362	508	224	293	272	287	248	328	376	322	204	225	526	829
232.366	0	921	362	508	224	293	271	285	244	328	375	322	206	225	525	830
232.489	0	919	362	510	225	294	271	286	248	329	376	321	205	224	526	830
232.612	0	910	363	511	224	294	272	288	252	332	378	324	206	224	526	827
232.735	0	922	364	514	225	296	273	288	248	334	378	324	207	226	526	832
232.858	0	922	364	516	225	298	273	288	247	337	380	324	207	228	528	833
232.98	0	917	365	516	226	298	276	290	252	334	381	324	206	226	528	834
233.103	0	917	361	508	226	293	271	288	252	327	378	321	205	226	527	831
233.226	0	927	361	506	224	292	270	286	247	329	375	320	205	223	525	831
233.349	0	913	360	506	224	292	271	283	243	328	374	321	204	224	525	830
233.472	0	915	362	509	223	292	271	286	249	330	377	322	205	224	526	833
233.595	0	917	362	512	225	294	271	287	252	333	379	324	206	225	528	830
233.718	0	926	363	514	225	295	272	287	248	336	379	325	205	226	527	832
233.841	0	917	364	515	225	297	275	287	247	334	380	326	207	227	528	834
233.964	0	915	364	507	223	294	272	286	250	328	377	323	205	223	527	836
234.086	0	918	361	505	221	290	271	285	251	328	376	323	204	222	525	833
234.209	0	922	360	505	222	291	271	283	244	330	374	324	204	223	525	832
234.332	0	913	361	508	223	292	271	282	243	331	375	323	204	224	527	831
234.455	0	915	362	510	223	293	271	285	249	332	378	324	206	225	526	833
234.578	0	914	362	513	224	294	271	288	252	334	380	326	206	225	526	833
234.701	0	930	364	516	225	296	275	287	248	336	380	327	206	227	527	834
234.824	0	916	360	508	224	293	272	285	245	329	377	323	205	225	526	835
234.947	0	913	359	505	222	292	271	285	249	327	377	321	204	223	526	837
235.069	0	910	359	506	223	291	270	285	250	330	376	322	204	224	526	832
235.192	0	927	361	507	222	291	271	284	245	331	375	322	204	223	527	833
235.315	0	915	363	510	222	293	271	284	245	333	377	324	205	224	525	836
235.438	0	911	364	512	222	295	272	288	252	333	379	328	206	224	527	837
235.561	0	912	365	514	223	295	274	290	254	335	382	329	206	225	527	834
235.684	0	926	360	507	224	293	272	286	246	329	378	324	206	225	527	836
235.807	0	914	358	505	224	293	270	286	245	329	377	323	205	225	526	836
235.93	0	908	360	507	224	291	271	287	250	329	378	323	205	224	527	834
236.052	0	909	360	509	224	292	270	287	251	332	379	324	205	225	526	833
236.175	0	928	362	511	225	293	271	286	246	334	379	325	206	225	527	833
236.298	0	923	363	515	225	297	272	289	248	335	380	326	206	228	528	836
236.421	0	909	362	513	226	296	275	290	254	333	383	326	206	226	528	835
236.544	0	908	359	506	224	292	271	288	250	329	378	322	204	226	527	834
236.667	0	925	359	506	223	292	270	284	244	329	376	321	205	223	526	835
236.79	0	918	360	507	224	292	271	285	245	329	376	322	204	223	525	834
236.913	0	906	361	509	224	292	270	288	251	331	379	323	204	224	526	834
237.036	0	914	361	511	225	295	271	289	250	334	379	325	206	225	527	835
237.158	0	922	363	515	225	296	272	288	246	336	381	325	206	226	527	836
237.281	0	919	363	514	226	297	275	289	249	333	381	326	205	226	528	837
237.404	0	910	361	506	224	293	271	287	252	327	378	321	204	224	526	836
237.527	0	913	359	505	224	291	269	286	248	328	376	322	203	222	525	835
237.65	0	918	360	507	223	292	270	283	243	330	374	322	204	222	525	834
237.773	0	921	361	509	225	293	272	285	246	332	376	323	204	223	526	837
237.896	0	915	362	512	224	295	270	287	251	334	379	323	205	225	526	837
238.019	0	911	364	514	226	295	271	287	249	335	379	326	205	226	528	837
238.141	0	922	363	515	225	297	274	286	246	334	380	326	205	225	528	837
238.264	0	917	361	508	224	293	270	286	247	328	376	321	203	224	526	838
238.387	0	908	360	507	224	291	269	286	250	327	375	321	203	222	525	835
238.51	0	918	361	507	224	293	270	285	245	331	374	322	203	221	526	834
238.633	0	918	366	511	223	295	271	283	242	331	372	324	205	221	526	837
238.756	0	912	365	514	225	296	271	286	249	332	379	325	204	224	527	837
238.879	0	916	365	516	225	296	271	289	252	335	381	327	206	225	528	835
239.002	0	926	367	518	227	299	274	290	249	336	383	328	207	227	528	837
239.124	0	915	364	511	225	296	273	288	245	330	378	324	204	226	528	839
239.247	0	917	363	509	225	295	270	289	249	328	377	322	203	224	527	838
239.37	0	916	364	510	226	296	271	290	251	329	377	323	204	224	526	837
239.493	0	930	365	513	226	296	271	288	246	332	377	325	206	224	526	838
239.616	0	915	367	515	227	298	273	289	246	334	377	324	206	225	528	839
239.739	0	915	368	517	227	300	273	292	252	335	382	326	205	226	529	841
239.862	0	916	370	519	228	301	275	293	254	337	383	327	206	227	529	840
239.985	0	930	366	513	228	298	273	290	249	330	379	324	205	226	529	840
240.108	0	918	367	512	227	297	273	289	247	328	378	323	204	225	528	842
240.23	0	915	367	512	227	297	273	291	252	329	378	322	204	225	528	840
240.353	0	914	369	514	227	298	272	292	253	332	380	325	205	226	528	837
240.476	0	933	370	516	228	299	274	292	246	334	379	326	206	227	530	840
240.599	0	929	371	519	228	301	274	292	250	335	383	327	206	227	529	842
240.722	0	912	371	521	229	303	276	296	256	336	386	330	206	228	532	841
240.845	0	918	370	514	227	299	274	293	253	330	380	327	205	226	530	841
240.968	0	931	368	511	227	296	272	291	246	328	379	325	204	224	529	842
241.091	0	925	368	511	227	297	273	290	248	328	378	323	204	224	529	842
241.213	0	914	369	512	227	297	274	291	253	330	379	324	204	224	529	840
241.336	0	919	370	516	227	298	274	292	251	333	379	326	205	226	529	840
241.459	0	928	371	517	227	300	274	291	247	334	379	328	205	225	530	843
241.582	0	927	374	520	227	300	276	293	251	335	382	329	206	227	530	845
241.705	0	920	370	514	228	298	276	294	255	330	381	326	205	226	530	840
241.828	0	916	368	510	227	295	272	290	250	328	376	323	205	224	527	839
241.951	0	923	368	511	225	295	273	287	244	328	374	322	204	222	527	838
242.074	0	922	370	511	223	295	273	286	248	330	373	323	204	220	527	842
242.196	0	916	369	513	225	295	274	288	252	333	378	323	205	223	527	838
242.319	0	918	369	516	224	296	274	288	250	335	377	325	207	225	529	839
242.442	0	924	372	518	224	297	274	289	247	336	377	326	208	225	527	837
242.565	0	918	372	516	225	297	276	291	252	332	379	324	207	223	524	834
242.688	0	908	369	510	224	294	274	290	254	329	377	319	206	222	521	825
242.811	0	915	372	511	225	293	273	290	249	332	374	318	207	221	519	816
242.934	0	911	372	512	225	292	275	289	246	332	374	317	207	222	520	817
243.057	0	912	370	513	225	294	274	292	252	334	377	320	207	223	522	822
243.18	0	914	370	514	225	296	275	294	256	336	380	321	208	224	522	820
243.302	0	928	371	518	226	298	275	295	253	337	382	323	208	226	522	820
243.425	0	914	368	512	227	296	277	293	250	332	378	322	208	226	522	823
243.548	0	913	367	509	225	294	274	293	254	330	377	319	206	224	525	827
243.671	0	912	372	511	223	294	275	294	255	331	381	323	206	228	525	824
243.794	0	917	371	513	223	293	273	293	251	332	380	322	206	227	525	824
243.917	0	912	369	514	225	295	274	294	250	334	380	322	207	227	526	828
244.04	0	913	369	516	227	296	274	297	256	336	383	322	207	227	526	827
244.163	0	909	371	517	226	298	277	298	258	336	383	323	207	226	525	824
244.285	0	926	366	511	226	295	274	293	251	330	378	321	206	224	524	825
244.408	0	912	367	509	225	293	273	293	250	329	377	319	206	223	524	825
244.531	0	908	366	510	225	295	273	294	255	330	378	320	206	223	524	825
244.654	0	908	367	513	225	296	273	295	256	334	380	321	208	221	524	825
244.777	0	925	368	516	224	299	273	294	252	335	379	324	207	222	525	828
244.9	0	915	366	517	227	303	274	296	253	336	383	325	208	223	526	830
245.023	0	910	363	510	227	299	275	296	257	330	381	320	206	222	525	830
245.146	0	906	364	508	225	297	272	294	256	329	378	318	205	219	523	825
245.268	0	926	366	511	225	296	272	293	250	332	376	320	206	218	523	824
245.391	0	917	367	512	226	297	273	293	251	332	376	321	207	218	523	828
245.514	0	911	367	514	226	299	273	296	258	334	379	322	207	220	524	826
245.637	0	913	367	516	227	300	273	297	257	337	383	323	208	222	526	825
[truncated: 683 more rows]

## Sheet: D850
	SNR :	50	43	53	45	50	48	40	46	48	46	49	49	47	59	48
Time	Marker	ch1	ch2	ch3	ch4	ch5	ch6	ch7	ch8	ch9	ch10	ch11	ch12	ch13	ch14	ch15
0.24576	0	699	336	433	199	309	306	273	222	281	318	246	183	150	742	779
0.36864	0	699	336	433	199	309	306	273	222	281	318	246	183	150	742	779
0.49152	0	747	387	467	210	302	295	284	241	301	325	255	205	163	768	827
0.6144	0	752	399	475	210	295	286	283	244	303	325	258	214	166	779	865
0.73728	0	767	401	476	210	290	284	283	244	306	324	260	216	167	780	887
0.86016	0	751	391	467	213	288	285	285	243	312	326	262	219	167	781	893
0.98304	0	762	391	472	214	289	286	286	244	315	328	265	220	168	781	901
1.10592	0	768	391	476	215	291	289	286	245	315	331	266	221	170	781	902
1.2288	0	768	390	465	215	287	284	282	243	309	327	263	219	168	782	903
1.35168	0	749	388	460	214	286	282	283	244	307	327	259	218	166	783	900
1.47456	0	758	389	460	214	286	282	282	243	307	327	260	217	166	784	898
1.59744	0	762	388	462	213	286	282	283	243	309	326	261	218	167	783	898
1.72032	0	768	391	465	214	285	283	284	242	311	328	261	219	169	783	901
1.8432	0	754	392	469	214	286	283	286	245	313	331	263	220	169	784	905
1.96608	0	759	394	473	215	289	285	290	246	315	333	266	221	171	786	908
2.08896	0	761	395	473	215	290	288	288	245	312	332	264	221	170	785	907
2.21184	0	768	392	464	214	287	281	285	245	307	330	260	219	168	784	907
2.33472	0	751	391	462	212	284	282	286	245	307	331	258	218	167	785	902
2.4576	0	756	392	463	214	286	283	285	244	308	330	259	219	168	786	904
2.58048	0	759	395	464	213	286	284	286	244	311	331	260	220	168	786	906
2.70336	0	770	400	470	212	285	284	288	245	312	333	263	220	170	787	908
2.82624	0	752	400	472	213	287	286	291	247	313	336	264	222	171	787	910
2.94912	0	759	400	478	214	289	289	294	248	316	340	266	223	173	789	912
3.072	0	754	397	471	214	288	285	290	248	309	337	263	221	171	788	909
3.19488	0	772	395	465	212	285	282	290	246	307	335	260	220	170	788	908
3.31776	0	752	395	465	212	286	284	291	247	308	336	261	220	170	789	905
3.44064	0	755	396	466	213	285	283	290	247	309	336	261	220	171	790	905
3.56352	0	756	396	469	213	287	285	292	247	313	337	264	221	171	789	906
3.6864	0	769	397	472	214	286	285	293	248	314	339	265	223	173	790	908
3.80928	0	751	398	477	216	289	286	297	251	315	341	267	224	174	791	912
3.93216	0	756	399	477	215	291	289	295	250	312	342	267	224	174	791	912
4.05504	0	756	397	467	214	288	280	292	250	309	338	263	222	173	790	912
4.17792	0	768	397	467	213	285	282	292	249	308	338	263	222	172	790	913
4.3008	0	748	398	467	213	286	283	294	250	310	339	263	222	172	790	915
4.42368	0	753	397	470	214	286	284	294	250	312	340	266	223	172	791	914
4.54656	0	758	398	472	215	287	286	296	248	313	341	268	224	174	791	915
4.66944	0	766	399	475	216	288	286	298	251	314	344	268	224	176	793	914
4.79232	0	753	400	478	216	291	288	300	253	314	346	269	226	177	793	918
4.9152	0	755	398	470	215	289	282	296	251	307	342	265	225	175	792	918
5.03808	0	758	396	467	214	286	281	295	250	307	341	265	223	175	793	916
5.16096	0	766	396	467	214	286	280	295	250	308	341	264	223	174	793	915
5.28384	0	753	396	470	215	287	282	296	251	309	343	265	224	175	792	918
5.40672	0	760	398	473	215	288	285	297	252	313	344	267	225	176	794	917
5.5296	0	760	399	476	217	288	285	298	252	314	346	269	225	178	795	919
5.65248	0	766	400	479	217	291	286	299	253	315	346	270	227	179	796	922
5.77536	0	756	398	473	214	289	285	298	253	307	346	267	225	176	795	921
5.89824	0	759	397	466	213	285	278	295	253	306	342	265	223	175	794	922
6.02112	0	757	396	466	213	285	279	293	250	307	341	265	223	175	794	921
6.144	0	768	395	467	213	283	279	294	250	307	342	264	223	176	794	920
6.26688	0	756	396	470	214	284	281	295	251	309	343	266	224	177	795	921
6.38976	0	758	397	473	215	286	281	297	251	311	345	268	225	178	795	923
6.51264	0	759	398	477	215	287	284	297	251	314	345	270	226	179	796	923
6.63552	0	766	396	476	215	289	285	297	253	310	345	269	225	178	795	923
6.7584	0	759	395	466	212	284	276	294	252	304	342	266	223	176	795	925
6.88128	0	758	392	464	210	283	274	292	250	304	340	264	223	175	794	928
7.00416	0	755	394	465	211	282	276	291	247	303	339	264	222	174	795	927
7.12704	0	765	393	467	212	283	277	293	248	307	342	265	221	176	795	925
7.24992	0	761	397	470	212	283	278	294	249	308	343	266	224	177	794	926
7.3728	0	760	398	471	213	286	279	295	250	310	344	268	224	177	795	929
7.49568	0	760	401	477	212	287	282	295	250	311	345	270	224	178	796	928
7.61856	0	767	405	463	209	286	276	294	249	302	345	266	222	176	794	930
7.74144	0	779	406	466	206	280	273	295	250	300	354	279	219	182	801	930
7.86432	0	777	397	464	210	282	275	296	248	300	356	280	218	188	805	931
7.9872	0	780	397	462	210	282	276	295	246	303	355	282	219	189	810	939
8.11008	0	787	399	468	209	282	277	297	248	304	361	290	218	193	815	945
8.23296	0	786	396	470	212	284	279	301	250	306	368	294	219	198	820	950
8.35584	0	780	396	473	212	286	282	302	251	308	372	299	219	202	825	957
8.47872	0	777	393	471	211	286	281	300	250	303	370	298	217	203	827	962
8.6016	0	778	388	464	210	283	273	298	248	298	368	296	215	202	828	964
8.72448	0	779	387	464	209	281	273	298	249	298	368	294	215	200	828	968
8.84736	0	775	386	464	209	283	277	296	246	299	365	294	213	200	829	969
8.97024	0	769	385	465	210	282	277	295	244	301	365	295	213	200	831	971
9.09312	0	773	385	469	210	284	277	296	246	303	365	296	215	201	831	973
9.216	0	774	386	472	210	284	278	296	247	305	366	296	215	200	832	975
9.33888	0	770	383	471	209	285	279	292	246	300	361	295	214	198	829	976
9.46176	0	764	382	463	206	281	272	288	242	296	356	291	212	195	829	974
9.58464	0	766	381	461	206	279	271	287	241	296	355	291	211	196	830	975
9.70752	0	763	389	459	201	278	272	287	241	297	358	301	211	198	831	981
9.8304	0	762	382	464	205	279	274	286	240	299	363	306	211	201	829	981
9.95328	0	758	383	466	205	280	275	287	239	301	365	309	212	202	831	982
10.0762	0	765	385	470	207	282	275	289	240	303	368	310	213	205	833	980
10.199	0	763	386	471	206	284	277	288	243	299	368	308	212	203	829	978
10.3219	0	760	384	464	205	280	272	285	239	294	364	305	210	201	822	974
10.4448	0	755	384	461	204	278	269	281	237	294	363	306	209	200	821	972
10.5677	0	757	389	463	204	279	270	281	237	293	361	306	210	200	823	973
10.6906	0	759	390	465	203	280	272	281	238	296	362	309	210	200	825	975
10.8134	0	755	386	468	205	280	272	279	238	298	361	306	211	198	820	975
10.9363	0	753	380	471	207	285	274	276	236	301	352	298	214	189	810	971
11.0592	0	752	364	470	208	285	267	268	234	296	323	270	218	172	792	967
11.1821	0	745	362	462	207	282	260	269	235	292	319	259	217	167	787	954
11.305	0	746	362	459	208	280	260	268	231	292	319	260	217	167	782	949
11.4278	0	748	361	461	209	279	262	269	229	295	322	260	218	169	777	950
11.5507	0	752	363	461	210	279	263	272	231	298	326	261	219	171	777	947
11.6736	0	749	366	464	210	280	265	275	234	301	328	264	221	173	777	944
11.7965	0	756	370	467	211	282	267	276	235	303	329	266	222	173	778	946
11.9194	0	754	369	466	212	282	267	275	235	297	328	264	220	174	777	948
12.0422	0	762	370	458	209	279	261	275	235	291	327	260	218	172	779	946
12.1651	0	759	369	456	209	278	261	275	234	290	326	260	218	172	779	945
12.288	0	760	370	456	210	277	261	275	233	292	326	260	218	172	780	947
12.4109	0	772	371	458	211	278	264	276	233	295	326	262	218	174	780	942
12.5338	0	787	371	461	212	279	265	278	235	296	331	262	220	175	774	870
12.6566	0	766	372	464	212	280	267	281	238	300	332	263	222	177	769	800
12.7795	0	767	373	465	212	282	270	278	238	296	332	262	222	177	766	799
12.9024	0	762	371	457	211	279	262	276	235	291	329	258	220	174	764	797
13.0253	0	768	372	453	209	276	260	274	235	289	330	257	218	172	769	799
13.1482	0	774	376	455	209	275	262	274	235	291	331	259	217	173	778	872
13.271	0	766	378	457	210	276	263	276	236	294	333	260	218	176	778	896
13.3939	0	761	380	462	210	277	266	278	236	298	336	263	219	178	780	908
13.5168	0	771	381	464	212	279	269	283	238	298	339	264	219	179	784	909
13.6397	0	765	383	460	211	279	268	283	240	292	338	262	217	177	784	911
13.7626	0	759	386	453	210	278	264	282	237	289	335	259	216	175	782	916
13.8854	0	761	389	457	209	275	264	283	237	290	335	260	216	175	783	908
14.0083	0	775	392	454	207	276	265	285	239	291	338	264	216	176	781	902
14.1312	0	772	394	461	206	276	268	286	240	295	344	273	216	182	786	906
14.2541	0	772	391	462	210	279	270	287	241	298	347	276	218	186	789	905
14.377	0	770	391	461	211	280	272	285	240	293	345	274	216	186	789	902
14.4998	0	777	390	454	210	277	264	284	239	288	344	271	214	185	791	901
14.6227	0	774	390	453	210	277	263	283	241	288	343	271	214	185	792	899
14.7456	0	773	391	454	210	278	264	282	240	291	341	271	214	185	792	901
14.8685	0	777	382	461	212	277	266	282	238	293	340	272	216	186	786	897
14.9914	0	776	378	459	213	278	269	287	240	298	343	274	218	186	783	913
15.1142	0	771	388	459	212	283	276	287	244	298	344	274	217	185	790	921
15.2371	0	776	392	459	210	280	266	283	242	289	340	271	214	184	796	919
15.36	0	773	385	454	211	278	263	283	238	287	338	269	215	184	793	921
15.4829	0	771	387	453	211	277	264	283	241	290	340	269	215	184	792	917
15.6058	0	771	390	458	211	279	267	286	242	294	340	271	217	184	792	915
15.7286	0	774	390	462	213	281	269	285	243	296	341	273	218	185	793	921
15.8515	0	769	390	465	213	283	272	284	243	296	341	274	218	186	793	925
15.9744	0	762	388	457	212	280	265	283	242	288	337	269	216	183	792	928
16.0973	0	772	387	455	211	279	262	283	242	289	337	267	216	182	792	925
16.2202	0	776	389	457	212	280	265	282	241	289	337	268	215	181	791	922
16.343	0	767	390	458	212	278	266	283	240	292	337	267	217	182	791	922
16.4659	0	762	392	462	214	279	267	286	243	295	340	269	218	184	791	920
16.5888	0	778	393	466	214	283	272	288	244	297	341	271	219	184	792	922
16.7117	0	776	392	459	212	280	266	284	242	289	336	266	216	183	791	920
16.8346	0	767	390	455	211	278	262	283	240	287	333	265	215	181	791	921
16.9574	0	762	391	455	212	278	263	284	242	288	335	264	215	180	790	918
17.0803	0	777	392	458	212	278	265	285	244	292	336	266	216	181	791	919
17.2032	0	774	394	461	214	280	267	287	243	295	337	267	217	182	791	918
17.3261	0	767	395	465	214	282	270	290	244	298	339	270	219	185	792	922
17.449	0	761	396	463	214	283	271	289	246	293	340	268	217	185	792	919
17.5718	0	779	395	457	212	280	264	287	246	288	337	265	216	183	791	917
17.6947	0	774	396	455	212	279	265	286	242	288	337	264	216	182	791	916
17.8176	0	765	395	457	213	278	265	287	243	290	337	264	215	182	790	917
17.9405	0	758	396	460	214	279	267	289	245	294	340	266	216	184	791	915
18.0634	0	773	398	463	214	282	269	291	247	298	342	268	218	187	792	917
18.1862	0	770	398	469	215	285	274	292	246	300	342	271	219	187	792	918
18.3091	0	766	395	461	214	282	269	289	245	292	339	267	217	185	789	916
18.432	0	759	394	458	214	280	265	290	246	289	338	264	216	182	789	914
18.5549	0	769	394	457	214	281	265	289	247	290	339	265	216	182	790	915
18.6778	0	775	395	460	215	281	269	289	245	294	339	266	217	184	792	911
18.8006	0	772	396	463	215	282	268	292	246	296	341	268	218	184	793	913
18.9235	0	761	398	467	216	283	271	295	249	299	343	271	218	186	793	913
19.0464	0	772	403	467	215	288	276	296	250	300	346	274	221	185	793	916
19.1693	0	774	416	460	209	284	269	293	249	294	349	287	216	187	798	916
19.2922	1	775	430	460	204	281	268	294	247	291	358	315	213	195	805	923
19.415	0	768	437	464	202	279	270	296	249	293	361	326	212	200	811	921
19.5379	0	773	429	471	206	277	271	298	251	296	367	328	212	204	814	917
19.6608	0	776	416	471	214	283	274	301	250	300	374	322	214	209	819	908
19.7837	0	780	415	472	217	284	276	305	251	302	377	322	215	211	821	912
19.9066	0	770	416	475	217	287	278	305	255	301	379	321	215	211	823	911
20.0294	0	774	418	468	214	284	272	304	255	295	375	322	212	210	823	915
20.1523	0	775	419	467	213	282	273	303	252	294	373	324	213	211	824	914
20.2752	0	789	416	467	214	283	272	304	251	295	374	321	213	212	824	915
20.3981	0	772	416	469	217	283	276	307	255	298	376	320	214	213	824	914
20.521	0	778	416	472	217	285	278	309	256	302	378	322	215	212	825	913
20.6438	0	779	418	474	218	287	280	309	256	304	378	322	217	213	826	916
20.7667	0	788	419	474	217	288	282	309	257	301	377	323	216	212	827	920
20.8896	0	773	418	468	214	284	275	309	257	295	375	320	213	211	828	917
21.0125	0	779	415	466	215	285	275	308	256	296	375	318	214	210	824	913
21.1354	0	780	414	465	216	284	276	307	255	300	373	315	214	209	818	907
21.2582	0	784	414	467	216	285	278	310	257	302	375	315	216	208	815	903
21.3811	0	775	413	472	217	286	279	311	261	305	376	315	219	207	810	898
21.504	0	782	416	475	217	288	284	312	260	308	374	316	219	205	807	899
21.6269	0	780	413	466	216	286	278	308	258	300	370	310	217	204	804	890
21.7498	0	787	410	462	215	283	274	308	257	297	366	307	217	202	804	891
21.8726	0	781	406	463	213	283	275	307	258	299	366	306	215	200	806	892
21.9955	0	782	405	464	214	284	277	307	259	301	365	306	216	201	807	896
22.1184	0	780	407	466	214	284	280	306	257	305	366	307	217	201	807	892
22.2413	0	790	408	470	216	284	281	310	259	307	368	309	218	203	808	895
22.3642	0	784	408	471	215	288	284	311	262	306	368	309	218	202	808	893
22.487	0	781	407	463	213	285	277	306	259	300	361	304	215	200	807	892
22.6099	0	772	405	461	212	281	274	302	256	299	358	302	215	198	805	892
22.7328	0	777	406	460	209	280	275	303	256	299	358	302	216	197	804	893
22.8557	0	780	404	464	210	281	278	304	257	302	360	302	215	197	803	889
22.9786	0	781	404	465	212	282	280	304	257	305	361	304	216	199	803	890
23.1014	0	774	404	469	213	284	281	304	256	308	362	304	217	200	804	891
23.2243	0	780	403	471	213	284	284	305	258	306	362	305	218	198	803	892
23.3472	0	779	405	461	209	283	275	303	259	300	356	300	215	195	802	891
23.4701	0	774	403	462	208	279	275	302	255	299	355	299	215	193	802	891
23.593	0	770	400	461	209	280	276	300	253	301	355	298	214	194	801	889
23.7158	0	776	401	464	209	281	278	302	254	303	357	299	215	195	801	893
23.8387	0	776	404	466	210	283	279	305	256	306	359	301	216	195	801	895
23.9616	0	774	405	472	210	283	281	305	257	309	361	305	217	197	802	897
24.0845	0	773	404	473	212	286	284	305	257	307	361	305	217	199	803	896
24.2074	0	777	401	465	210	283	276	303	256	300	358	300	215	197	803	892
24.3302	0	777	402	463	209	283	275	303	257	300	358	300	213	197	804	893
24.4531	0	773	402	464	210	282	278	303	256	301	357	299	215	197	803	894
24.576	0	770	404	466	211	283	280	304	254	304	358	301	215	199	805	892
24.6989	0	781	405	469	211	283	281	306	257	306	361	302	216	199	805	893
24.8218	0	777	407	471	212	285	281	308	259	308	363	304	217	200	807	895
24.9446	0	775	406	471	212	287	284	307	258	304	362	303	216	199	806	895
25.0675	0	772	406	466	212	285	276	304	256	301	358	300	213	198	806	895
25.1904	0	780	406	464	211	282	277	305	257	299	359	300	214	197	807	896
25.3133	0	779	407	466	211	283	280	305	257	303	359	300	213	198	807	895
25.4362	0	779	408	467	211	285	282	307	257	306	360	301	214	199	808	897
25.559	0	775	410	471	213	285	282	308	258	308	363	303	215	201	808	896
25.6819	0	774	411	474	213	287	283	310	259	309	365	304	216	201	809	900
25.8048	0	779	410	469	212	288	283	308	261	302	362	301	215	199	808	897
25.9277	0	780	409	462	210	285	277	305	256	298	357	299	213	196	810	900
26.0506	0	775	411	464	208	283	278	304	255	300	356	299	212	195	810	899
26.1734	0	771	410	463	211	283	279	304	256	302	358	299	212	196	809	898
26.2963	0	777	409	465	210	284	281	306	257	304	360	300	214	198	810	897
26.4192	0	783	411	468	212	286	281	306	257	307	360	302	214	198	810	900
26.5421	0	779	411	470	213	286	284	306	257	308	362	302	215	200	811	900
26.665	0	772	410	467	211	286	282	305	257	301	360	300	213	198	810	899
26.7878	0	775	409	461	210	284	277	305	257	300	356	298	212	196	809	900
26.9107	0	782	408	459	210	282	278	301	253	300	355	296	211	195	810	894
27.0336	0	776	410	458	208	283	279	301	254	302	354	296	212	194	809	896
27.1565	0	771	410	465	207	281	279	302	255	303	356	298	213	195	808	898
27.2794	0	780	409	466	210	284	281	304	256	305	358	299	214	197	808	896
27.4022	0	784	409	469	212	286	283	305	256	307	359	300	214	198	810	897
27.5251	0	775	408	466	211	286	283	303	256	302	357	298	212	198	808	898
27.648	0	769	407	459	209	283	278	302	254	299	353	295	212	194	808	896
27.7709	0	782	405	457	208	282	278	301	255	300	353	293	211	193	809	894
27.8938	0	783	404	458	209	282	280	299	252	300	353	293	211	194	808	893
28.0166	0	774	405	460	210	282	280	299	251	303	354	293	213	196	808	895
28.1395	0	767	405	463	209	283	280	302	253	304	355	295	213	196	809	894
28.2624	0	784	408	466	209	283	281	303	256	306	357	297	214	197	809	898
28.3853	0	781	406	468	211	286	285	302	254	304	356	296	214	197	809	897
28.5082	0	773	405	460	209	282	277	299	252	298	352	293	211	195	809	898
28.631	0	766	404	456	207	281	277	301	252	298	352	291	211	194	810	896
28.7539	0	782	406	459	205	280	279	300	254	300	352	293	211	192	810	902
28.8768	0	780	404	460	207	281	281	300	253	301	353	293	213	195	810	900
28.9997	0	775	404	461	209	281	282	301	251	303	354	295	212	198	811	902
29.1226	0	770	404	464	209	283	282	303	255	305	357	297	213	199	813	901
29.2454	0	785	405	467	209	286	285	304	256	305	357	298	214	199	814	905
29.3683	0	779	404	460	207	283	281	300	253	298	354	294	212	197	812	907
29.4912	0	775	403	458	207	281	279	299	251	298	353	292	211	196	813	905
29.6141	0	768	403	459	207	280	280	301	253	300	353	292	211	196	813	903
29.737	0	786	404	460	208	281	281	301	255	302	355	294	211	198	813	905
29.8598	0	781	405	463	209	282	283	301	254	304	356	296	212	198	813	904
29.9827	0	775	407	465	210	283	284	304	254	306	358	298	213	200	813	908
30.1056	0	770	406	469	211	285	286	305	257	307	362	300	215	201	813	907
30.2285	0	787	406	461	208	284	281	303	257	300	357	296	212	198	813	909
30.3514	0	779	410	458	203	281	279	299	253	298	353	295	210	193	813	912
30.4742	0	771	406	458	206	279	280	299	252	298	355	294	210	195	813	906
30.5971	0	767	405	457	206	279	282	300	254	299	357	296	210	197	813	904
30.72	0	786	405	459	207	279	282	302	255	302	358	298	211	199	813	906
30.8429	0	784	405	463	208	280	284	301	255	304	359	298	212	201	813	907
30.9658	0	775	406	465	209	282	285	303	254	307	361	301	213	202	814	907
31.0886	0	768	405	463	208	284	285	303	257	301	361	299	212	200	814	908
31.2115	0	782	405	456	205	280	279	301	256	298	357	296	210	197	811	910
31.3344	0	781	405	457	204	277	280	299	254	298	356	297	210	196	812	907
31.4573	0	775	402	457	206	278	281	299	252	300	358	297	210	198	811	905
31.5802	0	770	402	459	207	278	283	301	255	302	359	297	211	199	811	907
31.703	0	777	403	461	208	280	283	302	256	304	360	299	212	200	811	908
31.8259	0	782	405	466	209	281	284	303	256	307	361	301	213	201	812	905
31.9488	0	778	405	466	210	283	287	304	257	306	363	301	212	202	812	909
32.0717	0	768	405	460	207	280	278	304	257	298	361	298	211	200	811	908
32.1946	0	779	404	458	206	280	278	302	257	298	359	298	210	199	812	909
32.3174	0	783	404	458	208	279	281	301	255	300	359	298	210	199	811	906
32.4403	0	780	406	459	208	280	282	302	254	302	360	298	211	200	811	908
32.5632	0	767	405	462	209	281	282	305	257	304	363	301	211	201	812	912
32.6861	0	778	410	466	210	284	284	307	258	307	365	304	212	201	812	913
32.809	0	783	411	471	210	285	288	307	258	307	366	306	213	203	813	914
32.9318	0	781	409	463	208	283	281	305	257	300	364	302	212	201	812	914
33.0547	0	772	409	459	208	282	280	306	259	298	365	301	211	201	813	913
33.1776	0	777	412	463	207	282	282	306	258	302	364	304	211	199	812	919
33.3005	0	783	409	463	210	282	283	305	257	304	366	306	211	202	813	912
33.4234	0	785	409	465	211	282	285	308	257	306	368	306	211	204	814	913
33.5462	0	774	411	469	212	285	285	311	261	307	370	307	213	205	815	914
33.6691	0	783	413	472	213	287	289	311	262	308	371	309	213	206	815	917
33.792	0	788	412	465	212	286	283	308	259	303	368	306	212	204	814	915
33.9149	0	786	411	460	211	284	279	307	258	300	367	303	210	202	815	915
34.0378	0	774	412	460	210	283	281	309	259	301	367	304	210	201	814	916
34.1606	0	781	414	464	210	283	283	308	259	303	368	306	211	202	814	918
34.2835	0	785	415	466	211	285	285	308	257	306	370	309	212	203	815	917
34.4064	0	794	415	469	212	285	285	310	259	307	370	309	212	205	816	919
34.5293	0	779	416	472	213	288	288	313	262	309	373	310	214	205	816	917
34.6522	0	781	415	466	214	287	284	310	261	303	371	307	211	206	815	917
34.775	0	780	413	462	212	284	280	307	258	300	368	305	211	203	816	917
34.8979	0	794	413	461	211	283	280	307	257	301	368	303	210	202	816	914
35.0208	0	778	413	462	212	284	282	307	258	302	369	305	210	203	816	915
35.1437	0	783	413	464	213	284	284	308	260	304	370	306	212	203	816	915
35.2666	0	782	414	466	215	286	284	308	258	307	370	307	212	205	816	916
35.3894	0	795	413	468	215	287	286	309	258	307	370	307	212	206	816	917
35.5123	0	779	412	464	212	286	283	309	259	300	369	304	211	203	815	916
35.6352	0	780	411	459	212	284	278	307	259	300	366	301	210	200	815	918
35.7581	0	780	410	459	212	282	281	304	255	300	365	301	209	201	817	916
35.881	0	794	411	460	213	283	281	305	255	301	366	302	210	201	816	916
36.0038	0	778	409	463	212	283	282	307	258	303	369	303	211	203	815	916
36.1267	0	783	410	464	215	285	283	308	257	305	369	304	212	203	816	918
36.2496	0	781	411	468	215	287	285	308	257	307	369	306	213	204	817	920
36.3725	0	792	411	462	213	285	281	306	257	300	368	302	211	203	816	921
36.4954	0	778	409	459	213	283	278	306	257	298	367	302	211	201	818	919
36.6182	0	781	408	459	212	283	279	305	257	300	367	302	210	201	817	918
36.7411	0	779	408	460	212	283	281	305	254	301	366	301	211	201	816	918
36.864	0	792	409	461	213	284	280	306	256	302	369	302	212	202	815	919
36.9869	0	777	408	464	215	284	281	308	258	304	370	303	213	204	817	919
37.1098	0	781	409	466	214	286	283	308	259	303	371	304	212	203	816	922
37.2326	0	778	408	460	213	283	277	305	255	299	367	301	211	201	816	921
37.3555	0	789	407	458	214	281	277	304	254	297	366	299	210	200	816	920
37.4784	0	777	407	459	213	282	278	305	257	299	367	299	210	201	816	917
37.6013	0	779	406	461	213	282	280	304	256	300	368	300	212	201	816	920
37.7242	0	781	409	464	213	283	281	305	256	303	368	303	213	202	817	921
37.847	0	792	410	467	214	283	282	307	256	304	370	304	213	203	816	922
37.9699	0	773	410	464	210	285	283	307	257	300	370	303	213	200	816	923
38.0928	0	778	410	459	209	281	277	305	257	297	364	300	211	198	817	922
38.2157	0	776	407	457	211	279	277	302	253	295	363	299	211	198	816	920
38.3386	0	790	407	457	210	278	277	301	253	296	363	298	210	199	816	919
38.4614	0	773	406	459	210	278	278	303	254	297	364	299	210	199	816	917
38.5843	0	778	406	461	211	280	279	302	254	300	365	301	212	200	816	918
38.7072	0	781	408	465	212	281	281	303	254	302	365	302	214	202	817	920
38.8301	0	789	407	462	211	282	279	302	254	296	363	300	212	199	815	918
38.953	0	768	406	456	209	278	275	300	254	293	359	297	210	197	816	917
39.0758	0	773	405	455	208	277	275	298	251	294	357	295	209	196	815	915
39.1987	0	776	404	456	207	277	277	296	249	295	356	295	210	195	815	914
39.3216	0	787	405	457	208	276	277	297	251	296	357	295	211	195	814	914
39.4445	0	769	404	460	209	277	278	299	253	298	358	296	211	198	813	913
39.5674	0	775	406	464	210	279	280	300	253	301	360	299	213	199	813	917
39.6902	0	774	405	462	207	280	279	297	253	297	357	296	212	198	812	918
39.8131	0	786	405	456	207	276	273	295	250	292	352	293	210	194	812	914
39.936	0	767	405	455	206	275	272	296	251	292	352	291	209	193	812	912
40.0589	0	771	404	456	206	275	275	295	250	293	351	292	210	193	812	915
40.1818	0	773	404	458	206	275	277	295	249	297	352	293	211	195	812	914
40.3046	0	779	407	462	205	276	276	297	251	297	353	294	212	194	812	919
40.4275	0	770	407	465	207	278	278	300	253	299	355	297	212	197	812	916
40.5504	0	775	407	465	207	282	281	298	254	296	355	296	211	197	812	918
40.6733	0	772	405	459	205	277	274	296	251	293	351	292	210	195	811	918
40.7962	0	778	405	456	205	276	272	297	250	292	351	290	209	193	812	916
40.919	0	769	406	457	206	276	274	298	252	292	350	291	209	192	813	914
41.0419	0	772	407	460	206	276	276	299	251	295	352	292	211	194	812	917
41.1648	0	773	407	462	206	278	277	298	250	297	353	294	211	196	813	918
41.2877	0	782	409	465	206	279	277	301	253	299	354	296	213	197	814	917
41.4106	0	771	408	465	207	281	280	302	255	297	355	297	212	197	815	919
41.5334	0	774	408	460	207	279	275	301	253	292	353	292	211	196	814	920
41.6563	0	773	408	459	206	278	274	299	251	291	352	291	210	196	815	921
41.7792	0	782	409	460	205	278	274	300	253	292	352	292	210	196	816	919
41.9021	0	778	409	461	207	280	276	303	255	295	354	295	212	197	816	921
42.025	0	777	413	464	205	280	278	302	254	298	354	298	213	195	815	927
42.1478	0	773	412	468	208	281	279	303	254	300	357	300	214	199	818	924
42.2707	0	777	413	467	208	284	282	305	255	297	358	300	214	199	818	927
42.3936	0	777	415	463	204	279	274	303	256	293	355	298	211	196	816	930
42.5165	0	779	411	459	205	279	273	301	254	291	355	297	210	198	818	924
42.6394	0	773	411	458	205	278	274	301	252	292	354	296	210	198	818	922
42.7622	0	777	410	461	206	278	274	302	253	294	356	297	211	199	819	923
42.8851	0	779	411	463	206	279	276	304	255	297	357	300	212	201	819	924
43.008	0	780	412	465	208	282	278	304	255	299	359	301	212	202	820	926
43.1309	0	775	412	469	209	283	282	305	256	299	359	301	213	203	820	926
43.2538	0	781	411	460	206	280	275	303	255	292	355	298	211	201	819	924
43.3766	0	785	409	458	205	278	272	301	256	292	354	296	210	198	820	925
43.4995	0	776	410	457	206	277	273	300	253	291	353	296	210	198	820	924
43.6224	0	774	409	459	205	277	273	299	252	294	353	297	211	199	820	922
43.7453	0	781	409	462	206	277	275	301	254	295	356	298	212	201	820	924
43.8682	0	781	409	464	206	278	276	304	256	299	358	300	213	202	820	926
43.991	0	779	410	469	208	282	281	304	256	301	359	303	214	203	820	926
44.1139	0	776	409	464	205	280	276	300	255	295	357	299	212	202	818	925
44.2368	0	780	407	458	203	277	271	300	253	291	355	296	211	200	819	926
44.3597	0	779	407	458	203	276	270	300	255	292	355	295	210	200	819	924
44.4826	0	775	407	460	205	276	272	298	253	294	355	296	210	200	820	924
44.6054	0	772	406	463	206	276	274	299	252	297	355	300	212	201	819	924
44.7283	0	782	407	465	206	278	274	301	255	299	359	300	213	202	819	925
44.8512	0	780	408	468	206	278	276	304	257	302	362	302	215	204	820	926
44.9741	0	776	407	469	207	282	281	302	256	298	360	301	213	203	820	926
45.097	0	772	407	462	204	277	272	299	254	295	357	298	211	201	820	926
45.2198	0	770	405	461	203	276	272	300	254	292	358	297	211	201	820	929
45.3427	11	777	405	462	203	276	272	301	256	293	358	297	211	201	820	926
45.4656	0	780	407	465	204	276	275	301	255	297	359	297	213	201	821	928
45.5885	0	774	407	467	205	276	277	301	254	299	360	298	214	203	819	930
45.7114	0	772	407	470	206	278	277	304	257	302	362	300	214	205	820	929
45.8342	0	775	408	469	205	280	280	305	259	299	362	299	214	204	821	930
45.9571	0	779	406	464	204	277	275	301	256	293	360	297	213	201	820	929
46.08	0	775	406	464	203	275	273	300	253	294	359	297	212	200	820	931
46.2029	0	769	407	465	204	276	273	301	256	295	360	297	212	201	821	929
46.3258	0	775	406	467	205	278	275	303	257	299	361	299	213	203	819	931
46.4486	0	778	411	469	204	279	279	303	257	301	363	302	215	202	821	935
46.5715	0	777	408	472	205	280	279	305	256	303	366	305	216	205	822	933
46.6944	0	770	408	473	206	281	282	306	259	300	365	303	215	206	821	932
46.8173	0	771	405	466	204	278	274	303	259	294	362	299	212	203	820	930
46.9402	0	776	402	463	203	275	273	300	255	294	360	298	212	202	820	929
47.063	0	772	401	464	203	274	273	299	253	294	360	298	212	201	818	930
47.1859	0	764	400	465	205	274	274	301	256	296	360	298	213	200	819	927
47.3088	0	767	400	467	205	276	276	302	258	299	362	299	214	202	819	927
47.4317	0	774	400	470	206	276	278	302	256	302	363	301	215	203	818	929
47.5546	0	769	399	470	206	279	281	301	255	300	362	299	214	203	817	930
47.6774	0	760	397	463	204	275	273	299	256	293	358	295	212	200	816	925
47.8003	0	765	394	460	201	273	270	298	256	294	356	294	211	198	815	923
47.9232	0	769	394	461	203	273	271	296	253	294	355	293	212	198	814	923
48.0461	0	764	394	463	203	274	274	296	252	297	357	294	213	198	814	921
48.169	0	759	395	465	203	275	274	298	254	299	358	296	214	199	813	923
48.2918	0	765	397	467	203	275	276	300	256	302	359	298	213	199	814	925
48.4147	0	768	396	468	203	278	279	299	255	299	358	297	213	200	813	924
48.5376	0	762	394	462	202	273	271	297	251	296	355	294	212	197	812	923
48.6605	0	755	393	459	202	272	269	296	252	293	353	292	211	195	812	921
48.7834	0	762	392	459	201	272	270	297	254	294	353	292	211	195	811	919
48.9062	0	766	393	461	201	273	273	296	251	296	353	292	211	197	811	921
49.0291	0	761	393	462	202	273	273	296	251	297	355	293	212	197	812	921
49.152	0	754	395	465	203	276	276	298	253	299	357	295	212	199	810	920
49.2749	0	759	393	460	202	273	270	296	254	294	354	293	210	197	809	919
49.3978	0	764	392	457	200	274	270	294	250	293	351	291	210	194	809	920
49.5206	0	759	392	457	201	273	270	293	247	293	350	290	210	194	808	918
49.6435	0	753	394	456	200	272	269	294	250	294	352	290	211	193	808	917
49.7664	0	759	397	461	199	272	272	296	251	296	352	293	211	194	808	922
49.8893	0	765	396	462	202	275	274	296	249	299	353	295	212	197	808	919
50.0122	0	758	396	463	203	276	276	295	249	296	352	294	211	196	808	916
50.135	0	752	394	456	200	273	268	293	248	291	348	290	209	193	807	916
50.2579	0	761	394	452	199	270	265	293	249	291	346	289	209	191	807	911
50.3808	0	761	392	453	199	271	268	290	246	291	346	287	208	191	805	910
50.5037	0	756	392	454	201	271	268	290	245	294	347	289	209	191	804	909
50.6266	0	754	393	456	200	271	269	292	247	294	348	288	209	193	806	909
50.7494	0	762	393	460	202	275	271	294	248	297	350	291	211	195	805	911
50.8723	0	762	394	457	201	275	271	291	247	291	347	289	209	192	804	911
50.9952	0	753	392	451	199	271	264	288	244	290	342	285	207	190	806	908
51.1181	0	751	391	449	198	269	265	287	243	288	343	284	207	188	804	903
51.241	0	758	391	449	199	268	266	288	244	289	342	285	207	188	803	903
51.3638	0	759	391	452	200	270	267	286	243	292	343	285	207	190	803	906
51.4867	0	755	392	454	201	271	269	287	242	293	345	286	208	191	803	905
51.6096	0	754	395	457	201	273	270	290	244	294	347	289	209	193	803	908
51.7325	0	759	394	452	200	272	267	288	243	289	343	285	207	191	804	908
51.8554	0	755	393	448	197	269	263	286	241	287	340	283	206	188	805	908
51.9782	0	753	393	446	197	269	264	284	238	287	338	284	205	187	804	906
52.1011	0	750	392	448	198	268	264	286	241	288	340	283	206	188	804	905
52.224	0	758	393	450	198	270	266	287	242	290	342	285	207	189	804	909
52.3469	0	754	394	454	199	270	267	287	241	293	343	288	208	192	805	910
52.4698	0	755	394	456	199	272	269	289	241	294	344	288	209	195	806	912
52.5926	0	762	393	453	199	270	265	288	242	287	343	285	207	192	806	911
52.7155	0	759	392	448	197	268	262	287	243	286	340	283	206	191	808	910
52.8384	0	754	392	448	196	268	264	285	240	286	340	283	205	190	808	907
52.9613	0	752	392	448	197	267	264	285	238	288	341	284	205	191	808	908
53.0842	0	760	392	451	197	267	265	287	241	289	342	285	206	192	809	911
53.207	0	756	393	453	197	268	266	289	243	291	344	287	208	194	809	911
53.3299	0	755	395	455	198	271	270	287	243	291	345	287	208	194	810	916
53.4528	0	751	392	451	196	268	265	284	240	285	342	286	207	193	810	914
53.5757	0	759	391	448	195	266	262	284	241	284	340	283	207	191	810	912
53.6986	0	754	391	447	195	264	264	285	241	285	341	284	206	191	810	910
53.8214	0	753	390	450	195	266	265	283	240	288	341	283	207	192	810	909
53.9443	0	749	391	451	195	266	267	283	240	290	341	286	208	193	810	914
54.0672	0	760	392	454	197	267	266	286	243	291	344	288	208	194	810	915
54.1901	0	756	395	457	195	270	272	288	245	292	346	289	209	194	810	916
54.313	0	751	393	451	194	268	267	285	242	285	341	286	207	191	810	919
54.4358	0	750	393	448	191	264	262	282	240	285	338	283	205	189	810	916
54.5587	0	754	389	446	192	263	262	283	240	284	338	282	206	189	811	909
54.6816	0	753	390	448	193	264	264	283	240	286	340	283	206	191	809	910
54.8045	0	751	389	450	195	264	265	282	240	288	340	285	207	192	810	912
54.9274	0	750	391	451	195	266	266	283	240	290	343	287	208	194	810	912
55.0502	0	755	391	456	196	268	270	286	242	291	345	289	209	194	810	916
55.1731	0	754	392	450	194	267	266	285	243	286	342	285	207	193	809	915
55.296	0	749	389	446	193	263	262	282	240	284	338	283	205	190	810	912
55.4189	0	745	390	445	194	262	262	281	238	283	338	283	205	190	809	909
55.5418	0	753	390	446	194	262	261	281	239	284	340	282	206	191	809	909
55.6646	0	753	390	448	195	264	263	283	241	286	342	284	206	192	810	909
55.7875	0	750	390	451	196	266	265	284	241	289	343	287	208	194	808	911
55.9104	0	748	392	456	197	268	268	286	241	292	345	289	209	195	808	915
56.0333	0	754	393	453	197	268	268	285	242	287	345	287	208	195	808	912
56.1562	0	755	392	447	194	265	262	285	242	282	342	284	205	192	808	913
56.279	0	750	392	447	194	264	261	284	240	281	341	285	206	191	808	914
56.4019	0	749	392	447	195	264	261	283	239	283	342	285	206	193	809	911
56.5248	0	754	393	450	197	266	262	286	240	285	344	286	206	194	808	911
56.6477	0	756	393	453	198	266	265	289	243	288	347	288	208	194	808	913
56.7706	0	756	396	455	200	271	267	290	245	292	348	291	210	196	810	916
56.8934	0	755	397	457	199	271	271	290	243	289	350	291	210	197	810	916
57.0163	0	757	395	451	198	269	264	290	243	283	348	288	206	196	810	917
57.1392	0	758	396	449	199	268	260	291	245	283	347	287	206	195	809	914
57.2621	0	760	396	450	200	269	261	291	243	283	347	287	208	194	808	916
57.385	0	753	398	451	200	270	263	292	241	286	349	289	207	195	809	914
57.5078	0	759	398	453	201	270	264	293	244	288	351	289	210	198	809	916
57.6307	0	764	399	458	202	273	266	296	248	291	354	293	209	198	811	916
57.7536	0	760	402	458	201	276	271	295	247	289	352	294	210	197	810	922
57.8765	0	757	400	453	201	272	263	294	245	285	350	290	207	196	810	917
57.9994	0	761	400	449	201	270	261	294	244	283	350	290	207	196	811	917
58.1222	0	763	400	451	200	271	262	294	246	283	351	289	208	198	812	916
58.2451	0	763	401	453	203	270	264	293	245	285	351	290	208	197	812	918
58.368	0	761	402	455	203	272	265	295	246	290	353	292	209	198	812	917
58.4909	0	765	402	458	205	274	266	297	247	291	356	294	211	201	813	918
58.6138	0	768	402	462	204	276	272	300	251	294	356	295	211	200	813	918
58.7366	0	766	402	454	204	274	267	297	248	286	353	292	209	198	812	919
58.8595	0	762	402	451	201	271	262	294	246	284	350	289	206	197	812	918
58.9824	0	766	402	449	201	270	261	294	246	283	350	288	207	196	815	918
59.1053	0	771	401	451	202	269	263	295	247	285	351	290	208	197	814	918
59.2282	0	767	403	455	203	271	266	294	246	288	351	291	210	199	813	918
59.351	0	765	404	457	203	272	267	296	246	291	352	292	210	199	814	920
59.4739	0	773	404	461	204	273	268	297	250	293	355	294	210	200	815	921
59.5968	0	776	405	460	204	275	271	297	251	290	355	293	210	199	814	919
59.7197	0	767	403	454	202	272	266	294	249	285	350	290	209	199	814	920
59.8426	0	763	402	451	201	269	263	292	245	284	348	289	209	196	815	920
59.9654	0	771	403	451	200	269	262	293	246	284	348	289	207	196	815	918
60.0883	0	770	403	454	201	270	265	293	249	288	350	290	210	197	814	920
60.2112	0	768	402	457	202	272	266	293	248	290	351	292	210	198	816	920
60.3341	0	768	402	461	203	271	268	294	247	294	352	293	212	199	816	923
60.457	0	773	403	464	203	274	273	297	251	295	355	293	212	200	817	924
60.5798	0	771	403	458	201	273	269	295	250	288	352	291	210	199	816	922
60.7027	0	767	401	454	200	270	266	292	247	285	349	289	210	197	816	923
60.8256	0	765	401	453	199	269	265	291	246	287	348	288	209	196	816	923
60.9485	0	770	400	454	199	268	265	293	248	288	351	288	210	197	816	924
61.0714	0	770	400	457	200	270	267	294	250	291	350	289	210	197	816	922
61.1942	0	767	401	459	201	271	268	294	249	294	351	291	211	199	815	924
61.3171	0	764	401	463	201	272	272	295	250	295	353	292	211	200	817	925
61.44	0	772	400	459	200	272	270	294	250	289	351	290	210	197	815	924
61.5629	0	768	398	454	199	269	264	293	251	288	349	287	209	195	814	922
61.6858	0	762	397	454	197	269	266	291	248	287	347	287	209	194	814	924
61.8086	0	760	396	455	198	267	266	291	246	289	348	287	210	195	813	923
61.9315	0	767	396	458	198	267	267	292	248	292	350	288	211	195	813	922
62.0544	0	766	397	459	200	270	269	295	251	295	351	291	212	196	814	922
62.1773	0	764	398	463	200	272	272	295	251	298	353	293	213	198	815	924
62.3002	0	760	396	463	200	273	273	293	249	294	350	290	212	198	814	923
62.423	0	756	394	454	198	269	266	292	248	287	348	286	209	195	812	921
62.5459	0	762	393	452	196	267	264	292	250	287	345	286	208	193	813	921
62.6688	0	759	392	453	197	267	265	290	246	288	345	285	209	193	812	920
62.7917	0	756	391	455	197	267	267	289	245	291	346	287	209	194	811	920
62.9146	0	754	392	457	199	268	267	291	248	293	349	289	210	195	810	918
63.0374	0	760	394	461	199	269	269	294	250	297	350	291	212	197	811	920
63.1603	0	763	394	463	201	274	274	295	250	296	350	291	212	197	812	922
63.2832	0	756	392	457	199	270	266	290	248	289	347	287	210	195	810	919
63.4061	0	749	391	453	196	268	264	290	247	287	345	286	208	193	809	919
63.529	0	757	391	453	197	267	265	291	247	288	345	285	208	192	808	915
63.6518	0	761	391	454	198	268	265	289	246	290	345	287	209	194	808	919
63.7747	0	757	391	457	199	269	267	291	246	293	346	288	210	195	808	921
63.8976	0	750	392	460	200	270	267	293	248	295	349	291	211	196	810	919
64.0205	0	757	395	462	200	273	270	297	251	298	352	293	212	197	810	922
64.1434	0	762	395	462	200	274	273	294	249	292	349	290	210	196	809	922
64.2662	0	757	392	456	200	271	264	292	247	289	347	288	209	195	808	921
64.3891	0	751	392	454	200	270	264	293	248	288	348	288	209	194	809	917
64.512	0	756	391	456	201	270	266	294	249	290	349	288	209	194	808	919
64.6349	0	762	392	459	202	272	268	295	248	293	350	291	209	197	809	923
64.7578	0	759	393	461	204	274	269	296	249	295	351	293	212	198	809	921
64.8806	0	755	394	464	204	274	270	300	252	298	354	295	213	199	811	921
65.0035	0	765	396	466	204	277	274	299	253	297	355	295	212	199	812	924
65.1264	0	766	395	459	204	274	269	298	250	291	351	292	211	198	811	924
65.2493	0	760	394	459	204	274	266	297	249	290	351	292	211	197	811	923
65.3722	0	754	395	458	205	274	266	299	252	291	352	292	211	197	811	923
65.495	0	767	396	461	204	275	269	300	252	294	354	294	211	199	811	925
65.6179	0	771	399	463	207	276	272	300	253	298	355	296	212	200	812	924
65.7408	0	765	400	466	207	278	273	303	253	300	357	298	213	202	813	926
65.8637	0	759	402	470	208	281	276	305	256	301	360	298	214	202	814	928
65.9866	0	774	401	462	206	278	271	303	257	294	356	295	212	201	814	926
66.1094	0	774	400	460	205	275	269	300	252	290	353	293	211	199	814	926
66.2323	0	767	401	458	206	275	267	299	250	290	353	293	210	199	814	927
66.3552	0	760	400	460	205	275	268	300	253	293	354	295	212	200	815	926
66.4781	0	777	401	463	206	277	271	302	255	296	356	296	213	201	817	925
66.601	0	777	403	463	207	278	274	302	254	299	357	298	214	202	817	928
66.7238	0	770	409	468	205	280	275	303	254	300	358	300	214	200	817	934
66.8467	0	763	406	465	205	279	274	303	256	294	357	298	213	200	817	928
66.9696	0	779	403	459	204	276	269	301	256	292	354	294	211	199	817	928
67.0925	0	777	404	458	204	275	269	299	252	290	352	294	212	199	819	928
67.2154	0	770	403	458	204	274	268	298	251	292	352	293	211	199	819	927
67.3382	0	764	403	462	205	275	270	300	253	295	355	295	212	200	819	927
67.4611	0	781	404	463	206	277	273	301	255	298	357	297	213	201	820	928
67.584	0	779	406	467	207	278	274	302	254	300	357	299	214	203	819	931
67.7069	0	773	404	466	206	279	276	299	253	296	355	297	212	202	820	929
67.8298	0	764	403	458	204	277	269	300	254	290	353	294	212	199	819	928
67.9526	0	781	403	457	203	274	267	299	255	292	351	293	211	199	820	929
68.0755	0	777	402	459	203	274	269	297	251	293	350	292	211	199	819	927
68.1984	0	773	402	460	203	274	271	297	252	295	352	295	212	199	819	930
68.3213	0	767	403	463	204	276	271	300	253	298	354	296	213	201	820	928
68.4442	0	783	403	465	205	277	274	302	256	298	357	298	213	202	821	928
68.567	0	778	403	466	205	278	276	298	253	295	353	295	212	201	818	930
68.6899	0	772	402	459	203	274	269	296	252	291	350	293	211	200	819	930
68.8128	0	765	401	458	202	274	269	297	253	291	351	292	211	198	820	928
68.9357	0	781	401	458	203	273	269	297	254	293	351	293	212	198	819	928
69.0586	0	778	401	462	204	274	272	296	251	296	352	295	212	200	819	932
69.1814	0	770	402	464	205	275	273	298	252	298	352	295	213	201	820	930
69.3043	0	765	403	466	205	277	275	299	255	299	355	298	213	202	821	930
69.4272	0	782	402	461	203	276	273	297	256	294	352	294	212	200	818	932
69.5501	0	772	403	455	199	274	269	293	251	290	347	293	211	193	819	935
69.673	0	764	401	457	198	270	267	292	250	290	346	292	210	195	819	931
69.7958	0	761	398	457	200	271	269	293	250	292	349	293	210	197	818	928
69.9187	0	772	399	458	201	273	270	294	251	295	349	294	210	198	819	928
70.0416	0	774	399	461	202	274	273	294	251	297	350	295	212	199	819	926
70.1645	0	767	399	463	203	276	276	294	250	298	351	296	212	200	819	929
70.2874	0	759	397	456	199	272	270	293	251	290	347	292	210	197	816	928
70.4102	0	767	395	453	198	270	266	291	251	290	343	289	208	194	816	923
70.5331	0	771	395	452	198	268	267	288	247	290	341	287	209	193	815	921
70.656	0	762	394	453	197	268	268	286	245	292	340	287	208	193	814	921
70.7789	0	754	392	454	197	269	269	288	247	294	342	288	209	194	813	918
70.9018	0	762	393	456	197	269	271	289	248	296	344	290	209	195	813	921
71.0246	0	765	396	458	195	272	274	286	246	295	340	291	209	193	811	924
71.1475	0	757	395	453	189	267	267	282	243	290	335	287	206	189	810	923
71.2704	0	744	389	450	190	264	264	282	243	289	335	285	206	188	808	915
71.3933	0	752	387	449	190	264	267	281	243	290	334	284	206	189	807	911
71.5162	0	755	385	450	191	263	267	279	239	293	334	283	206	190	806	909
71.639	0	749	384	451	192	263	267	279	239	293	335	285	206	191	806	909
71.7619	0	741	383	452	193	264	267	281	242	294	337	286	207	192	805	911
71.8848	0	749	382	454	192	266	271	281	242	293	335	284	206	192	803	911
72.0077	0	750	380	448	189	263	264	276	237	289	330	280	204	189	803	907
72.1306	0	743	377	445	187	259	262	275	237	288	327	278	203	187	802	903
72.2534	0	731	376	446	186	259	263	275	237	290	328	277	203	186	800	902
72.3763	0	740	374	446	187	258	265	275	237	291	328	278	204	187	799	901
72.4992	0	748	375	448	189	259	265	274	235	293	329	279	205	188	798	899
72.6221	0	741	374	451	189	261	266	275	236	294	331	280	205	189	797	903
72.745	0	726	373	448	188	262	265	273	238	289	328	279	204	186	796	901
72.8678	0	734	370	442	185	257	260	270	236	287	324	276	202	186	796	900
72.9907	0	738	368	440	185	255	261	269	232	288	323	275	202	184	797	894
73.1136	0	734	369	442	186	255	261	268	232	289	324	275	202	186	795	895
73.2365	0	722	367	445	185	256	263	270	233	292	326	276	203	186	794	895
73.3594	0	730	369	448	187	258	263	272	235	294	328	278	204	187	795	897
73.4822	0	737	369	451	188	260	268	271	234	294	330	280	205	189	796	898
73.6051	0	733	368	446	185	258	262	270	232	287	326	277	202	186	794	897
73.728	0	720	365	440	182	254	258	269	233	285	323	274	201	184	794	894
73.8509	0	723	364	439	182	254	258	267	232	286	323	273	201	184	794	891
73.9738	0	732	365	441	184	253	260	267	229	288	325	274	202	184	793	890
74.0966	0	730	365	442	185	255	260	268	230	290	326	275	202	186	793	893
74.2195	0	719	368	444	184	256	261	270	232	291	328	278	203	186	794	897
74.3424	0	728	368	449	187	260	266	272	235	293	331	281	203	188	794	899
74.4653	0	731	367	444	186	257	259	270	233	287	328	277	202	187	795	897
74.5882	0	731	366	440	185	255	256	268	230	283	326	275	201	186	796	895
74.711	0	719	365	439	185	254	257	269	231	283	327	274	201	185	796	892
74.8339	0	724	366	440	185	255	258	269	231	288	328	275	201	187	796	894
74.9568	0	732	366	444	187	257	260	269	231	289	329	278	202	188	796	894
75.0797	0	735	369	446	188	257	261	272	232	291	331	281	204	190	798	899
75.2026	0	724	370	450	188	261	264	276	236	292	335	283	205	192	799	900
75.3254	0	728	370	445	188	261	263	274	235	286	334	279	203	191	797	902
75.4483	0	729	370	442	189	257	258	271	232	283	331	278	203	190	799	901
75.5712	0	738	371	442	188	257	257	272	232	282	332	277	202	188	801	901
75.6941	0	726	372	444	189	258	259	274	234	286	334	279	202	190	802	901
75.817	0	732	373	446	190	260	261	277	236	288	336	281	204	191	802	903
75.9398	0	740	375	448	192	262	263	277	235	291	337	284	205	193	803	907
76.0627	0	746	377	452	192	262	264	280	238	293	341	285	207	195	806	910
76.1856	0	730	377	452	193	265	266	281	240	288	341	285	206	194	806	911
76.3085	0	736	378	448	192	261	260	279	237	284	339	283	205	193	807	912
76.4314	0	744	379	446	191	261	260	278	236	284	338	283	204	192	808	913
76.5542	0	747	380	448	191	260	261	280	237	286	339	284	204	192	809	918
76.6771	0	735	381	449	192	262	262	282	239	289	342	285	206	193	809	915
76.8	0	741	385	452	193	265	265	284	241	290	343	288	208	195	810	919
76.9229	0	750	385	457	194	265	269	285	242	295	344	290	208	196	811	920
77.0458	0	751	383	453	194	265	267	284	241	286	344	287	205	196	811	919
77.1686	0	737	383	448	193	263	262	283	242	283	342	285	206	195	813	918
77.2915	0	746	384	449	194	262	262	283	241	284	341	285	204	195	813	919
77.4144	0	751	385	450	194	263	263	282	239	286	342	286	206	196	814	919
77.5373	0	754	386	452	194	263	264	283	240	289	343	286	208	196	815	921
77.6602	0	743	387	454	196	264	266	285	244	290	346	289	208	199	815	923
77.783	0	752	389	458	197	267	269	288	245	295	347	292	209	198	816	925
77.9059	0	755	389	457	197	268	272	285	243	288	345	289	208	199	816	924
78.0288	0	755	387	451	193	264	264	283	241	284	340	286	206	195	817	925
78.1517	0	743	387	449	192	262	261	282	242	284	340	285	206	194	815	924
78.2746	0	750	387	449	192	261	262	280	242	286	340	285	206	195	817	923
78.3974	0	754	389	451	192	262	264	280	240	289	340	288	207	193	816	925
78.5203	0	757	389	454	193	263	266	281	240	291	341	288	208	198	816	926
78.6432	0	746	390	457	194	266	268	284	245	294	346	291	209	198	817	926
78.7661	0	751	392	460	193	268	273	286	246	293	345	292	210	198	816	928
78.889	0	755	389	453	193	265	265	282	243	287	342	288	208	197	816	926
79.0118	0	754	387	450	193	263	262	280	241	285	339	286	206	195	816	924
79.1347	0	741	387	449	192	261	262	282	242	285	340	285	206	196	817	923
79.2576	0	750	388	451	192	262	263	281	242	288	342	288	207	196	817	924
79.3805	0	757	388	454	193	263	267	282	241	291	343	289	207	197	817	925
79.5034	0	757	389	457	195	264	268	284	243	294	345	291	209	199	818	927
79.6262	0	745	390	460	196	267	270	288	247	296	349	293	210	201	818	927
79.7491	0	751	390	458	196	269	271	287	247	290	346	290	209	200	817	926
79.872	0	755	388	454	194	265	266	283	243	287	344	288	206	198	817	926
79.9949	0	755	389	452	196	265	265	285	243	287	344	289	207	197	816	925
80.1178	0	743	389	453	195	265	265	286	246	289	345	289	207	199	817	925
80.2406	0	750	389	455	196	266	267	287	246	291	347	291	208	199	817	927
80.3635	0	759	390	458	197	267	269	287	246	295	348	292	209	201	818	928
80.4864	0	758	391	461	199	269	270	290	247	296	351	295	210	203	819	929
80.6093	0	746	392	461	199	271	272	290	249	292	351	294	209	201	819	929
80.7322	0	752	391	455	197	268	266	289	249	288	349	291	208	201	818	930
80.855	0	759	391	454	199	268	266	288	246	289	347	290	207	200	818	927
80.9779	0	759	392	454	198	267	266	289	246	289	349	290	208	201	818	929
81.1008	1	748	392	458	199	270	268	291	248	292	352	293	208	202	818	929
81.2237	0	755	393	460	201	271	269	293	250	295	353	295	210	204	821	931
81.3466	0	763	396	463	202	273	272	294	250	299	355	297	211	205	822	932
81.4694	0	763	396	465	202	274	276	295	250	297	356	297	211	206	821	934
81.5923	0	751	396	456	200	273	267	295	251	289	353	293	207	203	820	934
81.7152	0	757	397	456	198	269	265	293	250	289	351	294	207	200	822	935
81.8381	0	766	396	455	200	271	266	291	248	288	352	293	207	201	822	930
81.961	0	764	398	457	200	271	267	292	248	291	352	295	208	201	821	935
82.0838	0	756	398	460	201	272	267	296	251	293	355	296	209	203	822	933
82.2067	0	762	400	463	201	274	270	298	252	296	357	299	209	204	823	936
82.3296	0	770	401	468	204	276	275	297	251	299	358	301	211	207	824	937
82.4525	0	767	400	462	202	274	271	296	250	291	356	297	209	205	822	936
82.5754	0	757	400	457	200	273	266	294	250	287	353	296	208	202	822	934
82.6982	0	762	400	458	200	271	265	295	251	289	352	296	207	201	825	936
82.8211	0	770	399	459	202	271	267	293	248	290	354	296	207	203	824	932
82.944	0	769	400	461	203	273	268	295	250	294	355	297	209	204	823	933
83.0669	0	760	401	463	203	274	269	297	252	295	357	299	210	205	825	933
83.1898	0	768	401	468	204	276	272	298	254	298	359	301	212	206	825	935
83.3126	0	772	403	467	204	277	276	298	252	296	358	300	211	207	824	934
83.4355	0	770	402	460	202	274	268	296	250	290	354	297	208	204	823	934
83.5584	0	758	401	458	202	273	267	297	252	289	355	296	209	203	824	934
83.6813	0	768	401	460	203	274	267	297	252	291	354	296	209	203	825	934
83.8042	0	772	402	463	203	274	269	295	250	293	355	297	210	205	825	933
83.927	0	774	402	464	204	275	270	297	250	295	355	297	210	206	826	936
84.0499	0	759	405	467	204	276	271	300	254	298	358	301	211	205	827	938
84.1728	0	771	405	469	204	278	276	299	255	297	359	301	211	206	827	938
84.2957	0	777	403	463	203	274	270	297	251	291	356	298	210	206	826	936
84.4186	0	771	403	461	202	274	268	296	250	290	354	296	209	204	826	937
84.5414	0	760	403	461	203	273	268	298	252	291	355	297	208	205	827	936
84.6643	0	771	404	464	203	275	270	298	253	294	356	298	211	205	828	937
84.7872	0	778	404	465	204	275	273	298	252	297	358	300	211	206	827	937
84.9101	0	773	405	468	204	276	273	299	253	300	359	301	212	207	829	939
85.033	0	762	405	471	204	279	277	300	255	300	360	302	212	208	829	939
85.1558	0	770	404	463	202	276	271	297	256	293	356	298	210	206	827	941
85.2787	0	771	402	459	201	272	268	294	250	291	352	296	209	203	827	937
85.4016	0	768	401	458	200	271	268	293	250	290	352	296	209	202	827	936
85.5245	0	758	401	460	199	269	269	294	252	292	353	297	210	201	826	937
85.6474	0	768	401	463	200	272	271	295	253	294	354	298	210	203	825	939
85.7702	0	771	401	465	202	272	272	294	252	299	355	299	211	204	826	936
85.8931	0	767	401	468	202	274	275	295	251	300	356	301	212	207	826	938
86.016	0	759	399	461	200	274	273	294	253	292	354	297	209	204	824	937
86.1389	0	762	398	458	196	269	268	291	252	290	349	296	208	199	822	937
86.2618	0	765	395	457	195	268	268	288	248	291	349	295	207	200	822	933
86.3846	0	759	394	456	197	267	267	287	247	292	349	294	208	200	821	932
86.5075	0	752	392	458	198	268	268	289	249	294	350	295	208	201	820	930
86.6304	0	760	393	461	199	270	271	291	251	297	353	297	210	202	820	932
86.7533	0	765	393	464	200	271	273	291	249	301	353	298	211	204	821	932
86.8762	0	758	392	465	198	272	275	291	250	297	353	298	210	203	820	933
86.999	0	748	389	458	196	268	268	289	250	292	350	294	208	201	819	930
87.1219	0	756	387	455	195	266	265	287	250	292	347	292	208	199	817	929
87.2448	0	762	387	454	196	266	266	285	245	292	347	292	208	198	816	926
87.3677	0	750	387	457	195	266	267	286	245	294	348	293	208	196	814	928
87.4906	0	745	386	459	196	266	269	288	247	297	351	294	208	199	813	925
87.6134	0	756	386	461	197	269	271	289	250	300	353	296	209	201	814	928
87.7363	0	758	385	464	198	271	275	289	248	300	352	296	210	201	814	928
87.8592	0	749	384	458	196	268	267	287	246	294	349	293	207	200	812	926
87.9821	0	742	381	454	197	266	265	286	247	292	348	291	208	198	811	922
88.105	0	751	381	456	194	266	266	286	247	295	348	291	207	197	811	923
88.2278	0	754	381	456	196	266	268	285	245	296	348	293	208	198	810	921
88.3507	0	746	381	459	196	267	269	285	244	299	350	294	209	199	809	923
88.4736	0	743	382	462	198	269	269	289	248	299	352	295	210	200	809	922
88.5965	0	752	383	465	198	270	275	289	249	301	353	297	209	199	809	923
88.7194	0	752	380	457	196	268	267	285	245	295	349	293	208	198	808	920
88.8422	0	742	378	454	194	265	264	282	243	292	346	291	207	195	808	921
88.9651	0	738	378	454	194	263	265	284	243	294	346	291	207	195	806	917
89.088	0	755	380	455	193	266	266	283	245	296	347	292	207	194	806	920
89.2109	0	750	379	458	195	266	270	283	243	299	348	294	208	196	806	919
89.3338	0	743	379	461	197	268	269	284	244	301	350	296	209	199	807	920
89.4566	0	739	379	465	198	271	272	288	247	302	353	297	209	199	807	918
89.5795	0	757	379	458	195	269	268	286	247	295	350	293	207	197	805	919
89.7024	0	747	378	453	194	266	265	281	243	293	346	293	206	193	805	919
89.8253	0	741	375	455	194	266	264	281	240	293	345	291	207	194	805	915
89.9482	0	737	376	454	195	267	265	282	243	296	348	292	207	194	805	912
90.071	0	757	378	456	196	268	268	284	244	298	349	294	207	195	805	914
90.1939	0	750	378	461	198	270	269	283	243	301	350	295	208	197	806	916
90.3168	0	744	380	463	200	270	270	286	244	304	352	297	210	198	807	918
90.4397	0	739	380	464	199	273	273	287	247	299	353	296	209	198	806	916
90.5626	0	756	379	457	196	269	266	285	245	295	350	293	208	196	805	918
90.6854	0	751	379	456	197	268	265	283	242	294	348	292	207	195	807	916
90.8083	0	745	379	455	197	268	265	283	241	296	348	292	207	195	808	915
90.9312	0	738	381	458	199	269	267	285	243	298	351	294	208	197	809	913
91.0541	0	759	381	460	199	271	269	287	246	301	353	296	208	199	809	919
91.177	0	754	385	464	199	273	272	288	246	303	354	299	211	198	808	921
91.2998	0	749	386	468	202	275	274	290	246	305	357	301	211	200	810	920
91.4227	0	743	385	463	201	274	271	290	248	298	355	298	209	200	809	920
91.5456	0	759	384	459	199	271	267	289	249	296	353	297	209	198	810	923
91.6685	0	757	383	459	200	271	268	287	244	297	352	298	208	198	811	919
91.7914	0	749	383	460	200	272	270	288	244	299	353	296	209	198	811	919
91.9142	0	743	384	462	201	273	271	289	247	300	355	299	209	199	811	918
92.0371	0	763	385	463	202	274	272	291	249	303	357	299	210	200	812	921
92.16	0	761	388	467	204	275	274	292	248	306	357	302	212	201	813	922
92.2829	0	755	389	466	204	277	277	292	248	302	357	301	211	201	813	923
92.4058	0	747	387	461	201	274	270	291	248	297	355	298	209	200	813	922
92.5286	0	764	387	460	202	274	271	289	247	298	354	298	209	199	814	923
92.6515	0	761	387	461	202	273	273	288	246	301	355	299	210	199	814	921
92.7744	0	757	388	463	202	274	275	289	247	303	355	300	210	200	813	923
92.8973	0	750	390	465	202	274	275	291	249	305	357	302	210	199	813	924
93.0202	0	767	391	468	203	276	277	294	250	308	360	303	211	202	814	925
93.143	0	764	392	471	204	279	281	294	251	307	360	304	212	203	814	927
93.2659	0	757	390	464	200	276	273	290	248	301	355	300	210	201	815	929
93.3888	0	748	389	459	201	272	271	290	248	298	353	299	209	198	815	925
93.5117	0	765	388	459	200	272	273	289	247	300	353	298	209	198	816	923
93.6346	0	761	387	460	201	272	276	286	247	302	353	299	209	197	815	924
93.7574	0	754	387	461	201	272	276	288	244	304	354	299	210	199	814	925
93.8803	0	749	388	464	201	272	276	289	248	305	355	300	211	201	814	923
94.0032	0	767	388	467	203	275	280	292	250	308	359	302	212	202	815	926
94.1261	0	762	388	465	202	276	280	289	248	303	356	301	211	200	813	929
94.249	0	752	386	459	199	272	274	285	245	300	351	299	209	197	814	925
94.3718	0	747	385	456	198	269	273	285	246	300	351	297	208	196	814	920
94.4947	0	762	386	456	197	270	275	285	246	301	350	299	208	194	812	924
94.6176	0	761	385	459	198	271	276	284	244	303	353	299	209	196	812	922
94.7405	0	753	386	460	200	271	277	285	244	306	353	300	209	198	812	922
94.8634	0	748	385	463	201	273	278	289	247	307	356	302	210	200	812	923
94.9862	0	764	386	467	202	276	280	290	249	307	358	304	211	201	812	925
95.1091	0	761	385	460	202	273	277	287	247	302	354	301	210	198	811	926
95.232	0	751	383	457	199	271	275	285	244	301	352	298	208	196	812	924
95.3549	0	746	384	457	200	271	275	286	246	301	354	298	208	196	812	920
95.4778	0	763	383	458	200	271	278	287	247	303	355	299	209	196	811	921
95.6006	0	761	385	461	202	273	279	287	246	306	356	300	209	198	811	924
95.7235	0	753	385	463	203	273	278	287	245	307	356	302	210	200	812	925
95.8464	0	748	386	466	203	275	281	291	249	309	360	304	211	201	813	924
95.9693	0	764	387	465	203	277	282	291	250	305	359	303	211	200	811	927
96.0922	0	761	385	459	201	273	277	288	247	303	357	300	209	198	811	927
96.215	0	753	385	459	201	273	278	287	246	303	356	300	208	197	812	924
96.3379	0	746	387	459	200	273	278	287	248	304	357	302	209	196	811	924
96.4608	0	764	385	460	201	273	280	289	249	306	358	303	210	199	810	925
96.5837	0	763	386	463	203	275	282	290	249	308	359	304	210	199	811	924
96.7066	0	755	387	466	203	275	281	291	249	310	360	305	211	202	812	925
96.8294	0	748	387	464	204	277	282	291	250	306	360	303	210	200	811	926
96.9523	0	763	386	460	201	274	277	290	251	305	357	301	209	198	811	923
97.0752	0	762	385	458	202	273	279	287	247	303	355	299	209	197	811	918
97.1981	0	753	385	457	201	272	278	287	246	303	354	299	208	196	809	919
97.321	0	747	385	460	203	274	279	288	246	305	356	301	209	197	809	916
97.4438	0	765	386	461	202	275	280	289	249	308	359	303	209	197	808	918
97.5667	0	765	396	466	200	274	283	291	248	310	364	317	210	206	806	921
97.6896	0	759	393	469	204	278	285	291	247	308	368	316	210	208	808	919
97.8125	0	746	391	459	200	275	278	291	248	303	366	312	208	203	809	922
97.9354	0	765	387	458	199	273	278	289	248	303	363	309	207	200	810	917
98.0582	0	761	386	457	199	271	279	286	244	302	360	305	208	199	809	913
98.1811	0	755	386	457	200	272	278	285	243	304	358	305	207	200	808	913
98.304	0	746	386	458	201	274	278	286	245	305	360	305	208	199	807	912
98.4269	0	764	387	462	202	275	280	288	247	307	361	306	208	201	808	915
98.5498	0	762	387	465	204	278	282	289	246	310	361	306	210	202	808	915
98.6726	0	752	386	460	201	276	280	287	245	304	357	304	208	199	806	917
98.7955	0	747	386	455	201	273	276	285	244	301	353	300	207	196	808	912
98.9184	0	763	385	455	200	272	278	285	245	301	352	299	205	195	807	910
99.0413	0	758	385	455	200	273	277	283	242	302	351	298	206	195	807	909
99.1642	0	753	386	457	201	272	277	284	241	303	352	298	206	196	805	908
99.287	0	748	387	459	202	274	279	287	245	304	353	299	208	197	806	908
99.4099	0	766	387	461	203	276	280	289	246	307	356	302	209	199	806	913
99.5328	0	763	389	462	202	279	283	287	245	307	353	302	209	197	806	915
99.6557	0	753	390	459	200	275	278	286	243	301	350	300	207	195	806	915
99.7786	0	746	388	457	200	274	277	287	244	300	349	298	206	194	807	909
99.9014	0	759	388	456	200	275	277	287	245	301	349	298	207	195	808	912
100.024	0	764	389	458	202	275	278	285	242	301	349	298	207	195	807	910
100.147	0	758	390	460	202	275	279	287	243	304	350	299	207	197	807	911
100.27	0	753	390	462	202	277	279	289	246	306	352	300	208	198	808	913
100.393	0	761	391	464	203	280	283	291	247	305	353	301	209	198	808	916
100.516	0	763	391	458	201	276	279	286	243	300	348	298	207	195	808	914
100.639	0	759	391	456	200	274	277	286	242	298	346	297	207	194	809	911
100.762	0	751	393	455	196	274	277	287	244	298	347	297	206	191	807	913
100.884	0	763	393	457	199	275	278	287	244	301	349	297	208	194	806	912
101.007	0	766	392	459	202	276	279	286	244	303	349	298	207	196	807	909
101.13	0	763	393	462	203	276	279	288	244	305	351	300	208	199	808	914
101.253	0	754	393	464	204	280	283	291	247	305	353	302	210	198	808	918
101.376	0	762	393	460	201	278	279	289	245	300	349	298	207	197	808	916
101.499	0	766	393	455	200	275	278	286	242	297	344	295	205	194	810	913
101.622	0	765	392	455	199	273	276	285	242	297	343	294	206	194	809	914
101.745	0	755	391	455	200	273	277	286	243	297	344	294	205	194	808	912
101.868	0	761	393	457	200	274	279	286	243	300	346	295	206	196	808	912
101.99	0	768	394	459	202	274	280	285	242	301	346	297	207	196	809	916
102.113	0	768	394	462	203	275	279	288	243	303	348	298	208	199	809	920
102.236	0	755	394	464	200	278	282	290	245	300	348	298	208	198	808	920
102.359	0	762	394	457	199	276	276	287	246	296	344	295	206	195	810	919
102.482	0	769	392	455	198	272	276	283	241	296	342	294	205	195	810	918
102.605	0	768	393	453	198	272	276	283	241	295	342	293	206	194	809	916
102.728	0	755	391	456	199	272	277	286	243	298	343	294	207	195	810	915
102.851	0	760	393	458	199	275	278	287	243	300	345	295	208	196	810	921
102.973	0	763	393	461	201	274	280	286	243	303	346	297	209	199	810	923
103.096	0	776	393	463	201	277	283	289	244	302	347	299	209	200	811	923
103.219	0	757	393	458	199	276	277	288	246	296	346	296	208	197	811	924
103.342	0	759	393	455	200	273	277	288	244	296	344	294	207	196	811	925
103.465	0	762	392	457	199	273	279	285	242	296	344	294	207	196	812	921
103.588	0	775	392	457	200	272	278	287	243	297	345	294	208	197	812	921
103.711	0	757	392	459	201	274	279	288	245	299	347	296	208	197	812	922
103.834	0	764	394	462	203	276	281	290	246	301	349	298	210	199	812	923
103.956	0	766	396	464	202	278	283	291	246	302	349	301	211	199	812	926
104.079	0	774	395	460	200	276	278	289	245	296	345	296	208	198	812	925
104.202	0	756	392	456	200	274	276	289	245	294	345	294	207	196	812	923
104.325	0	763	392	455	201	273	278	288	245	296	343	294	207	196	812	920
104.448	0	768	393	456	201	274	278	287	244	297	345	295	208	195	813	920
104.571	0	776	393	458	201	274	278	289	245	298	345	295	208	197	812	921
104.694	0	760	394	461	202	276	279	291	247	301	349	297	210	199	813	923
104.817	0	766	396	464	203	279	282	292	248	303	349	299	210	199	813	925
104.94	0	766	397	462	201	278	280	289	247	298	346	297	209	198	811	926
105.062	0	778	394	457	201	274	275	289	245	295	343	294	207	196	812	925
105.185	0	757	393	455	199	274	276	288	246	294	343	292	206	195	813	918
105.308	0	764	393	456	200	274	277	287	246	296	343	293	208	195	813	917
105.431	0	766	394	457	201	275	279	287	244	299	343	293	209	195	811	918
105.554	0	772	395	459	202	275	278	289	246	300	345	294	209	197	812	919
105.677	0	761	395	463	203	276	279	292	248	302	347	297	211	199	812	920
105.8	0	767	395	463	203	279	281	290	248	297	346	296	209	197	812	920
105.923	0	762	395	457	200	275	275	288	245	295	341	293	208	195	813	919
106.045	0	770	395	454	200	274	273	287	244	294	341	291	208	193	811	920
106.168	0	759	397	456	199	272	275	290	246	295	341	292	207	193	811	919
106.291	0	766	396	458	201	275	277	288	246	297	342	293	208	195	810	917
106.414	0	766	396	460	202	276	277	288	244	299	343	294	209	197	810	918
106.537	0	774	396	462	202	276	278	292	248	301	346	296	210	197	811	921
106.66	0	762	397	463	202	278	281	291	249	297	345	295	210	197	810	920
106.783	0	765	395	458	200	276	275	290	246	293	342	291	207	195	813	922
106.906	0	764	395	457	200	274	275	288	243	294	340	291	208	193	813	920
107.028	0	771	397	457	201	274	275	288	246	294	341	291	209	194	813	920
107.151	11	762	397	459	201	275	276	289	248	296	342	292	210	195	813	920
107.274	0	768	397	461	201	275	277	289	247	298	343	293	210	196	813	922
107.397	0	763	398	465	202	277	279	290	247	301	344	295	211	198	813	925
107.52	0	768	398	462	201	278	277	289	247	294	341	292	210	197	812	922
107.643	0	763	396	455	197	274	272	287	247	291	336	289	207	193	812	919
107.766	0	763	395	455	196	271	272	285	244	292	335	287	207	192	811	920
107.889	0	758	393	455	196	271	273	282	242	294	334	286	208	191	811	918
108.012	0	763	393	455	195	271	273	283	243	296	335	287	207	191	811	919
108.134	0	765	393	458	195	271	274	284	245	298	336	289	209	193	810	919
108.257	0	764	392	461	196	274	277	285	244	298	337	289	210	194	811	920
108.38	0	756	389	457	194	271	273	281	242	294	333	285	208	192	808	918
108.503	0	756	387	451	190	267	268	278	240	290	328	281	206	188	808	915
108.626	0	756	384	449	188	265	269	276	239	291	325	280	206	186	807	910
108.749	0	751	384	449	188	263	269	274	238	293	324	280	206	185	804	912
108.872	0	747	381	451	188	264	270	272	235	294	325	282	207	186	805	911
108.995	0	754	382	454	188	263	269	273	238	296	327	281	208	186	803	913
109.117	0	753	381	455	190	267	272	276	240	297	329	283	209	189	802	910
109.24	0	741	378	452	187	264	270	272	237	292	324	280	207	185	798	910
109.363	0	733	377	444	184	260	264	267	233	292	318	275	206	180	791	897
109.486	0	728	378	444	184	257	264	267	233	292	317	275	207	179	782	869
109.609	0	701	382	444	185	259	264	264	233	296	316	273	208	176	769	846
109.732	0	696	400	444	185	261	266	261	232	298	314	275	208	176	769	826
109.855	0	701	429	458	184	262	267	260	232	298	313	275	209	176	773	819
109.978	0	719	422	465	185	262	269	260	233	299	313	276	209	177	777	822
110.1	0	724	412	455	182	261	265	259	233	292	309	271	208	176	779	830
110.223	0	726	402	451	181	257	262	257	229	291	306	269	207	174	780	835
110.346	0	725	395	447	182	256	263	255	227	292	306	267	206	175	779	843
110.469	0	725	393	446	181	255	263	256	229	293	308	269	206	176	780	846
110.592	0	730	394	447	181	258	265	258	230	295	309	271	207	176	781	853
110.715	0	729	397	450	181	258	266	258	230	297	310	274	209	177	782	856
110.838	0	722	397	454	181	260	268	258	230	297	312	274	208	178	783	857
110.961	0	718	396	446	179	258	261	258	230	290	310	271	206	176	781	853
111.084	0	728	393	445	179	257	262	259	230	290	309	270	206	176	781	851
111.206	0	729	391	444	181	255	263	256	227	291	307	271	205	176	782	852
111.329	0	723	390	445	181	256	264	256	228	293	308	273	206	177	782	854
111.452	0	718	390	448	182	257	265	258	230	295	311	274	207	178	783	859
111.575	0	729	389	451	184	258	266	261	231	297	313	278	208	180	785	864
111.698	0	733	389	450	184	261	269	258	229	293	311	275	207	179	786	868
111.821	0	721	392	442	179	256	261	256	227	288	308	276	205	177	784	865
111.944	0	713	391	443	178	253	261	256	228	289	313	281	204	181	784	858
112.067	0	729	388	444	180	254	262	257	228	291	316	280	205	180	784	855
112.189	0	729	388	446	182	256	264	257	227	292	316	280	205	182	784	858
112.312	0	724	389	448	183	256	265	258	227	295	318	282	207	182	785	860
112.435	0	724	388	453	184	260	267	262	231	297	321	282	207	184	787	868
112.558	0	740	379	447	183	258	264	262	231	289	319	279	205	183	789	877
112.681	0	739	366	441	182	254	259	260	226	287	317	279	203	181	788	893
112.804	0	742	365	437	183	254	262	260	224	289	319	278	204	182	789	897
112.927	0	734	367	441	182	255	262	262	228	291	322	281	204	182	787	903
113.05	0	744	367	445	184	257	263	266	230	293	325	284	206	185	787	900
113.172	0	748	371	447	186	259	266	267	229	296	326	289	206	186	786	904
113.295	0	741	370	453	188	263	269	270	230	296	331	291	207	190	788	901
113.418	0	736	370	449	188	261	264	270	233	289	331	288	205	189	792	904
113.541	0	744	367	446	188	260	260	271	234	288	332	286	204	189	795	912
113.664	0	750	369	446	188	262	263	270	231	289	332	286	204	188	796	913
113.787	0	741	370	448	191	262	263	272	232	291	334	287	205	190	798	915
113.91	0	738	371	452	191	263	265	276	235	294	337	289	206	192	802	922
114.033	0	749	373	455	193	266	267	278	238	296	338	292	207	193	805	929
114.156	0	752	375	454	193	269	271	277	236	292	339	292	207	192	807	931
114.278	0	747	375	450	191	266	263	275	235	287	337	290	205	191	810	934
114.401	0	741	375	450	192	264	263	277	237	287	338	289	205	192	810	935
114.524	0	749	376	451	193	265	266	278	237	289	340	291	204	192	812	934
114.647	0	756	378	454	194	268	268	278	236	292	341	292	207	193	812	934
114.77	0	753	379	457	196	268	268	279	237	295	343	295	208	195	813	937
114.893	0	747	381	460	196	272	273	283	241	296	346	297	208	197	815	939
115.016	0	752	384	453	195	271	268	281	241	288	343	295	206	195	814	939
115.139	0	757	385	452	192	267	266	278	237	287	340	293	205	192	816	937
115.261	0	753	386	450	193	268	266	278	238	287	340	293	204	190	815	933
115.384	0	744	388	453	194	268	266	281	239	289	343	293	206	192	815	930
115.507	0	753	388	456	196	269	269	282	241	293	345	295	207	193	814	931
115.63	0	757	391	459	197	271	271	282	241	296	346	297	208	196	815	929
115.753	0	757	392	462	198	274	274	284	242	297	349	299	209	198	817	934
115.876	0	747	392	455	196	271	269	283	243	289	346	296	207	196	817	933
115.999	0	756	391	453	194	268	265	282	243	288	342	293	206	194	819	933
116.122	0	761	390	453	194	268	267	279	239	289	341	293	206	193	819	935
116.244	0	760	389	453	195	268	268	279	240	291	343	293	206	194	821	935
116.367	0	748	390	455	196	270	270	280	242	294	345	295	207	195	820	934
116.49	0	759	393	458	195	272	272	283	243	297	346	297	209	196	819	939
116.613	0	765	392	463	197	272	274	284	242	300	348	300	210	198	822	936
116.736	0	763	392	461	197	273	275	282	243	294	345	298	209	198	822	935
116.859	0	750	390	454	194	269	268	281	243	288	343	295	206	195	821	932
116.982	0	757	388	454	194	268	268	280	242	290	343	294	207	195	823	933
117.105	0	762	386	455	195	266	269	280	240	291	343	294	208	195	823	940
117.228	0	762	386	457	197	269	270	283	242	295	346	295	208	197	824	942
117.35	0	748	386	459	198	269	272	286	244	297	349	296	210	197	823	945
117.473	0	756	387	463	199	272	274	288	246	300	352	299	211	201	825	951
117.596	0	756	387	465	200	275	280	288	246	301	354	301	211	201	827	955
117.719	0	765	386	458	196	269	271	287	245	293	349	296	210	198	826	955
117.842	0	746	384	457	196	268	270	287	246	292	349	296	210	197	823	951
117.965	0	750	381	457	197	269	270	286	245	294	349	295	209	197	826	955
118.088	0	755	381	456	196	268	272	286	244	297	349	295	210	199	827	954
118.211	0	766	382	459	198	269	274	289	245	301	351	296	211	200	827	956
118.333	0	748	381	463	199	271	275	291	249	302	355	299	212	202	830	961
118.456	0	755	383	464	200	274	280	291	249	302	355	299	212	201	830	962
118.579	0	755	383	456	197	270	271	286	247	296	349	295	210	200	827	953
118.702	0	749	382	456	194	268	269	285	244	294	347	295	209	197	827	950
118.825	0	739	385	455	190	267	269	286	247	295	349	296	209	195	826	956
118.948	0	751	381	459	193	268	271	286	246	299	351	296	210	199	826	961
119.071	0	767	382	461	193	271	275	286	245	302	352	300	211	199	824	957
119.194	0	778	379	466	196	270	274	289	246	305	355	303	214	203	813	893
119.316	0	755	379	467	197	274	279	288	249	303	357	304	215	205	811	840
119.439	0	752	377	459	195	270	272	285	248	298	353	302	212	205	811	830
119.562	0	751	375	455	193	267	269	279	243	298	349	301	212	201	809	856
119.685	0	757	375	457	195	265	268	278	242	297	349	302	209	201	820	915
119.808	0	744	374	458	196	267	270	280	244	300	352	303	209	201	820	932
119.931	0	749	376	462	197	269	272	280	244	302	353	305	211	204	819	939
120.054	0	748	376	464	199	270	274	283	243	305	355	306	211	204	822	943
120.177	0	754	376	465	199	272	276	283	246	300	355	305	209	203	821	944
120.3	0	743	376	457	195	270	269	284	246	296	353	302	208	200	819	944
120.422	0	747	373	458	196	268	269	281	244	297	353	302	209	200	817	945
120.545	0	742	372	458	199	269	271	282	242	299	353	301	209	200	817	942
120.668	0	746	373	460	200	270	272	284	243	302	355	303	210	202	818	943
120.791	0	744	375	464	199	272	274	287	247	305	358	305	210	203	819	945
120.914	0	747	377	466	201	275	278	287	248	303	359	306	210	203	820	944
121.037	0	743	376	460	199	272	270	284	245	300	356	304	209	202	819	945
121.16	0	747	375	460	198	270	270	284	245	298	356	303	208	201	819	944
121.283	0	747	376	460	200	272	272	285	246	299	357	303	208	202	819	943
121.405	0	748	377	462	201	274	273	287	245	302	358	305	210	203	820	945
121.528	0	744	380	465	202	274	275	285	246	305	360	306	211	203	820	945
121.651	0	751	381	469	202	276	278	288	247	306	361	308	211	205	821	944
121.774	0	752	380	463	201	275	273	287	248	299	358	305	210	203	819	942
121.897	0	753	379	459	200	273	271	286	247	298	357	303	209	202	817	942
122.02	0	745	380	459	200	272	271	284	244	300	356	303	209	202	819	941
122.143	0	749	381	461	200	273	273	285	245	303	358	304	209	201	818	942
122.266	0	750	380	464	201	274	274	287	248	306	359	305	211	203	815	942
122.388	0	750	381	466	202	276	276	288	247	308	361	307	212	203	816	945
122.511	0	747	380	465	201	276	277	285	246	304	357	305	210	202	815	943
122.634	0	750	379	457	198	272	270	284	245	300	354	302	209	200	814	944
122.757	0	750	377	459	197	270	272	283	246	301	355	302	209	199	812	941
122.88	0	748	379	458	197	271	273	283	243	303	354	301	209	198	811	944
123.003	0	747	380	460	196	271	274	282	242	307	354	304	210	199	811	943
123.126	0	753	378	465	197	272	274	284	244	307	356	304	210	202	813	946
123.249	0	759	377	465	198	274	277	284	246	306	357	304	211	201	808	941
123.372	0	746	375	459	198	271	273	281	244	302	353	300	210	200	802	937
123.494	0	744	375	457	196	269	273	279	240	303	351	299	209	199	802	933
123.617	0	750	374	459	196	268	272	279	243	304	351	298	209	198	806	939
123.74	0	752	373	458	195	269	273	280	244	306	351	300	210	197	806	938
123.863	0	744	376	462	195	270	275	279	242	308	351	300	211	198	805	939
123.986	0	741	375	465	196	272	277	279	241	308	351	301	211	199	800	937
124.109	0	748	372	459	193	269	271	277	242	303	348	298	210	198	798	930
124.232	0	746	369	457	193	268	271	276	242	303	347	297	209	196	796	932
124.355	0	742	368	459	193	268	272	275	240	306	345	297	208	195	796	932
124.477	0	738	364	460	197	269	272	275	239	306	346	297	210	195	793	929
124.6	0	749	360	462	197	271	272	277	241	309	348	297	211	197	791	925
124.723	0	743	359	463	199	275	276	276	243	307	350	296	211	197	792	925
124.846	0	736	359	456	196	270	270	272	240	302	343	294	209	194	793	925
124.969	0	735	362	452	193	268	270	271	236	303	341	294	208	192	795	928
125.092	0	734	365	456	192	266	269	270	238	304	340	295	209	191	794	927
125.215	0	736	365	457	193	267	271	270	239	306	343	296	209	191	792	921
125.338	0	742	365	460	196	269	272	270	237	308	344	296	210	193	792	921
125.46	0	741	363	464	197	271	276	271	235	309	345	297	211	193	791	925
125.583	0	733	361	454	194	268	270	270	236	303	341	293	209	191	789	922
125.706	0	735	360	450	191	265	269	268	236	303	337	291	208	189	789	916
125.829	0	741	358	452	192	265	269	264	234	304	335	291	207	188	788	916
125.952	0	733	359	452	192	265	269	263	231	306	335	291	207	187	787	914
126.075	0	726	361	456	190	265	270	265	233	307	337	292	209	187	787	917
126.198	0	739	365	457	191	268	272	267	235	310	339	295	210	187	786	919
126.321	0	738	365	459	189	266	273	265	233	304	336	295	208	187	784	917
126.444	0	728	359	451	190	263	267	262	230	301	333	291	206	186	785	906
126.566	0	720	359	450	188	262	267	262	231	303	332	290	205	187	785	903
126.689	0	737	359	451	189	261	267	261	230	304	332	290	205	187	784	902
126.812	0	734	359	454	191	262	269	260	229	306	334	291	207	189	783	901
126.935	0	727	360	457	191	264	269	262	229	308	334	292	207	189	783	905
127.058	0	719	360	460	191	267	273	265	232	309	336	294	208	190	785	904
127.181	0	729	358	453	189	264	266	262	232	304	333	291	206	188	784	903
127.304	0	730	357	450	187	261	267	259	228	303	328	289	204	186	781	901
127.427	0	721	357	449	189	262	267	258	227	303	329	289	205	185	780	899
127.549	0	717	357	452	189	260	267	260	228	305	330	289	205	186	780	896
127.672	0	725	359	455	190	263	269	262	231	307	333	291	208	188	778	899
127.795	0	734	360	458	192	265	270	263	230	309	336	292	208	190	779	900
127.918	0	726	360	459	192	267	272	262	230	306	334	292	207	189	781	897
128.041	0	716	358	452	190	264	266	260	230	302	332	290	206	187	779	896
128.164	0	726	357	451	190	262	268	261	231	303	330	290	206	186	778	895
128.287	0	730	358	453	190	262	268	261	227	304	331	290	205	187	778	892
128.41	0	725	360	455	192	264	269	261	228	307	334	290	207	188	779	893
128.532	0	718	362	458	193	266	269	265	232	308	337	293	208	189	780	897
128.655	0	727	362	461	193	268	273	266	233	306	336	293	207	190	780	895
128.778	0	731	361	453	192	265	267	261	229	302	332	290	205	188	779	888
128.901	0	729	360	451	192	263	266	262	228	300	332	289	206	187	778	888
129.024	0	717	360	452	192	264	268	263	230	304	333	290	206	188	779	886
129.147	0	723	362	454	193	266	269	264	231	307	335	292	207	189	780	889
129.27	0	725	363	458	195	268	271	265	230	309	337	294	208	190	780	889
129.393	0	736	365	462	196	270	274	268	232	309	339	295	208	192	781	892
129.516	0	720	366	455	193	269	269	265	232	302	335	292	207	188	778	893
129.638	0	721	365	452	192	265	266	264	230	299	333	291	206	188	779	889
129.761	0	727	364	452	193	265	267	262	228	302	333	291	205	188	779	886
129.884	0	739	364	453	193	265	267	263	229	302	334	292	206	189	779	890
130.007	0	721	366	456	195	267	268	266	230	305	336	293	206	190	779	889
130.13	0	729	368	459	196	269	271	268	232	306	339	294	208	192	781	891
130.253	0	731	367	459	196	270	273	266	229	302	336	294	207	191	780	892
130.376	0	737	366	453	194	266	266	264	229	298	332	291	205	189	780	889
130.499	0	726	366	451	193	267	265	264	230	298	332	290	205	187	777	889
130.621	0	731	367	453	195	267	266	263	229	300	333	290	206	189	777	890
130.744	0	730	368	456	196	267	268	263	228	303	334	292	207	189	778	888
130.867	0	733	368	457	197	268	268	266	230	305	335	293	207	191	779	889
130.99	0	732	370	461	197	272	272	268	233	304	339	294	208	192	779	890
131.113	0	733	370	454	195	268	266	265	232	297	333	291	206	190	779	888
131.236	0	726	369	453	193	265	263	263	228	297	330	290	206	188	778	889
131.359	0	732	369	452	195	266	264	265	229	297	332	290	205	191	779	889
131.482	0	736	369	455	195	268	266	266	230	299	333	291	207	191	781	887
131.604	0	733	370	457	196	270	268	267	230	303	335	293	207	193	782	891
131.727	0	732	371	460	198	270	269	267	230	303	337	294	207	193	782	895
131.85	0	739	372	458	196	270	268	266	232	297	334	292	208	193	782	892
131.973	0	737	370	453	195	267	264	266	233	295	332	289	206	190	780	891
132.096	0	732	370	453	195	267	265	265	229	296	330	290	207	191	781	892
132.219	0	732	371	454	194	267	266	264	227	298	331	290	206	190	780	892
132.342	0	732	370	456	196	268	267	267	231	300	333	291	208	193	782	895
132.465	0	737	372	459	196	269	268	268	234	303	335	292	209	194	783	896
132.588	0	741	371	460	195	271	271	268	232	299	334	292	208	192	782	894
132.71	0	731	368	452	192	266	262	264	229	294	327	287	207	191	780	894
132.833	0	724	369	450	191	264	261	263	229	292	325	286	205	188	780	891
132.956	0	735	370	450	190	263	262	262	229	293	325	286	207	187	779	895
133.079	0	736	369	453	191	264	264	262	227	296	327	286	207	189	780	892
133.202	0	727	369	455	193	265	264	263	227	298	327	288	207	189	782	893
133.325	0	723	369	459	193	267	267	265	231	300	329	289	209	192	782	894
133.448	0	733	367	453	190	265	264	263	230	292	325	286	206	189	780	892
133.571	0	734	365	448	187	261	259	259	226	289	320	282	204	187	780	891
133.693	0	725	363	447	188	259	258	257	223	290	319	281	205	186	780	889
133.816	0	720	362	447	188	260	259	259	226	291	319	282	205	186	779	888
133.939	0	728	363	449	188	261	261	259	226	295	321	284	205	187	779	894
134.062	0	730	364	452	191	262	262	259	226	296	322	284	206	189	780	893
134.185	0	729	364	455	191	265	266	259	226	295	323	285	207	189	780	892
134.308	0	717	362	448	188	262	258	258	225	288	318	281	205	186	778	892
134.431	0	724	361	444	186	260	255	256	226	287	315	279	203	185	779	891
134.554	0	728	363	444	185	258	255	254	222	288	313	279	204	184	778	893
134.676	0	730	362	447	187	259	256	255	223	290	316	280	204	185	779	891
134.799	0	719	363	449	189	260	257	259	225	292	319	282	205	188	779	892
134.922	0	721	365	451	189	262	261	261	227	294	320	285	207	187	780	900
135.045	0	726	365	455	189	264	265	260	226	294	322	285	207	189	782	896
135.168	0	736	364	447	188	261	256	259	226	285	318	281	204	187	780	894
135.291	0	717	365	445	186	261	253	259	226	285	317	280	204	186	781	896
135.414	0	725	364	447	187	260	255	260	225	286	318	280	204	186	780	894
135.537	0	728	365	448	190	261	257	260	224	289	319	282	205	188	781	894
135.66	0	733	365	451	191	263	258	263	226	291	321	282	205	189	783	894
135.782	0	728	367	453	192	264	259	266	229	293	324	286	206	191	783	896
135.905	0	730	368	454	192	267	262	265	229	289	323	284	206	191	785	896
136.028	0	725	368	447	191	263	257	263	225	284	319	281	204	190	785	897
136.151	0	731	368	446	191	262	254	263	228	284	320	281	204	189	785	896
136.274	0	735	369	447	191	263	255	265	229	285	322	282	205	190	786	898
136.397	0	733	369	450	192	264	257	266	228	289	323	283	206	192	786	899
136.52	0	731	371	453	194	266	259	266	228	291	324	285	206	193	788	901
136.643	0	741	372	455	194	267	260	270	231	293	327	286	208	193	789	904
136.765	0	738	373	454	194	267	262	269	232	285	325	283	205	192	788	901
136.888	0	733	372	447	192	265	255	266	228	283	321	281	204	190	787	902
137.011	0	732	371	446	192	263	255	264	226	281	320	280	203	189	788	899
137.134	0	732	372	447	192	261	253	265	227	283	320	280	204	190	787	899
137.257	0	737	372	448	192	264	256	266	229	287	322	281	204	191	787	900
137.38	0	741	373	451	193	265	259	266	228	289	323	282	205	191	788	902
137.503	0	739	375	455	194	267	260	267	228	290	324	283	207	192	787	903
137.626	0	730	373	450	191	265	258	265	229	284	320	280	205	190	787	900
137.748	0	737	371	445	190	261	251	263	228	281	316	277	202	188	787	897
137.871	0	742	370	443	188	259	252	259	224	281	313	275	203	187	785	895
137.994	0	731	367	445	188	257	251	258	222	281	313	274	203	186	784	894
138.117	0	723	368	446	188	258	253	260	224	284	314	276	204	187	785	891
138.24	0	742	367	448	189	259	255	260	226	287	316	277	205	188	785	895
138.363	0	741	368	451	190	260	258	260	224	290	317	278	206	189	785	894
138.486	0	728	366	448	187	259	256	258	223	283	314	276	203	187	783	895
138.609	0	721	363	441	184	255	250	255	222	280	309	272	202	185	781	890
138.732	0	728	360	440	184	254	249	254	222	279	309	271	202	185	781	890
138.854	0	735	360	441	184	253	250	252	219	281	308	271	202	183	780	888
138.977	0	727	360	443	185	253	249	253	219	283	309	272	202	184	780	890
139.1	0	719	362	444	184	254	252	255	222	286	311	274	205	184	780	893
139.223	0	728	362	448	186	257	255	257	224	288	314	275	204	186	782	894
139.346	0	728	361	448	187	258	258	255	222	283	312	274	203	185	781	892
139.469	0	727	356	440	184	253	250	253	220	279	308	271	202	184	781	892
139.592	0	717	355	439	184	254	248	254	221	279	309	270	201	183	780	892
139.715	0	725	357	440	183	253	249	254	220	281	309	270	203	183	780	891
139.837	0	732	358	442	185	255	252	253	220	283	310	272	202	183	779	893
139.96	0	732	358	445	185	254	252	255	220	287	312	273	204	185	781	896
140.083	0	720	359	448	187	258	255	259	225	286	314	275	205	186	782	899
140.206	0	724	358	442	185	257	253	257	224	280	311	272	203	184	782	897
140.329	0	726	356	439	183	254	249	254	220	279	308	270	202	183	781	898
140.452	0	733	356	439	184	253	247	253	219	278	309	270	202	183	781	897
140.575	0	719	357	440	184	253	249	255	222	281	310	270	202	182	782	896
140.698	0	724	359	442	186	255	251	256	223	284	312	272	203	184	782	898
140.82	0	729	359	446	188	257	253	256	222	286	314	275	204	186	782	899
140.943	0	736	361	449	188	259	258	259	224	287	316	277	204	186	783	902
141.066	0	718	361	441	185	257	253	258	225	278	312	272	202	184	782	899
141.189	0	726	358	437	184	254	249	255	223	276	309	270	201	183	784	899
141.312	0	728	357	436	184	253	248	253	219	276	308	270	200	183	783	898
141.435	0	734	359	437	185	252	247	254	220	277	309	270	201	183	783	898
141.558	0	725	360	440	186	253	250	257	223	281	311	271	201	183	783	897
141.681	0	730	361	443	187	256	252	257	224	284	313	274	203	185	784	901
141.804	0	729	363	447	188	258	256	258	223	285	315	276	204	186	784	902
141.926	0	729	362	443	186	257	253	257	224	278	313	274	202	184	783	900
142.049	0	729	360	437	183	254	248	257	225	274	310	270	201	183	783	899
142.172	0	728	362	436	183	253	248	255	221	274	308	270	200	182	782	902
142.295	0	722	362	439	185	253	246	254	219	276	309	271	200	183	783	899
142.418	0	730	363	440	185	255	249	256	222	279	312	272	201	184	783	899
142.541	0	734	363	444	187	256	251	259	225	282	314	274	202	186	785	901
142.664	0	731	365	446	189	258	254	261	225	285	317	276	204	187	786	906
142.787	0	729	366	448	189	261	259	261	225	283	317	277	202	188	787	905
142.909	1	735	366	442	187	257	250	260	225	276	314	273	201	186	786	905
143.032	0	733	366	440	186	257	249	261	226	275	313	272	200	184	786	905
143.155	0	729	367	439	187	256	250	260	224	276	314	273	200	185	787	905
143.278	0	728	368	443	188	257	251	260	223	278	314	274	200	186	787	906
143.401	0	740	368	445	189	258	252	263	227	281	318	275	201	187	789	906
143.524	0	736	370	446	190	260	254	266	229	284	319	278	203	189	789	908
143.647	0	736	372	449	190	263	260	265	228	284	321	280	203	190	791	910
143.77	0	733	374	445	187	260	253	264	226	276	317	278	201	187	789	913
143.892	0	730	373	442	187	259	250	264	227	275	317	276	200	187	790	909
144.015	0	738	372	443	188	259	251	266	229	277	317	276	201	188	791	910
144.138	0	743	374	444	190	260	254	265	228	279	319	278	202	189	791	910
144.261	0	742	374	448	192	262	255	266	227	283	321	279	203	191	792	911
144.384	0	734	376	450	193	262	256	269	230	284	323	280	204	192	793	915
144.507	0	742	377	453	193	265	263	271	233	287	326	283	205	193	795	916
144.63	0	748	377	449	191	263	258	268	231	279	321	279	202	192	794	914
144.753	0	738	376	443	190	260	253	267	228	276	318	277	201	191	795	914
144.876	0	733	376	441	189	259	251	267	230	276	318	277	200	189	796	912
144.998	0	750	376	444	190	260	253	267	230	277	319	277	201	189	796	911
145.121	0	748	378	445	191	261	256	267	229	280	320	278	202	190	796	912
145.244	0	740	379	448	192	262	256	268	229	282	322	280	203	192	797	914
145.367	0	737	380	451	193	263	257	271	233	285	325	282	204	194	798	914
145.49	0	757	381	453	195	267	262	273	235	284	326	282	204	194	799	915
145.613	0	750	378	446	191	262	257	268	230	278	322	279	202	193	799	915
145.736	0	742	378	442	189	260	253	266	228	275	318	277	201	190	799	915
145.859	0	737	378	443	189	260	253	268	230	275	319	277	201	189	799	913
145.981	0	748	378	444	191	261	255	268	231	279	320	277	202	191	800	914
146.104	0	754	379	447	192	262	256	267	230	282	321	279	203	192	800	915
146.227	0	748	380	450	193	262	257	269	230	284	323	281	204	193	801	917
146.35	0	740	384	451	191	264	259	272	234	287	326	284	205	191	802	923
146.473	0	748	381	454	191	265	263	272	235	284	326	283	204	193	802	921
146.596	0	752	378	446	191	262	257	269	231	279	322	280	203	193	802	920
146.719	0	748	377	444	191	260	253	268	229	278	321	278	202	192	803	918
146.842	0	739	377	445	191	260	253	269	232	279	322	278	202	191	803	919
146.964	0	749	378	446	192	261	256	270	233	282	324	280	203	193	804	921
147.087	0	755	378	450	193	263	258	270	231	283	325	282	204	194	805	921
147.21	0	754	379	451	194	263	259	272	232	287	327	283	205	195	806	925
147.333	0	743	379	455	194	267	264	275	236	288	330	284	206	195	806	926
147.456	0	749	378	449	193	265	260	273	235	281	327	282	204	195	805	928
147.579	0	752	381	445	191	263	257	272	232	279	324	282	203	191	805	930
147.702	0	755	381	449	191	262	256	271	231	280	325	282	204	191	804	932
147.825	0	742	379	449	192	263	256	274	234	282	327	283	204	193	805	928
147.948	0	747	380	452	195	264	259	275	235	285	330	285	205	195	807	928
148.07	0	752	381	454	196	265	261	275	234	288	332	286	206	196	808	930
148.193	0	765	382	456	196	267	264	278	236	290	334	289	206	198	809	933
148.316	0	744	382	455	196	268	263	278	239	283	333	286	205	197	809	931
148.439	0	750	381	449	194	265	258	276	235	279	330	285	204	196	809	931
148.562	0	753	380	447	194	264	256	274	233	280	329	284	204	195	809	932
148.685	0	763	381	447	195	263	255	275	234	279	330	284	203	195	809	931
148.808	0	743	380	450	196	265	258	277	236	283	333	285	204	195	809	931
148.931	0	753	382	452	197	267	259	277	237	286	334	288	206	196	808	932
149.053	0	757	382	455	198	267	262	278	236	288	336	289	206	199	810	935
149.176	0	761	383	458	198	270	266	280	238	287	337	290	206	199	810	934
149.299	0	749	383	451	196	267	259	279	238	280	333	287	203	196	809	931
149.422	0	751	385	446	193	266	256	276	235	279	331	287	203	193	808	936
149.545	0	751	384	449	194	264	257	275	234	278	330	286	202	193	807	934
149.668	0	757	383	449	196	264	256	276	235	281	333	287	203	196	808	931
149.791	0	750	382	452	196	266	259	278	236	283	334	288	205	196	808	929
149.914	0	754	383	454	197	267	261	278	237	286	335	290	205	198	809	932
150.036	0	751	384	457	199	269	263	280	236	290	336	290	206	200	810	932
150.159	0	754	384	456	197	268	263	279	238	283	335	289	204	198	809	931
150.282	0	754	383	449	196	267	257	279	237	278	331	286	203	196	808	931
150.405	0	754	383	448	196	266	257	276	235	280	331	286	203	195	808	932
150.528	0	746	383	449	197	265	256	276	234	280	330	286	203	195	809	930
150.651	0	752	385	451	197	267	258	278	236	283	333	286	204	196	808	930
150.774	0	754	385	453	198	268	260	280	239	286	335	288	205	198	808	931
150.897	0	753	385	457	199	269	262	281	238	288	336	289	205	199	810	933
151.02	0	751	386	457	199	270	266	280	237	286	334	288	204	199	808	932
151.142	0	754	385	450	197	268	258	279	238	281	332	286	203	197	808	932
151.265	0	753	383	450	197	267	258	280	238	280	332	285	202	196	808	931
151.388	0	749	383	450	198	268	258	279	237	282	332	285	203	195	808	930
151.511	0	749	383	452	199	268	260	279	236	285	333	286	204	196	808	933
151.634	0	757	383	454	200	269	261	281	238	287	335	287	205	198	809	933
151.757	0	756	383	457	201	271	263	284	241	288	337	288	205	200	810	933
151.88	0	753	385	457	201	273	266	283	240	286	335	286	205	198	810	936
152.003	0	748	382	451	198	268	259	280	236	280	330	284	203	196	809	936
152.125	0	757	383	448	197	267	257	279	237	280	330	283	202	194	808	932
152.248	0	755	383	449	196	266	258	279	238	281	329	284	203	193	807	934
152.371	0	752	384	451	198	267	261	279	237	285	331	284	203	194	808	933
152.494	0	748	383	454	200	268	262	279	236	286	331	285	204	196	809	933
152.617	0	759	382	455	200	269	262	281	239	289	334	286	205	197	809	934
152.74	0	755	383	457	200	272	268	282	241	288	333	286	206	197	808	934
152.863	0	748	381	450	197	267	260	279	238	281	327	283	202	195	808	933
152.986	0	748	378	446	196	263	257	276	235	280	325	279	203	191	807	933
153.108	0	745	376	446	195	261	257	275	235	280	323	278	202	190	806	928
153.231	0	752	375	447	194	262	258	275	237	282	325	278	201	190	806	928
153.354	0	748	375	450	195	263	260	273	234	284	326	280	204	191	805	930
153.477	0	747	376	451	196	264	261	275	234	287	326	280	204	192	804	933
153.6	0	743	375	456	197	266	264	276	237	288	329	282	204	193	805	932
153.723	0	746	373	449	195	265	259	273	237	280	323	279	203	191	802	932
153.846	0	744	371	443	193	261	257	270	233	279	320	276	201	188	802	931
153.969	0	741	369	443	192	260	256	268	230	278	318	275	201	188	802	929
154.092	0	735	368	444	191	259	255	270	232	281	319	275	202	187	802	926
154.214	0	740	369	446	194	260	257	270	233	283	321	277	203	188	801	928
154.337	0	747	369	448	194	262	260	271	231	285	322	278	204	189	802	929
154.46	0	742	370	452	195	264	261	271	232	288	324	280	204	191	802	933
154.583	0	736	370	451	193	264	262	272	234	283	323	279	205	189	801	931
154.706	0	740	367	445	191	261	256	271	233	279	320	276	202	188	803	931
154.829	0	747	367	444	191	261	256	269	231	280	318	275	202	186	802	930
154.952	0	738	368	445	192	260	255	268	230	280	319	275	203	186	802	929
155.075	0	733	368	447	193	260	256	269	231	283	320	276	202	188	802	928
155.197	0	747	369	449	193	262	259	272	235	284	322	278	204	188	803	930
155.32	0	748	370	452	194	263	261	272	234	287	324	280	206	190	804	932
155.443	0	739	371	453	195	265	264	273	233	284	323	279	204	189	804	935
155.566	0	732	371	445	191	263	256	272	233	279	319	277	203	186	803	932
155.689	0	748	371	446	191	262	256	271	234	279	319	276	202	185	804	933
155.812	0	746	371	447	191	262	257	271	232	280	319	276	203	186	804	932
155.935	0	740	372	449	193	263	257	272	231	283	320	278	203	188	806	932
156.058	0	734	372	451	195	264	259	275	235	285	322	280	204	188	807	931
156.18	0	753	375	454	196	267	262	277	237	288	325	281	205	190	808	934
156.303	0	751	376	457	197	270	267	277	236	287	325	282	206	190	808	935
156.426	0	741	375	451	195	267	259	274	233	279	320	278	203	188	807	937
156.549	0	734	375	447	194	265	255	274	235	278	317	275	202	187	809	932
156.672	0	754	376	447	193	265	257	274	235	278	317	275	202	186	809	933
156.795	0	750	376	449	194	265	259	273	234	280	317	275	203	185	809	934
156.918	0	743	377	452	195	266	261	275	234	283	318	277	204	187	810	933
157.041	0	740	378	454	196	267	262	278	237	285	320	278	205	188	810	933
157.164	0	750	379	457	196	270	265	280	240	288	323	281	206	189	810	938
157.286	0	753	381	454	195	270	265	276	236	281	319	277	204	188	810	937
157.409	0	743	380	448	193	265	258	275	234	278	313	275	202	187	810	934
157.532	0	739	379	449	191	266	259	275	236	277	313	273	202	185	811	935
157.655	0	747	379	450	192	267	259	276	237	280	313	273	202	185	811	935
157.778	0	754	381	452	195	267	262	276	235	283	314	274	204	185	811	934
157.901	0	749	381	455	195	268	263	278	236	285	316	275	205	187	812	935
158.024	0	745	382	458	194	269	265	281	240	287	319	278	206	188	813	936
158.147	0	751	384	460	195	273	270	282	242	287	319	279	206	190	812	938
158.269	0	754	382	454	193	268	263	278	237	281	314	274	204	187	812	936
158.392	0	749	382	451	192	267	260	277	236	279	312	272	203	186	812	935
158.515	0	741	382	450	191	265	260	278	239	279	311	270	204	186	813	935
158.638	0	749	382	453	192	267	263	278	239	282	313	272	203	187	812	936
158.761	0	755	384	456	193	268	265	278	238	283	313	273	204	186	813	935
158.884	0	752	382	457	194	269	266	281	239	286	315	275	205	189	813	937
159.007	0	742	383	459	195	272	270	282	243	286	317	276	206	189	814	937
159.13	0	755	382	455	192	268	263	281	241	281	313	272	204	188	814	938
159.252	0	755	382	452	190	266	263	278	238	280	311	270	204	186	814	936
159.375	0	751	381	452	191	265	262	278	238	280	311	270	204	186	813	936
159.498	0	741	381	453	190	266	264	279	241	282	313	270	204	187	814	936
159.621	0	752	382	456	192	268	267	281	242	286	315	273	206	188	814	937
159.744	0	754	383	458	193	268	268	280	241	288	316	274	208	189	814	938
159.867	0	755	383	462	193	270	269	284	242	290	319	276	207	191	816	940
159.99	0	743	382	459	192	272	271	284	244	284	317	273	206	190	815	938
160.113	0	752	380	452	190	266	262	281	244	281	311	271	204	187	814	938
160.236	0	759	380	451	189	264	264	278	240	280	310	269	205	185	812	937
160.358	0	751	380	450	189	264	262	277	239	281	310	268	204	186	814	935
160.481	0	741	380	452	189	264	264	279	241	283	312	269	205	186	814	935
160.604	0	751	380	455	190	266	266	281	242	285	314	271	206	187	812	937
160.727	0	753	383	456	190	268	268	280	242	289	315	274	207	187	814	939
160.85	0	753	383	462	190	270	273	282	242	290	317	275	208	189	814	940
160.973	0	741	381	454	188	269	265	283	244	283	313	271	205	188	812	936
161.096	0	750	381	451	187	266	262	280	243	281	309	269	204	186	813	938
161.219	0	754	380	450	187	266	263	277	239	281	309	267	204	185	813	934
161.341	0	750	379	450	187	265	261	278	238	282	309	269	204	184	812	935
161.464	0	740	379	453	187	267	265	279	241	286	311	270	205	185	814	937
161.587	0	750	382	456	188	268	266	281	243	289	313	273	206	185	814	939
161.71	0	756	381	459	190	269	269	281	242	291	316	275	206	189	815	937
161.833	0	751	382	460	191	270	273	283	242	289	316	275	206	188	814	939
161.956	0	738	380	453	187	268	264	281	244	282	311	270	204	186	813	936
162.079	0	747	379	450	185	265	261	279	243	282	309	269	204	184	814	937
162.202	0	746	380	450	184	267	263	278	240	282	307	269	204	183	812	936
162.324	0	747	381	452	186	266	264	279	240	285	309	271	204	183	811	939
162.447	0	737	379	456	187	268	265	281	243	288	313	272	206	186	812	934
162.57	0	747	383	458	187	269	266	282	244	290	315	275	206	185	812	940
162.693	0	755	382	461	189	272	271	284	244	293	317	278	207	189	814	939
162.816	0	746	382	457	188	270	268	282	242	286	313	275	205	187	814	936
162.939	0	736	381	453	186	267	263	281	243	283	311	272	203	186	814	935
163.062	0	746	381	454	186	268	265	280	243	283	311	271	204	185	814	936
163.185	0	751	382	455	186	268	265	279	241	286	311	271	205	185	814	936
163.308	0	748	381	457	188	269	266	281	242	289	312	274	206	186	814	936
163.43	0	738	384	459	187	271	267	284	245	290	314	275	206	187	814	938
163.553	0	749	384	463	188	272	271	285	247	294	316	277	207	188	815	941
163.676	0	754	383	459	187	273	271	281	243	286	312	274	205	188	814	939
163.799	0	746	382	453	185	268	264	280	240	284	308	272	204	185	814	936
163.922	0	735	380	454	184	267	263	279	243	284	308	270	204	184	814	936
164.045	0	745	381	454	184	267	265	279	243	287	309	271	204	184	812	936
164.168	0	749	380	457	185	268	266	277	241	288	310	272	205	185	812	934
164.291	0	746	381	460	186	268	268	278	242	291	312	274	205	186	812	935
164.413	0	736	381	462	186	269	269	280	245	293	314	275	207	188	813	936
164.536	0	744	381	460	183	270	270	278	244	288	310	273	204	186	810	934
164.659	0	745	377	453	180	264	263	272	240	285	303	268	202	183	809	930
164.782	0	738	374	449	178	260	261	269	236	283	300	266	202	180	808	930
164.905	0	726	373	449	179	259	260	268	237	283	302	266	202	180	806	925
165.028	0	734	371	451	177	260	262	267	237	288	302	266	203	181	805	927
165.151	0	739	370	453	179	260	263	267	234	289	303	267	204	181	805	926
165.274	0	733	370	455	180	260	264	267	235	292	305	269	204	183	805	925
165.396	0	721	367	455	178	262	266	267	236	288	303	268	204	182	802	924
165.519	0	725	364	447	174	257	258	263	233	284	297	263	201	178	800	923
165.642	0	729	359	443	173	253	257	258	228	282	294	261	200	177	798	916
165.765	0	720	358	444	173	253	256	257	227	283	294	261	200	176	797	915
165.888	0	710	357	445	174	253	258	258	228	286	298	261	200	177	796	915
166.011	0	717	356	449	175	255	259	258	229	288	299	263	201	177	795	914
166.134	0	724	356	451	176	256	260	259	228	291	301	265	202	180	796	914
166.257	0	719	356	453	176	259	264	259	228	289	300	265	202	180	795	915
166.38	0	706	353	444	174	255	256	258	229	282	298	262	200	177	793	912
166.502	0	709	352	440	173	252	253	255	227	282	295	260	199	176	794	911
166.625	0	716	351	441	172	252	253	254	223	282	294	260	198	176	793	908
166.748	0	712	351	444	174	253	254	255	224	284	296	261	200	176	793	911
166.871	0	700	352	445	176	254	257	257	226	287	299	263	200	178	793	911
166.994	0	710	353	447	176	254	258	259	228	288	302	265	200	178	792	912
167.117	0	718	353	449	176	258	262	258	226	286	300	265	200	178	791	912
167.24	0	711	354	442	174	254	254	257	225	281	297	263	198	176	791	914
167.363	0	699	353	441	174	254	253	258	227	281	298	261	197	176	792	910
167.485	0	709	353	443	175	255	255	257	226	282	299	262	198	176	792	912
167.608	0	718	354	445	178	256	256	257	225	284	301	264	199	178	792	912
167.731	0	715	355	447	180	258	256	260	227	287	302	264	200	179	794	914
167.854	0	707	357	449	181	260	259	264	229	288	306	267	201	181	796	915
167.977	0	714	358	450	179	262	261	263	230	283	305	266	200	180	795	919
168.1	0	721	357	442	178	258	254	260	226	279	301	264	198	179	797	914
168.223	0	717	357	440	178	257	253	260	226	278	299	263	197	177	798	914
168.346	0	706	358	441	179	257	253	261	228	279	301	262	198	178	797	915
168.468	0	716	359	443	180	258	255	262	228	282	303	263	198	178	798	915
168.591	0	724	360	446	183	260	258	263	227	284	304	266	199	180	799	914
168.714	0	722	362	447	183	262	259	266	229	287	307	268	201	181	800	920
168.837	0	712	362	448	183	265	260	266	232	282	307	268	199	181	801	921
168.96	11	719	364	441	180	260	255	264	229	278	304	266	198	178	802	923
169.083	0	727	365	439	180	260	254	263	226	278	301	265	197	177	804	919
169.206	0	725	367	441	180	260	253	262	227	279	302	266	197	177	803	923
169.329	0	716	366	442	181	260	257	265	229	281	305	267	198	180	804	920
169.452	0	724	367	445	183	262	259	267	231	283	308	268	199	182	805	921
169.574	0	734	368	448	184	264	259	268	230	285	309	271	201	183	806	924
169.697	0	732	369	449	185	265	263	269	231	284	309	272	201	184	807	926
169.82	0	719	369	443	183	263	257	266	232	277	307	268	199	181	807	926
169.943	0	727	369	439	183	261	255	266	230	277	304	267	198	181	809	926
170.066	0	733	371	440	183	261	255	264	229	278	304	268	197	181	810	924
170.189	0	736	371	443	184	261	257	265	231	280	306	269	198	182	810	926
170.312	0	724	372	446	184	262	258	267	232	283	308	270	200	182	810	926
170.435	0	729	373	448	186	264	261	269	233	284	311	272	201	184	811	929
170.557	0	738	375	451	186	267	265	269	232	285	311	272	202	185	811	928
170.68	0	740	375	446	184	263	258	267	231	279	308	270	200	184	812	928
170.803	0	725	374	442	183	262	256	267	232	278	307	269	199	182	811	929
170.926	0	730	374	443	183	263	258	266	232	280	307	269	200	183	812	930
171.049	0	732	375	445	185	263	259	265	230	282	307	270	201	183	813	928
171.172	0	742	376	447	186	263	260	267	231	284	310	271	201	185	813	931
171.295	0	729	377	450	187	265	262	270	234	287	312	273	202	186	813	933
171.418	0	733	378	452	188	267	266	270	235	287	314	275	203	188	814	932
171.54	0	735	376	446	184	264	260	266	231	280	308	271	199	186	814	931
171.663	0	745	376	442	183	260	256	263	230	278	307	269	199	185	814	932
171.786	0	726	375	442	183	260	257	264	232	279	308	269	200	184	813	929
171.909	0	731	375	443	183	260	259	264	231	281	308	270	200	185	812	928
172.032	0	735	374	446	184	261	260	263	229	284	309	271	201	185	813	929
172.155	0	745	375	448	185	260	261	265	230	286	312	272	202	186	812	931
172.278	0	728	375	451	187	263	264	268	233	288	316	275	203	189	813	932
172.401	0	733	374	449	184	264	263	267	233	281	312	273	201	188	812	932
172.524	0	734	371	442	182	260	256	263	229	280	307	269	200	185	811	930
172.646	0	737	370	441	180	256	254	261	227	278	306	269	199	184	812	928
172.769	0	724	369	441	179	256	255	261	228	279	308	269	198	184	810	928
172.892	0	729	369	444	182	258	257	261	228	282	309	270	200	185	808	929
173.015	0	730	369	446	183	259	258	261	227	285	310	272	200	185	808	931
173.138	0	737	370	448	183	260	259	264	230	287	312	275	202	187	808	930
173.261	0	727	369	453	183	263	263	267	233	288	315	276	203	188	808	932
173.384	0	727	367	446	183	261	259	265	230	281	311	272	200	187	806	930
173.507	0	727	365	440	180	257	255	261	227	278	307	270	199	185	807	929
173.629	0	728	363	442	180	257	254	260	228	278	307	270	198	185	809	928
173.752	0	726	354	446	181	259	254	258	229	280	309	271	198	185	815	936
173.875	0	719	338	444	183	261	254	253	229	284	308	273	198	186	820	946
173.998	0	707	339	446	185	262	255	253	227	285	310	275	199	186	822	950
174.121	0	709	343	448	186	263	256	256	229	287	312	276	200	187	823	944
174.244	0	679	339	454	184	264	259	259	232	284	312	275	199	186	821	944
174.367	0	693	332	441	182	260	254	259	230	280	308	270	197	184	827	948
174.49	0	695	348	443	184	260	253	257	226	279	307	271	196	183	830	958
174.612	0	705	348	446	183	261	253	258	227	281	308	272	197	183	833	963
174.735	0	704	349	444	182	261	254	258	230	282	309	273	198	182	830	965
174.858	0	704	355	450	183	264	256	259	228	286	310	275	198	184	830	967
174.981	0	715	357	454	184	264	257	258	228	288	311	277	199	184	827	968
175.104	0	721	355	453	184	265	260	258	231	285	311	276	199	182	823	965
175.227	0	736	349	446	183	264	253	258	228	280	307	271	197	180	826	972
175.35	0	733	353	444	182	260	251	256	226	281	305	270	198	179	821	967
175.473	0	729	354	445	185	260	251	256	224	280	306	267	200	180	811	950
175.596	0	736	358	447	186	262	253	259	227	285	310	269	201	182	807	945
175.718	0	735	361	451	189	264	256	261	229	288	313	270	202	183	808	948
175.841	0	741	365	453	189	265	258	262	230	290	314	273	203	185	810	949
175.964	0	733	367	457	190	268	262	261	229	289	314	273	203	185	813	949
176.087	0	728	367	448	187	263	253	260	229	281	309	270	200	183	814	948
176.21	0	734	366	445	185	261	252	259	228	280	308	268	200	181	813	949
176.333	0	743	366	445	184	261	252	257	227	280	307	268	200	182	812	949
176.456	0	735	364	447	185	261	253	257	225	283	307	267	201	182	811	950
176.579	0	730	365	449	186	261	256	260	228	287	310	268	202	183	809	948
176.701	0	744	367	451	188	263	258	262	231	290	312	271	204	184	807	949
176.824	0	743	366	455	188	266	263	260	229	290	312	270	203	184	809	948
176.947	0	735	365	447	185	262	256	258	227	282	308	268	202	184	807	948
177.07	0	729	367	443	182	260	252	258	227	281	307	268	202	181	804	946
177.193	0	746	366	445	181	257	253	257	228	282	306	268	202	181	804	946
177.316	0	742	367	445	183	259	255	257	226	285	308	270	203	182	805	945
177.439	0	734	368	450	185	260	256	258	225	289	311	272	204	184	805	946
177.562	0	730	367	452	187	262	257	263	229	292	315	274	205	186	806	943
177.684	0	739	367	454	187	266	262	263	231	288	316	275	204	187	807	946
177.807	0	740	366	448	186	262	257	260	227	284	311	272	203	187	806	943
177.93	0	733	366	446	185	260	253	259	226	283	310	272	202	185	806	943
178.053	0	728	365	447	186	260	254	261	229	284	312	272	203	185	807	941
178.176	0	736	367	449	186	261	257	261	230	288	314	274	202	186	807	944
178.299	0	742	367	452	188	262	258	262	229	291	316	275	204	187	808	942
178.422	0	739	368	455	189	266	262	264	229	293	319	277	205	189	809	945
178.545	0	726	368	450	187	263	259	263	230	285	317	274	203	187	807	944
178.668	0	737	366	445	187	262	255	262	230	283	315	273	202	186	807	943
178.79	0	742	366	447	188	262	255	261	227	285	315	272	202	186	807	942
178.913	0	738	365	448	188	261	254	261	228	285	316	273	203	186	806	943
179.036	0	730	366	450	189	262	256	264	231	290	320	275	204	188	806	944
179.159	0	739	368	453	190	264	259	267	233	292	323	279	205	189	808	947
179.282	0	744	369	457	191	268	265	266	232	293	325	279	205	191	808	948
179.405	0	744	369	449	189	264	257	264	229	284	320	276	202	189	806	947
179.528	0	730	368	444	188	262	254	266	231	282	319	274	201	187	806	945
179.651	0	733	370	446	186	262	255	264	231	284	319	276	202	186	806	948
179.773	0	739	369	448	189	262	255	264	229	287	321	276	202	188	807	945
179.896	0	749	368	451	190	263	258	265	230	289	323	278	204	189	807	946
180.019	0	732	372	452	190	265	261	269	234	292	325	282	205	189	807	950
180.142	0	739	371	457	192	268	266	270	234	292	326	284	205	192	807	948
180.265	0	741	370	450	189	264	258	267	230	285	322	279	202	190	806	947
180.388	0	744	369	447	188	261	254	265	230	284	320	278	201	189	807	946
180.511	0	732	368	445	188	262	255	266	232	284	321	277	201	188	805	945
180.634	0	739	368	448	190	263	257	266	232	288	322	278	202	188	805	944
180.756	0	739	368	452	191	263	260	267	230	291	325	280	203	189	805	945
180.879	0	745	370	454	192	265	261	269	233	294	327	281	204	191	806	944
181.002	0	738	370	458	192	268	266	271	237	295	329	284	205	192	806	945
181.125	0	740	369	453	190	266	262	268	234	288	325	280	203	190	805	944
181.248	0	733	367	449	189	263	257	266	231	286	321	278	202	189	803	944
181.371	0	738	367	448	187	262	257	266	232	287	321	277	202	187	804	939
181.494	0	740	366	449	189	263	258	266	233	289	323	279	203	189	802	940
181.617	0	738	367	452	189	263	260	267	233	292	324	278	203	189	803	940
181.74	0	733	368	452	189	264	261	268	232	294	325	281	204	189	803	942
181.862	0	735	369	458	189	265	265	269	235	294	327	282	204	189	803	941
181.985	0	739	366	450	187	263	259	268	234	287	323	279	202	189	801	937
182.108	0	730	363	447	186	261	258	263	231	287	320	278	201	187	800	938
182.231	0	727	363	447	185	259	256	262	228	287	317	277	201	185	799	937
182.354	0	737	362	449	186	259	256	262	230	291	320	278	202	187	798	934
182.477	0	735	362	451	188	261	259	265	232	293	323	279	201	189	800	934
182.6	0	732	363	454	190	264	262	267	232	296	324	282	204	190	800	937
182.723	0	731	363	459	190	266	265	267	232	297	327	284	204	191	801	938
182.845	0	729	362	451	188	263	260	265	233	289	323	280	203	189	799	933
182.968	0	732	358	446	186	260	256	264	231	286	319	278	201	188	798	932
183.091	0	726	358	445	185	259	257	261	228	287	318	278	201	186	796	931
183.214	0	727	358	447	187	258	256	259	226	289	318	277	201	186	796	929
183.337	0	721	358	448	187	260	258	262	230	292	321	278	202	186	795	930
183.46	0	728	359	452	188	262	260	264	231	294	324	281	203	189	796	930
183.583	0	736	361	455	190	264	263	264	231	297	325	284	204	190	797	932
183.706	0	728	360	454	189	264	264	264	230	292	325	283	202	188	797	932
183.828	0	719	358	446	186	261	256	262	229	288	321	279	201	188	795	929
183.951	0	734	357	444	186	260	255	262	229	287	320	278	201	186	795	928
184.074	0	732	358	445	187	260	257	260	228	290	320	279	201	186	795	926
184.197	0	723	358	448	189	261	259	261	227	292	321	280	202	187	795	928
184.32	0	719	361	450	187	263	260	263	231	295	325	283	202	187	795	931
184.443	0	738	362	454	191	264	262	268	233	298	328	286	204	190	797	930
184.566	0	735	363	458	191	268	267	268	232	297	330	287	204	192	798	931
184.689	0	726	362	450	191	265	260	265	231	290	326	284	202	189	797	930
184.812	0	723	362	447	190	264	256	266	231	288	326	283	202	189	797	927
184.934	0	732	362	447	190	264	257	266	233	289	327	283	202	190	798	928
185.057	0	735	363	449	191	264	260	266	230	291	327	283	203	189	797	930
185.18	0	732	364	452	193	265	262	267	230	293	330	285	203	190	798	929
185.303	0	724	365	454	194	267	262	271	235	296	332	287	205	192	799	928
185.426	0	736	368	457	195	270	267	273	237	298	334	290	205	193	800	931
185.549	0	741	366	452	193	268	264	270	234	290	331	287	204	192	799	930
185.672	0	737	365	448	193	266	258	269	232	290	330	285	202	192	800	930
185.795	0	728	365	449	193	267	259	269	236	289	330	286	202	191	799	928
185.917	0	738	366	450	192	267	261	270	235	293	331	287	203	191	799	933
186.04	0	740	367	453	195	269	263	269	233	295	333	288	203	193	800	930
186.163	0	740	368	455	196	269	264	272	234	297	335	289	205	195	801	933
186.286	0	732	369	458	197	272	266	275	238	299	338	291	206	195	802	934
186.409	0	739	369	454	196	271	268	272	238	292	335	289	204	194	802	935
186.532	0	743	367	448	193	267	261	270	233	289	331	286	203	192	802	932
186.655	0	743	366	447	193	266	259	269	232	289	330	286	201	190	802	933
186.778	0	731	366	446	192	266	260	269	234	291	330	285	202	190	801	934
186.9	0	733	369	449	192	266	262	269	234	294	331	288	203	190	800	937
187.023	0	734	367	452	193	267	264	269	233	296	332	289	204	192	802	935
187.146	0	746	368	455	196	269	264	270	234	298	335	290	204	195	802	936
187.269	0	732	369	458	196	271	267	273	238	296	337	291	205	195	803	936
187.392	0	734	366	449	194	267	262	270	236	290	332	288	203	193	802	936
187.515	0	736	364	446	190	265	259	265	232	290	328	286	202	191	803	936
187.638	0	745	364	445	191	263	259	266	231	290	328	285	201	190	802	935
187.761	0	727	363	447	192	265	261	266	233	292	330	287	201	191	802	933
187.884	0	733	365	449	193	266	263	267	233	295	332	287	203	192	802	935
188.006	0	737	365	453	193	266	264	268	232	297	333	289	204	193	802	936
188.129	0	748	366	455	195	269	266	270	234	298	336	291	205	195	803	938
188.252	0	728	366	452	194	268	264	268	235	292	334	289	202	193	801	937
188.375	0	735	364	447	191	265	260	267	234	290	329	287	201	190	801	937
188.498	0	735	364	446	191	264	260	263	230	291	329	285	202	190	801	936
188.621	0	742	365	446	190	264	260	264	231	292	329	287	201	189	800	936
188.744	0	730	365	449	192	265	262	266	233	294	332	289	202	191	800	935
188.867	0	738	367	450	194	266	263	268	234	297	335	290	203	192	801	937
188.989	0	740	369	456	194	268	266	269	233	299	336	294	204	193	801	941
189.112	0	744	369	457	196	270	269	271	235	298	338	294	205	196	801	939
189.235	0	731	368	450	195	269	262	271	236	291	337	290	204	194	799	938
189.358	0	738	370	448	195	267	263	273	234	292	337	290	203	194	798	937
189.481	0	742	370	449	196	268	265	272	233	293	337	290	203	193	797	936
189.604	0	753	369	451	197	267	265	273	235	295	339	290	204	194	797	937
189.727	0	737	369	453	197	270	267	277	237	298	344	294	204	197	798	940
189.85	0	742	373	455	197	272	271	278	238	300	349	305	205	198	800	946
189.972	0	739	380	458	197	275	275	275	238	301	350	313	205	201	805	950
190.095	0	729	392	453	194	274	269	270	238	295	349	315	201	201	822	949
190.218	0	719	388	458	193	275	267	266	238	293	346	311	200	198	828	948
190.341	0	726	374	451	195	274	267	260	236	293	339	297	200	192	820	937
190.464	0	731	376	451	197	272	267	261	233	294	339	296	202	193	815	930
190.587	0	752	377	452	198	271	268	263	233	296	343	298	202	194	810	935
190.71	0	733	379	454	198	273	269	267	237	300	348	298	203	197	810	941
190.833	0	744	383	456	199	276	273	267	237	300	349	303	204	198	813	946
190.956	0	741	385	452	195	271	268	265	233	294	347	303	202	199	814	949
191.078	0	754	381	449	195	269	265	264	233	291	343	300	200	197	815	950
191.201	0	738	376	447	194	268	265	265	233	292	344	298	201	197	812	952
191.324	0	745	373	449	196	269	267	265	232	295	344	298	202	197	809	952
191.447	0	748	373	452	197	269	268	265	231	297	345	298	202	197	808	954
191.57	0	756	374	454	198	270	268	267	232	300	347	300	203	200	808	954
191.693	0	740	373	456	198	272	272	269	235	298	348	300	204	200	808	956
191.816	0	745	370	450	196	269	266	266	234	293	343	295	203	197	808	954
191.939	0	745	368	446	195	267	264	263	229	292	339	295	201	195	808	953
192.061	0	755	369	446	193	266	264	262	230	292	338	293	201	195	807	951
192.184	0	736	370	447	193	266	264	263	231	294	340	295	202	194	806	953
192.307	0	743	370	451	193	266	267	264	231	296	342	296	203	195	807	955
192.43	0	745	371	453	194	267	267	263	230	299	342	298	205	197	807	958
192.553	0	755	371	457	195	268	270	265	231	298	343	300	204	197	808	957
192.676	0	733	370	450	192	267	263	265	232	292	341	296	202	196	806	955
192.799	0	737	369	447	192	265	263	262	230	293	339	294	202	195	805	954
192.922	0	740	370	448	192	264	264	260	227	294	337	295	201	194	804	951
193.044	0	751	367	448	193	264	263	261	227	295	340	295	203	195	803	949
193.167	0	734	367	451	193	265	264	263	231	298	343	297	204	196	804	950
193.29	0	740	367	455	195	268	266	266	231	300	344	297	204	198	803	951
193.413	0	744	368	457	197	270	271	266	231	300	344	298	204	198	805	953
193.536	0	752	367	451	195	267	263	265	231	294	342	295	203	197	804	950
193.659	0	733	366	449	193	267	264	266	232	293	344	294	203	197	804	950
193.782	0	739	366	449	194	267	265	265	232	295	344	295	203	198	805	949
193.905	0	742	368	452	195	267	266	265	231	297	343	295	204	198	805	948
194.028	0	753	368	454	196	268	267	268	232	298	346	298	204	198	806	949
194.15	0	735	369	456	198	270	268	272	235	301	349	299	205	199	806	949
194.273	0	744	370	453	197	270	267	269	233	293	347	298	204	198	806	949
194.396	0	755	371	452	197	268	265	271	233	294	348	297	203	199	807	950
194.519	0	743	371	456	200	272	269	273	235	299	352	300	205	201	809	952
194.642	0	748	375	458	200	272	271	274	236	301	353	301	207	202	808	953
194.765	0	760	375	462	201	274	272	276	237	303	356	303	208	204	811	955
194.888	0	742	377	460	201	275	270	277	240	295	355	301	206	201	810	955
195.011	0	745	377	452	199	272	265	275	240	293	351	301	205	200	810	957
195.133	0	749	377	454	199	271	267	275	235	294	351	301	204	200	811	956
195.256	0	761	380	452	199	272	267	275	235	295	352	302	205	199	810	958
195.379	0	744	380	457	199	271	269	277	238	298	354	304	206	201	811	958
195.502	0	750	381	458	200	274	270	279	239	300	357	306	207	202	813	959
195.625	0	754	382	462	203	276	275	279	240	301	356	308	208	204	812	959
195.748	0	759	382	457	200	274	269	277	238	294	356	305	205	203	813	958
195.871	0	746	379	453	200	273	266	278	239	291	354	303	205	201	812	958
195.994	0	752	380	453	201	271	268	277	238	293	354	303	204	202	814	961
196.116	0	753	380	454	201	272	269	275	237	295	354	304	206	202	814	959
196.239	0	763	381	456	202	273	270	277	238	297	355	305	207	203	813	960
196.362	0	749	381	458	203	274	270	279	241	300	358	306	206	204	814	959
196.485	0	756	382	460	203	276	275	280	241	297	358	305	206	204	813	960
196.608	0	754	381	453	201	273	267	276	237	293	353	303	206	202	814	960
196.731	0	764	381	452	201	270	266	276	237	292	352	302	204	202	814	961
196.854	0	748	380	453	201	272	266	277	239	293	354	304	205	201	814	960
196.977	0	754	381	455	201	273	269	277	240	297	354	304	206	203	814	961
197.1	0	755	382	458	203	273	270	278	238	299	355	306	207	203	815	962
197.222	0	765	384	459	203	274	271	279	239	300	356	305	208	205	815	965
197.345	0	749	384	457	201	275	270	279	241	294	356	306	206	203	814	963
197.468	0	755	382	454	201	273	264	279	240	293	354	304	206	204	815	963
197.591	0	756	381	455	202	273	266	277	238	293	353	304	206	204	817	963
197.714	0	765	381	454	202	273	267	278	238	295	354	306	206	205	818	964
197.837	0	751	382	457	203	273	269	281	241	297	356	306	207	206	817	962
197.96	0	759	383	459	204	274	270	281	243	299	357	307	207	207	819	967
198.083	0	758	383	461	204	276	274	281	239	296	356	307	207	206	819	967
198.205	0	765	382	454	202	273	265	279	239	291	354	305	206	206	818	966
198.328	0	750	382	454	202	274	265	280	241	291	354	305	205	206	819	966
198.451	0	758	382	455	203	273	267	280	240	294	355	304	207	206	818	967
198.574	0	759	383	457	204	274	269	279	239	297	355	306	207	206	820	965
198.697	0	767	384	459	205	275	269	281	239	298	356	307	207	207	821	967
198.82	0	755	385	462	205	277	272	284	243	300	358	309	209	207	821	968
198.943	0	760	384	458	203	278	269	281	242	292	355	306	207	207	821	968
199.066	0	760	384	453	202	273	263	277	239	291	351	304	206	204	821	968
199.188	0	765	382	452	201	272	264	278	237	290	350	303	205	204	822	968
199.311	0	753	383	454	202	272	266	278	239	293	352	304	205	204	822	967
199.434	0	759	384	454	201	274	268	278	240	295	352	305	207	206	822	970
199.557	0	767	385	458	201	273	269	278	238	297	353	307	208	205	822	971
199.68	0	764	386	459	201	276	273	279	239	296	352	307	207	205	822	972
199.803	0	749	384	454	198	271	265	277	238	288	349	306	205	202	821	970
199.926	0	756	382	451	198	270	262	275	239	290	347	303	205	202	821	969
200.049	0	763	380	451	198	270	264	273	235	290	348	303	204	202	822	966
200.172	0	759	379	453	198	268	265	272	234	292	348	304	206	203	821	965
200.294	0	749	380	455	199	271	265	276	237	293	350	303	206	204	821	967
200.417	0	759	381	457	201	271	267	276	238	296	351	305	208	205	821	967
200.54	0	762	381	456	200	273	268	274	237	293	348	303	207	204	821	966
200.663	0	754	379	451	196	269	262	271	233	288	344	299	204	202	820	965
200.786	0	745	377	451	197	267	261	272	235	287	343	298	204	201	819	963
200.909	0	755	376	449	196	267	262	271	235	290	344	298	204	200	819	964
201.032	0	757	376	454	197	269	264	271	234	293	345	298	206	202	818	964
201.155	0	756	377	455	199	269	264	272	234	294	347	300	206	203	819	965
201.277	0	745	376	459	199	271	268	274	237	296	349	303	207	204	818	963
201.4	0	753	376	454	197	270	264	274	236	289	346	298	205	203	818	965
201.523	0	759	375	451	197	268	261	270	233	287	344	298	205	202	818	963
201.646	0	754	375	451	196	267	260	270	233	288	344	297	205	201	818	964
201.769	0	745	375	452	198	267	262	272	236	290	346	298	204	203	818	962
201.892	0	755	376	454	198	270	264	273	237	293	348	300	206	203	818	966
202.015	0	761	377	457	199	270	265	274	235	295	349	302	207	204	819	964
202.138	0	755	377	459	198	273	269	274	236	293	348	302	206	204	818	964
202.26	0	745	378	451	197	270	261	274	237	287	347	298	205	203	818	963
202.383	0	754	377	451	197	269	261	274	236	287	346	298	206	202	817	966
202.506	0	758	377	453	198	270	262	273	234	289	346	299	206	203	818	964
202.629	0	754	378	455	199	271	263	274	235	291	347	300	206	203	818	964
202.752	0	750	379	457	199	271	264	277	238	294	350	301	207	204	820	963
202.875	0	760	380	460	201	273	268	279	240	295	353	303	208	206	820	969
202.998	0	762	381	459	200	275	269	277	238	290	351	302	206	204	819	966
203.121	0	754	382	452	197	271	261	274	236	285	346	300	204	202	819	968
203.244	0	749	381	452	197	268	261	276	237	285	347	299	204	202	820	967
203.366	0	759	380	453	197	269	261	275	238	286	347	300	205	203	820	968
203.489	0	763	380	454	199	272	264	274	236	290	348	302	205	204	820	967
203.612	0	757	382	456	200	271	265	276	237	293	349	303	206	205	821	966
203.735	0	752	383	460	200	274	269	278	239	294	351	304	207	205	821	967
203.858	0	768	383	454	199	273	264	277	239	287	348	300	204	204	820	968
203.981	0	764	381	451	198	271	260	273	236	285	345	299	204	202	820	966
204.104	0	757	381	451	199	270	261	273	235	286	344	298	203	202	821	966
204.227	1	752	385	452	196	271	262	274	237	288	344	301	205	201	820	966
204.349	0	770	384	456	198	271	264	276	239	291	348	302	206	203	820	968
204.472	0	766	384	458	200	273	265	276	237	294	350	304	207	204	822	968
204.595	0	759	384	461	201	275	270	276	238	294	350	304	207	205	822	969
204.718	0	753	383	454	199	272	262	277	239	286	346	300	205	203	820	967
204.841	0	769	384	453	199	271	261	276	239	285	346	299	204	202	821	968
204.964	0	764	385	453	199	271	262	274	237	286	346	299	204	202	821	967
205.087	0	763	385	455	200	272	263	276	236	289	346	301	206	203	822	970
205.21	0	757	386	456	200	273	264	278	239	292	349	302	206	204	823	969
205.332	0	768	390	460	200	274	267	279	241	294	349	305	207	204	823	972
205.455	0	772	388	460	201	276	270	278	240	290	350	304	206	205	824	973
205.578	0	764	387	455	200	273	262	276	237	286	347	301	204	204	823	970
205.701	0	761	387	455	200	273	262	278	239	286	348	300	206	204	824	968
205.824	0	767	389	456	201	273	264	279	240	288	348	301	206	205	824	971
205.947	0	774	390	458	202	274	266	278	239	290	349	302	206	205	824	971
206.07	0	768	390	460	203	276	267	279	238	294	351	304	207	207	826	971
206.193	0	763	392	463	203	277	270	281	243	294	353	305	208	207	826	972
206.316	0	768	390	456	200	276	263	281	243	287	349	301	205	205	826	971
206.438	0	773	390	455	201	274	263	278	238	286	347	300	205	205	826	971
206.561	0	768	390	456	201	274	263	277	238	287	347	300	205	203	825	970
206.684	0	763	391	457	201	274	265	278	239	289	349	302	205	205	825	969
206.807	0	772	392	459	201	276	266	280	242	292	351	303	207	206	827	970
206.93	0	774	392	463	203	277	268	280	241	294	352	305	208	207	826	972
207.053	0	770	393	463	203	277	271	280	239	291	349	303	207	206	826	971
207.176	0	764	391	456	200	274	263	278	240	285	347	300	205	204	826	969
207.299	0	770	391	454	199	273	262	277	240	284	345	300	205	202	826	970
207.421	0	768	390	454	199	273	263	276	237	286	345	299	205	202	827	969
207.544	0	766	393	456	198	272	264	275	236	288	345	301	205	202	825	971
207.667	0	765	391	458	199	274	265	276	239	292	347	302	206	204	826	969
207.79	0	772	390	461	201	275	268	280	241	294	350	304	208	205	827	969
207.913	0	765	390	458	199	275	268	276	238	288	346	301	206	204	824	969
208.036	0	763	387	454	198	271	262	274	236	284	341	298	206	202	824	966
208.159	0	762	386	452	197	270	260	272	236	285	341	297	205	201	824	965
208.282	0	765	385	454	197	270	262	272	238	286	342	297	205	201	823	965
208.404	0	764	385	455	197	270	264	273	236	290	343	297	206	201	823	966
208.527	0	763	384	457	198	271	266	273	235	292	345	299	207	203	822	965
208.65	0	761	384	460	199	274	268	276	238	293	347	301	207	204	823	965
208.773	0	763	383	455	196	272	263	275	238	287	344	297	206	202	821	966
208.896	0	760	381	452	195	269	262	272	235	286	341	296	204	201	821	964
209.019	0	758	379	452	195	268	262	270	234	286	342	296	205	200	821	963
209.142	0	764	380	452	196	269	262	272	235	288	343	298	205	199	821	965
209.265	0	762	380	455	195	270	264	273	237	290	344	299	206	201	820	965
209.388	0	760	380	457	197	271	265	273	236	293	346	301	207	204	821	965
209.51	0	755	379	459	197	272	269	273	235	290	345	299	206	203	821	965
209.633	0	762	377	453	196	270	261	273	236	285	343	296	204	201	820	964
209.756	0	761	377	451	195	269	260	272	237	285	344	296	204	200	820	962
209.879	0	756	377	452	197	269	262	271	234	288	343	296	205	201	820	963
210.002	0	754	376	454	197	269	264	271	234	291	344	299	205	203	821	964
210.125	0	764	378	457	198	271	264	274	236	292	347	300	206	203	821	964
210.248	0	761	377	460	198	274	268	276	239	295	349	302	206	203	821	964
210.371	0	753	379	453	195	272	263	272	236	287	344	300	205	201	820	966
210.493	0	751	378	450	194	268	258	268	234	286	341	299	203	198	818	965
210.616	0	758	377	449	193	267	259	270	234	286	342	300	203	198	819	961
210.739	0	756	376	451	193	267	260	271	235	288	344	301	204	199	816	962
210.862	0	752	375	452	194	269	263	270	234	291	345	303	204	202	815	961
210.985	0	749	375	455	197	269	263	270	233	293	347	304	206	204	817	961
211.108	0	753	375	457	197	272	267	271	236	291	347	304	205	203	815	947
211.231	0	762	371	450	194	269	259	268	235	285	342	300	203	199	811	917
211.354	0	750	367	448	194	266	257	263	230	286	340	299	203	199	808	797
211.476	0	747	366	447	192	264	258	260	228	288	337	299	203	197	804	743
211.599	0	751	367	448	193	265	257	258	229	289	339	299	204	197	803	828
211.722	0	750	367	452	192	265	258	260	231	291	340	302	205	198	808	916
211.845	0	747	368	455	195	267	262	261	231	293	342	303	205	200	808	911
211.968	0	740	368	450	192	266	259	259	229	286	339	303	203	198	807	911
212.091	0	747	366	446	190	263	254	259	229	285	340	302	202	197	804	901
212.214	0	744	363	447	191	262	257	261	231	287	341	301	203	198	797	826
212.337	0	741	363	448	192	263	258	259	229	289	340	301	205	198	793	784
212.46	0	737	363	451	193	264	260	259	227	292	341	301	206	201	794	779
212.582	0	746	363	454	194	266	261	261	230	294	342	304	206	201	796	780
212.705	0	748	364	450	192	266	259	258	230	287	340	302	205	200	795	777
212.828	0	742	361	448	191	263	255	254	226	287	337	299	204	198	796	776
212.951	0	734	361	447	190	261	256	252	225	288	336	299	203	197	795	775
213.074	0	741	361	448	189	260	255	251	226	289	337	299	203	197	794	772
213.197	0	736	361	450	190	263	257	252	228	292	336	300	206	198	793	779
213.32	0	730	362	454	190	264	259	251	226	293	337	301	205	199	795	784
213.443	0	731	362	450	189	261	256	249	224	287	332	298	203	197	800	796
213.565	0	741	359	447	188	259	252	248	224	287	333	297	201	195	806	806
213.688	0	737	359	447	187	259	253	248	224	287	332	296	200	195	810	809
213.811	0	732	358	449	189	259	255	246	223	290	333	296	201	195	811	814
213.934	0	728	359	451	189	261	257	248	222	294	335	298	203	195	809	831
214.057	0	737	360	454	190	262	259	250	226	294	336	298	204	197	808	849
214.18	0	732	359	451	189	263	257	249	227	289	334	296	202	195	807	853
214.303	0	728	358	446	187	260	253	246	224	286	330	294	202	193	806	854
214.426	0	725	358	445	187	259	254	245	220	286	329	294	201	191	804	855
214.548	0	734	360	446	187	258	252	246	223	289	331	295	202	192	805	852
214.671	0	733	359	449	188	259	255	248	226	291	333	296	203	194	803	859
214.794	0	730	360	452	190	261	258	249	225	293	334	298	204	196	802	873
214.917	0	727	360	450	189	262	259	247	224	287	330	295	203	194	802	887
215.04	0	728	358	445	187	258	252	247	223	284	328	293	202	193	803	911
215.163	0	731	358	444	187	258	253	246	224	285	329	292	202	191	802	924
215.286	0	728	357	445	187	258	254	244	222	287	329	292	201	192	803	928
215.409	0	726	358	448	188	259	256	246	222	290	330	293	203	193	803	933
215.532	0	735	359	450	189	259	256	249	224	291	332	295	204	194	804	936
215.654	0	734	360	452	190	263	260	251	228	290	333	295	204	195	804	936
215.777	0	729	360	447	188	262	255	248	224	285	330	292	202	193	805	935
215.9	0	727	359	445	187	259	253	247	222	284	328	292	202	192	806	934
216.023	0	727	360	446	188	259	254	248	224	285	330	291	202	192	805	933
216.146	0	733	361	447	188	260	255	251	226	289	333	293	204	194	805	930
216.269	0	732	361	450	191	262	258	251	226	291	334	295	205	195	806	933
216.392	0	731	364	453	192	264	260	254	226	294	336	297	206	197	807	938
216.515	0	731	364	453	192	265	260	254	229	286	337	296	204	196	807	934
216.637	0	735	364	448	190	263	255	255	228	284	335	294	203	196	808	931
216.76	0	735	366	449	192	264	257	254	227	286	335	294	204	195	807	934
216.883	0	735	366	448	192	263	257	253	225	288	335	295	204	195	807	931
217.006	0	735	368	452	194	265	259	257	229	291	338	297	205	198	808	930
217.129	0	741	369	455	195	267	262	259	231	293	341	299	207	198	809	933
217.252	0	740	370	456	196	269	265	260	231	292	340	300	207	199	811	933
217.375	0	740	371	450	195	267	258	258	229	285	336	297	205	197	811	932
217.498	0	739	371	448	194	265	257	259	231	285	337	297	204	196	812	931
217.62	0	743	373	450	193	266	259	259	232	287	339	299	205	196	812	929
217.743	0	744	375	452	195	268	260	260	231	289	340	300	206	198	813	928
217.866	0	745	376	454	197	270	262	261	230	292	341	302	206	200	813	930
217.989	0	745	377	458	198	269	264	265	234	294	345	303	207	201	815	929
218.112	0	749	378	456	197	273	267	264	235	289	343	302	207	200	814	926
218.235	0	745	376	450	196	268	259	262	232	285	339	299	206	199	814	927
218.358	0	746	377	449	195	268	259	261	230	285	338	298	204	197	815	923
218.481	0	746	377	448	196	267	259	260	232	285	339	298	205	197	815	920
218.604	0	752	377	453	196	269	261	263	233	288	341	300	206	198	815	918
218.726	0	751	379	454	199	271	263	263	232	291	342	302	207	201	815	921
218.849	0	751	380	457	199	272	264	264	232	295	343	303	208	201	816	921
218.972	0	749	380	456	197	271	265	265	234	287	343	301	207	200	816	919
219.095	0	753	379	450	197	268	258	263	235	285	340	299	205	197	815	917
219.218	0	750	379	450	196	268	260	261	232	285	338	299	205	196	815	915
219.341	0	751	379	451	197	268	259	259	229	286	338	299	206	198	816	913
219.464	0	749	380	453	197	269	262	261	233	289	340	300	206	199	816	911
219.587	0	755	380	456	197	270	262	264	235	292	342	302	208	200	816	914
219.709	0	752	380	459	199	271	265	265	234	294	344	303	210	201	816	917
219.832	0	752	381	459	198	273	269	263	232	291	342	302	208	201	817	915
219.955	0	749	380	452	196	269	260	263	233	285	340	299	206	198	816	913
220.078	0	755	380	450	195	267	259	263	234	286	339	298	205	198	815	912
220.201	0	750	379	452	195	266	260	261	232	287	338	298	205	198	815	909
220.324	0	751	379	453	196	267	262	261	230	289	339	298	206	198	814	908
220.447	0	749	378	455	196	268	262	263	233	292	340	299	207	200	813	910
220.57	0	754	378	457	197	269	264	264	235	294	343	300	208	200	814	910
220.692	0	751	378	459	196	271	268	263	234	292	340	300	207	200	813	912
220.815	0	749	376	452	193	267	260	260	231	287	337	296	206	197	812	909
220.938	0	744	374	451	193	265	259	261	233	287	336	295	205	197	812	906
221.061	0	748	374	452	192	265	260	260	232	289	336	296	206	197	811	904
221.184	0	753	373	454	194	265	261	259	231	292	336	296	207	197	811	908
221.307	0	749	372	456	194	266	262	261	229	295	337	298	207	197	811	909
221.43	0	743	375	457	195	268	263	262	233	295	340	299	208	199	811	907
221.553	0	747	373	458	194	271	267	263	235	292	340	299	208	199	811	908
221.676	0	750	372	450	190	265	260	259	230	287	333	295	205	196	810	909
221.798	0	739	369	448	189	261	257	256	227	285	331	294	204	195	808	902
221.921	0	737	368	447	189	262	256	256	229	287	332	293	204	194	809	901
222.044	0	741	366	450	190	263	258	257	230	290	333	295	205	195	807	900
222.167	0	747	367	452	192	263	259	257	228	293	334	297	205	196	806	902
222.29	0	740	367	454	192	265	261	258	228	296	335	298	206	197	807	902
222.413	0	732	367	455	192	267	264	259	231	293	336	297	206	197	806	902
222.536	0	737	366	448	189	264	257	257	231	287	331	294	204	194	805	900
222.659	0	744	364	446	189	262	255	253	226	286	329	293	203	192	805	898
222.781	0	733	362	446	189	261	255	252	224	288	328	292	203	192	804	895
222.904	0	727	363	448	190	262	256	254	227	289	331	292	204	192	802	895
223.027	0	742	364	450	191	264	258	255	228	292	332	294	204	194	804	897
223.15	0	740	366	453	191	266	259	256	228	294	333	297	205	194	803	903
223.273	0	734	367	457	192	268	265	257	227	294	334	299	205	196	804	903
223.396	0	725	367	449	190	264	257	257	229	287	333	296	204	194	803	901
223.519	0	743	365	446	189	263	256	256	229	287	331	294	203	193	802	901
223.642	0	741	365	447	191	264	256	255	226	286	330	294	203	193	802	898
223.764	0	731	366	448	191	264	256	256	226	288	331	294	203	193	803	897
223.887	0	729	367	450	193	266	258	258	228	290	334	295	203	195	802	899
224.01	0	748	369	451	193	267	259	260	231	294	336	298	204	196	804	902
224.133	0	746	370	456	195	270	264	260	229	294	336	300	205	198	805	903
224.256	0	737	369	451	194	268	258	259	228	287	334	296	204	196	803	905
224.379	0	731	368	447	193	267	255	259	229	287	333	295	202	194	804	902
224.502	0	743	369	447	194	268	257	260	230	286	332	295	202	194	804	905
224.625	0	745	370	449	195	268	258	259	228	289	335	296	203	195	805	904
224.748	0	740	371	451	196	269	259	260	228	291	335	298	204	197	806	905
224.87	0	736	371	453	197	269	260	263	232	292	337	298	206	198	806	908
224.993	0	745	373	456	197	273	264	265	233	292	339	300	206	197	807	910
225.116	0	749	371	449	195	269	258	262	229	285	334	297	203	196	806	911
225.239	0	740	370	446	194	267	256	259	227	284	330	295	203	194	808	910
225.362	0	736	370	445	194	267	256	259	229	284	332	295	203	194	807	907
225.485	0	743	371	446	194	266	258	260	230	288	333	296	202	194	808	909
225.608	0	752	371	449	196	268	260	259	229	289	333	297	203	196	808	910
225.731	0	744	372	451	196	269	260	260	228	292	335	300	205	197	809	910
225.853	0	737	372	454	196	272	264	262	232	290	336	299	205	197	808	915
225.976	0	743	371	446	193	269	257	260	230	284	331	296	202	195	808	915
226.099	0	749	369	443	191	266	255	256	227	284	328	295	201	193	810	911
226.222	0	742	368	443	192	264	255	254	225	283	326	293	201	193	809	910
226.345	0	732	369	443	192	263	255	256	227	286	329	293	202	195	809	910
226.468	0	742	369	448	192	265	258	257	228	288	331	294	202	194	808	910
226.591	0	748	369	449	194	266	260	256	228	290	331	296	203	196	809	913
226.714	0	745	370	453	195	268	262	258	228	293	332	297	204	198	809	917
226.836	0	732	369	447	191	266	257	257	230	283	330	294	202	195	809	914
226.959	0	741	368	442	189	263	254	254	229	283	327	292	201	193	810	914
227.082	0	744	367	443	189	263	255	253	224	283	326	293	201	192	809	912
227.205	0	738	368	443	189	261	255	253	224	284	326	293	201	194	809	913
227.328	0	730	368	444	189	264	256	256	227	287	329	295	202	193	809	917
227.451	0	740	368	449	191	264	258	257	229	289	331	297	203	195	810	918
227.574	0	748	369	450	193	267	260	258	229	291	332	297	205	198	811	921
227.697	0	745	369	451	193	267	262	258	230	287	332	297	204	197	812	920
227.82	0	733	368	445	191	266	255	258	229	281	329	293	201	195	811	921
227.942	0	738	368	443	189	264	256	257	229	283	328	293	202	195	812	920
228.065	0	743	368	444	190	265	256	255	226	284	328	292	202	194	812	921
228.188	0	746	369	445	192	264	257	256	228	286	329	294	203	195	812	921
228.311	0	734	369	448	193	265	259	260	231	288	331	296	204	197	813	925
228.434	0	741	371	451	194	269	261	261	232	290	335	298	205	199	813	927
228.557	0	742	370	450	193	269	264	260	231	286	334	296	204	198	814	926
228.68	0	749	369	444	191	266	257	259	229	282	330	294	202	196	814	928
228.803	0	735	368	443	191	266	256	260	232	282	329	292	202	194	814	926
228.925	0	737	370	444	192	266	258	260	230	284	331	294	202	196	814	925
229.048	0	743	370	446	193	266	260	258	230	286	331	295	203	196	815	927
229.171	0	754	371	449	194	267	260	261	232	288	333	296	204	197	815	930
229.294	0	736	373	452	195	269	262	264	235	290	337	299	205	199	816	932
229.417	0	743	373	452	195	273	268	264	235	288	335	297	204	200	816	931
229.54	0	745	372	446	194	268	259	261	230	282	332	294	203	197	817	934
229.663	0	750	371	442	192	266	256	260	229	281	330	293	202	196	817	931
229.786	0	737	371	443	192	266	257	261	231	282	330	293	202	195	817	927
229.908	0	745	372	444	193	266	259	260	230	284	331	294	202	196	816	931
230.031	0	747	373	448	194	267	262	259	229	288	332	295	204	197	816	933
230.154	0	753	373	450	195	268	261	262	232	289	334	296	204	199	817	932
230.277	0	743	374	454	197	272	266	265	235	290	338	299	204	200	817	934
230.4	11	747	373	447	195	269	262	263	233	282	333	295	203	199	816	936
230.523	0	744	373	444	193	267	258	260	230	281	330	293	201	197	817	933
230.646	0	745	372	444	192	266	256	259	230	281	330	293	200	196	817	932
230.769	0	743	374	444	192	267	259	261	232	284	332	294	202	195	815	933
230.892	0	746	374	449	193	268	260	260	230	287	333	296	203	198	817	935
231.014	0	744	375	450	194	269	262	261	229	289	334	298	204	199	816	937
231.137	0	750	376	453	195	270	263	265	233	292	337	300	205	200	817	938
231.26	0	750	376	454	195	272	266	264	236	286	338	298	204	199	817	938
231.383	0	747	375	447	193	269	260	263	232	283	334	296	203	199	817	937
231.506	0	746	374	446	194	268	258	262	229	281	332	294	203	198	816	938
231.629	0	749	375	446	194	267	258	263	231	283	335	295	203	199	816	936
231.752	0	749	376	448	195	268	261	265	234	286	337	296	204	200	816	934
231.875	0	748	376	451	196	269	262	265	233	289	337	298	205	200	816	938
231.997	0	749	378	454	197	271	264	265	233	291	339	300	206	201	818	939
232.12	0	756	376	455	197	273	266	267	235	288	339	299	205	201	818	939
232.243	0	754	376	447	195	269	260	265	235	283	337	295	203	200	817	938
232.366	0	750	375	447	194	269	259	263	233	284	335	295	203	199	817	940
232.489	0	747	375	447	196	267	260	262	230	285	335	295	204	200	817	939
232.612	0	758	375	450	195	269	260	264	234	288	338	296	205	201	817	939
232.735	0	755	375	453	196	271	263	266	236	291	340	297	205	201	817	942
232.858	0	751	376	455	198	271	265	267	236	294	341	298	206	202	820	943
232.98	0	752	377	457	197	274	270	267	235	291	341	298	206	202	819	946
233.103	0	747	375	449	196	269	260	265	235	284	337	294	204	200	818	943
233.226	0	752	375	446	194	267	259	264	235	283	336	294	203	199	818	941
233.349	0	757	374	446	194	267	259	262	232	285	336	295	204	199	819	942
233.472	0	750	374	448	195	267	260	262	231	287	335	295	205	200	818	945
233.595	0	745	375	449	196	268	261	263	234	289	338	297	204	201	819	942
233.718	0	757	375	452	197	270	262	266	237	292	339	298	206	202	819	946
233.841	0	757	377	455	198	273	268	265	236	292	340	300	207	203	820	948
233.964	0	749	378	446	193	269	260	263	233	285	336	298	204	200	820	947
234.086	0	740	375	445	191	265	257	261	234	283	335	297	204	197	818	943
234.209	0	759	373	444	193	266	259	262	234	285	336	296	203	198	819	944
234.332	0	757	374	447	194	267	260	261	232	287	337	297	203	199	820	943
234.455	0	748	374	449	195	267	262	261	233	289	337	298	204	200	819	943
234.578	0	744	374	451	195	268	262	265	235	293	340	299	206	201	819	944
234.701	0	754	375	455	197	271	267	266	238	294	342	302	207	202	820	945
234.824	0	754	374	448	195	269	263	262	234	287	338	298	205	201	819	943
234.947	0	748	373	446	194	267	257	261	232	284	335	295	203	199	818	946
235.069	0	743	371	445	194	267	258	263	235	285	337	295	204	199	818	942
235.192	0	751	373	444	194	267	259	262	235	288	337	297	204	199	818	945
235.315	0	755	373	450	194	266	262	262	232	290	337	299	206	200	818	946
235.438	0	752	375	450	194	268	264	263	232	292	339	301	207	200	819	947
235.561	0	742	375	454	195	270	267	267	237	293	342	302	207	201	819	947
235.684	0	751	373	447	195	268	262	265	236	286	340	297	204	200	818	948
235.807	0	755	372	446	194	267	260	262	232	286	337	297	204	200	819	946
235.93	0	754	371	446	194	267	260	263	232	286	338	296	204	199	819	945
236.052	0	743	371	447	195	267	261	265	235	289	340	297	205	200	817	946
236.175	0	748	373	450	196	268	263	265	236	292	340	298	206	201	819	947
236.298	0	750	373	452	197	270	264	266	235	294	341	300	207	202	819	948
236.421	0	758	374	454	198	272	267	267	236	292	342	300	206	201	819	948
236.544	0	744	372	447	195	268	260	266	237	285	339	297	203	201	820	949
236.667	0	747	371	446	194	267	259	263	235	285	337	295	203	200	818	949
236.79	0	751	371	445	194	266	260	262	232	286	336	295	203	198	818	946
236.913	0	757	372	448	195	267	260	263	233	289	339	296	203	199	817	946
237.036	0	743	372	451	196	268	263	265	236	291	340	298	204	201	819	949
237.158	0	752	374	453	196	271	263	267	237	293	342	300	206	202	820	948
237.281	0	751	375	454	198	272	268	266	234	291	341	300	206	201	819	950
237.404	0	754	373	447	194	268	259	264	234	285	337	296	204	199	818	948
237.527	0	746	372	445	194	268	257	264	235	283	336	295	203	198	819	948
237.65	0	750	373	445	195	268	259	262	232	286	335	295	203	198	819	946
237.773	0	744	373	447	196	268	260	262	231	288	337	297	203	199	819	947
237.896	0	750	373	450	196	269	261	263	234	290	339	298	204	200	818	950
238.019	0	756	373	452	197	270	263	266	237	292	341	300	205	202	819	949
238.141	0	749	375	455	197	273	268	266	236	292	341	300	205	202	819	949
238.264	0	745	374	448	195	270	260	264	231	284	336	296	203	200	818	952
238.387	0	755	373	446	195	267	257	263	233	284	335	294	203	198	818	949
238.51	0	752	374	446	195	268	259	263	234	284	335	295	202	197	819	947
238.633	0	748	378	448	195	269	260	262	232	288	334	298	204	197	818	952
238.756	0	752	376	452	196	270	261	263	232	290	338	299	204	200	818	952
238.879	0	746	377	454	199	270	263	267	235	293	340	300	205	202	821	950
239.002	0	756	378	457	198	274	267	269	238	294	343	302	205	202	821	953
239.124	0	756	379	451	197	272	262	267	235	285	339	298	204	201	820	953
239.247	0	748	378	449	198	270	258	265	234	284	336	296	202	200	821	952
239.37	0	744	378	450	197	270	259	267	235	285	337	297	202	200	820	951
239.493	0	757	379	450	198	271	261	267	236	287	338	298	204	200	820	953
239.616	0	760	380	453	200	273	263	267	234	290	340	299	203	201	820	951
239.739	0	755	381	456	200	274	264	270	234	291	341	300	205	202	822	952
239.862	0	750	382	458	201	276	269	272	238	293	344	301	206	203	822	954
239.985	0	758	382	452	199	274	264	270	238	285	341	298	204	202	822	955
240.108	0	762	382	450	199	272	261	268	235	285	338	296	202	200	823	953
240.23	0	760	382	451	200	272	261	268	236	284	339	296	203	202	823	955
240.353	0	750	382	453	199	273	264	270	237	287	340	299	204	201	823	955
240.476	0	758	384	455	201	274	264	271	237	291	342	300	204	202	823	956
240.599	0	759	384	458	201	276	266	272	237	292	343	303	206	204	825	957
240.722	0	771	385	461	202	278	271	274	238	294	345	304	206	205	826	959
240.845	0	749	386	455	198	276	265	272	240	285	342	300	204	202	824	959
240.968	0	757	385	451	199	273	262	270	238	283	339	299	202	200	826	959
241.091	0	762	385	450	198	273	263	268	235	283	338	298	202	200	826	958
241.213	0	767	385	451	200	272	261	269	236	285	339	299	203	200	826	957
241.336	0	756	385	453	200	274	264	270	239	287	340	300	205	202	827	959
241.459	0	762	387	455	201	275	266	271	238	291	343	302	205	203	828	960
241.582	0	758	388	458	201	276	268	271	237	293	344	304	206	204	827	962
241.705	0	761	388	455	200	276	267	270	238	286	340	299	204	202	823	956
241.828	0	761	385	451	197	273	262	269	238	282	338	297	203	200	824	955
241.951	0	759	386	449	195	272	262	266	235	283	335	296	202	199	826	956
242.074	0	754	385	451	195	270	263	265	234	284	334	298	202	198	824	956
242.196	0	762	384	451	196	270	264	265	235	288	336	297	203	199	823	954
242.319	0	761	384	453	197	272	266	267	238	290	339	299	205	202	823	955
242.442	0	754	386	455	197	272	266	268	237	293	340	301	207	201	819	951
242.565	0	751	386	456	198	274	270	269	236	289	339	298	205	201	813	944
242.688	0	754	386	450	195	269	262	268	238	284	336	293	205	198	810	935
242.811	0	744	387	448	195	270	262	268	237	285	336	291	205	197	807	925
242.934	0	748	388	449	196	268	264	267	237	287	335	292	205	197	808	927
243.057	0	752	385	452	197	268	264	267	236	290	337	293	206	199	810	933
243.18	0	748	385	453	197	269	266	272	238	293	340	294	206	201	810	931
243.302	0	762	385	456	199	272	269	275	243	295	342	297	209	202	810	933
243.425	0	764	384	453	198	271	270	272	239	289	340	295	206	200	811	933
243.548	0	752	384	447	196	269	264	270	238	286	337	292	205	200	815	937
243.671	0	744	387	449	195	268	263	271	240	287	341	295	205	203	816	932
243.794	0	760	384	450	196	269	263	273	240	288	342	296	205	202	817	936
243.917	0	753	384	452	198	269	266	272	239	290	341	296	206	203	816	937
244.04	0	746	384	454	198	270	266	273	239	294	344	297	207	203	818	937
244.163	0	741	385	456	199	273	270	276	243	292	344	297	207	202	816	934
244.285	0	751	383	450	195	270	265	274	243	287	340	294	206	200	815	937
244.408	0	752	382	449	196	269	262	271	240	286	338	294	205	198	817	935
244.531	0	749	381	449	197	269	263	271	239	287	338	294	205	198	818	934
244.654	0	739	380	450	198	270	264	273	241	291	342	295	207	198	817	938
244.777	0	750	381	454	196	273	265	273	244	293	342	298	208	198	819	943
244.9	0	756	379	457	199	277	269	274	242	296	344	298	209	200	819	941
245.023	0	752	380	452	200	274	265	273	241	288	340	295	207	198	818	942
245.146	0	743	380	446	196	272	261	273	241	286	338	293	205	195	820	940
245.268	0	750	380	449	196	272	262	273	242	287	338	293	206	195	819	940
245.391	0	755	380	450	197	273	263	271	240	289	339	295	206	195	818	941
245.514	0	758	380	454	199	273	265	273	240	293	340	296	207	197	819	940
245.637	0	747	381	455	200	274	266	275	244	295	343	297	208	199	819	941
[truncated: 683 more rows]

## Sheet: Short_ch
	SNR :	50	49	30	54	52	40	53	46	36	52	46	42	0	0	0	0	0	0	0	0	0	0	0	0
		D780						D850						D725						D940
Time	Marker	ch16	ch17	ch18	ch19	ch20	ch21	ch16	ch17	ch18	ch19	ch20	ch21	ch16	ch17	ch18	ch19	ch20	ch21	ch16	ch17	ch18	ch19	ch20	ch21
0.24576	0	0	0	0	0	0	0	0	0	0	0	0	0	0	0	0	0	0	0	0	0	0	0	0	0
0.36864	0	117	173	61	132	121	17	103	167	66	113	116	11	2	2	-45	-1	-3	-66	-1	-3	31	5	5	55
0.49152	0	114	172	49	131	119	16	102	166	58	111	115	10	3	1	-63	-1	-2	-88	-3	-3	21	5	3	78
0.6144	0	113	169	54	130	118	22	100	164	69	110	113	14	4	3	-84	0	-2	-102	-3	-4	33	5	3	70
0.73728	0	112	167	56	129	116	25	99	163	69	109	111	18	4	4	-101	0	-3	-112	-4	-6	32	5	4	64
0.86016	0	111	167	56	128	117	27	98	163	68	109	109	18	4	4	-108	-1	-4	-116	-5	-5	32	5	6	59
0.98304	0	110	168	58	129	117	27	97	164	68	109	110	19	5	4	-115	-1	-4	-120	-4	-7	33	3	7	57
1.10592	0	110	167	54	129	118	27	97	164	71	109	110	19	4	5	-114	0	-3	-121	-5	-6	37	5	6	54
1.2288	0	110	166	51	128	116	27	97	163	76	108	111	19	4	4	-113	-1	-3	-122	-5	-6	40	5	6	51
1.35168	0	110	166	51	128	114	27	97	162	76	108	111	19	4	4	-114	0	-2	-123	-4	-7	42	4	6	49
1.47456	0	111	167	52	129	115	27	97	161	78	108	110	19	4	5	-115	-1	-2	-123	-5	-7	41	5	7	50
1.59744	0	110	166	51	129	115	28	97	162	77	108	111	19	5	4	-116	0	-4	-124	-5	-6	41	6	6	49
1.72032	0	110	167	50	129	116	27	98	163	76	109	111	19	4	4	-113	0	-3	-122	-5	-7	42	4	6	49
1.8432	0	111	167	49	129	117	28	98	163	76	109	111	20	4	4	-114	-1	-3	-123	-5	-6	43	4	6	49
1.96608	0	112	167	48	129	118	27	98	164	75	109	112	20	4	5	-115	0	-3	-123	-5	-7	43	4	7	51
2.08896	0	110	167	47	130	116	27	98	163	76	109	112	18	4	5	-115	0	-3	-124	-5	-6	44	4	6	49
2.21184	0	112	167	49	129	114	27	99	162	75	109	114	20	4	4	-115	0	-3	-124	-5	-7	43	4	5	47
2.33472	0	111	166	47	129	114	28	98	162	76	109	113	19	4	5	-115	0	-2	-124	-4	-6	43	4	6	47
2.4576	0	111	166	47	129	116	27	98	162	76	108	112	19	4	4	-115	0	-2	-124	-5	-7	43	4	5	48
2.58048	0	111	167	47	130	118	27	98	162	75	110	112	18	4	4	-115	0	-3	-125	-4	-7	43	5	7	49
2.70336	0	111	166	46	132	120	27	98	160	75	111	114	18	4	5	-114	0	-4	-123	-5	-7	44	5	7	48
2.82624	0	112	166	46	131	120	27	99	162	73	110	114	19	4	5	-114	0	-3	-122	-5	-6	45	5	7	49
2.94912	0	113	167	46	132	121	27	99	163	73	111	116	19	4	4	-116	0	-3	-124	-5	-7	44	4	7	50
3.072	0	112	167	45	130	120	27	99	162	74	111	115	19	4	4	-115	0	-3	-124	-4	-6	45	4	7	48
3.19488	0	112	166	45	130	118	28	98	162	74	110	115	19	4	5	-114	0	-2	-124	-5	-7	45	4	6	47
3.31776	0	112	166	45	130	119	27	98	162	74	109	115	19	4	5	-115	0	-2	-125	-4	-7	45	4	6	47
3.44064	0	111	166	45	131	119	27	98	162	74	110	116	19	4	4	-116	0	-2	-125	-4	-7	45	5	7	48
3.56352	0	112	166	44	131	120	28	98	161	74	110	116	19	4	5	-115	0	-3	-124	-5	-6	45	5	6	48
3.6864	0	112	167	44	130	121	27	98	162	72	111	116	19	4	5	-113	-1	-4	-123	-6	-7	46	4	7	48
3.80928	0	112	168	43	131	122	28	98	163	71	111	117	20	4	4	-114	-1	-3	-123	-5	-7	47	5	7	49
3.93216	0	111	167	44	131	119	28	99	163	72	111	119	20	4	5	-115	0	-3	-124	-5	-7	47	5	5	49
4.05504	0	112	167	44	130	118	28	99	162	73	110	118	19	4	5	-116	0	-2	-125	-6	-7	46	4	5	47
4.17792	0	112	165	43	131	116	27	99	160	72	111	119	19	4	5	-114	-1	-3	-124	-5	-6	47	5	4	48
4.3008	0	112	166	42	131	118	28	99	160	72	110	117	18	4	4	-115	0	-2	-123	-5	-6	47	3	5	47
4.42368	0	111	166	42	132	119	27	99	161	71	110	115	19	4	5	-116	0	-3	-125	-5	-7	47	4	7	49
4.54656	0	111	166	42	132	121	28	98	161	71	111	115	20	4	5	-116	0	-3	-124	-5	-7	47	5	8	48
4.66944	0	112	167	41	131	121	28	98	162	71	111	115	19	4	5	-114	0	-3	-123	-5	-7	48	4	7	49
4.79232	0	112	168	41	132	121	27	98	162	70	111	117	20	4	3	-114	0	-3	-124	-5	-7	48	4	7	49
4.9152	0	111	167	41	131	118	27	97	163	72	110	118	19	4	4	-116	-1	-3	-125	-4	-6	48	4	4	47
5.03808	0	111	167	42	132	117	27	98	162	71	111	119	19	5	5	-116	0	-3	-125	-5	-6	47	4	4	47
5.16096	0	111	166	42	131	120	27	98	161	72	110	117	19	4	5	-115	0	-2	-123	-5	-7	48	4	6	47
5.28384	0	111	165	41	131	120	28	99	162	71	111	117	19	5	5	-114	0	-3	-123	-5	-6	47	4	6	47
5.40672	0	112	167	41	131	122	28	98	162	72	111	116	19	4	4	-116	0	-2	-125	-5	-7	49	4	8	48
5.5296	0	112	167	40	131	122	27	98	163	70	112	116	19	4	5	-115	0	-4	-124	-4	-7	48	4	6	49
5.65248	0	111	167	41	133	122	27	98	162	70	112	116	19	4	4	-114	0	-3	-124	-4	-7	48	4	7	49
5.77536	0	111	166	41	131	120	28	98	161	71	111	118	19	4	5	-115	0	-2	-125	-6	-7	48	5	5	47
5.89824	0	111	165	42	132	117	27	98	162	72	111	119	20	4	5	-116	0	-2	-125	-5	-7	48	5	4	46
6.02112	0	111	166	42	132	118	27	97	160	72	112	118	19	4	5	-115	0	-1	-125	-5	-7	47	3	6	47
6.144	0	111	166	42	131	119	27	98	160	71	112	117	19	4	4	-114	-1	-2	-124	-5	-7	47	4	6	47
6.26688	0	111	166	42	132	120	27	98	161	72	110	117	20	4	5	-115	0	-1	-124	-5	-7	47	4	7	47
6.38976	0	111	166	42	132	122	28	98	161	72	111	117	19	5	4	-116	0	-3	-124	-5	-7	48	5	7	48
6.51264	0	111	167	40	132	123	28	98	162	70	111	117	20	4	4	-115	0	-2	-124	-5	-8	48	4	8	48
6.63552	0	110	167	42	132	121	28	98	161	70	111	118	19	3	5	-113	0	-3	-124	-6	-6	49	4	6	48
6.7584	0	111	165	44	133	117	28	98	160	72	111	119	19	4	5	-115	0	-2	-125	-5	-7	47	4	4	47
6.88128	0	111	165	43	131	116	27	98	160	72	111	119	20	4	4	-117	-1	-3	-126	-4	-7	46	3	4	47
7.00416	0	112	165	44	132	118	28	98	159	72	111	118	20	4	5	-116	-1	-2	-126	-4	-6	46	4	5	47
7.12704	0	113	166	43	132	119	28	99	161	72	111	116	20	4	5	-115	0	-2	-124	-5	-6	47	5	6	48
7.24992	0	112	166	43	132	121	28	98	160	72	111	117	19	5	4	-115	0	-3	-124	-5	-7	46	4	7	48
7.3728	0	112	166	42	133	122	28	99	160	72	112	117	20	4	4	-116	-1	-4	-125	-5	-7	47	5	7	49
7.49568	0	113	166	41	134	122	27	99	160	71	112	118	20	4	5	-116	-1	-3	-125	-5	-7	47	5	6	49
7.61856	0	114	165	43	135	124	28	99	160	71	114	119	19	4	5	-114	0	-3	-124	-5	-6	47	5	6	47
7.74144	0	115	166	42	142	134	27	101	160	71	119	126	19	5	4	-115	-1	-4	-124	-5	-6	47	4	5	49
7.86432	0	115	169	42	141	134	28	100	163	71	118	126	20	4	5	-117	-1	-3	-124	-5	-6	47	5	7	48
7.9872	0	113	168	42	141	135	29	99	163	70	119	128	19	4	5	-116	-1	-3	-124	-5	-6	46	5	7	48
8.11008	0	113	169	40	144	139	28	100	161	70	121	130	20	4	5	-114	0	-3	-122	-5	-7	47	4	7	49
8.23296	0	113	170	41	146	141	29	99	164	70	121	133	20	4	5	-115	0	-3	-122	-5	-7	48	4	7	50
8.35584	0	112	171	40	146	142	29	98	164	69	122	135	20	5	4	-115	0	-4	-123	-5	-6	49	4	7	51
8.47872	0	112	170	40	147	142	28	98	164	69	123	135	20	4	4	-115	-1	-4	-123	-5	-7	48	5	7	49
8.6016	0	111	169	40	146	140	28	97	162	70	123	135	20	4	5	-114	0	-4	-124	-4	-7	48	4	7	47
8.72448	0	111	169	41	146	140	29	96	163	71	123	135	20	5	5	-114	-1	-4	-124	-6	-6	47	5	7	47
8.84736	0	110	169	42	146	140	29	97	162	71	123	134	21	4	5	-116	0	-4	-125	-5	-7	47	3	8	47
8.97024	0	110	169	43	147	140	29	97	162	71	123	134	21	4	5	-115	0	-3	-124	-6	-7	47	5	8	47
9.09312	0	110	168	42	147	139	28	96	162	71	123	135	21	4	5	-114	0	-3	-123	-5	-7	46	4	7	47
9.216	0	110	168	43	147	138	29	96	162	72	123	135	21	3	5	-115	-1	-3	-124	-5	-7	46	4	7	48
9.33888	0	110	168	47	146	134	29	97	161	73	123	136	21	4	4	-116	0	-3	-125	-4	-7	46	4	5	47
9.46176	0	108	167	48	147	133	29	95	160	73	123	135	22	4	4	-116	-1	-3	-126	-5	-6	45	5	5	46
9.58464	0	110	167	48	145	135	29	96	160	73	122	133	21	4	5	-116	0	-2	-125	-5	-7	45	5	6	47
9.70752	0	109	164	49	150	140	31	95	157	74	125	134	22	4	4	-116	0	-4	-123	-4	-7	44	5	8	49
9.8304	0	110	168	49	150	141	30	97	160	75	125	135	21	4	4	-117	0	-4	-123	-4	-7	42	5	7	51
9.95328	0	110	168	49	151	142	30	96	161	76	127	136	22	4	4	-116	0	-3	-123	-5	-6	41	4	7	51
10.0762	0	110	168	48	150	142	30	96	161	76	126	136	22	5	5	-114	-1	-3	-122	-5	-6	42	5	7	51
10.199	0	110	168	49	150	141	29	96	162	76	125	136	23	4	5	-116	0	-4	-123	-5	-7	42	5	8	49
10.3219	0	111	168	51	149	139	30	97	160	76	124	135	22	4	5	-118	0	-3	-125	-5	-6	43	4	7	47
10.4448	0	111	168	52	149	138	30	97	160	77	126	136	23	4	5	-116	0	-2	-124	-5	-6	41	4	7	47
10.5677	0	111	168	52	149	139	30	97	159	77	125	134	22	4	5	-114	0	-4	-122	-5	-6	41	4	8	48
10.6906	0	111	168	53	150	139	31	97	160	78	126	134	22	4	4	-116	0	-3	-123	-4	-6	39	4	7	48
10.8134	0	111	168	54	149	137	30	96	160	80	125	134	22	4	4	-117	-1	-2	-124	-5	-6	38	4	8	49
10.9363	0	110	168	57	145	132	29	96	160	79	121	130	23	5	5	-115	0	-1	-124	-5	-7	38	5	6	48
11.0592	0	104	165	59	132	116	31	92	160	84	112	113	19	4	4	-116	0	-1	-123	-5	-7	37	4	6	49
11.1821	0	103	165	59	130	112	29	92	160	83	109	111	22	4	5	-116	0	-1	-126	-5	-6	37	4	6	46
11.305	0	104	165	59	129	111	29	91	160	84	108	109	21	4	4	-117	-1	-1	-125	-5	-6	37	4	6	47
11.4278	0	105	164	58	129	111	29	93	161	83	108	110	21	4	5	-116	0	-1	-124	-4	-6	36	4	6	48
11.5507	0	105	167	57	129	111	28	93	160	82	109	112	21	3	6	-114	0	-2	-123	-5	-7	37	3	5	49
11.6736	0	106	166	56	129	111	28	94	160	80	108	113	21	5	4	-114	0	-3	-123	-5	-7	38	4	4	49
11.7965	0	107	166	55	129	114	30	94	162	80	109	111	21	4	6	-115	-1	-3	-124	-4	-7	39	5	6	51
11.9194	0	107	168	55	130	114	29	94	162	80	109	112	20	5	4	-114	0	-4	-125	-5	-6	39	5	6	49
12.0422	0	107	167	55	130	113	29	95	160	81	109	113	21	4	4	-114	-1	-3	-123	-5	-7	39	5	5	48
12.1651	0	108	167	56	130	114	29	95	161	81	109	112	21	4	4	-115	-1	-1	-125	-5	-6	38	4	6	48
12.288	0	108	167	55	130	114	29	95	161	81	110	112	21	4	4	-116	-2	-3	-125	-4	-7	39	4	6	49
12.4109	0	108	167	54	131	117	29	95	161	81	109	111	21	4	4	-114	0	-3	-124	-5	-7	39	5	7	49
12.5338	0	108	167	54	131	118	29	96	162	79	110	112	20	4	4	-114	0	-3	-123	-5	-7	41	4	7	49
12.6566	0	108	167	54	133	119	29	96	162	79	112	113	21	4	5	-115	0	-3	-124	-5	-7	40	5	6	49
12.7795	0	108	168	55	132	120	29	96	162	80	112	114	20	4	5	-115	-1	-3	-125	-5	-7	39	4	6	49
12.9024	0	109	167	56	133	118	29	95	162	81	111	116	20	4	5	-115	-1	-2	-126	-5	-7	39	4	5	47
13.0253	0	108	167	58	134	118	27	95	161	81	111	114	21	3	4	-116	-1	-2	-125	-5	-7	38	4	7	47
13.1482	0	110	167	58	134	121	28	96	162	82	112	115	21	4	5	-115	0	-3	-125	-5	-6	38	3	7	46
13.271	0	110	168	56	134	122	28	97	162	81	113	116	20	4	5	-116	0	-2	-125	-5	-6	38	4	7	48
13.3939	0	110	169	54	134	124	28	97	163	78	114	117	20	4	5	-114	0	-3	-124	-5	-6	39	5	7	49
13.5168	0	110	170	52	136	124	27	97	163	76	115	118	21	4	5	-113	0	-3	-123	-5	-6	41	4	7	49
13.6397	0	112	169	52	135	121	28	97	163	77	114	121	20	3	4	-114	0	-3	-124	-5	-6	41	5	5	47
13.7626	0	112	168	51	135	119	28	98	160	77	113	119	20	4	5	-116	-1	-2	-126	-5	-7	42	5	6	47
13.8854	0	112	167	49	137	123	28	99	161	76	114	118	20	4	4	-115	0	-3	-125	-5	-7	42	4	6	47
14.0083	0	113	167	50	139	126	27	99	160	75	116	119	20	4	4	-114	0	-3	-124	-5	-6	43	4	8	48
14.1312	0	114	168	50	142	132	28	100	162	75	119	124	21	4	5	-115	0	-3	-123	-5	-7	42	5	7	49
14.2541	0	113	171	49	140	133	28	99	164	76	117	126	21	4	5	-115	0	-3	-125	-5	-6	43	4	6	49
14.377	0	113	171	51	140	132	28	99	164	75	117	125	20	4	4	-114	-1	-4	-125	-5	-6	42	5	7	48
14.4998	0	114	170	52	140	130	28	99	164	77	117	126	21	4	5	-115	0	-3	-125	-5	-7	42	5	7	46
14.6227	0	114	170	52	139	129	28	99	163	78	117	125	21	5	5	-116	0	-2	-125	-5	-7	41	4	7	46
14.7456	0	112	171	53	138	128	28	98	164	79	116	126	22	4	5	-116	0	-3	-125	-5	-6	41	4	6	47
14.8685	0	111	169	52	138	127	29	98	163	78	116	126	21	4	4	-116	0	-2	-125	-5	-7	41	4	6	48
14.9914	0	112	171	51	140	130	28	98	163	76	117	126	21	4	5	-114	0	-3	-123	-5	-7	42	4	7	48
15.1142	0	111	171	51	139	128	28	98	163	76	116	126	21	4	4	-114	0	-3	-124	-5	-7	42	4	6	48
15.2371	0	111	169	51	139	128	29	98	162	78	117	126	21	4	4	-116	0	-3	-126	-5	-7	41	4	6	47
15.36	0	112	169	51	140	127	29	99	164	77	116	126	21	4	5	-116	0	-3	-126	-5	-6	42	4	6	47
15.4829	0	112	170	51	138	125	28	99	165	77	116	126	22	4	5	-115	0	-3	-125	-5	-6	42	4	5	48
15.6058	0	112	170	51	138	127	29	99	164	77	116	124	21	4	5	-116	-1	-3	-125	-5	-6	42	4	7	48
15.7286	0	112	171	50	138	128	29	98	164	77	116	125	21	4	4	-116	0	-3	-126	-5	-6	41	4	7	49
15.8515	0	112	170	51	138	126	29	98	165	76	116	126	21	5	5	-115	0	-3	-124	-5	-7	42	4	5	49
15.9744	0	110	169	52	137	124	28	97	163	77	116	125	22	4	4	-115	-1	-2	-125	-5	-6	42	5	5	47
16.0973	0	111	169	51	136	124	29	98	164	79	115	124	21	4	4	-117	0	-3	-125	-5	-6	41	4	5	47
16.2202	0	111	169	52	136	124	29	98	163	78	115	124	20	5	4	-116	0	-2	-126	-4	-6	41	5	5	47
16.343	0	111	170	50	137	126	29	97	163	77	115	124	20	4	5	-115	-1	-3	-125	-5	-7	42	4	7	48
16.4659	0	111	170	50	137	126	28	97	164	76	115	123	20	4	5	-114	-1	-2	-124	-5	-7	42	5	6	49
16.5888	0	111	170	51	137	127	28	98	164	76	115	124	21	4	5	-115	0	-3	-125	-5	-6	43	4	6	50
16.7117	0	111	170	50	136	123	28	98	164	77	114	125	21	4	4	-116	-1	-2	-125	-5	-7	42	4	4	47
16.8346	0	111	169	50	136	122	28	98	164	77	115	124	21	4	5	-115	0	-3	-126	-5	-7	42	4	4	46
16.9574	0	111	169	51	136	123	28	98	164	76	114	123	21	4	5	-114	0	-2	-125	-5	-7	42	4	6	47
17.0803	0	111	170	50	136	126	29	98	164	77	114	121	21	5	5	-115	0	-3	-125	-4	-7	43	5	7	47
17.2032	0	112	170	49	137	126	29	98	163	75	115	122	21	4	4	-116	0	-4	-126	-6	-7	43	5	7	50
17.3261	0	111	171	48	137	129	28	98	165	74	115	124	20	4	5	-114	-1	-3	-124	-4	-7	44	5	7	50
17.449	0	112	170	49	138	128	28	98	165	74	116	123	21	4	5	-114	0	-3	-124	-5	-7	43	4	7	48
17.5718	0	111	171	48	138	128	28	97	164	76	116	123	20	4	5	-115	0	-3	-126	-5	-7	43	4	7	47
17.6947	0	112	170	48	137	128	29	98	165	77	116	123	21	4	4	-116	0	-4	-126	-5	-6	43	4	7	47
17.8176	0	111	171	48	138	128	29	98	165	75	116	123	22	4	5	-115	-1	-3	-125	-5	-7	43	4	7	47
17.9405	0	111	171	48	139	130	28	98	166	74	117	124	21	5	5	-114	0	-3	-124	-5	-8	44	5	7	48
18.0634	0	111	172	47	139	130	28	98	166	74	117	125	21	5	5	-115	0	-4	-125	-4	-8	44	5	7	49
18.1862	0	111	172	46	140	130	28	97	166	73	117	125	21	4	6	-116	0	-2	-124	-5	-6	45	4	6	49
18.3091	0	110	172	48	139	127	28	97	165	74	116	126	21	4	5	-115	0	-4	-125	-4	-7	44	5	5	47
18.432	0	110	171	47	139	124	28	97	166	75	115	126	21	4	4	-114	0	-2	-126	-5	-7	45	5	5	47
18.5549	0	110	171	48	138	125	28	97	165	75	116	127	21	4	5	-115	0	-3	-125	-4	-7	44	4	4	47
18.6778	0	110	171	46	138	129	28	97	166	74	116	124	21	4	5	-116	0	-3	-125	-5	-8	44	4	7	48
18.8006	0	111	171	45	138	129	28	96	165	73	116	124	21	4	5	-113	-1	-3	-124	-5	-7	45	5	6	49
18.9235	0	110	172	45	139	130	28	97	166	72	116	125	21	4	4	-114	0	-4	-124	-5	-7	47	4	7	49
19.0464	0	111	171	45	140	130	28	97	164	72	118	125	20	3	5	-115	0	-3	-125	-5	-6	47	5	7	49
19.1693	0	113	168	42	147	137	28	98	159	71	123	128	20	5	5	-116	-1	-4	-124	-5	-7	46	4	7	50
19.2922	1	115	166	42	156	144	28	100	157	70	129	137	22	5	5	-115	-1	-3	-120	-5	-6	46	5	3	56
19.415	0	116	164	40	159	151	29	101	157	70	133	140	22	5	4	-115	0	-3	-119	-5	-7	47	4	6	55
19.5379	0	117	168	41	158	151	30	102	161	69	131	142	22	5	4	-116	0	-4	-121	-5	-7	47	5	7	55
19.6608	0	116	175	42	152	148	31	100	168	68	126	142	22	5	4	-115	0	-3	-121	-5	-8	47	5	7	53
19.7837	0	114	174	40	149	147	30	100	168	69	124	141	23	4	5	-112	0	-4	-121	-5	-6	48	4	8	51
19.9066	0	114	175	41	149	147	29	100	167	69	125	141	23	5	6	-112	0	-3	-121	-6	-7	49	4	8	50
20.0294	0	115	172	40	151	146	31	100	164	70	127	141	23	4	5	-114	0	-3	-124	-5	-7	49	5	7	49
20.1523	0	115	171	39	153	148	31	99	164	69	128	144	23	4	4	-115	0	-3	-123	-5	-7	48	5	7	49
20.2752	0	114	172	39	151	147	31	100	165	69	127	143	22	4	5	-112	0	-3	-122	-6	-7	49	4	8	50
20.3981	0	114	174	39	151	147	31	100	166	68	126	142	23	5	5	-112	0	-3	-123	-4	-7	50	5	7	49
20.521	0	113	173	39	149	146	30	99	167	68	126	142	23	4	5	-113	-1	-4	-123	-4	-7	50	4	8	50
20.6438	0	114	174	38	150	147	31	100	168	68	126	143	23	4	5	-113	0	-4	-123	-5	-7	50	4	7	50
20.7667	0	115	172	39	150	147	30	100	166	67	126	143	22	4	5	-112	-1	-3	-123	-5	-7	50	4	8	49
20.8896	0	115	172	38	150	147	30	101	165	69	126	142	23	4	4	-112	-1	-4	-122	-5	-7	50	5	7	48
21.0125	0	113	173	38	148	144	31	100	165	69	124	142	23	4	4	-114	-1	-3	-124	-5	-7	51	5	7	48
21.1354	0	114	172	38	148	142	31	101	167	68	124	143	23	3	5	-114	0	-2	-125	-5	-7	50	4	6	48
21.2582	0	114	173	38	146	143	31	100	166	68	124	142	23	4	5	-111	-1	-3	-122	-5	-7	51	4	7	49
21.3811	0	114	173	38	146	143	30	99	166	69	122	142	23	4	5	-112	0	-3	-122	-5	-7	51	4	6	49
21.504	0	115	172	37	146	142	29	101	165	69	124	142	22	5	5	-114	0	-2	-124	-5	-7	51	4	6	50
21.6269	0	115	173	39	146	140	30	101	166	68	123	141	23	4	4	-114	0	-3	-125	-5	-7	51	5	6	47
21.7498	0	115	173	39	144	138	30	100	165	69	122	141	23	4	5	-113	0	-3	-124	-5	-6	51	3	4	48
21.8726	0	115	171	39	145	140	31	101	164	69	121	139	23	5	4	-113	0	-2	-123	-6	-7	50	4	6	47
21.9955	0	114	172	38	144	141	30	100	165	69	122	138	24	4	4	-115	0	-2	-124	-5	-7	51	4	7	49
22.1184	0	115	171	38	144	141	31	100	165	69	122	139	23	4	4	-114	0	-2	-123	-5	-8	50	4	6	49
22.2413	0	114	172	38	145	142	31	100	165	69	122	138	23	4	4	-112	0	-3	-122	-5	-6	51	4	8	49
22.3642	0	114	172	39	145	143	30	101	165	68	122	138	22	4	5	-112	0	-3	-123	-5	-7	52	5	7	50
22.487	0	115	171	39	146	139	31	100	163	68	121	138	23	4	4	-115	0	-3	-124	-5	-7	50	4	6	48
22.6099	0	114	168	39	144	136	31	100	163	68	122	139	24	4	5	-115	0	-3	-125	-6	-6	50	5	5	48
22.7328	0	115	168	39	146	138	30	100	161	68	122	136	23	5	4	-113	0	-3	-124	-5	-7	50	5	6	49
22.8557	0	114	170	39	146	140	31	100	161	69	122	135	22	4	5	-114	0	-3	-123	-5	-7	50	5	8	49
22.9786	0	114	170	38	144	141	31	99	163	68	122	135	23	4	5	-115	0	-2	-124	-6	-7	49	4	8	51
23.1014	0	114	170	38	145	141	31	99	164	68	121	136	22	3	5	-113	0	-3	-123	-5	-6	49	4	8	50
23.2243	0	113	171	39	144	139	30	100	163	67	122	137	23	4	5	-111	0	-3	-123	-5	-7	50	5	7	50
23.3472	0	114	169	39	144	136	30	100	161	69	122	135	22	5	5	-115	0	-3	-124	-5	-6	49	4	6	48
23.4701	0	114	169	39	144	137	30	99	161	69	121	135	23	4	4	-116	0	-3	-125	-6	-7	49	4	7	48
23.593	0	114	170	39	144	138	31	99	161	68	122	134	22	5	4	-115	-1	-3	-124	-5	-7	49	5	7	49
23.7158	0	113	169	39	145	139	31	100	162	68	121	134	23	4	4	-113	-1	-3	-123	-5	-7	49	5	8	49
23.8387	0	114	169	37	145	139	31	100	161	67	122	134	22	4	4	-113	0	-4	-123	-5	-6	49	4	8	50
23.9616	0	114	169	38	148	142	30	100	162	68	123	136	22	4	5	-115	0	-3	-123	-4	-7	50	5	7	51
24.0845	0	114	170	38	147	141	29	100	163	67	123	136	22	4	5	-113	0	-3	-123	-4	-7	50	4	7	51
24.2074	0	114	169	38	145	141	30	100	162	68	123	136	22	4	5	-112	0	-4	-123	-6	-6	50	4	7	49
24.3302	0	114	169	38	145	139	30	100	163	68	122	135	22	4	4	-114	0	-4	-123	-5	-7	50	5	7	49
24.4531	0	113	169	38	145	140	30	100	162	68	122	135	22	4	5	-115	0	-3	-124	-5	-6	49	4	7	49
24.576	0	114	169	38	145	140	31	100	162	67	123	135	22	5	5	-113	0	-3	-124	-6	-7	49	5	7	50
24.6989	0	114	170	38	145	141	30	99	163	67	122	136	22	4	5	-112	0	-3	-122	-5	-7	51	4	7	51
24.8218	0	114	171	38	145	141	31	100	163	68	122	136	22	4	5	-114	0	-3	-123	-5	-7	51	5	8	51
24.9446	0	115	171	38	145	141	30	100	164	67	123	136	22	4	4	-114	0	-4	-124	-5	-7	50	4	7	50
25.0675	0	114	170	38	145	139	31	100	163	68	122	135	22	5	5	-114	-1	-3	-124	-6	-6	50	5	7	49
25.1904	0	115	169	38	145	138	29	101	163	68	122	136	23	3	4	-113	0	-2	-123	-5	-6	50	4	7	49
25.3133	0	115	170	37	144	140	30	100	162	68	122	135	21	4	4	-114	0	-3	-123	-5	-6	50	4	7	49
25.4362	0	115	171	37	145	141	30	99	164	68	122	135	22	4	5	-115	0	-3	-124	-6	-6	50	4	7	50
25.559	0	115	171	38	145	141	30	100	164	68	122	136	22	5	4	-113	0	-4	-123	-6	-7	49	5	7	50
25.6819	0	115	171	38	146	142	29	101	164	68	123	137	22	5	5	-111	0	-3	-123	-5	-6	51	4	7	50
25.8048	0	115	170	38	145	140	30	101	163	68	123	137	21	5	5	-113	-1	-3	-124	-5	-7	51	4	7	49
25.9277	0	115	170	39	145	138	30	100	162	68	122	136	23	4	4	-116	0	-3	-125	-6	-7	50	5	6	48
26.0506	0	115	168	38	146	138	29	100	162	68	122	135	21	5	4	-114	-1	-3	-124	-5	-8	50	5	7	49
26.1734	0	115	170	38	145	139	30	100	163	68	123	135	22	5	5	-113	0	-3	-124	-4	-7	49	5	7	48
26.2963	0	115	170	38	146	141	30	101	163	68	122	135	22	4	5	-114	0	-3	-124	-5	-7	49	5	8	49
26.4192	0	116	171	38	145	141	30	101	163	68	122	136	22	4	4	-115	0	-3	-123	-5	-6	50	5	7	50
26.5421	0	116	171	37	146	141	29	101	163	68	122	136	22	4	5	-113	0	-3	-123	-5	-8	49	4	8	51
26.665	0	115	170	39	145	140	30	101	163	68	123	136	22	5	4	-112	0	-3	-124	-5	-7	50	4	7	49
26.7878	0	115	169	39	145	138	30	100	163	69	122	136	23	4	5	-114	0	-3	-125	-6	-7	49	5	7	48
26.9107	0	114	169	40	145	137	31	101	162	68	122	136	21	4	5	-116	0	-3	-125	-5	-7	49	4	6	48
27.0336	0	115	169	38	145	138	29	100	161	68	122	134	22	4	4	-115	0	-3	-124	-5	-7	50	4	7	49
27.1565	0	115	167	38	146	139	30	100	161	68	122	134	22	4	5	-114	0	-3	-123	-5	-6	49	5	7	49
27.2794	0	115	169	39	145	141	30	100	163	68	123	135	22	5	5	-113	-1	-4	-124	-6	-6	49	4	7	51
27.4022	0	115	170	38	145	141	30	101	163	68	123	135	22	4	4	-115	-1	-3	-124	-5	-7	49	5	8	51
27.5251	0	115	170	40	144	140	29	100	162	68	122	135	22	4	5	-114	0	-4	-124	-5	-8	49	4	7	49
27.648	0	115	169	40	144	137	29	101	162	68	122	135	22	5	4	-113	-1	-2	-124	-5	-7	49	4	6	48
27.7709	0	115	169	40	144	137	31	100	161	68	121	135	22	4	5	-115	0	-2	-124	-5	-6	48	4	7	48
27.8938	0	114	168	40	144	138	30	100	162	68	122	133	21	4	4	-116	0	-3	-125	-5	-7	48	5	7	48
28.0166	0	114	169	39	145	138	30	100	162	68	122	133	22	4	5	-114	0	-3	-124	-5	-7	49	4	7	50
28.1395	0	114	170	39	145	140	30	100	163	68	121	134	23	4	5	-112	0	-3	-123	-4	-7	48	4	7	50
28.2624	0	115	169	39	145	141	30	101	163	69	122	134	22	4	5	-114	0	-3	-123	-5	-7	49	5	7	49
28.3853	0	114	169	39	145	140	30	100	161	68	122	135	21	4	5	-115	0	-3	-125	-5	-6	48	4	7	50
28.5082	0	115	168	39	144	138	30	100	162	68	121	136	22	4	4	-114	0	-3	-124	-6	-7	48	5	7	48
28.631	0	114	169	39	144	136	30	100	161	68	121	134	22	4	6	-113	0	-3	-123	-4	-6	49	4	6	48
28.7539	0	115	166	40	145	136	30	100	159	68	123	134	22	5	4	-114	0	-2	-124	-5	-7	48	5	7	49
28.8768	0	114	168	38	144	139	30	100	161	68	123	133	22	5	5	-116	-1	-3	-125	-4	-6	48	4	8	50
28.9997	0	114	168	38	144	140	30	100	162	67	122	135	22	4	5	-114	0	-4	-123	-5	-7	48	5	7	50
29.1226	0	114	169	39	145	140	30	100	162	67	122	135	22	5	4	-113	0	-3	-122	-6	-8	50	4	7	50
29.2454	0	115	168	39	146	141	30	100	163	68	122	135	22	5	5	-114	0	-3	-124	-5	-7	50	4	7	51
29.3683	0	114	169	39	144	140	30	100	161	67	122	135	22	5	4	-115	0	-3	-125	-6	-7	48	4	7	49
29.4912	0	114	168	39	144	139	31	101	161	68	122	135	22	4	5	-114	0	-3	-124	-5	-7	49	4	7	48
29.6141	0	115	168	39	145	139	30	101	160	69	122	135	22	4	5	-113	0	-3	-124	-6	-7	48	4	8	49
29.737	0	115	168	39	145	139	31	99	162	70	121	135	22	4	5	-115	-1	-3	-124	-5	-7	48	4	8	49
29.8598	0	114	169	39	145	141	30	100	163	67	122	136	22	4	4	-115	0	-3	-125	-5	-6	49	4	8	50
29.9827	0	115	169	39	145	141	30	100	162	67	122	135	22	4	4	-114	0	-4	-123	-5	-7	49	4	8	50
30.1056	0	115	170	39	145	142	29	101	163	67	122	136	22	4	4	-112	0	-4	-122	-5	-7	50	5	7	51
30.2285	0	115	168	39	145	140	30	101	161	68	122	136	23	5	5	-114	0	-4	-124	-5	-7	49	4	7	49
30.3514	0	115	166	40	147	137	30	100	158	67	123	138	22	5	4	-117	-1	-2	-126	-5	-7	48	5	5	47
30.4742	0	114	168	40	145	140	29	100	160	67	123	134	22	4	5	-115	0	-3	-124	-5	-7	49	4	8	48
30.5971	0	115	169	39	145	140	30	101	161	68	122	135	23	3	5	-114	0	-3	-123	-6	-7	49	4	8	49
30.72	0	115	170	39	146	140	30	100	161	68	123	135	22	4	5	-114	0	-3	-123	-6	-7	49	4	8	50
30.8429	0	115	169	38	145	141	30	101	161	68	122	136	22	4	5	-115	0	-3	-125	-5	-7	49	4	7	51
30.9658	0	115	169	38	146	143	31	100	162	67	123	137	22	4	5	-113	0	-4	-123	-5	-6	49	5	8	50
31.0886	0	115	168	39	144	141	29	101	163	68	122	137	22	4	5	-112	0	-4	-124	-6	-7	49	4	7	49
31.2115	0	114	167	39	146	138	29	100	160	68	123	137	22	4	4	-115	0	-3	-124	-5	-7	48	4	7	48
31.3344	0	115	168	39	146	138	30	100	159	67	123	136	22	4	5	-117	0	-2	-125	-5	-7	48	4	7	48
31.4573	0	114	169	40	145	140	30	100	161	67	122	135	22	4	5	-115	0	-3	-124	-5	-7	48	4	7	49
31.5802	0	115	169	39	145	140	30	100	161	68	122	135	23	4	4	-113	0	-4	-123	-5	-7	48	4	8	50
31.703	0	115	169	38	145	141	32	100	161	68	122	136	21	4	4	-114	0	-4	-125	-5	-7	49	4	8	50
31.8259	0	114	168	39	145	141	30	100	162	67	122	136	21	4	4	-114	0	-4	-124	-5	-7	49	5	7	50
31.9488	0	115	169	38	146	142	29	100	162	67	123	137	22	5	5	-112	0	-3	-124	-4	-7	49	4	7	51
32.0717	0	115	169	38	145	140	30	100	162	68	122	137	22	5	4	-113	-1	-3	-124	-6	-7	50	4	6	48
32.1946	0	115	169	39	145	140	30	101	161	67	122	136	22	4	5	-115	0	-3	-125	-5	-6	49	4	7	49
32.3174	0	115	168	39	145	140	31	100	162	68	122	135	22	4	4	-116	0	-3	-125	-4	-7	49	4	8	49
32.4403	0	115	170	38	145	140	30	100	161	67	123	136	22	4	5	-113	0	-3	-124	-5	-6	49	4	7	49
32.5632	0	114	170	38	145	140	29	100	162	67	123	136	22	4	5	-113	-1	-3	-124	-5	-7	49	4	7	49
32.6861	0	115	169	37	147	142	30	100	161	67	124	136	22	5	4	-114	0	-3	-124	-5	-7	50	4	8	51
32.809	0	115	169	37	147	143	29	102	162	67	124	138	22	5	5	-114	0	-3	-125	-6	-7	50	4	8	51
32.9318	0	115	170	38	146	142	30	101	163	68	124	137	21	5	5	-112	0	-3	-124	-5	-7	50	3	8	49
33.0547	0	115	168	38	146	142	30	101	161	68	123	137	22	4	5	-112	0	-2	-124	-5	-6	50	5	7	49
33.1776	0	115	168	38	148	140	30	101	160	67	125	136	22	4	4	-114	0	-3	-125	-5	-6	50	4	7	49
33.3005	0	116	170	37	146	142	31	100	164	68	124	137	22	4	5	-114	0	-4	-125	-5	-6	50	4	7	50
33.4234	0	116	172	38	146	143	30	101	164	67	123	138	22	5	4	-112	0	-4	-124	-4	-7	50	4	7	50
33.5462	0	115	170	38	147	144	30	101	164	67	124	138	22	5	4	-112	-1	-3	-123	-5	-7	50	4	8	51
33.6691	0	115	171	38	147	143	30	101	164	67	124	139	21	4	5	-114	-1	-3	-124	-5	-7	51	4	7	51
33.792	0	115	171	38	146	142	30	101	165	68	124	139	21	4	5	-115	0	-4	-125	-5	-7	50	4	7	48
33.9149	0	115	171	38	147	140	30	101	164	68	124	140	22	3	5	-113	0	-2	-124	-6	-7	51	4	6	48
34.0378	0	116	170	37	146	140	29	101	161	69	123	139	21	4	4	-114	0	-3	-125	-5	-6	50	4	6	48
34.1606	0	115	170	37	148	141	30	102	162	67	123	138	21	4	4	-114	0	-3	-125	-4	-7	51	4	7	49
34.2835	0	117	170	37	148	143	30	102	164	67	124	138	23	4	5	-114	-1	-3	-125	-5	-6	50	4	7	50
34.4064	0	116	170	37	148	144	30	102	165	68	125	138	22	4	5	-112	-1	-4	-124	-5	-6	51	4	8	50
34.5293	0	116	172	38	147	145	29	101	164	68	124	139	22	5	4	-112	0	-3	-124	-6	-7	51	5	7	51
34.6522	0	116	171	38	146	142	30	102	164	69	124	140	22	4	5	-115	0	-2	-125	-5	-7	51	4	7	48
34.775	0	116	171	39	146	140	30	101	164	67	124	139	22	5	4	-115	-1	-3	-125	-5	-7	50	5	7	49
34.8979	0	116	171	38	147	139	30	102	164	68	123	140	22	4	4	-113	0	-3	-124	-5	-6	50	4	6	49
35.0208	0	116	170	39	146	140	30	102	164	69	123	137	22	5	5	-114	0	-2	-125	-6	-7	50	3	7	50
35.1437	0	116	171	38	145	141	29	102	164	68	124	137	23	5	4	-115	-1	-3	-125	-6	-7	50	4	7	49
35.2666	0	116	172	38	146	143	30	101	164	68	124	138	22	5	5	-114	0	-4	-125	-5	-7	50	4	7	49
35.3894	0	115	172	38	147	142	29	100	165	68	124	139	22	5	6	-112	0	-3	-124	-5	-8	50	5	7	50
35.5123	0	115	171	39	146	140	30	101	164	69	123	139	22	5	5	-113	0	-2	-125	-5	-7	50	4	5	49
35.6352	0	115	171	40	145	138	30	102	165	69	122	139	22	4	4	-115	-1	-2	-126	-5	-8	50	4	6	48
35.7581	0	115	171	39	145	136	30	101	164	68	123	138	22	4	5	-116	0	-3	-125	-5	-7	50	5	5	48
35.881	0	114	171	39	144	140	29	100	164	69	122	136	21	4	4	-113	0	-3	-124	-5	-7	50	4	8	49
36.0038	0	114	172	40	145	140	30	101	164	68	124	136	23	4	5	-114	0	-3	-124	-5	-6	50	4	8	49
36.1267	0	115	171	39	146	142	30	100	165	69	123	138	22	4	5	-115	0	-3	-125	-5	-6	49	5	7	50
36.2496	0	115	172	38	146	143	29	101	164	67	122	138	22	4	5	-114	-1	-3	-125	-4	-6	49	5	7	50
36.3725	0	115	171	40	146	140	30	100	164	68	123	138	22	4	4	-113	0	-3	-125	-5	-7	50	4	6	49
36.4954	0	115	171	39	145	139	30	100	164	69	123	138	22	4	5	-115	-1	-2	-124	-5	-6	50	4	6	48
36.6182	0	115	171	38	145	139	31	101	164	69	122	138	22	4	4	-116	0	-3	-126	-5	-7	50	4	6	49
36.7411	0	115	171	39	145	139	30	100	165	68	122	136	22	4	5	-115	0	-3	-125	-5	-8	49	4	6	49
36.864	0	114	172	38	145	141	30	100	165	68	122	137	21	5	4	-114	0	-4	-124	-5	-7	49	5	7	49
36.9869	0	114	172	38	145	143	30	100	165	69	122	138	23	5	5	-113	0	-4	-124	-5	-6	50	4	7	50
37.1098	0	114	172	37	145	142	29	100	165	69	123	138	22	4	5	-114	0	-3	-125	-5	-7	50	5	7	50
37.2326	0	114	171	40	146	139	29	100	165	68	123	137	22	5	4	-114	0	-2	-126	-6	-7	50	4	6	48
37.3555	0	114	171	40	144	138	30	101	164	69	122	137	22	4	4	-113	0	-3	-125	-5	-6	50	4	6	48
37.4784	0	114	171	39	144	138	29	99	164	69	123	137	22	4	5	-114	0	-2	-125	-5	-7	49	4	7	48
37.6013	0	114	170	39	144	139	30	99	164	69	122	137	22	4	5	-115	0	-3	-125	-5	-7	50	4	7	49
37.7242	0	114	171	38	145	141	30	100	164	68	123	136	22	4	4	-115	0	-3	-125	-5	-7	49	5	7	50
37.847	0	114	171	38	146	141	30	100	164	69	123	137	22	4	5	-113	0	-3	-124	-5	-6	49	5	6	50
37.9699	0	115	170	38	146	139	29	100	162	69	123	138	21	4	5	-113	0	-2	-124	-5	-7	49	4	6	49
38.0928	0	115	170	39	145	136	29	101	163	69	123	138	22	3	5	-116	0	-3	-126	-6	-7	49	4	6	47
38.2157	0	115	170	41	145	137	30	101	164	69	122	138	22	3	5	-116	0	-2	-127	-5	-7	50	5	6	47
38.3386	0	115	170	40	145	138	29	99	162	69	122	136	22	4	5	-114	0	-2	-124	-4	-7	49	5	7	49
38.4614	0	114	170	40	145	139	30	100	163	69	122	136	22	4	4	-115	-1	-3	-125	-5	-7	49	4	7	49
38.5843	0	114	170	40	145	140	31	100	164	68	122	136	22	5	4	-116	-1	-3	-126	-6	-7	50	4	7	49
38.7072	0	114	170	39	145	142	29	100	164	68	123	136	22	3	5	-115	0	-4	-125	-5	-6	48	4	8	50
38.8301	0	114	170	41	144	138	29	100	163	68	123	137	22	4	5	-114	0	-2	-124	-5	-7	49	4	6	48
38.953	0	114	170	42	144	136	30	100	162	70	121	137	22	4	5	-115	0	-3	-126	-5	-7	48	5	5	47
39.0758	0	114	169	42	144	134	29	100	162	70	121	137	22	4	4	-117	-1	-3	-126	-5	-6	48	5	4	47
39.1987	0	114	169	42	144	136	30	99	162	69	122	135	22	5	4	-117	0	-2	-126	-5	-7	47	3	6	48
39.3216	0	114	169	42	145	138	30	99	162	69	121	135	22	5	5	-115	0	-3	-125	-4	-7	48	4	7	48
39.4445	0	114	169	41	145	139	30	100	162	70	122	134	22	4	4	-115	-1	-3	-124	-5	-7	48	5	7	49
39.5674	0	113	170	40	145	140	30	100	162	69	123	135	22	5	5	-116	0	-4	-125	-5	-6	48	4	8	50
39.6902	0	113	169	42	146	138	29	99	162	68	122	135	21	4	4	-115	-1	-3	-125	-5	-6	47	4	7	49
39.8131	0	115	168	42	144	135	30	100	161	69	122	136	23	4	5	-115	0	-2	-126	-5	-7	48	4	6	47
39.936	0	113	168	42	144	134	30	99	160	70	121	135	22	5	5	-116	-1	-3	-125	-5	-7	47	5	5	48
40.0589	0	113	168	43	144	136	30	99	160	71	122	135	22	4	5	-117	-1	-2	-125	-6	-6	48	4	6	48
40.1818	0	114	169	41	145	137	29	99	160	70	122	134	22	4	4	-117	-1	-2	-125	-5	-7	47	4	6	49
40.3046	0	114	167	40	145	139	30	100	159	68	123	134	21	4	5	-114	0	-3	-124	-5	-6	48	4	7	50
40.4275	0	114	168	41	145	140	30	100	160	68	122	134	22	4	5	-114	0	-3	-124	-5	-7	48	4	7	50
40.5504	0	114	168	40	145	140	30	100	161	69	122	135	21	4	4	-116	0	-3	-126	-5	-8	48	6	8	50
40.6733	0	114	168	40	145	137	30	100	159	69	122	136	22	5	5	-116	0	-2	-125	-5	-7	47	4	6	48
40.7962	0	114	167	40	145	136	30	100	160	68	122	135	22	3	5	-114	0	-2	-124	-5	-7	48	5	6	48
40.919	0	114	166	40	144	136	29	99	161	69	121	135	22	5	4	-114	0	-2	-124	-5	-7	48	5	6	48
41.0419	0	114	168	41	145	139	31	99	159	68	122	134	22	5	5	-117	0	-3	-124	-5	-7	49	4	8	50
41.1648	0	114	168	39	145	139	30	100	161	68	122	134	22	4	4	-115	0	-4	-125	-4	-6	47	4	7	50
41.2877	0	115	169	39	145	140	30	100	161	67	123	135	22	5	5	-113	0	-3	-124	-6	-7	49	5	7	51
41.4106	0	114	169	39	146	140	30	100	162	68	123	136	22	4	4	-113	0	-4	-124	-5	-7	49	4	8	50
41.5334	0	114	167	39	145	139	30	100	160	68	122	136	22	4	5	-115	-1	-3	-126	-6	-7	49	5	7	49
41.6563	0	114	167	39	145	139	30	100	160	68	122	134	22	4	5	-116	-1	-3	-125	-6	-7	48	4	8	49
41.7792	0	114	167	39	145	139	30	100	160	67	122	135	22	4	4	-113	0	-3	-124	-5	-7	49	5	6	49
41.9021	0	114	169	39	146	140	30	100	161	67	123	136	22	4	4	-114	0	-3	-124	-5	-7	49	4	7	49
42.025	0	114	167	38	147	140	30	100	159	66	125	135	22	4	4	-116	0	-4	-125	-5	-6	49	4	7	51
42.1478	0	115	169	37	147	142	30	100	161	67	124	137	21	4	4	-115	-1	-3	-124	-6	-7	49	5	7	52
42.2707	0	115	169	38	147	142	29	100	160	66	124	137	22	5	5	-112	0	-4	-124	-5	-6	49	4	7	51
42.3936	0	116	166	38	148	141	30	100	159	67	125	137	22	3	5	-115	0	-3	-125	-5	-7	50	5	7	48
42.5165	0	115	168	39	146	141	30	100	160	67	123	136	22	4	6	-117	0	-3	-125	-5	-6	50	5	7	49
42.6394	0	115	168	38	146	140	30	101	161	68	124	136	22	4	4	-116	0	-3	-125	-4	-7	49	4	7	49
42.7622	0	115	168	38	146	142	30	100	161	67	124	138	23	4	4	-113	0	-3	-124	-5	-7	49	4	8	50
42.8851	0	115	168	38	147	142	30	101	161	67	124	137	21	4	5	-113	0	-3	-124	-5	-7	49	4	8	50
43.008	0	115	169	37	147	143	30	101	161	67	125	138	22	4	4	-115	0	-3	-125	-5	-7	49	4	7	50
43.1309	0	116	170	38	147	143	30	101	162	67	125	138	22	4	5	-113	-1	-3	-124	-5	-7	49	4	7	50
43.2538	0	114	168	38	147	141	30	101	161	67	124	139	23	4	5	-113	0	-3	-124	-6	-6	50	4	6	48
43.3766	0	116	168	40	146	139	30	101	159	67	123	139	22	4	5	-116	0	-3	-125	-5	-6	49	4	6	48
43.4995	0	116	167	39	146	139	30	101	160	68	123	138	22	4	4	-116	0	-2	-125	-5	-7	50	4	6	48
43.6224	0	114	167	38	146	142	29	100	161	67	123	137	23	4	4	-115	0	-3	-125	-6	-6	49	5	8	49
43.7453	0	115	168	38	146	142	30	100	160	68	124	137	22	5	4	-113	-1	-3	-124	-6	-6	50	5	8	50
43.8682	0	114	169	38	146	143	31	100	160	68	124	138	23	3	3	-114	0	-4	-124	-5	-7	49	4	8	50
43.991	0	115	168	38	148	144	30	100	162	67	123	139	22	4	5	-115	-1	-3	-124	-5	-8	50	4	7	50
44.1139	0	114	169	38	146	143	30	100	161	67	123	138	22	4	4	-115	0	-4	-125	-5	-6	49	4	7	48
44.2368	0	115	168	39	145	140	30	100	160	67	123	140	22	5	5	-114	-1	-2	-124	-5	-7	49	4	6	48
44.3597	0	114	167	39	146	140	31	99	159	68	123	139	22	4	4	-115	0	-3	-124	-5	-6	49	4	6	48
44.4826	0	114	168	39	146	141	31	100	160	69	124	139	22	4	4	-117	0	-3	-125	-5	-6	49	4	6	49
44.6054	0	114	166	38	147	143	30	100	160	67	123	137	22	4	5	-115	0	-3	-124	-6	-7	48	5	7	50
44.7283	0	115	168	38	146	143	30	100	161	67	124	138	22	3	5	-112	0	-3	-123	-5	-7	49	5	7	50
44.8512	0	114	169	38	147	143	30	100	161	67	124	138	22	4	3	-114	0	-3	-123	-5	-6	49	4	7	51
44.9741	0	115	169	38	146	143	30	99	161	67	125	139	21	4	5	-115	0	-4	-124	-5	-7	49	4	7	50
45.097	0	114	168	38	146	141	30	99	160	67	123	140	22	5	5	-115	0	-2	-125	-5	-7	49	4	6	47
45.2198	0	114	168	38	147	142	30	100	160	67	122	138	21	4	4	-113	-1	-3	-124	-5	-7	49	5	8	49
45.3427	11	114	167	38	146	142	30	100	159	68	123	140	22	4	4	-115	0	-3	-124	-5	-6	49	4	7	48
45.4656	0	114	167	37	146	143	31	100	160	67	123	138	22	4	5	-116	0	-3	-125	-5	-7	49	5	8	50
45.5885	0	114	168	37	147	143	31	99	160	66	123	138	22	4	4	-115	0	-4	-124	-6	-7	49	5	8	50
45.7114	0	114	168	37	146	144	30	100	161	68	124	139	22	4	4	-113	-1	-3	-123	-5	-7	50	5	7	51
45.8342	0	114	168	38	146	143	30	100	159	67	124	139	22	4	5	-114	0	-2	-124	-5	-7	50	4	7	49
45.9571	0	114	167	38	145	143	31	100	160	67	123	138	21	4	4	-116	-1	-3	-125	-5	-6	50	5	7	49
46.08	0	113	167	38	146	143	31	100	159	67	123	138	22	4	5	-116	0	-4	-124	-5	-6	50	5	7	48
46.2029	0	113	167	38	145	143	31	100	159	68	123	138	22	4	5	-113	0	-3	-123	-5	-7	50	4	7	50
46.3258	0	114	167	37	146	143	31	100	160	67	123	138	22	4	4	-114	-1	-3	-123	-5	-7	49	4	7	49
46.4486	0	114	165	37	148	143	31	100	158	67	125	139	22	4	4	-115	0	-3	-125	-5	-6	49	4	7	49
46.5715	0	115	167	37	147	145	31	100	160	67	124	141	23	4	5	-114	0	-3	-124	-5	-7	50	4	7	51
46.6944	0	115	168	38	146	144	29	100	160	66	124	139	22	4	4	-113	-1	-4	-124	-5	-7	50	4	7	50
46.8173	0	113	167	39	146	142	30	100	160	67	124	141	22	5	4	-115	0	-2	-125	-4	-6	50	5	7	48
46.9402	0	113	166	39	145	140	31	99	159	67	123	139	22	4	4	-116	-1	-2	-125	-5	-6	49	5	5	48
47.063	0	112	168	39	146	141	30	98	159	67	123	138	22	4	5	-115	0	-3	-125	-5	-7	50	4	7	48
47.1859	0	113	168	39	145	141	31	99	160	68	123	139	23	4	5	-114	0	-4	-124	-5	-7	49	4	7	49
47.3088	0	112	168	38	145	143	31	97	159	67	123	139	22	4	5	-115	0	-3	-124	-5	-7	49	5	7	49
47.4317	0	112	168	38	145	143	31	97	160	66	124	138	22	4	4	-115	0	-3	-124	-5	-7	49	5	7	51
47.5546	0	111	168	39	146	143	30	97	160	66	123	138	22	4	5	-114	0	-3	-124	-5	-7	50	4	7	49
47.6774	0	112	167	40	146	139	29	98	159	67	123	139	23	4	5	-114	-1	-2	-124	-6	-6	50	4	5	48
47.8003	0	111	167	40	145	137	30	97	158	67	122	138	23	4	5	-115	0	-2	-125	-5	-6	49	5	5	47
47.9232	0	111	167	40	144	139	31	97	158	68	123	137	22	3	4	-117	0	-3	-125	-5	-7	48	4	6	48
48.0461	0	111	168	39	145	140	30	97	159	67	121	137	23	4	5	-116	0	-3	-124	-5	-7	48	5	6	50
48.169	0	111	167	39	144	141	31	97	158	67	122	136	22	4	5	-114	0	-3	-123	-5	-6	49	4	8	49
48.2918	0	111	167	38	146	142	30	97	158	67	123	138	22	4	4	-115	0	-4	-123	-5	-7	49	4	7	51
48.4147	0	113	167	39	146	142	30	97	158	68	122	137	22	4	5	-117	0	-4	-125	-4	-6	49	4	8	50
48.5376	0	112	167	40	144	139	31	97	157	67	122	138	23	4	4	-115	0	-2	-124	-5	-7	49	5	7	48
48.6605	0	112	166	40	145	137	31	97	157	67	123	137	23	4	4	-114	0	-2	-124	-5	-5	48	5	6	49
48.7834	0	112	166	39	144	138	30	97	157	68	121	134	23	4	4	-115	0	-3	-124	-5	-6	48	4	7	48
48.9062	0	112	167	40	146	140	31	97	157	68	122	135	23	4	5	-116	-1	-3	-125	-4	-6	49	5	8	49
49.0291	0	111	166	39	144	140	31	97	158	67	122	135	22	4	4	-115	-1	-4	-124	-5	-7	48	4	7	50
49.152	0	112	166	39	146	140	31	98	157	68	122	136	22	4	4	-113	0	-3	-123	-5	-6	48	4	7	50
49.2749	0	111	166	41	145	139	30	97	156	68	121	135	22	3	4	-115	0	-3	-124	-5	-5	49	5	7	49
49.3978	0	112	166	41	144	137	30	97	156	68	122	134	22	5	4	-117	0	-3	-125	-5	-6	47	3	7	48
49.5206	0	112	165	41	144	138	30	97	156	69	122	133	22	4	5	-115	-1	-3	-125	-5	-6	47	4	7	49
49.6435	0	112	165	41	145	139	30	98	156	69	122	133	22	5	4	-115	0	-3	-123	-5	-7	47	4	7	48
49.7664	0	113	165	40	146	140	30	98	156	68	122	134	22	3	4	-116	0	-3	-124	-5	-7	47	4	8	49
49.8893	0	113	167	40	145	140	31	98	157	68	123	134	22	4	5	-118	-1	-3	-124	-5	-7	48	4	7	50
50.0122	0	113	166	41	145	140	30	98	158	67	122	134	22	5	5	-115	0	-3	-124	-5	-6	47	5	7	50
50.135	0	113	165	43	144	137	29	98	156	69	122	134	22	5	4	-115	0	-3	-124	-5	-7	47	4	7	48
50.2579	0	113	166	43	143	136	30	97	156	70	121	133	23	4	5	-117	0	-3	-124	-5	-6	46	5	6	48
50.3808	0	112	165	44	143	136	31	98	156	69	121	131	22	4	4	-117	0	-3	-125	-5	-6	46	4	7	49
50.5037	0	112	165	42	144	137	30	98	157	70	122	132	23	4	5	-117	0	-3	-124	-5	-6	46	4	8	49
50.6266	0	113	166	42	144	138	31	98	157	69	122	132	22	4	5	-115	-1	-3	-123	-5	-6	47	4	7	50
50.7494	0	113	166	42	145	139	30	98	156	69	121	133	23	4	4	-116	0	-3	-123	-5	-6	47	4	8	50
50.8723	0	113	166	44	144	138	30	97	157	70	122	132	22	4	4	-118	0	-3	-124	-5	-7	46	5	8	48
50.9952	0	112	165	45	142	134	30	99	156	70	121	133	23	4	4	-116	0	-2	-126	-5	-7	45	4	6	48
51.1181	0	113	165	45	144	135	30	97	155	70	121	131	22	4	4	-115	0	-3	-124	-5	-6	45	4	8	48
51.241	0	114	165	46	143	136	31	98	156	71	121	131	22	4	4	-116	0	-2	-124	-5	-6	44	4	7	48
51.3638	0	113	165	45	144	137	30	98	156	71	121	131	22	4	6	-117	0	-3	-124	-5	-7	43	4	8	49
51.4867	0	113	165	45	144	137	31	98	156	71	121	132	22	4	5	-116	0	-3	-123	-5	-6	44	5	7	50
51.6096	0	113	165	45	144	138	30	99	156	69	122	132	22	4	5	-115	0	-3	-123	-5	-6	45	4	7	50
51.7325	0	114	166	46	144	137	30	98	157	72	122	130	21	4	5	-116	0	-3	-125	-5	-6	45	4	8	49
51.8554	0	114	165	47	144	136	30	99	155	71	121	130	22	4	5	-117	-1	-3	-126	-5	-6	44	5	8	49
51.9782	0	113	163	46	144	135	30	99	155	71	122	129	22	4	4	-117	0	-3	-125	-6	-7	44	3	8	48
52.1011	0	114	164	45	144	137	30	99	154	72	121	130	22	4	5	-116	0	-3	-123	-5	-6	44	5	8	49
52.224	0	113	164	45	146	137	30	99	154	71	122	131	22	5	4	-117	0	-3	-124	-5	-6	45	5	7	50
52.3469	0	112	165	45	146	138	31	99	155	71	121	132	22	4	5	-117	0	-3	-124	-5	-7	45	4	8	51
52.4698	0	114	166	44	145	139	30	99	157	69	122	132	21	4	4	-115	0	-3	-122	-5	-6	45	5	8	51
52.5926	0	114	165	45	145	138	30	99	156	69	122	132	22	4	5	-115	0	-3	-123	-5	-6	45	4	8	50
52.7155	0	113	165	45	144	137	30	99	155	71	122	131	22	4	4	-116	0	-3	-125	-5	-7	45	4	8	49
52.8384	0	113	164	46	144	137	30	99	155	71	122	132	23	4	4	-118	-1	-3	-124	-5	-7	45	4	8	49
52.9613	0	113	165	45	144	137	30	99	155	71	122	131	22	4	5	-116	0	-3	-123	-5	-6	45	4	7	49
53.0842	0	113	165	45	145	137	30	99	155	70	122	132	22	5	4	-115	-1	-3	-123	-5	-6	45	4	7	49
53.207	0	113	165	44	145	140	31	99	155	70	122	133	22	4	4	-117	0	-4	-124	-5	-6	45	5	8	51
53.3299	0	113	165	45	145	140	31	99	156	70	121	133	21	4	5	-116	0	-2	-124	-4	-6	45	5	7	50
53.4528	0	113	164	45	144	139	29	98	154	70	122	133	22	4	5	-116	0	-3	-124	-6	-6	44	5	8	49
53.5757	0	112	164	46	143	136	30	98	154	71	122	132	23	5	4	-115	0	-2	-124	-5	-6	44	4	7	48
53.6986	0	112	164	46	144	137	30	98	154	71	121	131	22	4	3	-117	-1	-3	-123	-5	-6	43	5	8	49
53.8214	0	113	164	46	145	138	31	98	154	71	122	132	22	4	4	-118	0	-3	-124	-5	-6	44	5	7	49
53.9443	0	113	164	45	145	139	30	98	155	70	122	132	22	4	5	-117	0	-4	-123	-5	-6	44	4	7	50
54.0672	0	113	165	45	146	139	30	99	155	70	123	132	23	4	4	-114	0	-3	-122	-5	-6	45	4	8	51
54.1901	0	113	164	44	146	139	30	98	155	70	122	133	22	5	3	-116	0	-3	-122	-5	-7	45	4	8	51
54.313	0	113	163	46	145	139	30	98	153	71	122	132	22	4	5	-118	-1	-2	-124	-5	-6	44	4	8	49
54.4358	0	113	162	48	144	137	30	97	151	70	122	132	23	5	4	-117	-1	-3	-123	-5	-6	44	4	8	49
54.5587	0	113	163	48	144	137	30	97	153	72	121	131	23	4	4	-115	0	-3	-122	-5	-6	43	5	8	49
54.6816	0	112	163	46	145	137	30	98	154	71	121	131	22	5	4	-117	-1	-4	-124	-5	-6	43	5	8	49
54.8045	0	112	164	47	144	139	30	97	153	72	121	132	23	5	5	-117	0	-3	-123	-5	-6	44	4	8	49
54.9274	0	113	164	46	144	140	31	97	154	71	122	134	22	4	5	-115	0	-3	-122	-4	-6	44	4	7	51
55.0502	0	113	164	47	145	141	29	98	155	69	123	134	23	5	4	-114	0	-4	-122	-4	-7	44	5	8	51
55.1731	0	112	164	46	145	138	29	98	154	71	122	133	22	4	5	-116	0	-3	-124	-5	-6	43	4	8	49
55.296	0	112	163	48	144	137	31	98	154	72	122	132	23	4	4	-118	0	-4	-124	-5	-6	43	4	8	48
55.4189	0	112	163	48	144	137	29	98	153	72	121	131	23	5	4	-116	0	-3	-123	-5	-6	42	4	8	49
55.5418	0	113	163	48	144	136	30	98	154	72	122	131	22	4	4	-115	0	-3	-123	-6	-6	44	5	8	49
55.6646	0	113	164	48	144	138	30	98	154	72	121	132	22	3	4	-116	0	-3	-122	-5	-6	43	5	8	49
55.7875	0	112	164	46	145	139	31	99	153	71	121	132	22	4	4	-117	0	-4	-122	-5	-7	44	5	8	51
55.9104	0	113	165	46	145	140	31	98	154	69	121	133	22	4	4	-115	0	-3	-122	-5	-6	44	5	8	52
56.0333	0	113	165	47	144	138	30	99	154	70	122	133	22	4	4	-113	0	-3	-122	-5	-7	44	5	8	49
56.1562	0	113	164	47	144	138	30	98	154	71	121	132	22	5	4	-116	0	-3	-124	-4	-6	44	4	7	49
56.279	0	113	164	47	144	138	30	98	154	71	122	132	22	4	5	-117	0	-3	-124	-6	-6	43	4	7	49
56.4019	0	112	164	46	144	138	31	98	154	71	122	131	22	4	5	-116	0	-3	-123	-5	-6	43	5	7	49
56.5248	0	113	165	45	145	139	31	98	154	70	122	133	22	4	4	-114	-1	-3	-122	-5	-5	44	4	8	50
56.6477	0	113	165	45	145	139	30	99	154	69	121	133	22	4	4	-115	0	-3	-122	-5	-7	45	4	7	50
56.7706	0	113	165	45	146	141	31	97	155	69	122	134	22	4	4	-116	0	-3	-123	-4	-6	45	4	8	51
56.8934	0	113	166	44	146	140	31	98	156	68	122	134	21	4	5	-115	0	-4	-123	-5	-6	46	3	7	51
57.0163	0	113	166	44	145	139	30	98	156	68	122	133	23	4	5	-114	-1	-3	-122	-5	-6	46	4	7	49
57.1392	0	114	166	44	145	139	30	97	156	68	121	133	22	4	5	-115	0	-4	-123	-4	-6	46	5	7	49
57.2621	0	113	166	43	145	139	30	99	156	69	121	134	22	4	4	-117	0	-3	-124	-5	-7	46	4	7	49
57.385	0	113	166	43	145	140	30	99	156	68	122	134	22	4	5	-116	0	-3	-123	-5	-7	45	5	8	50
57.5078	0	113	166	42	145	141	31	99	157	67	123	134	21	4	5	-114	0	-3	-122	-5	-6	47	4	8	50
57.6307	0	114	167	42	146	141	30	98	157	68	122	135	21	4	4	-114	0	-3	-122	-5	-7	48	5	7	50
57.7536	0	113	166	42	147	141	31	99	156	67	124	135	21	4	4	-116	-1	-4	-123	-5	-7	48	4	7	50
57.8765	0	114	166	41	145	141	30	99	156	68	122	135	22	4	4	-116	-1	-4	-124	-5	-6	47	4	8	49
57.9994	0	113	167	42	145	140	30	99	158	68	122	135	22	4	4	-114	0	-4	-123	-5	-6	47	5	7	49
58.1222	0	114	167	43	145	140	31	100	157	68	123	135	22	5	5	-116	0	-3	-123	-5	-6	47	5	7	49
58.2451	0	114	167	42	145	141	31	100	158	69	123	134	21	4	4	-117	-1	-4	-124	-5	-6	48	4	8	49
58.368	0	114	167	42	145	142	31	99	158	67	123	134	21	4	4	-115	0	-4	-124	-5	-6	47	5	8	50
58.4909	0	114	168	41	145	143	29	100	159	67	123	136	22	4	5	-112	0	-3	-122	-5	-7	48	4	7	50
58.6138	0	114	169	42	146	143	30	100	159	67	122	137	22	5	5	-113	0	-3	-123	-5	-6	48	4	7	50
58.7366	0	114	167	42	146	141	30	99	159	68	123	136	22	4	4	-116	0	-3	-125	-6	-7	48	4	8	49
58.8595	0	114	167	41	145	139	30	100	158	68	123	136	23	5	4	-116	0	-2	-124	-5	-6	48	4	6	48
58.9824	0	114	168	41	145	140	30	100	157	68	122	135	23	4	4	-114	0	-4	-123	-5	-7	48	5	8	49
59.1053	0	114	167	42	146	141	30	100	158	69	122	135	23	4	5	-115	0	-3	-123	-6	-6	48	4	8	48
59.2282	0	114	167	41	145	141	31	100	158	68	123	135	22	4	5	-117	0	-4	-124	-5	-6	47	3	8	49
59.351	0	114	169	41	146	142	30	100	159	68	123	136	22	4	6	-116	0	-3	-123	-6	-7	47	5	8	50
59.4739	0	114	168	40	146	142	31	100	159	67	122	137	22	4	5	-112	0	-4	-122	-5	-7	49	4	8	50
59.5968	0	115	168	42	145	142	30	100	158	68	123	137	21	4	4	-115	0	-4	-124	-6	-6	48	3	7	50
59.7197	0	114	167	42	145	141	31	100	158	68	122	136	23	4	5	-116	0	-3	-124	-5	-6	46	4	8	49
59.8426	0	115	167	42	145	140	30	100	158	68	122	135	23	5	5	-117	-1	-4	-124	-5	-7	46	4	7	48
59.9654	0	114	167	42	145	139	30	99	157	68	122	135	22	4	5	-115	-1	-3	-123	-5	-7	47	4	7	48
60.0883	0	114	167	42	146	140	31	100	158	69	122	135	22	5	5	-116	0	-3	-123	-5	-6	47	4	7	49
60.2112	0	115	167	41	146	141	31	99	158	69	123	134	22	4	4	-117	0	-3	-124	-5	-6	48	5	7	50
60.3341	0	114	168	40	146	142	30	99	159	66	124	136	22	4	4	-115	0	-3	-123	-5	-7	47	5	8	50
60.457	0	114	168	41	146	142	30	99	160	66	123	136	22	4	4	-113	-1	-5	-121	-6	-6	48	4	8	50
60.5798	0	114	168	41	146	142	30	99	158	68	123	136	22	4	5	-115	0	-4	-123	-5	-7	48	4	7	49
60.7027	0	113	167	42	146	140	30	99	158	67	123	135	23	4	4	-117	0	-3	-125	-5	-7	47	5	8	49
60.8256	0	113	167	41	145	141	30	99	156	67	122	135	23	5	4	-115	0	-4	-124	-6	-6	47	4	8	48
60.9485	0	114	166	41	145	140	30	99	158	67	123	135	22	5	4	-114	0	-3	-123	-4	-6	48	5	7	48
61.0714	0	113	167	41	145	141	31	100	158	68	122	134	22	5	4	-116	0	-3	-123	-5	-6	47	4	7	49
61.1942	0	113	167	40	146	142	31	99	157	67	123	135	23	4	5	-116	-1	-3	-124	-5	-6	48	4	7	50
61.3171	0	113	167	40	147	141	31	99	158	67	123	136	23	4	4	-114	0	-3	-123	-5	-6	48	5	7	50
61.44	0	114	166	41	145	141	30	99	157	67	123	136	22	4	5	-115	-1	-3	-123	-6	-7	48	4	7	48
61.5629	0	113	166	41	145	140	30	99	155	69	122	134	23	4	4	-116	-1	-3	-125	-4	-6	47	4	8	48
61.6858	0	114	165	42	145	139	30	99	155	68	122	134	22	4	4	-118	0	-3	-124	-5	-7	47	4	8	48
61.8086	0	112	166	42	145	140	30	98	156	67	122	134	22	4	5	-117	-1	-3	-123	-5	-7	46	4	7	49
61.9315	0	113	166	42	145	140	30	98	157	68	122	134	23	4	4	-114	0	-3	-123	-5	-6	48	4	8	49
62.0544	0	112	166	41	145	141	31	98	156	68	122	134	22	4	4	-116	0	-4	-123	-4	-7	48	4	8	50
62.1773	0	114	167	39	145	142	31	99	156	67	123	135	22	4	4	-117	0	-4	-124	-4	-6	48	4	7	50
62.3002	0	113	166	42	146	140	30	98	157	66	122	135	22	4	5	-114	0	-3	-123	-5	-6	48	4	8	50
62.423	0	112	166	43	146	139	30	99	156	68	122	134	23	4	4	-115	0	-3	-123	-6	-7	47	5	8	49
62.5459	0	113	165	43	145	139	31	98	154	69	122	133	22	4	4	-115	0	-3	-125	-4	-6	46	4	8	47
62.6688	0	112	164	43	145	137	31	97	155	68	121	132	22	4	3	-118	-1	-3	-124	-6	-6	46	4	7	49
62.7917	0	112	166	43	145	139	31	98	155	68	122	133	22	4	5	-116	0	-3	-123	-6	-5	46	5	8	49
62.9146	0	112	166	42	144	139	31	97	156	67	122	134	21	4	4	-114	-1	-2	-122	-5	-6	47	4	7	50
63.0374	0	112	165	42	145	140	30	98	156	68	122	134	22	4	5	-115	0	-3	-123	-5	-7	48	4	8	50
63.1603	0	112	165	42	145	141	30	98	156	68	123	135	22	5	5	-116	-1	-3	-123	-5	-7	47	5	8	51
63.2832	0	112	166	43	146	139	30	97	156	67	122	134	23	3	4	-116	0	-3	-124	-5	-5	46	4	7	49
63.4061	0	111	165	41	144	138	29	98	155	69	122	132	23	4	5	-115	0	-2	-123	-5	-6	47	5	8	48
63.529	0	111	166	43	144	138	31	97	154	69	121	133	22	4	4	-116	0	-3	-123	-4	-6	46	5	7	48
63.6518	0	111	166	43	145	139	30	96	156	69	122	132	22	5	5	-117	0	-3	-124	-5	-6	47	5	8	49
63.7747	0	111	167	41	145	140	31	97	156	68	122	133	22	5	4	-116	-1	-3	-123	-5	-6	46	4	8	50
63.8976	0	113	166	41	145	140	31	97	157	68	122	133	22	5	5	-114	0	-3	-123	-5	-6	47	4	8	50
64.0205	0	112	167	41	147	141	30	97	157	67	124	135	21	4	4	-114	0	-3	-122	-5	-7	47	5	7	50
64.1434	0	112	167	41	146	141	30	98	156	67	123	134	21	5	5	-116	0	-4	-124	-5	-6	47	4	7	50
64.2662	0	112	167	42	144	139	31	98	157	67	121	134	22	4	4	-115	0	-3	-124	-5	-6	47	4	8	48
64.3891	0	112	167	41	145	139	30	98	157	68	122	134	23	4	5	-113	-1	-2	-124	-5	-6	48	4	8	49
64.512	0	112	167	42	145	140	31	97	158	68	122	133	22	4	4	-115	-1	-4	-123	-4	-7	47	4	7	49
64.6349	0	112	168	41	146	141	31	98	158	68	122	134	22	5	4	-116	0	-3	-124	-4	-6	47	4	7	50
64.7578	0	111	168	40	146	142	30	97	159	66	123	135	22	4	5	-115	0	-4	-122	-5	-6	48	4	8	50
64.8806	0	111	168	40	145	142	31	98	159	66	124	135	22	4	5	-112	0	-4	-123	-5	-7	49	5	8	50
65.0035	0	112	169	40	146	142	30	98	159	67	122	135	22	5	5	-114	0	-3	-123	-5	-7	49	4	7	49
65.1264	0	111	169	39	145	141	30	98	159	67	122	135	22	3	5	-116	0	-3	-124	-5	-6	48	4	8	48
65.2493	0	111	168	39	145	141	31	98	159	66	123	136	22	4	5	-114	0	-3	-123	-5	-7	48	5	8	49
65.3722	0	112	169	39	146	142	30	98	159	66	123	135	22	4	5	-113	0	-3	-122	-5	-6	48	5	8	49
65.495	0	112	169	40	146	142	31	98	160	66	123	136	22	4	4	-114	0	-4	-123	-5	-7	49	4	8	50
65.6179	0	113	170	39	146	142	32	99	160	67	122	136	22	4	4	-115	0	-3	-124	-5	-6	49	5	8	50
65.7408	0	113	171	39	146	144	31	98	160	65	123	137	21	5	5	-113	0	-3	-123	-5	-7	49	4	7	51
65.8637	0	113	171	39	146	144	30	99	161	65	123	137	21	4	5	-112	0	-3	-122	-5	-7	50	4	7	51
65.9866	0	113	170	39	145	143	31	99	160	67	123	137	22	4	4	-114	0	-3	-123	-5	-7	49	4	8	49
66.1094	0	113	170	39	146	142	31	100	160	67	123	136	22	4	4	-116	0	-2	-124	-5	-7	50	5	8	48
66.2323	0	113	169	38	146	143	31	99	160	66	123	136	22	4	5	-114	0	-3	-123	-5	-8	49	4	8	48
66.3552	0	113	169	39	145	142	31	99	160	66	122	136	21	3	4	-112	-1	-4	-122	-5	-7	50	4	8	50
66.4781	0	113	170	38	146	143	31	99	160	66	123	137	22	4	4	-114	0	-3	-124	-5	-7	49	5	7	50
66.601	0	114	169	39	146	144	30	100	161	66	123	137	21	4	5	-114	0	-3	-124	-5	-6	50	5	8	50
66.7238	0	115	169	38	148	144	30	100	159	65	125	137	22	4	4	-113	0	-3	-123	-5	-7	49	4	7	50
66.8467	0	114	169	39	148	143	30	101	160	67	124	137	22	4	5	-112	0	-3	-123	-6	-6	50	4	9	50
66.9696	0	114	168	39	146	142	30	99	159	67	123	137	22	5	5	-114	0	-3	-124	-5	-7	49	4	8	48
67.0925	0	114	169	39	146	142	31	100	160	66	122	137	23	4	5	-116	0	-3	-125	-5	-6	49	4	8	48
67.2154	0	114	169	39	146	142	30	100	159	67	124	137	23	5	5	-115	-1	-3	-124	-5	-6	49	4	7	49
67.3382	0	114	169	40	147	143	31	100	160	67	122	137	22	5	5	-113	0	-3	-122	-5	-6	49	5	8	49
67.4611	0	114	171	39	146	144	31	100	160	66	123	137	23	4	5	-114	0	-3	-123	-5	-7	50	4	7	49
67.584	0	114	170	37	145	145	32	99	161	67	123	138	22	4	4	-115	0	-4	-123	-6	-7	49	5	8	51
67.7069	0	114	169	40	146	144	30	99	160	66	124	139	22	4	4	-112	0	-3	-123	-5	-6	50	4	7	50
67.8298	0	114	169	40	146	142	30	99	160	66	123	137	23	4	4	-114	0	-3	-123	-5	-7	49	4	8	48
67.9526	0	114	169	40	145	141	30	100	159	68	122	137	22	4	5	-115	0	-3	-123	-5	-7	49	4	7	48
68.0755	0	113	169	39	145	142	31	99	158	67	123	136	22	5	4	-117	-1	-3	-124	-5	-6	49	5	8	49
68.1984	0	113	169	39	146	142	31	99	160	67	123	136	23	4	5	-114	-1	-3	-123	-5	-7	49	5	8	50
68.3213	0	113	168	40	146	143	31	99	160	66	124	137	22	4	4	-112	0	-4	-123	-5	-7	49	5	8	50
68.4442	0	114	169	38	146	144	31	99	160	67	124	138	22	5	4	-114	0	-3	-122	-5	-7	49	4	8	50
68.567	0	114	168	39	146	142	31	99	160	67	123	137	22	4	5	-115	-1	-3	-124	-5	-7	48	5	7	49
68.6899	0	114	169	39	146	143	30	98	159	67	123	136	23	5	4	-114	0	-4	-124	-5	-6	49	5	8	48
68.8128	0	113	169	40	146	142	31	99	159	67	122	136	23	4	5	-114	0	-4	-123	-5	-7	49	4	8	48
68.9357	0	113	168	40	145	141	31	98	159	67	122	136	22	5	4	-116	0	-3	-123	-5	-7	48	4	8	48
69.0586	0	113	168	40	146	142	31	99	159	67	122	136	22	4	5	-116	-1	-3	-124	-5	-7	49	4	8	50
69.1814	0	113	168	39	145	143	31	98	159	66	123	136	22	4	5	-114	0	-4	-123	-5	-6	48	4	8	50
69.3043	0	112	169	40	146	143	30	98	160	66	123	137	22	4	4	-112	0	-4	-122	-5	-7	49	5	8	50
69.4272	0	112	168	40	146	142	30	98	158	67	123	137	23	4	5	-115	0	-3	-124	-5	-7	48	4	7	49
69.5501	0	113	166	41	147	139	30	98	156	67	123	136	23	4	4	-117	-1	-2	-125	-6	-6	48	4	7	48
69.673	0	112	167	41	145	140	31	99	157	66	122	135	23	5	4	-115	0	-2	-124	-5	-7	48	4	9	48
69.7958	0	113	167	41	146	140	31	99	159	68	123	135	23	3	4	-115	-1	-4	-123	-4	-6	48	4	8	48
69.9187	0	113	168	41	145	141	31	98	158	69	122	135	22	5	4	-117	0	-3	-124	-5	-7	48	4	8	49
70.0416	0	113	168	40	146	142	31	98	159	68	123	136	22	4	5	-117	0	-3	-124	-5	-7	47	4	8	50
70.1645	0	113	168	41	145	142	30	99	159	67	123	136	22	4	4	-114	-1	-2	-123	-5	-6	47	4	7	51
70.2874	0	112	167	43	145	140	30	98	157	68	121	135	24	4	4	-115	0	-3	-123	-6	-7	47	5	8	49
70.4102	0	113	166	45	144	138	30	98	156	69	122	134	23	4	4	-117	0	-3	-125	-4	-7	46	4	7	48
70.5331	0	113	167	45	144	137	31	97	156	70	121	133	23	3	5	-118	-1	-3	-125	-5	-6	45	5	7	48
70.656	0	111	166	45	144	138	30	97	156	70	121	133	23	4	5	-116	-1	-3	-124	-4	-6	45	4	7	49
70.7789	0	112	165	44	144	139	30	97	156	70	122	133	23	4	5	-115	0	-3	-123	-5	-7	45	5	8	49
70.9018	0	112	166	46	145	140	31	97	155	70	122	134	22	4	5	-117	0	-3	-123	-4	-5	44	4	8	49
71.0246	0	111	164	45	146	139	30	98	152	69	122	134	22	5	4	-117	-1	-3	-124	-5	-6	44	5	7	49
71.1475	0	112	161	46	147	138	29	98	151	69	122	132	23	4	4	-116	0	-3	-125	-5	-6	44	4	8	48
71.2704	0	112	163	47	146	136	30	97	152	72	122	132	23	4	4	-116	0	-3	-124	-5	-7	44	4	7	47
71.3933	0	112	163	48	145	136	30	97	153	72	122	132	22	4	4	-117	0	-3	-124	-4	-6	42	4	8	49
71.5162	0	113	163	49	146	138	30	98	152	72	121	131	23	5	5	-117	0	-4	-124	-5	-6	42	4	8	49
71.639	0	112	163	48	145	139	30	97	152	72	122	131	23	4	4	-116	0	-3	-123	-5	-6	42	4	8	49
71.7619	0	112	164	47	145	138	31	97	152	72	122	132	22	4	4	-115	0	-4	-122	-5	-6	43	4	8	49
71.8848	0	111	163	49	144	138	29	97	153	72	121	131	22	5	4	-116	0	-4	-124	-4	-6	42	4	8	49
72.0077	0	111	162	50	144	136	31	97	151	72	121	131	24	4	4	-118	0	-4	-124	-5	-6	41	4	8	49
72.1306	0	112	162	51	144	134	30	96	149	72	120	130	23	4	4	-116	0	-1	-123	-5	-6	41	5	7	48
72.2534	0	111	162	51	144	136	30	96	150	73	120	129	24	4	4	-116	0	-3	-123	-5	-6	40	5	8	48
72.3763	0	111	162	52	144	136	31	96	150	74	121	129	23	4	5	-118	0	-4	-122	-5	-6	41	4	8	48
72.4992	0	110	162	51	143	135	31	96	150	74	121	130	24	4	4	-117	0	-3	-122	-5	-6	40	5	8	49
72.6221	0	111	162	51	144	137	31	96	151	72	120	129	23	4	4	-115	0	-3	-121	-4	-7	40	4	8	50
72.745	0	111	162	52	144	136	30	96	149	74	120	129	24	4	5	-115	0	-2	-121	-4	-6	40	4	9	48
72.8678	0	110	160	54	144	133	31	96	148	76	120	128	23	4	4	-117	0	-3	-123	-4	-6	38	4	8	48
72.9907	0	111	160	54	143	134	31	95	148	75	120	127	23	4	4	-118	0	-2	-124	-5	-5	37	4	8	48
73.1136	0	111	160	55	143	135	31	96	148	76	120	127	24	4	4	-116	-1	-4	-121	-5	-6	38	5	8	49
73.2365	0	112	160	54	143	135	31	96	148	74	120	128	22	4	4	-115	0	-3	-121	-5	-6	38	4	7	49
73.3594	0	111	161	54	144	136	31	96	148	75	121	129	22	4	4	-115	0	-3	-120	-4	-6	39	5	8	50
73.4822	0	110	161	53	144	138	31	96	149	74	120	129	22	4	4	-116	0	-3	-121	-5	-6	40	4	8	50
73.6051	0	111	161	54	144	135	31	96	148	75	120	128	24	4	4	-114	0	-3	-120	-4	-6	39	5	8	50
73.728	0	111	160	55	143	135	31	95	146	76	120	125	23	4	4	-115	0	0	-122	-5	-6	37	4	10	49
73.8509	0	111	159	56	143	135	31	95	147	77	120	125	23	4	4	-117	0	-1	-122	-5	-5	37	4	10	49
73.9738	0	111	160	55	143	134	32	95	147	77	121	127	23	4	4	-117	0	-3	-121	-5	-6	37	4	8	49
74.0966	0	110	160	54	144	135	31	96	148	75	121	126	23	5	4	-115	0	-3	-119	-4	-6	37	4	8	49
74.2195	0	112	160	54	145	136	31	95	148	74	121	129	21	5	4	-114	0	-3	-120	-4	-6	37	5	8	49
74.3424	0	111	161	54	144	137	31	96	149	74	122	129	23	4	4	-115	-1	-3	-121	-5	-7	39	4	8	50
74.4653	0	110	161	55	144	136	30	96	148	75	121	129	23	4	4	-116	0	-4	-122	-5	-5	38	5	8	49
74.5882	0	110	161	55	144	135	31	97	149	75	121	127	23	4	5	-115	0	-2	-121	-4	-6	38	4	8	49
74.711	0	111	161	55	144	135	30	96	148	75	121	127	23	4	4	-115	-1	-4	-121	-5	-6	38	5	8	49
74.8339	0	111	161	54	144	135	31	96	149	77	121	127	23	4	4	-116	-1	-3	-121	-5	-6	37	4	8	49
74.9568	0	111	161	54	143	136	31	96	149	75	121	129	22	4	5	-116	0	-3	-122	-4	-6	38	5	7	50
75.0797	0	112	162	53	146	137	31	96	150	73	121	129	22	5	4	-114	0	-4	-119	-5	-5	39	4	8	50
75.2026	0	111	162	53	144	138	30	97	151	72	122	132	22	4	4	-113	-1	-3	-120	-5	-6	40	4	8	51
75.3254	0	111	162	53	144	138	30	96	150	74	120	130	23	4	4	-115	0	-3	-122	-5	-6	40	4	8	49
75.4483	0	110	162	52	145	137	30	95	149	74	121	129	23	4	4	-117	0	-3	-122	-5	-5	39	5	8	48
75.5712	0	111	162	52	145	137	30	96	150	73	121	130	22	4	5	-115	-1	-3	-122	-5	-6	40	4	8	49
75.6941	0	112	164	52	145	137	30	97	150	73	121	130	22	3	5	-115	0	-3	-120	-4	-6	41	5	7	50
75.817	0	110	163	51	146	138	31	96	151	72	121	131	22	5	5	-116	0	-3	-122	-5	-6	41	5	7	50
75.9398	0	112	163	49	145	140	30	97	152	71	122	132	22	5	5	-116	-1	-3	-121	-5	-6	41	4	8	51
76.0627	0	113	164	49	145	140	31	97	153	69	122	133	21	4	4	-113	0	-3	-120	-5	-6	42	4	7	52
76.1856	0	112	164	49	146	139	30	97	152	70	123	132	22	4	5	-114	-1	-3	-121	-5	-6	42	4	8	49
76.3085	0	112	164	48	146	140	31	97	153	71	122	133	22	4	3	-115	0	-3	-123	-5	-6	43	4	8	49
76.4314	0	112	164	48	146	139	30	97	152	71	122	132	22	5	4	-116	0	-3	-123	-4	-6	42	4	7	50
76.5542	0	113	163	48	147	139	30	97	152	70	123	132	22	5	5	-114	-1	-3	-121	-5	-6	42	4	8	49
76.6771	0	112	164	46	146	140	31	97	153	70	122	134	22	5	5	-114	0	-3	-121	-5	-6	43	4	8	50
76.8	0	112	164	46	148	141	31	98	151	69	123	134	21	3	4	-115	0	-3	-122	-5	-6	43	4	8	51
76.9229	0	112	164	46	147	142	30	97	153	67	125	134	22	4	5	-115	-1	-3	-122	-5	-6	44	5	8	52
77.0458	0	112	165	46	146	142	30	97	154	68	123	135	22	4	4	-114	0	-4	-122	-5	-6	44	4	8	50
77.1686	0	112	165	46	147	141	31	97	154	70	123	134	23	4	4	-115	-1	-4	-123	-5	-6	44	4	9	49
77.2915	0	113	165	47	146	140	31	96	153	71	122	134	22	4	4	-116	0	-3	-122	-5	-6	44	4	7	49
77.4144	0	112	164	47	146	142	31	97	154	69	123	135	23	3	4	-116	0	-3	-122	-5	-5	44	4	9	50
77.5373	0	112	165	46	146	142	30	97	154	69	122	135	22	4	5	-114	-1	-3	-122	-4	-6	44	5	8	50
77.6602	0	113	166	46	145	142	31	97	155	69	123	135	22	4	4	-114	-1	-3	-121	-5	-7	45	4	8	50
77.783	0	111	166	45	147	143	32	97	155	68	123	136	22	4	5	-115	-1	-3	-121	-5	-6	45	4	8	50
77.9059	0	112	166	45	147	142	30	97	155	69	123	136	22	4	5	-115	0	-3	-124	-5	-6	44	4	7	50
78.0288	0	112	165	46	146	142	31	97	154	70	122	134	23	4	5	-115	0	-3	-123	-5	-7	45	4	8	49
78.1517	0	111	165	46	146	140	30	97	153	72	122	134	23	3	5	-115	0	-3	-123	-5	-6	44	4	8	49
78.2746	0	112	164	47	145	140	31	97	153	71	122	133	23	4	4	-117	0	-3	-123	-6	-5	43	4	8	49
78.3974	0	112	164	47	146	141	29	98	152	71	123	135	23	4	4	-116	0	-4	-123	-5	-6	43	4	8	50
78.5203	0	112	165	46	147	142	31	98	153	68	122	135	23	5	4	-114	0	-3	-121	-4	-6	44	5	8	50
78.6432	0	112	165	45	147	143	31	97	153	69	123	136	23	4	5	-114	0	-3	-121	-5	-6	45	4	8	50
78.7661	0	112	165	46	148	143	31	98	152	69	124	136	21	4	5	-116	0	-3	-122	-5	-6	44	4	8	51
78.889	0	112	165	47	146	143	31	98	154	70	124	136	23	4	5	-116	0	-3	-123	-4	-6	42	4	8	50
79.0118	0	111	165	47	145	141	31	97	152	70	122	134	23	4	4	-115	0	-3	-123	-5	-6	43	4	8	50
79.1347	0	112	164	47	146	142	31	97	153	72	122	134	23	5	5	-115	0	-3	-122	-5	-7	43	5	8	49
79.2576	0	112	164	48	146	141	31	97	153	71	123	134	23	4	4	-117	0	-3	-123	-4	-7	42	5	8	50
79.3805	0	112	165	47	146	142	31	97	153	70	122	135	22	4	4	-116	0	-4	-123	-5	-7	43	5	8	50
79.5034	0	112	165	46	147	143	32	97	155	68	123	136	23	4	4	-114	-1	-3	-121	-5	-6	44	5	8	51
79.6262	0	112	166	45	147	143	31	98	155	67	123	136	22	4	4	-114	0	-3	-121	-5	-7	45	4	7	51
79.7491	0	112	165	45	146	143	31	98	154	68	123	137	23	5	5	-115	-1	-3	-123	-5	-6	45	4	8	50
79.872	0	112	166	45	146	143	31	98	154	69	124	135	23	4	5	-116	0	-3	-124	-5	-7	44	4	8	49
79.9949	0	113	166	44	146	142	31	96	154	68	122	136	23	4	4	-115	0	-2	-122	-5	-6	45	4	8	50
80.1178	0	112	165	45	146	143	31	98	154	68	122	136	23	3	4	-114	0	-2	-122	-5	-7	45	5	8	50
80.2406	0	112	166	45	146	143	32	98	154	67	124	137	22	5	4	-116	-1	-4	-122	-4	-7	45	4	8	50
80.3635	0	113	166	44	147	144	32	98	155	67	124	138	22	4	4	-115	-1	-3	-122	-5	-6	45	5	8	51
80.4864	0	113	166	43	146	145	31	98	155	66	123	137	22	5	3	-113	0	-4	-122	-5	-7	46	5	8	50
80.6093	0	113	167	44	146	145	31	98	156	67	123	138	22	3	4	-114	-1	-4	-121	-5	-7	46	4	8	50
80.7322	0	112	167	43	147	143	31	98	156	68	123	136	23	4	5	-116	0	-3	-123	-5	-6	46	5	8	49
80.855	0	112	166	44	146	143	31	97	156	67	123	137	23	4	5	-116	0	-3	-123	-6	-6	45	4	8	49
80.9779	0	113	167	43	146	143	31	98	156	66	124	137	23	4	4	-114	0	-4	-122	-5	-6	46	5	8	50
81.1008	1	113	167	43	146	144	31	98	157	67	124	137	21	5	5	-114	0	-4	-122	-5	-6	47	5	8	49
81.2237	0	113	168	42	147	146	32	99	157	66	124	138	22	4	5	-115	0	-3	-122	-4	-6	47	4	8	51
81.3466	0	112	169	41	146	146	31	98	158	66	124	139	23	4	5	-115	0	-3	-122	-5	-7	47	4	8	51
81.4694	0	113	167	42	147	145	30	98	158	66	123	139	22	4	4	-112	0	-3	-122	-5	-7	47	4	8	50
81.5923	0	113	167	42	147	144	29	99	157	66	124	138	24	4	4	-114	0	-3	-123	-5	-7	47	5	8	50
81.7152	0	113	166	41	148	144	31	98	155	67	124	138	22	4	5	-116	-1	-3	-124	-4	-7	46	4	8	49
81.8381	0	113	168	41	147	144	30	99	157	67	123	138	22	4	3	-117	-1	-4	-123	-5	-7	47	5	7	50
81.961	0	113	167	41	148	145	31	98	156	66	124	138	22	5	5	-113	0	-3	-122	-5	-6	47	5	8	49
82.0838	0	114	168	42	148	146	31	99	158	66	124	139	22	5	4	-112	0	-3	-121	-5	-7	48	5	9	50
82.2067	0	114	168	41	149	147	31	99	158	66	125	140	22	3	5	-115	0	-3	-123	-5	-7	47	4	8	51
82.3296	0	114	169	40	148	147	31	100	158	65	125	140	22	4	5	-114	0	-3	-123	-5	-6	48	4	7	51
82.4525	0	114	168	40	147	147	30	99	158	66	125	140	22	3	4	-113	-1	-3	-122	-5	-7	48	4	8	49
82.5754	0	114	167	41	148	145	30	99	157	67	124	139	22	4	4	-115	0	-3	-123	-5	-7	48	5	8	49
82.6982	0	115	167	41	148	144	30	99	156	67	124	139	23	4	4	-116	0	-4	-124	-5	-5	47	4	8	49
82.8211	0	113	168	41	148	145	31	99	158	66	123	139	23	5	5	-115	0	-3	-123	-5	-6	47	5	8	49
82.944	0	114	169	41	146	145	30	99	159	66	124	139	23	4	4	-113	0	-3	-122	-5	-7	48	4	8	50
83.0669	0	114	168	42	147	146	31	98	159	66	124	140	23	4	4	-113	0	-3	-122	-5	-7	49	5	8	49
83.1898	0	114	170	40	147	147	32	100	159	66	123	141	22	4	3	-114	0	-4	-122	-6	-6	48	5	8	50
83.3126	0	114	169	41	147	147	31	98	159	66	123	140	22	4	6	-114	0	-3	-123	-5	-6	48	4	8	50
83.4355	0	113	169	40	148	145	31	99	159	66	123	139	22	3	5	-114	0	-3	-123	-5	-7	48	4	8	49
83.5584	0	114	169	40	147	146	31	98	158	67	123	139	23	4	4	-114	-1	-3	-123	-6	-7	49	4	8	48
83.6813	0	114	169	41	147	145	31	99	159	67	125	140	22	4	5	-115	0	-3	-122	-4	-7	48	4	8	49
83.8042	0	113	169	40	146	145	31	99	158	67	124	139	22	4	5	-115	-1	-4	-123	-5	-6	48	3	8	49
83.927	0	114	170	40	147	146	32	99	160	65	123	140	21	5	5	-113	0	-4	-122	-5	-7	48	4	8	50
84.0499	0	114	169	39	148	147	31	99	158	67	125	140	22	4	4	-112	0	-3	-121	-5	-7	48	4	8	50
84.1728	0	114	169	39	149	146	31	99	160	67	125	140	22	5	5	-114	0	-4	-123	-5	-6	49	5	8	49
84.2957	0	114	169	40	147	146	31	99	159	66	125	140	22	4	4	-115	0	-3	-124	-5	-6	48	4	8	49
84.4186	0	114	169	39	146	146	30	100	159	67	124	139	23	4	4	-113	0	-4	-123	-6	-7	48	4	9	49
84.5414	0	113	170	41	146	146	31	99	159	67	124	140	23	4	4	-113	0	-3	-122	-4	-7	48	3	8	49
84.6643	0	113	169	40	146	145	31	98	159	68	123	139	22	4	4	-115	0	-3	-123	-6	-6	48	4	8	49
84.7872	0	113	170	40	147	146	31	100	160	66	124	141	22	4	5	-115	0	-4	-123	-5	-6	48	4	7	50
84.9101	0	114	170	39	147	146	31	99	159	66	124	140	23	4	5	-112	0	-4	-121	-5	-7	48	4	7	50
85.033	0	114	170	41	147	147	30	99	160	66	125	141	23	4	5	-112	0	-3	-122	-5	-6	49	4	8	49
85.1558	0	113	169	41	146	145	31	98	158	67	124	140	23	4	5	-115	0	-2	-124	-5	-6	48	4	8	49
85.2787	0	113	169	41	146	144	31	99	158	67	123	139	23	4	5	-116	0	-3	-124	-6	-7	48	4	8	49
85.4016	0	112	168	42	145	143	30	98	156	66	123	139	23	4	4	-114	-1	-3	-124	-5	-6	47	4	7	48
85.5245	0	112	166	41	147	144	31	98	156	68	124	138	22	5	5	-115	0	-4	-124	-5	-7	47	4	7	49
85.6474	0	113	168	41	147	145	31	98	158	67	124	139	23	4	5	-115	0	-3	-123	-5	-7	47	4	7	49
85.7702	0	113	168	40	147	145	32	98	158	67	123	138	22	4	5	-116	-1	-3	-123	-5	-6	48	5	8	50
85.8931	0	113	169	40	147	145	31	98	159	65	124	139	22	5	4	-114	-1	-4	-122	-6	-6	48	4	7	50
86.016	0	113	168	41	146	143	29	98	158	68	124	139	24	5	5	-114	0	-2	-123	-6	-5	47	5	7	48
86.1389	0	113	166	43	146	140	31	97	154	69	124	139	23	4	4	-116	0	-2	-125	-4	-6	47	5	6	49
86.2618	0	113	165	43	147	141	31	98	155	68	122	137	22	4	5	-117	0	-1	-124	-4	-6	45	4	8	48
86.3846	0	113	166	43	146	142	31	97	156	69	123	137	22	4	5	-115	0	-4	-123	-4	-7	46	5	8	48
86.5075	0	112	166	44	146	143	31	97	156	68	122	136	22	4	5	-115	0	-2	-123	-5	-7	46	4	8	49
86.6304	0	112	166	43	146	144	31	98	156	68	123	137	23	4	5	-116	0	-4	-123	-4	-6	46	5	7	50
86.7533	0	112	168	42	145	144	31	97	156	68	123	137	22	4	4	-116	0	-4	-124	-6	-7	47	4	7	51
86.8762	0	112	167	44	147	144	30	97	156	67	123	137	23	4	4	-114	0	-3	-123	-5	-6	47	5	8	50
86.999	0	112	166	44	144	142	30	97	156	68	122	137	23	5	4	-114	0	-3	-124	-5	-6	46	4	7	48
87.1219	0	112	166	45	145	141	31	96	155	70	122	136	23	5	4	-117	0	-3	-125	-5	-6	46	4	8	49
87.2448	0	111	165	45	146	140	30	97	155	70	122	135	23	4	4	-116	0	-4	-124	-5	-7	45	4	8	48
87.3677	0	112	164	43	146	141	31	97	153	69	123	135	23	4	4	-115	0	-3	-123	-4	-5	44	5	7	49
87.4906	0	111	167	45	146	141	31	97	155	68	123	135	22	3	5	-114	0	-4	-122	-4	-7	46	4	8	49
87.6134	0	111	166	44	146	143	31	97	155	68	123	136	23	5	5	-114	-1	-4	-122	-5	-6	46	4	8	50
87.7363	0	111	167	44	146	143	31	97	156	68	122	136	22	4	5	-115	0	-3	-122	-5	-7	45	5	8	50
87.8592	0	111	166	45	145	141	30	98	155	68	123	136	23	4	4	-115	-1	-3	-124	-5	-6	46	4	8	49
87.9821	0	111	165	45	145	140	30	97	154	69	121	134	24	4	5	-115	0	-4	-123	-5	-6	45	4	8	49
88.105	0	112	165	45	145	140	31	97	154	69	122	134	23	4	4	-117	0	-3	-124	-4	-6	45	5	7	49
88.2278	0	112	165	45	145	141	31	96	154	70	122	134	22	4	4	-117	0	-3	-123	-4	-6	44	4	8	50
88.3507	0	113	165	44	145	141	31	97	155	69	122	135	23	4	4	-115	0	-3	-122	-5	-7	44	5	7	49
88.4736	0	112	166	44	146	142	31	97	156	69	122	135	22	4	4	-114	0	-3	-122	-5	-6	46	4	7	50
88.5965	0	112	166	46	146	142	30	97	155	69	122	136	23	4	4	-115	0	-3	-123	-5	-6	46	4	8	50
88.7194	0	112	165	47	145	140	31	97	154	69	122	134	23	4	4	-117	0	-3	-124	-5	-7	44	4	8	49
88.8422	0	112	165	47	145	139	31	97	154	71	123	132	24	4	4	-115	-1	-3	-123	-5	-7	44	4	8	49
88.9651	0	112	164	47	144	139	30	97	154	70	121	132	23	4	4	-115	0	-3	-122	-5	-6	44	4	8	48
89.088	0	112	163	48	146	139	31	96	152	71	123	133	23	4	4	-116	-1	-3	-122	-5	-6	44	3	8	49
89.2109	0	112	165	47	146	140	31	97	154	70	123	133	22	4	5	-117	0	-3	-123	-5	-6	43	4	8	50
89.3338	0	112	166	46	146	141	31	97	155	69	122	134	22	4	5	-114	0	-3	-121	-5	-6	44	5	7	51
89.4566	0	111	167	46	146	141	30	96	155	69	122	135	23	4	3	-113	0	-3	-121	-5	-5	45	5	7	51
89.5795	0	112	166	47	145	140	31	97	154	71	122	133	23	5	5	-115	-1	-3	-123	-5	-6	44	4	8	50
89.7024	0	111	164	48	146	139	31	96	153	71	122	132	23	4	4	-116	0	-3	-124	-4	-7	43	4	8	49
89.8253	0	111	165	48	145	138	30	95	154	71	121	133	23	4	4	-115	0	-3	-123	-5	-6	42	5	8	49
89.9482	0	111	165	48	145	138	30	96	154	72	122	132	22	4	4	-114	0	-4	-122	-5	-6	43	4	7	50
90.071	0	111	165	49	145	140	31	95	154	71	122	133	22	4	4	-116	0	-3	-122	-5	-7	44	5	8	49
90.1939	0	111	166	47	146	141	31	97	154	71	122	133	21	3	4	-116	0	-4	-122	-5	-6	43	5	8	50
90.3168	0	111	167	46	146	141	31	97	156	69	122	134	22	4	5	-114	0	-3	-121	-4	-6	44	4	7	51
90.4397	0	111	166	47	146	141	30	97	155	69	122	134	23	4	5	-113	-1	-3	-121	-5	-5	44	5	9	51
90.5626	0	112	166	47	146	139	31	98	155	71	121	133	22	4	4	-115	0	-3	-123	-5	-7	44	4	8	49
90.6854	0	111	167	48	145	138	31	97	156	72	121	132	23	4	4	-116	0	-3	-124	-5	-6	43	4	8	49
90.8083	0	112	167	47	145	139	30	96	156	71	121	133	22	4	5	-115	0	-3	-123	-5	-7	44	4	7	49
90.9312	0	112	167	48	145	140	32	97	156	70	122	133	22	5	4	-114	0	-3	-122	-4	-6	44	4	8	49
91.0541	0	111	167	46	146	141	31	97	157	71	123	134	22	4	5	-115	0	-3	-122	-5	-7	45	5	8	50
91.177	0	112	167	46	146	142	31	97	156	69	123	134	22	4	5	-115	0	-3	-123	-4	-7	44	5	8	50
91.2998	0	113	167	45	146	142	31	98	158	68	123	136	22	5	4	-114	0	-4	-122	-4	-6	45	5	7	52
91.4227	0	112	167	45	146	142	30	98	157	68	123	135	22	4	5	-113	0	-3	-121	-4	-7	45	4	8	50
91.5456	0	112	167	45	146	140	31	97	156	69	122	134	22	4	6	-115	0	-4	-123	-5	-6	45	5	8	49
91.6685	0	112	167	46	146	140	31	98	157	69	123	134	23	4	4	-116	0	-3	-124	-5	-6	45	4	8	50
91.7914	0	112	168	45	145	141	31	97	157	69	123	135	22	4	3	-115	0	-3	-122	-5	-6	45	4	7	49
91.9142	0	112	168	44	145	141	32	97	157	68	122	134	22	5	5	-114	0	-3	-121	-5	-6	46	6	8	49
92.0371	0	111	169	44	146	143	31	97	157	69	122	135	22	4	4	-115	0	-4	-122	-5	-6	47	4	8	50
92.16	0	112	169	43	146	143	31	97	160	68	122	136	22	4	4	-115	-1	-4	-123	-5	-6	46	5	8	50
92.2829	0	112	169	44	146	142	30	98	159	68	123	136	23	4	4	-114	0	-3	-123	-5	-6	46	5	7	50
92.4058	0	112	168	44	145	141	30	98	159	68	122	135	23	4	5	-114	0	-4	-122	-5	-7	46	4	8	49
92.5286	0	111	168	45	145	141	31	97	158	69	122	135	23	4	4	-115	0	-3	-123	-5	-7	46	4	8	49
92.6515	0	112	169	45	144	141	31	97	159	69	122	134	23	4	6	-117	0	-3	-123	-5	-8	45	4	8	49
92.7744	0	111	167	44	145	141	31	97	158	69	122	135	21	4	4	-115	0	-4	-123	-5	-7	46	4	8	50
92.8973	0	112	168	43	146	142	30	98	157	68	123	135	22	4	5	-114	0	-3	-122	-5	-6	46	4	8	50
93.0202	0	112	168	44	146	143	32	97	159	68	123	136	22	3	4	-115	0	-3	-122	-5	-7	47	4	8	51
93.143	0	113	169	43	145	144	31	99	159	68	123	136	22	4	5	-114	0	-3	-123	-5	-5	47	5	7	51
93.2659	0	112	169	45	146	141	30	98	159	67	123	135	23	4	4	-115	0	-3	-123	-5	-7	46	4	8	49
93.3888	0	112	168	45	145	140	31	97	158	69	122	134	23	4	5	-115	0	-3	-124	-4	-6	46	4	7	49
93.5117	0	111	168	45	145	140	31	98	158	71	122	134	23	5	4	-116	-1	-2	-125	-5	-6	45	4	8	48
93.6346	0	111	168	46	144	140	31	96	157	71	122	134	23	4	4	-116	0	-4	-124	-5	-6	45	3	8	49
93.7574	0	112	168	46	145	141	31	97	157	69	122	134	22	3	5	-115	0	-4	-123	-5	-6	46	4	8	50
93.8803	0	111	168	45	145	142	31	98	158	69	122	135	22	4	4	-113	0	-3	-122	-5	-6	46	5	9	51
94.0032	0	112	168	45	146	143	31	97	158	69	123	136	23	4	5	-114	0	-4	-123	-5	-6	46	5	8	51
94.1261	0	111	168	45	146	141	31	97	158	70	122	135	23	4	4	-116	0	-3	-124	-5	-7	45	4	8	49
94.249	0	112	167	47	145	140	31	97	156	70	122	133	23	4	4	-114	0	-2	-124	-5	-6	44	4	8	49
94.3718	0	111	167	47	144	139	31	97	157	71	121	133	23	4	4	-114	-1	-3	-123	-5	-7	45	4	8	49
94.4947	0	111	166	47	145	139	31	97	155	72	122	132	23	4	4	-116	0	-3	-123	-6	-6	43	5	9	49
94.6176	0	112	167	46	145	140	32	97	156	71	122	133	23	5	5	-117	-1	-4	-123	-4	-6	43	4	8	50
94.7405	0	111	167	46	146	141	31	96	157	71	122	134	23	4	4	-115	0	-3	-122	-5	-6	44	4	8	50
94.8634	0	112	168	47	146	142	31	97	158	69	123	134	23	4	4	-113	-1	-2	-121	-5	-6	45	4	7	51
94.9862	0	112	168	46	145	141	31	98	159	70	122	135	22	4	5	-115	0	-3	-122	-5	-7	46	4	8	51
95.1091	0	111	168	47	144	140	31	97	158	71	121	134	21	4	5	-116	0	-3	-124	-4	-6	44	4	8	49
95.232	0	112	167	46	144	138	31	97	157	70	121	133	23	4	5	-115	0	-3	-123	-4	-6	44	4	8	50
95.3549	0	112	168	46	144	138	31	98	158	71	121	132	23	5	4	-114	0	-3	-122	-5	-7	44	4	7	49
95.4778	0	112	168	47	144	140	31	98	158	71	122	132	22	4	5	-115	0	-3	-123	-5	-6	44	4	9	49
95.6006	0	112	169	46	145	140	31	97	158	70	122	134	22	4	5	-116	-1	-5	-123	-5	-7	44	5	8	50
95.7235	0	111	169	46	145	141	31	97	160	69	122	134	23	4	4	-114	-1	-3	-123	-5	-7	45	5	7	51
95.8464	0	111	169	45	145	142	31	96	159	68	122	134	22	4	5	-113	0	-3	-122	-5	-6	46	5	8	51
95.9693	0	112	169	45	146	142	31	97	159	70	123	135	22	4	4	-115	0	-3	-123	-5	-7	46	4	8	50
96.0922	0	112	169	46	145	140	31	97	158	70	121	134	22	4	4	-117	0	-3	-124	-5	-7	45	5	8	49
96.215	0	112	168	45	145	139	30	97	159	70	121	133	23	4	4	-115	0	-3	-123	-5	-6	45	5	9	49
96.3379	0	112	167	45	146	139	31	97	157	69	123	134	23	5	4	-115	0	-3	-123	-5	-6	44	5	7	49
96.4608	0	112	168	46	145	140	31	98	158	69	122	134	21	4	5	-116	0	-3	-122	-5	-7	45	4	8	50
96.5837	0	112	168	45	145	142	31	97	159	69	122	134	22	5	5	-116	0	-4	-123	-5	-7	46	4	7	52
96.7066	0	113	169	44	146	142	30	98	159	68	123	135	22	4	5	-114	0	-3	-123	-5	-6	45	5	8	51
96.8294	0	111	168	45	146	141	30	97	158	69	121	134	22	4	5	-114	-1	-3	-122	-4	-8	45	4	9	49
96.9523	0	112	169	46	145	140	30	97	158	70	122	134	23	5	4	-115	0	-3	-123	-5	-6	45	4	8	48
97.0752	0	112	168	46	143	138	30	97	158	71	120	133	23	3	5	-117	0	-3	-125	-5	-6	44	4	7	49
97.1981	0	112	168	46	144	139	30	98	158	71	120	133	23	4	4	-115	0	-3	-123	-5	-7	43	4	8	49
97.321	0	112	168	46	144	140	30	97	159	70	121	133	23	4	4	-114	0	-3	-123	-5	-7	45	5	8	49
97.4438	0	112	168	46	146	140	31	98	159	70	123	133	21	4	5	-115	0	-3	-123	-5	-6	45	4	8	49
97.5667	0	114	169	43	152	148	30	100	158	69	128	138	23	4	5	-116	-1	-4	-120	-5	-7	45	5	7	56
97.6896	0	114	170	44	150	147	30	100	160	69	127	139	22	4	4	-114	-1	-3	-120	-5	-6	46	4	8	54
97.8125	0	114	170	45	150	143	31	98	160	69	124	137	24	4	5	-114	0	-3	-122	-5	-6	45	5	8	50
97.9354	0	113	170	47	147	140	32	99	160	71	123	135	23	4	4	-116	0	-3	-123	-6	-7	44	5	7	49
98.0582	0	113	170	47	146	139	32	98	161	71	123	134	24	4	5	-116	-1	-3	-124	-6	-6	44	4	8	49
98.1811	0	113	171	47	146	139	31	97	160	70	122	134	24	4	5	-116	0	-3	-123	-5	-7	43	4	7	50
98.304	0	113	170	47	145	140	32	98	160	70	122	134	24	4	4	-114	-1	-3	-123	-6	-6	44	5	8	50
98.4269	0	113	170	47	145	141	32	98	160	70	123	135	23	4	4	-114	0	-3	-121	-5	-6	44	4	8	50
98.5498	0	113	171	47	146	141	31	99	160	70	124	135	23	4	5	-116	-1	-3	-122	-5	-6	44	5	8	50
98.6726	0	112	171	47	145	139	30	98	160	71	123	133	24	4	5	-115	-1	-3	-124	-5	-7	44	5	8	50
98.7955	0	113	169	47	145	137	31	98	160	72	122	133	24	4	5	-115	0	-3	-124	-5	-6	44	5	7	48
98.9184	0	112	170	47	145	138	32	98	159	72	123	132	24	5	5	-115	0	-3	-123	-6	-6	43	5	8	49
99.0413	0	113	170	47	145	138	32	98	159	72	121	132	23	4	5	-117	0	-3	-123	-5	-7	43	4	8	49
99.1642	0	112	170	48	146	139	31	97	159	71	122	133	23	4	4	-115	0	-3	-123	-5	-7	43	3	8	50
99.287	0	112	170	47	145	139	32	99	161	71	122	133	22	4	5	-114	0	-3	-122	-5	-7	44	5	8	51
99.4099	0	112	171	46	145	140	31	98	159	71	122	134	23	4	5	-115	-1	-4	-122	-4	-7	45	4	8	51
99.5328	0	113	169	47	146	140	31	98	159	70	123	134	22	5	5	-115	0	-3	-123	-4	-6	44	4	8	50
99.6557	0	113	168	46	147	139	30	97	159	70	123	133	23	5	5	-114	0	-3	-123	-5	-7	44	5	8	49
99.7786	0	113	170	46	146	138	31	98	159	70	122	132	23	4	4	-114	0	-3	-123	-5	-7	44	4	7	50
99.9014	0	112	169	47	144	138	32	98	160	71	122	133	23	4	4	-115	-1	-3	-123	-5	-6	43	5	7	49
100.024	0	113	170	46	145	139	32	99	159	71	122	132	23	4	4	-116	0	-3	-123	-5	-6	44	4	8	50
100.147	0	113	170	47	146	139	32	99	161	70	122	133	22	5	5	-114	-1	-3	-121	-5	-7	44	4	7	50
100.27	0	112	170	45	146	140	31	98	161	69	123	134	23	4	4	-114	0	-3	-121	-5	-7	45	4	8	50
100.393	0	113	170	46	145	141	31	99	161	70	122	134	23	5	5	-116	0	-4	-122	-5	-7	46	5	8	50
100.516	0	113	169	46	145	138	30	98	160	70	123	132	24	4	5	-116	0	-2	-124	-5	-6	44	5	8	49
100.639	0	113	170	46	146	137	31	98	160	71	122	132	23	5	5	-115	-1	-3	-123	-4	-5	43	4	7	49
100.762	0	114	167	47	147	138	30	98	157	71	123	132	23	4	4	-115	0	-3	-123	-6	-6	44	5	8	49
100.884	0	113	169	47	147	138	31	99	160	72	123	133	22	4	5	-116	0	-3	-122	-5	-6	44	4	7	49
101.007	0	113	169	46	146	139	31	99	161	70	123	132	22	4	5	-115	0	-4	-123	-5	-7	43	4	8	50
101.13	0	114	171	46	145	140	31	99	161	69	122	134	23	4	5	-114	0	-3	-122	-5	-6	44	4	8	51
101.253	0	114	171	45	146	141	30	99	161	68	123	134	22	4	5	-114	0	-4	-121	-5	-7	46	4	8	51
101.376	0	114	170	46	145	139	31	100	160	70	122	133	24	5	4	-115	0	-2	-124	-5	-7	45	4	8	50
101.499	0	113	169	47	145	138	30	99	159	71	121	132	23	4	5	-117	0	-3	-124	-5	-7	44	5	8	49
101.622	0	113	170	47	145	138	31	98	159	70	122	132	23	4	5	-115	0	-3	-123	-5	-6	43	4	8	49
101.745	0	114	169	46	146	138	31	99	159	71	121	132	23	4	4	-115	0	-3	-123	-5	-7	44	5	8	49
101.868	0	113	169	47	145	138	31	98	160	72	121	132	22	5	5	-117	-1	-4	-123	-4	-6	44	4	8	49
101.99	0	113	170	46	145	140	31	99	161	72	122	133	23	5	5	-116	0	-3	-123	-5	-6	44	5	8	51
102.113	0	114	170	46	146	141	31	99	160	70	122	134	23	4	4	-114	0	-4	-122	-6	-6	45	4	9	50
102.236	0	114	169	46	145	140	30	99	160	70	123	134	23	4	5	-114	-1	-3	-122	-5	-6	45	5	8	50
102.359	0	114	169	47	145	138	31	99	159	71	122	132	23	4	4	-117	0	-2	-124	-6	-7	43	4	7	49
102.482	0	113	169	46	145	137	30	99	160	70	122	131	24	4	6	-116	-1	-3	-123	-5	-6	43	5	8	49
102.605	0	113	168	46	144	138	31	99	159	70	122	132	24	4	6	-115	0	-2	-121	-5	-7	44	5	8	49
102.728	0	113	169	46	144	139	31	99	159	70	122	133	23	4	4	-114	-1	-3	-122	-6	-7	43	4	8	50
102.851	0	114	169	46	146	140	32	99	160	70	122	133	23	5	5	-116	0	-3	-122	-5	-7	44	5	8	50
102.973	0	113	169	45	146	140	31	99	160	70	123	134	23	3	5	-115	-1	-3	-122	-5	-7	44	5	8	51
103.096	0	113	170	45	146	142	31	99	160	68	123	135	23	4	4	-114	0	-3	-121	-4	-7	45	5	8	51
103.219	0	113	169	45	146	140	31	98	160	69	122	134	23	4	5	-114	-1	-3	-122	-4	-6	44	5	7	49
103.342	0	113	169	46	146	139	31	100	159	71	122	133	23	4	4	-115	0	-3	-123	-4	-6	44	5	8	49
103.465	0	114	169	45	145	139	31	100	159	70	122	133	24	4	5	-116	0	-3	-124	-5	-7	45	4	8	49
103.588	0	114	169	45	145	140	31	99	160	70	122	133	24	4	5	-114	0	-3	-122	-5	-7	44	5	8	50
103.711	0	114	170	45	145	140	31	99	160	69	122	134	23	4	4	-114	0	-3	-122	-5	-6	45	5	7	50
103.834	0	114	171	44	146	141	31	99	161	69	122	135	23	4	5	-115	0	-4	-123	-5	-7	46	5	7	51
103.956	0	113	169	43	147	141	31	99	160	68	123	135	22	3	4	-115	0	-4	-122	-5	-6	45	4	7	51
104.079	0	114	170	44	146	141	30	99	161	68	122	134	24	4	5	-115	-1	-3	-123	-4	-7	45	5	8	50
104.202	0	113	169	45	146	139	31	100	159	69	122	134	23	4	4	-115	0	-3	-122	-4	-7	45	5	7	50
104.325	0	114	169	45	145	138	31	99	160	70	121	134	23	4	5	-117	0	-2	-123	-5	-7	45	4	7	49
104.448	0	113	169	44	145	140	31	99	159	69	122	133	23	4	4	-116	0	-3	-123	-5	-7	45	4	8	49
104.571	0	113	169	44	145	140	31	100	161	69	121	134	23	4	4	-115	0	-3	-122	-5	-7	45	5	7	50
104.694	0	114	169	43	146	141	32	99	161	69	124	134	22	4	4	-114	0	-3	-122	-5	-6	46	4	8	51
104.817	0	114	170	44	147	142	31	99	160	68	123	135	23	4	5	-115	-1	-3	-123	-5	-7	46	4	8	52
104.94	0	114	168	44	147	140	30	100	159	69	123	134	23	5	5	-116	0	-3	-123	-5	-7	45	4	8	50
105.062	0	113	170	45	145	139	30	100	160	69	122	134	24	4	5	-115	0	-2	-123	-5	-6	47	4	7	49
105.185	0	114	168	45	145	138	30	99	160	70	121	133	23	4	5	-115	0	-3	-123	-6	-7	45	4	8	49
105.308	0	114	169	45	145	139	31	99	160	70	122	133	23	4	5	-117	0	-4	-123	-5	-7	44	4	7	49
105.431	0	112	169	44	146	140	31	98	161	70	122	134	23	4	5	-116	0	-4	-123	-5	-6	43	5	7	50
105.554	0	113	169	44	146	140	31	99	161	69	123	134	23	4	5	-113	0	-3	-121	-5	-6	46	5	7	51
105.677	0	114	171	44	146	142	31	99	160	69	123	135	22	4	4	-114	0	-3	-123	-5	-6	46	4	8	50
105.8	0	114	169	44	145	140	31	98	160	69	123	135	22	5	5	-116	0	-3	-123	-5	-6	46	5	8	50
105.923	0	113	169	45	146	139	30	99	160	69	123	134	24	4	4	-116	0	-3	-124	-5	-6	44	4	8	49
106.045	0	114	168	44	145	138	30	99	159	69	122	132	24	4	5	-115	0	-3	-123	-5	-6	45	5	7	48
106.168	0	113	168	45	146	138	31	100	158	70	123	133	23	4	5	-115	0	-3	-123	-5	-7	45	4	8	49
106.291	0	114	169	45	146	139	31	99	160	69	123	133	23	5	5	-117	0	-4	-123	-4	-7	45	4	8	50
106.414	0	114	171	43	146	141	32	100	160	69	123	135	22	5	4	-116	0	-3	-123	-5	-7	45	5	8	50
106.537	0	113	170	43	146	141	31	99	161	67	123	135	23	4	4	-113	0	-3	-122	-6	-7	46	4	7	50
106.66	0	114	170	44	146	140	30	99	161	68	122	134	22	5	5	-115	-1	-3	-122	-5	-7	47	4	7	50
106.783	0	114	169	44	145	138	31	100	160	70	122	135	23	4	4	-117	0	-3	-123	-4	-7	45	4	7	49
106.906	0	114	169	44	145	139	30	100	160	69	122	134	24	3	4	-116	0	-3	-123	-5	-7	44	4	8	49
107.028	0	114	169	44	145	139	30	99	160	69	122	133	23	5	5	-115	0	-4	-122	-5	-7	45	4	7	50
107.151	11	113	170	44	146	139	31	98	160	69	122	134	23	5	5	-114	0	-4	-122	-4	-7	46	4	7	50
107.274	0	113	169	43	146	141	31	99	160	69	123	135	22	5	5	-117	0	-3	-123	-5	-7	46	4	8	51
107.397	0	113	169	44	146	141	30	98	161	68	123	135	23	4	5	-116	0	-3	-123	-4	-7	46	5	7	51
107.52	0	113	168	44	147	139	30	99	159	69	123	135	24	4	4	-114	0	-2	-123	-5	-6	46	4	7	50
107.643	0	113	168	45	145	137	31	99	158	70	122	135	23	4	4	-116	-1	-2	-125	-4	-7	45	4	6	49
107.766	0	113	167	46	145	137	31	99	158	70	122	133	23	5	5	-117	0	-3	-125	-5	-7	44	4	7	49
107.889	0	113	167	47	144	137	30	99	157	71	122	132	24	4	4	-116	0	-3	-124	-5	-7	43	4	8	49
108.012	0	113	166	47	146	139	31	99	156	70	123	133	24	4	4	-115	-1	-3	-122	-5	-7	44	5	8	49
108.134	0	113	167	46	146	139	31	99	157	71	122	133	22	4	4	-115	0	-3	-122	-5	-7	43	4	7	50
108.257	0	112	167	46	146	139	31	99	157	71	123	133	22	4	5	-117	0	-3	-122	-5	-7	44	3	7	51
108.38	0	112	165	49	145	138	30	98	155	71	122	132	24	5	4	-116	0	-3	-124	-4	-7	42	5	8	49
108.503	0	112	164	50	144	134	31	98	153	72	122	132	23	4	4	-116	0	-2	-123	-5	-6	42	5	7	49
108.626	0	112	164	51	144	134	31	97	154	73	121	130	23	4	5	-117	0	-1	-124	-4	-6	41	4	9	49
108.749	0	112	163	52	145	135	32	98	152	74	123	129	24	4	4	-118	0	-3	-123	-5	-6	40	5	8	49
108.872	0	111	163	51	145	135	31	96	152	74	122	129	24	4	4	-117	-1	-3	-121	-5	-7	39	4	8	50
108.995	0	112	162	51	146	137	30	97	152	74	122	130	23	3	4	-115	0	-3	-121	-5	-6	40	4	8	49
109.117	0	112	163	51	146	137	31	98	152	74	121	131	23	4	5	-115	0	-3	-121	-5	-6	40	4	8	50
109.24	0	112	162	53	145	135	31	97	151	74	122	129	23	4	5	-117	0	-3	-124	-4	-6	38	4	8	49
109.363	0	113	161	55	144	132	31	98	150	75	121	128	23	4	3	-117	0	-1	-123	-5	-6	38	4	7	49
109.486	0	116	161	58	143	132	31	99	150	77	120	126	23	4	4	-116	0	-1	-122	-5	-6	38	4	8	49
109.609	0	118	162	59	142	130	31	102	150	78	120	126	22	5	5	-117	-1	-1	-122	-5	-6	36	4	7	49
109.732	0	120	163	60	141	130	30	104	152	79	119	125	23	5	4	-118	0	-1	-122	-5	-6	35	4	8	49
109.855	0	122	166	59	140	130	31	105	156	78	118	125	23	4	4	-116	0	-4	-121	-5	-7	34	4	7	50
109.978	0	121	166	59	140	130	30	105	156	80	117	125	23	4	5	-115	0	-4	-120	-5	-6	34	5	7	50
110.1	0	119	165	60	138	129	31	103	154	80	117	123	24	4	4	-116	0	-1	-121	-4	-6	34	5	8	48
110.223	0	119	164	59	139	130	32	102	154	79	117	121	24	4	4	-116	-1	-1	-121	-5	-6	33	4	9	48
110.346	0	118	165	60	139	130	32	102	153	79	117	122	23	4	4	-116	0	-2	-121	-5	-6	34	4	9	49
110.469	0	117	165	59	140	130	32	101	153	80	116	122	25	4	4	-114	-1	-3	-118	-5	-6	34	4	8	49
110.592	0	117	163	60	140	130	31	100	152	79	117	123	24	5	5	-116	0	-3	-118	-5	-6	35	4	7	48
110.715	0	117	162	58	141	131	32	101	151	78	118	123	23	4	4	-116	0	-3	-119	-5	-6	34	4	8	49
110.838	0	118	163	58	141	133	31	102	152	76	119	125	25	4	5	-114	-1	-3	-120	-6	-5	34	4	8	51
110.961	0	119	163	59	142	131	31	101	151	77	118	124	24	5	4	-115	0	-3	-119	-6	-6	35	4	7	48
111.084	0	118	163	59	141	131	32	102	151	79	118	124	23	4	5	-115	0	-3	-120	-5	-6	34	4	8	49
111.206	0	117	164	59	140	130	32	102	152	79	118	124	24	5	4	-117	0	-3	-119	-5	-6	34	5	7	49
111.329	0	117	163	59	141	131	31	101	152	78	117	123	25	3	5	-115	0	-3	-118	-5	-6	34	4	8	49
111.452	0	117	165	59	141	132	32	101	153	78	118	124	24	5	5	-114	0	-3	-117	-5	-6	35	5	7	50
111.575	0	117	165	59	141	133	32	101	153	78	118	125	23	4	5	-114	0	-4	-118	-6	-6	35	5	8	50
111.698	0	117	164	60	142	132	31	100	154	78	118	125	24	5	4	-116	0	-3	-119	-5	-6	34	5	8	50
111.821	0	117	162	60	145	132	33	100	150	78	120	124	23	3	4	-116	0	-3	-120	-5	-5	34	4	8	49
111.944	0	118	162	59	145	133	30	102	150	78	121	126	24	4	4	-115	0	-4	-117	-5	-6	34	4	8	49
112.067	0	118	165	60	143	132	32	101	152	78	119	124	24	5	4	-115	-1	-3	-118	-5	-6	34	4	8	50
112.189	0	117	164	59	143	134	33	101	153	79	118	125	24	4	5	-116	0	-3	-118	-6	-7	34	4	9	50
112.312	0	117	166	59	142	134	32	102	153	76	119	125	23	4	3	-114	0	-3	-118	-6	-6	34	5	8	51
112.435	0	116	165	58	142	135	32	99	153	75	119	126	24	4	4	-113	-1	-3	-118	-6	-6	35	4	8	50
112.558	0	114	165	58	142	134	32	98	153	77	118	126	24	3	4	-114	0	-3	-119	-4	-6	36	4	8	51
112.681	0	113	164	58	144	134	33	98	151	77	120	126	24	4	4	-116	0	-3	-119	-5	-7	35	5	8	50
112.804	0	112	164	58	144	134	32	97	151	77	120	126	24	3	4	-114	0	-3	-119	-4	-6	35	5	8	50
112.927	0	113	163	58	145	135	32	97	150	75	120	126	24	5	4	-114	0	-4	-117	-5	-6	36	4	8	50
113.05	0	111	164	57	146	137	32	96	153	75	122	128	23	5	5	-114	0	-3	-118	-4	-7	38	5	7	51
113.172	0	113	162	54	148	138	32	96	151	75	124	129	22	4	4	-115	0	-3	-119	-5	-6	37	4	8	52
113.295	0	113	165	54	146	138	31	97	154	72	123	130	23	4	5	-113	-1	-3	-117	-4	-6	38	4	8	53
113.418	0	112	166	54	145	138	32	97	155	72	120	130	23	5	4	-114	-1	-3	-119	-5	-5	39	5	8	51
113.541	0	111	166	53	145	137	32	97	153	73	122	129	23	4	4	-116	0	-4	-120	-5	-6	39	4	9	50
113.664	0	112	166	53	146	137	32	96	155	73	122	129	23	4	4	-116	0	-4	-120	-5	-6	38	4	8	51
113.787	0	112	166	53	144	137	32	97	155	72	121	129	23	4	4	-113	0	-2	-119	-4	-5	39	5	9	50
113.91	0	112	167	51	147	139	32	97	155	71	122	130	23	4	4	-113	-1	-3	-119	-6	-7	40	5	7	51
114.033	0	111	168	51	147	140	33	96	156	71	123	131	22	4	4	-115	0	-3	-120	-5	-6	42	4	8	52
114.156	0	111	168	51	147	140	31	96	156	71	123	132	23	4	4	-115	-1	-3	-121	-6	-6	40	5	8	52
114.278	0	111	167	50	147	139	30	97	156	72	123	131	23	4	4	-115	-1	-3	-121	-5	-7	41	5	8	51
114.401	0	111	167	50	147	138	32	97	155	71	123	131	23	4	4	-115	0	-3	-120	-5	-6	41	5	8	51
114.524	0	112	168	51	148	139	31	97	156	72	123	132	22	4	5	-116	0	-3	-120	-5	-6	41	4	8	51
114.647	0	112	167	50	147	140	31	97	157	72	123	132	23	4	5	-115	0	-3	-121	-5	-6	41	4	7	51
114.77	0	111	168	49	147	141	32	97	158	70	124	134	22	4	5	-113	0	-3	-120	-5	-6	41	5	8	52
114.893	0	112	168	49	147	142	31	97	158	69	123	135	22	4	5	-113	0	-3	-119	-5	-6	43	5	7	52
115.016	0	112	169	49	148	141	31	98	157	72	123	132	23	5	4	-115	0	-3	-122	-5	-6	43	4	8	50
115.139	0	113	167	48	148	139	32	98	155	71	124	132	23	4	5	-117	0	-4	-123	-6	-7	41	4	8	50
115.261	0	114	167	48	147	139	31	98	157	71	123	131	23	4	4	-115	0	-3	-122	-5	-7	42	5	8	50
115.384	0	113	168	49	147	139	32	99	156	70	124	133	23	5	4	-114	0	-3	-120	-5	-6	43	4	8	51
115.507	0	113	168	48	147	141	32	98	158	71	123	133	22	4	5	-115	0	-3	-121	-4	-7	42	4	9	52
115.63	0	113	169	47	148	141	32	98	158	69	123	134	23	4	4	-115	0	-4	-121	-5	-6	42	5	7	51
115.753	0	114	170	47	147	143	31	98	159	69	124	135	22	4	5	-112	0	-4	-120	-5	-6	44	4	8	52
115.876	0	114	169	48	148	141	31	99	158	70	123	133	24	4	5	-115	-1	-3	-121	-5	-7	44	4	9	50
115.999	0	114	168	49	146	140	32	99	157	72	123	133	23	3	5	-116	0	-4	-123	-5	-7	43	4	8	50
116.122	0	113	168	49	146	139	32	99	158	72	123	133	23	4	5	-116	0	-3	-122	-5	-6	42	5	8	51
116.244	0	112	168	48	146	140	31	99	157	71	123	133	23	4	5	-116	0	-4	-121	-5	-6	42	5	9	50
116.367	0	113	168	49	147	141	32	98	157	70	123	133	23	4	5	-113	0	-4	-121	-5	-7	42	4	8	51
116.49	0	113	167	47	149	141	33	98	157	71	123	134	22	4	4	-115	0	-3	-121	-5	-6	43	4	8	51
116.613	0	114	168	46	148	143	33	99	158	69	124	135	23	4	5	-115	0	-3	-121	-5	-7	43	4	8	51
116.736	0	114	168	48	148	142	31	99	158	70	124	135	24	5	5	-114	0	-3	-122	-4	-6	43	4	7	51
116.859	0	113	168	48	146	141	33	98	158	71	124	134	23	4	4	-115	0	-3	-122	-5	-6	43	4	8	51
116.982	0	113	168	48	146	141	32	98	158	70	123	134	23	4	4	-116	0	-3	-123	-4	-7	44	5	8	50
117.105	0	112	169	47	147	141	32	97	158	70	124	133	24	4	4	-116	0	-3	-122	-5	-7	42	4	8	50
117.228	0	112	169	46	147	142	32	97	158	68	123	134	23	4	5	-113	0	-3	-120	-5	-7	44	5	8	51
117.35	0	112	170	44	147	143	32	98	159	67	122	135	23	4	4	-113	0	-3	-120	-4	-6	46	4	8	51
117.473	0	111	170	44	147	143	34	98	160	66	123	137	22	5	5	-114	0	-3	-120	-6	-7	45	5	8	52
117.596	0	111	169	43	147	144	32	96	159	66	123	136	23	4	5	-114	0	-4	-120	-4	-7	46	5	8	52
117.719	0	112	169	42	148	143	32	97	157	66	125	137	23	4	5	-114	0	-4	-122	-5	-7	46	4	7	50
117.842	0	112	169	44	146	142	32	97	158	67	123	135	24	5	4	-114	0	-4	-121	-5	-7	46	4	9	51
117.965	0	111	169	43	146	143	34	96	158	68	124	135	22	4	5	-116	0	-4	-123	-4	-7	46	4	9	50
118.088	0	111	169	42	147	143	32	96	158	67	123	136	23	4	4	-116	0	-4	-121	-5	-7	46	4	8	50
118.211	0	111	169	42	147	143	32	97	158	65	124	137	23	4	4	-113	0	-3	-120	-5	-6	46	5	8	52
118.333	0	111	170	42	146	145	33	96	159	65	124	137	22	4	4	-113	0	-3	-120	-4	-7	48	5	8	51
118.456	0	112	169	43	147	145	32	97	158	66	125	137	24	4	4	-115	0	-3	-122	-5	-7	46	5	8	51
118.579	0	111	168	43	148	144	32	97	157	68	123	137	24	4	5	-116	0	-4	-123	-6	-7	46	5	9	50
118.702	0	111	167	43	148	143	32	97	156	67	125	136	24	5	4	-114	-1	-3	-122	-5	-6	46	4	7	50
118.825	0	111	164	43	148	143	32	96	152	67	126	136	23	3	5	-115	-1	-4	-122	-5	-7	46	5	8	50
118.948	0	112	167	43	148	145	32	97	155	67	125	137	23	4	5	-117	0	-4	-122	-5	-6	45	4	8	50
119.071	0	111	165	42	150	145	32	96	154	66	126	138	22	4	4	-115	-1	-4	-121	-5	-6	46	5	8	51
119.194	0	111	166	42	151	148	33	96	155	66	125	139	23	4	4	-113	0	-3	-119	-5	-6	46	5	7	51
119.316	0	112	169	45	150	148	31	96	158	68	125	140	24	4	5	-115	0	-4	-121	-5	-6	47	4	8	51
119.439	0	111	168	49	149	146	33	96	157	70	126	139	24	4	4	-118	0	-4	-124	-5	-7	44	5	9	50
119.562	0	111	168	50	148	143	32	95	157	72	124	137	23	4	4	-118	-1	-3	-123	-5	-5	43	4	8	50
119.685	0	110	168	50	147	144	33	96	157	72	124	135	23	3	4	-116	0	-2	-122	-5	-6	42	4	10	50
119.808	0	110	168	49	147	143	33	96	157	73	123	136	24	5	4	-115	0	-3	-120	-5	-6	42	5	8	50
119.931	0	110	169	48	148	144	33	96	157	72	123	137	23	3	4	-116	0	-3	-121	-5	-7	43	4	8	51
120.054	0	110	170	47	147	145	34	96	158	70	124	138	23	5	4	-114	-1	-4	-121	-5	-6	43	5	8	52
120.177	0	110	170	48	147	145	32	95	158	68	124	137	24	4	6	-112	0	-3	-120	-5	-7	43	5	8	51
120.3	0	110	167	48	147	144	32	95	156	70	124	137	25	4	4	-114	0	-2	-121	-4	-6	44	5	8	50
120.422	0	109	167	47	147	143	32	96	157	70	124	136	23	4	5	-116	0	-3	-123	-5	-5	43	4	8	50
120.545	0	110	170	46	147	144	32	95	158	69	122	135	23	4	5	-115	0	-3	-122	-5	-6	43	4	9	50
120.668	0	109	169	47	147	144	32	95	159	68	123	136	23	4	5	-113	0	-4	-120	-5	-6	45	4	8	51
120.791	0	110	170	44	147	145	32	96	158	68	124	137	23	5	4	-114	-1	-3	-120	-5	-6	45	5	8	51
120.914	0	111	171	46	148	146	32	96	158	68	124	137	22	4	5	-115	0	-4	-121	-5	-6	46	4	8	51
121.037	0	110	169	46	147	144	32	95	158	69	123	137	24	5	5	-116	-1	-3	-121	-4	-7	44	5	8	50
121.16	0	110	170	46	147	143	33	95	159	69	123	136	24	4	4	-113	0	-3	-121	-5	-5	44	4	8	50
121.283	0	111	170	47	148	144	32	96	158	69	124	137	23	4	4	-115	0	-3	-122	-5	-6	45	5	9	51
121.405	0	110	170	46	148	144	33	96	159	70	123	136	23	4	5	-115	0	-3	-122	-5	-6	45	5	8	51
121.528	0	111	170	46	148	145	32	96	160	68	124	138	23	4	5	-115	0	-3	-121	-6	-6	44	4	8	52
121.651	0	110	171	46	148	146	31	96	160	68	124	138	23	4	5	-112	0	-3	-121	-5	-6	45	4	8	51
121.774	0	112	170	47	146	144	32	96	159	70	123	138	23	4	5	-114	0	-3	-122	-5	-7	45	4	9	50
121.897	0	111	170	47	147	143	32	96	159	71	124	136	24	4	5	-116	0	-4	-123	-5	-6	44	5	8	51
122.02	0	111	170	47	147	143	32	97	158	70	123	136	23	5	4	-115	0	-4	-122	-4	-6	43	4	9	49
122.143	0	110	170	46	147	143	32	97	159	69	123	136	24	3	5	-113	-1	-3	-121	-5	-6	43	5	8	50
122.266	0	111	170	47	147	145	33	96	159	70	124	137	24	4	5	-114	0	-3	-120	-4	-7	45	4	8	50
122.388	0	111	170	47	148	145	33	96	159	69	124	137	23	5	5	-115	0	-4	-121	-4	-6	45	4	8	51
122.511	0	111	169	47	146	144	32	96	159	70	124	137	24	4	5	-115	0	-3	-123	-5	-6	43	5	8	51
122.634	0	111	169	47	147	143	33	96	158	71	123	136	23	5	5	-114	0	-4	-122	-6	-7	43	5	7	50
122.757	0	110	168	48	146	143	33	96	158	72	123	136	24	4	4	-115	0	-4	-122	-5	-6	44	4	8	50
122.88	0	111	167	48	147	143	33	96	157	71	124	135	23	4	3	-117	0	-3	-123	-5	-7	43	4	8	50
123.003	0	111	167	47	149	143	31	96	156	72	125	136	24	5	5	-115	0	-4	-122	-5	-7	42	5	7	50
123.126	0	111	167	48	148	145	32	96	157	70	125	137	23	4	4	-113	-1	-3	-121	-5	-7	43	4	8	51
123.249	0	111	168	50	148	144	32	96	158	71	124	137	23	4	4	-114	0	-4	-122	-5	-6	44	4	8	51
123.372	0	111	168	50	146	143	32	97	157	72	123	136	24	3	5	-116	0	-4	-124	-4	-6	42	4	9	50
123.494	0	111	169	50	147	142	33	96	157	72	123	135	24	4	5	-116	0	-3	-123	-5	-7	42	3	8	50
123.617	0	109	168	51	146	143	32	96	157	71	123	134	24	4	4	-114	0	-3	-122	-5	-6	41	5	8	50
123.74	0	111	168	50	147	143	32	96	156	72	123	135	24	4	4	-115	-1	-3	-122	-6	-6	41	5	9	50
123.863	0	111	168	51	147	142	33	96	157	73	124	135	23	4	4	-116	0	-3	-122	-5	-6	41	5	8	51
123.986	0	110	169	51	147	143	31	96	156	72	123	136	23	4	4	-114	0	-4	-122	-5	-8	41	4	8	51
124.109	0	110	168	52	146	143	32	96	155	73	122	134	23	4	5	-114	-1	-2	-122	-4	-6	41	4	9	50
124.232	0	110	167	52	146	141	32	95	156	74	122	134	23	4	4	-116	0	-3	-123	-5	-7	41	5	8	50
124.355	0	109	166	53	147	140	32	95	156	74	122	133	23	4	4	-117	0	-3	-123	-4	-6	39	4	8	50
124.477	0	108	168	52	145	140	32	95	157	74	123	134	25	5	5	-115	-1	-3	-121	-5	-7	40	5	9	51
124.6	0	107	167	53	144	140	33	94	158	74	122	133	24	3	5	-114	-1	-3	-120	-4	-6	41	4	8	51
124.723	0	107	168	55	145	141	32	93	158	75	121	134	24	4	4	-114	-1	-3	-122	-5	-6	40	5	8	50
124.846	0	108	167	56	145	140	33	94	157	77	122	130	23	4	4	-116	0	-3	-123	-5	-7	38	4	10	50
124.969	0	108	167	57	145	139	31	95	156	76	121	130	24	4	4	-115	0	-2	-123	-4	-7	37	3	9	50
125.092	0	109	165	56	147	138	33	95	154	77	123	129	22	4	5	-115	0	-2	-122	-5	-7	37	5	9	50
125.215	0	110	167	57	145	138	32	95	155	77	121	131	23	4	4	-115	0	-3	-122	-4	-6	37	5	8	50
125.338	0	109	168	56	145	138	32	95	155	75	122	131	23	4	4	-116	0	-4	-121	-5	-6	37	4	8	51
125.46	0	109	167	57	145	139	32	95	156	75	122	131	23	4	5	-113	0	-3	-121	-5	-6	38	4	8	52
125.583	0	109	167	58	144	138	32	95	156	77	121	130	23	4	4	-114	-1	-3	-122	-4	-6	38	3	9	50
125.706	0	108	166	59	143	138	33	95	155	79	121	128	23	4	4	-115	0	-1	-124	-5	-6	36	4	10	50
125.829	0	109	166	60	143	138	33	95	154	78	120	126	22	4	5	-118	0	-2	-123	-5	-6	35	4	10	50
125.952	0	108	166	59	144	137	32	94	154	79	120	127	23	4	5	-115	-1	-2	-122	-5	-6	35	4	9	51
126.075	0	109	165	59	147	136	32	94	152	78	123	129	23	4	5	-114	0	-4	-120	-5	-6	35	5	7	50
126.198	0	110	165	59	147	138	30	95	153	77	124	130	23	4	4	-114	-1	-4	-121	-5	-7	36	5	8	51
126.321	0	109	164	60	148	138	31	96	152	79	123	130	23	4	4	-116	0	-3	-123	-4	-6	35	4	8	51
126.444	0	110	165	61	144	137	32	94	154	79	121	128	22	4	4	-115	0	-2	-121	-5	-6	35	4	9	50
126.566	0	109	166	62	144	136	33	95	153	79	121	126	24	4	5	-114	0	-1	-122	-4	-6	34	5	9	50
126.689	0	110	165	62	144	137	32	95	153	80	120	126	23	4	4	-115	0	-2	-122	-5	-6	34	4	10	50
126.812	0	110	165	61	145	136	32	95	153	80	121	128	23	4	4	-116	0	-4	-121	-5	-6	33	5	8	50
126.935	0	110	167	61	144	137	32	95	155	78	121	129	24	5	5	-114	0	-3	-119	-5	-6	34	4	8	51
127.058	0	110	166	62	145	137	31	95	154	78	121	129	24	4	5	-112	0	-3	-119	-5	-6	35	4	8	51
127.181	0	110	166	63	145	139	32	96	153	79	121	127	23	4	4	-114	0	-2	-122	-5	-6	34	5	10	50
127.304	0	110	165	62	143	136	33	95	152	81	122	125	23	4	4	-115	-1	-2	-123	-5	-6	33	4	9	50
127.427	0	109	165	61	144	135	33	95	152	81	121	127	23	4	4	-114	0	-3	-120	-5	-5	33	4	8	50
127.549	0	110	165	63	145	135	32	95	153	79	121	127	24	4	4	-113	0	-4	-120	-4	-6	34	4	8	50
127.672	0	110	166	62	145	136	33	95	154	78	121	128	23	4	4	-114	-1	-4	-119	-5	-7	34	3	8	51
127.795	0	110	165	61	146	136	33	95	154	78	121	128	23	4	5	-114	-1	-3	-119	-6	-6	33	5	8	51
127.918	0	111	166	62	145	138	30	95	154	78	120	127	24	4	4	-112	0	-3	-121	-4	-7	34	5	9	51
128.041	0	110	166	63	144	137	32	94	154	79	121	125	22	5	5	-113	0	-2	-121	-5	-7	33	5	11	51
128.164	0	110	166	63	144	135	32	95	154	80	121	127	23	3	4	-115	0	-4	-121	-5	-7	33	4	8	51
128.287	0	110	166	62	144	136	32	95	155	79	120	128	24	3	5	-114	0	-4	-121	-4	-6	33	4	8	51
128.41	0	111	166	62	144	137	32	95	154	79	121	128	24	5	4	-113	0	-3	-120	-6	-6	34	4	8	51
128.532	0	110	167	61	145	138	32	95	155	78	121	129	24	4	4	-112	0	-3	-119	-4	-6	34	4	8	52
128.655	0	110	166	62	146	137	30	96	154	78	121	128	23	4	5	-113	0	-3	-121	-5	-6	35	4	8	51
128.778	0	110	166	61	145	137	32	95	154	80	120	127	23	5	4	-115	0	-2	-122	-5	-7	34	5	9	50
128.901	0	110	165	62	144	136	32	95	153	79	120	126	23	4	5	-113	0	-2	-121	-5	-7	34	4	10	51
129.024	0	110	166	63	145	137	32	95	153	79	121	126	23	4	4	-114	0	-2	-120	-5	-6	35	5	9	50
129.147	0	110	166	62	144	137	32	95	155	79	120	127	23	4	4	-115	0	-3	-120	-5	-6	34	4	8	51
129.27	0	111	168	60	146	137	32	95	156	78	121	128	23	4	5	-114	-1	-3	-120	-5	-7	33	4	8	51
129.393	0	110	168	60	145	138	31	96	157	77	121	129	23	4	5	-111	0	-2	-119	-5	-6	34	4	8	52
129.516	0	111	166	61	146	138	32	95	155	78	122	127	23	4	4	-113	0	-2	-122	-5	-6	35	4	9	52
129.638	0	111	166	62	145	137	32	96	154	80	122	128	23	4	4	-115	0	-3	-121	-5	-7	34	5	8	50
129.761	0	110	166	62	145	136	33	96	155	80	122	128	22	4	5	-115	-1	-3	-122	-5	-6	33	5	9	51
129.884	0	111	166	61	145	137	33	96	156	80	121	128	23	4	5	-113	0	-3	-120	-5	-6	33	5	8	51
130.007	0	111	167	62	145	138	32	97	156	79	122	129	23	4	5	-113	0	-3	-119	-5	-6	35	4	8	51
130.13	0	111	168	60	146	139	33	96	156	79	122	130	23	4	4	-113	0	-4	-119	-5	-6	35	5	8	52
130.253	0	111	168	61	145	138	31	96	156	79	121	129	23	4	5	-114	0	-3	-121	-5	-6	34	5	8	52
130.376	0	110	166	62	145	138	32	96	156	79	121	128	23	4	4	-114	0	-2	-121	-4	-6	34	4	10	51
130.499	0	110	166	63	145	138	32	96	156	81	121	126	22	5	4	-113	0	-2	-123	-5	-6	34	4	10	50
130.621	0	111	167	63	144	137	33	95	156	81	120	127	22	4	5	-116	0	-2	-122	-5	-7	33	5	9	51
130.744	0	111	168	62	145	137	31	96	156	80	122	129	23	4	4	-114	0	-3	-120	-4	-6	33	5	8	50
130.867	0	110	167	61	145	138	32	96	156	79	121	130	23	3	4	-112	-1	-4	-119	-5	-7	35	4	8	51
130.99	0	111	167	61	145	138	31	96	157	78	122	130	23	4	5	-112	0	-3	-120	-5	-8	35	4	7	51
131.113	0	111	167	62	145	138	32	97	156	79	121	128	23	4	5	-115	0	-2	-122	-5	-7	34	3	9	50
131.236	0	111	167	60	146	137	32	95	155	80	122	129	23	4	4	-114	-1	-3	-122	-6	-7	34	5	9	50
131.359	0	112	168	61	145	138	33	96	156	79	121	130	24	4	5	-112	0	-3	-120	-5	-6	34	4	8	50
131.482	0	111	168	61	145	138	32	96	156	80	122	130	23	4	4	-114	0	-4	-120	-5	-6	35	4	8	50
131.604	0	111	168	61	146	139	32	96	157	78	122	130	23	4	5	-114	0	-3	-120	-5	-6	35	4	8	51
131.727	0	112	169	59	146	139	31	96	157	76	122	130	23	4	4	-113	0	-4	-120	-5	-6	36	4	8	52
131.85	0	112	168	60	145	139	32	96	157	77	122	130	24	4	5	-113	-1	-3	-121	-5	-7	35	4	9	50
131.973	0	111	168	61	146	138	32	97	156	79	122	130	24	4	4	-114	0	-3	-122	-5	-6	35	4	9	49
132.096	0	111	167	60	144	138	33	96	156	80	121	130	23	4	4	-115	0	-3	-122	-4	-6	35	5	8	50
132.219	0	111	168	60	146	139	32	97	156	79	122	130	24	5	5	-114	0	-3	-121	-4	-6	34	4	8	51
132.342	0	111	167	60	146	139	32	96	157	77	121	130	24	4	5	-113	-1	-3	-120	-4	-7	34	5	8	51
132.465	0	112	167	60	146	140	32	96	156	78	122	132	24	4	4	-114	-1	-3	-120	-5	-6	37	3	8	51
132.588	0	112	168	60	145	139	32	97	156	78	122	131	23	4	4	-115	0	-3	-123	-5	-7	35	4	9	51
132.71	0	112	166	61	145	139	32	96	154	80	121	128	23	4	4	-114	-1	-2	-122	-4	-6	35	4	10	50
132.833	0	111	166	62	145	137	32	97	155	80	122	128	25	4	4	-113	0	-3	-122	-5	-6	34	5	8	50
132.956	0	111	165	62	146	138	33	96	154	81	122	128	23	4	4	-115	0	-2	-122	-4	-5	33	5	10	49
133.079	0	111	166	62	145	138	33	95	155	80	121	129	23	3	5	-115	0	-3	-120	-5	-6	33	4	9	51
133.202	0	111	167	61	146	138	32	97	155	79	122	129	24	4	4	-113	0	-3	-119	-4	-6	33	4	8	50
133.325	0	111	166	61	146	139	31	96	155	78	121	130	24	4	4	-112	0	-3	-119	-5	-6	34	5	9	51
133.448	0	112	166	62	145	138	33	96	153	80	122	128	24	4	4	-115	-1	-3	-121	-4	-6	33	3	10	50
133.571	0	111	165	63	145	137	33	96	152	81	121	127	25	5	5	-116	0	-3	-122	-4	-6	33	4	10	49
133.693	0	110	164	63	145	137	34	95	152	81	121	127	24	5	5	-114	0	-2	-121	-4	-7	32	4	9	49
133.816	0	111	164	64	145	136	35	95	152	80	121	128	24	3	4	-113	0	-3	-119	-5	-6	33	6	8	50
133.939	0	111	165	63	146	137	33	96	152	80	121	128	24	4	5	-114	0	-4	-119	-5	-6	33	4	9	51
134.062	0	111	165	63	145	138	33	97	154	80	121	129	25	4	4	-114	0	-3	-119	-5	-7	32	5	8	50
134.185	0	111	166	63	144	137	32	95	154	79	121	129	25	4	5	-112	0	-4	-119	-5	-6	32	5	8	50
134.308	0	112	164	63	145	137	33	95	152	81	121	128	24	5	5	-113	0	-3	-121	-5	-6	32	4	8	50
134.431	0	111	164	64	145	137	34	96	152	81	121	127	24	4	4	-113	-1	-3	-120	-5	-6	32	5	9	49
134.554	0	111	163	63	146	135	34	96	151	82	122	128	24	4	4	-115	0	-3	-120	-5	-6	32	5	8	50
134.676	0	111	163	63	145	136	33	96	152	80	122	128	25	4	4	-112	0	-3	-119	-5	-6	32	5	9	50
134.799	0	111	165	64	146	137	34	96	153	80	122	129	24	4	5	-113	0	-4	-118	-5	-6	32	5	8	50
134.922	0	111	163	62	147	137	33	96	152	80	122	128	24	4	5	-114	0	-3	-118	-5	-5	34	4	8	51
135.045	0	111	164	62	146	138	32	96	153	78	122	130	24	4	4	-113	0	-3	-120	-5	-6	33	4	7	52
135.168	0	112	164	62	146	137	33	96	151	79	122	129	24	4	4	-113	0	-3	-119	-4	-6	33	4	8	49
135.291	0	111	163	64	145	137	33	96	151	79	122	129	24	4	5	-114	0	-4	-120	-5	-7	34	4	9	51
135.414	0	112	164	62	146	137	32	96	152	80	123	129	25	4	4	-114	0	-4	-120	-5	-7	33	4	8	51
135.537	0	111	166	62	145	138	33	96	153	79	122	130	25	4	4	-114	-1	-3	-118	-5	-6	33	4	8	50
135.66	0	111	166	62	146	138	32	96	154	77	122	130	24	4	5	-111	-1	-4	-118	-5	-6	34	5	8	50
135.782	0	111	167	60	146	140	32	97	154	78	122	130	23	4	4	-113	0	-3	-118	-4	-6	35	4	8	50
135.905	0	111	165	61	146	139	32	98	155	78	123	131	24	4	4	-114	0	-3	-120	-5	-6	34	5	8	51
136.028	0	112	165	60	145	139	33	97	154	79	122	131	23	4	4	-114	0	-4	-120	-5	-6	34	5	8	51
136.151	0	111	166	60	146	138	32	97	155	77	123	130	25	4	5	-113	0	-3	-120	-4	-6	34	4	8	51
136.274	0	112	167	60	145	139	32	97	155	78	122	131	24	4	4	-114	-1	-4	-120	-5	-6	35	5	8	50
136.397	0	112	167	60	146	139	32	97	155	78	122	132	24	4	4	-115	-1	-3	-119	-5	-7	35	4	8	50
136.52	0	112	167	58	146	140	31	97	156	76	123	132	24	5	5	-113	0	-3	-119	-5	-7	35	4	8	50
136.643	0	113	168	58	147	140	32	97	155	76	123	132	23	5	5	-111	-1	-3	-118	-5	-6	37	5	8	51
136.765	0	112	167	59	146	140	32	98	156	77	123	132	24	4	5	-114	0	-3	-120	-5	-7	37	4	8	50
136.888	0	111	167	59	145	138	32	97	154	78	122	130	23	4	5	-116	0	-3	-123	-5	-7	36	5	8	50
137.011	0	112	166	59	145	139	33	97	155	78	122	129	23	5	4	-115	-1	-3	-121	-4	-6	35	4	9	49
137.134	0	112	167	59	145	138	33	97	155	78	121	130	24	4	5	-113	-1	-3	-120	-5	-6	35	4	8	50
137.257	0	112	167	61	146	139	33	97	155	78	122	130	24	5	4	-114	0	-4	-120	-6	-7	36	4	8	49
137.38	0	111	166	60	146	139	33	98	156	77	122	132	24	4	4	-115	-1	-3	-119	-5	-6	35	5	8	50
137.503	0	112	167	59	146	140	32	98	156	77	122	131	24	4	4	-113	0	-3	-119	-5	-6	36	4	8	51
137.626	0	112	167	60	146	138	32	98	155	78	123	131	24	4	4	-113	0	-4	-120	-5	-7	35	5	8	51
137.748	0	112	165	61	145	139	33	98	154	80	122	128	24	5	4	-114	-1	-1	-122	-5	-6	34	4	10	48
137.871	0	111	165	62	145	138	34	97	154	81	121	128	24	4	5	-116	0	-1	-121	-5	-6	34	4	10	49
137.994	0	111	165	62	145	137	33	97	154	81	121	128	24	4	5	-115	-1	-2	-120	-6	-6	34	4	9	50
138.117	0	112	165	63	145	137	33	96	153	81	121	129	25	4	4	-114	0	-3	-119	-5	-6	34	4	8	51
138.24	0	111	165	63	145	139	34	96	153	80	122	130	25	5	5	-115	0	-4	-118	-5	-6	33	5	9	49
138.363	0	111	165	62	145	139	33	96	153	80	123	130	25	4	5	-115	0	-3	-119	-4	-6	33	4	7	51
138.486	0	111	164	64	146	137	34	96	152	80	122	129	25	3	4	-113	0	-3	-120	-5	-6	33	4	8	49
138.609	0	111	164	63	146	137	33	97	151	81	121	127	24	4	4	-114	0	-1	-119	-5	-7	32	4	10	48
138.732	0	111	163	63	145	136	34	96	151	82	121	126	25	4	5	-114	0	-2	-120	-4	-6	32	4	9	49
138.854	0	110	163	64	144	135	34	96	150	82	122	128	25	4	5	-114	0	-3	-120	-4	-7	31	5	8	50
138.977	0	111	164	63	145	136	34	95	150	81	121	128	25	4	4	-112	-1	-3	-117	-5	-5	32	5	8	50
139.1	0	110	162	63	145	136	34	95	150	79	122	128	25	4	6	-112	0	-3	-117	-4	-6	32	4	8	50
139.223	0	111	163	63	146	137	33	96	151	79	122	129	25	4	4	-113	-1	-3	-117	-4	-6	34	5	8	50
139.346	0	111	163	65	146	136	33	96	151	80	121	128	24	4	4	-114	-1	-3	-119	-5	-6	32	5	8	50
139.469	0	111	162	64	145	138	34	96	150	80	121	126	25	4	4	-113	0	-1	-120	-5	-6	33	5	10	49
139.592	0	110	162	65	145	135	33	96	150	80	121	126	24	4	5	-112	-1	-2	-119	-5	-5	32	4	9	50
139.715	0	110	163	64	144	135	33	96	150	80	121	126	24	4	5	-114	0	-3	-119	-6	-5	33	4	9	50
139.837	0	111	163	64	144	135	33	96	152	79	121	128	25	4	3	-114	0	-3	-117	-5	-6	32	4	8	50
139.96	0	111	164	64	145	136	33	96	151	78	121	127	25	5	5	-113	0	-3	-116	-4	-7	32	4	8	49
140.083	0	110	164	64	146	136	32	96	151	78	122	128	25	5	5	-111	0	-3	-117	-4	-6	33	5	9	51
140.206	0	111	163	64	145	136	34	95	150	79	121	127	24	5	5	-113	0	-3	-119	-6	-6	33	4	8	50
140.329	0	111	163	64	145	136	34	96	151	80	121	124	24	4	4	-114	-1	-1	-119	-4	-6	32	4	10	49
140.452	0	110	163	63	144	134	34	95	150	80	120	126	25	4	4	-113	0	-3	-118	-4	-5	32	5	8	50
140.575	0	111	163	65	144	135	33	96	151	79	121	126	25	5	4	-112	0	-3	-117	-5	-6	33	4	8	49
140.698	0	110	164	62	145	135	33	96	151	79	121	126	25	4	5	-113	0	-4	-118	-5	-6	33	5	8	50
140.82	0	111	163	62	145	136	33	96	152	79	122	128	25	5	4	-114	-1	-3	-118	-5	-6	32	4	8	51
140.943	0	111	165	63	145	137	32	95	153	77	121	128	24	4	4	-111	0	-2	-117	-5	-6	34	4	8	51
141.066	0	111	164	63	144	136	33	96	152	79	121	128	23	4	5	-113	0	-4	-119	-5	-5	34	4	9	50
141.189	0	111	163	64	144	136	33	95	151	80	120	126	24	4	4	-114	0	-2	-120	-4	-5	34	5	10	49
141.312	0	111	164	63	144	136	33	96	150	81	120	125	24	4	4	-114	0	-3	-119	-5	-6	33	5	9	49
141.435	0	111	164	63	144	135	33	95	152	80	120	125	24	4	5	-113	0	-2	-117	-4	-6	33	4	9	49
141.558	0	111	163	63	144	135	33	96	151	80	122	127	25	4	4	-113	0	-3	-117	-4	-6	33	4	9	49
141.681	0	111	163	63	145	136	33	96	151	79	121	128	24	3	4	-114	-1	-3	-118	-5	-6	33	5	7	50
141.804	0	111	164	62	145	136	32	95	152	77	121	128	24	3	5	-113	0	-3	-118	-5	-6	33	5	8	51
141.926	0	111	163	63	145	136	32	96	152	78	121	128	24	4	5	-112	-1	-3	-119	-5	-5	34	4	9	50
142.049	0	111	164	63	144	137	33	96	152	79	120	125	25	5	4	-114	0	-1	-120	-5	-5	34	4	10	49
142.172	0	111	163	63	145	136	34	97	150	80	122	124	24	3	4	-116	0	-1	-120	-5	-7	33	5	11	49
142.295	0	111	163	62	144	135	34	95	151	79	121	126	24	4	4	-115	-1	-3	-119	-5	-6	34	5	8	49
142.418	0	111	164	63	145	136	33	96	151	78	121	127	25	4	4	-113	0	-3	-117	-4	-6	33	3	8	50
142.541	0	111	165	62	146	136	33	96	152	78	121	127	24	5	5	-113	0	-3	-117	-4	-6	33	4	8	50
142.664	0	111	165	61	146	138	33	96	153	77	121	129	23	3	5	-113	0	-3	-117	-5	-6	34	4	8	50
142.787	0	112	165	60	146	138	32	97	153	76	121	129	24	4	5	-114	-1	-3	-119	-5	-6	35	4	8	52
142.909	1	111	165	61	146	137	33	97	152	77	122	129	24	4	5	-112	0	-4	-119	-5	-6	34	5	9	49
143.032	0	111	164	61	145	138	33	96	153	78	121	128	24	4	4	-115	0	-2	-120	-6	-6	34	4	9	49
143.155	0	111	164	60	145	136	33	96	152	78	122	129	25	4	4	-115	-1	-3	-120	-5	-7	34	4	7	50
143.278	0	111	165	60	145	137	32	96	153	77	122	130	25	5	4	-114	0	-3	-118	-5	-6	35	4	7	50
143.401	0	111	165	60	145	138	32	96	153	76	122	129	25	5	4	-112	0	-4	-117	-5	-7	35	4	8	50
143.524	0	111	166	59	146	139	33	96	153	76	121	131	23	4	4	-113	0	-3	-118	-6	-5	37	4	9	51
143.647	0	112	166	58	147	140	32	97	154	75	122	131	23	4	4	-114	0	-3	-119	-5	-6	36	4	8	51
143.77	0	112	164	58	147	139	33	96	152	76	122	130	24	3	4	-114	0	-2	-120	-5	-6	36	5	8	50
143.892	0	112	164	58	146	137	32	97	153	76	122	130	24	4	4	-113	-1	-3	-119	-5	-6	35	4	7	50
144.015	0	112	165	58	146	138	33	97	153	76	123	130	24	5	4	-114	0	-3	-120	-5	-6	36	5	9	51
144.138	0	113	165	58	145	140	33	97	154	76	121	131	24	4	4	-116	0	-4	-119	-5	-6	36	5	8	51
144.261	0	112	166	57	146	140	32	98	154	74	124	131	24	4	4	-114	0	-3	-119	-5	-7	37	4	8	50
144.384	0	112	166	55	146	141	32	97	154	74	123	131	23	4	4	-112	0	-4	-118	-5	-7	38	5	8	51
144.507	0	112	167	56	147	141	32	97	156	73	123	133	24	4	5	-113	0	-2	-119	-4	-5	39	4	8	51
144.63	0	113	167	56	147	140	32	97	155	74	123	132	23	4	4	-115	0	-3	-122	-4	-6	38	5	7	51
144.753	0	112	166	56	145	139	32	97	154	75	122	131	24	4	5	-115	-1	-4	-121	-4	-5	37	4	8	50
144.876	0	112	165	57	146	141	33	98	155	75	123	131	23	4	5	-114	0	-2	-120	-5	-6	38	4	9	50
144.998	0	112	165	57	146	138	33	97	154	76	122	132	24	4	4	-115	0	-4	-120	-6	-6	37	5	8	50
145.121	0	112	166	57	147	140	33	98	154	76	122	132	23	5	4	-115	0	-3	-120	-5	-6	37	5	8	50
145.244	0	113	167	56	146	140	32	98	155	74	123	132	24	5	5	-113	0	-4	-119	-5	-6	38	5	9	51
145.367	0	112	167	55	147	141	32	98	155	74	123	132	24	4	4	-112	-1	-3	-118	-5	-6	38	5	8	50
145.49	0	112	167	56	146	142	31	98	156	74	123	134	24	4	4	-114	-1	-4	-120	-6	-7	40	3	8	51
145.613	0	112	166	56	146	141	33	98	156	76	123	133	24	4	4	-115	0	-3	-122	-5	-6	38	4	8	50
145.736	0	112	166	55	146	140	33	97	154	75	123	132	23	4	4	-115	0	-3	-121	-5	-6	38	5	8	50
145.859	0	112	166	56	146	139	33	98	155	75	123	132	23	4	5	-114	0	-4	-120	-5	-6	38	4	7	50
145.981	0	112	166	57	146	140	33	97	155	76	122	132	25	4	5	-115	0	-3	-120	-5	-7	37	5	8	51
146.104	0	112	167	55	147	140	33	97	156	74	122	131	24	4	4	-115	-1	-3	-120	-5	-6	37	4	8	50
146.227	0	112	166	55	146	141	32	98	156	73	123	132	24	4	4	-113	0	-3	-119	-5	-6	38	4	8	50
146.35	0	112	165	54	148	141	32	98	153	72	125	132	23	4	5	-113	0	-3	-118	-5	-7	39	5	9	51
146.473	0	112	166	55	147	141	31	97	155	74	124	134	24	5	4	-114	0	-3	-120	-5	-6	39	5	7	50
146.596	0	111	166	55	148	141	33	97	155	74	123	133	23	4	5	-116	-1	-3	-121	-5	-6	38	4	8	51
146.719	0	112	166	54	146	140	33	97	155	74	123	132	25	4	5	-114	0	-3	-120	-5	-7	39	4	9	50
146.842	0	112	166	56	146	140	33	97	155	74	123	133	24	4	5	-114	0	-3	-119	-4	-6	39	4	9	49
146.964	0	112	167	55	146	140	32	98	156	74	123	132	24	4	4	-115	0	-3	-119	-5	-6	40	5	8	51
147.087	0	112	167	53	147	141	32	97	156	74	123	133	24	4	4	-115	0	-3	-120	-5	-7	39	3	8	51
147.21	0	112	167	53	145	142	33	97	156	72	122	134	23	4	4	-112	0	-4	-118	-5	-6	40	4	9	51
147.333	0	112	168	52	147	142	31	98	156	71	123	135	24	5	5	-113	0	-3	-118	-5	-6	41	3	7	51
147.456	0	113	168	52	147	141	32	97	156	73	123	134	23	4	4	-115	0	-4	-121	-4	-7	40	4	8	51
147.579	0	112	165	53	147	141	32	97	154	73	124	132	23	4	5	-116	0	-3	-122	-5	-7	39	4	9	51
147.702	0	112	166	53	148	140	32	98	154	73	123	133	23	3	4	-114	0	-4	-121	-5	-6	40	5	8	50
147.825	0	112	167	53	147	141	32	98	156	72	123	133	24	3	5	-114	0	-3	-119	-5	-6	41	5	8	50
147.948	0	112	168	52	147	142	33	97	157	74	123	133	23	4	6	-115	-1	-3	-120	-5	-6	41	4	9	51
148.07	0	112	168	51	147	142	33	98	157	71	124	135	23	4	5	-115	0	-3	-120	-5	-6	41	5	8	51
148.193	0	112	168	51	146	144	32	97	157	70	123	136	23	4	5	-111	0	-4	-119	-5	-6	42	4	7	52
148.316	0	113	168	51	147	143	31	97	157	71	123	135	23	3	4	-114	0	-3	-120	-5	-6	42	4	8	50
148.439	0	113	167	51	147	141	32	97	156	73	123	134	23	4	4	-116	0	-4	-123	-5	-6	41	5	9	50
148.562	0	112	167	51	146	140	33	97	156	73	123	134	23	4	5	-115	0	-3	-122	-5	-6	40	4	8	50
148.685	0	112	168	52	146	142	32	98	157	71	122	133	23	4	5	-113	0	-3	-121	-4	-6	41	4	8	50
148.808	0	112	168	51	145	142	32	97	157	73	123	134	24	3	4	-115	0	-3	-119	-5	-7	42	4	8	51
148.931	0	112	168	51	146	142	32	97	159	73	123	135	23	4	5	-115	-1	-3	-121	-5	-6	41	4	8	51
149.053	0	111	169	51	147	143	33	97	158	70	122	135	23	5	5	-114	0	-5	-120	-6	-7	42	4	8	51
149.176	0	112	169	50	147	144	32	97	158	70	123	136	23	4	5	-112	0	-3	-121	-5	-7	42	4	8	51
149.299	0	112	168	51	146	142	32	98	158	72	123	135	23	4	4	-115	0	-3	-122	-5	-6	42	5	8	51
149.422	0	112	167	51	148	140	32	98	156	73	124	133	22	4	5	-116	0	-3	-124	-5	-6	41	4	8	50
149.545	0	112	167	52	147	140	32	98	156	72	123	133	23	4	4	-116	0	-3	-123	-5	-6	40	4	8	51
149.668	0	112	169	52	146	141	31	98	157	72	122	134	25	4	5	-114	0	-4	-121	-4	-6	41	5	8	51
149.791	0	112	168	51	147	142	32	97	157	72	123	134	23	4	4	-114	-1	-3	-120	-6	-6	41	4	8	51
149.914	0	112	169	50	147	143	32	97	158	72	124	135	23	4	5	-115	0	-3	-120	-5	-5	41	5	8	52
150.036	0	112	169	51	147	143	32	98	159	70	122	136	23	4	5	-114	0	-3	-120	-5	-6	42	4	8	52
150.159	0	112	169	51	147	143	31	98	158	71	123	135	24	4	5	-113	0	-3	-121	-5	-7	41	4	8	50
150.282	0	112	168	51	146	142	32	97	158	72	122	135	23	4	5	-116	0	-3	-122	-5	-6	42	4	8	50
150.405	0	111	169	51	145	142	31	97	157	73	124	134	23	4	4	-116	0	-3	-122	-5	-7	40	4	9	50
150.528	0	112	169	51	146	141	32	97	158	72	122	135	23	4	4	-115	0	-3	-121	-5	-7	41	5	8	51
150.651	0	111	168	50	147	142	32	97	157	71	123	135	23	4	5	-113	-1	-3	-120	-5	-6	42	5	8	50
150.774	0	112	169	50	147	142	32	97	158	71	124	135	23	4	5	-113	0	-4	-120	-4	-6	42	5	8	51
150.897	0	112	168	49	147	144	32	98	158	70	123	136	22	4	5	-115	-1	-4	-121	-5	-6	42	4	8	51
151.02	0	112	169	49	147	143	31	98	158	71	123	135	23	5	3	-114	-1	-3	-122	-5	-7	42	4	8	51
151.142	0	112	169	49	147	142	31	98	157	70	123	136	24	4	5	-113	-1	-3	-122	-5	-7	42	4	8	50
151.265	0	112	169	50	146	142	32	97	159	71	122	135	23	4	5	-115	0	-3	-122	-5	-6	43	5	8	50
151.388	0	111	169	50	146	141	32	98	158	72	123	134	23	4	4	-115	0	-2	-123	-4	-6	43	4	8	50
151.511	0	112	169	49	147	142	31	98	159	71	123	136	24	4	4	-115	0	-3	-121	-5	-6	42	5	8	51
151.634	0	112	169	48	147	143	32	96	160	70	124	136	24	5	5	-112	0	-3	-120	-5	-6	43	4	8	51
151.757	0	111	171	47	147	144	32	98	160	70	123	136	24	4	5	-113	0	-3	-120	-5	-6	44	4	8	51
151.88	0	111	170	49	147	143	31	97	160	70	124	136	23	5	4	-116	0	-3	-122	-6	-7	43	4	8	50
152.003	0	111	169	49	146	142	32	97	159	70	124	135	23	4	4	-115	0	-3	-123	-4	-6	43	5	7	50
152.125	0	112	170	49	147	141	32	97	157	72	123	135	23	4	4	-114	0	-3	-122	-6	-6	43	4	8	50
152.248	0	112	168	51	147	142	32	97	158	72	123	133	23	4	4	-115	0	-2	-122	-5	-7	42	4	9	50
152.371	0	112	169	50	146	142	32	97	158	71	124	134	23	4	5	-116	-1	-3	-122	-4	-6	42	4	8	50
152.494	0	111	170	49	146	143	32	97	159	71	125	135	24	5	5	-115	-1	-3	-121	-5	-6	42	4	9	51
152.617	0	111	169	49	147	143	32	96	159	70	123	135	23	4	5	-113	0	-3	-120	-6	-6	44	4	8	51
152.74	0	111	170	50	147	142	31	97	159	70	123	135	23	3	5	-114	0	-3	-121	-5	-6	44	4	8	50
152.863	0	111	169	51	146	141	33	97	158	72	123	134	23	4	4	-117	0	-2	-124	-5	-6	42	4	8	49
152.986	0	111	168	51	146	140	32	97	158	73	122	132	24	4	4	-115	0	-2	-123	-5	-7	41	5	9	50
153.108	0	110	169	52	146	140	33	96	157	73	122	129	25	4	5	-114	0	-1	-123	-5	-6	40	4	10	50
153.231	0	110	168	53	146	140	33	96	157	73	123	133	23	4	4	-115	0	-3	-122	-4	-7	41	5	9	50
153.354	0	110	169	52	147	139	32	96	157	73	122	133	23	4	4	-117	0	-3	-121	-5	-6	40	4	8	50
153.477	0	110	168	52	146	140	32	96	157	72	123	132	24	4	5	-115	0	-3	-120	-5	-6	41	4	8	50
153.6	0	111	169	52	147	140	31	97	158	72	123	133	25	4	4	-113	0	-4	-119	-4	-6	41	4	8	51
153.723	0	110	168	54	147	139	32	96	157	74	123	132	24	4	5	-115	0	-3	-123	-5	-7	40	4	8	50
153.846	0	111	168	54	146	138	33	96	156	76	122	129	24	4	5	-117	0	-3	-123	-5	-7	38	4	9	49
153.969	0	110	167	55	146	138	33	96	155	75	122	128	24	4	5	-116	-1	-1	-121	-4	-7	38	5	10	49
154.092	0	111	167	55	145	136	33	96	156	75	122	129	23	5	4	-114	-1	-3	-121	-5	-6	39	5	8	50
154.214	0	110	166	55	146	137	32	96	157	75	123	129	24	4	4	-115	-1	-3	-121	-5	-7	39	5	8	50
154.337	0	110	167	53	146	138	32	95	155	74	122	130	24	4	4	-116	-1	-3	-120	-5	-7	40	4	7	50
154.46	0	110	168	54	147	139	33	96	156	73	123	131	23	4	4	-114	0	-3	-119	-5	-6	39	4	7	51
154.583	0	109	168	54	147	139	31	95	156	73	123	131	23	4	4	-113	0	-3	-120	-5	-7	40	4	7	50
154.706	0	110	167	54	146	138	33	96	155	75	123	129	23	4	5	-116	0	-3	-122	-5	-6	39	4	9	50
154.829	0	110	166	55	146	138	33	96	155	74	121	128	23	4	4	-116	0	-2	-122	-5	-6	38	4	9	49
154.952	0	110	167	55	145	136	32	95	155	74	122	128	24	5	3	-115	0	-3	-120	-5	-7	38	4	8	50
155.075	0	109	167	54	145	137	32	95	156	73	121	130	24	4	5	-114	0	-4	-119	-5	-7	40	5	8	50
155.197	0	109	167	54	146	138	32	96	155	74	121	130	23	4	5	-115	0	-3	-119	-5	-5	40	5	8	50
155.32	0	110	168	54	146	139	32	95	156	72	123	130	23	4	5	-116	0	-4	-120	-4	-6	39	4	8	50
155.443	0	109	168	53	147	139	30	95	156	72	122	131	24	4	5	-114	0	-3	-120	-5	-7	40	5	8	51
155.566	0	110	166	53	147	136	32	95	154	72	122	130	23	4	4	-114	0	-3	-120	-4	-6	40	4	8	49
155.689	0	109	166	53	146	138	32	95	154	73	123	128	23	4	4	-115	0	-2	-122	-4	-6	39	4	8	49
155.812	0	109	167	54	146	137	33	96	155	73	123	129	23	4	5	-116	0	-3	-122	-5	-6	39	4	9	50
155.935	0	109	170	52	146	138	31	96	156	72	121	130	24	3	4	-114	0	-3	-119	-5	-6	40	5	8	49
156.058	0	110	168	52	146	138	32	96	156	71	122	131	23	4	4	-113	0	-4	-119	-5	-6	40	4	7	51
156.18	0	110	169	51	147	139	32	96	157	71	123	131	22	4	4	-114	0	-3	-119	-5	-6	41	4	8	51
156.303	0	110	168	51	147	140	31	96	157	70	122	132	23	5	5	-115	-1	-3	-120	-5	-7	42	3	8	50
156.426	0	110	168	51	146	139	32	95	156	71	123	131	22	4	5	-114	0	-3	-122	-5	-7	41	4	8	49
156.549	0	111	167	51	145	137	32	96	155	71	122	130	22	3	4	-114	0	-3	-122	-5	-7	41	4	9	49
156.672	0	110	167	52	145	137	33	95	156	72	122	130	23	4	4	-116	-1	-3	-122	-5	-6	42	4	8	49
156.795	0	109	167	50	146	138	32	96	156	72	123	130	23	4	4	-115	0	-3	-121	-5	-6	40	5	8	50
156.918	0	109	166	50	145	139	31	97	156	70	123	132	24	4	5	-114	-1	-3	-119	-5	-5	41	4	8	49
157.041	0	109	168	49	146	140	31	96	157	70	122	131	23	4	4	-113	-1	-3	-119	-5	-7	42	4	7	50
157.164	0	110	169	49	147	140	31	96	157	69	122	132	23	4	4	-115	0	-3	-119	-6	-6	43	3	8	50
157.286	0	111	168	49	146	140	31	96	156	71	122	132	23	3	4	-116	0	-3	-122	-4	-7	42	4	8	50
157.409	0	110	167	48	145	138	32	96	156	70	121	131	23	4	4	-115	-1	-3	-122	-5	-6	42	4	8	50
157.532	0	109	167	50	145	138	33	96	156	69	122	131	24	4	5	-114	-1	-2	-121	-5	-7	42	4	8	49
157.655	0	110	167	50	146	138	32	96	156	70	122	131	23	4	5	-115	0	-3	-120	-4	-7	42	5	9	50
157.778	0	110	167	47	145	138	32	97	155	70	123	131	23	5	5	-116	-1	-3	-121	-5	-7	42	4	8	49
157.901	0	109	168	47	146	140	32	96	156	69	122	132	23	4	5	-114	-1	-3	-119	-5	-7	42	5	9	51
158.024	0	110	168	47	146	141	31	97	157	67	123	133	23	4	5	-113	0	-3	-119	-5	-6	43	4	8	50
158.147	0	110	168	47	147	141	31	96	156	68	123	133	23	4	4	-114	0	-3	-120	-4	-7	45	4	8	51
158.269	0	110	167	47	147	140	32	96	155	69	123	132	22	4	4	-116	0	-3	-122	-4	-7	44	4	8	49
158.392	0	110	166	46	146	140	32	96	155	69	123	133	23	4	4	-115	0	-3	-122	-6	-7	43	4	8	50
158.515	0	110	166	47	146	139	33	96	155	68	123	132	24	4	5	-114	0	-3	-120	-5	-7	44	4	8	50
158.638	0	110	167	47	147	140	33	96	155	69	123	132	23	4	4	-116	0	-3	-120	-5	-6	43	4	8	49
158.761	0	109	167	46	147	140	31	96	155	68	124	134	24	4	4	-115	0	-3	-120	-5	-6	43	4	7	50
158.884	0	110	167	45	147	141	31	96	155	67	124	133	23	4	4	-113	0	-3	-119	-4	-6	44	5	8	51
159.007	0	109	167	45	147	142	31	96	156	66	124	134	22	3	4	-113	0	-3	-120	-5	-6	44	4	8	51
159.13	0	110	165	47	147	141	32	96	154	68	123	133	22	4	5	-116	-1	-3	-122	-5	-6	45	4	8	50
159.252	0	110	166	46	148	140	32	97	155	69	123	133	23	3	4	-117	-1	-3	-121	-5	-7	43	5	8	49
159.375	0	110	166	45	146	140	33	96	154	68	123	133	23	5	4	-115	0	-3	-121	-4	-6	44	4	8	50
159.498	0	109	165	46	147	141	32	96	153	67	123	133	24	4	4	-114	0	-3	-119	-5	-5	44	4	8	49
159.621	0	110	166	44	147	141	31	97	155	68	123	134	23	3	5	-116	0	-3	-120	-4	-6	44	5	8	50
159.744	0	110	166	43	148	142	32	96	155	66	124	134	23	4	4	-116	-1	-4	-120	-4	-6	44	4	9	50
159.867	0	110	167	44	148	143	32	96	155	65	124	135	23	4	5	-112	0	-3	-118	-5	-6	46	4	8	51
159.99	0	110	167	44	146	142	32	96	154	66	124	136	23	4	4	-113	0	-4	-120	-4	-7	45	5	7	51
160.113	0	110	165	45	147	141	32	96	154	68	124	133	24	4	4	-116	0	-3	-122	-5	-7	44	5	9	50
160.236	0	109	165	45	146	139	33	95	153	68	123	133	23	3	4	-117	0	-3	-123	-4	-7	44	4	8	50
160.358	0	109	165	45	147	140	32	96	153	67	123	133	24	4	5	-116	0	-3	-121	-5	-7	43	4	8	50
160.481	0	110	165	46	146	140	32	95	153	67	123	133	24	5	4	-115	0	-3	-119	-4	-6	44	4	8	49
160.604	0	110	165	44	147	141	32	95	153	68	124	133	24	4	4	-116	-1	-3	-120	-4	-6	45	4	8	50
160.727	0	110	164	44	149	142	31	95	153	66	124	134	23	4	4	-115	-1	-3	-119	-5	-7	45	4	8	50
160.85	0	109	165	43	148	142	31	96	154	64	123	134	23	3	4	-114	0	-3	-119	-5	-6	46	5	8	51
160.973	0	109	164	45	147	141	32	96	153	65	124	134	23	4	4	-114	0	-4	-121	-5	-7	46	4	8	50
161.096	0	110	164	45	147	140	32	96	152	68	124	133	23	3	5	-117	0	-3	-121	-5	-6	45	4	8	49
161.219	0	110	164	44	147	139	33	96	152	68	124	133	23	5	5	-118	0	-4	-121	-5	-6	43	4	8	49
161.341	0	111	164	44	147	139	34	96	152	67	123	132	23	4	4	-116	0	-3	-120	-5	-6	44	4	8	49
161.464	0	110	165	45	147	140	32	96	152	67	123	132	24	4	4	-115	-1	-3	-119	-5	-6	45	4	8	50
161.587	0	110	163	44	148	141	32	96	153	67	124	133	24	4	4	-116	0	-3	-119	-4	-6	44	4	9	50
161.71	0	110	165	43	148	141	32	96	153	65	124	134	23	4	5	-116	0	-3	-119	-5	-6	45	4	8	51
[truncated: 1,366 more rows]

## Sheet: Add_info
Time	Marker	Accel_x	Accel_y	Accel_z	Gyro_x	Gyro_y	Gyro_z	Magnet_x	Magnet_y	Magnet_z	battery		ld_gain	pd_gain
[truncated: 2,681 more rows]
