# Supplementary material for: Charitable crowdfunding donation-intention estimation depending on emotional project images using fNIRS-based functional connectivity
Source: PLoS One. 2024 May 8;19(5):e0303144. doi: 10.1371/journal.pone.0303144 (PMC11078340; doi:10.1371/journal.pone.0303144)
Supplement: S1 File — (ZIP) [file pone.0303144.s001.zip › Some donation dataset/negative/subject60.xlsx]

## Sheet: D780
	SNR :	51	55	51	45	42	44	37	36	48	33	50	46	40	38	36
Time	Marker	ch1	ch2	ch3	ch4	ch5	ch6	ch7	ch8	ch9	ch10	ch11	ch12	ch13	ch14	ch15
0.24576	0	655	224	225	213	359	290	179	217	259	303	263	290	253	448	507
0.36864	0	655	224	225	213	359	290	179	217	259	303	263	290	253	448	507
0.49152	0	672	219	223	209	358	306	176	226	269	319	281	300	254	454	508
0.6144	0	674	210	220	202	349	296	171	237	279	315	282	301	259	453	507
0.73728	0	669	210	218	206	346	301	175	239	279	315	282	303	263	457	502
0.86016	0	676	211	216	210	345	305	176	240	280	314	279	303	264	461	499
0.98304	0	666	215	215	219	353	306	169	235	280	297	283	306	267	467	488
1.10592	0	647	214	217	224	360	301	165	216	289	271	296	322	268	472	482
1.2288	0	645	213	217	225	373	306	164	210	298	260	313	331	266	468	486
1.35168	0	673	208	216	211	392	308	154	192	320	197	357	344	264	466	478
1.47456	0	705	208	220	214	417	316	145	190	330	181	381	359	265	476	473
1.59744	0	715	210	220	217	418	321	143	194	332	184	379	367	263	476	478
1.72032	0	717	215	223	222	414	325	148	199	332	196	372	373	266	479	490
1.8432	0	729	220	224	228	416	329	149	201	333	203	372	375	270	485	498
1.96608	0	754	216	221	227	408	329	152	203	331	205	370	365	266	471	501
2.08896	0	757	213	218	225	400	328	151	204	330	206	368	368	265	469	507
2.21184	0	739	216	221	227	404	330	155	206	330	209	368	369	268	472	513
2.33472	0	747	220	220	230	403	332	156	206	331	212	371	370	269	477	515
2.4576	0	769	225	223	235	407	334	159	206	333	215	374	374	273	484	516
2.58048	0	779	227	226	237	412	337	160	208	333	218	374	372	273	483	519
2.70336	0	749	221	221	227	404	335	157	208	330	214	372	360	266	469	513
2.82624	0	754	221	220	226	405	335	156	208	331	214	374	366	265	470	513
2.94912	0	784	222	221	229	402	335	158	208	331	216	371	368	267	473	515
3.072	0	783	227	221	236	404	338	161	209	330	224	372	370	272	480	528
3.19488	0	759	231	223	241	411	339	167	211	331	231	375	373	276	485	530
3.31776	0	758	232	225	244	412	342	170	213	330	239	374	371	277	486	532
3.44064	0	778	225	219	232	397	335	166	212	327	243	368	358	270	471	538
3.56352	0	769	226	218	235	398	334	169	215	326	250	367	362	272	473	544
3.6864	0	755	227	219	237	400	335	174	216	324	253	367	363	272	475	541
3.80928	0	741	231	218	239	404	337	172	216	326	252	371	365	274	483	539
3.93216	0	767	233	220	243	405	338	172	215	326	253	371	368	278	487	540
4.05504	0	764	236	224	246	410	340	173	215	327	253	373	366	279	489	542
4.17792	0	751	228	219	235	403	338	167	211	326	238	371	357	272	476	534
4.3008	0	746	228	221	234	405	336	165	207	328	231	370	363	270	475	529
4.42368	0	772	226	221	234	406	337	166	207	326	232	368	363	270	474	526
4.54656	0	765	228	221	238	408	338	167	208	327	233	371	366	271	479	530
4.66944	0	776	233	222	241	414	340	170	209	329	234	373	368	274	485	529
4.79232	0	754	231	225	240	417	341	169	209	328	236	371	364	272	479	524
4.9152	0	768	225	220	232	405	337	165	208	325	231	367	360	268	470	526
5.03808	0	768	226	221	233	407	339	168	210	326	237	368	363	269	472	529
5.16096	0	757	225	220	235	406	339	170	213	325	242	368	364	269	473	532
5.28384	0	757	230	220	238	408	342	171	213	326	244	369	365	273	481	533
5.40672	0	769	232	223	243	413	343	173	214	326	247	370	367	275	485	540
5.5296	0	758	226	222	237	407	342	173	214	324	247	366	356	271	473	542
5.65248	0	753	223	218	232	398	338	172	213	321	247	364	356	269	467	544
5.77536	0	762	222	218	233	399	339	171	214	323	248	364	358	269	469	540
5.89824	0	763	224	218	235	399	339	170	212	322	247	366	361	269	471	542
6.02112	0	757	227	220	239	406	341	173	213	324	250	368	364	273	478	546
6.144	0	760	231	223	243	409	343	176	215	324	254	369	367	275	481	549
6.26688	0	777	223	220	236	402	341	170	213	322	249	364	356	271	468	543
6.38976	0	768	222	217	232	400	339	168	212	322	246	363	359	269	466	544
6.51264	0	754	223	218	235	401	339	173	215	322	251	364	361	269	467	547
6.63552	0	762	224	218	236	403	340	174	215	322	255	365	363	270	471	548
6.7584	0	786	228	220	238	407	341	174	216	324	256	367	365	275	476	544
6.88128	0	776	228	222	241	411	343	176	216	323	258	368	363	274	474	539
7.00416	0	746	221	219	230	398	339	175	215	321	255	361	355	268	462	537
7.12704	0	755	221	219	232	401	339	175	215	322	257	362	361	268	465	538
7.24992	0	772	222	218	233	402	339	172	214	321	255	363	361	270	466	534
7.3728	0	774	225	219	236	405	341	173	213	322	255	365	364	272	472	535
7.49568	0	750	229	222	241	410	341	175	215	323	259	368	367	275	475	535
7.61856	0	753	221	220	232	402	340	175	215	322	257	362	354	268	463	534
7.74144	0	771	220	217	229	396	336	171	213	321	255	360	356	266	461	534
7.86432	0	779	220	218	232	399	338	173	214	321	255	359	358	267	461	537
7.9872	0	754	221	218	232	398	338	172	213	322	256	361	361	268	465	539
8.11008	0	752	225	219	237	404	339	174	214	322	258	365	364	270	470	538
8.23296	0	773	225	222	238	405	339	174	214	323	258	363	362	271	468	544
8.35584	0	749	218	218	227	395	336	170	213	320	253	358	352	265	457	535
8.47872	0	730	217	218	229	397	335	170	213	321	254	358	358	265	458	545
8.6016	0	738	217	217	228	395	334	170	212	321	257	358	357	265	458	537
8.72448	0	763	221	218	232	397	335	171	211	322	257	361	361	268	465	540
8.84736	0	763	224	220	236	403	336	172	212	322	257	363	363	271	470	535
8.97024	0	742	218	219	232	398	335	173	213	321	258	358	353	267	460	535
9.09312	0	737	216	217	226	391	332	170	212	319	255	356	353	263	455	529
9.216	0	763	216	217	228	395	333	170	210	320	254	357	357	265	458	532
9.33888	0	761	218	218	229	396	334	171	211	320	255	358	357	266	465	528
9.46176	0	753	223	219	234	397	335	173	214	322	256	359	359	269	472	527
9.58464	0	740	227	222	238	403	337	174	214	322	259	362	360	270	471	525
9.70752	0	758	218	217	230	392	333	171	211	320	254	355	349	265	455	525
9.8304	0	751	219	216	230	392	334	171	212	320	256	355	354	264	456	528
9.95328	0	760	220	217	231	393	333	172	212	320	257	357	355	265	457	528
10.0762	0	740	223	218	235	397	335	172	212	321	260	360	358	266	462	526
10.199	0	760	226	220	237	401	337	174	214	322	261	361	361	270	467	527
10.3219	0	758	220	219	233	397	336	174	213	321	261	359	352	266	457	527
10.4448	0	763	219	216	228	392	334	174	214	320	261	357	354	264	453	533
10.5677	0	750	221	218	233	394	335	175	214	321	262	358	356	265	455	528
10.6906	0	755	222	216	233	396	336	174	213	322	262	360	356	265	458	528
10.8134	0	755	225	220	237	399	337	175	215	323	266	362	359	268	465	534
10.9363	0	755	224	221	235	399	338	176	217	323	267	360	354	265	457	536
11.0592	0	749	217	216	228	390	334	174	215	320	263	356	350	263	450	534
11.1821	0	753	219	218	230	393	336	174	215	320	264	357	355	263	452	534
11.305	0	748	220	218	232	395	336	175	217	321	266	358	355	264	453	537
11.4278	0	749	224	218	235	397	337	178	217	321	269	359	357	268	460	540
11.5507	0	766	223	219	236	400	338	178	218	322	271	358	354	267	457	538
11.6736	0	748	216	215	225	389	333	173	216	319	265	351	343	261	445	535
11.7965	0	743	217	215	228	390	334	175	217	318	268	350	348	262	447	540
11.9194	0	748	217	215	229	392	335	177	218	317	270	350	348	262	448	538
12.0422	0	763	221	217	230	396	337	177	217	318	271	352	351	264	455	534
12.1651	0	756	222	219	236	401	338	177	217	319	274	353	351	266	457	536
12.288	0	738	215	216	224	388	334	175	218	316	268	345	337	260	442	537
12.4109	0	745	214	215	224	387	334	176	216	316	268	344	341	259	442	536
12.5338	0	758	214	215	224	389	334	174	216	315	267	345	343	259	444	528
12.6566	0	754	217	217	228	391	335	175	216	316	268	347	346	260	449	531
12.7795	0	735	220	217	231	395	337	177	218	317	270	350	349	263	454	535
12.9024	0	741	216	217	227	394	336	175	217	316	266	347	340	261	442	534
13.0253	0	751	212	213	221	386	331	172	215	315	263	345	341	256	437	528
13.1482	0	753	213	214	223	387	332	173	215	315	263	346	345	257	440	529
13.271	0	727	213	214	225	387	332	175	216	316	265	348	349	258	445	531
13.3939	0	736	218	217	228	393	335	176	218	318	268	351	352	260	451	530
13.5168	0	755	220	220	233	397	336	177	218	319	271	353	353	262	454	534
13.6397	0	755	214	216	223	386	332	172	216	316	264	345	340	258	440	533
13.7626	0	726	213	215	223	385	332	173	217	316	267	347	345	258	441	535
13.8854	0	733	214	216	224	390	332	175	219	315	269	348	346	259	443	534
14.0083	0	756	216	215	227	391	333	174	218	317	272	351	351	260	449	534
14.1312	0	757	220	217	230	396	335	177	219	318	274	353	355	265	456	540
14.2541	0	726	220	219	232	400	336	179	222	318	276	353	351	263	452	540
14.377	0	719	211	215	225	388	333	176	221	317	271	350	346	262	445	533
14.4998	0	754	220	216	227	391	336	175	217	315	266	355	344	260	451	539
14.6227	0	753	217	218	227	398	334	172	214	319	259	359	353	264	451	534
14.7456	0	735	221	219	231	398	333	175	214	320	263	361	357	263	457	536
14.8685	0	732	224	221	236	405	338	178	219	322	271	364	362	267	463	531
14.9914	0	755	219	218	228	398	335	177	219	320	269	360	348	262	449	533
15.1142	0	758	216	216	224	392	333	176	218	319	269	359	352	260	449	528
15.2371	0	739	218	217	227	395	334	178	220	319	268	360	353	263	450	528
15.36	0	732	220	218	229	399	335	177	218	320	266	362	355	263	452	529
15.4829	0	764	223	220	235	411	339	172	213	326	248	373	364	266	462	530
15.6058	0	761	225	224	233	422	341	168	209	331	230	380	365	266	461	528
15.7286	0	751	215	218	223	408	338	165	209	329	226	370	359	260	439	532
15.8515	0	734	218	220	226	410	339	164	209	331	225	373	365	259	445	528
15.9744	0	756	217	222	227	411	339	164	207	332	224	374	367	258	446	532
16.0973	0	750	220	222	230	417	341	165	207	334	224	378	373	259	453	532
16.2202	0	757	225	226	234	424	344	168	210	336	226	380	379	262	460	538
16.343	0	739	219	225	231	423	343	166	209	334	225	379	377	260	442	532
16.4659	0	756	216	221	226	414	339	162	205	334	220	375	372	255	439	536
16.5888	0	751	216	223	227	419	341	162	207	336	217	383	373	256	446	533
16.7117	0	756	218	223	226	423	343	161	207	339	215	386	379	258	450	534
16.8346	0	740	223	225	232	424	346	163	207	341	217	389	385	261	457	532
16.9574	0	765	226	227	235	427	348	164	207	342	218	389	390	261	455	531
17.0803	0	756	216	224	226	419	344	162	208	339	218	384	381	257	435	532
17.2032	0	765	218	224	226	416	345	164	210	339	221	385	381	256	446	535
17.3261	0	747	219	223	228	417	346	164	210	340	222	385	385	256	444	530
17.449	0	765	222	224	230	421	347	164	209	341	222	385	386	260	452	531
17.5718	0	763	227	228	235	425	349	167	211	341	227	387	389	262	457	534
17.6947	0	765	220	225	229	419	346	167	211	338	228	383	382	258	436	537
17.8176	0	745	218	223	225	415	345	166	210	337	227	379	384	256	434	532
17.9405	0	760	219	224	228	415	345	166	210	338	229	380	386	256	437	530
18.0634	0	760	221	223	230	416	345	168	210	336	232	379	383	257	446	530
18.1862	0	765	226	225	234	419	347	171	212	336	237	381	385	262	454	537
18.3091	0	748	224	227	232	421	347	173	213	334	240	376	382	260	438	530
18.432	0	754	216	220	225	406	341	168	211	331	237	369	373	254	427	527
18.5549	0	755	217	222	226	408	342	170	212	329	241	370	374	254	435	529
18.6778	0	759	218	220	226	409	342	172	212	329	244	369	371	254	439	534
18.8006	0	745	221	222	231	412	343	173	212	329	247	371	375	258	445	529
18.9235	0	755	224	225	234	415	345	173	213	329	250	371	378	259	444	529
19.0464	0	747	215	220	223	404	341	171	212	325	245	362	364	253	423	528
19.1693	0	757	214	218	222	400	339	173	212	323	246	360	363	252	428	532
19.2922	0	741	215	219	224	401	339	170	212	323	246	361	362	252	431	526
19.415	0	747	216	220	224	402	338	169	209	323	245	363	365	253	437	523
19.5379	0	747	219	221	229	407	340	173	210	323	248	364	368	255	443	528
19.6608	0	757	219	222	228	406	341	174	212	322	248	361	363	253	430	528
19.7837	0	739	212	217	218	394	335	169	210	319	243	354	353	249	421	522
19.9066	0	742	213	218	221	397	336	169	208	318	244	355	354	249	427	517
20.0294	0	743	213	218	220	395	335	170	208	318	244	356	357	248	427	523
20.1523	0	750	216	219	224	398	336	172	209	319	247	357	361	251	435	526
20.2752	0	739	221	221	231	405	337	174	209	321	249	360	364	253	438	521
20.3981	0	743	214	219	223	400	336	170	208	317	245	354	357	249	419	518
20.521	0	741	211	217	220	392	334	169	207	316	244	353	352	248	424	523
20.6438	0	741	212	217	220	396	334	170	208	317	246	352	353	249	425	526
20.7667	0	736	214	217	223	395	334	171	207	318	247	356	357	249	429	522
20.8896	0	742	218	219	227	399	335	172	208	319	248	357	360	252	435	521
21.0125	0	744	219	221	228	404	338	174	209	319	251	358	361	253	431	526
21.1354	0	743	211	217	218	393	334	171	209	316	247	353	351	248	420	527
21.2582	0	738	213	218	221	396	334	171	208	317	250	356	356	249	427	526
21.3811	0	743	214	218	221	397	334	171	208	318	248	357	355	249	429	523
21.504	0	744	216	219	225	400	335	172	209	319	251	358	359	252	434	530
21.6269	0	745	221	222	228	406	337	174	211	320	255	361	362	255	440	535
21.7498	0	740	214	221	222	400	336	174	211	318	253	357	355	251	421	531
21.8726	0	743	211	216	217	393	333	170	208	317	249	355	350	249	424	527
21.9955	0	745	213	218	220	397	335	173	209	318	251	357	354	249	427	533
22.1184	0	743	214	218	221	397	333	175	211	318	253	358	354	251	431	535
22.2413	0	742	217	219	225	402	336	175	211	319	255	362	358	254	438	535
22.3642	0	752	218	224	228	406	338	174	211	319	256	361	358	254	434	533
22.487	0	744	210	218	216	392	333	172	211	315	252	354	345	248	418	536
22.6099	0	740	209	217	217	392	332	174	210	316	255	354	348	249	426	539
22.7328	0	739	210	218	219	393	333	172	210	315	255	356	349	252	428	539
22.8557	0	745	213	219	219	398	333	172	210	317	256	357	352	254	436	538
22.9786	0	741	217	220	226	400	334	175	211	319	261	359	357	259	445	547
23.1014	0	739	213	221	222	400	335	176	212	316	261	355	346	258	437	549
23.2243	0	734	207	217	214	390	331	171	210	314	256	349	340	254	430	547
23.3472	0	740	207	217	217	390	330	171	208	315	258	350	344	254	432	544
23.4701	0	735	208	217	217	389	331	173	209	314	257	351	345	255	434	547
23.593	0	733	211	217	220	393	332	173	210	316	261	353	349	258	442	547
23.7158	0	736	215	220	224	398	334	174	210	318	261	354	353	261	446	545
23.8387	0	736	208	219	218	391	332	170	209	315	257	348	338	256	433	540
23.9616	0	731	205	215	213	385	328	169	208	313	255	343	339	253	428	541
24.0845	0	729	206	216	214	388	329	171	209	313	256	345	342	252	430	539
24.2074	0	728	207	216	217	388	330	169	208	313	258	346	345	254	433	538
24.3302	0	735	211	218	219	392	331	172	209	314	258	349	348	258	441	535
24.4531	0	731	215	221	226	396	332	174	210	315	262	350	352	259	445	538
24.576	0	727	208	218	219	389	332	173	210	313	259	344	339	254	430	536
24.6989	0	728	205	215	214	382	329	169	208	312	257	343	341	251	427	532
24.8218	0	731	206	216	215	387	330	170	208	313	258	344	343	253	429	531
24.9446	0	727	208	218	218	387	329	172	209	313	260	346	346	252	435	536
25.0675	0	731	211	218	221	392	332	174	210	313	264	348	350	256	440	537
25.1904	0	731	214	220	224	396	335	176	213	315	266	350	349	257	440	534
25.3133	0	732	206	216	214	385	330	172	210	312	261	344	338	252	427	532
25.4362	0	728	207	216	216	386	330	173	212	313	263	345	345	252	431	537
25.559	0	730	207	216	217	387	331	174	213	313	265	346	346	254	432	537
25.6819	0	730	210	217	220	390	332	174	211	314	265	349	349	255	439	535
25.8048	0	736	215	220	225	393	334	174	211	315	267	350	353	259	445	536
25.9277	0	731	210	220	222	392	333	175	212	314	267	347	344	256	434	540
26.0506	0	728	205	216	213	382	329	173	212	312	262	343	339	252	427	539
26.1734	0	730	207	217	217	385	330	172	211	313	263	345	344	252	430	536
26.2963	0	732	208	217	218	386	330	172	211	313	263	347	346	253	433	537
26.4192	0	731	211	218	222	390	332	174	212	314	267	348	350	256	441	543
26.5421	0	733	215	220	225	394	334	176	215	316	269	351	354	260	445	546
26.665	0	742	206	218	216	386	331	174	213	314	264	344	339	254	431	542
26.7878	0	732	206	216	213	382	330	172	211	313	262	343	341	253	429	542
26.9107	0	728	205	216	214	385	329	173	212	313	264	344	344	252	432	546
27.0336	0	731	207	217	217	385	331	173	214	313	266	346	346	254	436	548
27.1565	0	737	211	218	220	387	333	175	213	315	267	349	351	257	443	547
27.2794	0	738	214	220	224	394	333	175	213	316	269	349	350	258	444	548
27.4022	0	728	205	217	213	380	329	170	212	311	262	339	335	252	429	548
27.5251	0	729	205	215	213	380	328	172	211	312	262	339	340	252	429	550
27.648	0	744	206	216	212	383	328	168	209	312	260	340	342	252	430	547
27.7709	0	733	209	216	215	386	328	169	209	314	259	343	346	253	437	546
27.8938	0	728	212	219	219	388	330	172	211	314	260	345	351	256	444	551
28.0166	0	733	213	221	221	393	332	174	212	315	263	345	348	257	443	552
28.1395	0	742	204	216	211	380	328	169	209	311	253	338	334	250	427	545
28.2624	0	734	204	216	212	383	328	167	208	311	251	339	339	249	429	543
28.3853	0	726	204	216	211	381	327	168	209	311	251	340	340	249	430	547
28.5082	0	726	208	217	215	386	328	168	208	312	252	341	345	249	435	543
28.631	0	745	213	220	219	395	330	166	204	315	246	347	353	253	444	541
28.7539	0	734	213	223	221	399	332	166	205	317	241	345	350	251	438	541
28.8768	0	728	205	218	211	389	327	164	204	313	240	340	341	246	426	543
28.9997	0	728	206	219	213	390	327	166	204	314	242	342	346	245	428	541
29.1226	0	745	207	218	215	388	327	165	204	314	243	342	347	246	429	539
29.2454	0	730	211	220	217	393	328	167	204	315	245	346	352	249	438	537
29.3683	0	729	215	222	221	395	331	171	208	317	248	348	356	252	443	541
29.4912	0	734	215	223	222	399	332	172	208	317	252	348	352	251	438	540
29.6141	0	749	208	218	213	388	329	168	206	314	249	344	344	246	428	536
29.737	0	736	209	220	215	392	330	169	207	316	251	345	350	247	432	534
29.8598	0	725	210	217	216	391	330	170	209	315	253	345	351	247	433	537
29.9827	0	732	214	220	220	393	331	173	211	316	257	346	352	251	439	538
30.1056	0	747	218	222	224	397	333	174	211	320	262	348	356	255	445	535
30.2285	0	741	213	221	219	392	332	174	212	316	260	345	345	250	433	534
30.3514	0	724	209	218	216	386	331	172	212	314	260	344	348	248	431	536
30.4742	0	734	212	219	218	390	333	176	215	316	264	346	349	249	433	539
30.5971	0	744	213	218	220	392	333	175	213	316	265	348	352	251	439	536
30.72	0	740	217	221	225	395	336	177	214	317	268	349	355	255	445	537
30.8429	0	733	217	223	228	400	337	181	217	318	272	350	352	256	443	542
30.9658	0	734	209	218	214	387	333	175	215	316	265	343	344	249	424	541
31.0886	0	747	210	218	216	388	333	175	215	315	267	345	347	249	430	538
31.2115	0	738	210	217	217	386	332	174	215	315	267	345	347	249	431	539
31.3344	0	726	212	218	221	389	335	175	216	317	269	347	351	252	436	541
31.4573	0	736	216	221	224	393	336	178	218	318	272	349	354	255	443	545
31.5802	0	752	211	221	222	392	335	177	216	316	269	344	346	251	429	537
31.703	0	744	205	217	212	382	332	171	214	314	262	339	338	248	423	540
31.8259	0	721	206	217	215	386	333	175	214	314	263	339	342	247	425	541
31.9488	0	730	206	217	216	383	332	174	215	314	264	339	345	248	427	541
32.0717	0	736	210	219	220	385	334	173	214	315	265	344	348	250	433	540
32.1946	0	728	213	220	223	392	336	175	215	315	268	343	348	251	436	540
32.3174	0	713	206	218	213	381	333	174	216	309	265	334	333	245	418	539
32.4403	0	717	204	216	211	378	329	173	215	306	267	329	329	244	421	539
32.5632	0	728	205	216	213	377	329	174	213	302	269	325	325	246	426	548
32.6861	0	728	207	215	212	376	325	172	214	301	272	325	327	249	432	550
32.809	0	714	209	216	217	379	326	176	218	303	277	327	331	251	441	551
32.9318	0	724	212	219	222	384	329	178	220	304	281	329	332	253	442	550
33.0547	0	733	205	215	211	375	324	172	217	301	268	321	319	248	426	545
33.1776	0	737	205	215	212	371	322	170	213	301	265	322	324	245	426	544
33.3005	0	711	205	214	212	371	322	172	214	300	266	321	324	246	425	541
33.4234	0	719	207	215	213	375	324	172	215	302	268	323	328	246	429	536
33.5462	0	735	210	216	218	377	325	174	215	303	270	326	332	247	435	538
33.6691	0	740	212	218	221	384	327	175	216	303	270	327	332	248	436	538
33.792	0	711	205	215	211	374	323	172	215	301	267	322	319	242	420	537
33.9149	0	716	207	214	212	375	322	173	215	301	266	322	325	241	422	531
34.0378	0	745	206	215	212	374	323	172	213	302	264	325	328	240	421	531
34.1606	0	744	209	215	215	377	324	172	213	305	264	330	336	242	425	535
34.2835	0	731	212	218	219	385	327	173	214	311	266	336	346	245	433	534
34.4064	0	717	213	220	221	389	330	175	215	313	267	338	344	245	428	533
34.5293	0	752	206	215	212	379	324	168	211	311	258	335	337	242	419	516
34.6522	0	751	208	218	214	381	326	169	212	313	262	339	344	243	426	529
34.775	0	718	208	215	216	382	326	169	212	314	259	340	345	244	429	541
34.8979	0	730	211	218	220	384	327	170	211	316	259	342	349	247	434	530
35.0208	0	752	215	221	224	391	329	170	211	318	264	345	354	250	439	530
35.1437	0	738	212	221	221	390	329	171	212	317	260	342	343	247	429	533
35.2666	0	720	208	217	215	380	326	168	212	315	256	339	340	244	420	531
35.3894	0	725	210	218	216	383	329	165	209	316	252	340	346	245	423	525
35.5123	0	758	211	218	217	383	328	164	209	317	253	342	347	246	426	528
35.6352	0	755	214	219	221	387	330	168	212	317	260	345	353	249	434	528
35.7581	0	736	218	222	226	392	332	173	215	319	265	346	357	253	440	528
35.881	0	732	211	220	220	388	330	172	214	317	262	342	346	248	424	524
36.0038	0	753	209	216	217	381	328	171	212	316	259	341	344	245	423	523
36.1267	0	747	211	217	219	382	329	170	213	315	261	342	348	246	426	529
36.2496	0	741	212	217	218	385	330	172	215	316	262	344	349	247	431	528
36.3725	0	727	217	220	223	392	331	174	214	318	263	347	355	251	438	523
36.4954	0	759	220	222	229	395	333	175	215	320	266	348	358	254	443	530
36.6182	0	748	212	221	218	390	332	173	214	318	262	344	345	249	429	527
36.7411	0	740	211	218	218	384	331	175	215	318	264	343	349	248	429	527
36.864	0	731	213	219	220	387	331	175	215	319	264	345	351	249	431	524
36.9869	0	753	215	219	223	389	333	173	215	319	263	347	353	250	436	524
37.1098	0	748	217	220	227	395	335	176	216	321	268	349	357	255	444	529
37.2326	0	755	219	223	228	399	337	179	218	319	272	350	355	254	443	537
37.3555	0	738	211	218	219	386	333	175	217	319	266	345	346	251	430	529
37.4784	0	752	213	219	220	390	334	175	216	317	268	347	352	250	434	535
37.6013	0	748	214	218	222	388	334	177	218	318	269	346	352	251	435	536
37.7242	0	756	216	219	226	392	337	178	219	320	272	350	354	255	443	543
37.847	0	742	221	222	229	398	337	180	219	321	276	351	357	257	447	535
37.9699	0	750	214	220	222	391	336	176	217	318	270	345	346	253	435	537
38.0928	0	748	211	216	218	386	334	175	217	317	269	343	347	251	431	541
38.2157	0	749	213	218	221	388	335	177	218	317	270	344	349	252	434	542
38.3386	0	741	214	218	221	390	335	176	217	318	271	345	351	254	438	540
38.4614	0	749	219	221	227	394	336	178	217	319	273	346	354	258	445	538
38.5843	0	750	218	222	227	396	338	179	219	318	274	345	349	256	441	545
38.7072	0	742	209	217	216	383	333	175	219	314	269	336	341	251	430	546
38.8301	0	744	212	218	218	386	334	176	217	315	269	340	346	252	434	543
38.953	1	746	212	218	220	386	334	175	216	315	270	340	346	253	436	544
39.0758	0	741	215	219	222	392	335	177	218	316	273	343	349	257	443	550
39.1987	0	745	219	221	230	396	337	177	219	317	277	345	353	261	451	550
39.3216	0	757	216	222	226	395	337	177	219	317	275	341	345	258	442	546
39.4445	0	746	210	216	216	382	333	174	216	314	267	336	340	254	433	544
39.5674	0	739	212	217	219	385	333	173	217	314	271	336	344	253	437	548
39.6902	0	739	212	218	221	386	333	176	217	315	271	338	346	254	439	546
39.8131	0	759	216	219	223	389	335	177	217	315	273	342	350	258	446	547
39.936	0	744	220	221	231	396	337	177	217	317	275	344	353	262	453	547
40.0589	0	741	216	221	225	396	337	178	219	316	275	339	345	259	443	549
40.1818	0	741	211	216	219	383	333	175	218	314	271	337	344	256	438	549
40.3046	0	763	213	219	222	388	335	177	217	315	274	339	348	258	442	547
40.4275	0	752	215	217	223	391	335	176	218	315	274	341	349	257	445	548
40.5504	0	738	219	219	228	393	337	179	219	317	277	343	350	262	452	552
40.6733	0	747	223	223	233	398	340	180	220	319	281	347	354	266	458	555
40.7962	0	759	216	222	226	396	338	179	220	316	277	342	346	262	446	549
40.919	0	750	213	217	221	388	336	176	218	316	273	340	347	259	443	551
41.0419	0	740	214	219	224	394	337	177	220	316	275	342	350	260	445	553
41.1648	0	748	217	220	223	393	337	179	220	317	277	343	350	261	449	558
41.2877	0	761	221	221	229	398	338	179	218	318	278	346	353	266	455	554
41.4106	0	754	222	224	235	402	341	180	219	319	281	347	354	266	458	557
41.5334	0	738	213	218	222	389	336	176	219	317	273	339	344	261	445	560
41.6563	0	745	214	218	223	391	336	177	220	317	276	342	349	262	447	562
41.7792	0	763	214	218	224	391	336	177	219	318	275	344	351	261	449	558
41.9021	0	752	218	220	226	394	338	176	218	319	277	346	352	265	455	560
42.025	0	740	222	221	230	398	339	182	221	320	281	348	355	269	462	565
42.1478	0	749	220	223	231	401	340	182	222	320	281	347	350	266	456	566
42.2707	0	760	212	218	219	385	336	175	219	318	272	340	344	261	445	562
42.3936	0	760	213	218	220	390	336	177	218	317	274	341	349	262	449	567
42.5165	0	738	214	218	221	390	336	178	220	317	276	342	349	262	450	566
42.6394	0	745	217	219	223	393	337	178	220	319	277	345	352	266	457	564
42.7622	0	763	222	221	229	398	339	181	220	321	279	348	354	270	462	565
42.8851	0	761	218	222	227	399	338	179	219	318	277	345	347	266	454	569
43.008	0	736	211	217	215	385	334	175	218	316	272	338	343	261	445	566
43.1309	0	746	212	217	219	389	333	177	219	318	274	340	347	262	448	568
43.2538	0	758	212	218	218	388	334	175	218	318	272	342	348	263	450	568
43.3766	0	759	216	219	223	392	335	176	218	318	274	344	351	267	457	573
43.4995	0	739	219	221	226	394	337	179	220	320	278	346	353	269	464	575
43.6224	0	743	216	220	224	395	338	180	220	318	276	342	347	267	455	571
43.7453	0	758	209	216	215	384	332	173	217	317	270	338	342	262	448	572
43.8682	0	766	210	217	218	386	333	174	217	317	271	340	345	262	451	574
43.991	0	733	211	217	218	386	333	176	218	316	273	340	346	264	452	576
44.1139	0	740	214	218	221	391	335	178	219	318	275	344	349	266	461	570
44.2368	0	760	217	220	226	394	337	177	219	321	277	345	352	270	464	573
44.3597	0	764	215	221	223	393	337	178	219	318	276	343	346	266	457	575
44.4826	0	732	207	215	213	383	331	174	219	317	270	337	341	261	448	574
44.6054	0	737	210	216	216	386	333	176	219	317	272	339	345	262	450	571
44.7283	0	757	211	216	217	384	333	176	218	316	272	340	346	263	451	571
44.8512	0	762	214	218	221	390	335	175	218	318	274	343	349	265	459	573
44.9741	0	731	218	220	225	393	337	180	220	319	277	346	352	269	464	575
45.097	0	740	219	222	229	400	338	182	221	320	280	346	350	270	463	576
45.2198	0	763	208	216	216	385	334	176	218	317	272	339	342	263	450	571
45.3427	0	764	212	218	219	389	335	179	220	318	274	341	347	263	452	577
45.4656	0	729	212	217	220	387	335	178	221	318	276	342	347	264	453	575
45.5885	0	736	214	218	222	390	336	179	221	319	277	345	350	267	458	573
45.7114	0	765	219	220	226	397	338	181	220	321	279	347	353	269	463	577
45.8342	0	761	215	221	227	398	338	182	221	319	279	344	348	268	458	576
45.9571	0	738	209	217	216	385	335	178	221	317	275	341	344	263	450	578
46.08	0	736	213	219	219	390	336	178	221	319	278	343	349	265	453	575
46.2029	0	765	213	217	221	389	336	179	220	319	279	344	349	265	455	576
46.3258	0	757	217	219	225	394	337	180	221	319	280	345	352	269	462	577
46.4486	0	750	221	221	230	399	340	183	223	322	284	349	353	272	467	578
46.5715	0	736	216	222	225	398	339	182	222	321	282	344	347	266	456	576
46.6944	0	763	209	216	216	384	335	178	221	318	274	340	343	262	448	576
46.8173	0	752	211	217	219	387	335	178	221	319	277	341	347	263	451	574
46.9402	0	747	211	217	218	388	336	179	221	318	278	341	348	264	452	575
47.063	0	738	216	219	222	391	337	180	221	320	280	344	350	267	460	574
47.1859	0	760	219	222	228	397	339	181	221	320	281	345	352	270	464	578
47.3088	0	749	211	219	221	391	338	177	220	316	276	339	341	264	449	573
47.4317	0	753	207	215	214	383	333	177	220	317	273	335	341	260	445	574
47.5546	0	735	207	217	216	384	334	176	219	316	275	336	344	261	446	569
47.6774	0	751	210	215	216	385	335	174	218	317	275	338	346	262	450	567
47.8003	0	748	213	219	221	388	335	177	220	317	278	340	348	265	456	569
47.9232	0	752	218	220	226	393	337	181	221	318	282	343	351	270	461	575
48.0461	0	741	213	220	222	391	337	178	221	317	279	338	344	266	450	570
48.169	0	748	206	214	212	379	332	174	218	314	272	333	339	259	442	566
48.2918	0	746	208	216	215	383	333	175	219	314	274	334	343	260	446	572
48.4147	0	740	208	216	216	382	334	177	219	315	275	334	343	261	447	571
48.5376	0	744	212	217	219	387	334	176	220	316	276	337	347	264	456	569
48.6605	0	747	216	219	224	394	337	176	219	316	279	339	350	269	461	571
48.7834	0	739	213	221	224	393	336	179	221	316	279	337	344	267	454	574
48.9062	0	738	205	214	212	379	332	174	220	314	273	331	339	260	446	574
49.0291	0	757	208	217	217	382	334	176	219	315	273	333	344	263	449	574
49.152	0	746	208	216	216	383	333	175	218	315	273	333	344	263	450	572
49.2749	0	735	212	217	221	388	334	176	219	316	276	337	347	267	457	577
49.3978	0	744	215	220	225	392	336	178	221	317	281	340	349	270	464	581
49.5206	0	758	213	221	223	392	336	179	220	316	279	337	344	268	457	576
49.6435	0	746	205	214	213	378	332	174	219	314	274	332	340	263	449	577
49.7664	0	732	209	217	217	384	334	175	220	315	276	334	345	264	454	581
49.8893	0	741	209	216	217	384	333	177	220	315	278	335	344	266	454	582
50.0122	0	755	212	217	222	386	335	177	219	315	278	337	346	269	461	580
50.135	0	756	216	219	226	392	338	178	220	318	282	341	348	272	467	583
50.2579	0	734	210	220	219	389	335	177	222	315	278	335	339	267	454	581
50.3808	0	738	205	215	214	377	332	175	221	316	274	331	340	263	449	578
50.5037	0	756	208	217	215	381	333	175	220	315	276	334	343	264	451	581
50.6266	0	760	208	215	215	383	333	174	219	315	276	334	345	266	455	584
50.7494	0	733	212	217	219	386	335	177	221	316	278	336	347	270	462	585
50.8723	0	739	216	221	224	390	336	178	221	318	283	339	348	271	463	583
50.9952	0	759	205	216	214	382	333	174	220	314	274	332	337	265	449	582
51.1181	0	757	204	214	210	379	332	172	218	314	272	330	339	261	447	588
51.241	0	733	205	214	212	380	332	173	219	314	273	330	341	262	448	586
51.3638	0	731	206	215	213	380	331	175	219	314	275	333	342	264	453	583
51.4867	0	761	209	217	217	386	334	175	218	316	275	335	345	266	459	586
51.6096	0	759	213	219	223	389	335	178	219	317	278	337	347	269	462	586
51.7325	0	742	204	216	212	380	331	173	218	312	273	329	335	262	447	583
51.8554	0	730	201	213	208	376	329	172	218	313	271	328	338	260	444	583
51.9782	0	757	203	214	211	377	329	172	217	312	270	329	339	259	446	582
52.1011	0	745	205	215	212	379	330	171	218	313	271	330	341	260	449	582
52.224	0	742	208	216	215	382	331	173	220	314	274	332	344	266	457	583
52.3469	0	734	212	218	221	389	333	176	220	316	276	334	348	267	461	581
52.4698	0	749	204	216	211	381	331	173	218	313	269	329	336	261	448	579
52.5926	0	740	202	213	207	376	329	169	217	312	266	326	338	258	444	579
52.7155	0	749	203	214	209	379	328	171	218	312	267	327	339	259	446	581
52.8384	0	728	205	214	210	378	329	171	219	312	269	329	340	259	448	577
52.9613	0	742	208	217	215	381	330	172	217	312	270	330	343	263	456	573
53.0842	0	744	212	218	219	387	332	175	220	314	274	332	346	265	459	581
53.207	0	739	204	216	212	381	331	173	221	313	271	327	335	261	447	579
53.3299	0	738	202	213	208	375	328	170	218	311	268	325	337	258	443	573
53.4528	0	740	203	215	210	378	328	171	217	311	269	327	339	258	445	575
53.5757	0	734	204	214	210	378	329	171	219	313	269	327	341	259	448	579
53.6986	0	736	208	216	216	381	330	173	220	312	272	330	344	262	455	578
53.8214	0	754	210	218	219	386	332	175	220	314	275	331	345	265	457	576
53.9443	0	734	202	213	209	377	328	171	219	311	268	324	334	258	443	575
54.0672	0	730	204	213	210	375	328	170	219	310	269	325	338	258	445	577
54.1901	0	735	203	214	211	374	329	173	219	310	271	325	339	259	446	581
54.313	0	748	206	215	213	377	329	171	218	311	271	327	341	261	452	577
54.4358	0	743	209	215	218	381	331	172	218	313	272	330	344	266	460	580
54.5587	0	736	212	220	221	386	332	176	221	313	276	332	344	268	461	585
54.6816	0	735	202	214	208	374	329	170	219	310	268	322	332	260	444	583
54.8045	0	749	202	213	208	374	328	169	216	309	267	324	337	259	446	580
54.9274	0	749	201	213	209	371	327	168	216	309	267	322	337	260	447	582
55.0502	0	726	203	215	210	374	327	170	217	310	269	325	340	262	452	583
55.1731	0	733	207	215	215	376	328	173	219	312	271	327	343	265	460	580
55.296	0	751	207	218	218	383	330	174	218	312	273	327	340	265	458	584
55.4189	0	749	198	214	204	367	327	167	216	307	264	318	329	257	443	583
55.5418	0	718	199	213	206	369	325	169	217	308	266	319	334	259	444	582
55.6646	0	725	198	212	205	368	324	168	217	308	268	320	336	258	446	581
55.7875	0	750	202	213	209	370	325	168	216	308	268	321	339	261	452	584
55.9104	0	749	205	215	211	376	327	170	217	310	270	325	341	266	459	590
56.0333	0	729	206	217	214	380	328	173	218	310	273	325	340	265	459	590
56.1562	0	718	196	212	202	366	323	166	217	307	263	317	329	257	443	583
56.279	0	744	196	213	203	364	323	165	214	306	263	318	334	257	444	585
56.4019	0	739	198	212	204	365	322	167	214	307	263	318	335	258	446	584
56.5248	0	727	201	212	208	368	323	166	216	308	264	319	337	260	452	583
56.6477	0	722	203	214	211	371	325	167	215	309	266	324	341	263	459	585
56.7706	0	746	205	216	212	377	325	168	214	310	266	326	341	263	458	586
56.8934	0	734	196	212	202	365	322	165	214	308	259	319	332	257	444	584
57.0163	0	740	196	212	204	365	322	166	214	307	261	321	338	257	446	583
57.1392	0	720	199	213	205	366	322	165	214	308	261	321	337	257	447	580
57.2621	0	740	202	213	208	368	323	167	214	308	261	323	340	259	453	579
57.385	0	738	205	215	212	373	326	168	216	309	266	326	343	263	460	582
57.5078	0	746	205	217	213	378	326	170	218	309	267	325	340	260	454	583
57.6307	0	728	197	211	203	365	322	166	215	306	262	319	334	256	444	579
57.7536	0	739	200	213	208	367	323	167	214	308	263	320	337	256	448	575
57.8765	0	735	200	213	208	368	324	169	216	307	265	321	338	256	446	581
57.9994	0	735	203	214	211	372	326	169	217	308	268	322	340	260	453	580
58.1222	0	751	207	216	215	376	328	170	216	309	270	325	343	262	456	576
58.2451	0	735	199	213	206	367	323	166	215	307	264	318	332	255	443	578
58.368	0	728	199	212	205	365	322	167	216	307	264	318	335	254	442	576
58.4909	0	733	201	213	207	368	322	168	216	307	267	319	336	255	443	580
58.6138	0	747	203	214	209	368	324	167	215	307	266	320	339	256	446	572
58.7366	0	740	207	214	213	373	325	168	215	309	269	323	341	260	454	573
58.8595	0	730	204	216	212	373	325	168	217	307	268	320	334	256	444	574
58.9824	0	730	197	210	203	361	321	165	216	305	262	315	329	251	433	572
59.1053	0	746	199	213	205	364	320	164	213	305	260	315	332	251	436	569
59.2282	0	743	201	212	205	367	319	163	212	306	259	316	335	250	436	566
59.351	0	723	205	213	208	371	320	166	213	307	260	318	338	251	443	568
59.4739	0	730	206	218	212	378	322	169	214	308	263	321	340	253	444	564
59.5968	0	742	198	215	202	367	319	164	212	304	255	313	326	248	429	561
59.7197	0	746	195	211	199	362	317	162	211	303	253	310	327	245	427	563
59.8426	0	712	196	211	199	361	315	163	211	303	255	311	330	244	429	561
59.9654	0	717	197	211	202	362	317	164	212	303	256	312	332	246	432	558
60.0883	0	743	200	213	205	368	317	163	211	304	257	315	335	249	438	561
60.2112	0	745	202	215	208	370	319	166	211	303	259	314	334	249	438	559
60.3341	0	724	192	210	198	356	315	161	210	300	253	306	320	242	422	558
60.457	0	713	192	210	196	356	315	160	209	298	253	305	324	243	424	554
60.5798	0	739	192	209	197	354	313	160	209	300	252	305	326	242	424	554
60.7027	0	728	194	210	200	358	314	159	210	299	254	307	330	244	431	553
60.8256	0	722	199	212	202	362	315	162	211	302	257	309	334	248	436	556
60.9485	0	717	201	215	205	368	317	163	213	302	261	311	334	249	438	551
61.0714	0	729	192	211	197	354	313	158	210	298	252	304	321	242	422	551
61.1942	0	724	192	209	197	353	314	159	210	298	253	304	326	242	425	551
61.3171	0	726	192	210	197	354	313	160	211	298	254	305	326	242	426	555
61.44	0	719	195	211	199	357	314	161	211	299	256	307	329	244	432	550
61.5629	0	731	200	212	204	363	317	162	211	301	257	310	334	248	439	549
61.6858	0	726	204	215	208	367	319	165	213	302	261	312	335	249	441	557
61.8086	0	722	196	210	199	357	315	162	213	299	256	305	324	243	424	552
61.9315	0	740	196	210	200	355	315	161	212	300	256	308	329	243	427	552
62.0544	0	724	196	211	201	359	315	161	212	300	257	308	329	243	428	551
62.1773	0	719	200	211	203	361	317	164	213	301	261	310	332	246	434	554
62.3002	0	728	202	213	208	364	319	167	214	304	264	313	336	250	442	557
62.423	0	744	203	216	210	368	321	167	214	303	264	314	333	249	436	553
62.5459	0	731	196	209	199	357	316	162	212	302	259	308	326	244	426	553
62.6688	0	717	198	210	202	359	318	164	214	302	262	310	331	245	430	556
62.7917	0	725	199	210	203	360	317	165	214	303	263	312	332	245	433	553
62.9146	0	743	202	212	207	365	319	166	213	305	264	315	335	250	441	555
63.0374	0	751	207	214	212	370	321	167	214	306	268	317	340	254	445	558
63.1603	0	718	201	214	206	366	320	168	215	305	265	314	330	248	433	559
63.2832	0	722	197	209	198	357	317	164	214	303	262	310	328	246	428	557
63.4061	0	745	199	211	203	362	317	165	212	304	263	313	332	248	432	565
63.529	0	743	200	211	204	361	319	164	214	304	263	315	333	250	438	571
63.6518	0	722	204	214	207	366	320	167	217	306	267	317	336	255	447	574
63.7747	0	721	207	216	213	371	323	171	216	308	271	320	339	259	452	574
63.8976	0	745	199	213	203	362	319	165	215	305	263	313	326	251	435	574
64.0205	0	735	196	210	199	356	317	164	214	303	262	311	328	250	435	575
64.1434	0	728	197	212	202	360	318	164	215	303	263	312	330	252	437	575
64.2662	0	720	199	212	202	361	319	166	215	304	265	314	332	253	442	572
64.3891	0	738	204	213	207	364	322	167	215	306	266	317	336	258	450	572
64.512	0	736	207	216	212	371	323	170	215	307	270	319	339	260	453	575
64.6349	0	741	198	212	202	361	320	167	216	304	263	311	325	253	437	576
64.7578	0	724	197	211	200	357	318	163	214	303	259	310	328	251	436	569
64.8806	0	735	200	212	202	359	319	162	213	304	261	312	330	251	437	565
65.0035	0	729	201	211	202	361	318	164	213	304	260	312	333	253	443	573
65.1264	11	727	205	214	209	365	321	168	214	305	265	315	336	257	451	570
65.2493	0	745	209	217	213	370	323	168	215	307	269	318	340	260	454	571
65.3722	0	729	203	214	207	366	322	166	214	305	263	314	328	253	440	566
65.495	0	720	200	211	203	359	319	165	215	304	261	312	331	251	437	567
65.6179	0	728	202	212	205	362	321	167	216	304	264	313	333	252	440	568
65.7408	0	739	203	213	206	363	321	166	215	305	264	315	335	254	443	563
65.8637	0	734	208	214	211	368	324	168	216	308	268	319	339	258	450	565
65.9866	0	722	211	217	216	375	326	172	218	307	272	322	340	261	453	569
66.1094	0	727	201	213	205	367	322	168	218	306	266	314	330	252	440	568
66.2323	0	743	203	212	206	365	322	166	217	306	266	316	335	253	440	565
66.3552	0	751	204	213	208	366	323	166	216	307	266	317	336	253	442	566
66.4781	0	718	206	214	210	368	325	169	218	307	269	319	338	256	447	569
66.601	0	722	210	215	215	373	326	171	218	310	272	322	342	260	454	566
66.7238	0	751	209	218	215	376	327	172	217	308	272	321	338	259	450	567
66.8467	0	746	201	213	202	362	321	166	216	306	264	314	330	253	438	573
66.9696	0	723	204	213	206	366	324	167	217	307	267	318	337	254	442	574
67.0925	0	719	204	213	206	367	323	168	218	307	267	318	337	256	444	571
67.2154	0	749	207	213	211	368	324	168	217	308	269	321	339	259	451	575
67.3382	0	741	212	217	216	375	326	172	217	310	273	323	342	262	458	575
67.4611	0	730	205	216	209	372	325	170	219	308	270	317	330	256	444	576
67.584	0	721	200	211	202	361	322	167	217	306	265	315	331	253	438	572
67.7069	0	740	201	213	204	362	323	166	216	306	267	316	334	255	441	579
67.8298	0	735	202	212	204	363	322	167	217	307	268	318	336	258	447	580
67.9526	0	743	206	214	208	368	324	170	219	309	272	322	339	262	456	588
68.0755	0	733	209	217	214	375	326	170	219	310	275	323	341	266	460	587
68.1984	0	736	199	212	202	364	323	167	217	307	266	317	330	257	445	585
68.3213	0	735	199	211	199	361	320	165	215	306	265	315	333	257	446	592
68.4442	0	728	199	212	202	361	322	167	217	306	265	317	333	258	448	593
68.567	0	735	201	212	204	361	321	165	216	307	267	319	336	260	453	591
68.6899	0	733	205	213	208	369	323	168	216	308	269	321	340	264	460	592
68.8128	0	730	209	217	213	371	325	171	218	309	273	322	340	266	463	597
68.9357	0	729	199	211	201	362	321	165	217	306	265	315	328	258	446	593
69.0586	0	740	198	211	199	358	319	164	216	305	265	315	331	257	447	586
69.1814	0	734	198	210	201	360	320	165	216	305	265	315	333	257	448	588
69.3043	0	718	201	211	202	359	321	166	216	305	266	317	334	259	452	590
69.4272	0	729	204	213	207	365	322	169	218	308	270	320	338	263	460	593
69.5501	0	744	207	217	212	372	325	170	217	309	273	322	340	266	462	588
69.673	0	740	199	212	201	362	322	165	217	306	265	314	327	258	447	590
69.7958	0	716	199	211	200	358	320	165	217	305	266	314	331	258	446	591
69.9187	0	721	199	211	201	361	321	166	217	305	267	315	333	257	448	585
70.0416	0	741	201	213	203	360	322	166	215	306	267	317	334	260	454	586
70.1645	0	748	205	214	208	367	323	168	217	307	270	320	338	264	460	593
70.2874	0	716	208	216	212	372	325	171	219	309	275	321	339	266	462	590
70.4102	0	716	200	213	201	361	321	166	218	306	268	315	328	259	447	584
70.5331	0	746	199	210	200	357	321	165	216	305	268	315	332	257	449	588
70.656	0	738	200	212	201	361	321	167	217	306	269	316	332	258	449	588
70.7789	0	728	203	213	204	364	322	168	219	307	271	317	335	260	454	587
70.9018	0	724	206	215	210	367	324	170	218	308	273	321	339	264	461	589
71.0246	0	744	209	217	214	372	326	171	219	311	276	323	337	266	462	590
71.1475	0	733	199	211	201	361	322	166	218	307	269	315	328	258	446	588
71.2704	0	739	200	212	203	360	323	167	219	306	271	317	333	259	449	591
71.3933	0	720	202	213	204	361	323	169	218	308	272	318	334	260	451	587
71.5162	0	736	203	212	206	364	324	169	217	309	272	320	336	263	457	585
71.639	0	737	208	215	211	371	326	172	220	310	276	322	339	266	463	592
71.7619	0	735	209	218	215	374	328	175	221	310	280	325	338	266	463	595
71.8848	0	732	199	211	202	362	323	169	219	308	271	317	329	260	448	589
72.0077	0	734	203	213	206	362	325	169	218	307	273	319	334	260	452	591
72.1306	0	729	203	213	207	364	324	170	219	308	274	320	334	262	453	595
72.2534	0	732	206	214	209	367	326	172	221	309	276	322	336	265	460	596
72.3763	0	745	209	216	213	373	327	174	220	312	278	325	339	269	466	594
72.4992	0	744	209	217	215	372	328	174	221	311	278	324	334	266	459	594
72.6221	0	724	201	212	204	360	324	170	220	308	273	319	330	260	449	595
72.745	0	732	203	213	206	365	324	171	222	309	276	321	335	261	454	598
72.8678	0	749	203	213	207	365	325	172	220	309	275	321	335	262	455	593
72.9907	0	740	207	214	210	366	327	172	220	311	277	324	336	266	461	595
73.1136	0	728	209	216	213	373	328	175	222	312	281	326	338	268	463	598
73.2365	0	730	201	213	204	362	325	172	222	309	274	318	328	260	448	592
73.3594	0	746	200	213	203	359	324	169	220	309	273	319	331	260	448	591
73.4822	0	749	202	212	204	361	324	170	219	308	274	320	332	260	450	598
73.6051	0	719	204	213	206	365	325	172	221	310	276	321	335	262	455	598
73.728	0	724	208	214	211	366	327	174	222	311	280	324	337	265	461	595
73.8509	0	753	204	215	209	366	326	171	220	309	275	320	329	262	451	596
73.9738	0	747	199	211	200	355	322	168	219	307	270	314	325	257	442	594
74.0966	0	733	200	211	201	357	322	170	220	307	272	316	329	257	444	594
74.2195	0	723	200	211	202	356	322	168	219	308	273	317	330	258	446	593
74.3424	0	750	201	212	206	360	324	168	219	309	275	319	332	262	454	595
74.4653	0	741	205	215	210	366	325	172	221	310	278	321	335	264	457	594
74.5882	0	740	198	211	201	357	322	169	221	306	273	313	321	257	441	592
74.711	0	720	195	209	196	351	321	165	217	303	270	310	322	255	440	589
74.8339	0	737	195	210	198	350	319	164	217	304	269	310	324	254	440	587
74.9568	0	732	196	210	199	353	319	166	217	304	271	311	326	256	445	588
75.0797	0	733	200	212	203	355	320	169	219	306	274	314	328	259	451	593
75.2026	0	730	202	214	206	362	322	170	220	307	276	315	331	260	452	586
75.3254	0	730	194	209	195	350	318	163	216	304	267	308	316	254	437	581
75.4483	0	722	193	208	194	346	316	162	216	300	266	306	319	253	436	588
75.5712	0	724	193	209	194	349	316	165	217	301	268	306	320	253	437	585
75.6941	0	739	194	209	196	352	317	164	216	303	270	309	323	255	443	585
75.817	0	725	198	212	202	354	319	166	216	304	270	312	327	258	449	583
75.9398	0	720	202	214	205	361	320	168	218	305	274	313	331	261	454	586
76.0627	0	724	196	211	197	352	317	167	218	302	269	306	316	254	438	586
76.1856	0	737	192	209	193	346	315	163	215	301	265	304	317	251	437	579
76.3085	0	725	192	209	195	350	316	163	215	301	266	305	320	253	438	580
76.4314	0	710	193	209	197	351	316	164	216	300	267	307	323	254	442	580
76.5542	0	722	198	211	201	353	318	168	217	302	271	309	326	258	450	580
76.6771	0	736	202	213	205	358	320	168	216	303	274	311	329	261	456	581
76.8	0	738	197	211	199	354	318	165	217	302	268	306	318	255	442	583
76.9229	0	706	193	209	195	350	315	165	217	300	268	306	319	253	440	582
77.0458	0	715	195	210	197	351	316	167	217	301	269	307	322	254	441	579
77.1686	0	737	196	210	199	354	317	166	216	302	271	309	324	256	446	581
77.2915	0	737	200	211	203	359	320	168	217	303	272	312	327	259	453	586
77.4144	0	717	204	214	207	363	321	171	220	305	276	313	329	262	456	586
77.5373	0	710	194	210	197	353	318	167	219	303	270	307	319	255	441	582
77.6602	0	735	194	210	196	353	318	165	217	302	269	308	323	255	443	583
77.783	0	727	196	211	199	354	318	168	218	303	273	310	324	256	445	584
77.9059	0	722	198	211	202	357	320	170	220	304	274	312	327	259	452	584
78.0288	0	713	202	214	205	363	321	170	220	306	278	315	330	262	458	583
78.1517	0	733	202	216	208	368	323	172	219	306	278	314	327	262	455	582
78.2746	0	723	194	210	195	353	318	166	219	302	269	306	319	255	440	583
78.3974	0	732	196	211	196	354	319	169	219	303	273	309	323	256	443	587
78.5203	0	717	195	210	198	355	319	167	218	303	273	310	324	257	445	583
78.6432	0	723	198	212	202	357	320	168	218	304	274	311	327	260	451	579
78.7661	0	723	202	213	206	362	322	169	219	305	278	315	330	264	458	586
78.889	0	722	201	216	204	365	322	172	221	305	278	312	325	261	450	586
79.0118	0	726	193	209	193	351	317	166	219	302	270	306	317	255	440	582
79.1347	0	716	194	210	196	355	317	166	217	302	270	307	322	256	441	582
79.2576	0	711	194	210	197	354	318	166	218	302	272	308	323	256	443	584
79.3805	0	716	197	212	200	357	319	169	219	303	275	310	326	261	451	585
79.5034	0	731	201	214	204	361	321	171	219	305	278	314	329	265	457	580
79.6262	0	722	198	214	202	362	321	168	219	302	276	309	322	259	447	579
79.7491	0	703	192	209	192	350	317	166	219	300	270	303	316	254	437	579
79.872	0	711	192	210	195	352	317	166	219	300	271	303	319	255	440	579
79.9949	0	725	193	209	196	351	317	166	218	300	270	304	321	255	443	575
80.1178	0	726	197	211	199	356	318	167	216	301	272	307	324	259	449	579
80.2406	0	705	200	213	204	359	320	168	218	303	275	308	327	262	455	579
80.3635	0	709	197	214	201	360	320	168	218	302	273	306	320	258	446	572
80.4864	0	726	192	208	192	348	316	164	214	297	268	302	317	253	438	572
80.6093	0	731	194	210	194	352	317	164	215	300	268	302	320	255	440	578
80.7322	0	695	194	210	197	351	317	165	218	299	271	304	323	255	444	575
80.855	0	703	198	211	201	356	319	168	218	301	274	307	326	260	451	572
80.9779	0	731	202	213	206	362	321	170	218	303	276	310	329	263	457	577
81.1008	0	731	199	214	203	362	321	169	219	301	276	308	323	260	448	575
81.2237	0	712	193	210	195	349	318	167	219	300	271	304	320	255	441	575
81.3466	0	705	195	211	198	356	319	168	219	301	274	307	324	256	444	575
81.4694	0	727	197	210	199	354	319	167	218	301	274	309	324	258	447	578
81.5923	0	721	200	212	203	358	322	170	220	303	276	312	327	262	454	578
81.7152	0	717	205	215	208	366	324	172	222	305	282	314	331	264	458	581
81.8381	0	710	196	212	198	360	320	169	220	302	275	308	321	259	446	576
81.961	0	722	196	211	198	354	320	168	218	302	274	308	324	258	445	577
82.0838	0	723	198	212	199	358	321	170	219	303	275	309	326	258	447	579
82.2067	0	723	200	212	202	356	321	172	220	303	279	312	327	260	453	584
82.3296	0	718	203	213	207	364	323	173	219	305	280	315	331	265	460	581
82.4525	0	730	203	216	208	367	324	172	220	305	280	314	328	265	456	579
82.5754	0	718	195	211	196	354	320	168	219	302	273	306	320	257	443	582
82.6982	0	716	195	211	199	355	320	169	220	302	275	308	325	258	446	583
82.8211	0	731	196	211	199	355	320	169	219	304	274	309	325	258	447	581
82.944	0	720	200	212	202	361	321	169	218	304	276	312	328	261	454	582
83.0669	0	715	205	214	207	366	323	172	220	305	281	314	331	264	459	586
83.1898	0	718	198	214	201	360	322	171	221	304	277	309	322	259	448	585
83.3126	0	726	193	210	195	351	319	167	216	300	271	305	318	255	440	578
83.4355	0	721	194	210	196	352	318	168	217	301	272	305	321	255	442	578
83.5584	0	708	196	210	197	353	318	167	217	301	273	307	324	257	444	581
83.6813	0	716	199	211	201	356	320	169	218	303	275	310	326	259	452	582
83.8042	0	732	202	216	205	364	322	171	218	304	278	312	329	261	455	576
83.927	0	725	193	211	195	353	317	166	216	300	269	302	314	255	440	578
84.0499	0	700	192	209	192	348	316	166	217	298	270	301	317	252	436	573
84.1728	0	707	192	209	193	349	316	166	216	299	270	301	318	252	437	569
84.2957	0	723	194	210	196	350	316	167	217	299	270	303	322	253	441	568
84.4186	0	731	198	211	200	355	318	168	216	300	273	306	325	255	447	572
84.5414	0	699	200	214	204	361	321	170	219	301	276	307	325	257	448	573
84.6643	0	699	192	210	192	348	316	166	217	297	268	298	313	250	432	567
84.7872	0	724	191	209	192	347	315	165	215	297	268	300	318	251	433	569
84.9101	0	723	191	209	194	349	316	167	215	298	268	302	319	250	436	573
85.033	0	708	194	210	197	351	317	168	217	299	272	304	321	252	441	570
85.1558	0	699	198	211	200	357	318	168	217	300	274	307	327	257	449	570
85.2787	0	729	201	215	204	361	323	169	219	299	276	307	325	258	450	571
85.4016	0	716	191	210	192	349	315	165	215	297	267	299	316	252	434	569
85.5245	0	720	193	209	195	350	316	166	217	299	270	301	322	252	437	572
85.6474	0	703	193	209	196	349	316	166	216	298	269	303	322	252	439	568
85.7702	0	722	196	210	197	354	317	167	216	300	271	306	325	255	446	569
85.8931	0	719	200	213	203	359	319	169	217	302	276	308	328	259	453	572
86.016	0	719	199	214	204	359	320	172	219	302	277	309	325	258	447	579
86.1389	0	709	192	209	192	349	317	165	217	300	271	303	319	253	438	574
86.2618	0	719	195	211	196	352	316	166	217	301	272	305	324	255	443	575
86.3846	0	714	195	210	196	352	318	168	218	300	273	306	325	256	445	582
86.5075	0	713	199	211	200	358	319	169	218	302	277	310	327	260	452	582
86.6304	0	729	203	215	206	362	321	172	219	304	279	312	331	264	459	583
86.7533	0	714	197	212	200	361	319	167	218	302	275	307	322	258	446	581
86.8762	0	707	193	209	192	349	316	166	217	300	270	303	320	255	441	583
86.999	0	712	194	210	195	352	317	169	218	301	273	305	323	256	443	583
87.1219	0	725	195	211	197	354	317	167	217	302	273	306	325	257	447	579
87.2448	0	719	199	211	202	356	318	169	217	302	276	310	328	260	454	581
87.3677	0	707	203	215	207	362	321	173	218	304	280	312	330	264	459	586
87.4906	0	713	197	212	197	356	318	169	219	302	273	305	318	257	442	584
87.6134	0	725	191	209	193	348	314	165	217	300	269	302	319	254	438	578
87.7363	0	732	192	209	195	351	316	165	215	300	271	304	321	255	440	581
87.8592	0	703	195	210	196	352	316	167	217	301	273	305	324	256	444	582
87.9821	0	704	198	211	199	358	318	168	217	302	275	308	327	260	451	577
88.105	0	731	202	214	206	361	320	170	218	305	279	310	330	262	457	579
88.2278	0	729	195	213	197	356	318	168	217	301	273	305	318	257	441	585
88.3507	0	700	191	208	192	349	315	165	217	299	270	301	318	254	437	582
88.4736	0	703	192	210	193	351	315	166	217	301	271	303	321	254	440	579
88.5965	0	727	193	210	196	352	315	165	216	301	271	304	323	255	443	582
88.7194	0	722	197	211	200	356	317	167	216	302	275	308	327	260	452	581
88.8422	0	716	202	213	205	360	319	169	218	304	279	310	331	263	458	581
88.9651	0	703	197	214	202	359	319	169	219	303	275	305	320	258	446	579
89.088	0	722	191	209	191	348	315	164	215	300	268	301	319	254	438	580
89.2109	0	715	193	211	195	352	315	165	216	300	269	302	321	255	441	578
89.3338	0	722	194	209	196	351	316	168	217	300	272	304	323	256	444	581
89.4566	0	705	198	212	200	355	318	168	216	302	273	306	328	260	452	577
89.5795	0	719	202	214	206	362	319	170	216	304	277	310	330	265	459	576
89.7024	0	723	198	215	203	361	321	170	217	303	276	308	324	260	450	581
89.8253	0	714	192	208	194	349	316	167	217	301	270	301	321	256	441	581
89.9482	0	725	195	211	198	355	318	167	216	302	273	305	326	257	445	578
90.071	0	716	195	210	199	354	318	169	216	302	273	307	326	258	447	580
90.1939	0	712	200	212	203	357	320	170	218	304	278	309	329	261	456	586
90.3168	0	720	204	215	207	364	325	173	222	304	281	313	332	265	461	585
90.4397	0	731	198	213	202	362	321	171	219	303	277	308	324	260	448	581
90.5626	0	720	195	209	196	352	318	166	217	302	273	305	324	258	445	581
90.6854	0	711	198	212	198	358	319	168	219	303	274	308	328	259	448	584
90.8083	0	718	200	212	201	356	320	171	219	304	276	309	329	261	453	586
90.9312	0	732	204	213	204	362	321	171	219	305	278	312	332	265	460	582
91.0541	0	735	207	217	209	367	327	174	223	304	281	315	332	265	460	587
91.177	0	707	197	213	197	356	319	169	219	303	272	305	320	258	444	585
91.2998	0	712	197	211	196	356	319	170	218	304	274	307	325	259	446	583
91.4227	0	733	196	211	198	356	320	169	218	303	273	307	328	258	448	583
91.5456	0	738	200	212	201	359	320	170	219	304	275	310	329	261	454	590
91.6685	0	703	204	214	206	362	323	174	220	306	279	313	333	265	461	589
91.7914	0	711	203	217	206	365	324	174	220	305	279	310	328	262	453	586
91.9142	0	734	193	210	195	352	319	167	218	303	270	304	320	256	442	587
92.0371	0	728	195	211	196	352	318	169	218	303	272	306	325	256	445	585
92.16	0	718	195	211	197	353	319	170	220	302	274	306	326	258	446	587
92.2829	0	713	199	212	201	356	320	170	219	304	277	310	329	259	454	583
92.4058	0	735	203	214	205	362	323	170	218	307	280	313	331	264	459	582
92.5286	0	725	197	215	200	361	322	171	219	303	275	307	322	259	447	587
92.6515	0	726	191	209	192	348	317	168	219	301	271	302	318	254	439	584
92.7744	0	710	193	209	193	350	317	167	217	301	272	304	322	255	441	583
92.8973	0	721	194	210	196	351	318	167	217	302	271	304	323	256	444	578
93.0202	0	722	197	211	200	355	319	170	218	303	275	307	327	258	451	584
93.143	0	721	202	214	203	361	320	171	219	305	279	311	330	262	458	586
93.2659	0	718	195	214	198	359	320	169	219	302	275	303	320	257	444	582
93.3888	0	717	190	208	191	347	315	165	216	300	268	299	317	254	437	580
93.5117	0	709	191	210	193	349	317	167	217	300	270	301	321	254	440	585
93.6346	0	712	191	209	194	350	316	167	217	301	272	304	324	255	443	582
93.7574	0	730	196	211	199	355	319	169	217	302	274	306	327	259	451	580
93.8803	0	721	201	214	203	359	321	170	218	303	277	309	329	262	458	582
94.0032	0	710	195	214	199	357	318	169	220	301	273	304	320	256	443	582
94.1261	0	711	190	208	191	349	316	167	219	299	270	301	317	253	438	582
94.249	0	725	192	211	193	350	316	167	218	300	270	301	322	254	440	577
94.3718	0	724	193	210	196	351	318	167	217	301	271	304	323	255	445	580
94.4947	0	704	198	213	199	358	319	169	218	302	275	307	328	259	454	583
94.6176	0	711	203	215	205	362	321	174	219	304	279	309	329	262	459	578
94.7405	0	727	195	212	197	356	319	169	219	302	272	303	319	256	443	578
94.8634	0	731	192	211	193	351	317	166	219	299	269	301	321	254	440	583
94.9862	0	696	193	211	195	353	318	169	219	300	273	304	323	255	443	582
95.1091	0	703	195	211	197	356	318	169	219	302	274	306	324	256	448	579
95.232	0	732	199	213	201	360	321	170	218	304	277	309	329	261	455	582
95.3549	0	728	202	216	206	366	326	174	223	302	281	311	328	262	457	584
95.4778	0	714	192	210	195	352	318	170	220	301	274	302	319	256	441	585
95.6006	0	707	194	211	195	353	319	170	220	302	274	305	323	256	444	585
95.7235	0	729	193	212	197	356	318	169	218	302	276	307	324	257	446	588
95.8464	0	724	197	212	201	357	320	171	219	303	277	308	326	260	453	587
95.9693	0	729	201	214	205	362	324	174	224	303	283	312	329	265	461	594
96.0922	0	711	199	216	203	365	323	173	221	305	281	308	324	261	452	586
96.215	0	721	192	209	192	350	318	168	218	301	272	301	316	256	441	585
96.3379	0	721	193	211	193	351	318	171	220	301	274	303	321	256	444	588
96.4608	0	718	193	210	195	353	318	171	220	302	276	305	322	257	444	591
96.5837	0	715	196	212	199	358	320	171	220	303	280	308	325	259	454	587
96.7066	0	723	200	214	203	362	322	173	220	304	281	310	328	263	459	590
96.8294	0	714	197	214	200	361	321	172	220	302	279	305	318	259	446	593
96.9523	0	712	190	210	190	349	317	169	219	300	272	300	314	254	438	589
97.0752	0	731	191	210	191	349	317	167	218	300	273	301	318	255	440	586
97.1981	0	719	191	210	194	351	317	169	218	301	274	303	320	256	444	586
97.321	0	707	195	211	198	354	319	170	220	301	277	305	323	259	450	588
97.4438	0	718	199	214	201	361	324	173	224	300	281	307	325	262	457	591
97.5667	0	728	193	212	198	355	319	170	220	301	276	302	314	257	443	584
97.6896	0	723	188	209	189	347	316	165	217	299	270	297	312	252	435	580
97.8125	0	701	188	209	192	349	317	168	219	298	272	299	316	254	439	581
97.9354	0	709	190	209	194	350	317	168	218	299	274	299	318	255	441	578
98.0582	0	721	194	212	198	353	319	169	217	301	276	302	321	258	449	579
98.1811	0	729	198	214	203	361	323	172	222	300	279	306	325	261	456	582
98.304	0	700	192	212	197	355	319	169	219	300	275	299	313	255	440	581
98.4269	0	703	189	208	190	345	315	168	218	298	272	297	313	253	436	575
98.5498	0	721	190	210	192	350	316	167	218	299	272	297	316	253	439	575
98.6726	0	723	192	210	194	352	317	168	218	298	273	301	319	255	445	580
98.7955	0	693	195	212	199	354	323	171	222	298	278	303	322	259	452	579
98.9184	0	703	199	216	204	363	325	174	223	299	282	306	324	261	456	575
99.0413	0	723	191	211	195	351	319	169	220	299	274	298	312	255	439	576
99.1642	0	720	192	210	194	351	318	169	220	298	274	300	316	254	441	575
99.287	0	705	192	210	196	352	322	171	222	295	275	301	317	256	442	575
99.4099	0	700	194	210	197	356	323	171	223	297	278	303	320	257	448	574
99.5328	0	723	198	213	203	359	325	173	224	299	280	306	323	261	455	578
99.6557	0	719	197	215	201	361	325	173	223	297	280	303	317	259	447	576
99.7786	0	718	190	209	192	350	317	169	220	298	275	299	314	255	439	577
99.9014	0	700	193	211	196	354	320	171	220	299	277	302	318	256	443	573
100.024	0	719	194	210	196	353	319	170	219	300	276	303	319	257	446	574
100.147	0	718	198	212	199	359	324	171	222	298	280	306	322	260	453	577
100.27	0	717	200	215	204	364	323	175	221	303	282	309	323	261	454	582
100.393	0	706	190	209	191	350	318	169	220	299	273	300	313	255	438	579
100.516	0	715	192	209	193	351	318	168	218	299	273	302	318	255	441	577
100.639	0	712	191	209	194	353	318	171	219	299	275	303	318	256	443	583
100.762	0	710	195	211	198	354	322	172	224	298	279	305	321	259	450	584
100.884	1	718	198	214	202	360	322	173	220	301	281	308	322	261	454	584
101.007	0	712	190	210	191	350	317	171	218	298	272	299	309	255	437	583
101.13	0	705	188	207	189	345	315	168	218	296	272	296	310	253	436	583
101.253	0	708	188	208	190	346	314	168	218	296	272	297	311	253	436	583
101.376	0	720	191	210	192	349	315	167	217	297	273	300	315	254	441	579
101.499	0	716	193	210	197	354	320	169	220	296	275	303	319	257	449	580
101.622	0	702	191	212	194	351	317	169	219	297	274	298	311	253	439	581
101.745	0	705	184	206	184	340	311	165	217	292	268	291	304	248	429	581
101.868	0	719	184	207	186	339	311	164	214	293	267	292	306	248	431	575
101.99	0	716	184	207	188	339	311	164	214	293	267	293	308	249	433	574
102.113	0	699	188	208	190	342	312	165	215	294	269	295	311	251	439	578
102.236	0	707	192	210	194	348	314	166	217	296	273	296	314	253	443	572
102.359	0	717	184	208	186	339	310	162	215	291	265	288	301	248	427	572
102.482	0	726	181	206	183	333	307	159	212	290	263	286	302	246	426	574
102.605	0	691	183	206	184	336	307	162	212	290	264	287	304	246	427	575
102.728	0	697	185	207	186	339	307	161	212	291	265	289	307	247	433	571
102.851	0	721	187	208	191	340	309	161	211	292	266	292	311	251	441	572
102.973	0	723	189	211	193	346	313	162	216	290	267	293	311	251	440	576
103.096	0	696	182	207	184	332	306	159	211	288	260	284	299	245	424	572
103.219	0	692	183	206	185	333	304	159	211	288	260	286	304	245	427	570
103.342	0	719	184	206	186	336	304	157	209	289	260	285	306	246	429	571
103.465	0	713	186	206	189	338	306	159	210	291	261	287	308	249	436	569
103.588	0	706	189	209	194	341	310	163	214	289	266	291	313	252	443	570
103.711	0	698	186	210	190	340	308	161	212	291	264	289	306	249	433	567
103.834	0	713	183	205	185	333	303	157	208	289	259	284	303	246	427	564
103.956	0	709	185	207	186	338	304	158	209	289	262	287	307	246	431	568
104.079	0	713	185	206	189	338	307	161	214	288	263	289	309	248	436	575
104.202	0	697	189	209	192	343	310	161	213	290	265	292	314	252	443	567
104.325	0	714	191	211	194	348	311	163	213	291	268	292	312	252	442	566
104.448	0	709	183	207	185	334	303	158	210	289	259	285	301	246	426	568
104.571	0	706	185	206	186	334	304	160	210	291	262	288	307	246	430	570
104.694	0	704	186	206	187	338	305	159	209	291	262	288	309	248	432	565
104.817	0	712	187	208	191	339	306	160	209	292	264	292	311	251	440	567
104.94	0	706	192	210	195	346	311	164	214	291	268	293	316	253	446	571
105.062	0	705	189	210	190	342	307	162	212	291	265	290	306	250	433	567
105.185	0	719	184	206	184	335	303	159	209	290	260	286	302	246	427	563
105.308	0	704	184	206	187	336	304	158	209	290	263	288	307	247	429	565
105.431	0	699	186	207	187	338	304	161	211	292	265	290	309	248	434	567
105.554	0	706	189	208	192	343	309	162	214	290	268	292	313	253	442	569
105.677	0	723	193	212	198	347	312	165	215	293	271	296	317	256	447	565
105.8	0	710	186	209	189	339	307	160	211	292	265	290	304	249	431	562
105.923	0	695	185	206	184	336	305	159	210	291	263	288	305	248	428	564
106.045	0	703	185	207	185	339	306	159	212	291	265	290	309	248	431	560
106.168	0	719	188	208	189	341	307	159	211	292	266	293	311	251	437	561
106.291	0	728	191	210	194	345	311	162	214	292	268	296	317	255	446	564
106.414	0	700	197	213	200	353	317	168	219	291	273	298	320	258	450	567
106.537	0	702	188	209	189	341	308	163	213	293	266	291	306	251	433	560
106.66	0	723	187	207	188	340	306	160	210	292	264	291	310	250	433	560
106.783	0	726	189	209	191	343	308	162	211	293	266	292	312	252	436	565
106.906	0	693	191	209	192	345	312	164	215	292	269	294	314	254	443	565
107.028	0	700	196	212	198	349	314	166	216	294	273	298	319	258	451	562
107.151	0	731	199	214	203	357	317	168	217	296	275	300	321	260	453	567
107.274	0	726	191	209	192	346	310	163	212	294	266	294	309	252	437	565
107.397	0	712	193	210	193	349	310	163	213	295	268	296	316	254	442	567
107.52	0	703	195	210	195	351	311	166	214	296	268	299	318	254	444	567
107.643	0	730	198	212	198	352	313	166	212	298	269	301	321	257	451	570
107.766	0	723	202	213	205	358	319	169	217	297	273	305	325	262	458	569
107.889	0	719	199	214	203	359	316	170	216	299	274	303	320	259	448	573
108.012	0	707	193	209	194	351	312	166	215	297	268	299	316	254	441	569
108.134	0	727	197	211	198	354	315	166	214	298	271	303	320	256	448	575
108.257	0	722	197	211	198	353	315	168	215	299	273	304	322	258	451	575
108.38	0	726	201	213	203	360	320	171	220	299	278	307	325	263	458	580
108.503	0	721	204	216	208	365	320	174	217	303	281	310	326	264	459	577
108.626	0	726	196	212	195	351	315	167	215	298	271	301	313	257	442	573
108.749	0	727	194	210	194	352	315	167	216	298	273	302	319	256	445	581
108.872	0	720	196	211	196	354	317	169	217	298	275	304	320	257	447	581
108.995	0	724	198	212	201	355	318	169	216	300	277	307	323	260	454	579
109.117	0	726	203	214	205	361	322	171	219	300	279	310	326	265	461	579
109.24	0	721	200	214	201	361	320	170	218	301	278	305	318	260	449	584
109.363	0	719	193	209	193	348	315	169	217	298	271	299	312	256	440	581
109.486	0	738	194	210	195	350	316	168	216	298	272	302	318	256	443	578
109.609	0	727	195	210	197	351	316	168	216	299	273	303	320	257	447	578
109.732	0	716	199	211	202	356	321	170	219	297	278	307	322	261	455	580
109.855	0	727	203	215	205	360	323	174	222	300	281	310	326	264	458	583
109.978	0	737	195	211	196	354	318	167	217	298	273	302	313	257	442	576
110.1	0	733	192	207	192	348	315	167	214	297	270	299	314	255	440	574
110.223	0	710	193	209	195	349	316	166	215	297	271	301	317	255	442	578
110.346	0	717	196	210	196	349	315	167	215	298	273	303	320	257	447	574
110.469	0	735	199	212	202	354	318	167	215	300	274	306	323	261	455	574
110.592	0	745	203	215	208	360	323	169	218	299	278	308	326	263	458	578
110.715	0	709	195	212	196	350	316	166	216	297	271	300	313	256	442	576
110.838	0	711	194	209	194	348	314	166	215	296	270	300	316	254	442	572
110.961	0	737	194	209	196	350	315	165	213	297	271	301	319	255	444	572
111.084	0	736	197	211	199	351	315	168	216	298	272	303	320	259	450	577
111.206	0	716	201	212	204	356	320	170	220	297	277	306	324	262	458	577
111.329	0	714	204	216	208	362	321	173	217	301	281	309	325	264	460	576
111.452	0	738	195	209	197	350	315	167	215	297	272	300	315	256	443	576
111.575	0	730	196	210	199	352	316	168	216	297	274	303	320	257	447	576
111.698	0	723	198	211	199	354	318	168	217	298	275	303	320	257	449	577
111.821	0	714	201	212	203	356	321	171	221	297	278	306	323	262	455	575
111.944	0	735	206	215	209	363	323	173	220	299	281	310	327	264	463	581
112.067	0	729	202	213	205	364	321	171	218	299	280	307	321	262	453	578
112.189	0	733	196	209	197	351	317	169	218	298	275	302	318	258	446	583
112.312	0	722	200	211	201	356	319	171	218	299	278	306	322	260	451	578
112.435	0	727	199	211	201	356	319	170	216	299	279	307	322	260	454	575
112.558	0	728	204	213	206	363	326	172	224	296	281	309	325	265	461	582
112.681	0	725	204	216	211	365	323	175	221	302	284	310	323	264	459	583
112.804	0	733	196	211	196	353	317	169	217	297	275	302	314	256	444	579
112.927	0	726	198	210	198	356	318	169	217	297	275	304	319	257	447	579
113.05	0	719	198	211	199	355	318	171	217	298	276	304	320	259	450	583
113.172	0	723	201	213	202	357	320	171	218	301	278	309	325	261	458	583
113.295	0	739	205	215	206	366	322	172	219	302	280	310	327	263	460	581
113.418	0	728	196	211	196	354	317	168	216	296	271	301	312	256	440	576
113.541	0	713	194	209	193	351	315	168	217	297	271	300	316	254	440	580
113.664	0	720	195	210	196	351	316	169	217	297	273	300	317	254	441	579
113.787	0	734	196	210	197	353	315	167	216	297	274	303	319	256	446	575
113.91	0	734	200	213	201	356	320	170	218	297	275	305	323	258	453	579
114.033	0	711	197	213	200	357	318	170	217	297	274	302	314	256	442	577
114.156	0	715	190	208	190	345	313	164	215	293	268	295	308	250	432	571
114.278	0	731	191	207	192	344	312	165	213	293	269	296	312	249	435	571
114.401	0	733	191	209	194	345	312	166	213	293	268	298	314	251	435	576
114.524	0	703	194	210	196	348	317	166	217	292	273	300	318	253	443	575
114.647	0	710	198	213	201	354	317	170	215	296	276	302	320	257	447	572
114.77	0	731	190	210	190	346	312	164	213	293	268	294	306	249	429	574
114.893	0	727	187	206	187	340	310	162	212	290	266	292	307	247	428	569
115.016	0	706	187	207	188	342	310	164	213	290	267	293	309	248	429	572
115.139	0	701	189	208	190	342	311	165	213	292	270	296	312	248	434	570
115.261	0	730	193	210	194	347	315	165	215	291	271	298	317	251	440	572
115.384	0	722	196	213	198	353	318	167	217	291	274	299	316	252	441	569
115.507	0	712	187	208	186	339	310	163	213	289	267	291	303	246	425	570
115.63	0	704	186	206	187	340	310	162	212	290	266	291	307	245	426	564
115.753	0	720	187	207	186	339	309	162	211	290	266	292	310	246	427	565
115.876	0	716	189	209	191	341	311	163	211	291	269	295	313	247	434	567
115.999	0	724	192	210	195	345	315	166	217	290	273	299	317	251	441	573
116.122	0	712	194	211	195	353	314	166	213	294	273	299	315	251	440	567
116.244	0	715	187	207	185	344	308	161	211	290	263	293	306	245	425	564
116.367	0	718	189	207	189	342	308	163	211	290	264	294	311	245	429	569
116.49	0	712	189	207	189	344	311	163	215	289	265	296	312	246	431	568
116.613	0	714	194	210	193	350	311	163	211	293	266	300	316	247	437	564
116.736	0	717	199	212	197	353	315	165	215	292	266	302	321	251	445	567
116.859	0	714	198	213	198	357	317	167	218	291	268	301	317	249	438	571
116.982	0	714	191	208	189	348	308	163	212	292	262	296	311	244	428	569
117.105	0	738	195	210	192	351	310	164	212	292	261	299	315	246	435	565
117.228	0	724	195	210	193	350	311	163	211	293	260	299	315	246	437	566
117.35	0	712	200	211	196	357	316	165	215	292	262	303	319	250	445	568
117.473	0	723	203	215	201	364	318	168	216	294	266	305	322	252	450	572
117.596	0	736	196	211	196	359	313	166	213	294	263	301	312	247	434	564
117.719	0	723	195	210	192	354	311	164	212	293	261	299	315	246	433	564
117.842	0	714	196	211	194	354	313	168	214	294	264	301	317	247	434	568
117.965	0	721	199	210	197	357	316	167	218	293	266	304	318	248	439	563
118.088	0	737	202	213	200	360	319	170	216	294	268	306	323	251	447	565
118.211	0	745	203	214	203	364	320	168	218	295	267	305	320	250	441	569
118.333	0	708	195	209	192	352	312	167	215	295	264	299	312	245	428	571
118.456	0	716	200	211	195	354	313	168	215	296	268	304	319	248	433	567
118.579	0	746	199	211	198	356	314	166	214	296	268	305	319	248	438	574
118.702	0	745	202	212	201	358	318	168	217	296	270	308	323	252	446	575
118.825	0	715	206	216	207	364	323	171	223	293	274	309	324	256	450	580
118.948	0	714	196	210	195	352	313	167	216	295	267	301	311	250	431	576
119.071	0	740	196	210	193	349	312	165	213	295	267	301	313	250	432	577
119.194	0	735	196	209	195	351	312	165	213	295	268	302	315	250	434	576
119.316	0	724	198	210	196	352	316	166	218	292	270	303	318	252	439	576
119.439	0	718	201	211	200	357	314	168	216	297	273	306	323	256	447	578
119.562	0	740	199	213	201	358	317	168	215	297	271	304	316	253	438	578
119.685	0	726	190	208	190	343	310	163	214	292	264	297	306	248	426	573
119.808	0	731	191	208	191	345	310	164	213	292	267	297	312	248	429	575
119.931	0	713	192	209	192	344	309	163	213	291	266	298	313	248	430	570
120.054	0	726	195	209	196	348	312	164	213	293	269	301	317	250	439	567
120.177	0	727	198	212	198	354	319	166	219	290	271	303	321	254	444	574
120.3	0	723	195	212	196	354	314	167	216	294	271	299	313	250	433	574
120.422	0	720	189	207	187	340	308	161	212	289	264	294	306	246	425	566
120.545	0	723	188	207	190	341	309	162	211	290	265	296	311	247	427	569
120.668	0	714	189	208	189	342	309	162	213	291	266	296	312	247	429	570
120.791	0	714	191	209	193	346	314	165	216	289	270	300	317	250	437	572
120.914	0	733	195	210	197	349	316	167	217	291	272	302	320	254	443	568
121.037	0	724	191	210	194	349	312	164	214	291	269	298	311	250	432	568
121.16	0	708	186	206	186	341	307	161	213	290	265	293	308	245	425	569
121.283	0	714	188	207	190	342	309	163	213	290	267	295	311	246	428	571
121.405	0	728	188	208	190	342	310	162	212	290	268	297	313	246	432	566
121.528	0	729	193	210	193	348	314	163	215	289	269	300	317	250	438	566
121.651	0	709	197	212	198	352	319	165	220	289	272	302	322	254	444	571
121.774	0	714	198	212	198	355	314	165	215	295	272	301	316	251	438	568
121.897	0	729	190	207	188	341	309	160	212	292	265	296	310	247	427	567
122.02	0	735	193	209	191	346	310	163	212	292	266	299	316	248	432	573
122.143	0	703	193	208	192	347	310	164	214	292	269	301	317	248	435	575
122.266	0	709	196	210	196	351	316	166	217	292	271	303	320	252	443	573
122.388	0	739	200	211	199	357	317	167	218	295	273	307	324	256	450	578
122.511	0	737	200	215	202	358	319	168	220	294	275	307	321	255	446	578
122.634	0	720	192	208	191	346	312	165	215	294	270	301	314	250	434	578
122.757	0	712	196	210	195	351	313	167	216	295	272	304	320	251	438	580
122.88	0	737	195	210	195	350	314	166	215	295	271	305	320	252	440	582
123.003	0	729	200	212	199	355	321	167	222	291	274	308	323	256	448	582
123.126	0	728	203	214	203	360	323	170	224	294	279	311	327	258	454	588
123.249	0	717	198	213	200	358	318	170	218	298	276	308	320	256	445	581
123.372	0	729	195	209	191	349	313	167	216	296	272	305	318	252	438	581
123.494	0	729	197	211	196	355	315	168	218	296	275	307	322	253	442	586
123.617	0	726	197	210	197	355	319	169	221	295	278	308	322	256	446	588
123.74	0	723	201	212	201	359	320	171	221	297	279	311	326	259	453	587
123.863	0	731	203	215	204	363	323	171	222	298	282	313	327	260	453	587
123.986	0	721	193	209	194	353	315	169	219	296	275	306	314	255	439	593
124.109	0	720	194	209	194	353	315	169	220	297	277	306	320	254	440	589
124.232	0	738	194	210	196	354	316	170	219	297	276	308	321	255	441	585
124.355	0	728	197	211	198	356	321	169	221	297	279	311	323	257	447	587
124.477	0	716	201	213	202	361	326	172	225	295	283	311	327	260	454	590
124.6	0	724	196	213	200	360	320	174	221	299	282	309	319	256	444	591
124.723	0	734	189	208	189	349	315	167	218	296	276	304	313	253	435	584
124.846	0	732	192	210	193	351	316	168	216	296	276	305	316	253	437	584
124.969	0	709	192	209	194	351	315	170	218	297	278	306	318	253	439	585
125.092	0	715	195	211	197	355	320	170	222	296	281	308	321	256	445	583
125.215	0	732	199	213	200	362	323	171	222	297	283	311	323	258	449	582
125.338	0	732	191	211	191	349	317	167	215	295	274	302	309	252	433	582
125.46	0	699	188	207	188	344	314	166	216	294	273	301	311	250	431	582
125.583	0	704	188	209	189	348	313	166	216	294	274	302	314	250	431	576
125.706	0	730	190	209	191	348	314	167	216	295	276	305	317	251	436	580
125.829	0	729	193	210	194	350	319	168	219	294	278	307	321	254	443	578
125.952	0	709	195	212	197	357	318	169	218	297	282	307	320	255	442	580
126.075	0	702	186	207	187	343	312	164	216	292	274	299	306	248	426	576
126.198	0	728	186	207	187	343	310	165	214	293	273	299	310	247	428	577
126.321	0	717	186	207	188	343	311	165	214	292	274	298	311	248	429	574
126.444	0	713	188	208	191	346	316	166	218	290	278	301	314	251	434	575
126.566	0	704	191	211	194	348	317	169	218	292	281	304	318	254	441	571
126.689	0	723	194	213	196	353	319	170	219	294	281	305	317	254	441	571
126.812	0	716	185	207	186	343	312	166	216	291	274	296	305	248	424	573
126.935	11	713	186	206	185	341	311	165	215	291	275	297	309	247	427	575
127.058	0	705	185	207	186	341	311	165	215	292	276	296	309	247	430	568
127.181	0	717	188	208	189	345	312	164	214	292	277	299	313	250	434	565
127.304	0	710	192	210	194	348	320	168	221	288	281	303	318	252	440	574
127.427	0	712	195	213	198	353	322	171	223	290	283	305	319	253	442	572
127.549	0	724	186	207	186	342	312	165	217	291	275	297	306	247	426	570
127.672	0	708	186	208	186	343	311	164	214	290	274	298	310	247	426	568
127.795	0	701	186	208	188	342	313	165	216	291	276	298	312	248	429	569
127.918	0	711	190	209	190	345	315	167	219	291	282	301	316	250	437	573
128.041	0	726	194	211	195	351	321	171	222	290	285	306	321	255	445	572
128.164	0	718	197	215	199	356	321	172	221	294	286	308	321	258	447	575
128.287	0	698	187	207	189	344	313	168	218	293	280	300	309	252	433	576
128.41	0	707	189	208	189	346	316	167	221	291	282	301	314	252	434	574
128.532	0	720	190	209	190	348	314	168	217	294	283	303	315	253	436	575
128.655	0	721	192	210	194	350	321	168	223	289	284	305	318	255	442	578
128.778	0	697	196	212	197	356	323	172	225	291	288	307	321	259	449	579
128.901	0	706	200	216	203	359	326	175	226	292	292	310	323	261	452	577
129.024	0	723	190	209	193	350	317	169	219	295	283	303	312	255	439	577
129.147	0	724	193	210	192	349	319	170	222	291	286	304	318	254	440	581
129.27	0	702	193	211	192	352	320	171	223	293	286	305	318	256	441	580
129.393	0	699	195	211	195	354	320	171	223	295	289	308	319	259	447	578
129.516	0	730	200	213	201	358	325	172	225	293	290	311	323	262	453	581
129.638	0	720	198	213	199	360	323	173	224	295	290	309	318	260	447	579
129.761	0	710	191	209	191	350	316	170	220	295	286	303	314	255	438	581
129.884	0	705	194	212	196	352	318	171	220	296	288	307	318	258	442	576
130.007	0	718	194	210	195	351	321	170	221	293	288	308	319	259	445	576
130.13	0	718	198	212	201	356	326	172	226	293	292	311	322	260	452	581
130.253	0	718	200	215	205	362	328	177	228	294	295	312	323	263	453	585
130.376	0	706	191	209	191	351	318	170	221	295	287	305	312	258	438	579
130.499	0	717	192	209	191	350	317	169	218	295	286	305	315	256	440	577
130.621	0	711	191	210	194	351	318	171	220	295	287	307	317	258	441	586
130.744	0	710	194	211	195	352	321	174	223	294	291	308	319	258	446	582
130.867	0	728	198	212	201	357	326	173	225	293	292	311	323	262	452	580
130.99	0	711	194	214	195	357	321	171	220	296	287	306	313	258	440	581
131.113	0	703	188	207	189	344	316	169	219	293	284	302	310	254	432	582
131.236	0	712	189	209	192	347	318	169	220	294	286	303	313	255	436	583
131.359	0	724	189	209	191	349	317	169	218	295	286	304	315	255	438	577
131.482	0	715	194	211	195	350	320	169	221	294	286	307	318	258	444	579
131.604	0	702	196	213	197	356	324	171	223	295	289	307	318	258	446	582
131.727	0	708	186	208	185	344	315	167	219	293	281	298	305	252	429	577
131.85	0	716	186	207	187	341	313	166	216	292	280	299	308	252	429	575
131.973	0	723	185	207	187	342	314	165	215	292	280	299	310	251	431	577
132.096	0	693	188	208	188	344	316	166	220	290	282	301	313	253	436	580
132.219	0	704	192	210	193	349	319	168	220	293	286	306	318	255	443	574
132.342	0	726	192	212	195	352	320	169	220	292	284	303	313	254	437	579
132.465	0	721	183	206	183	339	312	164	215	291	277	295	302	250	425	579
132.588	0	699	184	208	185	340	312	165	216	291	280	296	307	248	427	578
132.71	0	696	184	207	186	338	312	166	216	292	280	297	310	249	429	576
132.833	0	725	187	208	189	341	315	165	218	290	282	301	313	252	436	577
132.956	0	717	191	210	192	348	320	168	222	289	284	302	316	255	442	578
133.079	0	711	190	211	193	348	318	169	221	292	285	301	312	253	435	579
133.202	0	701	183	204	184	338	311	164	216	291	278	295	304	249	426	574
133.325	0	716	185	206	186	339	316	165	219	290	280	297	310	251	430	577
133.448	0	716	184	207	187	341	317	167	222	286	281	298	310	251	431	577
133.571	0	715	189	209	190	343	320	169	224	288	285	301	314	253	437	582
133.693	0	709	192	210	195	350	322	170	224	291	287	304	318	256	444	578
133.816	0	718	188	210	192	348	319	170	222	291	283	301	310	253	434	577
133.939	0	708	184	206	185	339	315	167	221	289	280	299	308	251	429	584
134.062	0	709	187	208	187	341	316	168	221	290	284	299	311	251	431	582
134.185	0	724	187	208	188	343	316	168	220	291	283	301	313	253	435	580
134.308	0	711	191	209	193	346	321	168	223	290	285	304	317	256	442	582
134.431	0	707	193	211	196	352	322	170	226	291	289	304	317	256	442	584
134.554	0	712	184	206	186	340	312	168	219	293	282	297	306	251	429	585
134.676	0	725	186	207	188	340	313	168	217	293	284	299	312	251	432	580
134.799	0	714	187	208	189	340	317	166	220	290	284	300	312	252	434	580
134.922	0	703	189	209	191	344	321	170	225	289	286	302	314	255	440	584
135.045	0	710	192	211	195	351	320	172	223	295	289	305	319	257	445	580
135.168	0	721	187	209	191	344	316	168	219	295	283	299	308	253	432	580
135.291	0	727	184	206	185	335	313	165	217	293	279	296	306	250	427	581
135.414	0	693	185	207	186	339	312	166	218	292	282	297	308	251	429	581
135.537	0	701	187	207	187	339	313	167	218	293	282	298	311	251	433	576
135.66	0	725	189	209	191	342	314	167	216	295	284	301	314	255	440	579
135.782	0	725	191	211	194	348	318	167	220	292	284	299	312	254	437	580
135.905	0	697	183	207	183	334	310	163	216	289	277	291	299	248	422	577
136.028	0	695	181	205	184	333	309	163	214	290	277	292	302	248	422	572
136.151	0	720	182	206	183	333	309	162	212	290	277	293	305	247	423	572
136.274	0	710	184	207	185	337	310	162	214	290	278	293	308	249	430	570
136.397	0	706	187	209	190	341	314	167	218	289	282	296	312	251	435	572
136.52	0	697	184	209	186	337	311	164	215	289	279	291	301	247	423	565
136.643	0	707	179	203	179	329	306	160	211	286	271	286	297	244	416	563
136.765	0	706	180	206	182	329	306	160	212	287	273	286	302	244	418	563
136.888	0	704	181	206	183	330	309	161	216	284	276	288	303	245	422	567
137.011	0	699	185	207	186	337	311	163	215	286	278	293	308	248	428	560
137.134	0	712	187	210	191	341	314	165	217	287	278	293	311	249	431	558
137.257	0	700	179	205	183	331	307	162	214	286	273	287	298	245	418	564
137.38	0	698	180	204	180	329	308	162	215	282	274	286	301	243	417	561
137.503	0	714	181	204	182	329	306	161	212	286	273	288	302	244	419	560
137.626	0	701	183	206	184	332	309	161	214	285	275	290	304	246	425	561
137.748	0	698	186	208	186	335	314	165	219	283	278	292	311	250	431	563
137.871	0	704	187	209	189	340	313	166	218	287	279	292	306	248	428	566
137.994	0	715	179	204	180	329	306	160	212	286	272	287	298	243	417	559
138.117	0	708	182	206	183	330	309	160	214	283	273	288	305	245	420	562
138.24	0	693	182	205	185	331	309	162	215	284	275	288	304	246	422	564
138.363	0	704	185	207	187	334	310	164	216	287	278	292	308	247	429	566
138.486	0	721	188	209	190	340	316	166	218	285	280	294	312	250	432	565
138.609	0	724	181	205	183	331	307	161	212	287	273	288	299	245	417	567
138.732	0	693	180	204	181	331	305	161	213	286	273	289	302	245	418	569
138.854	0	699	182	206	183	330	309	163	217	284	275	290	304	245	421	565
138.977	0	718	183	206	186	333	312	163	218	284	277	292	306	246	426	568
139.1	0	728	187	208	188	338	314	163	217	285	278	295	311	249	433	575
139.223	0	692	185	208	186	337	309	165	215	289	278	291	303	248	424	573
139.346	0	695	178	203	180	324	303	161	212	286	271	286	296	244	416	567
139.469	0	723	181	204	180	328	304	160	211	286	272	288	301	243	418	572
139.592	0	721	180	204	182	329	304	160	211	287	272	288	302	246	420	571
139.715	0	709	183	206	185	331	310	163	218	283	275	292	306	247	427	571
139.837	0	701	186	209	189	337	310	164	217	287	278	293	307	248	428	571
139.96	0	723	179	203	180	327	303	159	211	285	270	285	293	243	414	571
140.083	0	713	178	203	179	324	301	159	210	285	269	285	297	242	414	568
140.206	0	708	179	203	179	324	302	159	211	286	271	284	299	242	416	568
140.329	0	697	181	205	181	328	306	159	214	283	272	287	303	244	423	565
140.452	0	718	184	207	185	332	309	160	216	283	272	289	307	246	430	562
140.575	0	717	186	209	187	335	310	163	216	286	275	289	304	246	427	565
140.698	0	717	177	203	177	323	301	159	212	285	268	282	293	242	411	568
140.82	0	705	177	203	178	325	301	158	209	284	269	284	297	241	412	556
140.943	0	704	178	204	179	325	301	159	210	285	269	285	299	241	415	552
141.066	0	698	181	205	184	327	305	160	213	285	271	289	304	243	421	544
141.189	0	696	183	207	188	335	308	163	215	289	274	294	313	246	426	545
141.312	0	714	185	209	189	336	308	159	212	293	272	295	310	245	423	541
141.435	0	699	178	204	181	325	303	155	210	289	264	290	302	241	409	541
141.558	0	698	180	206	181	329	305	155	211	292	264	293	308	243	415	558
141.681	0	701	181	206	184	329	308	156	214	291	266	298	312	244	420	566
141.804	0	714	184	209	188	334	307	157	213	297	269	301	320	248	428	563
141.926	0	711	187	209	192	339	313	163	217	297	278	304	323	252	435	570
142.049	0	694	185	209	187	340	311	165	215	295	279	300	313	249	425	564
142.172	0	697	180	205	183	328	306	162	215	293	274	295	308	246	418	543
142.295	0	704	182	206	184	334	308	163	214	294	278	297	313	247	422	534
142.418	0	705	182	207	187	336	311	162	217	292	279	299	314	248	427	534
142.541	0	683	187	209	190	340	314	166	218	293	283	302	318	251	434	539
142.664	0	690	190	212	194	345	314	168	217	298	284	304	318	252	435	537
142.787	0	707	182	206	184	334	310	162	214	294	275	297	308	247	420	535
142.909	0	711	184	207	186	335	310	162	215	294	278	298	313	248	425	543
143.032	0	679	185	208	188	335	313	164	219	291	281	298	314	250	428	545
143.155	0	690	188	209	190	341	315	166	219	294	283	301	318	254	437	542
143.278	0	715	192	212	198	347	320	168	223	293	286	304	323	258	445	546
143.401	0	713	189	212	196	344	319	169	220	294	285	303	315	255	435	547
143.524	0	696	185	207	188	337	316	167	221	293	284	300	313	252	431	549
143.647	0	667	189	210	192	344	317	168	222	295	286	305	318	254	436	549
143.77	0	689	191	210	194	345	319	168	220	296	286	309	322	255	441	552
143.892	0	701	194	212	198	350	324	171	225	296	290	313	328	260	449	555
144.015	0	703	197	215	202	357	326	175	228	298	295	315	328	262	450	561
144.138	0	693	190	209	191	345	317	169	221	299	286	309	319	256	437	558
144.261	0	711	193	211	195	349	322	170	223	298	289	314	324	259	445	561
144.384	0	705	194	211	197	351	325	171	227	296	291	313	325	260	446	561
144.507	0	713	197	212	200	355	329	174	229	297	294	317	328	264	453	569
144.63	0	703	201	215	207	361	331	176	231	300	298	320	332	267	458	566
144.753	0	709	193	212	196	353	323	172	225	302	292	313	321	261	443	562
144.876	0	709	193	209	195	348	326	176	231	296	295	313	323	260	445	569
144.998	0	703	195	211	197	353	326	176	229	298	298	316	325	262	447	571
145.121	0	708	196	211	199	353	330	178	232	298	298	318	327	265	453	571
145.244	0	710	201	216	205	361	332	178	231	301	302	321	330	268	459	576
145.367	0	702	193	212	197	355	325	177	227	301	296	314	320	262	444	579
145.49	0	701	190	209	193	346	321	175	226	300	293	312	320	260	441	581
145.613	0	722	192	211	194	351	322	174	225	301	293	312	323	261	444	579
145.736	0	715	193	210	196	351	325	175	226	299	296	315	324	262	447	580
145.859	0	702	197	214	201	355	330	176	231	298	298	318	327	265	455	585
145.981	0	706	194	214	198	354	324	175	226	300	295	311	318	262	443	585
146.104	0	720	188	208	187	342	319	169	221	296	286	306	313	256	434	575
146.227	0	715	190	209	191	344	319	170	220	298	287	307	317	256	437	580
146.35	0	693	191	209	192	344	319	171	221	297	289	308	319	258	439	577
146.473	0	703	194	211	195	350	319	172	222	300	293	311	324	261	447	572
146.596	0	720	195	213	199	354	322	172	221	300	292	310	321	261	446	575
146.719	0	718	186	208	187	339	316	167	218	294	283	302	309	254	428	573
146.842	0	686	186	207	187	339	316	167	218	296	284	303	313	253	432	572
146.964	0	694	187	208	190	340	317	167	219	296	285	304	315	254	432	569
147.087	0	718	189	209	192	343	316	169	218	297	287	306	319	256	440	571
147.21	0	721	193	211	195	349	322	170	222	296	290	309	322	259	446	575
147.333	0	699	191	212	194	350	319	171	220	297	289	305	314	256	435	570
147.456	0	695	185	207	186	336	313	167	217	294	282	300	308	251	427	565
147.579	0	720	186	208	188	338	313	166	217	294	282	302	313	252	429	566
147.702	0	710	188	208	189	340	313	166	217	295	284	302	316	253	432	566
147.825	0	715	191	209	193	344	319	169	222	293	287	306	320	256	439	568
147.948	0	699	194	212	197	346	320	171	222	295	290	309	323	259	446	564
148.07	0	714	191	212	194	348	316	167	218	295	285	304	314	255	435	566
148.193	0	713	185	207	186	339	312	166	217	294	282	301	312	252	429	567
148.316	0	711	188	209	190	341	314	167	219	295	285	303	316	254	433	571
148.439	0	707	189	209	192	342	314	168	219	296	286	304	318	255	438	566
148.562	0	718	192	211	196	348	320	169	221	295	287	307	322	258	445	569
148.685	0	711	196	213	201	351	325	173	226	295	292	311	326	260	451	576
148.808	0	710	192	211	194	350	316	170	221	298	288	306	316	257	439	574
148.931	0	726	189	208	189	342	315	167	219	296	285	305	316	255	437	574
149.053	0	719	191	210	194	346	316	168	220	298	288	307	320	257	439	573
149.176	0	706	193	210	195	348	319	170	223	296	289	309	321	259	444	576
149.299	0	717	197	212	199	352	322	173	224	298	293	312	326	262	451	579
149.422	0	733	198	214	204	358	325	174	225	299	294	315	325	263	451	576
149.545	0	727	190	210	192	345	317	169	220	298	287	306	316	256	437	576
149.668	0	706	193	210	194	346	317	171	221	299	291	309	321	258	442	579
149.791	0	713	193	210	196	349	321	172	225	297	292	310	321	259	444	577
149.914	0	730	195	211	198	351	320	173	221	301	292	312	324	261	450	580
150.036	0	737	200	213	204	358	328	174	228	298	296	316	327	264	456	584
150.159	0	703	194	212	196	352	320	173	223	300	292	310	317	260	443	582
150.282	0	707	190	208	191	344	317	171	222	298	289	306	317	257	438	579
150.405	0	731	192	209	193	345	319	172	220	299	291	309	321	258	440	582
150.528	0	729	194	210	195	348	319	172	221	300	292	310	321	259	444	586
150.651	0	714	195	212	199	353	324	174	226	298	296	313	325	262	452	584
150.774	0	706	197	215	201	357	323	176	223	302	297	314	323	262	450	582
150.897	0	727	188	208	188	341	317	168	220	297	287	305	311	256	433	579
151.02	0	716	189	209	190	343	317	169	222	298	290	306	317	256	436	579
151.142	0	711	189	209	190	343	317	171	223	297	293	308	318	258	440	587
151.265	0	704	191	211	195	345	321	172	225	297	295	311	322	260	448	584
151.388	0	720	194	212	197	351	324	173	225	299	296	314	326	264	454	585
151.511	0	717	192	212	196	351	320	173	222	300	295	310	318	261	444	589
151.634	0	719	185	208	187	336	315	169	221	297	289	303	311	256	433	587
151.757	0	707	186	209	187	338	315	165	219	297	287	304	315	257	437	583
151.88	0	713	186	208	187	340	314	165	219	296	288	304	317	256	439	582
152.003	0	709	188	209	192	343	317	170	220	298	289	307	320	260	445	587
152.125	0	708	193	211	195	346	320	170	224	297	294	310	324	262	451	587
152.248	0	721	190	212	194	348	318	171	221	298	292	306	317	260	441	586
152.371	0	705	183	207	185	334	312	164	217	295	284	300	310	254	431	583
152.494	0	700	184	207	186	336	313	166	218	296	285	301	314	255	435	585
152.617	0	704	184	208	186	337	313	167	218	295	287	302	316	255	435	584
152.74	0	718	187	209	189	340	314	167	218	298	290	306	318	257	443	579
152.863	0	713	191	211	195	343	319	168	220	296	290	308	322	261	449	581
152.986	0	702	191	213	195	348	317	169	219	299	291	306	319	259	443	582
153.108	0	704	183	207	184	333	311	166	218	295	284	299	309	252	431	580
153.231	0	719	185	208	186	336	312	164	217	296	285	302	314	254	433	578
153.354	0	718	186	207	187	337	312	165	217	296	285	303	315	254	434	580
153.477	0	697	187	210	190	342	315	167	222	294	289	306	319	257	442	582
153.6	0	704	192	211	196	344	317	172	223	297	293	310	323	261	450	581
153.723	0	726	195	214	198	350	321	172	222	299	295	312	325	262	451	583
153.846	0	727	184	208	186	339	313	166	219	297	286	304	313	256	435	587
153.969	0	692	187	208	188	339	314	167	220	297	289	306	319	257	438	587
154.092	0	700	187	209	189	339	315	168	221	298	290	307	319	257	440	585
154.214	0	726	190	211	192	344	318	168	223	297	291	309	321	259	447	589
154.337	0	727	193	211	197	347	323	171	227	296	295	313	325	265	453	590
154.46	0	714	197	214	202	353	327	174	228	297	299	315	328	267	457	592
154.583	0	704	189	210	193	345	317	171	222	300	292	309	317	260	442	592
154.706	0	729	189	210	191	344	316	169	220	300	292	311	321	260	444	593
154.829	0	720	190	210	193	346	317	171	221	301	293	311	322	261	446	593
154.952	0	715	192	210	194	347	321	172	226	299	296	313	324	263	452	596
155.075	0	710	197	212	198	351	324	175	227	302	299	317	328	266	458	594
155.197	0	728	199	215	204	357	327	175	227	301	301	318	327	267	459	596
155.32	0	718	189	209	191	343	319	170	223	301	293	310	318	261	444	596
155.443	0	721	191	210	193	347	319	174	225	302	297	313	324	263	448	603
155.566	0	713	191	211	194	349	320	173	224	303	297	314	324	264	450	598
155.689	0	725	195	212	199	350	324	173	228	301	299	316	326	267	456	597
155.812	0	721	199	214	202	357	329	177	232	301	305	320	329	271	462	605
155.935	0	720	197	215	201	356	324	179	229	306	305	317	324	269	454	600
156.058	0	727	188	209	191	342	319	173	226	301	296	310	317	263	443	589
156.18	0	714	191	210	193	345	323	173	229	300	299	313	322	264	448	582
156.303	0	710	190	211	193	346	321	173	226	302	300	313	323	265	449	585
156.426	0	714	193	212	197	350	326	177	230	301	305	316	325	268	456	579
156.549	0	715	197	214	203	353	331	178	233	301	307	319	328	272	461	580
156.672	0	690	192	213	196	351	326	175	231	300	301	314	319	266	448	575
156.795	0	691	186	209	188	340	319	172	227	300	298	309	315	261	440	572
156.918	0	704	187	210	191	341	320	173	228	301	299	310	319	262	443	572
157.041	0	718	188	210	190	342	320	171	227	302	299	312	320	263	445	571
157.164	0	725	192	212	196	346	325	173	229	300	301	314	323	267	452	575
157.286	0	696	195	215	200	353	331	177	234	299	305	316	327	269	457	579
157.409	0	701	187	212	192	347	323	173	227	301	298	309	313	263	441	580
157.532	0	716	183	208	185	338	319	170	224	299	292	305	312	258	436	579
157.655	0	721	185	209	188	338	318	170	224	300	293	306	316	259	437	582
157.778	0	694	186	209	188	339	321	171	228	296	295	307	317	260	441	584
157.901	0	689	189	211	193	344	323	171	228	298	300	310	320	262	449	583
158.024	0	717	192	213	195	351	325	172	228	300	301	313	325	265	453	586
158.147	0	711	187	212	191	342	321	170	224	298	295	306	312	260	437	585
158.269	0	697	181	208	184	336	316	168	224	298	291	303	311	255	431	584
158.392	0	690	183	208	186	339	315	169	224	297	291	304	314	255	434	580
158.515	0	709	184	209	187	336	316	168	222	299	292	304	316	257	437	585
158.638	0	705	187	210	191	341	324	169	229	294	295	308	321	260	445	582
158.761	0	712	191	212	195	346	326	174	231	297	300	311	324	263	450	589
158.884	0	695	189	213	194	344	321	174	225	300	296	307	316	261	440	584
159.007	0	706	182	208	184	335	315	167	222	297	289	302	311	255	432	579
159.13	0	706	183	209	186	336	316	168	224	298	290	304	316	256	434	586
159.252	0	700	184	208	187	338	318	170	228	295	293	306	318	257	437	587
159.375	0	705	188	211	191	341	321	171	227	297	295	309	320	260	445	585
159.498	0	708	191	213	194	346	325	172	230	296	298	311	325	263	451	586
159.621	0	701	191	214	196	349	324	174	229	298	298	309	320	262	445	592
159.744	0	698	183	208	186	335	315	170	224	298	291	304	313	256	434	588
159.867	0	715	186	210	189	337	317	170	225	299	293	307	319	257	440	587
159.99	0	709	186	210	188	341	320	169	226	297	291	309	321	258	442	588
160.113	0	694	189	212	193	344	324	172	231	296	297	312	326	261	450	592
160.236	0	707	193	214	198	348	324	175	230	301	300	315	329	265	456	595
160.358	0	719	190	213	194	347	321	172	226	301	297	312	321	261	444	590
160.481	0	706	186	209	187	338	317	169	224	300	291	307	319	258	441	591
160.604	0	693	189	210	190	341	318	172	225	301	295	309	322	258	443	594
160.727	0	700	188	211	190	343	321	171	228	299	295	311	323	259	445	588
160.85	0	718	192	212	194	347	323	172	228	300	296	313	327	263	453	582
160.973	0	725	194	215	198	352	325	174	228	301	299	316	327	263	457	584
161.096	0	687	186	209	188	338	316	170	225	299	290	307	314	257	440	587
161.219	0	695	186	209	188	339	316	170	226	301	292	307	319	256	439	588
161.341	0	718	187	210	189	339	317	169	224	300	293	307	320	257	439	583
161.464	0	717	189	211	191	343	321	168	227	298	294	309	323	260	445	584
161.587	0	697	193	213	195	347	322	173	228	300	297	312	326	262	452	585
161.71	0	692	190	214	193	345	319	172	225	302	296	309	318	260	440	580
161.833	0	716	182	208	184	332	314	166	221	297	287	300	310	254	431	580
161.956	0	706	182	208	185	334	312	167	222	297	287	301	313	254	433	575
162.079	0	696	183	208	185	336	313	168	223	297	288	301	315	255	434	575
162.202	0	687	185	210	189	338	314	168	222	298	291	304	319	257	441	570
162.324	0	681	189	213	192	340	319	169	224	297	293	308	323	260	448	569
162.447	0	668	184	212	189	341	314	168	221	299	289	305	314	255	438	564
162.57	0	666	178	207	182	329	310	164	219	297	283	301	310	252	428	566
162.693	1	667	180	209	183	331	311	164	218	299	284	304	316	251	429	563
162.816	0	695	181	209	183	333	311	163	216	301	283	306	319	253	430	563
162.939	0	700	183	211	188	338	311	165	218	302	287	308	324	256	437	567
163.062	0	695	187	212	192	340	314	169	220	302	290	312	330	258	443	580
163.185	0	699	184	213	188	337	314	166	218	301	285	308	320	255	431	576
163.308	0	689	177	206	179	328	309	159	215	298	277	304	317	251	423	569
163.43	0	688	178	207	183	331	309	161	215	299	276	306	322	251	426	574
163.553	0	684	179	208	182	330	309	161	216	298	277	308	325	252	430	577
163.676	0	698	183	211	187	335	311	160	213	302	274	313	330	254	438	577
163.799	0	667	188	213	190	339	314	158	211	304	271	317	336	256	445	574
163.922	0	656	183	211	188	337	311	158	211	302	267	313	328	254	431	556
164.045	0	674	180	207	181	331	307	155	209	300	265	311	326	251	426	561
164.168	0	691	182	210	184	336	309	157	208	302	265	313	332	251	430	560
164.291	0	693	182	210	186	334	309	156	208	303	266	315	334	252	434	559
164.413	0	680	186	212	190	341	310	160	210	305	271	317	339	256	443	562
164.536	0	691	190	214	195	345	313	165	212	307	278	321	341	258	447	563
164.659	0	694	182	210	187	337	309	160	211	304	272	313	328	254	433	561
164.782	0	706	182	208	185	332	307	159	209	304	272	313	329	252	432	562
164.905	0	682	183	210	186	336	308	161	211	304	275	313	332	253	436	564
165.028	0	684	185	211	188	339	310	162	211	306	278	316	335	255	440	560
165.151	0	705	189	212	194	342	311	162	212	308	280	319	340	260	448	562
165.274	0	702	192	215	198	348	313	164	213	309	283	320	341	262	449	568
165.396	0	672	184	209	187	335	309	161	213	304	276	311	328	255	434	566
165.519	0	679	185	208	188	336	307	160	212	305	278	312	332	255	436	563
165.642	0	706	185	209	190	340	308	161	211	306	277	313	334	257	440	565
165.765	0	701	188	211	192	342	309	162	211	307	280	315	336	258	445	565
165.888	0	691	192	213	198	346	312	166	214	309	284	318	340	264	452	567
166.011	0	683	194	216	202	352	314	168	214	310	287	319	339	263	452	561
166.134	0	704	185	209	188	339	310	161	212	307	277	310	329	257	439	562
166.257	0	702	187	210	191	340	311	162	213	306	280	313	334	258	442	563
166.38	0	703	187	211	191	339	311	164	214	307	282	313	335	259	443	566
166.502	0	690	190	212	194	344	312	165	213	309	283	316	336	262	450	561
166.625	0	702	193	214	200	351	315	166	213	310	287	319	340	266	456	559
166.748	0	699	191	214	199	349	315	166	215	308	286	316	335	263	450	566
166.871	0	690	185	209	188	340	311	164	215	306	280	312	330	259	440	563
166.994	0	699	188	211	193	344	312	163	213	307	283	314	334	261	443	562
167.117	0	700	188	212	194	344	313	164	214	307	284	315	334	262	447	559
167.24	0	697	193	213	196	346	315	166	215	308	287	317	336	265	454	565
167.363	0	700	195	215	201	353	316	170	217	309	290	319	338	265	455	566
167.485	0	721	186	210	188	341	311	161	213	305	279	309	325	259	440	560
167.608	0	716	187	211	188	341	310	164	213	303	280	310	330	258	441	561
167.731	0	693	188	211	190	340	312	163	215	305	281	310	330	259	443	565
167.854	0	699	190	212	193	345	312	165	215	306	284	314	332	261	449	567
167.977	0	717	194	214	197	349	313	167	214	307	287	315	336	265	456	564
168.1	0	723	190	213	195	345	314	166	215	304	283	310	326	261	444	564
168.223	0	689	184	209	185	336	309	162	214	301	278	305	322	257	436	564
168.346	0	694	186	210	188	337	309	163	214	302	280	306	325	257	439	562
168.468	0	715	186	210	190	337	309	163	213	301	279	307	326	258	442	565
168.591	0	719	190	211	192	343	312	164	213	304	283	310	330	260	449	568
168.714	0	695	193	215	197	347	315	169	216	304	285	312	332	263	452	571
168.837	0	680	185	210	187	339	310	164	215	300	279	304	318	256	436	564
168.96	0	668	183	208	184	334	307	159	211	300	275	303	320	254	436	553
169.083	0	703	184	209	187	339	308	156	207	302	274	308	310	250	454	520
169.206	0	705	187	213	192	346	309	157	205	305	273	314	302	252	458	603
169.329	0	702	191	217	199	352	312	160	209	307	277	317	320	257	460	634
169.452	0	717	195	218	203	355	316	162	213	308	281	317	334	263	458	543
169.574	0	704	184	211	186	337	312	155	211	303	268	305	322	255	433	573
169.697	0	714	184	208	185	336	309	154	210	303	267	307	328	255	435	587
169.82	0	710	185	210	185	336	310	154	211	303	267	308	330	257	438	584
169.943	0	711	188	212	189	337	310	158	210	304	273	312	332	257	445	585
170.066	0	708	192	213	194	342	312	162	211	306	277	315	338	261	454	588
170.189	0	709	192	215	194	347	313	163	212	306	277	312	335	260	448	587
170.312	0	719	185	210	184	334	307	159	210	301	271	306	326	253	437	571
170.435	0	705	186	210	189	335	310	160	211	303	273	309	332	256	440	569
170.557	0	698	187	211	188	337	309	160	211	303	275	311	332	256	444	569
170.68	0	705	191	211	191	342	311	163	213	306	278	313	336	260	450	566
170.803	0	721	194	215	198	346	313	165	213	307	281	316	339	262	454	566
170.926	0	709	186	210	188	337	309	160	212	303	274	309	328	256	441	563
171.049	0	694	186	209	186	335	308	161	212	303	276	308	330	255	439	562
171.172	0	705	187	211	188	336	309	162	213	304	277	310	333	256	441	558
171.295	0	717	190	211	191	338	311	162	213	306	278	312	335	259	448	558
171.418	0	725	194	213	195	345	312	163	213	307	282	315	339	263	455	559
171.54	0	695	196	217	199	350	315	166	215	307	285	315	339	265	454	560
171.663	0	698	187	210	187	337	310	160	213	304	276	306	328	257	440	556
171.786	0	720	190	211	189	339	310	160	212	305	278	310	334	257	444	556
171.909	0	718	191	211	191	338	311	163	212	305	280	311	334	259	447	559
172.032	0	697	194	213	196	343	313	164	215	305	284	313	338	263	454	559
172.155	0	696	197	215	201	347	316	168	216	309	289	317	341	268	461	556
172.278	0	726	200	217	203	355	317	168	217	309	291	318	340	267	460	557
172.401	0	711	191	211	191	340	312	164	216	305	282	311	331	261	448	554
172.524	0	715	194	212	194	342	313	166	217	307	286	314	335	263	453	554
172.646	0	698	193	213	194	346	315	166	217	307	287	315	337	264	454	551
172.769	0	715	198	213	199	347	317	168	217	309	289	317	339	267	460	552
172.892	0	719	201	217	206	353	320	171	219	310	294	321	340	271	464	554
173.015	0	712	197	215	199	351	319	170	219	308	290	315	334	265	455	555
173.138	0	705	193	210	191	343	315	164	218	306	287	313	333	264	451	548
173.261	0	714	196	214	197	346	316	168	218	307	288	316	337	266	453	548
173.384	0	706	197	214	198	347	318	168	219	307	290	316	336	268	458	555
173.507	0	707	201	215	203	353	320	171	221	309	295	320	338	272	464	554
173.629	0	729	200	217	204	357	322	171	221	309	295	318	336	269	460	550
173.752	0	715	191	211	190	340	315	164	218	306	284	309	326	262	446	548
173.875	0	702	193	212	192	342	316	165	219	304	287	311	331	262	449	549
173.998	0	712	193	211	195	342	316	166	219	305	288	312	331	263	450	551
174.121	0	722	195	214	197	345	317	167	218	306	291	314	334	266	456	547
174.244	0	726	200	216	202	352	320	169	219	308	292	317	336	270	461	550
174.367	0	697	192	213	194	346	316	166	219	304	285	308	324	263	445	550
174.49	0	702	188	210	188	335	312	163	217	301	282	305	323	259	439	544
174.612	0	718	189	211	189	337	313	162	216	301	281	305	326	258	442	545
174.735	0	724	191	211	190	338	314	162	216	302	282	308	328	260	445	553
174.858	0	689	193	213	195	340	314	166	217	304	287	310	331	263	452	555
174.981	0	698	196	214	198	346	317	167	217	305	288	311	332	263	453	554
175.104	0	721	187	210	186	334	311	160	216	300	277	300	318	255	436	553
175.227	0	719	185	209	185	332	309	160	214	298	275	301	321	255	435	549
175.35	0	703	186	208	186	331	309	161	215	298	278	301	322	255	436	550
175.473	0	694	188	210	188	334	311	161	215	299	279	304	326	256	443	548
175.596	0	718	191	212	192	340	312	163	213	301	281	307	328	260	449	551
175.718	0	715	193	214	196	343	314	164	215	301	283	307	328	260	449	550
175.841	0	712	184	207	182	330	308	159	215	296	274	298	315	253	432	551
175.964	0	696	186	209	183	328	307	158	213	296	274	298	321	253	435	547
176.087	0	708	186	208	184	330	308	158	212	297	275	300	322	254	435	545
176.21	0	710	188	209	187	335	308	160	213	298	276	302	324	254	443	551
176.333	0	709	191	212	192	338	310	164	216	300	280	306	328	258	451	554
176.456	0	709	195	214	196	344	314	165	215	301	284	307	328	260	451	552
176.579	0	708	185	207	184	329	307	159	213	296	273	300	317	252	434	551
176.701	0	703	186	210	185	330	308	160	213	297	276	302	322	253	439	556
176.824	0	704	187	210	186	333	308	161	214	298	276	303	324	254	441	556
176.947	0	727	190	211	190	335	310	163	214	299	278	305	326	257	446	555
177.07	0	715	194	212	193	341	312	164	214	301	281	309	330	260	454	557
177.193	0	705	194	214	194	343	313	165	216	301	282	308	326	258	449	560
177.316	0	709	186	208	184	330	308	162	217	298	276	301	320	254	439	563
177.439	0	722	189	210	187	334	311	164	215	298	278	304	325	255	443	558
177.562	0	724	189	210	187	336	309	162	215	298	278	306	326	256	446	563
177.684	0	701	194	211	192	341	311	165	216	301	280	309	329	258	455	567
177.807	0	710	197	214	197	346	314	167	217	302	284	313	332	260	460	564
177.93	0	726	188	211	187	338	311	161	215	299	272	307	322	255	445	566
178.053	0	728	188	208	185	334	308	160	213	298	271	304	324	252	442	571
178.176	0	694	190	210	186	334	310	163	215	298	273	306	326	253	443	570
178.299	0	700	190	210	189	335	310	164	215	300	275	310	329	254	448	567
178.422	0	728	194	212	193	341	312	164	215	303	277	312	333	257	455	571
178.545	0	732	195	214	194	344	314	165	215	302	279	313	330	256	450	569
178.668	0	707	184	207	182	327	306	160	213	297	271	303	317	249	432	567
178.79	0	701	186	208	183	330	306	160	213	298	272	303	323	248	435	565
178.913	0	721	186	207	183	332	306	159	211	297	272	304	324	249	436	568
179.036	0	715	189	209	187	334	308	161	212	298	274	307	326	252	443	566
179.159	0	719	192	211	191	338	310	164	214	301	278	309	330	255	449	569
179.282	0	701	189	213	188	338	309	162	214	297	276	304	320	251	436	562
179.405	0	709	182	207	179	323	303	155	210	294	267	296	312	245	426	559
179.528	0	712	182	207	181	324	303	157	210	293	268	296	316	245	428	564
179.651	0	706	183	207	180	326	302	158	211	293	270	296	318	246	430	564
179.773	0	707	186	209	184	330	305	160	211	295	273	301	322	248	438	562
179.896	0	711	190	210	189	334	306	160	210	297	274	302	325	252	444	563
180.019	0	708	189	212	189	337	307	161	213	296	275	299	320	250	438	567
180.142	0	704	180	206	177	321	301	158	210	291	268	291	310	244	423	564
180.265	0	725	182	206	180	323	302	156	209	291	267	293	315	245	426	560
180.388	0	710	182	207	181	324	302	156	208	291	268	293	315	246	429	561
180.511	0	701	185	208	184	329	302	158	210	293	272	297	320	248	437	563
180.634	0	710	190	210	190	332	306	162	211	295	276	301	323	252	444	566
180.756	0	723	192	213	193	337	308	162	212	298	279	303	326	254	448	563
180.879	0	721	184	208	183	330	304	159	211	292	270	295	314	247	431	565
181.002	0	696	183	206	180	325	303	157	210	292	270	294	317	246	430	565
181.125	0	703	185	209	182	327	304	159	212	293	273	296	319	247	432	563
181.248	0	721	187	208	184	331	303	158	211	293	274	299	320	249	438	565
181.371	0	729	191	210	189	334	306	162	213	297	276	301	324	253	446	575
181.494	0	696	195	213	193	340	310	165	214	298	280	304	325	256	449	575
181.617	0	700	185	207	183	330	304	160	213	294	274	296	314	249	434	573
181.74	0	726	187	207	182	331	304	160	212	294	272	298	318	249	438	576
181.862	0	723	187	209	185	330	305	161	212	293	275	299	320	250	439	577
181.985	0	715	189	209	186	332	306	161	213	296	276	301	323	253	446	580
182.108	0	708	192	211	192	338	308	165	214	298	281	304	327	257	453	579
182.231	0	730	195	214	195	344	311	165	213	298	282	305	326	258	452	582
182.354	0	720	185	209	182	328	304	159	212	294	273	295	313	249	434	579
182.477	0	723	185	208	181	330	305	161	214	294	275	297	319	250	437	585
182.6	0	705	186	209	183	332	305	161	212	294	276	299	319	251	439	580
182.723	0	719	189	209	187	333	307	162	212	296	277	301	323	253	445	577
182.845	0	722	193	211	191	338	312	164	216	294	281	305	326	257	454	585
182.968	0	718	194	213	192	341	311	168	216	298	283	305	322	256	451	586
183.091	0	714	183	207	180	326	304	159	212	293	272	294	311	248	433	582
183.214	0	717	184	207	182	326	304	159	211	294	272	296	316	248	435	583
183.337	0	712	185	208	181	327	304	160	213	293	275	298	318	249	437	585
183.46	0	714	186	209	184	332	306	161	214	295	277	301	321	251	443	584
183.583	0	731	191	211	190	335	309	164	214	297	280	303	325	254	451	583
183.706	0	724	193	214	192	342	313	165	218	295	282	305	323	256	450	584
183.828	0	710	184	208	179	328	304	161	213	293	272	294	311	248	432	586
183.951	0	715	183	207	180	325	303	160	213	293	272	296	315	248	434	586
184.074	0	726	183	207	180	327	304	158	211	293	273	298	317	248	435	582
184.197	0	726	187	208	185	327	304	159	212	294	274	300	321	250	443	583
184.32	0	705	190	210	189	334	308	164	214	297	279	303	325	254	450	585
184.443	0	713	194	213	192	342	310	165	215	299	282	307	328	257	455	583
184.566	0	728	185	209	185	333	307	161	214	294	275	299	316	250	439	583
184.689	0	732	184	207	180	328	305	161	213	293	273	297	318	249	436	589
184.812	0	699	185	209	183	329	307	162	215	294	275	299	320	249	438	587
184.934	0	705	186	209	185	331	311	163	219	292	279	302	321	250	444	586
185.057	0	733	190	211	189	339	315	165	222	292	282	305	324	256	451	589
185.18	0	727	194	215	196	343	318	169	224	293	286	307	328	258	454	590
185.303	0	718	186	209	186	336	309	166	218	295	280	300	316	252	440	589
185.426	0	705	186	208	183	332	308	164	218	294	280	302	321	251	441	588
185.549	0	730	187	210	187	333	311	165	217	296	282	303	321	252	443	590
185.672	0	726	188	209	187	334	317	165	223	292	283	306	324	254	449	590
185.795	0	731	193	212	191	342	319	169	226	294	288	309	327	259	456	600
185.917	0	712	193	214	195	344	318	170	225	297	290	309	326	259	454	592
186.04	0	724	184	208	183	333	310	164	219	295	281	301	317	252	441	591
186.163	0	724	188	209	186	334	311	166	220	297	285	304	324	254	446	599
186.286	0	720	187	209	187	336	315	167	223	294	286	304	323	256	449	601
186.409	0	717	190	211	191	339	316	168	222	295	287	305	325	258	455	597
186.532	0	726	195	213	195	344	321	169	225	294	291	309	327	262	460	599
186.655	0	717	187	210	187	339	314	166	220	294	285	300	317	256	445	601
186.778	0	714	184	207	182	329	309	164	219	293	281	298	317	252	439	599
186.9	0	733	186	209	186	331	309	165	219	294	283	300	319	253	442	593
187.023	0	723	186	209	185	334	313	164	220	292	284	301	319	254	445	596
187.146	0	710	190	211	190	338	317	166	224	291	289	303	323	258	453	597
187.269	0	720	192	213	194	344	316	169	224	294	290	305	322	257	453	599
187.392	0	729	181	206	179	328	307	162	217	292	279	293	308	249	435	592
187.515	0	726	181	206	181	328	307	162	217	291	279	293	313	250	435	592
187.638	0	704	182	208	180	327	307	163	218	291	280	293	315	250	437	592
187.761	0	713	184	209	183	331	311	162	221	290	284	297	317	252	443	595
187.884	0	727	188	210	188	336	316	165	224	288	285	298	320	255	449	589
188.006	0	731	188	212	189	338	314	165	221	290	285	296	315	252	443	590
188.129	0	700	180	206	177	322	306	160	217	286	275	287	304	247	430	587
188.252	0	705	181	207	178	325	305	161	217	288	277	288	308	248	433	583
188.375	0	724	181	207	180	324	305	158	214	288	276	289	311	246	434	580
188.498	0	726	184	209	183	330	312	160	221	285	279	291	315	249	441	586
188.621	11	705	188	211	188	335	314	165	224	286	283	294	317	254	449	587
188.744	0	704	189	212	191	336	316	167	225	286	286	295	315	253	446	582
188.867	0	725	180	206	179	322	305	159	216	287	274	285	305	246	431	582
188.989	0	719	180	207	180	325	308	160	219	285	277	288	310	246	433	581
189.112	0	709	182	207	181	326	308	161	219	285	277	289	311	247	435	582
189.235	0	705	185	209	184	329	312	162	223	284	281	291	314	248	442	580
189.358	0	723	188	211	188	332	315	164	222	286	282	294	318	253	448	586
189.481	0	717	187	212	188	335	312	164	222	287	281	293	312	251	439	581
189.604	0	720	181	205	179	321	308	162	222	285	278	287	307	246	431	586
189.727	0	703	182	207	182	325	312	166	227	283	287	291	312	248	436	584
189.85	0	716	184	209	183	327	313	166	229	284	288	292	312	250	439	584
189.972	0	718	187	210	187	331	315	169	231	287	293	295	316	255	447	594
190.095	0	716	190	213	194	334	319	173	232	288	299	297	318	258	451	598
190.218	0	714	182	208	183	325	314	168	231	284	292	290	306	251	436	594
190.341	0	714	182	208	179	321	313	164	230	284	291	289	309	251	436	593
190.464	0	709	183	208	183	323	314	167	231	283	294	290	311	252	438	598
190.587	0	711	185	210	185	321	314	169	233	285	298	293	313	255	444	596
190.71	0	732	189	213	191	329	317	170	233	287	300	297	316	261	451	594
190.833	0	724	190	214	193	330	320	169	233	288	301	295	314	259	447	593
190.956	0	704	180	207	179	315	313	165	230	282	290	287	303	250	433	594
191.078	0	714	181	208	181	322	314	164	231	284	292	288	309	252	436	593
191.201	0	724	184	207	181	326	306	163	220	289	287	288	310	252	437	588
191.324	0	725	186	210	185	328	312	162	225	286	290	292	314	254	445	587
191.447	0	705	190	212	191	334	314	166	228	288	294	295	318	258	451	588
191.57	0	710	190	213	190	334	311	167	226	289	293	292	311	256	444	585
191.693	0	723	180	205	179	320	304	159	218	287	281	285	304	249	431	583
191.816	0	730	182	208	181	322	307	161	222	286	283	286	309	250	435	586
191.939	0	694	182	207	181	324	310	163	225	283	285	287	310	251	437	586
192.061	0	700	186	210	185	329	311	164	225	286	289	292	313	253	445	584
192.184	0	730	189	212	190	333	314	165	225	287	291	295	317	258	452	587
192.307	0	729	188	211	188	333	311	165	224	288	290	291	310	254	442	585
192.43	0	709	180	206	179	321	306	162	222	285	283	286	306	250	434	585
192.553	0	705	184	208	182	326	310	163	225	284	285	288	311	252	438	584
192.676	0	724	184	209	183	328	312	163	225	285	287	290	311	251	441	586
192.799	0	719	187	210	188	334	314	167	226	286	291	294	314	255	449	587
192.922	0	725	192	213	195	338	316	170	229	289	296	297	317	260	454	591
193.044	0	705	186	210	188	336	316	169	229	287	291	291	310	255	442	586
193.167	0	718	183	207	181	328	312	165	226	284	286	288	311	252	439	584
193.29	0	718	186	210	185	331	314	165	227	286	290	291	313	253	443	591
193.413	0	714	187	210	186	331	315	166	229	286	292	294	314	254	446	592
193.536	0	717	190	211	191	336	317	167	230	289	293	296	316	260	454	593
193.659	0	721	194	215	196	344	320	167	230	289	294	297	316	261	454	593
193.782	0	711	184	207	184	329	315	162	230	284	281	286	306	254	442	591
193.905	0	712	186	209	185	332	317	162	230	286	283	290	312	255	446	592
194.028	0	734	187	210	186	333	317	162	229	286	283	291	312	255	446	589
194.15	0	720	190	210	190	334	318	164	228	287	288	295	315	258	452	590
194.273	0	710	194	214	195	340	320	172	231	290	296	297	316	260	457	596
194.396	0	715	186	209	186	334	318	168	232	285	289	290	307	255	443	596
194.519	0	727	185	207	184	328	315	165	229	285	287	290	309	253	442	591
194.642	0	726	185	209	185	333	316	167	229	286	289	290	312	253	444	593
194.765	0	703	188	209	186	332	316	167	230	286	290	293	313	256	448	594
194.888	0	711	192	211	192	338	319	171	230	288	296	295	317	259	455	592
195.011	0	727	188	212	188	336	316	168	227	289	290	290	309	255	442	592
195.133	0	730	181	207	180	324	310	165	224	286	284	285	305	250	434	596
195.256	0	696	183	209	182	330	314	166	228	284	285	287	309	250	439	595
195.379	0	700	185	208	183	330	310	165	222	287	282	288	310	250	442	589
195.502	0	728	188	210	189	333	314	166	224	286	284	292	314	253	448	593
195.625	0	732	190	212	189	339	313	168	224	289	287	293	311	254	447	595
195.748	0	709	181	206	178	323	304	164	219	287	279	283	300	246	428	592
195.871	0	703	180	206	178	327	307	163	221	285	278	284	304	246	431	590
195.994	0	722	180	206	178	325	306	161	219	285	279	284	306	245	432	591
196.116	0	717	183	208	181	328	311	163	222	283	282	287	309	248	439	591
196.239	0	725	186	210	186	330	313	167	225	285	286	290	312	250	445	596
196.362	0	701	182	208	181	328	306	164	219	286	281	284	302	246	431	587
196.485	0	713	176	204	174	319	302	159	214	283	274	280	299	242	424	584
196.608	0	712	177	205	175	320	306	161	221	279	275	280	302	242	427	590
196.731	0	709	178	206	177	322	304	161	220	282	277	281	304	242	430	590
196.854	0	710	181	207	180	325	308	163	222	281	281	285	307	245	437	588
196.977	0	714	185	210	185	329	310	165	222	284	283	286	311	249	444	589
197.1	0	707	179	208	180	323	305	161	220	282	280	280	299	243	429	589
197.222	0	704	175	203	172	316	302	161	219	280	275	277	296	240	422	588
197.345	0	725	175	205	175	319	305	160	221	277	276	276	299	240	424	585
197.468	0	712	177	205	178	318	305	160	221	279	278	279	301	241	428	585
197.591	0	699	180	207	181	324	307	163	224	281	282	282	305	245	436	588
197.714	0	711	184	210	185	330	310	167	226	282	286	285	310	248	441	592
197.837	0	722	179	206	180	324	306	161	220	283	279	280	298	244	428	586
197.96	0	721	175	205	175	317	305	160	221	278	275	277	299	241	423	590
198.083	0	698	179	206	177	321	306	162	223	279	279	278	302	242	427	589
198.205	0	704	179	207	178	321	307	165	223	280	282	282	305	243	431	587
198.328	0	721	182	208	183	325	310	165	224	283	284	285	309	247	439	588
198.451	0	727	186	211	187	332	312	167	224	285	288	287	313	251	444	598
198.574	0	694	180	208	181	328	311	168	225	281	284	283	301	245	431	594
198.697	0	696	178	206	179	321	308	165	224	281	284	282	302	245	431	587
198.82	0	725	181	206	180	326	310	164	225	283	287	285	307	247	440	601
198.943	0	723	182	207	181	324	311	167	225	283	287	286	308	248	443	602
199.066	0	709	185	210	186	330	312	170	227	284	290	288	311	251	449	602
199.188	0	701	187	211	189	335	314	171	229	285	292	290	311	253	446	601
199.311	0	725	179	205	178	325	310	166	225	281	284	283	301	246	432	601
199.434	0	715	182	208	180	327	311	168	226	282	287	285	307	247	436	600
199.557	0	710	182	207	183	327	312	169	229	283	291	287	308	249	437	605
199.68	0	700	185	209	186	333	314	172	229	286	293	289	311	252	444	598
199.803	0	722	190	212	191	335	316	173	228	287	296	293	314	256	451	601
199.926	0	720	185	209	188	333	315	171	230	285	291	287	305	250	438	601
200.049	0	714	180	206	179	324	311	167	229	281	287	282	301	247	430	603
200.172	0	709	183	207	182	325	311	168	229	282	289	285	306	247	434	598
200.294	0	718	182	207	183	327	312	168	227	284	290	287	307	248	437	596
200.417	0	713	187	210	186	331	314	172	229	286	292	290	311	251	445	601
200.54	0	713	190	213	192	340	318	174	230	288	296	291	313	255	448	601
200.663	0	723	181	208	181	327	314	169	229	283	287	283	298	247	429	597
200.786	0	709	180	205	179	322	312	167	227	282	286	283	302	246	429	596
200.909	0	704	181	207	182	325	312	167	228	282	287	283	304	246	429	597
201.032	0	709	183	207	184	327	313	170	229	283	290	286	306	248	436	597
201.155	0	722	187	211	189	332	315	172	228	285	292	289	311	251	444	593
201.277	0	718	191	213	193	338	318	172	229	287	297	292	313	254	448	596
201.4	0	700	182	209	183	329	314	170	230	283	290	284	301	247	430	595
201.523	0	709	180	206	180	322	312	170	230	282	289	283	303	246	427	596
201.646	0	722	181	208	182	324	314	168	229	282	290	285	306	247	430	594
201.769	0	729	184	209	184	327	315	169	228	283	292	287	306	248	436	596
201.892	0	699	188	211	189	334	316	171	229	285	292	291	312	251	443	597
202.015	0	707	194	214	194	340	318	172	228	288	293	294	317	253	450	595
202.138	0	726	187	211	189	337	313	169	224	287	286	289	306	250	436	594
202.26	0	728	183	208	181	329	311	167	226	283	283	286	305	247	431	599
202.383	0	692	186	208	185	333	313	168	227	283	285	289	309	248	435	598
202.506	0	700	188	209	187	336	310	168	222	288	284	290	311	249	440	593
202.629	0	728	191	210	191	341	316	170	226	287	286	293	315	252	447	598
202.752	0	731	195	214	196	345	318	173	227	289	291	297	319	255	453	598
202.875	0	714	191	212	193	345	318	173	229	286	290	293	312	252	443	598
202.998	0	703	186	208	182	332	311	168	226	288	284	290	308	249	435	597
203.121	0	730	188	209	186	337	315	170	227	286	287	293	313	250	439	600
203.244	0	719	190	209	188	338	316	170	228	287	289	294	314	251	443	599
203.366	0	718	193	211	190	342	317	174	230	288	294	298	317	254	450	606
203.489	0	710	196	215	197	348	321	175	231	291	297	300	320	258	454	599
203.612	0	727	191	211	191	340	315	172	226	290	291	294	310	253	442	600
203.735	0	725	189	209	187	335	317	172	228	287	291	293	312	251	440	603
203.858	0	724	190	211	190	339	317	173	229	287	294	295	315	253	443	606
203.981	0	719	191	211	191	340	318	174	229	289	296	297	316	253	447	604
204.104	0	729	194	213	196	345	320	175	229	290	297	300	319	258	454	605
204.227	0	724	197	215	197	350	323	178	232	291	300	300	319	259	454	610
204.349	0	718	187	209	186	335	314	172	228	289	292	292	308	252	438	608
204.472	0	732	188	209	187	335	318	174	230	286	294	294	313	253	440	608
204.595	0	721	190	210	188	337	318	174	229	287	294	294	313	253	441	606
204.718	0	716	191	210	191	341	320	175	230	288	297	296	316	255	448	609
204.841	0	721	195	213	196	344	322	179	231	290	301	300	318	259	453	609
204.964	0	732	190	212	191	340	317	174	229	290	296	294	309	254	441	605
205.087	0	723	183	208	184	331	316	170	229	285	290	290	306	250	433	604
205.21	0	709	184	209	186	332	317	171	229	285	293	290	309	251	436	605
205.332	0	717	185	208	187	333	317	172	231	285	293	292	311	252	438	605
205.455	0	730	189	210	189	337	319	171	229	288	297	294	314	254	446	602
205.578	0	732	192	213	194	342	320	174	230	288	297	296	315	255	446	603
205.701	0	703	181	207	184	327	313	170	225	285	289	286	301	249	429	601
205.824	0	708	182	207	181	327	310	167	225	285	288	286	304	247	429	595
205.947	0	724	183	207	183	327	313	168	226	283	288	286	305	246	431	596
206.07	0	731	184	209	185	329	314	168	226	283	289	288	308	249	435	597
206.193	0	699	187	209	189	332	316	169	229	286	293	291	312	251	442	598
206.316	0	708	190	213	192	338	318	173	230	287	296	293	313	253	443	594
206.438	0	728	183	209	182	324	309	167	224	284	285	283	298	246	424	591
206.561	0	726	181	208	181	321	311	166	225	282	285	283	302	245	425	594
206.684	0	702	180	208	181	323	311	167	226	283	286	284	305	245	426	594
206.807	0	700	182	208	183	326	313	168	225	284	288	287	308	247	433	589
206.93	0	728	186	210	188	330	315	169	226	285	289	290	312	250	441	594
207.053	0	722	190	213	190	335	317	170	227	286	292	292	313	252	443	593
207.176	0	709	181	207	181	323	310	168	224	285	286	284	300	247	427	592
207.299	0	700	181	207	180	322	308	165	224	284	285	284	305	246	427	589
207.421	0	723	182	208	182	324	312	166	225	282	286	286	306	246	429	592
207.544	0	717	184	209	185	327	312	168	226	283	289	288	307	247	434	589
207.667	0	712	188	211	189	329	315	171	227	286	294	290	312	251	441	596
207.79	0	705	191	214	193	335	317	173	229	287	298	294	315	251	444	590
207.913	0	718	182	207	182	326	309	167	224	285	288	286	302	246	428	590
208.036	0	719	183	208	184	325	312	167	227	283	288	286	307	247	430	591
208.159	0	716	184	208	184	325	312	169	229	284	290	287	309	247	431	596
208.282	0	708	187	209	186	329	314	169	228	285	293	291	310	249	437	592
208.404	0	718	190	211	191	332	316	171	229	288	295	293	314	254	444	590
208.527	0	718	190	212	191	332	317	173	230	286	295	292	309	251	439	596
208.65	0	710	183	207	182	323	312	170	229	283	291	286	303	248	428	595
208.773	0	715	186	209	185	327	313	171	230	284	293	288	308	249	433	593
208.896	0	713	186	209	186	326	314	169	229	283	292	288	307	248	436	595
209.019	0	712	190	211	189	328	316	171	230	285	296	291	311	252	443	598
209.142	0	716	194	214	195	335	318	174	232	288	299	293	314	254	446	596
209.265	0	727	188	210	188	328	312	171	228	286	293	287	302	250	431	592
209.388	0	724	185	207	184	322	312	168	228	282	290	285	304	247	428	593
209.51	0	708	187	208	185	327	312	169	229	284	291	286	304	247	430	594
209.633	0	714	188	209	187	330	313	171	230	284	294	289	307	249	435	597
209.756	0	733	191	210	192	331	316	171	229	287	294	291	312	252	442	593
209.879	0	722	193	214	195	338	318	173	229	287	299	293	313	253	443	596
210.002	0	706	184	209	184	323	314	170	228	281	289	284	297	246	425	592
210.125	0	713	182	207	183	322	311	168	229	281	289	283	301	247	426	589
210.248	0	725	183	207	184	322	311	167	227	281	289	284	302	246	427	590
210.371	0	735	185	208	185	324	311	168	227	282	291	287	306	248	433	589
210.493	0	704	188	210	189	329	315	171	229	285	296	289	310	251	439	591
210.616	0	708	191	214	193	332	317	174	231	286	298	291	310	252	440	585
210.739	0	726	183	208	183	321	312	169	229	282	289	282	297	245	422	583
210.862	0	730	182	208	182	321	311	166	227	280	288	283	300	246	422	589
210.985	0	704	183	208	184	321	312	169	229	280	289	283	303	246	425	587
211.108	0	701	184	209	184	323	313	169	230	282	293	285	306	248	432	582
211.231	0	729	188	212	190	328	315	172	229	285	295	289	310	251	438	587
211.354	0	725	193	214	195	335	318	175	230	287	298	293	313	254	443	587
211.476	0	711	185	209	185	328	314	169	231	282	292	285	300	247	426	586
211.599	0	704	184	208	184	324	312	170	229	281	291	284	303	246	427	585
211.722	0	723	184	208	185	326	313	169	228	282	291	286	305	247	427	587
211.845	0	718	187	208	187	326	314	171	228	283	294	288	307	248	433	587
211.968	0	713	189	210	191	333	316	174	231	286	297	292	311	250	440	587
212.091	0	705	195	214	194	342	318	174	231	287	299	293	313	252	443	584
212.214	0	717	184	208	186	328	314	170	229	283	290	286	301	247	427	584
212.337	0	719	185	207	186	330	313	170	229	283	292	287	306	247	429	588
212.46	0	717	186	209	186	332	315	172	229	283	293	288	307	249	432	591
212.582	0	710	189	209	189	332	315	171	230	286	295	290	309	250	438	585
212.705	0	721	192	212	193	336	317	174	229	287	297	294	314	253	444	584
212.828	0	719	192	214	195	343	319	176	232	287	300	294	312	253	442	590
212.951	0	712	184	208	184	328	313	170	230	284	290	286	301	245	425	590
213.074	0	723	185	208	186	330	314	170	229	283	292	287	307	247	428	585
213.197	0	717	185	208	184	329	314	169	228	284	291	289	306	247	430	588
213.32	0	710	188	210	189	334	315	173	230	286	295	292	311	248	436	590
213.443	0	714	192	211	193	339	317	174	231	288	299	295	315	253	443	590
213.565	0	728	193	214	194	342	319	176	231	289	299	294	311	252	441	589
213.688	0	721	184	208	183	328	310	168	226	285	289	286	300	246	423	586
213.811	0	703	183	207	184	327	313	169	229	283	290	286	303	246	426	589
213.934	0	712	184	208	184	326	312	171	229	285	290	287	305	247	428	590
214.057	0	726	187	208	186	331	315	171	228	285	293	289	309	248	434	584
214.18	0	717	190	210	192	335	315	172	229	287	295	292	313	251	441	587
214.303	0	702	189	212	192	338	318	173	231	286	297	292	309	250	436	589
214.426	0	708	182	207	180	325	308	169	226	284	289	283	298	244	422	588
214.548	0	721	182	207	183	327	312	168	227	282	289	284	302	246	424	583
214.671	0	720	183	207	182	325	311	169	227	283	289	284	304	246	427	584
214.794	0	698	185	208	186	328	313	169	228	284	293	288	307	247	434	587
214.917	0	705	189	211	191	334	315	172	229	286	296	291	311	251	441	583
215.04	0	724	190	213	193	338	317	173	229	286	295	291	309	251	439	584
215.163	0	725	183	207	181	324	310	167	226	282	288	282	298	245	423	586
215.286	0	692	183	208	183	327	312	169	228	282	289	284	304	246	426	583
215.409	0	701	184	207	182	326	313	170	228	283	290	286	304	246	428	582
215.532	0	722	186	210	187	332	314	169	227	284	292	288	307	247	435	584
215.654	0	726	189	211	191	336	316	173	228	285	295	291	311	251	441	587
215.777	0	701	189	213	191	333	316	174	230	285	295	288	306	249	433	585
215.9	0	694	181	206	183	324	310	168	225	285	289	283	301	245	426	581
216.023	0	723	184	209	184	328	313	169	227	283	290	285	306	247	428	585
216.146	0	715	184	208	185	328	313	169	228	283	290	285	305	246	430	583
216.269	0	707	188	210	189	331	314	171	229	285	295	289	309	249	437	583
216.392	0	703	192	212	193	334	318	174	230	286	298	291	310	251	440	584
216.515	0	718	183	208	183	326	310	169	226	284	290	284	298	246	425	584
216.637	0	712	183	207	183	324	312	169	227	282	289	283	302	246	426	579
216.76	0	715	183	207	185	324	312	169	229	281	291	284	303	247	427	582
216.883	0	693	186	209	186	328	313	169	229	283	293	287	305	248	433	577
217.006	0	715	189	211	191	332	315	171	228	285	295	289	309	251	440	583
217.129	0	710	187	211	189	330	314	171	229	283	294	285	302	248	430	581
217.252	0	714	179	205	180	319	309	169	228	279	288	280	296	245	422	583
217.375	0	701	182	207	181	322	310	166	227	281	289	281	299	244	423	579
217.498	0	705	182	207	184	323	310	168	226	281	288	282	301	246	426	574
217.62	0	708	186	209	187	325	312	170	227	284	293	285	305	247	434	581
217.743	0	705	190	212	193	333	315	173	229	285	298	287	307	250	439	583
217.866	0	702	182	208	184	322	311	167	228	280	288	280	293	244	420	574
217.989	0	704	180	205	179	317	307	165	225	278	284	277	294	242	419	576
218.112	0	698	180	206	180	321	307	164	226	280	285	278	296	242	420	578
218.235	0	698	182	207	184	323	308	166	226	279	289	280	300	244	425	577
218.358	0	716	185	208	187	325	311	169	226	283	293	284	304	246	432	576
218.481	0	702	188	211	191	331	314	171	227	283	294	285	304	248	434	577
218.604	0	695	180	206	180	318	308	166	226	279	286	276	291	242	417	577
218.726	0	698	178	206	180	317	306	166	226	278	286	277	294	241	417	576
218.849	0	710	179	206	180	318	306	165	224	278	285	277	295	242	419	571
218.972	0	704	181	207	182	322	308	166	223	280	288	280	299	243	425	572
219.095	0	694	185	209	186	326	310	169	226	281	292	283	304	246	433	575
219.218	0	702	188	212	191	330	313	172	229	284	295	286	305	248	435	578
219.341	0	714	180	207	181	319	309	166	226	279	285	278	291	241	418	571
219.464	0	711	180	206	179	317	308	168	224	279	285	278	296	242	419	572
219.587	0	689	181	205	182	320	308	166	226	279	288	279	297	242	420	576
219.709	0	697	183	208	183	324	309	168	227	281	289	282	301	244	427	578
219.832	0	714	186	209	188	329	312	170	227	284	292	285	305	248	434	575
219.955	0	716	188	211	190	331	313	172	227	283	293	285	302	248	432	577
220.078	0	689	180	206	181	320	308	169	227	279	286	278	293	242	419	576
220.201	0	696	181	207	183	323	310	168	228	280	289	281	299	243	422	572
220.324	0	714	182	207	182	323	310	167	226	282	288	281	299	244	425	573
220.447	0	722	185	208	187	326	310	170	227	282	292	284	304	246	433	577
220.57	0	691	189	210	192	331	313	173	228	285	297	288	309	250	437	579
220.692	0	699	184	210	187	330	312	171	229	281	292	284	297	246	426	575
220.815	0	715	181	205	181	320	308	167	227	280	287	279	295	244	420	574
220.938	0	716	185	206	183	327	309	166	225	282	285	284	300	243	426	579
221.061	0	682	187	207	185	330	308	167	224	282	281	286	303	244	432	579
221.184	0	691	190	209	190	332	311	171	225	285	286	290	308	246	436	575
221.307	0	720	192	211	193	337	313	172	227	286	289	291	309	248	437	577
221.43	0	715	184	206	183	328	303	167	221	283	279	282	295	241	419	577
221.553	0	692	183	204	182	326	306	167	225	280	281	282	298	241	419	577
221.676	0	689	181	206	183	327	306	167	224	280	282	281	299	241	421	573
221.798	0	715	185	207	184	327	307	168	224	282	285	284	301	242	427	575
221.921	0	711	188	209	189	332	309	170	226	283	287	286	306	246	434	575
222.044	0	702	189	210	191	335	311	172	228	282	288	285	302	245	429	574
222.167	0	689	182	205	177	321	302	166	222	280	280	277	291	240	414	569
222.29	0	710	180	204	180	323	304	166	223	278	279	279	295	240	416	574
222.413	0	704	181	204	181	321	304	167	223	278	281	279	297	240	417	570
222.536	0	707	184	207	183	324	307	168	225	280	285	281	301	242	426	573
222.659	0	691	187	208	188	331	308	170	226	283	288	286	305	245	433	567
222.781	0	705	185	209	189	330	309	170	226	282	286	282	298	244	424	569
222.904	0	702	179	204	177	319	305	166	224	277	281	276	292	239	414	568
223.027	0	708	180	205	180	322	305	167	225	278	284	278	296	239	416	573
223.15	0	695	179	205	181	322	305	167	224	279	285	279	297	240	419	568
223.273	0	701	183	207	185	325	307	170	224	280	286	282	302	243	427	565
223.396	0	706	186	210	190	331	311	172	227	283	292	284	305	247	433	574
223.519	0	698	182	207	184	327	307	169	227	279	286	280	295	242	420	573
223.642	0	699	179	205	180	320	305	168	225	278	285	279	296	240	417	569
223.764	0	700	181	205	182	321	307	167	224	279	286	279	298	241	419	570
223.887	0	695	182	207	183	325	308	169	227	280	288	282	299	243	425	576
224.01	0	697	186	209	188	328	309	173	228	282	293	286	304	244	431	573
224.133	0	716	186	210	189	330	311	173	228	282	292	283	300	245	426	570
224.256	1	705	179	204	179	320	306	166	225	279	285	278	293	240	416	571
224.379	0	692	180	206	182	323	307	169	226	279	288	280	298	241	420	573
224.502	0	698	181	206	184	322	307	168	227	280	289	281	299	242	421	576
224.625	0	712	185	208	186	325	310	171	226	282	291	284	303	245	429	571
224.748	0	707	187	211	189	332	312	172	228	283	294	285	304	247	431	573
224.87	0	688	179	205	181	321	306	167	226	279	286	277	292	241	416	575
224.993	0	698	180	205	180	319	306	168	225	278	286	278	297	242	417	575
225.116	0	711	180	205	181	321	307	166	224	279	285	279	298	243	418	571
225.239	0	711	183	207	184	322	307	166	225	281	287	282	300	244	425	574
225.362	0	690	185	210	188	326	309	170	226	282	291	283	304	246	430	576
225.485	0	694	180	205	181	321	307	167	226	277	286	278	291	242	416	570
225.608	0	711	177	204	179	315	303	164	223	277	282	276	292	240	412	571
225.731	0	717	178	204	180	315	304	164	222	277	283	276	295	240	414	574
225.853	0	682	180	205	180	318	304	165	223	278	284	277	298	242	420	574
225.976	0	693	182	207	184	320	306	167	224	280	288	281	301	244	426	572
226.099	0	713	183	209	183	323	305	166	220	282	285	278	298	244	422	574
226.222	0	709	176	204	175	310	296	161	213	277	276	270	285	237	407	572
226.345	0	686	174	203	176	312	297	160	217	275	276	269	288	237	408	568
226.468	0	682	175	203	176	312	295	160	215	276	275	270	290	237	410	564
226.591	0	710	177	205	178	313	299	160	217	275	276	272	295	239	417	566
226.714	0	704	181	207	182	318	302	162	218	277	279	273	299	241	424	564
226.836	0	695	180	208	181	318	298	161	217	278	277	272	291	239	414	563
226.959	0	685	174	201	175	306	289	157	209	276	269	265	283	234	403	556
227.082	0	703	174	203	176	307	289	156	208	276	270	265	287	234	406	560
227.205	0	696	175	204	176	307	294	156	212	271	270	266	289	235	409	556
227.328	0	703	178	204	179	312	296	158	214	274	273	269	294	237	416	559
227.451	0	685	181	207	183	315	299	160	216	276	276	271	300	240	424	555
227.574	0	703	182	208	185	320	298	160	214	279	275	270	296	239	421	553
227.697	0	698	176	202	175	307	289	156	208	275	268	265	284	235	406	553
227.82	0	697	176	202	176	307	291	156	210	274	269	265	290	235	407	556
227.942	0	691	177	204	176	309	294	157	212	272	269	267	291	236	410	550
228.065	0	701	179	205	180	313	295	157	213	274	270	268	296	238	417	549
228.188	0	698	183	208	185	317	299	161	215	277	276	271	301	241	424	556
228.311	0	697	184	209	185	322	300	162	217	278	277	271	298	242	422	557
228.434	0	709	176	202	176	311	289	156	209	278	270	267	288	236	409	553
228.557	0	697	179	205	180	313	293	157	210	276	271	269	294	238	413	554
228.68	0	691	180	205	180	314	294	157	212	274	270	269	295	238	416	556
228.803	0	698	184	206	184	318	297	162	215	277	274	272	299	240	424	556
228.925	0	715	187	209	188	322	300	163	215	280	278	276	305	244	430	556
229.048	0	706	188	210	189	326	303	164	217	280	278	277	302	244	430	557
229.171	0	693	180	205	179	315	294	159	212	278	272	270	290	238	413	556
229.294	0	700	181	204	181	317	295	160	214	278	274	271	295	240	415	559
229.417	0	711	181	205	181	317	298	159	215	277	274	273	298	240	418	554
229.54	0	712	184	207	184	321	299	160	216	278	275	275	301	242	425	557
229.663	0	692	188	209	189	326	303	165	218	282	281	277	305	246	433	560
229.786	0	700	191	211	193	330	306	166	221	283	284	281	306	247	433	554
229.908	0	712	182	206	180	316	294	159	212	283	274	273	291	240	416	556
230.031	0	717	182	206	181	319	300	160	217	277	275	274	297	242	418	557
230.154	0	686	183	206	184	320	300	162	218	278	278	275	298	242	420	559
230.277	0	694	186	208	186	324	303	165	218	280	282	277	303	244	428	554
230.4	0	717	189	210	192	328	306	165	220	283	283	281	307	249	436	556
230.523	0	719	192	213	196	335	309	168	222	285	289	285	312	253	444	563
230.646	0	696	193	213	193	335	310	170	225	284	288	281	305	250	433	564
230.769	0	690	185	206	184	321	302	164	220	282	282	276	298	245	422	557
230.892	0	718	186	208	188	328	307	165	222	282	284	280	305	246	426	561
231.014	0	710	188	208	189	327	308	167	224	282	286	282	305	248	431	560
231.137	0	700	192	211	194	332	311	172	225	285	290	284	310	251	438	562
231.26	0	696	195	213	197	339	314	172	226	288	294	289	314	255	445	562
231.383	0	718	197	214	200	343	317	172	227	288	294	289	312	254	443	566
231.506	0	707	188	209	187	328	310	167	225	283	286	281	304	249	428	563
231.629	0	713	190	209	190	333	312	171	227	285	291	285	309	251	435	570
231.752	0	694	191	209	193	334	313	170	226	286	292	287	310	251	437	564
231.875	0	714	194	212	196	337	315	173	227	288	295	289	312	255	444	569
231.997	0	713	198	214	201	343	318	174	228	291	298	294	316	259	451	567
232.12	0	719	197	215	202	346	319	175	231	290	299	291	314	257	444	571
232.243	0	705	190	209	190	332	310	170	225	288	291	285	306	251	432	566
232.366	0	709	193	211	193	337	316	172	227	287	292	288	312	253	438	563
232.489	0	712	193	211	195	338	316	172	228	287	294	289	312	254	439	569
232.612	0	705	197	213	199	340	319	174	228	290	299	291	315	258	448	570
232.735	0	710	199	215	202	345	320	177	229	293	300	295	318	262	453	568
232.858	0	713	199	217	202	348	319	175	227	293	298	291	315	259	445	570
232.98	0	704	191	209	190	333	312	169	225	288	289	284	305	253	433	569
233.103	0	706	192	211	193	335	316	170	228	287	293	286	311	252	436	569
233.226	0	727	192	211	195	335	315	169	228	288	293	287	312	253	438	565
233.349	0	718	196	212	198	340	317	171	227	289	296	289	313	257	446	566
233.472	0	703	199	214	202	344	319	175	229	291	299	293	318	260	452	569
233.595	0	713	200	216	203	346	322	176	231	291	300	292	313	260	448	571
233.718	0	723	191	209	190	333	309	167	221	292	288	282	304	252	433	563
233.841	0	712	193	211	193	333	311	169	222	289	288	285	311	253	435	564
233.964	0	698	192	210	193	333	315	168	227	286	290	285	311	253	438	567
234.086	0	708	196	212	197	339	316	170	227	289	295	289	314	255	446	569
234.209	0	725	198	215	202	345	319	173	227	291	296	293	318	260	452	567
234.332	0	734	203	218	208	351	322	173	228	293	299	296	319	263	455	569
234.455	0	702	195	212	196	339	311	170	222	294	290	287	309	256	438	569
234.578	0	705	194	210	192	336	312	167	223	290	287	287	312	254	439	564
234.701	0	725	196	211	193	337	312	169	222	291	287	289	314	254	440	566
234.824	0	730	198	212	196	339	315	169	225	289	288	291	315	255	447	571
234.947	0	697	201	215	200	347	318	172	226	291	293	295	319	260	453	572
235.069	0	707	205	218	205	352	321	175	228	293	295	298	319	260	455	571
235.192	0	730	195	211	195	339	310	169	219	294	285	288	310	254	440	573
235.315	0	726	196	211	193	340	314	168	221	291	287	290	315	254	442	572
235.438	0	704	197	212	197	340	314	171	223	292	289	291	316	255	444	576
235.561	0	703	200	213	198	342	315	171	223	294	292	293	317	258	449	574
235.684	0	731	203	215	203	349	320	173	226	293	293	298	320	263	456	578
235.807	0	726	203	218	204	355	319	175	225	296	295	297	319	261	454	578
235.93	0	711	194	211	192	338	309	171	220	294	285	288	309	253	438	575
236.052	0	709	196	211	193	338	309	170	219	295	287	290	315	254	441	576
236.175	0	727	195	211	194	339	313	170	221	292	288	291	315	254	442	579
236.298	0	724	198	212	196	342	317	171	225	290	291	293	316	257	449	576
236.421	0	719	201	215	202	345	320	174	227	293	294	297	320	260	455	584
236.544	0	709	199	216	201	349	318	175	224	294	293	292	314	257	445	574
236.667	0	721	190	210	189	331	308	167	218	292	284	285	306	250	434	574
236.79	0	720	192	210	191	334	309	168	219	293	286	286	311	251	436	577
236.913	0	728	192	209	190	336	311	168	222	290	287	287	311	251	437	581
237.036	0	712	194	211	194	340	316	170	225	288	290	290	313	253	445	576
237.158	0	721	198	213	199	343	318	171	224	291	291	293	318	258	451	572
237.281	0	722	197	216	197	341	315	170	224	291	291	290	312	254	442	579
237.404	0	713	189	208	187	329	306	166	219	290	282	283	304	249	431	577
237.527	0	715	191	210	189	332	307	166	217	290	284	284	309	249	433	572
237.65	0	714	190	209	189	330	309	165	219	289	284	285	310	249	436	574
237.773	0	711	192	211	194	336	313	167	224	287	287	287	313	252	443	579
237.896	0	713	195	213	198	341	316	172	228	290	293	291	316	256	449	577
238.019	0	728	195	214	199	342	318	171	228	289	292	290	313	254	445	577
238.141	0	712	188	209	186	328	308	165	222	287	284	282	305	248	431	574
238.264	0	708	190	211	189	333	313	167	225	285	287	285	311	249	435	578
238.387	0	713	189	209	190	331	312	170	226	286	287	285	310	249	436	576
238.51	0	725	193	211	192	337	314	169	226	288	290	289	314	251	442	575
238.633	0	719	196	214	196	339	316	172	227	289	292	291	317	253	448	575
238.756	0	705	192	213	193	337	315	170	229	286	290	287	308	251	436	577
238.879	0	712	187	208	185	328	308	168	224	287	285	283	306	248	430	579
239.002	0	725	189	209	188	332	313	168	227	286	287	285	311	248	434	574
239.124	0	716	190	210	190	333	313	168	226	286	288	286	310	248	437	576
239.247	0	702	193	211	194	336	315	169	227	287	292	289	315	252	443	578
239.37	0	712	197	215	198	342	317	172	228	289	295	290	317	254	447	582
239.493	0	725	188	209	189	334	308	168	222	290	286	283	305	248	431	575
239.616	0	720	185	206	185	327	309	166	224	283	284	280	304	246	428	576
239.739	0	701	185	208	186	330	311	167	227	283	286	281	306	246	429	577
239.862	0	706	187	210	187	331	311	168	227	284	288	284	308	247	434	573
239.985	0	721	190	211	193	334	313	171	228	287	291	286	313	252	441	575
240.108	0	728	194	216	196	340	316	173	228	290	296	289	315	254	444	578
240.23	0	699	187	212	186	332	312	167	228	284	286	279	300	246	428	576
240.353	0	698	183	207	182	327	304	165	221	287	283	278	302	244	425	570
240.476	0	717	188	210	184	332	303	162	217	289	277	280	305	242	427	571
240.599	0	720	190	211	187	335	302	164	214	289	276	281	307	244	432	570
240.722	0	690	193	213	191	340	308	167	221	285	279	284	312	247	440	571
240.845	0	701	197	215	195	345	312	169	224	289	283	287	315	250	448	569
240.968	0	723	194	216	194	344	309	169	220	289	279	283	307	247	436	570
241.091	0	721	187	209	183	332	300	163	215	287	271	278	300	241	428	570
241.213	0	697	188	210	185	334	304	166	219	285	274	278	304	242	429	570
241.336	0	694	187	210	186	333	304	164	219	285	275	281	306	242	431	566
241.459	0	724	192	212	190	339	310	167	221	285	277	283	310	246	439	572
241.582	0	715	195	214	195	345	312	170	221	287	282	287	314	249	446	572
241.705	0	705	195	214	196	346	313	172	225	286	284	285	309	247	439	572
241.828	0	695	187	209	184	331	304	165	220	285	275	278	302	242	428	570
241.951	0	719	189	210	187	337	305	167	220	286	278	281	308	243	431	573
242.074	0	712	189	211	188	334	308	168	223	283	280	283	307	244	433	573
242.196	0	705	192	211	191	338	311	172	225	286	285	285	310	246	440	574
242.319	0	700	196	214	195	345	315	174	226	288	289	290	314	250	446	577
242.442	0	719	191	213	193	341	310	171	223	287	285	285	306	246	435	578
242.565	0	709	185	207	183	330	310	168	224	282	282	280	303	242	428	572
242.688	0	715	187	210	186	334	311	170	226	283	284	284	308	244	432	581
242.811	0	695	188	210	188	333	312	169	225	284	285	286	309	245	435	572
242.934	0	715	191	211	191	336	313	171	225	286	287	288	312	248	442	578
243.057	0	711	196	214	197	344	316	174	227	288	292	291	315	251	445	578
243.18	0	717	186	211	187	334	309	171	225	285	284	281	301	243	427	579
243.302	0	701	182	207	182	327	306	168	223	284	282	280	301	241	424	575
243.425	0	708	185	207	184	328	310	167	225	282	283	281	304	243	425	572
243.548	0	706	185	208	185	330	311	168	225	283	286	282	306	243	430	579
243.671	0	704	189	211	189	335	312	171	228	285	290	286	310	248	437	580
243.794	0	703	191	214	194	340	315	173	228	286	292	287	311	248	438	577
243.917	0	705	181	208	181	328	306	166	223	283	283	277	297	242	420	574
244.04	0	698	182	205	181	323	307	167	226	280	285	277	300	240	420	581
244.163	0	697	181	207	182	326	308	168	226	280	286	279	302	241	422	579
244.285	0	709	184	207	184	329	309	168	226	282	288	280	305	242	429	577
244.408	0	701	187	210	188	336	311	169	226	284	290	284	309	246	436	577
244.531	0	697	190	214	194	340	314	173	229	286	294	285	312	248	439	580
244.654	0	694	181	207	182	327	309	167	228	280	285	277	297	240	421	576
244.777	0	714	180	206	179	324	307	166	225	279	282	275	299	239	420	571
244.9	0	704	180	207	180	325	307	166	226	279	283	275	300	239	420	570
245.023	0	687	182	208	183	327	308	167	226	281	287	278	303	240	426	573
245.146	0	698	186	210	188	334	310	172	228	283	292	281	307	246	434	576
245.268	0	712	191	213	193	342	314	171	229	285	294	285	310	248	440	571
245.391	0	702	183	208	185	330	310	168	228	280	287	277	298	243	424	570
245.514	0	684	180	207	181	325	308	167	227	279	286	275	300	240	421	571
245.637	0	693	182	208	182	327	309	169	229	280	287	276	302	241	424	572
[truncated: 839 more rows]

## Sheet: D850
	SNR :	43	45	37	46	38	39	37	35	42	31	48	42	37	37	34
Time	Marker	ch1	ch2	ch3	ch4	ch5	ch6	ch7	ch8	ch9	ch10	ch11	ch12	ch13	ch14	ch15
0.24576	0	433	178	107	167	266	267	152	238	186	224	200	216	188	382	437
0.36864	0	433	178	107	167	266	267	152	238	186	224	200	216	188	382	437
0.49152	0	469	174	98	165	259	259	154	253	197	243	218	228	191	386	430
0.6144	0	481	170	90	164	242	231	151	262	207	241	218	229	195	386	421
0.73728	0	472	172	90	164	236	229	151	263	207	239	217	233	197	394	429
0.86016	0	455	172	87	166	233	227	154	265	206	239	216	235	200	399	424
0.98304	0	452	176	88	177	235	228	147	256	204	225	217	237	202	405	412
1.10592	0	454	179	88	183	243	221	144	234	212	205	226	252	204	410	408
1.2288	0	451	174	91	181	250	227	143	224	219	195	239	259	202	405	412
1.35168	0	451	167	89	170	261	230	133	196	233	146	271	269	198	400	414
1.47456	0	496	168	93	168	282	237	128	192	241	136	291	282	198	408	400
1.59744	0	520	171	92	172	284	242	127	196	243	139	289	287	199	408	406
1.72032	0	519	178	94	177	278	246	130	201	245	147	285	295	201	414	419
1.8432	0	515	184	96	185	280	251	132	207	245	154	285	298	205	421	428
1.96608	0	530	174	95	183	277	252	135	209	244	154	281	286	202	406	430
2.08896	0	546	174	92	181	268	250	135	210	242	155	280	288	200	405	429
2.21184	0	556	177	93	184	271	252	136	212	243	158	282	290	202	410	439
2.33472	0	545	180	93	187	270	253	139	214	244	160	284	293	204	413	438
2.4576	0	561	188	95	191	274	256	140	215	247	165	287	297	207	421	445
2.58048	0	560	190	99	194	282	260	142	216	246	166	288	295	210	421	439
2.70336	0	570	179	92	184	271	254	139	216	244	158	282	281	203	402	443
2.82624	0	557	182	93	183	272	254	137	216	245	159	283	285	203	407	440
2.94912	0	562	184	93	188	269	256	140	216	244	164	283	288	203	410	441
3.072	0	573	190	94	193	272	258	143	218	245	171	285	293	206	416	444
3.19488	0	579	194	95	196	275	259	147	221	245	176	287	297	209	423	455
3.31776	0	565	195	99	199	282	263	150	223	244	182	288	294	213	425	457
3.44064	0	556	185	91	191	268	257	148	224	241	182	279	280	207	406	460
3.56352	0	566	188	92	193	267	254	150	228	240	190	281	283	207	413	461
3.6864	0	554	189	93	194	268	257	152	231	240	193	281	283	209	415	465
3.80928	0	551	194	93	200	269	259	154	230	241	191	283	288	211	422	461
3.93216	0	554	200	93	203	271	258	156	230	241	194	286	291	214	426	465
4.05504	0	565	199	98	203	280	262	155	229	243	191	286	290	214	428	461
4.17792	0	548	189	91	191	273	259	150	221	242	177	283	278	208	411	457
4.3008	0	554	190	94	193	272	256	146	216	242	173	283	282	207	416	456
4.42368	0	567	190	93	191	272	257	148	219	241	174	282	283	206	414	457
4.54656	0	577	192	93	195	274	259	147	218	243	176	284	289	208	419	447
4.66944	0	562	197	95	200	278	260	149	218	243	179	286	293	210	425	455
4.79232	0	571	192	99	196	285	264	151	220	243	179	284	287	208	418	450
4.9152	0	564	185	91	190	272	258	146	219	240	175	279	281	205	408	449
5.03808	0	556	187	93	193	274	259	148	219	240	177	280	283	207	415	457
5.16096	0	553	188	93	194	272	259	150	222	240	181	279	284	208	416	458
5.28384	0	560	193	94	198	275	262	153	225	241	186	283	289	210	422	464
5.40672	0	568	197	97	202	278	264	155	227	242	191	285	292	213	426	462
5.5296	0	551	185	93	194	276	265	152	226	240	186	280	280	208	409	471
5.65248	0	547	184	90	191	265	258	150	226	237	186	276	279	206	408	469
5.77536	0	559	186	92	194	269	260	152	226	238	187	278	280	207	411	471
5.89824	0	565	188	92	195	268	260	153	225	238	187	278	284	209	415	468
6.02112	0	562	192	93	197	272	261	154	227	239	191	282	290	212	420	474
6.144	0	560	196	97	203	279	264	155	227	240	195	284	291	215	425	472
6.26688	0	562	184	93	193	276	264	152	227	239	189	278	280	209	408	471
6.38976	0	567	185	92	193	266	260	151	225	238	187	278	282	208	410	470
6.51264	0	563	186	92	194	271	261	153	226	238	190	278	283	208	412	473
6.63552	0	550	188	91	197	272	262	157	229	239	192	279	286	211	415	470
6.7584	0	564	194	93	202	273	263	158	230	240	197	282	291	214	420	465
6.88128	0	569	192	98	200	281	267	157	230	241	198	283	289	214	418	464
7.00416	0	565	181	89	192	267	261	153	230	238	192	277	280	207	404	464
7.12704	0	547	185	93	193	270	261	155	228	239	194	277	283	208	411	462
7.24992	0	563	186	91	196	270	261	155	228	238	194	278	284	210	412	462
7.3728	0	567	191	93	197	272	263	156	227	239	194	280	290	211	417	460
7.49568	0	570	195	97	201	276	264	157	227	241	198	283	292	214	422	464
7.61856	0	549	183	93	195	273	263	155	229	239	194	276	279	208	404	463
7.74144	0	558	182	90	190	267	260	155	229	238	194	276	280	206	404	462
7.86432	0	557	183	92	194	268	260	154	228	238	193	276	281	207	407	461
7.9872	0	562	185	91	195	267	259	154	227	238	194	276	285	209	410	465
8.11008	0	555	190	93	197	271	260	155	228	241	196	279	290	212	416	469
8.23296	0	552	189	97	197	280	264	154	229	241	197	280	287	211	412	468
8.35584	0	550	178	89	188	265	259	150	226	239	190	274	277	205	399	454
8.47872	0	541	180	91	191	266	257	150	224	238	190	275	280	206	404	471
8.6016	0	534	181	91	191	265	257	152	226	238	194	272	281	207	405	463
8.72448	0	543	184	92	195	267	257	154	226	238	197	276	287	208	410	463
8.84736	0	555	189	94	199	272	259	154	225	241	198	280	290	212	418	459
8.97024	0	554	181	93	191	272	261	151	227	239	194	276	279	207	401	457
9.09312	0	546	179	90	187	264	256	151	226	237	192	273	277	205	399	459
9.216	0	544	181	91	191	264	257	151	225	238	193	274	280	206	404	459
9.33888	0	550	183	91	193	265	256	152	224	238	192	275	283	207	411	453
9.46176	0	540	190	91	196	269	258	153	226	239	195	278	287	211	418	454
9.58464	0	558	193	97	201	275	263	156	228	239	197	278	286	212	419	456
9.70752	0	549	181	90	190	266	257	153	227	238	194	273	275	206	398	456
9.8304	0	556	184	91	193	265	257	152	226	238	194	274	279	206	404	453
9.95328	0	540	185	92	195	265	258	152	227	239	194	274	281	207	405	457
10.0762	0	559	189	92	196	266	257	155	227	240	197	277	285	210	410	458
10.199	0	559	194	94	201	272	260	157	229	241	201	281	289	212	415	461
10.3219	0	552	187	94	195	272	262	155	229	240	197	277	279	208	401	460
10.4448	0	539	185	91	194	262	258	153	228	239	197	275	279	207	402	455
10.5677	0	556	187	93	196	267	258	156	229	240	199	276	280	207	403	459
10.6906	0	563	189	92	196	268	259	156	230	241	200	277	284	209	406	465
10.8134	0	553	192	93	200	270	260	157	230	242	203	280	288	211	413	465
10.9363	0	551	187	95	195	274	263	157	230	241	201	279	281	209	402	463
11.0592	0	558	183	90	191	263	257	154	231	239	200	275	276	205	396	460
11.1821	0	563	185	92	195	266	260	155	231	240	201	277	280	206	401	462
11.305	0	553	187	91	196	266	260	156	231	240	203	277	282	208	403	462
11.4278	0	550	192	92	198	269	260	158	232	242	208	280	287	210	408	463
11.5507	0	552	189	97	198	275	263	160	234	240	208	277	281	209	404	463
11.6736	0	565	179	88	189	262	259	155	233	238	202	271	271	204	390	463
11.7965	0	554	183	90	193	265	259	155	233	238	204	270	274	205	396	464
11.9194	0	540	184	89	191	264	258	158	233	237	205	270	274	206	398	463
12.0422	0	552	187	91	196	265	261	160	233	239	207	272	279	209	404	465
12.1651	0	562	188	95	198	274	263	160	234	240	209	272	279	210	405	465
12.288	0	550	176	87	187	263	259	156	233	236	203	266	266	201	384	462
12.4109	0	534	179	89	188	260	257	155	233	235	203	264	267	203	389	458
12.5338	0	549	180	89	189	260	257	157	233	235	204	265	269	203	393	460
12.6566	0	551	182	90	190	263	259	156	232	235	206	266	274	205	397	459
12.7795	0	554	187	92	194	266	260	159	232	237	207	269	279	207	404	466
12.9024	0	533	178	92	189	268	260	156	233	236	202	265	268	203	386	460
13.0253	0	545	178	87	184	256	255	154	232	233	200	264	267	200	384	458
13.1482	0	547	178	89	186	260	255	154	232	235	200	265	270	199	388	456
13.271	0	550	180	89	188	259	255	155	231	236	202	266	274	202	391	462
13.3939	0	536	185	91	194	264	258	156	233	237	205	269	280	205	399	462
13.5168	0	547	187	95	196	271	260	158	234	238	208	272	281	207	402	464
13.6397	0	544	176	88	185	260	257	154	233	234	202	266	266	201	383	458
13.7626	0	552	178	89	186	258	255	153	233	234	202	266	270	201	390	462
13.8854	0	535	180	89	188	260	255	154	235	234	205	266	272	202	392	462
14.0083	0	539	183	90	193	260	256	156	236	235	208	268	278	206	396	462
14.1312	0	548	188	92	198	264	259	157	237	237	212	273	282	208	403	460
14.2541	0	558	187	96	194	271	263	159	238	237	210	272	277	208	399	468
14.377	0	539	176	85	187	259	257	156	238	236	207	267	272	205	393	470
14.4998	0	528	186	91	191	262	258	156	232	235	204	271	269	203	398	466
14.6227	0	551	183	91	192	266	257	153	228	237	197	276	280	206	399	461
14.7456	0	550	190	93	194	267	256	153	228	239	201	277	285	208	404	463
14.8685	0	551	192	94	199	273	259	159	234	239	209	282	290	211	412	464
14.9914	0	544	183	92	192	270	261	158	235	239	205	278	274	206	393	461
15.1142	0	544	183	89	189	261	256	157	234	237	204	276	277	205	397	459
15.2371	0	546	184	91	192	265	258	156	234	238	202	277	277	207	400	462
15.36	0	547	188	91	194	266	259	157	233	238	203	279	282	207	399	459
15.4829	0	549	193	92	197	276	261	156	226	244	189	288	289	210	409	459
15.6058	0	554	192	99	196	289	266	150	218	247	174	294	292	210	406	461
15.7286	0	538	182	93	184	273	261	147	215	245	170	287	283	201	382	460
15.8515	0	553	185	94	187	276	261	150	216	245	171	288	287	202	394	463
15.9744	0	549	186	94	190	279	261	148	217	247	169	288	292	201	394	462
16.0973	0	559	190	95	195	280	263	149	215	248	170	291	299	205	400	468
16.2202	0	545	194	96	197	287	266	148	214	250	172	294	305	208	409	467
16.343	0	557	186	100	192	291	268	148	215	250	171	294	301	206	386	469
16.4659	0	553	182	94	186	279	262	146	214	248	168	291	296	200	386	464
16.5888	0	561	186	97	191	285	265	146	213	251	165	295	298	202	395	466
16.7117	0	546	186	96	188	286	266	143	211	253	161	298	304	204	397	470
16.8346	0	566	192	98	195	288	267	147	212	254	166	302	310	206	404	467
16.9574	0	563	195	104	196	294	271	148	214	255	168	304	314	206	403	470
17.0803	0	563	182	95	189	284	267	144	214	252	164	298	305	202	379	464
17.2032	0	550	188	96	190	281	267	146	215	253	167	298	304	204	396	467
17.3261	0	569	188	97	192	284	269	147	216	253	169	297	309	204	392	467
17.449	0	567	192	97	195	284	269	149	216	254	173	301	311	206	400	469
17.5718	0	569	198	101	198	290	271	150	217	255	175	304	317	208	407	472
17.6947	0	552	186	99	191	289	270	149	218	253	171	297	308	204	380	468
17.8176	0	568	185	96	190	279	266	149	218	251	173	294	309	202	382	466
17.9405	0	567	187	97	193	285	268	148	218	251	174	294	310	203	385	468
18.0634	0	560	191	96	195	282	268	151	218	250	176	294	308	205	395	466
18.1862	0	550	197	98	199	286	270	153	219	252	183	297	313	208	403	465
18.3091	0	558	189	102	195	291	272	154	221	250	183	294	308	206	384	467
18.432	0	556	182	92	187	276	264	151	219	247	181	287	299	201	374	466
18.5549	0	550	186	95	193	278	265	151	220	245	183	286	300	202	382	464
18.6778	0	540	186	95	191	276	265	153	222	245	185	285	297	202	388	460
18.8006	0	556	190	95	197	279	266	156	223	245	190	288	303	205	394	461
18.9235	0	562	194	101	201	287	268	156	224	245	192	290	305	206	393	466
19.0464	0	551	179	93	189	274	264	153	221	243	185	282	291	199	368	461
19.1693	0	534	181	92	187	269	260	152	221	241	186	279	292	198	375	458
19.2922	0	550	182	92	187	273	261	152	220	240	187	279	289	198	380	457
19.415	0	555	185	93	191	272	262	154	221	239	187	280	293	200	386	460
19.5379	0	550	190	95	197	276	262	154	221	240	190	282	298	203	392	458
19.6608	0	533	184	97	192	282	265	154	220	239	189	280	290	202	378	455
19.7837	0	545	178	90	185	267	257	152	218	237	185	273	282	195	368	451
19.9066	0	550	180	92	185	270	258	153	218	236	185	275	283	196	375	457
20.0294	0	543	181	92	188	269	257	151	217	235	185	274	284	196	378	452
20.1523	0	531	186	93	190	270	259	153	219	236	188	276	290	199	384	452
20.2752	0	548	190	95	195	275	260	155	219	237	192	279	294	203	389	454
20.3981	0	550	180	95	187	275	261	153	218	236	187	274	285	196	364	457
20.521	0	541	179	91	184	267	256	151	217	235	185	273	280	195	373	452
20.6438	0	535	181	93	187	268	258	153	218	234	186	273	282	195	376	453
20.7667	0	545	183	92	190	267	257	155	218	235	189	274	285	198	378	453
20.8896	0	555	188	94	192	273	258	155	219	236	192	279	291	200	385	459
21.0125	0	544	188	98	195	279	262	154	219	237	192	279	293	201	381	456
21.1354	0	535	178	92	184	265	256	153	219	234	188	274	280	195	367	457
21.2582	0	547	181	93	187	270	257	154	220	235	190	275	282	197	378	457
21.3811	0	553	183	93	187	270	257	156	219	235	190	276	283	198	380	463
21.504	0	544	187	94	193	272	259	156	220	236	193	280	289	200	384	462
21.6269	0	544	191	97	194	278	260	155	222	237	197	284	293	203	391	464
21.7498	0	552	180	95	187	277	261	155	221	236	192	278	286	197	367	461
21.8726	0	555	180	92	184	267	255	154	221	234	191	277	279	196	374	467
21.9955	0	544	180	93	189	271	257	154	220	235	192	277	281	198	378	464
22.1184	0	544	183	93	188	270	258	155	220	235	193	278	285	199	381	464
22.2413	0	556	187	94	194	273	259	156	222	237	196	282	290	202	388	465
22.3642	0	554	186	99	193	281	264	158	223	238	198	283	289	203	383	470
22.487	0	541	174	90	182	268	256	153	220	234	191	275	276	196	364	464
22.6099	0	539	178	93	183	266	256	155	220	233	193	275	277	198	376	468
22.7328	0	548	178	93	185	267	256	154	222	234	195	275	278	198	378	469
22.8557	0	548	181	92	186	270	257	154	221	236	199	278	283	201	385	475
22.9786	0	545	186	94	191	274	259	157	221	237	202	283	288	206	394	477
23.1014	0	537	179	97	187	278	260	155	222	235	199	278	275	204	383	479
23.2243	0	544	172	90	181	262	254	152	222	232	196	272	270	199	376	474
23.3472	0	545	175	91	181	266	256	155	221	233	196	272	272	200	381	477
23.4701	0	534	175	91	184	265	255	154	220	233	197	272	275	201	384	475
23.593	0	533	178	93	187	266	256	155	221	233	198	274	280	205	389	476
23.7158	0	544	183	95	192	272	258	157	222	236	203	276	284	208	395	475
23.8387	0	541	173	92	182	271	258	153	222	232	196	270	268	202	377	473
23.9616	0	529	170	89	180	259	252	151	219	230	194	266	267	199	374	467
24.0845	0	525	171	91	180	261	254	152	220	231	195	266	269	198	379	467
24.2074	0	536	173	91	184	261	254	153	219	231	196	267	272	200	382	464
24.3302	0	538	178	93	189	264	256	153	220	232	200	270	278	203	388	466
24.4531	0	533	182	95	193	270	258	155	221	234	204	274	282	205	394	466
24.576	0	523	172	92	183	269	257	153	221	231	198	267	268	199	374	462
24.6989	0	534	171	89	182	259	252	153	220	230	197	265	269	198	376	459
24.8218	0	536	172	92	184	261	254	152	221	231	197	266	271	199	379	462
24.9446	0	528	175	90	185	262	254	154	221	231	198	267	274	200	382	459
25.0675	0	523	179	92	188	266	256	155	223	233	203	271	280	203	388	462
25.1904	0	538	179	97	192	272	259	158	225	233	205	272	279	204	388	463
25.3133	0	535	169	90	180	259	254	155	225	231	199	266	267	198	372	462
25.4362	0	529	173	92	185	260	254	154	224	230	201	268	272	198	381	461
25.559	0	521	173	92	184	261	255	156	224	231	201	269	273	199	381	462
25.6819	0	536	177	92	188	263	255	156	225	232	204	269	278	203	386	463
25.8048	0	541	182	93	192	266	257	157	226	234	208	275	283	205	393	467
25.9277	0	532	175	95	188	272	259	155	226	233	204	270	272	202	380	465
26.0506	0	525	169	88	180	256	252	154	224	230	200	266	268	197	374	464
26.1734	0	538	172	91	183	262	255	155	225	231	202	266	272	199	379	465
26.2963	0	542	174	90	186	259	255	156	225	231	201	268	274	200	381	468
26.4192	0	534	179	93	189	263	256	155	224	233	206	271	280	203	388	469
26.5421	0	532	183	96	191	271	259	157	227	233	209	275	283	206	394	470
26.665	0	531	169	90	181	265	257	157	227	231	203	268	268	199	374	470
26.7878	0	543	168	90	180	257	253	154	226	230	202	266	268	198	376	471
26.9107	0	535	170	92	180	259	254	155	225	230	201	267	270	199	380	473
27.0336	0	528	173	90	184	260	254	155	226	230	203	268	274	201	383	473
27.1565	0	541	177	93	189	263	256	156	227	233	207	271	279	204	389	475
27.2794	0	548	178	95	190	272	260	157	227	233	207	273	279	205	391	478
27.4022	0	536	166	88	177	257	254	152	225	230	200	265	263	197	370	475
27.5251	0	528	168	89	177	256	252	153	224	228	200	264	268	198	376	475
27.648	0	529	170	90	179	257	252	153	224	230	198	264	267	197	378	474
27.7709	0	545	173	91	181	259	252	151	223	230	199	266	274	200	383	477
27.8938	0	538	177	92	185	264	254	153	224	231	201	269	279	202	390	477
28.0166	0	530	176	97	186	271	257	154	224	232	201	269	276	202	387	478
28.1395	0	530	165	87	177	258	251	151	222	229	194	262	263	194	369	471
28.2624	0	542	168	90	177	256	251	150	220	229	193	264	266	195	374	472
28.3853	0	535	169	90	179	257	251	148	220	228	190	263	267	194	375	470
28.5082	0	527	172	90	180	258	251	149	220	229	192	265	274	196	381	471
28.631	0	530	180	93	184	266	252	149	216	231	188	269	281	199	388	467
28.7539	0	549	178	98	184	275	256	149	215	233	184	268	276	197	383	471
28.8768	0	532	167	91	177	260	251	146	213	230	181	263	267	191	369	470
28.9997	0	526	171	93	180	263	251	148	215	230	183	264	272	192	376	467
29.1226	0	531	172	92	178	263	251	149	215	230	184	265	273	193	376	465
29.2454	0	549	176	93	182	264	252	151	217	231	188	268	279	195	383	468
29.3683	0	539	181	93	186	267	254	151	217	232	193	273	284	198	389	468
29.4912	0	527	179	99	185	276	258	153	218	233	192	271	279	197	383	467
29.6141	0	528	171	90	179	262	251	150	219	230	190	266	271	192	372	462
29.737	0	544	175	93	182	266	254	150	219	231	192	268	274	195	380	466
29.8598	0	538	176	91	182	264	252	151	220	232	192	268	276	195	381	465
29.9827	0	526	180	93	187	266	254	153	223	233	198	271	281	198	385	466
30.1056	0	540	185	96	192	271	258	156	225	235	204	275	285	201	393	469
30.2285	0	544	174	94	184	271	258	155	226	233	199	268	273	196	376	465
30.3514	0	541	176	90	181	260	253	153	225	233	198	267	274	195	379	467
30.4742	0	524	177	93	184	263	255	155	227	232	201	267	276	197	383	464
30.5971	0	541	179	92	186	264	257	157	228	234	206	271	280	199	385	468
30.72	0	550	184	93	191	268	258	159	229	235	210	276	286	202	392	470
30.8429	0	539	183	98	193	276	262	159	229	236	208	275	282	204	391	474
30.9658	0	523	171	90	181	259	256	157	230	232	204	267	272	195	368	466
31.0886	0	538	174	92	183	262	256	157	231	233	206	269	274	197	379	469
31.2115	0	550	174	93	182	261	256	159	230	233	205	268	275	197	381	466
31.3344	0	547	177	93	188	262	258	158	229	233	206	270	280	200	384	474
31.4573	0	539	182	94	191	266	258	161	231	235	212	274	283	202	390	470
31.5802	0	542	173	96	185	272	261	158	232	234	207	269	274	198	371	474
31.703	0	541	167	89	180	257	255	154	229	232	202	263	267	193	368	466
31.8259	0	542	169	92	180	261	257	155	228	231	201	263	270	193	372	472
31.9488	0	516	170	91	181	260	255	154	227	231	202	264	273	195	376	468
32.0717	0	531	175	92	185	262	257	157	229	232	206	266	277	197	381	471
32.1946	0	548	179	97	188	268	260	159	229	233	210	269	277	198	385	469
32.3174	0	531	166	90	178	259	257	153	228	229	203	259	263	192	361	470
32.4403	0	512	167	89	175	251	251	156	229	226	204	256	259	190	366	468
32.5632	0	521	167	89	177	251	249	154	230	224	207	253	255	192	372	472
32.6861	0	531	171	89	178	254	249	154	230	222	210	252	258	194	382	476
32.809	0	528	175	90	186	255	250	156	234	222	213	255	264	199	388	484
32.9318	0	515	176	95	188	263	255	160	237	224	217	256	263	200	390	484
33.0547	0	529	165	87	175	251	249	153	233	220	205	250	249	192	370	476
33.1776	0	529	168	88	176	249	246	151	230	220	204	249	253	192	374	472
33.3005	0	531	169	89	176	250	246	151	229	220	204	249	254	192	375	474
33.4234	0	516	171	89	181	249	247	154	230	220	206	251	258	193	379	474
33.5462	0	531	175	90	183	255	249	156	231	223	207	253	264	195	384	470
33.6691	0	534	177	94	188	263	252	158	232	224	209	256	265	196	385	467
33.792	0	532	167	88	178	250	248	153	231	220	204	250	252	188	365	468
33.9149	0	522	170	89	178	249	246	155	230	220	204	250	255	189	371	469
34.0378	0	530	170	89	179	250	246	154	229	221	203	252	257	189	371	467
34.1606	0	544	174	90	181	254	248	154	228	225	204	255	266	190	374	458
34.2835	0	540	178	91	186	258	250	154	228	229	205	262	276	194	381	469
34.4064	0	530	176	96	185	267	254	156	228	230	205	264	274	194	376	464
34.5293	0	536	169	89	176	252	250	152	227	229	198	259	266	188	366	465
34.6522	0	541	172	92	182	257	252	151	227	230	200	262	271	192	374	464
34.775	0	550	172	91	181	258	250	150	225	232	198	264	274	193	377	474
34.8979	0	538	176	92	186	257	252	152	225	233	199	265	278	195	382	470
35.0208	0	538	182	94	192	265	254	154	226	235	204	271	284	200	389	468
35.1437	0	545	174	95	183	269	256	152	225	234	199	266	271	194	376	468
35.2666	0	555	171	89	178	257	251	147	224	232	194	263	268	191	369	472
35.3894	0	542	174	92	182	259	253	146	223	233	193	264	272	193	373	470
35.5123	0	543	176	92	184	257	251	147	224	234	194	265	276	194	375	470
35.6352	0	553	180	93	187	262	254	153	227	235	201	269	282	197	384	457
35.7581	0	558	186	96	193	268	257	156	227	236	206	273	286	201	391	466
35.881	0	546	175	93	185	265	257	152	229	234	200	266	275	195	369	463
36.0038	0	544	173	90	180	256	252	151	227	233	198	264	272	194	372	463
36.1267	0	554	176	92	183	260	254	153	227	234	198	266	275	194	378	457
36.2496	0	543	177	92	185	259	254	153	227	235	201	267	280	195	381	463
36.3725	0	551	183	94	192	263	255	156	229	236	205	272	285	200	389	466
36.4954	0	548	187	97	193	272	258	157	229	237	208	275	287	203	395	464
36.6182	0	556	175	94	186	266	258	156	230	236	202	268	274	197	376	460
36.7411	0	549	176	92	183	260	254	155	229	234	202	267	277	196	380	464
36.864	0	553	178	93	186	264	257	155	230	236	202	269	279	197	383	463
36.9869	0	552	182	93	190	264	257	155	230	236	206	270	283	199	387	465
37.1098	0	557	185	95	193	268	259	159	231	237	209	275	288	202	394	466
37.2326	0	548	186	99	194	276	263	159	233	239	210	276	286	204	393	470
37.3555	0	558	176	92	184	262	257	158	233	235	205	270	274	197	379	471
37.4784	0	561	181	93	187	264	259	157	233	237	207	272	278	200	387	470
37.6013	0	561	180	91	189	264	259	158	233	237	208	270	280	200	388	476
37.7242	0	545	184	93	191	267	260	160	234	237	210	273	285	203	393	477
37.847	0	555	188	96	197	273	263	162	236	238	215	277	289	206	400	482
37.9699	0	559	178	94	187	270	263	158	235	237	208	270	275	200	381	479
38.0928	0	549	177	91	184	262	258	157	233	235	207	268	275	198	383	476
38.2157	0	545	179	94	188	266	259	157	234	235	207	268	278	200	387	478
38.3386	0	557	180	93	189	265	259	160	234	235	210	269	281	203	390	478
38.4614	0	562	186	94	193	269	261	160	234	237	215	273	285	205	398	483
38.5843	0	549	184	98	192	276	265	162	234	237	213	271	281	205	393	480
38.7072	0	543	173	90	182	259	257	156	234	233	207	264	269	198	379	478
38.8301	0	555	179	91	188	264	258	157	235	233	209	265	274	200	387	478
38.953	1	559	180	92	186	263	258	158	234	232	208	264	275	202	388	481
39.0758	0	551	183	93	191	265	258	160	234	234	212	267	280	205	395	481
39.1987	0	547	188	95	195	269	262	162	235	236	216	272	284	209	403	484
39.3216	0	548	181	96	190	276	264	161	236	234	213	268	275	205	390	481
39.4445	0	557	174	89	183	258	257	156	234	232	207	262	270	200	382	479
39.5674	0	550	178	92	187	262	259	156	233	232	209	263	272	201	389	480
39.6902	0	542	179	91	187	262	257	158	233	232	209	263	275	203	390	480
39.8131	0	547	184	93	190	266	260	161	235	234	214	268	281	206	398	478
39.936	0	567	189	95	197	272	262	162	236	236	218	272	285	212	405	484
40.0589	0	553	182	96	190	273	263	161	235	234	213	267	275	205	392	485
40.1818	0	542	178	90	185	260	259	158	235	232	210	263	273	203	389	483
40.3046	0	546	181	93	190	266	260	160	236	234	212	265	275	204	395	484
40.4275	0	559	183	91	191	265	260	159	236	234	213	265	278	208	397	484
40.5504	0	559	188	93	196	270	262	161	236	236	218	271	284	210	404	489
40.6733	0	545	194	96	200	275	264	164	238	237	222	274	286	215	411	487
40.7962	0	559	183	95	192	276	265	162	238	235	216	267	276	209	396	489
40.919	0	564	182	91	189	263	260	159	237	234	214	266	276	207	396	488
41.0419	0	557	184	93	193	267	261	160	236	235	214	267	278	208	400	493
41.1648	0	542	187	92	194	267	261	161	238	236	216	268	281	210	402	488
41.2877	0	560	191	94	197	271	264	165	237	237	221	273	286	214	408	495
41.4106	0	571	192	99	199	281	268	163	238	238	221	274	285	216	412	496
41.5334	0	560	181	91	189	266	261	159	237	236	213	267	274	207	393	496
41.6563	0	546	184	92	192	265	262	159	238	237	215	268	277	209	402	494
41.7792	0	559	185	93	190	267	261	161	238	237	215	269	279	209	403	499
41.9021	0	572	188	93	193	271	263	162	238	239	218	272	284	213	407	499
42.025	0	566	194	94	201	273	265	164	239	239	222	277	287	218	415	504
42.1478	0	549	189	99	198	281	268	164	239	240	220	274	282	216	409	501
42.2707	0	560	179	90	188	262	261	159	238	236	214	267	273	207	395	501
42.3936	0	563	182	92	190	266	261	159	238	237	214	268	278	210	402	497
42.5165	0	562	183	92	188	265	261	161	237	237	214	268	279	211	402	505
42.6394	0	548	187	93	193	268	262	162	239	239	217	272	283	214	409	508
42.7622	0	564	193	94	198	273	265	163	238	240	221	276	287	218	416	509
42.8851	0	565	185	96	193	279	267	162	238	240	217	271	278	213	404	500
43.008	0	562	178	90	185	262	258	159	237	237	212	267	272	207	395	506
43.1309	0	546	180	92	188	263	261	160	237	237	212	267	275	210	401	508
43.2538	0	560	182	91	188	264	259	161	236	237	212	268	277	210	403	507
43.3766	0	565	187	93	190	268	260	160	237	238	215	271	282	214	410	507
43.4995	0	566	191	94	196	272	263	162	237	240	219	275	286	218	417	516
43.6224	0	549	182	96	191	276	265	162	239	238	216	271	275	213	406	515
43.7453	0	557	177	89	181	260	258	157	237	236	210	265	272	208	396	511
43.8682	0	552	179	91	187	264	260	158	236	236	211	267	275	209	402	508
43.991	0	562	180	91	186	262	259	157	237	236	211	266	276	210	404	513
44.1139	0	549	184	92	189	265	260	162	238	237	214	270	281	214	410	516
44.2368	0	560	189	93	195	269	262	164	239	239	219	275	284	217	418	515
44.3597	0	558	182	96	191	276	265	160	238	238	216	271	277	213	406	509
44.4826	0	562	177	89	183	259	257	158	237	236	211	265	271	208	397	512
44.6054	0	549	179	92	185	263	258	159	236	236	212	266	274	208	403	513
44.7283	0	557	181	91	185	263	258	160	237	237	212	267	276	209	404	511
44.8512	0	558	185	93	191	265	261	162	238	237	216	270	281	214	411	510
44.9741	0	572	189	93	197	271	262	162	239	239	219	276	284	217	417	516
45.097	0	551	189	97	197	278	265	164	241	240	220	275	282	218	414	512
45.2198	0	552	178	90	186	261	260	160	240	237	213	267	273	209	399	513
45.3427	0	559	182	92	187	265	261	161	239	238	214	269	276	211	406	507
45.4656	0	573	181	91	187	266	260	161	241	238	215	269	277	212	406	515
45.5885	0	558	186	92	193	267	261	162	241	240	219	273	282	213	410	514
45.7114	0	560	190	94	198	270	264	166	241	241	223	277	285	217	417	514
45.8342	0	567	186	97	194	278	266	165	241	241	219	274	280	214	408	514
45.9571	0	564	180	89	188	262	260	160	240	238	215	269	275	210	401	515
46.08	0	560	183	93	191	267	263	164	241	239	217	270	277	212	408	514
46.2029	0	555	183	91	189	265	261	163	242	240	219	272	278	212	409	513
46.3258	0	568	190	93	195	270	263	166	242	242	223	276	284	216	414	514
46.4486	0	564	194	95	200	274	266	167	243	243	226	279	287	220	420	521
46.5715	0	563	184	96	194	279	267	164	243	240	221	273	276	214	405	514
46.6944	0	555	178	88	185	263	261	160	243	239	217	268	274	210	398	512
46.8173	0	567	181	92	189	266	262	162	242	239	217	268	276	210	404	513
46.9402	0	558	183	91	189	264	262	162	241	239	218	270	278	213	405	515
47.063	0	564	188	93	195	270	263	163	242	239	222	273	282	216	411	514
47.1859	0	565	191	96	199	275	266	166	243	242	226	276	285	219	417	513
47.3088	0	563	178	93	188	271	264	161	243	240	217	267	273	210	397	513
47.4317	0	547	177	88	183	258	260	159	240	237	214	264	272	208	395	510
47.5546	0	565	178	91	185	264	260	161	241	237	215	264	273	209	398	510
47.6774	0	563	180	90	187	262	260	161	240	238	216	266	276	210	402	512
47.8003	0	560	185	91	193	265	262	162	240	239	219	269	280	213	409	512
47.9232	0	555	190	93	197	271	263	163	241	240	223	274	284	217	414	512
48.0461	0	563	181	94	191	274	266	162	241	238	220	267	273	211	399	508
48.169	0	559	174	88	182	257	258	159	240	236	214	261	270	207	393	511
48.2918	0	550	177	90	184	261	259	158	240	236	214	262	272	209	398	509
48.4147	0	551	178	90	185	261	259	161	240	236	214	263	274	209	401	507
48.5376	0	561	182	91	192	264	260	162	240	237	219	267	279	212	407	507
48.6605	0	567	189	92	195	270	262	161	241	239	223	271	283	216	413	510
48.7834	0	559	184	96	192	275	265	162	241	238	219	268	276	213	405	512
48.9062	0	546	176	88	182	259	257	159	241	235	214	260	268	207	395	507
49.0291	0	551	179	91	188	265	259	160	240	236	216	262	273	209	402	507
49.152	0	562	179	90	187	262	260	158	239	236	215	263	273	211	403	510
49.2749	0	559	184	91	193	263	261	160	240	237	219	266	279	214	409	515
49.3978	0	546	188	93	195	267	262	163	241	239	224	270	281	218	416	515
49.5206	0	560	183	96	191	275	264	163	242	238	221	267	275	215	406	519
49.6435	0	566	176	89	183	257	257	160	242	236	215	260	270	209	400	516
49.7664	0	562	180	91	188	263	261	159	241	237	217	263	273	212	407	520
49.8893	0	544	180	91	187	261	260	160	241	237	218	263	274	214	408	517
50.0122	0	561	185	91	192	266	261	162	242	238	222	268	279	217	414	523
50.135	0	566	189	94	197	270	263	164	243	240	225	271	282	220	419	521
50.2579	0	562	178	94	189	270	265	160	242	238	218	264	271	213	401	526
50.3808	0	546	176	89	183	257	258	159	241	236	215	261	270	210	401	526
50.5037	0	558	178	91	187	262	261	161	242	238	217	262	273	212	405	523
50.6266	0	558	180	90	188	260	259	159	241	237	218	264	275	213	407	520
50.7494	0	568	184	92	192	265	261	162	242	239	222	268	279	216	413	529
50.8723	0	554	187	96	196	272	264	164	243	240	225	271	282	219	418	529
50.9952	0	556	174	91	184	264	262	160	243	237	217	263	267	211	395	525
51.1181	0	560	173	88	180	256	257	158	240	236	214	260	269	208	397	518
51.241	0	564	175	89	184	257	259	157	240	236	214	260	270	209	399	525
51.3638	0	555	177	90	186	257	258	158	240	237	215	261	273	211	404	525
51.4867	0	554	182	91	191	263	261	159	241	239	219	265	278	213	411	523
51.6096	0	562	186	94	193	269	263	161	241	240	221	269	280	217	415	526
51.7325	0	554	172	91	182	262	259	158	242	237	213	258	266	208	392	526
51.8554	0	555	172	89	180	253	255	156	239	235	213	258	267	207	395	521
51.9782	0	550	173	89	181	257	256	157	239	235	212	258	269	206	397	521
52.1011	0	562	175	89	181	257	256	156	239	236	213	259	272	208	401	521
52.224	0	555	180	90	188	259	258	159	240	237	217	264	277	211	409	526
52.3469	0	562	184	94	190	267	260	162	242	238	221	266	280	216	413	525
52.4698	0	557	174	91	182	263	260	156	240	236	212	259	267	208	394	523
52.5926	0	556	171	87	180	254	254	155	239	234	208	256	267	204	396	520
52.7155	0	541	172	90	181	256	256	154	240	235	210	257	268	206	397	518
52.8384	0	560	175	90	181	255	256	156	240	235	212	258	272	207	400	517
52.9613	0	562	179	91	187	259	258	156	241	237	216	262	276	209	406	524
53.0842	0	554	185	93	192	264	261	158	240	238	217	266	280	214	412	521
53.207	0	547	173	92	183	264	260	157	241	236	213	258	267	207	394	517
53.3299	0	556	171	89	180	251	255	157	241	235	210	256	268	205	394	516
53.4528	0	559	173	89	182	256	257	155	241	235	211	256	269	205	397	518
53.5757	0	553	175	90	181	256	256	155	239	235	213	258	272	206	400	516
53.6986	0	546	180	91	186	260	258	158	242	236	217	261	276	209	406	518
53.8214	0	551	183	93	190	267	260	160	243	236	219	264	277	212	409	519
53.9443	0	562	172	88	178	256	257	156	241	235	212	255	265	205	390	516
54.0672	0	553	173	87	181	253	255	155	240	234	211	255	269	205	397	517
54.1901	0	539	174	89	183	254	256	155	241	234	211	254	269	206	399	517
54.313	0	555	177	89	185	254	255	156	241	235	215	257	273	209	404	521
54.4358	0	565	183	91	190	259	259	158	242	237	218	262	278	212	411	522
54.5587	0	558	184	94	190	269	261	160	242	238	219	263	276	214	411	527
54.6816	0	538	169	87	179	254	255	155	241	235	210	252	262	206	391	520
54.8045	0	554	171	89	177	252	252	153	241	234	210	252	266	205	397	523
54.9274	0	554	172	89	178	253	254	153	240	234	210	252	266	205	399	518
55.0502	0	556	175	89	182	252	255	155	239	234	212	254	271	208	403	528
55.1731	0	542	179	90	189	260	256	156	241	235	216	258	275	213	410	529
55.296	0	553	179	95	187	264	259	158	241	236	216	257	272	212	407	525
55.4189	0	548	165	86	176	249	252	152	240	233	208	249	260	202	388	518
55.5418	0	555	167	87	175	247	252	151	239	230	208	249	264	204	394	525
55.6646	0	536	167	87	176	249	251	154	238	231	209	249	264	205	396	526
55.7875	0	541	171	87	178	250	253	154	239	232	213	252	270	206	402	527
55.9104	0	550	177	89	183	253	254	155	239	234	216	256	273	210	410	522
56.0333	0	552	176	94	184	262	256	157	240	235	215	256	271	212	408	528
56.1562	0	542	164	87	172	247	251	151	238	230	207	247	259	203	389	523
56.279	0	541	165	87	173	245	248	150	237	232	206	247	262	203	395	522
56.4019	0	549	166	87	172	245	250	150	236	230	206	247	263	204	397	522
56.5248	0	544	170	87	177	248	250	150	235	232	209	249	268	206	402	527
56.6477	0	546	174	89	182	251	251	151	236	232	211	252	273	208	409	524
56.7706	0	546	175	93	184	260	254	151	235	233	210	256	273	210	408	525
56.8934	0	549	164	87	173	246	250	148	235	230	203	248	262	202	391	522
57.0163	0	531	167	88	175	245	249	148	234	231	204	249	266	202	397	526
57.1392	0	548	166	87	175	247	249	149	235	230	204	249	266	204	398	522
57.2621	0	547	171	88	179	249	249	151	235	232	208	252	272	205	404	524
57.385	0	547	176	90	182	252	253	152	236	233	211	256	275	208	411	525
57.5078	0	536	173	93	182	258	255	152	237	233	210	254	270	206	404	522
57.6307	0	552	165	86	173	244	249	149	237	231	205	247	263	202	391	518
57.7536	0	551	169	89	176	249	251	150	238	231	205	249	266	202	398	521
57.8765	0	545	168	87	179	246	251	153	237	231	208	248	267	203	398	518
57.9994	0	543	173	88	182	250	251	154	237	233	212	253	271	206	403	518
58.1222	0	547	177	92	185	256	255	155	238	233	215	255	274	208	409	520
58.2451	0	560	166	89	174	250	252	151	237	231	206	248	261	202	389	515
58.368	0	548	168	87	175	243	249	151	236	229	207	246	264	200	393	518
58.4909	0	535	170	88	175	247	250	152	238	230	208	246	265	202	394	514
58.6138	0	548	172	88	178	247	250	153	238	231	211	251	269	202	398	517
58.7366	0	560	177	90	184	251	252	153	238	233	213	254	274	206	403	514
58.8595	0	549	170	93	181	257	255	150	237	231	208	250	266	203	391	515
58.9824	0	532	166	85	172	242	247	148	236	228	204	244	260	196	380	508
59.1053	0	547	166	87	173	246	247	149	236	228	204	245	263	197	385	508
59.2282	0	551	169	87	174	245	246	148	234	229	202	245	264	197	388	504
59.351	0	552	173	89	178	249	247	150	234	230	204	247	270	200	393	509
59.4739	0	539	176	93	182	255	250	151	234	231	206	249	273	202	396	509
59.5968	0	542	161	86	171	247	248	147	233	228	200	242	256	193	373	503
59.7197	0	542	160	85	167	240	242	144	231	226	198	240	258	191	374	495
59.8426	0	552	161	86	169	243	242	144	231	226	197	239	259	191	377	500
59.9654	0	537	164	86	171	241	243	146	231	225	198	240	262	193	381	499
60.0883	0	538	168	87	173	244	244	148	232	227	203	243	268	196	388	496
60.2112	0	544	169	92	175	253	248	146	232	227	203	243	265	197	386	496
60.3341	0	532	157	85	164	238	240	143	231	224	196	236	251	188	367	496
60.457	0	535	157	85	165	235	238	143	231	223	196	233	254	188	371	492
60.5798	0	528	157	85	165	236	239	142	229	221	196	233	254	188	374	491
60.7027	0	540	161	85	170	238	240	144	229	222	199	236	261	191	379	491
60.8256	0	534	166	88	174	239	242	146	229	225	202	239	266	193	386	494
60.9485	0	541	167	90	173	249	246	145	231	225	203	240	266	196	388	495
61.0714	0	534	155	84	164	236	240	143	230	221	197	233	252	189	369	491
61.1942	0	532	158	84	165	233	239	142	229	221	196	233	255	189	374	491
61.3171	0	522	159	85	167	235	239	142	229	221	196	233	256	189	375	488
61.44	0	536	162	84	169	236	240	145	229	223	200	234	261	192	380	490
61.5629	0	537	168	87	173	239	242	147	230	224	202	240	266	194	388	492
61.6858	0	537	171	91	177	248	246	147	231	225	205	241	267	197	391	489
61.8086	0	527	160	85	166	238	242	145	232	223	199	235	255	189	371	488
61.9315	0	532	162	85	171	236	240	146	231	223	199	235	258	190	378	486
62.0544	0	551	162	86	170	237	241	146	232	223	200	237	260	190	378	488
62.1773	0	541	166	86	172	238	243	147	232	224	203	240	265	193	383	492
62.3002	0	528	172	88	177	244	246	148	232	226	208	244	269	196	391	491
62.423	0	543	169	91	175	250	247	150	233	226	206	244	265	196	386	495
62.5459	0	551	162	85	169	236	241	143	232	223	201	237	256	190	373	490
62.6688	0	546	165	86	171	238	243	147	232	224	202	238	261	191	383	495
62.7917	0	530	165	86	174	240	243	148	232	225	203	241	263	193	383	497
62.9146	0	545	170	87	177	242	244	149	234	227	209	245	268	196	388	497
63.0374	0	545	176	90	180	247	247	151	235	229	211	249	273	201	397	495
63.1603	0	550	167	90	173	251	249	150	234	227	206	243	261	194	380	501
63.2832	0	532	163	85	169	235	242	146	232	225	202	239	258	191	378	502
63.4061	0	539	166	87	173	241	244	148	233	226	204	240	261	195	385	503
63.529	0	546	168	86	173	238	245	146	233	228	206	242	265	196	388	502
63.6518	0	549	174	88	177	243	245	149	234	228	209	247	271	200	397	512
63.7747	0	546	176	92	179	253	249	152	236	231	213	251	272	204	404	515
63.8976	0	539	162	86	170	246	247	148	236	226	205	242	258	197	381	512
64.0205	0	548	162	86	169	237	244	145	234	226	203	240	259	195	384	511
64.1434	0	539	164	85	169	238	243	147	233	226	203	240	260	196	388	515
64.2662	0	545	167	86	172	240	244	148	235	227	206	242	264	199	392	514
64.3891	0	546	172	86	175	244	246	151	236	229	209	246	270	202	400	518
64.512	0	549	176	92	182	250	250	151	235	230	212	250	272	205	406	517
64.6349	0	526	162	87	170	243	247	146	234	226	203	240	256	196	383	510
64.7578	0	543	164	85	167	237	243	146	233	224	201	239	258	196	385	508
64.8806	0	545	165	87	171	239	244	146	233	226	202	240	260	197	389	512
65.0035	0	537	168	86	171	240	243	144	232	226	203	241	264	199	393	506
65.1264	11	535	175	87	177	244	246	148	233	227	209	245	270	202	400	510
65.2493	0	540	178	91	184	252	248	150	235	229	212	249	272	206	406	507
65.3722	0	553	166	89	174	249	248	148	234	226	205	242	260	198	386	506
65.495	0	542	167	86	170	239	244	145	234	226	203	240	261	197	388	506
65.6179	0	528	169	88	172	242	245	149	234	226	205	241	262	197	392	503
65.7408	0	544	171	87	176	244	246	149	235	227	208	245	268	199	395	506
65.8637	0	555	178	89	183	249	249	150	236	229	211	250	273	204	401	506
65.9866	0	549	181	93	184	257	253	153	236	231	215	252	273	205	405	511
66.1094	0	530	170	88	175	246	248	149	237	228	206	244	262	199	386	504
66.2323	0	543	171	87	174	243	248	149	237	228	207	244	266	200	393	505
66.3552	0	539	172	87	176	247	249	150	236	229	207	244	267	200	395	503
66.4781	0	551	175	87	180	246	247	149	235	230	209	248	272	202	399	509
66.601	0	542	181	90	185	251	250	153	238	230	214	252	275	206	406	513
66.7238	0	542	177	94	182	260	255	152	237	232	214	250	270	206	399	511
66.8467	0	545	168	84	171	243	249	151	237	228	206	243	262	198	386	504
66.9696	0	548	172	88	174	245	248	150	237	228	206	245	267	200	396	512
67.0925	0	542	172	87	175	245	248	153	237	229	208	246	268	202	397	514
67.2154	0	542	177	88	179	248	250	153	236	230	213	249	273	205	403	513
67.3382	0	556	181	92	185	254	252	154	238	232	216	254	276	209	410	515
67.4611	0	544	170	91	177	254	253	150	238	229	208	246	264	202	390	517
67.584	0	546	165	85	170	240	247	149	237	227	207	243	261	199	388	515
67.7069	0	545	169	87	172	243	248	150	237	228	208	244	264	200	393	515
67.8298	0	547	170	87	173	243	247	149	237	229	209	246	268	202	398	522
67.9526	0	533	175	89	178	247	249	151	237	230	214	251	272	206	407	525
68.0755	0	549	178	94	183	253	253	154	238	232	216	254	274	211	412	530
68.1984	0	550	166	88	171	246	249	148	237	229	207	244	260	201	390	533
68.3213	0	537	165	85	168	239	246	149	235	227	204	243	262	202	396	530
68.4442	0	538	166	87	169	241	246	147	236	228	206	243	264	202	399	531
68.567	0	546	169	86	172	241	246	149	236	228	208	245	267	205	403	530
68.6899	0	555	173	87	178	244	248	150	237	229	212	249	272	208	411	532
68.8128	0	548	176	92	181	253	250	151	236	231	214	251	273	210	414	535
68.9357	0	531	163	86	167	244	247	146	236	226	206	242	258	202	391	530
69.0586	0	545	163	86	169	236	245	147	236	226	205	241	261	201	397	531
69.1814	0	551	166	87	170	239	245	147	234	225	205	241	261	202	398	528
69.3043	0	546	168	87	173	240	246	147	234	227	208	244	267	205	403	533
69.4272	0	530	173	87	178	243	248	150	235	228	212	247	271	207	409	530
69.5501	0	548	176	92	180	252	251	153	236	229	214	250	273	210	415	535
69.673	0	545	165	87	169	243	248	148	236	226	205	242	259	202	393	526
69.7958	0	546	165	86	169	237	244	146	236	226	205	241	261	201	398	532
69.9187	0	532	166	87	170	239	245	148	235	226	207	242	262	203	399	533
70.0416	0	540	170	87	173	240	245	149	237	227	209	244	267	205	404	531
70.1645	0	542	174	88	177	243	247	151	237	229	213	249	271	208	411	524
70.2874	0	558	176	93	180	251	251	151	238	230	215	252	271	211	414	533
70.4102	0	539	163	85	169	244	248	148	238	226	208	242	258	201	392	529
70.5331	0	536	167	86	169	237	245	147	237	227	208	242	261	203	399	527
70.656	0	548	167	86	171	240	247	150	236	227	209	244	261	203	401	527
70.7789	0	540	170	87	172	242	248	149	237	227	211	246	267	204	405	533
70.9018	0	542	176	89	178	247	249	152	239	229	216	250	271	209	413	530
71.0246	0	546	177	92	182	255	252	153	239	231	217	252	270	210	414	531
71.1475	0	547	166	86	169	242	248	150	238	227	208	243	259	202	393	530
71.2704	0	533	168	87	171	238	247	150	237	227	209	243	262	204	402	530
71.3933	0	551	169	88	174	243	248	150	237	228	211	244	264	204	402	531
71.5162	0	553	173	86	176	243	248	152	239	229	214	248	269	207	409	537
71.639	0	546	178	89	182	248	251	154	237	231	218	252	272	212	416	535
71.7619	0	545	178	93	181	256	254	156	240	232	218	252	270	213	414	535
71.8848	0	550	167	86	172	241	249	151	240	228	211	245	259	203	397	533
72.0077	0	557	171	88	177	244	249	150	239	229	212	246	264	206	405	533
72.1306	0	550	171	87	176	242	250	151	239	229	212	246	264	205	405	536
72.2534	0	543	175	88	179	245	250	154	240	232	216	251	269	209	410	536
72.3763	0	558	180	89	183	249	252	155	241	232	221	255	272	212	416	539
72.4992	0	562	176	93	181	257	256	155	240	233	217	253	267	210	408	538
72.6221	0	555	170	85	174	240	249	150	240	229	213	245	261	204	400	540
72.745	0	540	172	87	176	244	251	153	241	230	214	248	264	206	407	536
72.8678	0	555	173	87	177	244	250	154	240	230	214	249	265	207	407	541
72.9907	0	565	176	87	182	247	252	153	241	232	219	252	270	210	412	540
73.1136	0	560	180	93	184	253	255	157	241	234	221	255	271	213	416	545
73.2365	0	541	168	87	171	244	252	152	241	229	214	247	259	205	395	543
73.3594	0	552	169	85	172	241	250	151	240	230	212	246	261	205	400	541
73.4822	0	554	169	86	173	242	250	151	240	229	213	246	262	205	403	535
73.6051	0	562	173	88	177	243	250	153	240	230	216	249	266	207	407	543
73.728	0	548	177	88	181	247	252	155	241	231	220	253	271	211	413	542
73.8509	0	547	172	92	177	251	255	154	240	230	215	249	261	206	399	538
73.9738	0	553	164	83	168	236	247	150	239	228	210	243	256	200	390	534
74.0966	0	548	165	87	171	239	248	149	238	228	211	244	259	202	396	539
74.2195	0	549	166	86	170	237	246	150	240	228	212	244	260	204	398	535
74.3424	0	546	171	86	175	239	248	151	239	230	216	247	265	206	404	536
74.4653	0	558	173	90	178	246	251	152	240	231	219	250	267	209	410	538
74.5882	0	538	162	86	168	241	248	148	239	227	209	241	252	201	388	538
74.711	0	551	160	83	166	231	243	147	239	227	209	239	252	199	388	533
74.8339	0	550	161	85	168	232	245	147	237	225	209	238	253	200	390	534
74.9568	0	546	163	83	168	234	244	146	237	226	209	239	256	201	395	533
75.0797	0	540	167	86	173	236	245	147	237	227	212	242	261	205	401	532
75.2026	0	552	169	91	174	244	249	151	239	228	215	243	261	206	404	533
75.3254	0	549	157	84	163	234	245	145	236	223	207	236	246	197	382	531
75.4483	0	542	157	83	162	228	241	144	234	223	205	233	248	196	385	524
75.5712	0	533	158	84	164	230	242	144	234	222	206	233	248	198	387	526
75.6941	0	536	161	84	165	230	242	147	235	223	208	235	254	199	393	522
75.817	0	557	165	86	170	236	244	148	235	224	211	239	260	202	399	526
75.9398	0	546	170	89	173	242	246	149	235	226	214	243	262	204	405	530
76.0627	0	525	158	85	165	237	245	146	235	223	207	233	246	197	384	523
76.1856	0	539	157	83	161	228	240	144	235	221	205	232	247	195	385	526
76.3085	0	550	158	83	164	229	242	144	234	222	205	232	249	197	388	523
76.4314	0	543	162	83	164	229	240	146	234	222	205	234	253	198	392	528
76.5542	0	526	165	85	168	235	242	146	235	223	211	238	259	201	400	528
76.6771	0	542	171	88	173	240	246	150	236	225	214	241	261	205	407	528
76.8	0	540	160	87	167	238	245	145	236	223	206	235	249	198	387	522
76.9229	0	546	160	83	163	229	241	145	235	222	205	234	249	198	389	528
77.0458	0	530	161	85	164	233	242	146	234	222	207	234	251	199	393	529
77.1686	0	534	162	84	166	233	242	147	235	223	209	236	255	201	396	528
77.2915	0	543	169	86	172	236	245	146	236	225	212	240	259	204	402	523
77.4144	0	545	170	91	175	246	248	151	237	226	216	242	261	206	407	531
77.5373	0	536	160	85	166	235	244	149	236	223	208	234	247	198	387	527
77.6602	0	533	161	85	167	231	242	147	236	223	209	235	251	200	395	527
77.783	0	544	163	85	165	235	244	146	236	224	208	237	254	200	397	527
77.9059	0	536	166	86	169	234	244	147	237	225	213	239	258	203	401	531
78.0288	0	543	172	86	175	240	246	152	238	226	217	244	263	208	409	530
78.1517	0	543	169	91	174	249	249	152	239	227	217	243	260	206	404	534
78.2746	0	539	159	83	164	231	243	146	236	223	209	234	249	198	387	528
78.3974	0	521	161	85	166	233	243	147	237	223	210	235	252	200	395	526
78.5203	0	538	163	85	167	234	243	148	237	224	211	236	253	200	396	525
78.6432	0	543	166	86	170	237	245	148	237	225	214	240	259	204	402	531
78.7661	0	534	171	88	177	240	246	151	237	226	218	244	263	208	409	530
78.889	0	528	166	91	172	248	250	150	238	225	215	241	256	205	398	528
79.0118	0	529	157	82	161	231	243	146	238	222	209	234	248	198	386	524
79.1347	0	544	160	85	163	235	243	146	237	222	208	234	251	199	392	524
79.2576	0	531	160	84	166	233	243	148	235	221	210	234	252	200	394	525
79.3805	0	519	165	87	168	235	244	150	236	223	214	238	258	203	402	524
79.5034	0	533	169	88	175	240	246	150	238	225	217	242	261	208	408	527
79.6262	0	540	162	90	169	244	248	150	237	224	212	236	251	202	394	524
79.7491	0	530	155	81	161	227	240	144	235	220	207	231	246	197	384	523
79.872	0	514	157	86	161	231	241	145	235	220	209	230	248	198	390	518
79.9949	0	526	159	83	165	231	241	145	235	220	209	232	251	200	393	520
80.1178	0	531	164	86	168	234	243	148	234	221	212	234	256	203	399	515
80.2406	0	535	169	87	174	238	243	148	234	223	215	239	259	206	406	523
80.3635	0	517	161	89	169	241	247	148	235	222	210	233	251	202	393	522
80.4864	0	521	156	82	161	227	237	144	234	220	206	229	247	197	385	517
80.6093	0	525	157	85	161	233	240	144	232	219	207	229	249	199	392	509
80.7322	0	536	160	84	165	231	240	147	233	219	208	230	252	200	394	517
80.855	0	523	165	86	169	234	241	148	235	221	212	235	256	202	401	519
80.9779	0	525	171	87	173	239	244	151	236	223	217	241	261	207	408	517
81.1008	0	528	164	90	170	246	247	148	235	222	212	236	253	203	396	515
81.2237	0	522	158	83	164	230	241	145	235	219	209	230	249	199	390	518
81.3466	0	526	161	85	166	233	244	148	236	220	211	233	252	201	396	516
81.4694	0	523	163	86	167	232	242	150	237	221	211	235	255	202	398	517
81.5923	0	535	167	87	170	238	245	151	236	222	216	239	260	205	404	520
81.7152	0	530	171	90	176	244	247	151	236	225	218	242	262	209	410	525
81.8381	0	529	162	86	165	239	245	148	238	221	211	234	252	202	392	521
81.961	0	531	163	84	165	233	242	148	237	222	210	234	253	202	397	523
82.0838	0	525	162	86	167	236	244	148	235	222	211	235	254	203	398	523
82.2067	0	521	166	85	172	239	244	149	237	223	214	236	259	206	402	522
82.3296	0	534	172	86	175	239	245	153	238	224	220	241	263	209	410	525
82.4525	0	534	170	91	175	250	249	151	237	223	217	241	260	208	405	529
82.5754	0	525	158	83	163	231	243	146	235	220	210	233	249	200	390	523
82.6982	0	520	162	84	165	235	244	148	236	222	211	234	253	202	397	524
82.8211	0	521	163	85	165	234	243	150	236	221	212	235	254	203	398	523
82.944	0	539	167	86	171	237	245	150	235	223	215	238	260	205	404	524
83.0669	0	533	172	88	176	242	247	152	235	224	218	242	263	210	411	527
83.1898	0	516	161	89	167	244	248	149	236	223	212	234	251	202	393	523
83.3126	0	528	157	82	161	230	239	147	236	221	209	230	249	198	387	523
83.4355	0	535	159	85	162	232	243	146	234	220	209	232	250	200	392	522
83.5584	0	528	161	85	164	232	241	147	234	219	209	231	253	200	395	523
83.6813	0	514	165	85	169	235	243	148	234	221	213	234	258	205	401	520
83.8042	0	530	169	90	172	244	246	150	234	222	216	238	260	207	406	525
83.927	0	528	155	82	161	234	242	146	234	218	208	229	244	197	383	512
84.0499	0	527	155	84	161	228	239	144	233	217	206	226	246	196	384	517
84.1728	0	512	156	84	158	230	240	146	233	216	206	226	248	196	387	517
84.2957	0	521	159	83	164	231	238	146	232	217	207	228	251	198	390	515
84.4186	0	524	164	85	166	235	241	146	232	219	210	231	257	202	397	508
84.5414	0	535	166	90	170	242	244	148	232	219	211	233	256	202	400	516
84.6643	0	516	152	82	158	227	240	144	232	216	204	225	243	193	377	512
84.7872	0	515	156	83	158	228	239	143	232	216	205	225	246	195	383	508
84.9101	0	522	156	83	161	227	238	144	232	216	205	225	247	194	384	502
85.033	0	517	160	83	164	229	239	146	231	217	208	228	253	197	389	510
85.1558	0	523	165	84	168	234	241	147	233	219	212	233	257	202	399	510
85.2787	0	517	167	90	169	243	241	149	235	217	212	233	257	203	399	512
85.4016	0	524	154	82	159	228	239	144	231	216	205	226	245	195	381	509
85.5245	0	507	159	84	160	228	239	146	231	216	205	226	248	196	388	513
85.6474	0	521	157	83	161	230	238	144	231	216	206	227	250	197	389	513
85.7702	0	522	163	84	166	232	240	146	232	219	209	230	255	199	395	515
85.8931	0	523	168	86	172	235	241	147	232	219	213	235	260	204	403	518
86.016	0	515	164	90	168	243	245	147	233	219	212	234	254	203	397	518
86.1389	0	524	156	82	159	228	239	146	233	216	207	228	248	197	387	518
86.2618	0	524	159	84	162	231	241	146	232	218	208	230	252	200	394	522
86.3846	0	519	161	84	164	231	240	147	232	218	209	230	253	201	395	521
86.5075	0	517	166	85	168	233	242	149	233	220	213	235	258	204	403	523
86.6304	0	523	169	88	173	239	244	149	234	221	218	239	262	208	410	524
86.7533	0	537	160	87	164	241	245	145	234	220	211	232	251	202	392	523
86.8762	0	524	156	82	161	229	239	144	232	217	206	228	248	198	389	525
86.999	0	511	159	85	162	230	240	146	232	218	208	229	250	200	394	522
87.1219	0	525	161	83	162	231	240	148	232	219	208	231	253	202	396	525
87.2448	0	538	166	85	168	237	241	147	233	219	213	235	259	205	403	524
87.3677	0	532	170	89	172	241	244	148	233	221	216	238	262	208	409	529
87.4906	0	511	157	85	164	237	244	146	232	218	208	230	248	200	387	522
87.6134	0	523	156	82	158	227	238	144	232	217	206	227	247	196	387	523
87.7363	0	520	156	84	162	232	240	145	232	217	206	228	249	198	390	521
87.8592	0	527	158	84	164	228	239	146	231	218	208	229	252	200	393	524
87.9821	0	520	164	86	166	235	240	146	232	219	212	234	258	204	401	526
88.105	0	524	168	88	172	239	243	150	233	221	216	237	261	207	408	527
88.2278	0	523	157	87	163	238	244	146	233	219	209	230	247	199	385	517
88.3507	0	525	153	82	160	226	238	143	232	217	206	225	246	197	385	523
88.4736	0	517	155	83	160	229	239	145	231	217	207	226	248	198	388	522
88.5965	0	516	157	83	161	229	239	146	232	218	207	228	252	200	393	519
88.7194	0	528	164	85	168	232	241	146	231	220	211	231	257	204	401	521
88.8422	0	522	168	86	172	238	243	149	231	221	215	236	261	208	407	528
88.9651	0	526	159	88	167	240	245	147	232	220	210	229	250	201	392	523
89.088	0	520	153	81	160	226	237	144	230	217	205	225	246	197	385	518
89.2109	0	525	157	84	161	230	239	146	230	218	206	227	249	198	392	521
89.3338	0	509	158	84	162	230	239	144	231	217	207	227	253	200	393	521
89.4566	0	531	165	85	168	234	241	147	232	219	212	232	257	204	402	519
89.5795	0	534	170	87	174	239	244	148	232	222	216	236	261	208	409	528
89.7024	0	521	163	90	171	245	246	149	232	221	211	234	255	204	397	522
89.8253	0	515	157	82	162	228	239	146	231	218	206	227	249	199	390	521
89.9482	0	521	160	86	166	233	242	146	232	219	208	229	252	201	397	521
90.071	0	534	162	85	165	232	242	146	232	220	210	230	255	202	398	522
90.1939	0	528	167	86	171	236	242	148	232	222	213	234	259	206	405	525
90.3168	0	517	173	89	175	242	243	151	236	220	218	238	263	210	411	526
90.4397	0	528	161	88	169	244	247	149	233	222	212	233	252	203	395	527
90.5626	0	537	160	84	162	233	240	146	232	220	208	230	252	201	395	526
90.6854	0	527	163	86	167	235	244	149	233	221	210	231	255	203	399	528
90.8083	0	515	165	86	167	237	244	148	233	222	211	234	259	205	403	526
90.9312	0	534	172	87	174	240	245	150	234	224	216	238	263	209	411	530
91.0541	0	539	174	92	178	250	246	150	237	222	217	240	263	211	412	527
91.177	0	535	159	84	163	236	244	147	234	220	208	230	249	200	388	530
91.2998	0	522	164	86	164	233	243	149	234	220	209	231	253	202	397	532
91.4227	0	528	163	86	165	235	243	150	234	221	210	232	253	203	398	531
91.5456	0	532	167	85	169	236	243	149	233	222	212	235	259	205	404	524
91.6685	0	551	174	88	176	239	245	153	235	224	216	240	264	210	412	534
91.7914	0	533	168	91	172	250	250	152	235	224	214	237	256	207	402	532
91.9142	0	526	157	83	162	231	241	147	234	220	207	230	248	199	388	527
92.0371	0	537	160	85	162	233	243	146	233	221	208	232	253	201	395	530
92.16	0	528	161	84	163	234	243	147	234	220	208	230	254	202	397	531
92.2829	0	530	166	86	169	236	243	148	234	222	212	234	259	205	403	531
92.4058	0	533	171	87	174	242	246	151	233	225	216	239	263	209	410	535
92.5286	0	536	160	89	166	244	247	148	234	223	210	233	250	203	392	529
92.6515	0	517	154	82	158	229	240	146	232	219	206	227	248	198	386	530
92.7744	0	535	157	84	161	232	241	146	233	220	207	228	250	199	391	526
92.8973	0	536	159	84	164	233	241	146	232	219	208	230	252	201	394	532
93.0202	0	528	164	86	167	235	242	148	233	222	211	233	258	203	402	528
93.143	0	526	169	88	173	239	244	151	233	223	215	237	261	208	408	529
93.2659	0	532	158	88	164	241	246	147	233	220	210	229	249	200	388	525
93.3888	0	533	153	81	157	227	238	146	232	218	205	224	247	197	385	523
93.5117	0	527	156	85	161	230	241	144	231	218	205	227	249	197	390	524
93.6346	0	514	157	85	162	228	240	145	232	219	206	227	251	199	393	524
93.7574	0	525	162	85	165	235	242	147	233	220	212	232	258	203	401	525
93.8803	0	539	168	88	170	239	244	151	233	222	214	236	261	206	409	526
94.0032	0	524	157	88	163	242	245	148	233	219	207	228	249	200	389	528
94.1261	0	512	154	82	158	227	239	147	233	217	205	225	246	196	386	521
94.249	0	526	156	85	161	232	240	146	233	218	206	227	249	198	391	525
94.3718	0	530	159	84	163	231	240	146	234	219	207	228	252	200	395	522
94.4947	0	533	165	86	169	235	242	147	234	221	211	232	258	203	403	528
94.6176	0	521	170	88	171	242	246	150	236	222	214	237	260	207	410	530
94.7405	0	526	157	86	162	240	245	147	236	220	208	229	247	200	390	526
94.8634	0	526	157	84	161	229	240	146	234	219	206	227	248	198	391	518
94.9862	0	539	159	85	162	233	241	147	235	219	207	228	250	199	395	526
95.1091	0	525	162	85	166	231	241	149	236	220	210	231	254	201	398	527
95.232	0	526	167	86	171	238	243	152	236	222	215	234	259	205	406	527
95.3549	0	539	168	91	172	247	245	153	239	221	217	238	259	206	407	528
95.4778	0	525	156	83	160	233	243	147	235	219	208	229	246	199	388	533
95.6006	0	529	160	84	163	231	241	148	237	220	210	229	251	201	397	531
95.7235	0	528	160	85	166	233	243	148	236	220	211	232	252	202	398	532
95.8464	0	534	164	85	167	236	243	151	236	222	213	233	257	206	404	536
95.9693	0	523	170	87	172	241	243	154	239	221	218	239	261	209	411	537
96.0922	0	539	165	91	171	247	249	152	238	222	216	235	253	206	401	538
96.215	0	534	154	81	160	230	242	147	235	219	209	228	245	199	387	540
96.3379	0	527	157	85	162	232	242	147	236	219	210	229	248	201	394	537
96.4608	0	523	158	83	164	232	241	148	235	221	210	229	249	201	396	537
96.5837	0	538	163	86	166	235	244	152	237	221	213	233	255	206	403	538
96.7066	0	542	167	87	171	240	245	152	237	223	219	237	259	209	410	539
96.8294	0	532	158	88	165	243	247	148	236	221	212	232	248	202	392	536
96.9523	0	520	152	82	157	227	240	147	235	218	208	226	243	197	385	535
97.0752	0	524	155	84	160	231	241	148	235	218	208	227	246	198	390	534
97.1981	0	534	157	83	162	230	241	149	236	220	210	228	249	200	394	532
97.321	0	532	161	84	166	232	242	149	235	220	214	232	254	203	400	535
97.4438	0	516	165	88	170	240	242	152	239	219	218	236	258	207	408	533
97.5667	0	527	156	87	162	241	246	148	236	219	211	228	244	200	388	532
97.6896	0	526	150	82	158	225	240	146	234	217	207	223	241	197	383	527
97.8125	0	525	153	84	159	229	240	145	234	217	207	224	244	197	389	531
97.9354	0	508	156	83	161	229	240	146	235	217	209	225	246	199	392	529
98.0582	0	527	161	84	166	232	242	149	235	218	213	229	252	203	398	526
98.1811	0	528	166	88	170	239	242	151	238	219	217	234	256	207	407	524
98.304	0	526	154	87	162	238	244	148	236	217	210	225	243	200	387	527
98.4269	0	510	152	81	160	226	239	146	235	215	207	222	241	196	385	525
98.5498	0	516	155	84	161	230	241	148	234	216	208	224	244	198	389	523
98.6726	0	520	158	82	162	229	240	148	235	216	210	226	248	199	394	515
98.7955	0	533	163	86	167	234	240	151	238	216	213	230	253	204	401	523
98.9184	0	521	166	89	173	243	244	153	240	217	219	233	255	206	407	526
99.0413	0	515	153	84	163	236	243	148	236	218	210	225	242	198	385	518
99.1642	0	523	156	83	161	228	240	150	236	216	210	225	244	199	392	518
99.287	0	519	157	84	164	232	239	150	238	215	210	226	246	200	392	523
99.4099	0	521	161	84	164	233	239	151	239	215	213	228	251	203	397	520
99.5328	0	521	166	86	169	238	242	152	241	217	218	234	255	206	405	521
99.6557	0	526	161	89	170	244	245	151	240	216	215	230	248	203	396	523
99.7786	0	506	156	81	161	227	241	148	237	216	209	225	242	198	387	523
99.9014	0	526	159	85	164	234	242	150	236	217	212	227	246	201	395	521
100.024	0	523	160	85	166	233	242	149	237	219	213	227	248	202	396	524
100.147	0	520	166	84	169	235	240	153	239	217	216	233	254	205	403	524
100.27	0	517	167	90	170	245	247	151	237	221	217	233	253	206	404	527
100.393	0	527	153	82	160	231	242	149	237	217	209	227	242	198	384	524
100.516	0	526	157	83	161	230	241	149	236	217	210	227	245	200	392	529
100.639	0	519	157	84	164	230	241	149	236	217	211	227	245	200	393	527
100.762	0	515	162	84	164	233	240	150	239	215	214	229	252	203	400	528
100.884	1	528	165	89	170	240	246	154	238	220	218	233	253	205	405	529
101.007	0	530	152	82	157	234	242	149	236	216	209	225	238	197	381	524
101.13	0	520	151	81	157	225	237	145	234	215	206	223	238	195	383	526
101.253	0	508	152	82	156	227	238	148	234	214	207	223	239	196	386	525
101.376	0	521	155	83	160	227	239	148	234	216	209	225	245	198	390	524
101.499	0	531	160	84	163	231	237	149	237	214	212	228	248	201	397	527
101.622	0	525	153	85	160	237	243	146	234	215	208	224	239	198	385	528
101.745	0	504	145	79	153	220	234	144	231	211	203	218	231	191	374	520
101.868	0	518	148	81	155	221	235	143	231	211	203	218	235	192	378	523
101.99	0	521	148	81	154	222	234	142	231	211	203	219	236	193	382	520
102.113	0	521	152	83	159	223	235	143	230	213	205	221	242	196	388	525
102.236	0	511	155	85	161	229	238	146	232	214	208	223	244	199	393	528
102.359	0	518	144	81	153	224	236	141	231	210	202	216	229	191	371	521
102.482	0	512	143	78	150	216	231	140	228	209	199	213	230	189	373	513
102.605	0	521	145	80	153	219	231	138	227	208	199	214	231	190	375	520
102.728	0	509	148	81	152	217	230	141	227	210	200	215	236	192	381	520
102.851	0	510	152	82	158	222	232	142	228	211	204	217	242	196	388	520
102.973	0	519	154	86	160	231	234	141	231	210	204	220	240	196	388	513
103.096	0	516	143	79	151	217	229	135	227	208	197	212	228	189	370	518
103.219	0	513	145	80	151	216	228	138	225	207	197	212	231	190	377	516
103.342	0	509	146	80	153	215	229	137	225	208	198	212	232	190	378	512
103.465	0	520	150	81	155	219	230	139	224	208	200	215	239	192	384	513
103.588	0	514	156	82	159	223	228	140	228	208	203	219	244	196	391	520
103.711	0	518	149	84	154	227	232	140	226	209	199	215	233	192	378	515
103.834	0	512	146	79	152	213	228	136	224	208	196	212	231	190	376	508
103.956	0	519	148	82	152	219	227	136	225	208	198	213	234	191	382	515
104.079	0	502	150	81	154	219	226	139	227	207	199	215	239	192	384	516
104.202	0	523	154	82	158	222	226	141	229	209	204	220	244	196	391	518
104.325	0	525	155	86	162	229	232	141	229	209	204	220	242	197	389	521
104.448	0	513	145	79	151	218	228	138	223	208	196	213	229	190	373	515
104.571	0	508	147	80	153	217	228	139	224	209	198	215	233	192	380	513
104.694	0	521	149	80	154	217	229	139	224	209	198	213	236	193	382	513
104.817	0	522	154	81	157	220	230	139	224	212	201	217	242	194	388	513
104.94	0	520	159	84	160	223	229	141	228	209	205	222	246	198	395	514
105.062	0	509	149	84	155	228	232	139	226	209	201	216	234	194	377	512
105.185	0	511	145	78	150	214	227	138	224	208	197	213	230	188	374	509
105.308	0	530	147	80	152	217	228	138	224	208	198	214	234	190	379	507
105.431	0	518	149	81	154	217	228	138	223	210	199	215	238	192	382	511
105.554	0	504	155	81	161	220	227	140	229	209	205	219	244	196	390	508
105.677	0	519	159	85	162	230	232	143	230	211	209	223	248	200	397	512
105.8	0	527	147	82	155	223	233	138	225	210	200	216	232	192	375	506
105.923	0	520	146	80	152	213	227	137	225	208	198	214	234	190	377	508
106.045	0	503	147	81	152	220	229	137	225	208	200	216	236	192	380	510
106.168	0	517	152	81	154	221	229	139	226	211	202	217	241	196	385	508
106.291	0	516	157	83	162	223	230	143	228	210	206	223	247	199	394	503
106.414	0	527	162	87	164	233	230	145	231	209	210	225	250	201	401	512
106.537	0	509	149	81	156	224	232	139	227	211	202	217	234	193	378	510
106.66	0	515	151	80	155	217	229	140	226	210	201	217	236	193	383	507
106.783	0	519	152	82	158	221	232	141	225	210	201	218	240	194	386	502
106.906	0	532	155	82	159	222	229	143	228	209	204	221	245	197	392	509
107.028	0	520	161	83	164	227	231	145	231	211	209	226	249	202	400	512
107.151	0	522	165	88	169	237	236	147	232	213	211	229	251	204	404	509
107.274	0	526	154	83	159	227	234	143	228	212	201	220	238	195	384	507
107.397	0	521	158	83	161	223	232	143	227	213	202	222	244	197	392	512
107.52	0	526	159	83	162	228	234	144	228	213	203	224	246	198	394	510
107.643	0	524	163	84	163	231	235	144	228	215	208	228	252	200	400	513
107.766	0	537	171	86	168	237	235	149	232	216	211	232	256	204	408	515
107.889	0	527	163	90	167	241	241	147	230	216	208	230	248	202	397	519
108.012	0	532	158	82	158	225	234	146	230	214	204	225	244	197	391	518
108.134	0	533	163	84	164	233	236	146	230	216	207	228	250	201	398	517
108.257	0	534	164	84	166	230	237	146	229	217	208	230	252	203	400	522
108.38	0	528	169	85	170	235	237	150	234	215	213	233	257	206	409	525
108.503	0	538	172	92	173	246	245	151	232	220	215	237	257	209	411	526
108.626	0	540	157	83	160	231	238	148	231	216	207	227	243	199	388	528
108.749	0	530	160	84	162	228	237	146	230	216	207	227	247	200	397	525
108.872	0	531	161	83	162	230	239	146	231	217	208	229	249	201	398	526
108.995	0	541	165	85	166	233	239	149	232	219	212	233	254	205	404	525
109.117	0	551	171	87	173	239	239	151	236	217	216	236	258	209	413	527
109.24	0	538	162	88	168	244	244	150	232	218	211	232	247	204	396	525
109.363	0	526	156	82	160	225	237	146	232	215	206	226	242	198	387	523
109.486	0	533	159	84	163	229	238	146	231	216	208	227	246	200	395	524
109.609	0	544	160	84	163	229	238	146	232	217	208	229	250	201	397	523
109.732	0	540	166	86	168	234	238	149	235	216	213	233	255	204	405	529
109.855	0	525	171	88	171	241	242	151	236	217	217	237	258	208	411	525
109.978	0	538	158	84	163	235	242	148	233	216	208	227	242	199	387	525
110.1	0	539	157	83	160	225	238	144	231	215	205	226	243	197	388	522
110.223	0	539	159	83	161	230	238	145	230	215	205	226	246	198	393	525
110.346	0	524	161	83	164	228	237	146	231	216	208	229	250	201	397	524
110.469	0	538	168	85	168	232	240	148	231	218	213	233	256	205	405	525
110.592	0	541	172	89	173	244	241	148	234	216	215	236	258	207	410	521
110.715	0	546	159	84	164	233	240	144	230	215	205	226	243	198	388	523
110.838	0	531	159	82	162	227	236	145	231	214	205	226	245	198	392	522
110.961	0	533	161	84	164	229	238	145	230	216	206	227	246	200	397	521
111.084	0	540	165	84	168	231	238	146	230	217	209	229	252	202	401	515
111.206	0	544	170	86	172	236	237	149	234	215	213	234	256	206	409	523
111.329	0	541	173	91	176	247	245	152	233	219	216	236	257	208	411	523
111.452	0	533	161	83	162	232	240	147	233	215	207	228	244	200	391	519
111.575	0	543	164	83	166	230	239	147	232	216	209	228	248	201	399	520
111.698	0	535	166	85	166	233	240	146	233	217	210	230	250	202	401	525
111.821	0	542	169	85	170	236	238	150	236	216	214	234	256	206	406	524
111.944	0	543	176	87	178	240	241	154	236	216	219	240	259	210	414	523
112.067	0	543	168	90	173	245	247	152	235	219	213	234	251	206	403	525
112.189	0	525	164	83	165	232	239	149	234	216	211	229	248	201	397	524
112.312	0	540	166	86	168	237	242	151	235	218	214	231	251	204	404	523
112.435	0	546	169	85	171	236	242	151	234	218	214	233	253	206	406	529
112.558	0	538	174	87	174	240	238	153	240	214	218	238	258	209	412	528
112.681	0	537	173	91	175	250	248	153	235	220	218	237	255	208	409	529
112.804	0	534	162	81	165	233	241	149	235	217	210	228	244	200	392	524
112.927	0	547	164	84	168	234	240	147	234	217	211	230	248	203	400	523
113.05	0	539	166	85	167	235	242	149	234	216	211	230	250	203	401	525
113.172	0	528	171	85	170	237	242	151	234	218	213	234	257	206	409	526
113.295	0	541	175	90	175	245	246	152	235	220	216	237	260	208	413	527
113.418	0	545	160	84	163	236	242	147	233	216	209	229	243	199	388	524
113.541	0	537	161	83	161	229	238	146	232	214	207	226	245	198	391	524
113.664	0	522	161	83	163	231	239	146	233	215	208	227	246	199	393	521
113.787	0	537	165	83	164	234	239	147	233	215	210	229	251	200	397	523
113.91	0	542	169	85	170	237	239	150	236	214	214	233	255	204	406	518
114.033	0	541	162	89	167	241	244	148	233	216	210	228	245	200	391	524
114.156	0	522	154	80	156	225	235	146	230	212	205	223	237	194	379	522
114.278	0	531	157	82	158	228	237	144	230	212	206	224	241	195	384	520
114.401	0	534	158	82	158	228	236	143	230	212	206	223	243	195	387	513
114.524	0	543	162	83	165	229	235	146	232	210	209	226	249	198	393	520
114.647	0	531	165	87	166	237	241	148	231	215	213	230	252	201	398	520
114.77	0	524	153	83	159	230	238	146	230	211	205	221	235	193	375	513
114.893	0	532	152	81	156	221	233	142	228	210	204	220	236	191	376	512
115.016	0	531	153	82	154	223	234	142	227	209	204	220	237	191	380	514
115.139	0	527	155	83	157	223	234	144	228	210	206	221	242	193	384	512
115.261	0	525	160	83	163	228	234	146	232	209	210	226	247	196	391	512
115.384	0	537	160	87	166	236	238	146	232	210	209	226	247	197	391	513
115.507	0	521	148	80	152	221	234	143	228	208	203	218	232	189	370	513
115.63	0	528	149	81	154	220	233	142	228	207	202	218	235	190	375	511
115.753	0	525	151	81	155	220	234	142	227	208	203	219	237	191	378	512
115.876	0	528	155	82	157	224	235	143	227	210	206	222	244	192	384	511
115.999	0	513	160	83	163	226	233	146	231	209	210	226	248	196	391	512
116.122	0	527	161	87	162	235	241	146	229	212	210	227	246	196	389	514
116.244	0	532	152	81	153	223	233	141	227	208	200	219	233	188	372	515
116.367	0	520	154	82	153	226	233	140	226	209	201	221	239	190	381	510
116.49	0	519	156	81	156	224	230	143	230	206	201	221	240	190	382	510
116.613	0	532	160	84	161	228	234	142	228	211	204	223	247	194	387	508
116.736	0	542	168	84	167	233	233	146	231	211	206	230	252	196	396	512
116.859	0	534	164	88	165	240	237	146	231	210	205	227	245	194	386	512
116.982	0	522	158	81	157	226	232	142	228	209	199	222	237	189	376	511
117.105	0	527	162	84	159	231	235	144	228	210	200	224	242	190	386	509
117.228	0	542	162	83	162	231	234	143	227	212	198	225	245	192	386	509
117.35	0	541	167	85	165	233	233	146	229	210	201	228	250	194	394	514
117.473	0	528	172	87	170	242	236	149	231	212	205	231	253	197	401	509
117.596	0	540	164	88	163	238	239	146	229	212	199	226	241	191	380	511
117.719	0	551	163	83	162	230	234	147	229	211	200	225	243	191	384	509
117.842	0	541	164	84	162	235	236	147	228	213	200	227	245	192	387	514
117.965	0	529	166	84	164	235	235	148	232	211	203	228	249	193	390	517
118.088	0	543	171	86	172	240	237	147	233	213	208	233	255	197	398	516
118.211	0	538	171	89	169	244	240	149	233	214	206	231	249	195	390	509
118.333	0	542	162	84	162	231	236	146	229	212	200	226	241	191	376	513
118.456	0	535	166	84	164	233	237	149	230	214	204	228	247	193	386	520
118.579	0	538	167	84	167	233	238	148	232	215	205	230	249	194	388	516
118.702	0	546	172	85	171	237	237	149	235	214	209	234	255	198	396	521
118.825	0	560	175	89	172	246	237	149	239	212	212	236	256	201	400	523
118.948	0	541	162	84	163	235	240	148	231	214	205	228	241	193	378	519
119.071	0	537	162	83	162	229	236	144	231	213	204	227	244	193	382	517
119.194	0	548	162	84	163	232	237	145	231	214	205	227	245	194	385	518
119.316	0	542	165	83	168	232	234	146	234	212	206	228	250	197	390	524
119.439	0	548	169	85	170	236	239	150	232	216	212	233	254	200	398	521
119.562	0	543	165	90	168	243	244	147	232	216	210	230	248	198	388	520
119.685	0	541	154	81	157	226	234	144	229	211	202	223	236	191	373	517
119.808	0	527	157	82	159	227	234	144	229	211	202	223	240	193	380	517
119.931	0	542	158	82	159	227	234	144	230	211	204	224	242	194	382	514
120.054	0	543	162	83	163	229	236	146	229	212	206	226	249	196	387	519
120.177	0	535	166	85	168	232	232	147	235	209	209	231	253	199	395	515
120.3	0	529	158	88	164	238	241	144	230	213	207	226	242	194	382	514
120.422	0	536	150	79	154	223	233	142	230	209	203	221	236	190	372	511
120.545	0	539	153	82	157	226	234	141	227	209	203	221	240	191	377	509
120.668	0	530	155	81	158	224	232	142	228	209	204	222	242	191	380	511
120.791	0	524	159	83	161	228	232	144	232	209	207	224	248	196	387	512
120.914	0	532	164	85	165	232	235	147	233	210	211	229	253	199	394	512
121.037	0	539	155	86	159	236	240	144	230	211	206	224	240	194	380	510
121.16	0	531	151	81	153	222	231	143	227	209	202	221	237	189	373	514
121.283	0	517	152	83	156	225	234	143	228	209	203	221	239	191	379	508
121.405	0	531	155	82	158	225	233	144	230	209	205	223	243	192	381	511
121.528	0	533	160	83	162	228	232	144	232	208	209	225	250	196	388	511
121.651	0	536	167	85	165	233	233	146	235	208	211	231	254	199	397	516
121.774	0	522	162	89	163	237	241	144	231	213	208	229	247	196	387	516
121.897	0	531	155	81	157	224	233	141	230	209	204	223	239	191	376	514
122.02	0	535	159	83	160	228	235	143	229	212	204	225	243	192	384	508
122.143	0	545	159	83	162	225	235	145	228	212	204	226	246	194	386	517
122.266	0	532	164	83	165	230	234	147	234	211	209	230	252	196	393	518
122.388	0	535	170	84	168	236	236	149	234	213	214	234	257	201	400	518
122.511	0	544	166	90	168	243	239	147	235	214	212	234	253	199	395	518
122.634	0	534	159	82	159	227	235	145	231	213	207	228	244	194	383	523
122.757	0	538	162	84	163	230	238	146	233	215	208	230	248	197	391	521
122.88	0	536	163	83	163	231	237	146	234	214	209	231	250	197	392	521
123.003	0	546	168	86	166	235	234	149	239	211	214	235	256	200	398	525
123.126	0	541	172	87	172	239	237	150	240	213	216	240	260	204	406	527
123.249	0	546	164	88	167	242	244	150	235	217	213	234	249	200	393	530
123.372	0	544	162	83	162	230	237	147	234	216	210	232	247	197	390	532
123.494	0	538	165	85	165	234	240	147	234	217	212	232	250	199	395	530
123.617	0	535	165	85	164	233	237	150	238	215	213	234	254	201	397	531
123.74	0	548	170	86	170	238	240	152	239	216	218	239	259	204	405	531
123.863	0	552	172	91	172	247	243	152	240	218	220	240	258	205	406	533
123.986	0	540	160	84	163	234	240	146	235	216	212	234	246	197	386	530
124.109	0	531	161	84	163	233	239	149	236	217	212	233	249	199	393	530
124.232	0	534	161	84	165	232	241	151	236	217	215	234	249	199	395	530
124.355	0	547	165	85	168	234	239	151	239	216	217	237	256	202	399	530
124.477	0	544	170	87	171	240	238	153	243	214	221	241	260	206	406	535
124.6	0	523	162	89	164	245	246	150	237	219	216	235	249	201	392	528
124.723	0	534	155	83	160	229	240	149	236	216	213	231	243	196	384	530
124.846	0	539	157	84	159	233	241	147	235	216	212	233	247	197	388	526
124.969	0	536	158	84	161	232	239	149	234	216	214	233	249	199	391	530
125.092	0	523	164	85	166	236	239	150	239	215	216	235	254	201	397	530
125.215	0	538	165	88	167	242	242	154	239	217	220	238	257	204	401	531
125.338	0	531	152	82	157	234	241	147	235	217	212	230	240	195	378	519
125.46	0	539	153	83	158	228	238	144	234	214	210	228	241	194	380	524
125.583	0	523	153	83	158	228	237	147	233	213	211	227	242	194	382	524
125.706	0	524	156	84	159	228	239	148	233	214	212	230	247	197	388	518
125.829	0	533	161	84	162	233	237	150	236	214	216	233	252	199	393	520
125.952	0	535	161	89	165	241	244	150	235	217	216	234	251	200	393	524
126.075	0	524	148	81	155	228	237	146	232	212	211	226	236	193	373	516
126.198	0	518	150	81	155	224	236	145	231	212	210	226	239	193	377	515
126.321	0	530	150	83	155	226	236	144	231	212	211	226	240	194	381	514
126.444	0	522	154	82	157	227	233	147	235	210	213	228	246	196	385	518
126.566	0	531	159	84	161	232	236	148	235	212	219	230	250	198	392	517
126.689	0	528	158	89	165	241	241	147	236	213	219	233	249	199	392	519
126.812	0	521	148	81	154	224	236	144	231	212	211	223	234	190	372	513
126.935	11	515	148	82	154	223	236	145	231	210	211	223	237	192	377	513
127.058	0	530	150	83	156	224	236	144	232	210	213	224	239	191	381	510
127.181	0	528	154	83	158	225	237	147	232	212	214	227	244	194	384	512
127.304	0	524	159	84	161	229	234	146	239	209	217	229	249	198	391	509
127.427	0	516	161	90	164	240	238	149	240	210	218	231	250	199	393	512
127.549	0	517	149	82	154	227	238	144	233	210	212	223	236	192	372	504
127.672	0	536	151	82	156	224	236	145	233	211	212	223	239	191	379	507
127.795	0	523	152	83	156	226	237	144	232	212	213	225	241	192	381	509
127.918	0	506	155	83	160	227	235	147	234	210	217	229	248	196	386	508
128.041	0	524	161	85	163	233	235	150	239	210	223	235	252	200	395	516
128.164	0	540	163	89	167	241	242	150	238	214	224	236	253	202	398	515
128.287	0	525	151	84	155	228	239	147	234	213	216	227	239	195	380	519
128.41	0	507	152	83	157	225	235	148	237	210	217	228	243	196	387	520
128.532	0	523	155	84	157	228	238	149	236	214	218	229	244	198	389	517
128.655	0	526	158	84	161	231	235	149	240	210	222	231	249	200	394	512
128.778	0	534	164	86	168	234	237	151	242	211	225	236	254	203	402	522
128.901	0	518	167	91	171	242	241	153	243	212	228	237	254	206	405	524
129.024	0	517	156	84	160	232	243	148	237	216	220	229	242	198	386	519
129.147	0	526	158	84	162	232	238	148	239	213	220	231	246	200	393	511
129.27	0	527	159	84	161	232	239	149	239	212	221	232	246	201	393	520
129.393	0	524	163	85	165	235	239	151	240	214	224	233	251	204	398	519
129.516	0	519	168	87	168	238	239	154	243	213	228	237	255	207	406	519
129.638	0	529	162	90	168	245	246	153	240	215	225	234	250	204	397	519
129.761	0	518	156	82	159	228	241	150	236	215	220	230	244	200	389	521
129.884	0	524	161	85	163	234	243	151	237	216	223	233	247	203	396	521
130.007	0	526	161	83	164	234	239	151	240	214	224	233	250	204	397	524
130.13	0	523	166	86	169	239	239	152	243	212	228	237	254	207	404	522
130.253	0	519	168	91	170	246	242	154	244	214	230	240	255	209	407	523
130.376	0	529	155	83	161	232	243	150	237	215	222	230	242	201	386	520
130.499	0	526	157	84	161	230	242	150	237	216	223	231	244	201	392	522
130.621	0	521	158	84	161	233	243	149	236	216	222	233	246	201	394	518
130.744	0	514	162	84	164	233	240	153	240	213	224	234	251	205	398	522
130.867	0	520	166	87	169	237	240	153	244	212	229	239	255	208	405	522
130.99	0	536	156	87	161	241	247	149	238	216	223	233	244	202	388	519
131.113	0	521	152	81	155	227	240	148	235	214	219	228	239	198	383	520
131.236	0	505	154	84	158	229	241	149	236	213	220	229	242	199	388	516
131.359	0	519	155	83	160	229	241	148	236	214	221	230	245	200	390	519
131.482	0	535	159	84	162	232	240	150	238	213	223	233	251	203	397	517
131.604	0	527	160	89	167	240	244	150	238	215	223	234	250	204	397	522
131.727	0	502	148	80	154	226	240	145	234	212	217	225	235	195	376	517
131.85	0	522	150	82	153	224	238	145	233	211	216	225	238	195	380	517
131.973	0	521	151	83	153	223	238	144	232	212	215	225	238	196	382	511
132.096	0	527	155	82	157	225	236	145	235	210	218	226	244	197	387	517
132.219	0	512	158	84	160	229	238	149	237	212	221	230	249	201	394	522
132.342	0	515	156	88	161	236	242	148	237	212	220	229	243	200	388	515
132.465	0	520	145	80	152	220	236	144	232	210	214	222	234	193	372	508
132.588	0	521	148	82	153	222	236	143	232	210	214	222	236	194	378	516
132.71	0	518	149	82	153	223	236	144	231	211	216	225	239	194	380	514
132.833	0	512	153	83	158	224	234	145	235	210	217	226	245	197	387	514
132.956	0	526	157	84	161	227	234	147	239	209	221	230	250	200	394	516
133.079	0	516	153	87	159	235	241	147	237	211	219	229	243	199	386	519
133.202	0	520	147	79	151	219	235	145	233	211	215	222	234	193	375	517
133.325	0	522	149	83	154	221	234	145	236	209	215	224	239	194	382	517
133.448	0	517	149	82	154	222	231	146	238	206	216	225	240	195	383	517
133.571	0	511	154	83	159	225	232	146	240	209	220	228	247	199	389	517
133.693	0	527	160	85	163	229	236	150	241	210	224	233	250	202	397	522
133.816	0	525	152	86	159	232	240	146	239	211	219	227	240	198	382	522
133.939	0	519	149	81	152	219	235	146	236	209	216	225	238	195	380	518
134.062	0	514	151	82	156	224	236	147	237	210	217	226	241	196	385	521
134.185	0	516	153	83	158	222	235	147	239	211	218	227	244	198	387	520
134.308	0	538	157	84	161	228	235	148	242	210	223	232	250	200	394	519
134.431	0	528	158	88	164	235	239	149	242	211	223	233	248	203	394	526
134.554	0	506	149	82	154	221	238	145	235	213	217	225	236	195	377	518
134.676	0	521	151	83	155	225	238	146	236	214	218	226	240	197	385	522
134.799	0	534	152	82	155	225	236	147	237	212	218	227	242	197	387	519
134.922	0	525	156	84	160	226	234	147	241	211	221	230	248	200	391	525
135.045	0	512	161	86	162	231	240	151	239	214	226	234	252	204	398	528
135.168	0	522	150	86	156	231	243	146	237	214	219	226	238	197	380	522
135.291	0	518	148	81	154	220	237	143	234	212	215	223	236	195	378	515
135.414	0	528	149	82	154	221	238	144	233	213	215	224	238	195	381	520
135.537	0	511	152	82	156	221	238	144	234	212	217	225	242	196	384	519
135.66	0	514	156	83	158	225	239	148	234	215	219	228	247	200	391	516
135.782	0	523	155	88	160	231	240	147	237	212	219	227	244	199	388	512
135.905	0	517	143	79	149	217	235	140	231	211	212	220	230	192	368	513
136.028	0	512	145	81	149	218	234	141	230	209	213	219	234	191	372	510
136.151	0	506	146	81	151	217	234	142	230	209	212	219	234	191	375	506
136.274	0	518	149	81	153	221	235	143	231	210	214	221	240	194	380	505
136.397	0	510	153	82	158	222	233	145	234	210	217	224	244	197	386	509
136.52	0	512	146	83	153	225	239	141	231	210	213	218	232	192	370	505
136.643	0	510	141	78	146	211	231	138	227	206	209	214	227	188	363	502
136.765	0	505	142	80	148	216	232	140	227	207	209	215	230	188	369	500
136.888	0	496	146	80	149	214	229	141	230	204	210	216	234	190	373	497
137.011	0	512	149	81	154	218	229	143	232	206	213	219	240	193	378	498
137.134	0	513	153	86	157	225	234	143	233	208	215	221	242	195	383	501
137.257	0	506	142	80	149	217	235	139	227	207	209	214	228	188	364	496
137.38	0	498	143	80	148	212	228	140	231	203	208	214	230	189	368	496
137.503	0	503	143	80	147	213	231	141	228	206	210	213	231	188	371	491
137.626	0	523	147	80	150	216	229	140	230	205	210	216	237	191	375	497
137.748	0	513	151	82	156	220	229	140	234	204	214	220	241	193	381	500
137.871	0	499	150	85	155	226	234	141	232	206	214	219	237	193	377	497
137.994	0	509	143	77	147	212	230	139	228	206	209	214	228	188	365	499
138.117	0	522	145	81	150	215	229	139	230	205	209	216	233	189	372	497
138.24	0	516	145	80	150	215	229	139	230	204	210	216	234	189	373	502
138.363	0	499	150	81	153	218	230	142	231	206	213	218	241	193	379	499
138.486	0	517	154	85	156	224	232	144	235	205	216	223	242	195	383	506
138.609	0	512	143	82	148	216	233	141	228	207	209	216	228	189	365	500
138.732	0	518	144	79	146	212	229	137	227	207	208	216	231	189	370	506
138.854	0	504	145	80	148	215	228	140	231	206	209	218	232	189	373	510
138.977	0	513	147	81	152	213	226	143	234	205	211	218	238	192	376	509
139.1	0	517	151	81	155	218	229	142	234	205	214	222	242	195	384	502
139.223	0	529	147	84	151	223	238	141	229	208	212	218	233	192	372	510
139.346	0	511	142	77	144	210	228	139	227	206	207	214	226	187	362	510
139.469	0	510	143	79	146	211	229	139	227	207	207	215	228	189	367	505
139.592	0	519	144	79	147	211	229	139	226	207	207	215	231	188	370	505
139.715	0	516	148	80	150	214	225	139	233	204	210	217	237	191	376	511
139.837	0	519	149	84	153	222	233	140	232	207	214	220	238	193	379	508
139.96	0	509	140	80	146	212	230	136	226	206	206	213	223	185	358	505
140.083	0	521	140	78	144	209	226	135	224	205	204	212	226	185	362	503
140.206	0	510	141	80	144	208	227	137	225	205	205	212	227	185	366	507
140.329	0	519	144	80	149	210	225	138	228	203	207	213	234	188	370	504
140.452	0	518	148	80	151	215	224	139	232	203	211	218	238	191	378	507
140.575	0	514	148	84	151	220	231	139	229	206	209	217	234	191	375	504
140.698	0	493	138	77	143	209	225	134	224	205	204	210	222	184	357	498
140.82	0	515	139	78	143	208	226	137	224	205	204	211	226	185	361	498
140.943	0	521	139	79	146	209	227	135	223	205	205	211	227	185	363	488
141.066	0	515	144	80	148	210	225	136	226	205	208	216	235	186	370	485
141.189	0	506	149	81	150	216	228	136	226	208	210	222	242	190	377	479
141.312	0	502	146	86	151	224	236	135	226	212	207	222	240	189	371	476
141.435	0	516	139	80	142	211	228	130	225	208	201	216	229	185	357	485
141.558	0	509	142	81	146	212	230	132	225	211	201	219	237	186	364	497
141.681	0	497	144	80	147	213	227	131	228	210	202	221	242	189	368	500
141.804	0	506	149	82	152	217	233	136	227	215	209	226	247	191	376	504
141.926	0	520	154	84	156	220	234	140	230	215	215	230	252	195	384	498
142.049	0	519	146	86	149	226	237	137	228	214	211	224	241	191	373	498
142.172	0	492	142	80	146	210	231	138	227	211	208	219	235	188	366	485
142.295	0	501	145	82	149	216	233	140	228	212	210	222	239	190	373	479
142.418	0	507	147	81	152	216	231	140	232	211	212	223	243	190	375	474
142.541	0	509	151	83	154	219	233	142	231	212	216	226	248	195	383	475
142.664	0	495	154	88	156	227	240	144	230	216	217	229	248	196	384	480
142.787	0	501	144	82	150	214	235	140	230	212	210	221	235	190	367	476
142.909	0	507	147	82	151	216	235	141	230	213	213	223	240	192	376	473
143.032	0	517	149	84	154	218	233	142	232	210	213	224	242	194	378	483
143.155	0	502	153	82	157	220	234	144	233	212	219	228	249	197	385	484
143.278	0	505	160	86	161	227	234	146	237	211	223	234	253	201	395	483
143.401	0	513	153	88	156	232	241	143	236	213	218	228	245	197	383	484
143.524	0	505	150	82	153	217	234	144	236	212	216	226	241	195	380	487
143.647	0	485	153	86	158	224	237	145	236	214	219	230	248	199	386	488
143.77	0	477	156	84	159	225	237	146	236	215	221	233	251	200	391	488
143.892	0	498	162	86	164	232	237	149	240	215	226	240	259	203	400	495
144.015	0	507	163	91	166	239	242	151	242	216	227	241	257	207	401	498
144.138	0	514	154	83	158	226	243	146	238	219	222	234	248	200	385	496
144.261	0	513	158	85	162	229	240	147	240	217	224	237	254	203	396	500
144.384	0	519	160	85	163	230	239	149	244	216	225	239	255	203	397	505
144.507	0	503	165	87	168	234	241	152	245	217	229	243	260	209	405	504
144.63	0	519	170	92	172	241	246	153	247	218	233	247	262	211	411	506
144.753	0	520	158	87	162	233	248	151	242	221	225	239	250	204	391	508
144.876	0	510	160	84	159	229	239	151	247	216	228	240	253	205	398	507
144.998	0	509	162	87	163	232	244	153	246	219	229	241	255	206	400	507
145.121	0	524	164	87	168	235	242	153	250	217	233	244	259	209	403	515
145.244	0	529	170	91	171	241	245	156	250	219	236	248	263	213	412	516
145.367	0	517	158	88	161	239	250	152	243	222	229	240	251	205	391	519
145.49	0	505	156	84	157	227	244	153	243	221	227	237	249	203	391	516
145.613	0	512	157	86	162	231	247	152	243	221	228	239	251	204	396	518
145.736	0	524	161	86	163	231	244	152	245	219	228	240	255	206	399	516
145.859	0	520	166	87	166	237	243	153	247	217	232	243	260	209	406	523
145.981	0	505	157	88	162	240	251	151	242	221	227	237	249	204	391	515
146.104	0	515	152	81	154	223	242	147	240	219	222	232	243	199	382	517
146.227	0	520	154	85	157	228	244	147	238	218	222	234	247	200	388	508
146.35	0	519	155	84	159	227	243	146	237	218	222	234	250	201	391	515
146.473	0	504	161	85	162	231	245	150	238	220	225	236	255	204	398	516
146.596	0	517	160	90	163	239	248	149	238	220	226	238	253	205	395	512
146.719	0	512	148	83	151	224	240	146	237	218	219	230	239	196	375	503
146.842	0	520	150	83	154	223	240	144	235	216	219	229	243	197	381	508
146.964	0	504	151	84	156	225	240	146	236	217	219	229	244	198	384	505
147.087	0	506	154	84	158	227	241	147	236	218	221	231	251	200	388	502
147.21	0	518	160	86	162	230	240	149	239	217	225	235	255	204	397	498
147.333	0	517	153	88	160	235	246	145	235	217	221	232	245	199	383	505
147.456	0	513	147	81	151	220	238	145	234	214	217	228	239	194	375	498
147.579	0	506	150	84	155	223	238	143	233	215	217	227	242	195	380	499
147.702	0	519	151	84	156	222	239	143	234	215	218	228	245	196	383	498
147.825	0	501	157	85	158	227	237	145	237	215	222	232	252	199	391	503
147.948	0	521	161	87	162	232	240	149	237	216	226	237	255	204	398	504
148.07	0	519	153	88	158	234	244	147	235	217	220	232	245	198	383	502
148.193	0	511	151	81	153	221	237	145	233	214	216	227	242	196	379	502
148.316	0	507	153	84	156	225	240	146	234	216	218	229	245	198	385	502
148.439	0	518	155	83	159	226	240	146	235	217	220	231	249	199	388	502
148.562	0	521	160	85	163	230	239	147	239	216	224	235	254	202	395	505
148.685	0	521	166	88	166	236	240	150	242	215	228	239	258	205	403	505
148.808	0	511	156	88	159	233	245	147	237	217	221	232	246	201	386	505
148.931	0	516	155	83	157	225	240	146	237	217	221	231	247	200	387	503
149.053	0	529	157	85	160	230	242	147	237	219	222	234	248	201	392	506
149.176	0	527	161	84	163	228	239	148	240	217	224	235	253	203	394	511
149.299	0	510	165	85	167	233	241	150	241	219	228	240	258	206	402	509
149.422	0	528	166	90	169	242	246	153	242	219	230	241	257	207	403	514
149.545	0	528	157	83	158	229	242	148	238	219	222	234	245	200	386	509
149.668	0	528	160	86	162	228	242	149	238	220	225	236	251	202	394	516
149.791	0	515	161	85	164	230	241	149	243	217	225	236	252	203	396	516
149.914	0	525	164	86	166	233	245	151	240	222	230	240	257	206	401	516
150.036	0	529	169	89	170	239	243	154	246	218	232	244	261	210	408	513
150.159	0	536	158	88	164	237	248	150	239	221	226	237	248	203	390	520
150.282	0	517	156	83	158	226	242	148	239	220	223	235	246	201	389	516
150.405	0	520	158	85	161	231	244	150	240	221	224	235	249	202	394	513
150.528	0	527	160	86	164	230	244	150	239	220	226	237	254	205	396	508
150.651	0	523	164	86	165	234	243	153	242	220	230	241	257	207	404	518
150.774	0	526	163	90	167	243	250	153	241	223	230	241	255	207	399	516
150.897	0	514	151	82	156	226	243	148	240	219	222	233	242	199	380	511
151.02	0	524	154	85	158	226	242	147	239	218	223	233	247	201	388	512
151.142	0	514	154	83	159	226	242	147	240	219	225	233	247	202	392	522
151.265	0	521	158	84	163	227	240	151	243	218	229	237	254	205	398	522
151.388	0	524	163	86	165	232	244	151	243	220	233	242	257	209	405	527
151.511	0	518	155	88	162	238	248	150	240	220	227	236	249	205	393	524
151.634	0	494	148	81	152	222	240	143	238	217	222	231	240	199	381	515
151.757	0	513	149	83	155	221	240	145	238	216	222	230	244	200	388	514
151.88	0	517	151	83	153	223	239	143	236	217	221	231	245	200	390	522
152.003	0	511	155	83	159	226	242	146	236	218	225	234	251	203	395	518
152.125	0	507	160	85	165	228	241	149	240	218	228	238	257	207	402	520
152.248	0	508	152	87	157	235	246	148	239	219	227	234	248	202	391	514
152.371	0	522	145	80	150	219	238	145	236	215	219	227	239	197	378	512
152.494	0	510	148	83	154	220	239	142	235	216	220	228	242	198	385	514
152.617	0	498	148	82	155	220	238	144	235	217	221	229	245	199	387	510
152.74	0	512	153	84	157	223	239	145	235	217	223	231	250	202	393	513
152.863	0	524	158	85	160	227	239	147	238	217	226	235	254	205	400	511
152.986	0	516	155	88	162	233	245	146	237	219	225	234	249	203	392	515
153.108	0	497	145	81	152	220	236	143	234	214	218	227	238	196	377	508
153.231	0	511	148	82	154	222	238	145	234	215	220	228	243	197	383	511
153.354	0	516	150	82	154	221	238	145	234	217	219	230	245	199	385	507
153.477	0	518	155	83	157	222	237	146	238	215	223	233	251	201	392	517
153.6	0	506	159	84	161	229	239	148	239	217	229	237	255	205	399	519
153.723	0	517	159	89	165	238	243	147	240	219	230	239	255	208	402	520
153.846	0	514	148	82	155	223	241	145	236	218	221	231	242	200	382	511
153.969	0	526	152	83	157	221	239	146	236	217	223	232	246	200	390	520
154.092	0	513	152	83	159	224	240	146	237	219	224	232	247	201	391	520
154.214	0	512	156	84	161	225	239	149	242	218	226	236	253	204	397	518
154.337	0	523	162	85	164	230	239	148	245	217	231	241	257	207	405	521
154.46	0	521	165	89	167	238	243	151	246	218	233	244	259	211	410	528
154.583	0	519	154	85	159	229	243	148	240	220	225	236	246	203	390	523
154.706	0	515	155	83	160	224	242	150	239	221	226	236	250	205	396	524
154.829	0	527	156	85	160	229	244	147	240	222	226	237	252	205	397	527
154.952	0	518	159	85	164	229	242	151	243	220	230	240	256	208	402	531
155.075	0	526	165	85	166	235	243	153	245	221	235	244	259	211	410	533
155.197	0	527	165	90	170	244	247	153	246	223	235	245	259	213	409	534
155.32	0	524	154	84	160	228	245	148	243	221	227	237	247	204	392	532
155.443	0	514	158	85	162	228	245	150	242	223	230	239	253	207	401	531
155.566	0	530	158	85	161	230	246	152	243	224	231	241	254	208	402	531
155.689	0	527	162	86	166	233	244	152	246	223	236	245	259	211	408	538
155.812	0	523	168	87	171	236	244	155	250	222	239	249	262	215	415	536
155.935	0	517	162	92	168	243	253	154	247	227	237	245	256	212	405	533
156.058	0	523	153	83	157	226	245	150	246	222	231	238	247	207	392	520
156.18	0	535	156	86	162	228	244	150	247	221	232	240	251	208	399	522
156.303	0	523	156	85	162	227	246	150	246	225	233	240	252	209	400	516
156.426	0	510	160	86	165	232	244	154	249	222	236	244	258	213	406	520
156.549	0	511	165	88	169	238	245	158	254	222	243	248	261	216	413	509
156.672	0	507	154	88	165	240	249	154	251	223	235	242	249	210	395	508
156.795	0	495	150	82	156	223	245	151	246	223	231	236	245	206	390	508
156.918	0	494	152	85	158	227	247	151	247	223	233	237	248	207	394	509
157.041	0	512	154	85	159	227	245	151	246	223	233	238	250	208	397	506
157.164	0	503	157	85	164	232	245	153	248	223	236	242	256	210	403	506
157.286	0	519	162	89	166	237	245	154	252	221	239	246	259	214	409	512
157.409	0	500	150	86	160	232	249	150	246	224	231	236	245	205	386	510
157.532	0	507	147	84	154	220	242	149	246	222	228	233	243	202	384	514
157.655	0	509	148	84	155	225	244	147	244	220	228	234	245	203	388	513
157.778	0	509	151	84	156	223	241	150	246	218	228	234	247	204	391	519
157.901	0	505	155	85	162	226	242	151	247	220	231	238	254	208	398	515
158.024	0	500	159	88	163	233	245	149	247	221	237	242	257	209	403	516
158.147	0	508	148	87	156	232	246	149	245	222	228	234	243	202	383	515
158.269	0	500	146	82	152	218	241	147	242	219	224	230	240	198	379	518
158.392	0	506	146	84	154	221	241	146	243	220	226	231	242	200	384	515
158.515	0	502	148	83	154	222	242	148	242	220	227	232	246	201	387	511
158.638	0	509	153	84	160	225	238	149	247	216	230	237	252	203	394	516
158.761	0	495	159	87	164	229	240	150	249	218	233	240	256	207	401	517
158.884	0	515	151	89	158	235	248	149	244	221	229	235	247	203	388	516
159.007	0	511	145	81	152	217	240	145	242	219	225	230	241	198	379	518
159.13	0	501	148	84	153	223	242	146	241	220	224	231	244	200	386	516
159.252	0	498	150	84	154	220	238	149	245	217	226	232	247	201	387	516
159.375	0	513	153	85	159	223	240	150	247	219	231	238	253	203	395	517
159.498	0	517	157	86	164	228	240	152	250	218	234	241	256	207	401	519
159.621	0	509	156	90	163	236	246	150	247	221	231	238	252	206	396	519
159.744	0	498	147	82	152	220	241	147	243	219	226	231	243	199	382	520
159.867	0	507	150	84	158	224	242	147	244	221	228	235	247	201	390	521
159.99	0	517	152	84	157	223	240	148	246	220	226	236	252	202	392	522
160.113	0	515	156	86	160	227	238	150	249	218	230	241	257	206	400	528
160.236	0	497	161	87	164	232	244	153	247	223	234	244	261	209	407	524
160.358	0	515	154	90	162	234	249	151	246	224	231	238	250	205	393	526
160.481	0	523	150	83	155	221	242	149	244	222	225	236	249	202	389	523
160.604	0	515	152	85	158	225	244	149	244	222	226	236	250	202	396	529
160.727	0	500	154	85	160	225	241	150	248	220	228	237	253	205	396	526
160.85	0	511	158	86	164	229	243	150	248	222	232	242	258	207	404	525
160.973	0	513	162	91	165	238	247	152	248	223	232	244	258	208	408	518
161.096	0	517	150	84	157	225	243	149	243	221	225	235	243	201	385	524
161.219	0	500	151	84	157	221	241	147	243	221	225	235	248	200	388	520
161.341	0	504	152	84	158	224	242	149	245	221	227	235	249	201	390	521
161.464	0	514	155	85	161	224	241	149	246	221	228	238	255	204	394	516
161.587	0	515	159	87	164	228	241	150	247	221	233	241	258	207	402	521
161.71	0	508	151	88	158	235	247	148	245	222	228	236	249	204	387	515
161.833	0	496	144	81	150	219	238	146	244	220	222	228	239	198	376	508
161.956	0	507	146	84	153	220	239	145	240	219	221	228	243	198	382	506
162.079	0	497	146	83	151	218	238	146	239	218	222	228	244	199	384	508
162.202	0	506	151	83	157	222	239	146	240	219	225	231	251	202	390	502
162.324	0	477	154	86	161	225	239	147	242	219	229	237	256	205	397	493
162.447	0	450	146	86	156	229	243	145	238	219	223	232	244	200	384	493
162.57	0	468	141	82	150	215	235	141	234	217	217	227	239	195	374	503
162.693	1	473	142	84	150	218	236	143	235	219	219	229	243	195	379	498
162.816	0	479	144	83	153	217	235	143	234	220	218	231	248	196	378	495
162.939	0	491	148	85	155	222	238	142	234	221	223	235	256	200	384	497
163.062	0	488	152	86	158	226	240	146	235	222	226	238	259	203	391	504
163.185	0	494	144	87	153	229	243	143	235	220	220	233	248	198	377	505
163.308	0	498	139	81	149	214	235	140	232	218	213	229	244	194	370	506
163.43	0	492	141	83	149	214	235	139	231	218	211	230	249	193	376	497
163.553	0	475	143	83	150	217	237	138	231	218	211	232	252	196	378	504
163.676	0	492	147	84	152	218	237	138	229	220	210	237	260	198	386	511
163.799	0	503	152	86	156	223	239	139	226	223	211	241	265	201	393	509
163.922	0	449	145	87	152	226	240	137	223	221	205	237	254	196	378	488
164.045	0	449	141	84	149	214	234	134	222	220	202	233	252	193	375	489
164.168	0	477	143	84	152	220	236	136	222	221	203	235	256	196	380	489
164.291	0	499	146	84	152	221	235	136	222	222	203	236	261	198	382	489
164.413	0	501	150	85	156	224	237	138	222	224	210	241	266	200	390	495
164.536	0	483	155	89	158	229	240	142	224	225	216	245	269	201	396	497
164.659	0	496	144	84	151	226	237	140	225	221	210	236	254	196	378	497
164.782	0	492	145	84	152	218	233	137	224	221	208	236	256	195	381	490
164.905	0	500	146	84	154	221	236	138	224	223	209	236	258	196	384	498
165.028	0	485	149	84	155	222	234	140	225	224	213	238	263	200	387	497
165.151	0	481	155	85	161	226	238	141	225	226	219	242	268	203	395	496
165.274	0	498	156	90	163	236	242	142	225	228	221	245	269	205	399	491
165.396	0	506	146	84	155	224	236	140	226	223	211	235	254	198	380	497
165.519	0	488	148	84	154	221	234	139	226	222	212	235	259	199	385	497
165.642	0	487	149	85	156	222	235	141	225	224	213	237	260	201	388	495
165.765	0	500	152	86	157	225	236	139	226	226	216	240	266	202	394	493
165.888	0	498	158	86	163	231	238	141	226	227	220	245	269	208	401	500
166.011	0	497	158	91	166	237	243	146	228	228	221	244	268	208	401	498
166.134	0	497	148	84	156	223	236	140	227	224	213	235	257	201	385	496
166.257	0	501	151	85	157	224	237	141	225	225	215	238	261	203	392	495
166.38	0	490	150	85	158	225	237	142	227	224	216	238	262	204	394	496
166.502	0	503	155	86	161	226	238	144	228	227	219	241	266	207	398	497
166.625	0	502	160	89	166	233	241	147	229	228	224	245	271	210	406	502
166.748	0	492	155	90	163	238	244	143	229	227	219	241	262	207	397	495
166.871	0	487	149	84	157	222	237	141	229	224	215	236	258	202	389	495
166.994	0	496	153	87	160	226	238	141	228	225	218	238	260	206	395	492
167.117	0	508	154	85	160	227	238	143	228	226	219	240	263	206	397	494
167.24	0	505	158	86	163	231	240	146	229	227	221	243	266	209	403	495
167.363	0	504	160	91	166	238	245	145	230	227	223	244	267	210	405	498
167.485	0	504	149	83	155	226	239	142	230	224	215	236	254	202	387	497
167.608	0	509	151	84	156	223	237	142	228	223	216	236	257	203	393	496
167.731	0	510	152	84	156	227	237	141	228	223	216	236	257	203	393	500
167.854	0	494	155	85	159	228	238	145	229	225	218	238	263	206	399	495
167.977	0	511	160	88	164	233	241	145	230	226	224	243	266	210	405	499
168.1	0	502	151	88	159	235	244	145	230	224	218	237	256	204	391	493
168.223	0	507	147	81	152	219	235	141	228	221	213	232	250	200	384	497
168.346	0	494	148	85	154	224	236	141	229	220	214	232	253	201	389	500
168.468	0	500	151	84	153	225	235	140	229	221	215	234	255	202	392	496
168.591	0	511	155	86	161	226	238	144	229	223	218	237	261	205	398	496
168.714	0	516	158	90	161	234	242	144	230	224	222	240	263	207	404	503
168.837	0	498	147	84	154	226	237	143	229	220	213	231	247	200	382	497
168.96	0	460	145	83	152	217	235	139	226	220	212	230	248	198	383	486
169.083	0	480	146	83	152	223	234	134	220	220	210	234	237	196	401	448
169.206	0	501	150	87	159	229	236	136	217	225	209	238	230	198	405	531
169.329	0	516	157	88	165	236	239	138	222	225	217	243	249	203	407	544
169.452	0	505	159	93	168	243	246	140	227	226	218	243	265	208	407	478
169.574	0	511	144	83	152	223	239	135	225	222	205	233	250	198	379	503
169.697	0	498	148	84	150	218	235	135	224	220	204	233	254	198	386	518
169.82	0	513	149	84	154	221	235	135	225	221	205	233	257	199	389	516
169.943	0	524	153	84	158	223	236	137	224	223	211	237	263	203	395	519
170.066	0	514	159	87	162	228	238	139	224	224	215	243	268	207	403	514
170.189	0	505	155	90	160	234	242	141	225	223	212	239	263	203	397	510
170.312	0	505	147	82	151	218	233	138	224	220	207	232	254	198	383	506
170.435	0	522	150	84	152	223	236	138	224	221	209	235	257	199	391	506
170.557	0	512	152	85	155	222	234	139	223	222	210	236	261	200	393	501
170.68	0	498	156	85	160	225	236	140	225	223	214	240	265	205	401	502
170.803	0	512	161	89	163	233	241	144	227	225	219	243	269	206	406	499
170.926	0	520	149	86	155	225	238	140	227	221	210	234	255	199	387	494
171.049	0	514	150	83	154	219	235	138	225	220	210	234	258	199	391	496
171.172	0	495	152	84	154	222	235	139	226	222	211	235	259	200	393	494
171.295	0	509	155	85	159	223	237	140	228	223	215	238	264	203	398	491
171.418	0	510	162	86	164	228	238	143	228	225	219	243	268	207	406	490
171.54	0	519	161	91	166	237	243	144	228	226	220	243	268	208	407	495
171.663	0	500	151	84	155	221	236	139	227	221	212	233	256	200	389	488
171.786	0	505	155	85	157	222	235	141	228	223	214	236	261	203	397	487
171.909	0	512	156	85	158	225	236	141	228	224	215	236	263	204	398	483
172.032	0	513	161	87	162	227	239	144	229	224	220	242	267	207	404	490
172.155	0	513	167	87	169	233	241	147	231	227	226	246	271	212	412	489
172.278	0	507	167	92	170	242	246	146	232	228	225	246	268	212	412	489
172.401	0	516	156	85	159	227	239	144	231	225	217	237	260	205	397	485
172.524	0	497	161	86	162	228	240	145	232	225	220	241	265	208	405	489
172.646	0	515	162	86	163	229	241	145	233	227	221	241	266	209	407	486
172.769	0	514	165	88	168	231	243	146	233	227	227	245	268	213	411	488
172.892	0	511	171	90	172	239	246	148	234	229	230	250	272	217	418	488
173.015	0	504	162	91	167	239	246	147	235	227	224	242	263	210	405	483
173.138	0	518	160	85	160	225	241	144	235	225	223	240	262	208	404	483
173.261	0	517	163	88	165	233	244	147	235	226	224	242	265	210	409	483
173.384	0	513	166	87	168	231	243	146	234	226	225	244	267	212	411	483
173.507	0	507	171	89	172	237	245	150	235	228	231	248	269	217	416	484
173.629	0	510	168	93	171	246	251	151	237	228	230	246	266	215	412	484
173.752	0	517	155	83	159	227	241	146	235	223	221	237	257	206	394	480
173.875	0	514	160	86	161	229	243	145	235	224	221	239	260	208	402	482
173.998	0	496	160	87	162	230	242	146	234	224	222	238	260	210	403	480
174.121	0	514	164	87	165	231	243	148	235	227	225	242	265	212	409	484
174.244	0	519	169	91	172	239	246	149	235	227	229	247	268	215	414	481
174.367	0	516	154	87	161	234	244	144	235	224	220	237	255	206	392	482
174.49	0	499	152	82	155	222	238	142	234	221	217	233	253	203	389	481
174.612	0	509	154	84	158	224	239	143	233	222	218	234	256	204	393	479
174.735	0	508	156	85	158	223	240	143	232	221	217	235	258	205	398	473
174.858	0	521	161	86	162	228	241	143	233	224	221	238	263	208	403	485
174.981	0	510	163	92	163	237	245	147	234	224	222	240	262	209	404	485
175.104	0	501	149	82	153	224	239	142	232	220	213	230	247	200	381	478
175.227	0	508	151	83	152	218	236	141	230	219	213	229	251	199	386	477
175.35	0	503	152	83	154	220	236	140	231	218	213	229	251	200	389	481
175.473	0	508	155	85	157	221	236	140	230	219	215	230	256	202	393	479
175.596	0	508	160	86	161	225	238	142	231	220	220	235	259	205	401	478
175.718	0	513	160	90	162	234	242	144	231	222	219	236	259	206	400	480
175.841	0	494	149	82	151	216	235	138	230	217	210	227	245	197	379	478
175.964	0	513	151	83	153	218	234	139	230	218	211	226	249	198	386	478
176.087	0	513	151	83	153	217	234	139	229	217	211	228	250	198	387	481
176.21	0	505	155	85	158	217	235	141	229	218	214	231	256	201	394	479
176.333	0	504	161	86	161	224	237	143	230	220	218	235	260	204	401	481
176.456	0	517	162	89	162	232	241	145	232	221	219	238	260	206	401	482
176.579	0	518	149	83	151	219	235	139	230	218	210	227	246	197	382	481
176.701	0	512	154	83	155	217	234	140	229	218	211	230	252	199	391	483
176.824	0	503	152	83	155	219	236	139	229	218	212	231	253	200	392	484
176.947	0	505	158	84	157	222	237	143	231	219	217	234	259	202	398	486
177.07	0	524	163	86	162	227	238	146	231	221	220	239	262	206	406	488
177.193	0	518	161	90	163	232	243	144	233	222	217	237	257	204	399	493
177.316	0	498	153	81	153	217	234	141	232	219	212	230	250	198	388	487
177.439	0	515	156	84	156	222	237	143	233	219	216	233	254	201	396	492
177.562	0	517	158	84	158	221	237	143	233	221	215	234	256	202	398	490
177.684	0	521	162	85	160	224	239	146	232	221	216	237	261	204	406	497
177.807	0	509	167	89	165	232	242	146	234	223	220	241	264	208	412	503
177.93	0	515	154	86	155	227	239	141	231	220	210	233	252	200	393	497
178.053	0	516	152	83	155	218	235	139	231	220	208	233	253	198	394	489
178.176	0	526	155	84	157	221	236	140	230	219	209	233	255	199	396	499
178.299	0	514	159	84	159	220	236	144	230	221	212	237	260	200	399	498
178.422	0	512	163	85	162	224	238	144	231	222	217	242	265	203	406	496
178.545	0	516	161	90	162	234	242	144	230	223	214	241	261	203	401	497
178.668	0	509	150	81	149	218	234	138	229	219	207	232	248	194	379	497
178.79	0	510	151	83	152	216	234	140	229	218	208	232	253	195	387	494
178.913	0	509	153	82	151	218	233	138	228	218	209	232	253	197	388	491
179.036	0	514	156	83	157	220	236	141	229	220	212	235	258	198	394	493
179.159	0	502	161	84	161	223	236	143	230	222	216	239	262	202	401	496
179.282	0	518	154	88	154	228	239	143	230	219	211	232	250	197	385	494
179.405	0	515	145	79	147	211	230	138	227	215	205	225	242	190	372	494
179.528	0	504	148	82	151	213	231	137	227	214	206	225	246	191	378	489
179.651	0	501	149	81	151	212	230	137	227	216	206	225	248	193	382	489
179.773	0	513	154	83	154	216	231	140	227	217	210	228	254	196	388	487
179.896	0	520	159	84	156	221	233	141	227	218	213	232	258	199	395	489
180.019	0	509	154	88	157	228	237	140	227	217	212	229	250	196	388	489
180.142	0	496	144	80	148	210	228	136	226	213	205	220	239	190	370	486
180.265	0	500	148	80	149	213	228	137	225	213	206	222	244	191	378	488
180.388	0	517	148	82	149	211	228	137	226	213	205	222	245	191	380	485
180.511	0	509	153	82	151	214	230	139	226	215	209	226	251	195	387	491
180.634	0	496	158	83	157	220	232	139	227	218	214	230	256	198	394	488
180.756	0	515	161	89	162	228	237	141	229	218	218	233	258	202	401	494
180.879	0	516	149	83	152	219	233	138	228	214	208	224	244	192	377	485
181.002	0	515	149	81	151	211	229	137	227	214	207	223	245	193	382	495
181.125	0	502	151	82	153	215	231	137	227	213	209	225	247	193	385	495
181.248	0	512	154	83	154	215	231	141	228	215	212	228	252	196	390	496
181.371	0	515	159	84	158	219	233	140	228	218	215	232	257	200	397	489
181.494	0	530	163	88	161	230	237	143	230	219	218	235	258	202	401	502
181.617	0	512	151	83	152	217	233	141	230	214	210	226	245	194	382	499
181.74	0	511	153	81	154	216	230	142	230	215	210	227	249	196	389	498
181.862	0	523	155	83	153	219	232	140	230	216	211	228	250	197	392	501
181.985	0	514	157	83	157	219	233	141	230	216	213	230	255	200	396	508
182.108	0	518	162	85	160	225	235	143	231	218	219	235	259	203	404	507
182.231	0	521	164	90	163	234	240	144	232	220	219	236	257	205	404	507
182.354	0	520	149	81	152	217	233	139	230	215	210	225	244	195	381	505
182.477	0	507	154	83	153	214	232	139	229	215	211	227	247	195	390	507
182.6	0	526	153	83	152	216	232	142	230	216	211	227	249	196	391	508
182.723	0	526	158	84	155	219	232	143	231	217	215	231	254	200	397	514
182.845	0	519	163	84	161	223	232	144	234	217	219	236	258	203	404	511
182.968	0	516	161	90	162	231	240	144	233	219	218	234	255	204	401	513
183.091	0	522	148	80	149	214	231	138	230	214	209	224	241	194	379	506
183.214	0	527	151	82	152	213	231	138	231	215	209	226	246	195	386	508
183.337	0	518	151	82	150	213	231	139	230	215	211	226	247	196	388	510
183.46	0	509	155	83	154	216	232	141	231	216	213	228	253	199	394	509
183.583	0	522	161	84	158	222	235	145	232	218	218	235	257	202	401	512
183.706	0	532	161	89	162	231	236	145	235	216	219	235	255	203	402	511
183.828	0	517	147	80	148	216	232	140	232	214	209	225	241	193	379	510
183.951	0	504	149	82	149	213	229	140	230	214	209	225	245	195	384	507
184.074	0	521	151	82	150	214	231	139	231	214	209	226	246	195	388	510
184.197	0	524	154	81	154	217	232	141	231	216	213	229	252	196	392	505
184.32	0	527	159	84	157	221	234	142	231	218	217	234	257	201	400	514
184.443	0	515	164	87	163	226	238	144	232	219	221	237	261	204	407	517
184.566	0	520	152	85	153	222	235	143	232	216	212	228	246	196	385	513
184.689	0	521	150	81	151	213	229	140	232	216	210	227	247	195	388	503
184.812	0	534	152	82	151	216	233	143	233	215	212	229	249	196	391	514
184.934	0	519	156	83	156	216	230	144	236	214	215	230	252	198	394	514
185.057	0	520	160	85	157	223	231	144	240	213	220	235	258	202	402	513
185.18	0	536	164	88	162	231	235	149	241	215	224	240	260	204	408	515
185.303	0	521	152	83	154	223	237	146	236	217	215	229	247	196	389	518
185.426	0	527	153	82	155	217	234	145	236	217	216	230	251	197	393	515
185.549	0	522	155	83	156	219	236	146	237	217	217	232	251	199	396	515
185.672	0	526	157	84	159	221	231	146	242	214	220	234	257	202	401	515
185.795	0	515	163	85	163	224	233	148	243	215	225	239	262	206	408	523
185.917	0	533	161	90	162	235	240	149	243	218	226	238	258	206	404	527
186.04	0	529	152	82	152	216	236	145	239	218	218	230	248	198	391	527
186.163	0	524	155	84	156	221	237	146	238	219	220	232	252	200	399	523
186.286	0	518	156	83	156	221	234	148	242	215	221	233	253	202	402	525
186.409	0	532	160	84	161	223	235	149	243	217	224	236	258	205	406	526
186.532	0	536	164	88	166	229	236	150	246	216	230	240	260	209	413	526
186.655	0	525	154	87	157	227	240	145	241	219	221	231	247	201	392	522
186.778	0	516	151	80	151	215	234	145	238	215	218	227	246	198	390	521
186.9	0	520	152	83	152	219	237	147	239	216	219	229	248	200	394	523
187.023	0	531	155	84	156	218	233	145	241	215	220	230	251	200	398	522
187.146	0	529	159	85	160	224	232	146	244	213	224	234	257	205	404	526
187.269	0	510	160	90	160	233	239	149	243	216	225	234	255	205	403	522
187.392	0	521	145	80	150	215	235	143	238	214	216	224	240	194	379	520
187.515	0	522	148	81	149	214	232	144	237	213	216	224	243	195	386	516
187.638	0	521	149	82	151	213	233	141	237	213	217	223	244	197	388	520
187.761	0	505	151	82	154	216	232	144	240	211	218	225	249	199	394	514
187.884	0	522	157	84	159	221	230	144	244	210	224	230	253	201	401	516
188.006	0	521	154	89	156	227	237	145	242	212	221	227	247	199	394	511
188.129	0	519	144	79	148	211	230	140	237	211	213	218	235	191	377	512
188.252	0	506	146	81	149	211	230	141	236	209	214	218	238	193	384	511
188.375	0	511	146	81	150	212	230	140	235	210	214	219	241	193	385	509
188.498	0	516	151	83	155	213	227	142	241	206	217	222	247	196	392	502
188.621	11	521	157	83	159	219	229	144	242	208	222	227	251	200	399	510
188.744	0	514	156	88	158	229	234	143	244	209	222	225	248	200	396	510
188.867	0	509	145	80	148	212	231	141	237	210	213	216	235	192	377	504
188.989	0	520	147	82	150	212	230	140	238	206	214	217	239	192	385	502
189.112	0	510	149	80	150	211	228	142	238	207	214	218	240	193	386	508
189.235	0	513	152	82	154	214	227	143	242	206	217	220	246	196	392	507
189.358	0	517	157	84	160	220	229	143	242	208	222	225	250	200	400	505
189.481	0	521	153	87	156	223	235	143	240	209	218	222	244	196	389	508
189.604	0	502	146	80	150	208	227	140	241	206	214	217	237	192	381	505
189.727	0	524	150	82	152	213	227	148	247	205	220	220	241	195	389	511
189.85	0	522	150	82	155	212	229	147	250	207	226	223	243	195	391	518
189.972	0	515	155	84	156	215	230	147	252	209	230	227	249	201	397	518
190.095	0	514	159	89	160	223	235	149	254	210	234	230	250	205	403	521
190.218	0	521	148	82	151	214	230	146	254	206	225	219	236	196	383	517
190.341	0	525	148	81	152	209	227	148	254	206	225	220	239	196	388	518
190.464	0	519	148	83	153	210	229	146	253	207	226	221	240	199	390	519
190.587	0	511	153	83	157	210	228	146	254	207	230	223	246	201	395	521
190.71	0	517	158	85	160	215	232	149	256	209	237	229	251	206	402	522
190.833	0	530	157	89	158	224	236	150	256	209	234	226	245	204	397	521
190.956	0	522	146	80	148	204	225	144	254	206	224	216	235	196	379	518
191.078	0	502	149	83	151	207	227	143	253	205	225	218	239	197	387	513
191.201	0	518	150	81	153	211	231	141	244	213	222	218	241	197	390	513
191.324	0	520	155	83	155	215	226	143	248	208	224	222	247	201	395	511
191.447	0	522	160	84	159	219	229	144	249	210	229	226	250	204	404	519
191.57	0	509	154	87	156	225	236	145	247	211	225	223	243	200	395	517
191.693	0	515	146	80	147	209	229	140	243	211	217	215	234	194	379	511
191.816	0	514	148	82	151	210	227	140	243	208	219	216	238	195	387	506
191.939	0	526	149	82	151	210	224	140	245	205	219	217	240	196	389	511
192.061	0	514	154	83	155	213	226	142	246	207	222	220	247	200	396	513
192.184	0	514	159	84	161	219	228	144	246	210	227	226	250	204	404	510
192.307	0	519	153	88	157	224	234	144	243	210	223	221	242	199	392	509
192.43	0	512	147	80	151	209	226	142	242	207	216	214	236	194	384	511
192.553	0	514	149	82	151	214	226	143	245	206	220	217	240	196	391	510
192.676	0	513	151	82	153	212	226	144	246	205	221	218	243	197	393	509
192.799	0	521	156	83	156	217	228	144	245	208	225	223	248	202	399	511
192.922	0	509	162	86	160	224	232	147	248	211	230	228	251	205	407	514
193.044	0	524	152	87	157	223	232	147	249	207	223	220	242	199	391	513
193.167	0	524	150	81	152	211	226	145	247	207	221	219	241	198	391	517
193.29	0	516	153	83	155	217	230	144	248	207	223	220	244	199	396	515
193.413	0	513	155	83	155	216	229	147	249	208	225	222	247	201	398	517
193.536	0	525	160	85	160	220	232	148	251	210	230	227	250	204	406	517
193.659	0	531	162	90	162	231	237	147	251	211	229	227	250	206	407	520
193.782	0	518	150	83	152	216	230	140	251	206	217	218	238	197	391	516
193.905	0	512	154	84	156	216	230	142	250	207	219	219	242	200	400	516
194.028	0	514	154	84	158	217	231	140	252	207	220	220	244	201	400	518
194.15	0	530	159	85	159	220	233	143	250	210	223	225	248	204	404	517
194.273	0	526	163	89	164	227	236	149	251	211	232	228	251	206	409	525
194.396	0	505	152	85	156	223	234	146	252	207	223	219	239	198	390	516
194.519	0	521	151	82	153	213	228	144	250	206	223	219	240	197	393	519
194.642	0	524	153	84	153	216	231	148	249	208	223	219	241	198	397	514
194.765	0	523	156	83	156	218	231	146	250	207	226	221	246	201	400	523
194.888	0	512	161	86	161	222	232	151	251	210	230	226	250	205	407	525
195.011	0	519	152	86	157	227	239	148	249	211	224	220	240	199	392	522
195.133	0	517	146	81	150	210	230	143	246	207	218	215	236	194	383	511
195.256	0	529	149	82	151	214	230	145	246	206	219	216	238	195	390	522
195.379	0	514	153	83	152	216	230	144	242	208	217	217	241	195	394	521
195.502	0	513	158	84	156	219	228	144	246	207	221	221	247	198	400	516
195.625	0	518	157	89	159	227	236	146	242	211	222	222	245	199	396	519
195.748	0	511	143	80	146	212	230	141	238	207	214	213	232	190	374	520
195.871	0	511	145	81	149	211	227	143	239	205	213	213	235	190	381	517
195.994	0	511	146	81	148	211	227	143	240	206	214	213	235	190	383	516
196.116	0	517	150	83	150	214	225	142	242	205	217	216	242	194	389	516
196.239	0	503	154	85	154	216	228	146	243	207	220	220	246	197	396	520
196.362	0	519	144	84	148	219	234	143	236	210	215	213	233	190	377	516
196.485	0	517	140	79	144	205	224	139	235	207	209	209	229	187	371	518
196.608	0	508	141	80	144	206	221	140	238	201	210	209	231	187	377	514
196.731	0	504	142	80	144	206	223	141	237	203	211	210	234	189	382	514
196.854	0	518	147	82	149	210	223	142	240	203	215	213	240	191	387	512
196.977	0	523	151	84	154	217	227	143	241	204	219	217	244	194	394	515
197.1	0	513	141	83	147	216	229	141	238	203	213	210	229	189	373	515
197.222	0	502	138	78	143	202	221	139	237	201	210	206	226	185	369	512
197.345	0	504	140	80	142	206	221	141	240	199	211	207	229	185	374	512
197.468	0	519	141	80	144	206	221	139	240	200	212	208	233	188	378	511
197.591	0	517	146	82	150	210	222	143	240	202	216	212	239	191	385	518
197.714	0	500	151	84	154	216	227	143	242	204	221	216	243	194	393	514
197.837	0	514	142	83	147	214	229	143	240	204	214	209	229	188	374	516
197.96	0	513	139	80	144	205	220	141	240	200	211	207	229	186	373	509
198.083	0	516	141	80	146	207	222	141	239	201	211	207	232	187	377	520
198.205	0	502	144	81	146	208	221	140	241	202	214	211	235	188	381	520
198.328	0	514	148	83	152	213	225	143	243	203	220	214	242	193	389	520
198.451	0	519	154	84	155	218	228	146	244	206	223	220	245	195	395	513
198.574	0	525	143	85	150	216	226	144	244	202	216	212	232	190	377	523
198.697	0	507	144	80	145	209	223	143	244	203	218	210	235	190	381	519
198.82	0	510	145	82	149	210	223	145	244	203	218	214	238	193	388	525
198.943	0	518	147	81	149	213	225	145	244	204	219	214	240	193	392	526
199.066	0	514	152	83	154	217	226	147	245	205	222	218	243	198	400	534
199.188	0	519	153	87	156	225	231	149	247	206	226	219	243	198	397	528
199.311	0	508	143	80	148	208	224	143	247	203	219	211	231	190	379	525
199.434	0	521	146	82	149	212	226	146	247	204	219	214	237	192	388	527
199.557	0	510	148	83	151	213	226	148	247	204	221	216	238	194	389	528
199.68	0	520	152	83	155	215	228	148	249	207	227	219	243	197	395	531
199.803	0	520	156	85	160	220	231	151	249	208	230	223	248	201	402	531
199.926	0	511	148	86	153	225	233	148	249	206	223	216	235	195	385	531
200.049	0	504	143	80	148	208	224	146	247	202	219	211	231	191	379	526
200.172	0	519	146	82	149	212	226	146	247	205	220	213	235	193	386	525
200.294	0	517	148	82	152	213	227	147	247	204	222	215	238	194	387	527
200.417	0	513	153	82	157	218	228	148	248	207	225	219	244	197	394	525
200.54	0	511	156	88	160	226	233	151	249	208	229	223	246	199	399	528
200.663	0	509	142	80	148	215	227	146	249	203	220	212	229	190	375	519
200.786	0	525	144	80	147	210	224	146	246	202	219	211	231	190	378	520
200.909	0	514	144	81	149	212	226	145	245	202	219	212	234	191	382	523
201.032	0	501	148	82	153	212	226	146	247	204	221	214	238	193	385	519
201.155	0	518	153	83	155	217	229	150	248	207	227	218	244	196	393	523
201.277	0	529	158	87	162	223	233	152	249	208	230	222	245	200	399	522
201.4	0	518	144	83	150	217	230	148	248	204	222	212	231	191	375	524
201.523	0	500	143	81	148	209	224	146	248	202	221	210	232	190	378	520
201.646	0	514	145	82	151	211	228	147	249	204	222	213	233	192	381	523
201.769	0	511	149	82	153	211	228	148	248	204	223	214	239	193	385	518
201.892	0	519	156	83	156	219	229	147	246	206	222	219	244	197	393	527
202.015	0	508	161	86	160	226	231	151	246	208	226	223	249	200	402	529
202.138	0	512	149	86	153	226	233	148	245	207	220	217	236	192	383	524
202.26	0	513	147	80	148	212	224	146	245	203	216	213	235	191	380	515
202.383	0	526	151	82	152	218	228	146	244	204	215	215	238	192	386	526
202.506	0	512	153	83	155	219	227	147	240	208	216	217	242	194	389	526
202.629	0	512	159	83	159	224	229	148	244	207	222	222	248	197	397	523
202.752	0	521	164	86	162	228	232	151	245	210	226	225	251	201	404	524
202.875	0	516	155	88	158	230	234	149	246	208	221	221	242	197	391	530
202.998	0	517	151	82	151	216	229	147	243	207	219	216	238	193	384	525
203.121	0	514	154	84	156	221	228	148	246	207	220	219	241	195	391	526
203.244	0	526	156	82	158	218	229	149	246	208	221	220	245	196	392	527
203.366	0	519	161	84	161	223	231	152	247	209	226	225	249	200	400	530
203.489	0	529	166	88	163	230	235	154	249	211	231	229	253	203	406	533
203.612	0	524	155	87	158	228	237	151	245	210	223	221	241	197	389	534
203.735	0	520	155	83	155	217	229	150	247	207	223	221	243	196	391	535
203.858	0	514	157	84	159	223	230	150	247	208	225	222	244	198	396	534
203.981	0	527	159	84	158	223	231	152	247	209	228	224	248	201	399	533
204.104	0	529	163	87	164	227	233	155	249	211	233	229	252	203	405	538
204.227	0	525	164	90	166	236	237	155	248	210	233	229	250	204	405	539
204.349	0	517	150	82	155	219	234	151	245	209	224	220	238	196	385	536
204.472	0	523	153	84	157	220	231	151	249	208	227	221	242	197	394	534
204.595	0	535	154	83	158	221	230	151	247	208	226	222	243	199	394	535
204.718	0	526	158	84	159	223	233	154	249	209	229	225	249	201	399	539
204.841	0	516	163	87	163	227	236	155	250	211	234	229	252	204	406	538
204.964	0	527	152	87	159	230	239	153	247	211	228	222	240	198	389	537
205.087	0	532	147	80	153	215	227	148	249	205	223	218	236	194	383	532
205.21	0	524	150	83	155	217	230	149	247	205	225	219	239	195	388	535
205.332	0	506	151	83	156	217	231	152	247	206	225	219	241	196	390	531
205.455	0	525	157	84	159	220	231	152	248	207	228	222	247	200	396	533
205.578	0	526	158	88	160	229	236	152	248	209	230	224	248	202	399	529
205.701	0	523	146	83	150	216	231	146	244	208	221	215	232	193	376	533
205.824	0	507	146	81	151	211	229	147	243	206	220	214	234	193	379	531
205.947	0	516	146	82	150	212	226	146	244	202	221	214	235	192	381	528
206.07	0	517	149	82	154	214	227	146	244	205	222	216	241	194	386	522
206.193	0	525	154	84	158	216	228	149	244	206	225	219	244	197	392	528
206.316	0	511	156	88	159	225	233	152	246	206	228	221	245	199	395	528
206.438	0	509	142	80	149	213	230	147	242	205	219	212	229	191	371	522
206.561	0	516	143	81	149	209	225	143	243	201	218	212	232	190	375	514
206.684	0	516	144	81	149	210	224	145	243	202	218	213	234	191	377	521
206.807	0	510	147	81	150	210	225	146	242	203	221	214	240	193	382	521
206.93	0	509	153	84	155	215	228	148	243	205	224	219	244	196	390	519
207.053	0	523	155	88	158	223	232	149	244	206	226	220	246	197	394	521
207.176	0	511	144	82	151	213	230	145	240	205	218	213	231	190	372	523
207.299	0	514	144	81	150	209	226	145	240	204	219	212	233	190	377	520
207.421	0	511	145	82	150	210	225	146	243	202	219	212	235	191	380	518
207.544	0	517	149	82	151	212	225	147	242	204	221	214	240	193	385	521
207.667	0	513	154	84	156	217	227	146	244	205	224	219	244	197	392	522
207.79	0	523	157	88	162	225	233	148	246	207	227	221	246	200	395	525
207.913	0	519	147	82	151	213	231	147	242	205	221	213	232	191	375	523
208.036	0	513	148	81	152	211	225	147	245	203	220	213	237	191	382	523
208.159	0	508	149	82	153	212	226	146	245	203	222	214	237	192	383	521
208.282	0	521	152	83	156	212	227	149	247	204	224	217	242	196	387	523
208.404	0	527	157	84	158	216	229	149	246	207	230	222	247	199	395	529
208.527	0	517	153	88	158	224	234	150	247	206	227	220	241	197	389	526
208.65	0	513	147	81	150	209	225	148	247	203	223	214	234	192	378	525
208.773	0	524	149	83	155	213	227	148	247	204	224	215	237	194	386	524
208.896	0	529	152	82	154	213	228	148	247	204	224	216	239	194	387	523
209.019	0	520	156	83	158	215	228	150	248	206	227	220	244	198	394	526
209.142	0	512	160	88	161	222	233	152	248	207	232	223	248	201	399	527
209.265	0	520	149	82	155	218	232	149	245	207	224	215	233	193	376	524
209.388	0	529	149	81	153	209	225	146	246	202	222	214	233	192	378	523
209.51	0	526	150	83	154	212	227	147	246	203	222	214	234	192	382	528
209.633	0	510	152	82	154	213	226	148	246	203	225	217	240	194	385	523
209.756	0	524	157	83	159	217	229	150	247	206	229	220	243	198	393	528
209.879	0	538	158	88	162	224	233	151	247	207	230	222	245	200	395	521
210.002	0	523	144	80	152	211	226	146	247	202	221	212	230	191	371	526
210.125	0	506	146	80	149	209	223	146	245	201	221	211	231	191	377	524
210.248	0	519	147	81	153	209	224	145	245	201	221	212	232	190	379	519
210.371	0	513	150	82	154	208	224	147	244	202	224	214	238	192	382	514
210.493	0	524	155	84	157	215	228	149	245	204	227	217	242	196	390	521
210.616	0	515	156	88	159	222	233	152	248	204	229	219	242	198	392	523
210.739	0	513	142	79	151	210	226	147	247	201	221	210	227	190	368	517
210.862	0	516	145	80	149	206	223	147	245	201	220	211	231	188	373	508
210.985	0	519	145	81	150	207	224	146	245	200	220	211	231	190	376	516
211.108	0	513	150	82	152	209	225	147	246	202	224	212	237	192	381	518
211.231	0	510	155	83	159	216	229	147	246	204	230	218	242	196	389	514
211.354	0	526	159	87	161	223	232	150	247	206	232	221	245	198	395	516
211.476	0	514	145	82	153	213	229	148	247	202	223	213	231	192	373	519
211.599	0	513	147	80	151	207	224	147	246	200	222	211	232	191	377	516
211.722	0	513	148	82	153	212	226	149	245	201	223	213	234	192	380	515
211.845	0	519	152	81	153	211	226	149	245	202	223	214	239	194	384	517
211.968	0	514	157	83	159	217	228	147	246	204	228	219	242	197	391	521
212.091	0	526	160	88	160	227	232	149	247	206	229	222	244	200	395	522
212.214	0	521	148	82	152	214	227	148	246	201	222	213	231	191	374	520
212.337	0	515	150	81	152	212	225	148	246	202	223	214	234	192	381	519
212.46	0	509	151	82	155	214	227	148	246	202	223	215	236	192	383	518
212.582	0	524	155	83	156	215	227	152	247	204	226	218	242	196	388	518
212.705	0	526	160	84	162	220	231	154	247	205	231	222	247	198	395	524
212.828	0	519	158	88	163	228	234	152	246	206	230	221	244	198	392	522
212.951	0	511	146	79	151	213	226	149	246	202	222	213	232	191	371	518
213.074	0	515	150	82	152	211	226	147	246	203	223	214	235	191	379	518
213.197	0	526	150	81	153	213	227	148	246	203	223	215	236	192	381	517
213.32	0	521	155	82	156	216	228	151	246	205	225	219	243	195	388	521
213.443	0	511	160	83	161	220	230	152	248	206	230	222	247	200	394	522
213.565	0	521	157	89	161	229	234	151	248	206	230	221	243	198	389	521
213.688	0	522	145	79	150	211	228	146	242	204	221	213	229	190	371	519
213.811	0	521	147	80	151	212	225	146	245	202	221	213	233	190	377	521
213.934	0	503	147	80	151	212	225	148	245	202	221	214	234	191	378	517
214.057	0	517	152	83	156	213	227	148	245	203	224	216	240	194	385	521
214.18	0	533	157	83	159	219	229	149	245	205	227	220	244	196	391	520
214.303	0	524	154	87	157	225	232	150	246	205	227	217	239	196	386	523
214.426	0	504	143	79	149	209	226	146	242	203	220	211	227	189	368	516
214.548	0	517	146	81	149	209	224	146	245	201	220	212	232	190	374	518
214.671	0	521	146	80	151	209	224	145	243	201	220	212	233	190	377	512
214.794	0	521	151	81	155	211	225	147	244	202	223	215	239	193	384	521
214.917	0	509	157	84	160	217	228	148	245	204	227	219	242	197	391	522
215.04	0	517	156	87	159	225	232	150	246	205	228	219	240	196	389	521
215.163	0	514	144	79	150	209	224	146	244	200	219	211	227	188	370	511
215.286	0	523	146	81	151	209	224	146	244	201	220	211	232	190	377	521
215.409	0	507	148	80	152	211	225	147	244	201	221	212	233	190	378	518
215.532	0	509	152	82	157	212	226	148	245	203	223	215	238	194	384	514
215.654	0	517	157	83	160	216	228	150	245	205	227	219	243	198	391	512
215.777	0	519	151	86	155	224	232	146	245	203	224	216	236	194	382	520
215.9	0	512	146	78	150	208	225	147	243	204	220	211	230	189	374	517
216.023	0	508	148	81	153	211	225	147	245	201	221	213	233	190	380	514
216.146	0	517	148	81	154	210	224	146	243	202	221	213	235	191	380	513
216.269	0	511	154	82	158	215	227	149	246	203	226	216	240	195	387	521
216.392	0	513	157	86	161	222	232	148	247	204	229	219	241	198	391	517
216.515	0	508	144	79	151	209	230	147	243	204	221	211	228	189	371	514
216.637	0	513	146	80	152	207	224	145	243	201	221	211	230	190	377	515
216.76	0	497	148	81	150	209	225	146	244	201	221	211	231	191	379	518
216.883	0	516	150	82	155	211	225	148	244	202	224	214	237	193	382	516
217.006	0	512	156	83	158	215	228	148	245	203	228	218	241	197	390	514
217.129	0	510	147	85	153	219	229	148	245	202	224	213	231	193	378	515
217.252	0	491	144	79	148	204	222	145	243	199	218	208	225	187	369	513
217.375	0	508	145	81	151	209	223	147	245	199	221	208	228	189	374	510
217.498	0	513	147	80	151	208	223	146	243	200	221	209	230	191	376	516
217.62	0	505	151	82	156	212	226	144	243	202	224	214	236	193	384	513
217.743	0	503	153	86	157	217	228	147	244	203	227	216	239	196	389	514
217.866	0	509	140	78	148	211	224	146	243	198	219	208	223	188	366	510
217.989	0	512	141	78	147	204	220	143	241	197	216	206	222	186	366	508
218.112	0	504	142	79	147	204	221	143	240	197	217	206	225	186	370	509
218.235	0	497	145	79	150	206	221	144	241	198	219	208	229	188	374	509
218.358	0	501	150	80	153	211	224	145	243	200	223	210	235	193	382	506
218.481	0	521	151	86	156	218	228	147	242	201	225	214	235	193	383	509
218.604	0	503	137	78	145	204	222	143	242	196	216	205	220	185	362	508
218.726	0	490	140	78	145	203	219	142	240	196	215	204	222	184	366	505
218.849	0	501	142	80	148	204	220	142	240	196	216	205	224	186	369	506
218.972	0	512	145	80	150	206	220	143	240	198	218	208	229	189	374	506
219.095	0	506	150	83	153	210	223	145	240	200	221	211	234	191	381	510
219.218	0	495	151	85	157	218	228	147	242	201	224	213	235	194	384	506
219.341	0	503	138	78	148	207	221	143	243	197	217	205	220	186	363	508
219.464	0	506	141	80	149	205	219	144	240	196	216	205	223	185	368	505
219.587	0	509	143	80	148	206	221	145	241	198	217	206	225	186	370	511
219.709	0	492	148	80	151	206	221	146	242	198	219	209	231	190	377	507
219.832	0	507	153	81	152	212	225	147	243	200	224	213	235	192	383	511
219.955	0	513	151	85	154	220	228	145	244	202	224	213	233	193	380	507
220.078	0	509	141	77	148	203	220	145	242	197	217	206	221	185	366	513
220.201	0	494	144	79	149	206	221	146	241	198	218	207	226	188	373	515
220.324	0	504	144	79	150	207	221	146	243	198	219	208	227	189	374	513
220.447	0	504	149	80	151	210	224	148	242	201	222	212	234	191	380	507
220.57	0	515	156	84	156	214	226	148	243	202	227	216	238	196	387	517
220.692	0	499	144	82	151	217	228	149	244	200	221	210	226	190	372	516
220.815	0	501	143	78	147	205	221	145	243	198	218	207	223	186	367	513
220.938	0	506	147	79	150	210	222	142	241	199	215	209	228	188	374	505
221.061	0	516	151	79	153	211	220	143	238	199	211	212	232	189	378	511
221.184	0	504	155	80	155	215	222	145	240	201	217	214	238	190	385	513
221.307	0	503	157	85	156	223	227	149	241	202	220	217	238	193	386	509
221.43	0	507	144	79	148	211	223	142	236	201	212	209	223	185	362	502
221.553	0	508	144	78	149	208	216	142	238	198	211	208	225	185	366	510
221.676	0	504	146	79	147	207	218	142	239	197	212	208	225	185	369	509
221.798	0	500	148	79	151	210	219	145	239	199	215	209	232	187	374	507
221.921	0	511	153	81	155	214	221	147	239	201	219	214	237	191	382	507
222.044	0	500	149	84	155	219	226	147	240	200	218	212	231	189	376	512
222.167	0	501	138	76	145	203	218	143	237	198	211	205	219	182	358	506
222.29	0	497	141	78	146	205	216	144	238	196	212	204	222	183	363	501
222.413	0	502	142	78	146	206	215	141	237	196	211	205	225	183	366	503
222.536	0	487	146	79	149	208	218	145	238	197	215	208	230	186	372	504
222.659	0	508	151	80	155	212	221	147	240	199	218	211	236	191	381	507
222.781	0	505	145	83	152	219	225	145	241	199	217	210	228	186	370	505
222.904	0	500	139	75	145	203	216	142	238	195	212	204	220	182	359	503
223.027	0	481	139	79	147	204	217	144	238	195	213	204	223	183	365	501
223.15	0	500	142	79	146	203	217	143	238	197	215	206	225	185	368	501
223.273	0	508	147	79	152	208	219	145	239	198	217	209	231	188	374	507
223.396	0	497	151	82	155	214	223	147	240	200	221	213	235	190	381	506
223.519	0	492	140	79	151	212	222	144	240	197	216	206	222	185	364	504
223.642	0	504	140	77	146	201	216	144	239	196	216	205	223	184	364	503
223.764	0	509	142	79	149	206	219	144	239	197	215	206	224	184	368	503
223.887	0	501	145	79	150	207	219	144	239	197	216	207	229	186	372	505
224.01	0	495	150	80	153	209	221	148	241	199	221	211	233	190	378	507
224.133	0	499	146	85	155	216	225	149	241	199	222	212	230	188	374	507
224.256	1	508	139	77	147	201	217	145	240	196	216	205	222	182	361	503
224.379	0	504	143	80	148	207	219	144	240	197	216	207	226	186	370	508
224.502	0	489	143	79	148	207	219	146	240	196	217	207	228	186	370	505
224.625	0	506	148	80	153	208	220	148	241	198	220	211	233	190	377	509
224.748	0	516	150	84	155	216	225	147	241	201	223	212	233	191	380	508
224.87	0	506	138	77	146	205	220	142	239	196	216	206	221	184	360	510
224.993	0	489	141	79	148	203	217	145	238	196	215	206	224	185	366	506
225.116	0	502	141	79	148	204	218	144	239	196	216	205	224	185	368	510
225.239	0	508	144	79	151	205	218	145	239	198	217	207	230	187	371	503
225.362	0	510	148	83	154	211	221	144	239	200	220	211	234	191	379	512
225.485	0	491	138	79	148	207	219	144	237	196	215	203	220	184	359	511
225.608	0	500	137	77	144	199	214	142	237	193	214	202	219	182	358	507
225.731	0	501	138	78	144	202	216	140	235	194	213	202	221	183	362	501
225.853	0	511	140	78	147	201	215	141	236	195	213	204	227	185	366	509
225.976	0	496	146	80	151	208	218	141	236	197	216	208	232	189	373	509
226.099	0	497	143	83	150	213	225	144	234	199	216	207	226	187	369	505
226.222	0	500	132	74	142	198	215	138	227	198	208	197	214	179	350	495
226.345	0	498	134	76	140	196	212	137	227	194	207	197	216	181	353	500
226.468	0	496	135	78	142	198	212	137	227	193	206	197	218	181	357	498
226.591	0	491	138	78	144	198	211	139	229	191	208	199	223	182	362	495
226.714	0	503	144	79	149	202	213	137	229	194	210	202	230	185	370	495
226.836	0	493	138	82	147	207	219	137	226	195	207	198	220	182	359	498
226.959	0	494	131	75	139	194	211	134	219	193	201	193	212	177	348	493
227.082	0	491	133	77	141	194	212	133	219	193	201	192	215	177	352	487
227.205	0	498	135	76	139	193	206	134	224	188	201	194	218	177	355	487
227.328	0	480	140	78	144	199	208	134	226	190	203	196	224	181	362	490
227.451	0	502	145	78	148	203	211	135	226	192	206	199	230	184	370	489
227.574	0	499	141	83	148	210	218	137	224	196	205	200	226	184	366	492
227.697	0	491	133	75	141	194	212	131	218	194	199	192	214	177	349	487
227.82	0	484	135	77	141	195	208	134	221	191	200	192	218	178	355	486
227.942	0	499	137	77	142	196	206	134	224	190	200	192	219	179	358	484
228.065	0	498	141	78	147	201	209	135	224	191	204	197	226	180	363	488
228.188	0	496	147	80	148	204	211	136	225	193	206	201	232	185	371	488
228.311	0	491	145	82	149	209	216	136	227	195	206	201	229	185	369	488
228.434	0	491	137	76	141	197	211	133	220	195	202	195	217	179	353	485
228.557	0	508	140	77	143	200	211	134	221	193	202	196	221	180	361	486
228.68	0	499	140	77	146	200	207	133	223	191	201	197	224	181	362	487
228.803	0	486	146	79	149	203	210	137	224	194	205	201	230	183	369	488
228.925	0	500	151	81	151	210	213	138	228	196	210	206	236	187	377	490
229.048	0	513	149	84	152	215	219	140	227	197	210	205	232	187	376	489
229.171	0	499	138	77	143	200	212	135	223	194	203	198	219	180	356	493
229.294	0	487	141	78	144	200	211	137	222	196	204	198	223	182	363	488
229.417	0	503	142	79	147	203	212	136	226	194	205	199	225	183	365	492
229.54	0	505	147	80	152	204	212	138	226	195	207	203	233	185	372	487
229.663	0	507	152	81	155	209	216	140	228	198	212	207	237	190	380	496
229.786	0	493	152	86	154	218	220	142	230	199	213	208	235	190	380	500
229.908	0	501	139	77	146	203	219	138	223	199	206	200	221	182	359	491
230.031	0	502	142	78	147	202	212	137	228	194	206	200	224	183	365	487
230.154	0	509	144	80	147	204	214	138	229	195	206	201	227	185	368	493
230.277	0	493	148	80	152	205	214	140	230	197	210	204	233	188	373	495
230.4	0	498	154	81	156	211	218	143	231	199	216	210	238	192	383	494
230.523	0	508	157	83	161	217	221	146	234	202	221	215	243	195	391	489
230.646	0	508	151	85	158	223	225	143	235	200	216	210	235	191	379	496
230.769	0	500	144	78	150	204	217	140	232	200	212	203	227	187	368	493
230.892	0	496	147	81	154	209	219	142	235	198	214	207	232	190	376	490
231.014	0	509	151	81	153	211	219	143	235	200	214	208	236	191	378	491
231.137	0	502	155	81	157	217	221	144	236	201	219	213	241	194	386	498
231.26	0	508	161	84	163	219	226	148	239	204	224	217	245	198	394	496
231.383	0	506	159	88	164	229	230	149	240	203	224	217	242	198	390	496
231.506	0	511	148	79	155	211	221	145	238	200	217	209	232	190	375	496
231.629	0	494	152	83	158	214	222	146	238	202	219	212	239	194	384	499
231.752	0	511	154	83	158	215	223	148	240	202	221	213	239	194	386	503
231.875	0	510	159	84	162	219	226	148	240	204	224	217	245	199	393	499
231.997	0	509	163	84	168	224	229	151	241	206	229	223	249	202	400	504
232.12	0	495	160	88	167	231	232	150	243	205	226	219	243	200	393	504
232.243	0	510	151	80	156	212	227	147	240	205	221	212	235	193	379	500
232.366	0	516	156	85	160	217	226	148	241	203	222	215	239	195	388	505
232.489	0	504	157	83	162	217	226	148	241	204	222	215	241	197	389	501
232.612	0	507	162	85	165	223	228	150	242	205	226	220	247	201	397	504
232.735	0	519	168	86	170	228	231	151	243	208	232	223	250	205	403	503
232.858	0	524	161	90	168	235	238	150	240	210	228	220	244	201	394	501
232.98	0	510	151	80	156	215	228	147	238	205	220	212	235	193	379	501
233.103	0	503	155	84	159	218	226	147	241	203	221	214	239	195	387	501
233.226	0	506	156	82	161	218	226	148	242	204	222	215	240	197	388	500
233.349	0	520	160	85	164	221	227	150	243	206	226	219	246	199	394	501
233.472	0	520	166	86	169	226	230	150	243	208	230	222	249	205	402	506
233.595	0	500	163	90	171	235	234	150	245	207	228	220	246	202	396	500
233.718	0	513	150	80	158	215	231	146	236	208	219	212	234	193	377	502
233.841	0	526	155	83	159	216	229	145	238	206	219	213	239	196	386	497
233.964	0	519	157	84	160	218	226	147	239	203	219	215	240	196	388	502
234.086	0	504	161	84	165	220	227	148	241	206	223	217	247	200	394	498
234.209	0	519	166	87	169	228	230	150	242	207	229	222	250	204	402	503
234.332	0	517	170	91	175	235	235	150	241	209	230	225	252	206	407	499
234.455	0	520	155	84	163	226	236	147	234	211	218	215	238	197	384	502
234.578	0	508	158	83	159	218	228	145	237	207	219	215	241	197	389	503
234.701	0	514	159	85	162	222	230	147	236	208	219	216	242	197	392	503
234.824	0	518	162	84	164	222	227	146	239	205	219	218	247	199	396	497
234.947	0	532	168	86	169	227	229	149	239	208	223	224	251	203	403	507
235.069	0	516	170	90	171	237	235	152	241	210	226	225	251	205	405	509
235.192	0	514	158	84	160	224	234	149	235	211	217	218	240	196	386	503
235.315	0	523	161	84	162	221	229	147	237	208	218	219	245	197	393	505
235.438	0	525	163	85	163	223	232	147	237	210	220	220	246	199	395	509
235.561	0	520	165	84	165	226	231	150	237	210	222	222	250	201	399	510
235.684	0	519	171	88	170	230	232	152	241	210	227	227	253	204	406	509
235.807	0	529	170	91	170	240	239	154	238	212	226	226	250	205	403	511
235.93	0	519	157	82	159	222	233	147	234	210	218	217	239	195	385	514
236.052	0	519	161	84	162	222	232	149	234	211	219	218	244	198	393	511
236.175	0	519	160	84	162	223	231	149	237	209	220	220	244	199	394	510
236.298	0	525	165	85	166	225	228	150	239	208	224	221	250	201	399	515
236.421	0	521	169	87	171	230	230	150	240	209	228	226	253	205	406	515
236.544	0	529	161	90	165	236	238	150	240	211	224	222	245	200	395	516
236.667	0	523	154	80	156	219	231	145	234	210	217	214	236	193	381	513
236.79	0	522	156	83	158	220	232	146	234	210	216	215	240	194	387	512
236.913	0	505	156	83	160	219	229	147	237	207	217	216	241	195	388	509
237.036	0	524	160	85	163	222	227	148	240	207	220	219	247	198	394	510
237.158	0	530	165	86	165	227	231	149	240	209	225	223	250	202	401	517
237.281	0	517	159	88	164	234	236	145	238	210	220	219	242	198	392	512
237.404	0	512	150	80	155	215	229	143	233	209	214	211	234	192	379	509
237.527	0	523	154	84	156	217	230	145	234	209	216	213	238	193	386	510
237.65	0	527	154	82	156	217	228	147	236	207	215	215	240	194	386	509
237.773	0	520	158	83	160	221	226	147	240	206	219	218	246	197	393	508
237.896	0	515	163	85	164	225	229	150	243	208	226	221	249	200	399	513
238.019	0	518	160	89	164	232	233	149	245	208	225	220	245	198	395	508
238.141	0	531	150	80	154	215	228	145	240	206	216	212	235	191	378	506
238.264	0	520	154	83	156	217	225	147	242	204	217	214	239	193	387	509
238.387	0	505	154	83	157	217	225	146	242	205	219	214	241	193	386	509
238.51	0	521	159	83	159	219	227	149	243	206	221	217	245	196	392	510
238.633	0	530	164	86	165	225	230	151	245	208	226	221	249	199	398	511
238.756	0	523	154	86	159	228	231	147	245	205	220	216	238	193	383	513
238.879	0	503	150	80	156	214	226	147	241	206	217	212	236	192	380	508
239.002	0	519	153	83	157	217	226	149	243	205	219	214	239	192	386	513
239.124	0	531	155	83	158	217	225	147	245	205	219	215	242	193	387	510
239.247	0	524	160	84	161	223	228	149	244	207	223	219	247	197	394	517
239.37	0	509	163	88	165	228	232	149	245	208	227	221	248	199	400	514
239.493	0	519	149	83	156	223	234	147	239	210	219	213	234	191	376	513
239.616	0	522	148	81	153	214	223	146	244	203	216	211	233	189	377	506
239.739	0	519	149	83	156	217	225	144	244	203	217	211	236	191	381	515
239.862	0	506	153	82	157	215	225	148	244	204	219	213	240	193	384	514
239.985	0	518	157	83	159	222	227	148	246	206	225	217	245	196	391	514
240.108	0	521	161	89	164	230	231	152	246	208	229	221	247	199	397	510
240.23	0	519	146	82	154	219	227	147	245	202	217	210	231	189	374	511
240.353	0	505	148	78	150	212	229	145	238	207	216	208	232	187	373	510
240.476	0	511	152	83	151	215	227	142	234	208	210	209	233	188	378	505
240.599	0	514	154	83	155	217	227	143	232	208	209	210	239	188	381	500
240.722	0	524	161	85	160	222	222	144	237	205	212	213	244	191	390	507
240.845	0	510	165	85	164	229	226	148	239	206	218	217	247	195	399	509
240.968	0	511	157	90	161	233	231	148	237	208	214	214	239	190	384	505
241.091	0	517	149	80	151	214	224	143	231	207	206	207	230	186	375	497
241.213	0	515	152	83	153	219	223	144	235	205	207	209	234	186	381	505
241.336	0	509	153	82	154	218	223	145	236	205	209	209	236	188	381	505
241.459	0	506	159	84	160	221	222	148	238	205	214	213	243	190	389	503
241.582	0	525	163	85	162	227	226	149	240	206	217	218	247	195	396	505
241.705	0	513	160	90	163	234	230	149	241	206	216	215	241	193	389	511
241.828	0	512	150	81	154	215	223	146	237	204	210	209	231	186	375	505
241.951	0	509	154	83	157	220	225	146	237	207	212	211	236	188	384	506
242.074	0	520	154	82	155	219	223	148	240	203	213	212	237	189	384	506
242.196	0	513	158	84	161	222	225	151	240	205	217	216	242	192	390	515
242.319	0	518	164	86	165	227	229	151	243	207	224	219	246	196	397	512
242.442	0	513	154	86	160	229	233	151	241	208	217	214	236	191	383	509
242.565	0	517	150	80	152	212	223	149	242	202	215	210	233	187	378	513
242.688	0	500	152	83	157	218	225	148	243	203	216	214	236	189	385	512
242.811	0	518	154	81	157	219	225	149	243	204	217	215	240	191	384	516
242.934	0	516	158	84	162	223	227	151	243	207	222	218	245	194	391	514
243.057	0	519	163	88	165	229	231	153	245	208	225	221	247	196	398	517
243.18	0	496	148	81	153	222	230	149	242	206	216	212	232	188	374	515
243.302	0	512	148	80	151	213	225	148	241	204	215	210	232	186	373	512
243.425	0	517	149	82	154	215	225	147	245	202	216	211	234	187	376	517
243.548	0	507	151	81	155	214	224	149	243	203	217	212	238	189	379	513
243.671	0	504	155	84	160	219	226	151	245	205	222	216	242	193	388	515
243.794	0	517	158	88	160	230	230	153	247	206	224	217	243	194	389	514
243.917	0	511	142	78	150	214	226	147	243	204	216	208	226	185	365	509
244.04	0	506	144	79	149	209	221	146	245	200	217	207	230	184	370	510
244.163	0	497	145	81	151	213	221	146	245	200	217	208	232	185	373	512
244.285	0	501	149	82	152	214	222	147	246	203	220	210	237	188	378	507
244.408	0	517	153	83	158	219	225	149	246	203	224	215	242	191	386	511
244.531	0	509	156	87	160	227	230	149	246	206	226	217	243	194	390	514
244.654	0	495	142	80	151	216	224	146	247	200	217	208	227	185	366	509
244.777	0	495	143	80	148	210	220	146	244	200	217	205	228	182	369	507
244.9	0	508	144	81	151	213	222	145	245	199	217	206	229	184	372	505
245.023	0	506	147	81	151	213	222	148	245	200	219	208	235	186	375	509
245.146	0	489	153	83	158	218	226	148	246	203	225	212	239	190	384	505
245.268	0	507	157	86	158	227	230	149	248	205	229	215	243	193	390	510
245.391	0	514	144	82	151	220	227	147	248	202	219	207	229	185	370	503
245.514	0	506	144	80	150	211	222	146	247	200	218	205	228	184	371	507
245.637	0	489	146	82	152	213	223	146	247	201	219	205	230	186	374	503
[truncated: 839 more rows]

## Sheet: Short_ch
	SNR :	49	53	41	39	37	37	49	48	43	42	35	38	0	0	0	0	0	0	0	0	0	0	0	0
		D780						D850						D725						D940
Time	Marker	ch16	ch17	ch18	ch19	ch20	ch21	ch16	ch17	ch18	ch19	ch20	ch21	ch16	ch17	ch18	ch19	ch20	ch21	ch16	ch17	ch18	ch19	ch20	ch21
0.24576	0	0	0	0	0	0	0	0	0	0	0	0	0	0	0	0	0	0	0	0	0	0	0	0	0
0.36864	0	84	93	25	96	110	20	79	85	31	82	95	12	1	2	-55	-1	-1	-40	0	-2	15	5	1	34
0.49152	0	82	92	27	95	110	22	78	84	31	81	94	13	1	0	-68	-1	0	-55	-1	0	14	5	0	32
0.6144	0	82	90	23	95	110	25	76	82	32	81	92	16	2	0	-71	0	-1	-63	-1	0	15	4	0	29
0.73728	0	81	90	25	94	111	26	76	82	32	81	91	18	2	0	-72	0	0	-66	-2	0	16	3	0	26
0.86016	0	81	90	24	94	109	27	76	83	33	80	93	19	2	1	-71	0	0	-66	-3	-1	16	4	0	25
0.98304	0	80	92	22	92	109	27	75	85	35	79	94	19	2	1	-66	-1	1	-66	-3	-1	18	4	0	23
1.10592	0	80	91	21	93	108	28	76	85	36	80	94	19	3	1	-68	-1	0	-66	-2	0	18	3	0	22
1.2288	0	80	91	21	91	106	31	75	84	37	79	93	19	2	1	-70	0	1	-65	-3	-1	18	4	1	23
1.35168	0	78	81	23	90	103	24	75	75	35	77	92	18	3	1	-82	0	0	-68	-3	-1	18	4	0	32
1.47456	0	79	81	26	89	104	27	75	75	37	77	92	18	3	0	-83	0	1	-69	-3	-1	20	4	1	32
1.59744	0	79	84	23	89	104	28	75	78	39	76	91	19	3	2	-80	0	0	-72	-3	-1	20	4	2	31
1.72032	0	79	87	24	90	105	29	75	82	39	77	92	19	3	1	-76	0	0	-73	-2	-2	21	3	1	31
1.8432	0	81	90	23	90	106	29	77	85	39	78	94	20	3	0	-75	0	0	-73	-3	-2	20	5	1	31
1.96608	0	79	89	23	90	105	30	75	83	39	77	93	20	2	1	-77	0	1	-75	-3	-1	20	5	1	30
2.08896	0	79	89	22	90	104	29	75	83	38	77	92	19	3	1	-75	0	0	-76	-2	-1	19	3	1	29
2.21184	0	80	90	22	90	106	29	76	85	38	78	93	18	2	1	-75	0	1	-75	-3	-1	20	4	1	29
2.33472	0	80	91	23	90	106	29	76	85	39	78	94	19	3	1	-75	0	0	-76	-2	-1	20	4	1	28
2.4576	0	80	93	23	91	106	29	78	88	39	79	95	19	3	2	-75	0	0	-77	-2	-1	20	4	0	28
2.58048	0	80	94	24	91	107	30	77	88	39	79	95	20	2	0	-75	0	1	-78	-4	-2	20	4	1	28
2.70336	0	80	89	23	90	105	28	75	85	38	77	94	18	3	1	-74	-1	0	-77	-4	-2	20	4	1	28
2.82624	0	80	89	22	90	105	28	77	85	38	78	93	20	3	1	-74	0	0	-77	-4	-1	20	4	1	29
2.94912	0	80	92	23	91	105	29	77	86	38	78	94	20	2	1	-74	0	0	-78	-4	-1	20	4	1	28
3.072	0	80	94	23	91	107	29	77	90	39	78	94	20	3	1	-74	-1	1	-77	-3	-2	20	4	1	28
3.19488	0	81	97	24	91	108	29	78	92	40	78	96	21	3	1	-75	0	0	-77	-3	-2	19	3	2	27
3.31776	0	82	97	25	91	108	30	76	92	40	79	97	21	4	2	-74	0	0	-76	-4	-2	19	4	0	27
3.44064	0	81	93	24	91	106	29	77	88	37	78	95	20	3	1	-73	0	0	-77	-3	-2	19	4	1	26
3.56352	0	80	95	23	92	106	29	77	90	38	78	95	21	3	1	-72	-1	1	-77	-3	-1	20	4	1	26
3.6864	0	81	95	24	90	107	29	76	90	38	78	95	21	3	2	-72	-1	0	-75	-4	-1	19	4	1	26
3.80928	0	81	95	25	91	108	29	77	91	39	79	96	21	3	2	-73	0	0	-75	-3	-2	19	4	0	26
3.93216	0	81	97	24	90	108	30	78	92	38	78	96	21	3	1	-73	-1	1	-75	-3	-2	19	5	1	26
4.05504	0	82	97	23	91	108	30	78	92	39	79	98	21	3	1	-74	0	1	-75	-3	-2	19	4	0	27
4.17792	0	80	93	24	91	105	29	76	87	38	78	94	20	3	1	-74	0	1	-75	-3	-1	19	5	1	28
4.3008	0	80	91	24	90	105	29	75	88	38	77	95	21	3	1	-74	0	0	-75	-3	-2	19	4	1	27
4.42368	0	80	93	24	90	105	29	76	87	38	77	95	19	3	1	-73	0	1	-75	-4	-2	18	4	1	27
4.54656	0	79	94	23	89	105	29	77	89	38	77	94	20	2	2	-73	-1	0	-75	-3	-2	20	4	1	27
4.66944	0	80	96	23	90	107	30	76	91	39	78	95	20	3	1	-72	-1	1	-75	-3	-2	18	4	0	27
4.79232	0	80	95	24	89	106	29	77	90	38	77	95	20	3	1	-72	-1	1	-76	-2	-1	19	4	1	27
4.9152	0	79	92	23	89	104	29	76	87	38	77	94	20	3	1	-72	0	1	-76	-3	-1	17	5	1	27
5.03808	0	79	93	24	89	104	29	75	89	37	77	94	20	3	2	-72	0	0	-76	-3	-2	18	4	0	26
5.16096	0	80	94	24	90	106	28	77	89	38	76	94	21	3	2	-71	0	0	-74	-3	-1	18	5	1	25
5.28384	0	80	95	23	89	106	30	77	90	38	78	94	21	3	2	-72	-1	0	-74	-3	-1	19	4	1	27
5.40672	0	80	97	24	90	107	30	77	92	38	77	96	21	3	1	-72	-1	0	-76	-3	-2	19	5	1	27
5.5296	0	79	94	24	89	105	29	75	89	38	77	95	20	3	1	-73	0	0	-75	-4	-1	19	5	0	27
5.65248	0	79	92	24	89	105	29	76	87	38	77	94	20	2	1	-71	0	0	-75	-2	-2	18	4	1	26
5.77536	0	79	93	23	89	105	29	75	89	38	77	94	21	3	1	-71	0	0	-74	-3	-2	18	4	1	26
5.89824	0	79	93	23	89	105	29	76	88	38	76	94	20	3	2	-71	0	1	-74	-3	-1	18	4	0	26
6.02112	0	79	95	23	90	107	29	76	91	38	76	95	21	3	2	-72	0	0	-74	-3	-2	18	4	0	26
6.144	0	79	96	25	89	107	29	76	92	39	77	96	21	3	1	-71	0	0	-75	-3	-1	18	5	1	27
6.26688	0	79	93	24	89	105	29	75	88	38	76	95	20	3	2	-70	0	0	-75	-3	-2	18	4	1	26
6.38976	0	79	92	23	89	105	29	75	88	37	77	94	20	3	0	-71	-1	0	-74	-3	-1	18	3	1	26
6.51264	0	79	93	23	89	106	28	75	88	38	77	95	21	2	0	-71	-1	0	-74	-3	-2	18	4	1	26
6.63552	0	79	94	23	89	106	28	75	89	38	77	95	21	2	1	-70	0	1	-72	-3	-1	18	4	1	26
6.7584	0	79	95	24	89	107	29	76	91	39	76	95	21	3	2	-72	0	1	-74	-3	-2	18	4	1	26
6.88128	0	80	95	24	89	106	29	76	90	39	77	96	20	3	2	-72	0	0	-74	-3	-1	18	4	0	26
7.00416	0	78	91	23	88	104	29	74	88	38	76	94	21	3	1	-71	0	0	-74	-3	-2	19	4	0	26
7.12704	0	78	92	23	88	105	28	75	88	38	76	95	21	3	1	-71	0	1	-73	-2	-2	18	4	1	25
7.24992	0	79	93	23	89	105	28	74	89	39	76	94	21	4	1	-71	0	0	-74	-3	-2	18	4	1	25
7.3728	0	79	93	24	88	106	29	76	90	37	77	94	20	3	1	-71	0	0	-73	-3	-1	19	4	1	26
7.49568	0	78	95	24	89	107	28	76	91	37	77	95	21	3	2	-70	0	0	-72	-3	-2	18	4	1	26
7.61856	0	78	92	23	89	104	28	74	88	38	77	95	21	2	2	-70	0	1	-73	-3	-2	19	4	0	25
7.74144	0	78	91	23	89	104	28	75	87	37	77	94	19	3	1	-71	-1	0	-74	-3	-2	18	4	1	25
7.86432	0	78	92	23	88	103	27	74	87	38	76	94	21	3	1	-71	0	0	-73	-2	-2	19	4	1	26
7.9872	0	78	93	23	88	104	29	75	88	38	76	94	21	3	2	-69	-1	1	-72	-3	-2	18	4	1	26
8.11008	0	79	93	23	88	105	28	76	89	37	76	95	20	3	2	-69	-1	1	-72	-2	-1	18	5	1	25
8.23296	0	79	93	25	88	105	29	75	90	36	76	95	21	2	2	-69	0	1	-72	-3	-1	18	4	0	25
8.35584	0	77	90	23	88	103	29	74	85	37	75	93	20	3	0	-70	0	1	-73	-3	-1	19	4	0	26
8.47872	0	78	92	23	87	103	27	74	86	37	75	94	20	3	2	-68	0	1	-72	-3	-1	17	4	1	25
8.6016	0	78	90	23	88	104	28	75	86	37	76	94	20	3	1	-68	0	0	-71	-2	0	18	4	1	25
8.72448	0	78	92	24	89	105	29	74	88	36	76	94	20	3	1	-68	0	0	-72	-2	-3	18	4	1	25
8.84736	0	79	94	22	87	106	29	74	89	37	76	94	20	3	2	-69	0	0	-71	-3	-2	18	4	1	25
8.97024	0	78	92	24	88	104	28	75	86	37	76	94	20	3	1	-69	0	1	-72	-2	-1	18	4	1	25
9.09312	0	77	90	21	88	103	27	74	85	37	76	93	20	3	2	-69	-1	1	-72	-3	-1	18	5	1	25
9.216	0	78	90	23	87	103	28	74	86	35	76	93	20	3	1	-68	0	0	-72	-3	-1	18	4	1	25
9.33888	0	78	91	22	87	104	29	74	87	37	76	93	20	3	2	-69	-2	0	-71	-3	-2	19	4	1	25
9.46176	0	79	94	23	87	104	28	75	89	37	75	93	20	2	1	-69	0	1	-70	-3	-2	18	5	1	26
9.58464	0	78	93	24	88	105	29	75	90	38	76	95	21	3	1	-69	0	0	-72	-3	-1	19	5	1	26
9.70752	0	78	90	23	87	102	28	74	87	37	75	93	19	3	2	-70	0	1	-71	-3	-1	18	4	0	25
9.8304	0	78	92	22	87	103	28	75	87	38	75	93	20	3	1	-69	0	1	-72	-2	-2	19	4	0	25
9.95328	0	78	92	23	86	103	29	75	88	37	75	93	20	3	2	-69	0	0	-71	-3	-1	18	3	0	25
10.0762	0	79	93	22	87	104	29	75	90	38	75	94	19	2	2	-69	-1	1	-71	-3	-2	18	5	1	25
10.199	0	79	95	23	88	105	29	75	90	38	75	94	20	4	2	-70	-1	1	-72	-3	-1	18	3	1	26
10.3219	0	79	93	23	86	102	28	75	88	37	75	93	20	2	1	-70	0	0	-72	-3	-1	18	4	1	25
10.4448	0	78	91	23	87	103	28	74	87	37	75	93	20	3	1	-70	0	0	-73	-3	-2	17	4	2	25
10.5677	0	77	92	24	86	102	28	75	89	37	75	93	20	2	1	-71	0	0	-72	-2	-2	18	4	0	25
10.6906	0	78	92	23	87	103	28	75	89	38	76	92	20	2	1	-71	0	1	-72	-3	-1	19	4	1	25
10.8134	0	79	94	24	87	104	28	76	90	38	76	93	21	3	1	-71	0	0	-73	-3	-2	19	4	1	26
10.9363	0	78	93	24	87	103	27	74	88	38	76	93	20	3	1	-70	0	0	-72	-3	-1	19	3	1	26
11.0592	0	77	91	23	87	101	27	74	88	38	75	93	19	3	1	-70	-1	0	-73	-3	-2	18	4	1	25
11.1821	0	79	93	23	86	102	27	75	88	37	74	92	20	3	2	-70	0	1	-73	-3	-2	18	3	1	25
11.305	0	79	92	24	86	102	28	75	89	37	75	92	20	3	1	-70	0	0	-74	-3	-2	19	4	1	26
11.4278	0	79	94	24	86	103	28	75	89	37	75	93	20	3	2	-69	0	0	-73	-3	-1	18	4	2	26
11.5507	0	79	93	23	87	103	27	75	90	37	75	93	21	3	1	-70	0	0	-73	-3	-1	18	4	0	25
11.6736	0	77	91	22	86	101	27	74	86	37	75	92	20	2	1	-71	-1	0	-74	-3	-2	18	5	1	26
11.7965	0	77	92	23	87	102	27	74	87	38	74	92	19	3	1	-69	0	1	-74	-3	-1	18	4	1	26
11.9194	0	78	91	22	87	103	27	75	88	37	74	92	20	3	1	-69	0	1	-73	-3	-1	18	4	1	26
12.0422	0	77	92	22	86	103	29	75	89	36	75	92	20	3	1	-69	0	1	-73	-2	-1	18	4	1	25
12.1651	0	78	93	24	86	103	28	75	89	37	75	93	19	3	2	-71	0	1	-74	-3	-2	18	4	0	25
12.288	0	76	89	23	86	100	28	74	86	36	75	92	19	3	1	-70	-1	0	-74	-4	-2	19	4	1	26
12.4109	0	76	90	22	86	100	27	73	86	36	74	91	20	3	2	-69	0	0	-73	-3	-1	18	4	1	25
12.5338	0	77	90	22	86	101	27	73	86	37	74	91	19	4	1	-69	0	1	-73	-2	-1	18	4	0	25
12.6566	0	78	91	22	86	101	27	74	87	36	75	92	19	2	1	-70	-1	0	-73	-3	-2	18	4	1	24
12.7795	0	78	92	22	86	102	28	74	88	38	74	92	20	3	1	-70	0	0	-73	-2	-2	19	4	0	26
12.9024	0	77	90	23	86	101	26	72	86	38	75	92	20	2	1	-69	0	0	-73	-3	-1	19	4	1	25
13.0253	0	77	89	22	85	99	27	73	84	36	73	91	18	3	1	-68	0	0	-73	-2	-2	17	4	1	24
13.1482	0	76	89	22	86	99	28	73	85	36	74	90	19	3	0	-69	0	1	-73	-3	-1	18	5	1	24
13.271	0	76	89	22	85	101	27	74	86	36	75	90	20	3	1	-68	0	1	-72	-2	-1	19	4	1	24
13.3939	0	77	90	23	85	101	28	74	87	36	75	91	20	2	0	-69	-1	1	-73	-3	-2	18	3	1	25
13.5168	0	77	92	24	86	102	28	74	88	38	74	92	20	2	1	-69	0	0	-73	-3	-1	17	4	1	26
13.6397	0	76	88	22	86	100	27	73	85	35	75	91	20	2	1	-69	0	0	-73	-2	-1	18	5	1	25
13.7626	0	77	89	22	86	100	27	73	86	36	74	90	20	3	1	-68	0	0	-73	-3	-2	18	4	1	25
13.8854	0	77	90	22	85	100	28	73	86	37	74	91	19	3	1	-68	0	1	-73	-3	-1	18	4	1	26
14.0083	0	77	90	22	86	102	28	74	86	37	74	91	19	3	1	-69	0	0	-73	-3	-1	17	4	1	25
14.1312	0	78	92	23	86	103	28	76	89	37	74	91	20	3	1	-69	0	1	-74	-3	-1	18	3	1	26
14.2541	0	78	93	22	87	102	28	74	87	37	75	92	20	3	1	-69	0	0	-74	-2	-2	18	4	0	26
14.377	0	77	89	22	86	101	28	73	86	36	75	92	20	2	1	-70	0	1	-74	-2	-1	18	3	1	25
14.4998	0	77	92	22	86	101	28	74	87	37	74	92	18	4	1	-69	0	1	-74	-3	-2	18	5	1	26
14.6227	0	76	91	24	87	101	27	73	86	37	75	92	20	2	2	-72	-1	1	-73	-2	-2	19	4	1	25
14.7456	0	77	91	23	86	101	28	74	88	37	76	92	21	3	2	-69	-1	1	-72	-2	-2	19	4	2	25
14.8685	0	78	93	23	87	104	28	75	89	38	75	92	21	3	2	-71	0	1	-73	-3	-3	19	4	1	26
14.9914	0	77	91	23	86	102	28	74	87	38	75	93	20	2	1	-71	0	1	-74	-3	-2	18	3	1	25
15.1142	0	77	89	22	86	100	27	73	86	38	75	91	20	2	1	-71	0	0	-74	-3	-1	18	5	0	26
15.2371	0	77	91	22	86	100	27	74	87	38	75	92	20	3	1	-72	-1	1	-73	-2	-1	18	4	1	26
15.36	0	77	91	23	86	100	28	74	88	38	75	91	21	3	2	-71	-1	1	-73	-2	-2	18	4	0	25
15.4829	0	78	92	21	86	101	28	75	89	38	75	92	19	3	2	-75	0	1	-73	-2	-2	19	4	0	27
15.6058	0	77	91	25	86	100	28	73	88	38	75	92	19	2	1	-79	0	0	-74	-3	-1	20	4	1	29
15.7286	0	76	88	23	85	98	29	73	84	39	74	92	19	2	1	-79	0	0	-74	-3	-2	21	4	0	28
15.8515	0	76	89	24	87	99	28	73	85	41	75	90	20	3	2	-78	0	1	-75	-2	-2	20	4	0	28
15.9744	0	77	89	23	86	98	29	73	85	40	74	89	20	3	1	-79	0	0	-75	-3	-1	21	4	1	28
16.0973	0	76	90	22	85	99	29	74	87	40	74	89	19	3	2	-79	0	0	-76	-3	-2	21	4	0	28
16.2202	0	77	92	23	85	99	30	75	89	41	75	90	20	3	1	-78	-1	0	-75	-4	-2	21	4	0	28
16.343	0	76	90	22	85	98	28	74	86	40	74	90	20	2	1	-79	-1	0	-77	-3	-2	21	4	1	27
16.4659	0	77	88	23	85	98	28	72	85	40	75	89	19	3	1	-78	0	1	-76	-3	-1	21	4	1	27
16.5888	0	76	89	21	85	98	28	73	86	40	75	89	20	2	1	-80	0	1	-76	-3	-1	22	4	1	28
16.7117	0	76	89	23	86	99	30	73	85	39	74	90	20	3	2	-82	-1	0	-77	-2	-1	22	4	0	29
16.8346	0	77	90	23	86	99	29	73	88	41	75	90	20	3	1	-82	-1	0	-76	-3	-1	22	4	0	29
16.9574	0	77	92	23	86	99	30	75	89	41	75	90	20	2	2	-82	0	1	-76	-3	-2	22	4	1	29
17.0803	0	77	88	24	86	98	28	74	85	41	74	89	20	3	1	-80	-1	0	-77	-3	-1	21	5	1	29
17.2032	0	76	89	22	86	99	28	72	87	41	74	89	20	3	2	-79	0	0	-76	-3	-1	21	5	0	28
17.3261	0	77	89	22	85	98	28	73	86	39	74	89	20	3	1	-79	0	1	-78	-3	-2	21	4	1	28
17.449	0	77	90	23	85	99	29	75	88	40	75	89	20	2	1	-79	0	1	-78	-3	-2	21	4	1	28
17.5718	0	77	92	22	85	99	29	75	89	40	75	90	20	3	2	-78	0	0	-79	-3	-1	21	4	1	28
17.6947	0	76	91	23	86	98	28	73	86	40	74	89	20	2	2	-78	-1	0	-78	-4	-1	20	4	1	28
17.8176	0	76	89	23	85	97	27	74	86	40	74	89	20	3	1	-78	0	2	-78	-3	-1	21	5	0	28
17.9405	0	76	90	22	85	97	28	74	86	40	75	89	20	2	1	-77	-1	0	-77	-2	-1	20	5	1	27
18.0634	0	76	90	24	85	98	28	74	88	40	74	89	20	3	1	-76	0	1	-77	-3	-1	20	5	1	27
18.1862	0	77	91	23	85	99	29	75	89	40	75	89	21	3	2	-75	0	0	-78	-3	-2	20	4	0	27
18.3091	0	76	91	24	84	98	28	74	88	39	74	90	20	3	2	-76	0	0	-78	-3	-1	20	5	1	27
18.432	0	75	88	22	85	96	28	73	85	38	73	88	20	2	1	-75	-1	0	-78	-4	-2	19	4	1	26
18.5549	0	77	89	23	85	97	27	73	86	38	74	89	20	3	2	-75	0	0	-79	-3	-2	18	4	1	26
18.6778	0	77	89	23	85	97	27	72	87	38	74	89	20	3	1	-74	-1	1	-76	-2	-2	20	5	0	26
18.8006	0	76	90	23	84	98	27	74	89	39	73	89	20	3	2	-73	-1	0	-77	-3	-1	20	3	1	26
18.9235	0	76	92	23	84	98	28	74	89	38	74	89	21	2	1	-73	0	0	-76	-3	-1	19	5	1	27
19.0464	0	76	88	23	83	95	28	71	84	38	74	89	19	2	1	-73	0	1	-76	-3	-1	18	4	1	27
19.1693	0	76	88	23	84	96	27	72	85	38	72	88	19	4	1	-73	0	0	-75	-2	-2	20	4	1	26
19.2922	0	75	87	23	85	96	27	73	86	36	73	87	19	2	0	-73	0	0	-75	-3	-2	19	4	0	26
19.415	0	76	89	23	83	97	27	73	86	37	72	88	20	2	0	-72	0	0	-75	-4	-1	19	4	1	26
19.5379	0	76	90	22	83	98	28	73	88	38	73	88	19	2	2	-72	0	0	-74	-2	-2	19	4	1	26
19.6608	0	76	90	23	83	96	27	72	87	38	73	88	20	4	2	-72	0	0	-74	-3	-2	19	4	1	26
19.7837	0	76	87	22	83	95	27	72	83	37	72	87	19	2	1	-70	-1	1	-75	-3	-1	19	4	1	25
19.9066	0	75	86	23	83	94	27	72	84	37	73	86	19	3	1	-70	0	0	-74	-3	-1	17	5	0	25
20.0294	0	75	87	22	83	95	27	71	85	37	71	86	19	3	1	-71	0	0	-73	-3	-2	18	3	1	24
20.1523	0	76	88	22	83	96	27	73	85	36	72	86	19	3	0	-70	0	0	-73	-3	-2	19	4	2	25
20.2752	0	76	90	23	83	96	28	73	88	37	72	87	19	3	1	-71	0	1	-73	-3	-2	18	4	1	25
20.3981	0	76	87	22	83	95	27	72	85	37	72	86	19	3	2	-70	0	0	-73	-2	-2	18	4	1	25
20.521	0	75	87	23	82	95	26	71	83	37	71	86	20	3	2	-69	0	0	-72	-3	-1	18	4	0	24
20.6438	0	74	87	22	82	94	26	71	85	37	71	85	18	2	1	-70	0	0	-71	-3	-2	17	4	0	24
20.7667	0	74	87	23	83	95	27	72	85	37	72	85	18	2	1	-70	-1	0	-72	-3	-2	18	5	0	25
20.8896	0	75	88	22	83	96	26	72	86	37	72	86	19	2	1	-69	0	1	-73	-2	-1	17	3	0	25
21.0125	0	76	89	22	83	96	27	73	86	38	72	87	19	2	0	-70	0	0	-73	-3	-1	17	4	1	26
21.1354	0	74	86	22	82	94	26	72	83	36	71	86	19	3	1	-70	0	1	-73	-3	-2	18	5	0	25
21.2582	0	75	87	22	82	95	26	72	85	37	71	86	19	3	1	-69	0	1	-73	-2	-1	17	4	1	25
21.3811	0	75	88	22	83	95	27	72	84	36	72	86	18	2	0	-70	-1	1	-73	-3	-1	18	5	0	26
21.504	0	75	90	22	82	96	27	73	86	37	72	86	19	3	1	-69	0	0	-73	-2	-2	18	4	1	26
21.6269	0	76	89	22	83	98	27	73	88	37	72	87	20	2	1	-70	0	0	-73	-3	-1	19	3	1	26
21.7498	0	75	87	23	82	96	26	73	84	38	72	87	20	2	1	-70	-1	1	-74	-3	-1	18	4	1	25
21.8726	0	75	87	22	82	95	27	71	83	36	72	86	19	2	1	-70	0	1	-74	-2	-1	18	4	1	25
21.9955	0	74	87	23	83	96	26	72	83	37	72	87	19	2	1	-69	0	0	-73	-3	-1	19	4	1	26
22.1184	0	75	88	23	83	96	27	72	85	37	72	86	19	2	1	-70	-1	0	-73	-2	-1	18	3	1	26
22.2413	0	75	89	23	83	97	27	73	86	37	72	88	19	3	1	-70	0	0	-73	-3	-2	18	4	1	26
22.3642	0	75	88	23	84	97	28	72	86	37	72	87	19	3	1	-71	-1	1	-74	-3	-2	18	4	1	26
22.487	0	74	86	21	83	94	27	72	82	37	72	87	19	3	1	-69	0	1	-74	-3	-2	18	4	0	25
22.6099	0	75	86	21	83	96	26	71	83	35	73	87	20	3	2	-69	0	1	-72	-3	-1	18	4	0	24
22.7328	0	74	86	22	84	97	26	71	83	37	72	87	19	3	1	-68	-1	1	-72	-3	-1	17	4	1	25
22.8557	0	74	87	22	85	98	28	71	84	37	73	88	19	2	1	-70	-1	0	-74	-2	-2	18	4	0	26
22.9786	0	76	88	22	84	99	28	71	85	37	74	90	19	3	1	-68	0	0	-73	-3	-1	18	4	0	26
23.1014	0	75	88	23	84	99	27	71	84	36	73	90	20	3	0	-68	0	1	-73	-3	-1	17	3	0	25
23.2243	0	74	85	21	85	98	27	71	81	36	73	89	20	2	1	-67	-1	1	-74	-2	-1	18	4	0	25
23.3472	0	74	84	21	85	99	27	71	81	34	73	89	20	3	0	-67	0	0	-72	-3	-1	18	4	1	25
23.4701	0	75	85	22	84	98	26	71	83	35	73	89	19	3	2	-67	0	0	-72	-2	-1	17	4	1	25
23.593	0	75	88	22	84	100	28	71	84	36	74	90	19	3	1	-67	-1	0	-71	-3	-2	17	4	1	25
23.7158	0	75	89	21	85	100	28	72	86	35	74	90	20	2	1	-67	0	0	-72	-2	-1	16	4	0	25
23.8387	0	74	86	23	83	98	27	71	83	35	73	89	19	3	1	-67	0	1	-73	-3	-2	17	4	0	25
23.9616	0	74	85	21	84	96	26	70	82	35	73	88	20	3	1	-66	0	1	-71	-3	-2	17	5	1	24
24.0845	0	73	85	21	84	97	27	71	82	34	72	88	19	2	1	-66	0	1	-71	-2	-1	17	4	1	24
24.2074	0	74	86	21	84	97	27	71	82	34	73	88	19	3	1	-66	0	0	-71	-2	-2	18	3	1	24
24.3302	0	74	88	22	84	99	27	71	84	36	73	88	19	3	1	-67	0	0	-71	-2	-1	18	4	1	25
24.4531	0	75	89	23	84	100	27	72	86	36	73	90	19	3	1	-67	0	0	-71	-3	-2	17	5	1	25
24.576	0	75	86	22	83	96	26	70	81	36	73	89	19	3	1	-66	0	0	-71	-2	-2	17	4	1	25
24.6989	0	74	86	22	83	96	26	70	82	35	72	87	20	1	1	-66	0	1	-71	-3	0	17	4	1	25
24.8218	0	73	86	22	84	96	27	71	83	35	72	87	19	2	1	-67	0	0	-71	-3	-1	18	4	1	25
24.9446	0	74	86	21	84	97	27	71	84	36	73	89	20	3	1	-67	-1	1	-71	-2	0	18	4	1	24
25.0675	0	74	88	22	83	99	27	71	85	36	72	88	20	3	1	-67	-1	1	-71	-3	-2	16	4	1	25
25.1904	0	74	89	23	84	98	28	72	85	36	72	89	20	2	0	-68	0	0	-71	-2	0	17	4	1	25
25.3133	0	73	86	21	83	96	26	70	82	35	72	88	20	2	2	-68	0	0	-72	-3	-1	17	4	1	24
25.4362	0	74	86	22	83	97	27	71	84	35	72	87	19	2	0	-68	0	0	-71	-2	-1	17	5	0	25
25.559	0	74	86	22	84	97	27	70	83	36	72	88	19	3	1	-67	0	1	-71	-3	-1	18	2	1	24
25.6819	0	74	88	22	83	98	27	71	84	36	73	89	20	2	2	-67	0	0	-71	-2	-1	17	5	1	25
25.8048	0	76	89	22	84	99	28	71	86	36	73	89	20	2	1	-67	0	0	-72	-3	-1	17	4	0	25
25.9277	0	74	88	22	84	98	28	71	85	34	73	90	19	3	1	-67	0	1	-73	-2	-1	18	3	0	24
26.0506	0	73	85	22	83	96	26	71	82	36	72	88	19	3	1	-67	0	0	-71	-3	-1	17	4	0	24
26.1734	0	74	86	21	83	97	27	71	82	35	72	88	20	2	1	-66	-1	0	-72	-3	-2	18	4	1	24
26.2963	0	74	86	22	84	97	26	70	82	36	73	88	20	2	1	-66	0	0	-71	-2	-1	17	4	1	24
26.4192	0	74	87	22	84	98	28	72	85	36	72	88	19	3	1	-67	0	0	-72	-2	-1	17	4	1	25
26.5421	0	76	90	23	84	100	28	72	86	36	73	89	20	3	2	-67	-1	1	-70	-2	-2	17	3	2	25
26.665	0	74	86	22	84	98	27	70	83	35	73	88	20	2	1	-67	-1	0	-72	-3	-1	18	5	0	24
26.7878	0	73	85	21	84	97	27	70	82	35	72	89	19	2	1	-67	-1	0	-72	-3	-2	17	4	0	25
26.9107	0	73	87	22	84	96	27	70	82	34	73	87	20	2	1	-67	0	1	-71	-3	-2	18	4	1	24
27.0336	0	74	86	22	84	98	26	71	84	35	73	89	19	3	0	-67	0	0	-71	-3	-1	17	3	1	24
27.1565	0	74	88	22	84	99	27	72	85	36	74	89	19	2	0	-67	0	0	-71	-3	0	18	4	0	25
27.2794	0	74	89	22	84	100	27	72	85	35	72	89	21	2	1	-67	0	0	-71	-4	-2	18	4	0	25
27.4022	0	73	85	22	83	96	27	69	81	34	72	89	19	3	2	-66	0	1	-72	-2	-1	17	4	1	25
27.5251	0	74	86	21	84	96	26	70	81	35	73	88	19	3	1	-65	-1	0	-71	-2	-1	17	4	1	24
27.648	0	74	86	21	84	96	26	71	81	35	72	88	19	3	0	-65	0	1	-70	-2	-2	18	4	0	24
27.7709	0	74	86	22	84	97	27	71	83	34	72	87	20	2	1	-66	0	0	-71	-3	-2	17	5	0	24
27.8938	0	74	87	22	84	99	28	71	84	34	73	89	20	3	1	-65	0	0	-70	-2	-1	17	4	0	24
28.0166	0	75	88	22	85	98	26	71	84	35	73	89	19	3	2	-64	-1	0	-71	-3	-1	17	5	0	24
28.1395	0	73	83	22	83	95	27	70	80	34	73	87	18	3	2	-65	0	0	-70	-2	-2	17	5	0	25
28.2624	0	74	84	21	84	95	26	70	81	34	72	87	19	2	1	-65	0	0	-70	-3	-1	17	4	1	23
28.3853	0	73	84	21	83	95	27	70	81	35	72	87	19	3	1	-65	0	0	-69	-3	-1	17	4	1	24
28.5082	0	74	85	22	83	95	27	71	82	34	72	86	19	2	1	-64	-1	0	-70	-3	-1	17	3	1	24
28.631	0	75	87	21	84	96	28	71	84	34	71	86	19	3	0	-65	0	1	-69	-3	-1	17	4	0	23
28.7539	0	74	87	22	83	96	26	71	83	35	72	87	19	3	1	-67	0	0	-69	-2	-1	17	5	1	24
28.8768	0	74	83	21	83	94	26	70	80	35	71	86	19	2	1	-65	-1	1	-69	-2	0	16	5	1	24
28.9997	0	73	84	21	83	94	26	71	81	35	72	85	18	3	2	-65	0	0	-69	-3	-1	16	5	1	24
29.1226	0	74	85	21	82	94	27	70	81	35	71	85	18	2	1	-65	0	0	-69	-3	-1	16	4	0	24
29.2454	0	75	86	22	83	96	28	71	83	35	71	86	18	3	0	-67	0	0	-69	-2	-1	18	4	1	24
29.3683	0	75	87	22	83	96	28	72	84	35	71	87	19	3	0	-65	0	1	-69	-3	-1	17	4	1	25
29.4912	0	75	87	23	82	96	27	72	84	34	72	86	19	3	1	-66	-1	0	-70	-3	-1	17	4	0	25
29.6141	0	74	84	21	82	94	26	70	80	35	71	85	19	3	0	-66	-1	1	-70	-2	-1	18	4	0	24
29.737	0	74	86	21	82	95	26	71	81	36	70	86	19	3	1	-67	0	0	-71	-2	-1	17	3	0	25
29.8598	0	74	86	22	83	95	27	70	82	35	71	86	18	3	0	-65	0	0	-71	-2	-1	16	4	1	25
29.9827	0	75	87	21	83	96	27	71	84	35	71	87	18	3	1	-66	-1	1	-70	-3	-1	17	3	0	24
30.1056	0	75	89	22	82	98	27	72	85	35	71	87	19	2	1	-66	0	0	-71	-1	-2	16	4	0	25
30.2285	0	75	86	21	83	96	26	71	82	36	71	87	19	2	1	-66	0	0	-72	-2	-1	17	3	1	24
30.3514	0	74	86	22	83	95	27	71	81	35	71	86	19	2	1	-65	0	1	-71	-3	-2	17	4	1	24
30.4742	0	75	87	21	83	95	27	70	83	36	71	86	18	3	1	-65	-1	0	-71	-2	-1	17	4	0	25
30.5971	0	75	87	22	82	96	27	71	84	35	71	87	20	2	1	-66	0	1	-72	-3	-2	16	5	1	25
30.72	0	75	89	22	83	99	28	72	85	36	72	88	19	2	1	-67	0	0	-72	-3	-1	17	4	1	25
30.8429	0	75	89	23	83	98	27	72	85	36	72	89	19	3	1	-68	0	1	-73	-3	-2	16	4	1	26
30.9658	0	74	86	21	82	95	26	70	82	36	71	87	18	3	2	-66	-1	0	-72	-2	-1	18	4	0	24
31.0886	0	74	86	22	83	96	27	71	83	35	72	86	20	3	1	-67	0	1	-71	-3	-1	18	5	1	24
31.2115	0	74	87	22	84	96	26	70	83	36	72	87	19	3	1	-67	0	0	-72	-2	-1	18	4	1	24
31.3344	0	75	88	22	83	96	27	72	84	35	71	87	19	3	1	-67	-1	0	-73	-3	-1	18	4	1	24
31.4573	0	75	89	22	83	98	27	71	86	35	72	88	19	2	1	-67	0	0	-72	-2	-1	17	4	1	25
31.5802	0	74	87	22	83	96	26	72	83	36	72	87	20	2	1	-67	0	0	-73	-3	-1	18	4	0	24
31.703	0	74	85	22	82	93	27	69	81	36	72	86	18	3	1	-68	0	0	-72	-3	-1	17	4	1	24
31.8259	0	73	86	22	83	95	26	71	82	34	71	86	20	2	0	-67	0	0	-72	-2	-1	17	3	1	24
31.9488	0	74	86	21	83	95	26	70	82	36	71	86	19	3	1	-67	0	0	-72	-2	-2	17	4	1	24
32.0717	0	74	87	22	83	95	26	70	84	35	71	87	19	2	2	-67	0	0	-71	-3	-1	18	5	1	24
32.1946	0	75	89	23	82	96	27	71	85	35	70	87	19	2	1	-68	0	0	-72	-3	-1	17	4	1	24
32.3174	0	73	85	21	83	93	27	70	81	35	72	86	18	3	1	-68	-1	1	-72	-3	-1	18	3	0	24
32.4403	0	75	84	21	82	93	25	70	81	35	72	85	19	3	1	-68	-1	1	-72	-2	-1	17	4	0	24
32.5632	0	75	84	22	83	95	25	70	81	35	71	85	19	3	0	-67	0	0	-71	-3	-1	17	4	0	24
32.6861	0	74	86	20	84	96	27	71	81	35	73	86	18	2	1	-68	0	0	-71	-3	-1	17	3	0	24
32.809	0	75	87	23	84	98	26	72	84	35	73	87	19	3	0	-67	0	0	-71	-3	-1	18	4	1	25
32.9318	0	76	89	23	84	98	27	71	84	36	73	88	20	3	1	-67	0	1	-72	-3	-1	18	4	1	24
33.0547	0	75	85	22	83	95	26	70	80	35	72	87	19	2	1	-67	0	0	-73	-3	-2	18	4	0	24
33.1776	0	74	85	21	82	95	26	70	80	35	72	85	18	3	1	-67	0	0	-72	-2	-1	18	4	1	23
33.3005	0	74	85	21	82	95	26	70	81	34	71	86	19	3	1	-67	0	1	-71	-2	0	17	4	1	23
33.4234	0	75	86	21	83	95	27	70	82	36	73	85	18	2	1	-66	-1	0	-71	-3	-1	17	4	1	24
33.5462	0	75	87	21	82	96	27	71	83	35	73	86	19	3	1	-68	0	0	-71	-2	-1	18	4	1	25
33.6691	0	76	88	23	83	95	27	72	84	35	71	86	19	3	1	-67	0	0	-72	-3	-1	18	3	0	24
33.792	0	75	85	21	82	93	26	69	81	35	71	85	18	2	2	-67	-1	0	-70	-3	-1	17	4	1	24
33.9149	0	74	85	21	81	92	25	70	82	35	70	84	18	2	2	-68	0	1	-70	-3	-1	18	4	0	25
34.0378	0	75	86	22	82	93	26	70	81	35	70	84	18	3	1	-68	0	0	-70	-2	-2	17	4	1	24
34.1606	0	74	87	21	82	93	25	71	83	35	70	84	17	3	1	-68	0	0	-71	-3	-2	17	5	0	24
34.2835	0	75	88	22	81	95	26	71	84	36	71	85	19	1	1	-68	0	0	-70	-2	-2	17	4	1	25
34.4064	0	75	89	22	82	95	26	71	85	34	72	85	19	3	1	-66	0	1	-70	-3	-2	18	5	1	24
34.5293	0	74	85	21	81	93	25	70	82	35	71	84	19	3	1	-66	0	0	-70	-2	-1	18	4	1	23
34.6522	0	74	87	22	82	94	26	71	82	36	71	85	19	3	1	-65	0	0	-70	-3	-2	18	3	1	24
34.775	0	74	86	21	82	94	26	70	82	35	71	84	19	2	1	-65	0	1	-70	-3	-1	18	4	1	24
34.8979	0	74	88	21	82	94	26	71	84	35	72	85	18	2	1	-64	0	1	-69	-2	-1	17	3	0	24
35.0208	0	75	88	22	82	96	27	73	86	34	71	87	19	3	1	-65	0	0	-71	-2	-1	16	5	0	25
35.1437	0	74	88	22	82	95	26	71	83	35	72	86	19	2	2	-66	0	1	-70	-2	-1	17	3	1	23
35.2666	0	73	85	23	82	94	25	71	82	34	72	85	19	3	2	-65	-1	0	-70	-2	0	17	4	1	23
35.3894	0	74	87	22	82	94	26	71	82	34	70	85	19	3	1	-63	-1	1	-69	-2	-2	16	4	1	23
35.5123	0	75	87	21	82	95	26	71	84	35	71	86	19	2	1	-64	-1	0	-69	-3	-2	16	4	0	24
35.6352	0	75	88	21	83	96	27	72	85	35	72	85	19	2	0	-66	0	1	-69	-2	-1	17	5	0	24
35.7581	0	76	90	22	83	97	27	73	86	36	72	87	19	2	1	-66	-1	1	-70	-2	-1	18	5	1	25
35.881	0	75	87	22	81	95	26	71	83	36	72	87	19	3	1	-67	-1	0	-71	-3	-2	17	4	0	24
36.0038	0	75	87	22	82	95	27	71	82	36	71	85	18	3	1	-67	-1	0	-70	-3	-2	17	4	1	24
36.1267	0	74	87	22	82	94	27	71	83	36	72	85	19	3	1	-67	0	0	-70	-3	-1	18	4	1	24
36.2496	0	75	87	22	82	96	26	71	85	36	70	86	19	2	1	-66	-1	0	-70	-3	-1	17	4	1	24
36.3725	0	75	90	22	82	97	26	72	86	35	72	87	19	3	2	-67	0	1	-70	-3	-2	18	4	1	25
36.4954	0	76	91	22	82	98	26	73	88	36	72	87	19	3	1	-68	-1	0	-71	-3	-2	18	4	1	25
36.6182	0	76	88	22	82	96	26	71	85	36	71	87	18	3	2	-67	-1	0	-72	-2	-1	17	4	0	24
36.7411	0	74	87	22	82	96	26	71	83	35	71	87	18	3	1	-67	0	1	-71	-3	-1	18	4	1	24
36.864	0	75	88	21	83	96	26	72	85	36	71	86	19	2	1	-68	0	0	-71	-3	-1	17	3	1	24
36.9869	0	75	89	22	82	96	27	72	85	36	72	87	18	2	0	-68	0	1	-71	-4	-1	18	4	0	25
37.1098	0	76	90	21	83	98	28	72	86	36	72	88	19	2	1	-69	0	1	-72	-2	-2	17	5	1	25
37.2326	0	75	91	22	84	98	27	73	87	36	72	89	20	2	1	-68	0	0	-71	-3	-1	17	4	0	25
37.3555	0	75	88	22	83	96	27	71	82	35	71	87	19	2	0	-68	0	0	-73	-3	-2	18	4	1	24
37.4784	0	75	88	22	83	96	25	71	85	37	72	88	18	2	2	-69	0	1	-73	-3	-2	18	4	1	25
37.6013	0	75	89	22	83	97	27	71	84	36	73	88	19	2	1	-68	0	0	-72	-3	-2	18	4	1	25
37.7242	0	75	89	23	83	98	27	72	85	36	72	89	19	2	0	-68	-1	0	-73	-3	-1	17	4	1	24
37.847	0	76	91	23	83	99	28	74	88	36	73	89	20	3	1	-69	0	0	-73	-3	-1	18	4	1	25
37.9699	0	75	88	23	84	97	26	71	85	36	73	90	19	2	1	-69	0	0	-73	-3	-2	18	4	1	24
38.0928	0	75	88	22	82	96	27	72	83	36	72	88	18	2	1	-69	0	0	-73	-2	-2	17	4	1	24
38.2157	0	75	88	21	84	96	26	71	84	36	72	88	20	3	1	-68	0	0	-72	-2	-1	17	5	1	24
38.3386	0	75	89	23	83	98	27	71	85	36	73	88	19	3	0	-68	0	0	-73	-2	-1	18	5	2	25
38.4614	0	76	90	22	83	99	27	72	86	37	72	89	19	3	2	-69	0	0	-73	-3	-1	18	4	1	24
38.5843	0	75	91	23	83	98	27	72	86	36	72	89	20	4	1	-69	-1	0	-72	-2	-1	18	3	1	24
38.7072	0	74	87	21	83	96	25	70	84	36	73	88	20	2	1	-67	0	1	-72	-3	-2	18	4	0	24
38.8301	0	75	88	22	83	98	26	71	84	37	72	88	18	3	1	-68	0	0	-72	-3	-1	18	4	1	24
38.953	1	75	88	21	83	98	27	72	85	36	73	88	19	3	0	-68	-1	0	-72	-3	-1	18	4	1	24
39.0758	0	75	89	22	84	99	27	72	85	37	73	90	19	2	2	-69	0	0	-72	-3	-1	17	4	1	25
39.1987	0	76	90	23	84	100	27	72	87	36	74	90	20	2	1	-68	-1	0	-72	-2	-2	18	4	1	25
39.3216	0	75	90	24	84	99	27	71	85	37	74	91	20	3	1	-68	0	0	-73	-3	-2	18	4	0	25
39.4445	0	74	87	20	84	97	27	72	84	37	71	89	19	2	1	-69	0	0	-73	-3	0	18	4	1	24
39.5674	0	75	88	22	84	98	27	71	84	37	73	89	19	3	1	-68	-1	0	-72	-3	-1	17	5	0	24
39.6902	0	75	88	22	84	98	27	71	84	35	73	89	19	1	0	-67	-1	0	-72	-3	-1	17	4	1	23
39.8131	0	74	89	21	84	99	28	72	86	36	73	90	20	2	2	-67	0	0	-72	-3	-1	18	4	1	24
39.936	0	76	90	23	84	101	28	73	88	37	73	90	20	2	1	-68	0	1	-74	-2	-1	18	4	1	25
40.0589	0	75	89	23	84	99	28	72	85	36	73	91	20	3	1	-69	0	0	-72	-3	-2	18	4	1	24
40.1818	0	74	87	23	84	98	27	71	84	36	73	90	19	3	0	-67	0	0	-72	-3	-1	16	4	0	25
40.3046	0	76	89	23	84	99	27	72	85	36	73	90	20	3	1	-68	0	0	-72	-3	-1	18	4	0	24
40.4275	0	74	89	22	84	100	27	72	86	37	73	90	18	2	1	-68	-1	0	-73	-3	-1	19	4	1	25
40.5504	0	76	90	23	84	101	28	72	88	37	74	91	20	2	1	-69	-1	0	-72	-3	-1	17	4	1	25
40.6733	0	76	92	22	85	102	28	73	89	36	73	92	20	3	0	-68	-1	1	-73	-3	-2	19	4	2	25
40.7962	0	75	89	23	84	100	28	72	86	37	73	92	21	3	1	-67	0	1	-73	-2	-2	18	5	1	24
40.919	0	75	88	23	84	100	27	71	86	36	74	91	19	3	1	-68	0	1	-73	-3	-2	18	4	1	24
41.0419	0	75	89	22	84	100	27	72	86	37	74	91	19	3	1	-68	-1	1	-73	-2	-1	17	4	0	24
41.1648	0	75	90	22	84	101	27	72	87	37	73	91	20	2	2	-67	0	0	-73	-2	-1	17	4	1	25
41.2877	0	75	91	22	84	102	28	73	88	37	74	92	21	3	1	-68	-1	0	-73	-2	-2	18	4	1	26
41.4106	0	76	91	23	85	102	29	73	88	37	74	94	21	3	2	-69	0	0	-74	-3	-1	18	4	0	25
41.5334	0	75	88	22	84	100	27	71	85	36	74	91	21	2	2	-68	0	0	-73	-3	-2	17	4	1	24
41.6563	0	75	89	23	85	100	27	72	85	36	74	92	20	2	1	-68	0	0	-73	-2	-2	18	4	0	25
41.7792	0	76	89	22	85	101	28	73	86	36	74	92	19	2	1	-67	0	0	-73	-3	-1	17	4	1	25
41.9021	0	75	90	23	85	101	29	73	87	36	74	92	20	3	1	-68	0	1	-74	-2	-2	17	4	1	25
42.025	0	76	92	23	86	102	28	74	89	37	74	94	21	2	1	-68	0	1	-74	-3	-1	18	3	1	24
42.1478	0	76	92	23	86	103	28	72	87	37	75	94	21	2	2	-68	0	0	-74	-4	-2	17	4	1	25
42.2707	0	75	87	23	85	100	28	72	84	36	73	93	20	3	1	-69	0	0	-74	-2	-1	17	3	1	24
42.3936	0	74	88	22	85	101	27	72	84	36	74	92	21	2	1	-68	-1	1	-73	-3	-1	18	4	1	24
42.5165	0	75	89	23	85	101	28	71	85	35	74	93	20	3	2	-67	0	1	-73	-3	-2	18	4	1	24
42.6394	0	76	90	22	86	103	29	72	86	37	74	93	21	2	2	-68	0	1	-74	-2	-1	17	4	1	24
42.7622	0	76	91	23	86	104	29	73	88	37	75	94	20	3	1	-69	0	1	-73	-3	-2	17	4	1	25
42.8851	0	75	90	23	85	102	28	72	87	37	74	95	19	3	2	-68	-1	0	-74	-3	-2	18	4	1	25
43.008	0	75	86	21	85	99	26	71	83	36	75	93	20	3	1	-68	0	0	-74	-3	-1	18	3	0	25
43.1309	0	75	87	23	86	101	27	72	84	36	75	93	20	2	1	-67	0	0	-73	-3	-1	17	4	1	24
43.2538	0	75	87	22	86	101	28	72	85	35	75	93	20	2	1	-67	-1	0	-73	-2	-1	17	4	1	24
43.3766	0	75	88	22	86	103	28	72	86	36	74	93	20	2	1	-68	-1	1	-73	-2	-1	17	4	0	25
43.4995	0	75	89	23	86	104	29	73	86	37	75	95	21	2	2	-67	0	0	-73	-2	-1	17	4	0	25
43.6224	0	75	88	23	86	103	28	72	85	36	75	94	21	3	1	-67	0	0	-74	-3	-2	17	4	0	25
43.7453	0	74	85	22	86	100	27	71	83	35	75	92	20	2	2	-67	0	0	-73	-3	0	17	3	1	24
43.8682	0	75	86	22	86	102	27	71	84	36	75	94	20	2	1	-67	0	0	-73	-3	-1	18	4	1	25
43.991	0	75	87	21	86	102	27	71	84	36	75	93	21	2	1	-66	0	0	-72	-3	-1	18	5	1	24
44.1139	0	75	88	22	87	104	29	72	86	36	76	94	20	2	2	-68	0	1	-73	-2	-1	17	4	1	25
44.2368	0	75	90	22	86	104	28	72	86	36	75	95	20	3	1	-68	0	1	-73	-2	-1	17	5	2	25
44.3597	0	75	88	23	87	103	28	71	85	36	75	94	20	2	2	-68	-1	0	-73	-2	-1	17	5	1	24
44.4826	0	75	86	21	86	101	28	70	83	35	74	93	20	3	1	-68	0	1	-73	-3	-1	18	4	1	24
44.6054	0	75	87	21	86	101	28	71	84	35	75	93	20	3	2	-66	0	1	-72	-3	-1	18	4	1	24
44.7283	0	75	87	21	86	101	28	71	83	36	75	93	19	3	1	-68	0	1	-72	-3	-2	17	4	1	24
44.8512	0	75	88	21	86	102	29	72	86	36	74	93	19	2	1	-67	-1	0	-73	-2	-1	17	4	1	25
44.9741	0	76	89	23	86	104	29	73	88	36	75	94	20	2	1	-67	0	0	-72	-2	-2	17	5	1	25
45.097	0	76	90	22	85	104	28	73	87	37	75	95	21	2	0	-68	0	1	-73	-3	-2	17	5	0	25
45.2198	0	74	87	22	87	100	28	71	83	35	75	94	20	3	1	-67	0	0	-73	-3	-1	17	4	1	25
45.3427	0	75	87	23	85	102	28	71	85	35	74	93	19	3	2	-69	0	1	-73	-2	-1	18	3	0	24
45.4656	0	75	88	21	86	102	29	72	85	36	75	94	20	2	2	-68	0	0	-74	-3	-2	18	4	0	25
45.5885	0	76	88	22	86	103	28	72	86	36	75	94	19	2	2	-68	0	1	-73	-3	-2	18	4	1	25
45.7114	0	76	89	23	87	104	29	72	87	37	75	94	20	3	0	-69	0	0	-75	-3	-1	18	3	1	25
45.8342	0	75	90	23	86	103	28	72	87	38	75	94	20	3	1	-69	-1	0	-74	-3	-1	17	3	1	25
45.9571	0	74	86	21	85	101	28	71	83	36	75	94	21	2	1	-67	0	1	-74	-3	-1	18	4	1	25
46.08	0	75	88	22	86	102	28	72	85	37	75	93	20	3	2	-68	0	0	-74	-3	-1	17	4	1	25
46.2029	0	75	88	22	86	102	28	72	85	36	74	93	20	3	1	-69	0	1	-74	-2	-2	17	4	1	26
46.3258	0	74	89	22	86	104	28	73	87	37	75	95	20	2	2	-69	0	0	-75	-3	-1	18	4	1	26
46.4486	0	76	90	23	86	105	29	73	89	38	75	95	21	3	1	-69	0	0	-74	-2	-2	18	4	1	25
46.5715	0	76	89	23	85	103	28	72	86	37	74	95	21	2	0	-68	-1	1	-75	-3	-1	19	4	1	25
46.6944	0	74	86	22	86	101	28	72	83	35	74	93	19	3	1	-69	0	0	-75	-3	-1	17	4	1	25
46.8173	0	74	87	22	85	101	28	72	85	37	74	94	20	3	1	-68	0	0	-75	-3	-2	17	4	0	25
46.9402	0	74	86	22	86	102	28	72	86	36	75	94	20	3	2	-68	0	1	-74	-3	-1	17	4	1	25
47.063	0	75	89	22	86	104	29	72	86	36	74	93	20	2	1	-67	0	1	-75	-1	-2	18	4	1	25
47.1859	0	77	90	23	86	105	29	73	89	37	75	95	22	2	1	-68	0	0	-75	-3	-1	18	4	1	25
47.3088	0	75	88	22	86	102	27	72	84	36	74	95	20	1	1	-68	-1	1	-75	-2	-2	17	3	1	24
47.4317	0	75	86	22	86	101	27	71	83	36	75	93	20	3	1	-67	0	0	-74	-2	-1	17	4	1	24
47.5546	0	74	87	21	86	100	27	72	84	35	74	92	20	3	2	-68	-1	0	-74	-2	-1	18	4	1	23
47.6774	0	74	86	21	86	101	28	72	84	36	74	93	20	3	1	-67	0	0	-74	-3	-1	17	4	1	24
47.8003	0	75	88	22	85	104	29	72	86	37	74	94	19	2	1	-67	-1	1	-73	-3	-1	17	4	1	24
47.9232	0	75	89	23	86	103	29	72	88	36	75	94	20	2	1	-66	-1	0	-74	-3	-2	17	4	1	25
48.0461	0	75	88	22	85	102	27	71	86	36	74	94	20	2	2	-68	-1	0	-74	-3	-2	18	4	0	24
48.169	0	75	85	22	85	101	27	70	82	35	73	92	20	3	2	-67	-1	1	-74	-2	-2	16	5	1	23
48.2918	0	74	86	21	85	101	27	71	83	35	75	92	20	3	1	-68	0	0	-73	-3	-1	17	4	1	24
48.4147	0	75	87	21	86	101	27	71	83	36	74	92	19	3	2	-67	0	1	-72	-2	-1	18	5	0	24
48.5376	0	75	89	22	86	102	28	71	85	36	75	93	20	3	2	-66	0	1	-73	-3	-2	18	4	0	25
48.6605	0	75	89	22	86	104	28	73	87	36	74	94	21	2	1	-67	-1	0	-74	-2	-2	18	4	0	25
48.7834	0	75	89	23	86	103	28	71	86	36	74	94	21	3	1	-67	0	1	-73	-2	-1	18	4	1	24
48.9062	0	74	85	21	86	100	27	71	83	35	74	93	19	3	1	-67	0	1	-73	-3	-2	18	3	1	24
49.0291	0	74	86	22	85	101	28	71	83	36	75	93	20	4	2	-67	-1	1	-74	-2	-1	18	4	1	24
49.152	0	75	88	21	85	101	28	71	84	36	74	93	20	2	1	-67	0	0	-73	-3	-2	16	4	1	24
49.2749	0	74	88	22	86	102	28	72	85	36	75	94	21	2	1	-67	0	0	-73	-3	-1	17	4	1	24
49.3978	0	74	89	21	86	105	29	73	87	37	75	94	20	3	2	-67	0	1	-73	-2	-2	16	4	1	25
49.5206	0	76	89	22	86	104	28	72	86	36	75	95	20	1	2	-67	-1	1	-74	-2	-1	17	4	1	24
49.6435	0	74	85	22	87	101	28	71	83	35	75	94	19	2	1	-67	-1	0	-73	-2	-2	19	3	0	24
49.7664	0	75	86	21	86	102	28	71	85	37	75	94	20	3	1	-66	-1	1	-73	-3	-1	17	4	1	24
49.8893	0	75	86	22	87	103	28	71	84	35	75	94	20	3	1	-68	-1	0	-73	-3	-2	17	4	1	25
50.0122	0	75	88	22	86	104	28	71	86	36	75	95	20	2	1	-67	0	1	-74	-3	-2	18	5	1	25
50.135	0	76	89	22	86	105	28	72	88	37	75	95	21	3	0	-68	0	0	-74	-3	-1	17	4	0	26
50.2579	0	74	87	23	86	102	28	71	84	37	75	94	21	2	0	-66	0	0	-74	-2	-1	17	4	1	24
50.3808	0	74	86	21	86	103	27	70	83	34	74	94	20	3	1	-67	0	0	-74	-3	-2	17	4	1	24
50.5037	0	73	86	22	86	102	28	72	83	36	75	94	19	2	1	-66	0	0	-74	-2	0	17	5	1	23
50.6266	0	74	87	22	86	103	28	71	83	35	75	94	19	3	1	-67	0	0	-73	-3	-2	17	4	1	25
50.7494	0	74	88	22	86	105	29	72	85	35	75	95	20	3	0	-67	-1	1	-73	-3	-1	17	4	2	25
50.8723	0	75	89	23	87	105	29	72	87	36	75	96	21	3	2	-67	0	0	-73	-3	-1	18	4	0	25
50.9952	0	75	86	21	85	101	28	71	83	36	75	96	21	2	2	-66	0	1	-73	-3	-1	17	4	1	24
51.1181	0	74	85	21	86	101	27	71	81	35	75	93	20	2	1	-67	0	2	-72	-3	-2	17	4	1	23
51.241	0	74	85	21	86	102	28	71	83	35	75	93	19	2	0	-64	-1	0	-73	-3	-1	16	5	0	24
51.3638	0	74	86	21	86	103	28	71	84	35	75	94	20	2	1	-66	0	0	-72	-3	-2	18	4	1	23
51.4867	0	74	88	21	86	104	28	72	85	35	74	95	19	1	0	-67	0	1	-73	-2	-1	17	4	1	25
51.6096	0	76	89	22	87	105	28	72	86	36	76	95	20	2	0	-68	0	1	-73	-2	-2	16	4	1	24
51.7325	0	74	85	21	86	102	27	71	82	36	75	94	19	3	1	-65	-1	1	-72	-3	0	17	5	0	25
51.8554	0	74	85	20	86	101	27	71	81	35	75	92	19	3	0	-65	-1	1	-73	-2	-2	16	4	1	24
51.9782	0	73	85	20	86	101	28	71	81	34	74	92	20	3	1	-66	0	0	-72	-2	-1	16	4	1	24
52.1011	0	74	85	20	85	101	27	71	82	35	75	92	19	2	1	-65	0	0	-72	-2	-1	16	4	1	24
52.224	0	74	86	21	86	103	27	71	84	35	74	93	20	2	1	-64	0	0	-72	-3	-1	17	4	1	25
52.3469	0	74	88	22	86	103	29	72	85	36	75	95	20	2	1	-65	0	0	-73	-2	-1	17	5	0	23
52.4698	0	73	85	21	86	101	26	71	82	35	75	94	20	3	0	-65	-1	1	-73	-3	-1	16	4	1	24
52.5926	0	74	84	21	85	100	27	70	81	35	74	93	19	3	1	-64	0	0	-72	-3	-1	17	3	0	24
52.7155	0	74	85	21	85	102	28	71	81	35	75	92	19	3	1	-63	0	0	-72	-2	-1	16	4	0	24
52.8384	0	74	85	21	85	101	28	71	83	34	74	93	20	2	1	-65	0	1	-72	-3	-1	17	3	1	24
52.9613	0	75	86	21	86	102	28	71	83	34	74	93	19	2	0	-64	0	0	-73	-3	-1	17	4	1	24
53.0842	0	75	88	22	86	104	27	72	86	36	75	93	20	3	1	-66	0	0	-73	-2	-1	17	4	1	25
53.207	0	74	86	23	85	100	27	71	82	35	75	93	21	3	1	-65	-1	0	-72	-3	-1	16	4	0	23
53.3299	0	74	84	21	85	99	27	71	81	34	74	92	19	3	0	-66	-1	0	-72	-3	-1	16	4	1	23
53.4528	0	74	86	21	85	100	28	70	82	35	73	91	20	2	1	-65	0	0	-72	-3	-1	17	4	1	23
53.5757	0	74	85	21	85	101	28	71	82	34	74	91	20	3	1	-65	-1	1	-71	-2	-2	17	5	1	24
53.6986	0	74	86	22	85	102	28	71	83	34	74	93	20	3	1	-65	-1	0	-72	-2	-2	17	4	0	23
53.8214	0	75	86	22	85	103	28	71	85	35	75	93	20	3	1	-66	0	1	-73	-3	-1	18	4	1	24
53.9443	0	74	84	21	84	99	27	71	82	34	74	92	20	2	1	-65	-1	0	-72	-2	-1	17	3	1	23
54.0672	0	73	85	20	86	100	27	70	81	35	73	92	19	2	1	-64	0	0	-72	-2	-2	17	4	0	24
54.1901	0	74	85	21	85	101	27	70	82	35	74	91	19	2	0	-64	0	0	-72	-3	0	17	4	1	24
54.313	0	74	86	21	85	102	27	71	83	35	74	92	20	2	2	-65	-1	0	-72	-3	-1	16	4	2	23
54.4358	0	75	87	22	85	103	28	72	85	36	74	93	20	2	1	-66	0	0	-72	-3	-2	17	3	1	24
54.5587	0	74	88	22	87	104	28	71	85	36	75	94	20	2	1	-65	0	0	-72	-2	-1	17	4	1	24
54.6816	0	74	83	22	85	100	27	71	80	34	73	93	20	3	1	-64	0	0	-72	-3	-1	16	4	0	23
54.8045	0	74	84	22	86	101	27	70	81	35	75	92	18	2	1	-64	0	0	-71	-3	-1	16	4	0	23
54.9274	0	73	84	21	86	101	28	70	81	34	74	92	19	2	0	-64	-1	0	-72	-2	0	16	3	1	24
55.0502	0	74	85	21	86	101	28	71	82	35	74	93	20	3	0	-64	0	0	-71	-2	-1	16	5	0	23
55.1731	0	75	86	22	85	103	28	71	84	35	74	93	20	2	1	-64	0	0	-71	-2	-1	17	3	1	24
55.296	0	75	87	23	87	102	28	71	84	36	75	93	20	3	2	-64	0	0	-72	-3	-1	16	4	1	24
55.4189	0	74	83	21	86	100	27	70	80	34	75	92	19	2	1	-64	0	0	-71	-2	-1	16	4	1	23
55.5418	0	73	84	21	85	100	27	70	79	34	75	92	19	3	2	-63	0	1	-70	-3	-1	17	3	1	23
55.6646	0	73	83	20	86	100	27	70	80	33	74	92	19	3	1	-64	0	0	-70	-3	-1	16	5	1	24
55.7875	0	73	84	22	86	102	28	70	81	34	75	92	19	3	1	-64	-1	0	-71	-3	-1	16	4	1	24
55.9104	0	74	85	21	87	103	28	71	83	35	75	92	20	2	2	-63	0	0	-72	-2	-2	17	4	0	24
56.0333	0	75	86	22	86	104	28	72	82	34	75	94	20	4	2	-63	-1	0	-71	-3	-1	16	5	0	24
56.1562	0	73	82	21	86	100	27	69	79	33	74	93	20	2	1	-63	0	0	-71	-3	-1	16	5	0	22
56.279	0	73	83	20	86	101	28	69	79	33	73	92	20	3	1	-62	0	1	-71	-2	-1	17	3	1	23
56.4019	0	72	84	20	86	100	27	70	79	33	75	91	19	3	1	-62	0	1	-70	-3	-2	16	4	1	23
56.5248	0	73	84	20	87	102	27	70	79	33	74	92	19	1	1	-61	-1	1	-70	-3	-1	15	4	1	24
56.6477	0	73	85	21	86	102	27	70	82	34	75	92	21	2	0	-62	-1	1	-70	-3	-1	15	4	0	22
56.7706	0	74	85	22	87	102	28	70	82	34	75	94	20	2	1	-63	0	1	-69	-2	-1	16	4	1	23
56.8934	0	73	82	22	86	99	25	69	79	34	74	92	19	2	2	-63	0	1	-70	-2	-2	16	4	0	23
57.0163	0	73	83	21	86	100	27	69	79	34	73	90	19	3	1	-62	-1	1	-69	-3	-1	16	4	1	23
57.1392	0	73	83	20	86	100	27	69	80	33	73	90	18	2	1	-62	0	1	-69	-2	-1	16	5	1	23
57.2621	0	73	84	20	86	100	27	69	80	34	74	92	19	3	1	-63	0	0	-70	-3	-1	16	3	0	24
57.385	0	74	85	21	86	103	27	71	84	35	74	92	19	3	1	-63	-1	1	-70	-2	-1	16	4	1	23
57.5078	0	74	85	20	85	101	28	71	82	33	74	92	20	3	1	-62	0	0	-70	-3	-1	16	4	1	23
57.6307	0	72	83	20	86	99	26	69	79	33	74	91	18	3	1	-64	0	1	-70	-3	-1	16	4	1	23
57.7536	0	73	84	21	85	99	27	70	81	34	74	91	19	3	2	-63	-1	1	-70	-2	-2	17	4	1	24
57.8765	0	73	84	21	85	100	28	71	80	34	74	91	19	3	1	-63	0	0	-69	-2	-1	16	5	1	23
57.9994	0	75	85	20	86	101	27	71	82	34	74	91	19	2	1	-64	0	0	-69	-3	-2	16	4	0	24
58.1222	0	76	87	21	85	102	28	71	84	35	73	92	19	3	1	-64	0	0	-71	-2	-1	16	4	1	24
58.2451	0	74	84	21	85	99	26	69	80	33	73	91	18	3	1	-64	-1	0	-70	-2	-1	17	3	0	23
58.368	0	73	83	20	85	98	27	70	80	34	73	90	19	2	1	-63	0	1	-70	-3	-1	16	4	1	23
58.4909	0	73	85	21	84	100	27	70	81	33	74	90	19	3	0	-63	0	0	-69	-3	-1	17	4	0	23
58.6138	0	73	85	20	85	100	27	70	82	34	74	91	19	2	1	-64	-1	0	-70	-2	-2	17	4	1	23
58.7366	0	74	86	22	85	101	27	71	83	34	73	91	19	3	1	-63	0	1	-71	-2	0	16	4	1	24
58.8595	0	73	85	22	84	99	26	70	81	35	74	91	19	2	0	-62	0	1	-70	-2	-1	16	4	0	22
58.9824	0	73	82	20	84	97	26	70	80	32	73	90	19	3	1	-62	0	1	-69	-3	-1	17	4	0	23
59.1053	0	73	83	21	84	97	26	70	80	33	72	89	19	3	2	-61	0	1	-69	-2	-2	15	5	1	23
59.2282	0	73	83	20	84	97	26	70	80	33	71	89	18	2	1	-61	-1	1	-69	-2	-1	15	3	0	23
59.351	0	75	84	21	83	99	26	71	81	32	73	89	18	2	1	-62	0	0	-70	-3	-1	15	4	0	23
59.4739	0	74	85	21	85	99	26	71	81	33	73	90	18	3	2	-63	0	0	-70	-3	-1	15	4	1	24
59.5968	0	73	82	21	84	95	25	70	78	33	72	89	19	2	1	-61	0	0	-70	-3	-1	15	4	0	23
59.7197	0	73	80	20	83	95	25	69	78	33	71	87	18	2	1	-61	0	1	-69	-2	-2	15	3	0	22
59.8426	0	72	82	20	82	95	25	69	77	32	72	86	18	3	2	-60	0	0	-68	-3	-1	15	4	0	22
59.9654	0	72	82	20	83	96	26	69	78	32	72	87	18	3	1	-60	-1	0	-68	-3	-1	16	4	1	22
60.0883	0	73	82	20	83	97	27	70	80	32	72	87	18	2	0	-60	0	0	-67	-2	-1	16	5	1	23
60.2112	0	73	84	20	84	97	26	69	80	32	72	88	18	2	1	-61	0	0	-69	-3	-1	16	4	1	22
60.3341	0	73	80	21	82	94	24	69	76	31	70	87	18	2	1	-60	0	0	-67	-3	-1	16	4	1	22
60.457	0	72	80	20	82	94	25	68	76	31	71	86	17	2	0	-59	0	1	-67	-2	-1	16	4	0	22
60.5798	0	72	81	20	84	94	25	69	75	31	71	85	18	2	0	-60	-1	0	-67	-3	-1	15	4	1	22
60.7027	0	72	81	20	82	95	26	69	78	32	72	86	18	2	1	-60	0	1	-66	-2	0	16	4	1	22
60.8256	0	73	82	20	84	97	26	69	79	33	72	86	18	2	0	-59	0	1	-67	-3	0	16	4	0	23
60.9485	0	73	84	21	83	97	26	70	80	33	71	87	18	4	2	-59	0	0	-67	-3	-1	16	4	1	22
61.0714	0	72	80	20	83	95	25	68	76	31	71	86	18	2	1	-59	-1	0	-68	-3	0	16	4	1	22
61.1942	0	71	80	20	83	94	26	68	76	32	71	86	17	3	1	-59	-1	0	-67	-2	-1	16	4	1	22
61.3171	0	71	81	20	83	94	25	69	77	31	72	86	18	2	1	-59	-1	1	-66	-2	-2	15	5	1	22
61.44	0	72	82	20	82	97	25	68	77	32	72	86	18	2	1	-59	-1	0	-66	-3	-1	15	4	1	23
61.5629	0	73	84	21	83	97	27	68	81	33	71	87	18	3	1	-60	0	0	-67	-2	-2	15	4	0	22
61.6858	0	73	85	20	83	98	26	70	81	32	71	87	18	2	0	-61	-1	0	-68	-2	-2	15	4	1	23
61.8086	0	73	82	20	83	95	26	69	77	32	71	85	18	2	1	-60	0	0	-67	-3	0	16	4	1	22
61.9315	0	73	81	19	83	95	26	69	78	34	71	86	17	3	1	-61	0	1	-66	-3	-1	15	5	0	21
62.0544	0	72	82	20	83	95	26	69	78	32	71	86	18	3	0	-60	0	1	-68	-2	-1	15	4	1	23
62.1773	0	73	83	20	82	96	26	69	80	32	71	86	18	2	1	-59	-1	1	-68	-2	-1	16	5	1	22
62.3002	0	73	84	21	83	98	26	70	81	33	72	87	17	3	0	-61	0	0	-68	-3	0	16	4	1	23
62.423	0	74	84	20	82	97	26	70	81	32	71	88	19	3	1	-62	0	0	-69	-2	-1	16	4	1	23
62.5459	0	72	82	21	83	95	25	69	78	32	71	86	18	3	0	-61	-1	0	-68	-2	-1	16	4	1	23
62.6688	0	73	83	20	83	96	26	69	79	33	71	86	18	3	2	-61	-1	0	-68	-2	-1	16	4	1	23
62.7917	0	72	82	20	83	97	25	69	79	34	71	86	17	3	0	-62	-1	1	-68	-2	-2	16	4	1	23
62.9146	0	73	84	20	82	97	26	70	81	33	71	87	18	2	0	-62	0	1	-69	-3	-1	17	3	1	24
63.0374	0	73	85	20	83	99	26	71	83	34	72	87	19	3	1	-62	0	1	-69	-2	-1	17	4	1	24
63.1603	0	73	84	22	82	97	25	69	80	32	72	87	19	2	1	-62	0	0	-70	-3	-1	16	5	1	23
63.2832	0	73	82	21	83	96	26	69	78	32	71	86	18	3	1	-60	-1	0	-68	-2	0	15	4	1	23
63.4061	0	73	82	19	84	96	25	69	79	32	72	87	18	3	0	-62	0	0	-68	-3	0	16	4	1	23
63.529	0	72	83	20	84	97	27	69	79	32	72	87	17	2	1	-62	0	0	-68	-3	-1	16	4	1	24
63.6518	0	73	84	21	84	100	27	70	81	33	73	88	19	2	0	-61	0	0	-69	-3	0	16	4	1	24
63.7747	0	74	85	21	85	102	28	70	82	33	73	90	19	3	1	-61	-1	1	-69	-2	0	16	5	0	23
63.8976	0	72	82	21	85	98	26	69	78	31	73	89	18	3	1	-62	0	1	-69	-2	-1	15	4	0	23
64.0205	0	73	82	20	84	98	26	69	77	33	73	88	18	2	0	-61	0	0	-69	-3	0	15	4	1	22
64.1434	0	73	82	20	85	98	26	70	78	32	72	88	19	2	1	-60	0	1	-69	-3	-1	15	4	0	23
64.2662	0	72	83	20	85	99	26	70	79	33	72	89	19	2	1	-61	-1	0	-68	-3	0	15	4	1	22
64.3891	0	73	84	21	85	101	28	70	80	32	73	90	19	2	1	-62	0	1	-69	-2	-1	16	4	1	23
64.512	0	74	85	21	85	101	27	70	82	34	73	90	19	2	1	-62	0	0	-69	-2	-2	15	3	1	23
64.6349	0	72	83	21	84	98	26	69	79	33	73	89	19	2	0	-61	-1	0	-68	-2	-1	17	4	1	23
64.7578	0	72	82	20	85	98	26	68	78	32	74	89	19	3	1	-61	0	0	-69	-3	-1	16	3	1	23
64.8806	0	73	82	21	85	98	26	69	78	32	73	89	19	2	1	-61	0	1	-69	-2	-1	15	4	1	22
65.0035	0	73	83	20	84	99	26	69	79	32	73	89	19	4	1	-61	-1	0	-68	-3	0	15	4	1	22
65.1264	11	73	85	21	85	100	27	70	81	33	73	89	19	2	0	-60	0	0	-68	-3	-1	15	4	1	23
65.2493	0	73	86	22	85	101	26	71	83	33	74	91	20	2	1	-62	-1	0	-69	-2	-1	16	4	0	23
65.3722	0	72	84	21	84	99	27	69	80	33	74	89	19	3	1	-61	0	0	-69	-2	-1	15	4	0	23
65.495	0	74	82	20	85	98	26	69	79	32	73	89	18	2	1	-61	-1	0	-69	-3	-2	16	4	0	22
65.6179	0	73	83	20	84	99	26	69	79	33	72	90	19	2	1	-61	0	0	-69	-3	-2	16	4	1	22
65.7408	0	74	84	19	84	99	27	69	81	33	72	89	18	3	1	-61	0	1	-69	-2	-1	16	4	0	23
65.8637	0	74	86	21	84	100	27	70	82	33	73	90	19	2	1	-62	-1	0	-70	-2	0	16	3	1	24
65.9866	0	73	86	22	85	101	27	71	83	34	73	91	20	2	0	-63	0	0	-69	-3	0	15	4	0	24
66.1094	0	73	83	20	85	98	26	69	80	33	73	89	19	2	1	-62	0	0	-69	-3	-2	16	4	1	24
66.2323	0	73	83	21	84	99	26	70	80	32	72	90	18	3	1	-62	0	0	-69	-2	-1	16	5	1	23
66.3552	0	73	84	21	84	99	27	70	80	33	72	88	18	2	1	-62	0	1	-69	-3	-1	15	4	1	22
66.4781	0	74	85	20	85	101	27	70	81	34	73	89	19	2	1	-61	0	1	-69	-3	-1	16	4	0	24
66.601	0	74	86	21	84	101	28	70	83	34	73	90	19	3	2	-62	0	1	-70	-1	-1	17	4	1	24
66.7238	0	74	87	22	85	101	27	70	81	34	73	91	19	2	1	-62	0	0	-69	-2	-1	16	4	1	23
66.8467	0	73	83	20	84	99	26	69	80	33	73	90	18	3	0	-62	0	1	-71	-3	-1	16	4	1	22
66.9696	0	73	84	21	85	99	26	70	80	33	73	90	19	3	1	-62	0	0	-69	-3	-1	16	4	1	23
67.0925	0	74	84	21	85	100	27	70	80	33	73	90	19	2	0	-62	-1	0	-68	-3	-1	16	4	1	23
67.2154	0	73	84	22	85	101	28	70	82	34	73	91	19	2	0	-62	0	0	-70	-3	-1	16	4	1	23
67.3382	0	74	86	22	85	102	28	71	84	34	74	92	19	3	1	-63	0	0	-71	-2	-1	16	4	0	24
67.4611	0	73	85	21	85	99	26	70	80	33	74	91	20	2	0	-61	-1	0	-70	-3	-2	16	4	0	23
67.584	0	73	82	20	85	99	27	69	79	32	73	90	19	2	0	-63	0	0	-69	-2	-2	16	5	1	22
67.7069	0	73	83	19	85	100	27	70	79	32	74	91	19	2	1	-61	0	1	-70	-2	-1	16	4	1	23
67.8298	0	74	84	21	85	101	27	68	80	33	74	91	19	2	0	-62	0	0	-69	-3	-1	16	4	1	23
67.9526	0	73	85	21	86	101	28	70	81	33	74	92	20	2	0	-61	0	0	-70	-3	-1	16	5	0	24
68.0755	0	74	86	21	87	104	28	70	82	34	74	93	19	3	1	-62	0	1	-70	-2	-1	16	4	1	23
68.1984	0	72	81	21	86	101	26	69	78	32	74	91	19	3	1	-62	0	0	-70	-2	-1	16	4	1	22
68.3213	0	72	82	21	87	101	26	69	77	32	74	91	20	2	1	-62	0	0	-70	-3	-2	16	4	1	22
68.4442	0	72	83	20	86	101	27	69	78	32	75	90	20	3	2	-60	-1	1	-69	-2	-1	15	4	0	23
68.567	0	72	83	20	87	102	27	70	79	33	74	92	19	2	1	-61	0	0	-69	-2	-1	16	4	1	23
68.6899	0	74	84	20	87	103	28	70	81	33	74	93	19	2	0	-62	0	0	-70	-2	-1	15	4	1	24
68.8128	0	74	86	21	87	104	28	71	82	33	75	94	20	2	1	-62	-1	1	-69	-2	-1	15	4	1	23
68.9357	0	72	82	21	86	101	27	69	78	33	74	92	20	3	1	-61	0	1	-69	-3	-1	14	4	1	23
69.0586	0	72	82	20	86	99	26	69	77	32	74	91	19	2	2	-60	-1	1	-69	-3	-1	15	4	1	22
69.1814	0	73	82	20	86	101	27	69	78	33	74	91	19	3	1	-60	0	1	-69	-2	-1	16	4	1	23
69.3043	0	72	83	20	85	102	28	70	79	33	75	91	20	2	1	-61	0	1	-68	-2	-1	16	4	2	22
69.4272	0	73	84	21	85	102	29	70	81	33	74	92	19	2	2	-61	0	1	-68	-2	-1	15	4	0	23
69.5501	0	74	86	22	86	103	27	70	83	32	73	93	20	3	1	-62	0	1	-69	-1	-1	17	4	1	24
69.673	0	72	82	20	88	100	27	68	77	33	73	92	19	2	1	-61	0	0	-69	-3	0	15	4	1	23
69.7958	0	72	82	19	86	101	26	69	77	32	74	92	19	2	1	-62	-1	1	-68	-2	-2	16	4	1	23
69.9187	0	72	82	20	86	101	26	68	77	33	73	91	19	2	1	-60	0	0	-69	-2	0	15	4	0	23
70.0416	0	72	84	20	86	101	27	69	80	33	74	92	19	2	0	-61	0	0	-68	-2	-1	16	5	1	23
70.1645	0	73	84	20	86	103	27	70	81	33	75	93	19	3	1	-62	0	0	-69	-2	-2	16	5	1	23
70.2874	0	72	85	22	86	104	28	71	82	34	75	93	20	2	0	-61	0	0	-69	-2	-2	15	5	1	23
70.4102	0	73	83	20	86	100	27	69	78	32	74	92	19	2	1	-61	0	1	-69	-3	-1	15	4	0	23
70.5331	0	73	83	20	86	101	27	69	79	32	74	91	19	2	0	-60	0	0	-69	-2	-1	16	4	1	23
70.656	0	73	82	20	86	101	28	69	79	33	74	91	18	2	0	-61	0	0	-69	-2	-1	15	4	1	23
70.7789	0	74	84	20	87	102	28	68	80	32	74	92	19	3	0	-61	-1	1	-69	-2	-1	16	4	1	23
70.9018	0	74	84	21	86	103	28	70	81	34	74	93	19	4	1	-61	0	1	-69	-3	-1	15	4	1	24
71.0246	0	73	87	21	86	103	28	71	82	34	75	93	20	2	1	-62	-1	0	-70	-2	-1	16	4	1	24
71.1475	0	73	83	20	86	100	27	69	79	32	74	92	19	3	1	-62	0	0	-71	-2	-1	16	4	0	22
71.2704	0	72	83	21	86	100	27	68	78	33	74	91	19	3	1	-62	0	1	-70	-3	-1	16	4	1	23
71.3933	0	73	83	20	86	101	27	69	80	33	74	91	19	3	1	-62	0	0	-69	-2	-2	16	4	1	23
71.5162	0	73	85	21	87	103	28	70	80	33	74	91	20	2	0	-63	0	0	-69	-3	-1	16	4	0	23
71.639	0	74	86	20	87	104	28	71	83	34	75	93	20	3	1	-63	-1	0	-70	-2	-1	16	5	1	24
71.7619	0	75	86	22	86	103	28	71	83	34	75	93	20	2	1	-63	0	0	-71	-2	-2	16	4	1	24
71.8848	0	72	82	21	85	101	27	70	79	33	73	92	19	2	1	-63	0	0	-70	-2	-2	17	4	1	23
72.0077	0	74	84	20	86	102	28	70	81	34	75	93	19	2	1	-62	0	0	-71	-2	0	16	4	1	23
72.1306	0	73	84	20	86	101	28	70	80	33	74	93	20	2	1	-63	0	0	-71	-3	-1	17	5	1	23
72.2534	0	73	84	21	86	103	28	71	81	33	75	93	19	3	0	-63	-1	0	-70	-3	-1	16	4	1	25
72.3763	0	75	87	21	87	105	29	71	83	35	75	94	20	2	0	-63	-1	0	-71	-2	-2	16	4	1	24
72.4992	0	73	85	21	86	103	27	71	82	34	75	94	21	2	1	-63	-1	1	-71	-3	0	17	3	1	24
72.6221	0	73	83	20	87	100	28	70	80	33	75	92	19	3	1	-63	-1	0	-71	-3	-2	17	4	2	24
72.745	0	74	84	21	86	103	27	70	81	34	74	93	20	2	1	-63	0	0	-70	-3	-1	17	4	1	23
72.8678	0	73	84	21	87	102	27	70	81	33	75	93	19	3	1	-64	0	1	-70	-3	0	17	4	0	24
72.9907	0	73	85	21	87	103	28	71	82	35	76	93	20	2	1	-64	-1	1	-71	-2	-2	17	4	1	24
73.1136	0	75	86	21	87	104	28	72	82	34	74	94	20	2	0	-63	0	1	-72	-2	-1	17	4	1	25
73.2365	0	73	83	22	86	101	27	69	79	34	75	93	20	2	1	-63	-1	0	-71	-2	-2	16	4	1	24
73.3594	0	73	82	21	87	102	27	70	79	33	75	93	20	2	1	-63	0	0	-71	-2	0	17	4	1	23
73.4822	0	72	83	21	86	102	27	69	80	32	75	92	20	2	0	-63	0	1	-71	-2	-1	17	4	1	23
73.6051	0	73	84	20	87	102	28	70	81	33	75	93	19	2	1	-63	0	0	-71	-3	-2	16	4	1	24
73.728	0	74	85	21	86	104	28	70	82	34	75	93	19	2	0	-63	0	0	-71	-2	-1	17	4	1	24
73.8509	0	74	84	21	86	102	27	70	81	34	75	93	19	3	1	-65	0	0	-71	-3	-1	17	4	1	23
73.9738	0	73	82	20	87	101	26	70	78	32	74	91	20	3	1	-63	0	0	-71	-3	-1	17	3	2	23
74.0966	0	74	83	20	87	101	27	70	79	33	74	92	20	2	1	-62	0	1	-70	-2	-1	16	4	1	23
74.2195	0	73	82	20	87	102	27	70	80	33	74	92	19	3	1	-62	0	0	-70	-2	-1	16	4	1	23
74.3424	0	74	84	20	86	102	28	70	80	34	74	93	19	3	1	-63	-1	0	-70	-2	0	16	4	1	23
74.4653	0	74	85	20	87	103	28	71	82	34	76	94	20	2	1	-62	0	1	-71	-2	-3	16	3	1	23
74.5882	0	72	82	21	85	100	26	69	78	33	74	92	20	2	1	-63	0	1	-70	-2	-1	16	3	1	23
74.711	0	72	81	21	86	100	26	69	77	32	74	92	19	2	1	-62	0	1	-70	-2	-1	16	4	1	22
74.8339	0	71	81	21	86	100	27	69	77	33	74	91	19	2	1	-61	0	0	-70	-3	-1	16	5	1	23
74.9568	0	73	82	20	87	101	27	69	77	31	74	91	19	2	1	-62	0	0	-70	-2	-1	16	4	1	22
75.0797	0	73	83	19	86	102	27	69	79	33	74	91	18	3	1	-61	0	1	-69	-3	-1	16	4	1	23
75.2026	0	74	84	21	86	102	27	70	80	33	75	92	20	2	1	-61	-1	1	-69	-3	-1	15	5	1	24
75.3254	0	72	81	20	85	99	26	68	76	33	74	90	19	2	1	-62	0	0	-70	-3	-1	17	4	1	23
75.4483	0	71	80	19	86	99	26	68	76	31	73	90	19	3	1	-60	0	1	-69	-3	-1	16	4	0	22
75.5712	0	72	80	19	86	98	26	68	76	31	74	89	19	2	0	-60	0	1	-68	-2	0	16	4	1	22
75.6941	0	72	82	20	85	100	27	69	77	32	73	90	18	2	1	-60	0	1	-69	-2	-1	15	4	0	23
75.817	0	72	82	20	87	101	27	69	78	32	74	91	19	3	1	-61	-1	1	-69	-3	-1	15	4	0	23
75.9398	0	73	84	20	85	102	27	69	81	32	74	92	19	2	1	-61	-1	0	-69	-2	-1	16	4	1	23
76.0627	0	72	81	21	85	99	26	68	77	32	73	90	21	2	1	-60	0	1	-69	-2	-1	16	5	1	23
76.1856	0	72	79	20	85	99	26	68	75	31	73	90	18	3	1	-60	0	0	-69	-3	0	15	4	1	23
76.3085	0	72	81	19	85	99	26	68	76	31	74	90	19	2	1	-60	0	0	-69	-3	-1	15	4	1	22
76.4314	0	72	81	19	85	100	27	69	77	31	74	90	18	2	1	-60	0	1	-68	-2	0	16	3	1	23
76.5542	0	72	82	20	86	101	27	69	79	32	73	90	19	2	0	-61	0	1	-68	-2	0	15	4	1	23
76.6771	0	72	84	20	86	102	27	69	80	32	74	92	20	2	1	-62	0	0	-69	-3	-1	16	4	1	24
76.8	0	71	81	20	86	100	27	68	77	33	74	90	18	2	1	-61	0	0	-69	-3	-2	17	3	1	23
76.9229	0	72	81	19	87	100	26	68	77	31	73	90	18	2	1	-61	0	0	-69	-2	-1	16	4	1	22
77.0458	0	73	81	20	85	100	27	69	77	32	73	90	19	2	1	-60	0	1	-68	-3	-1	16	4	1	23
77.1686	0	73	81	20	85	101	27	69	78	32	73	91	19	3	1	-61	0	0	-68	-2	-1	16	4	1	23
77.2915	0	73	83	20	85	101	28	69	80	32	74	91	19	1	1	-62	0	1	-69	-2	-1	16	5	1	23
77.4144	0	73	84	20	86	103	27	70	81	33	74	92	19	2	0	-62	0	1	-68	-3	0	15	4	1	23
77.5373	0	72	81	20	86	99	26	68	77	32	74	91	19	2	1	-61	0	0	-69	-3	-1	16	4	1	23
77.6602	0	73	82	19	86	100	27	68	77	32	74	91	19	2	1	-62	0	0	-69	-2	-2	16	4	1	23
77.783	0	72	82	21	86	100	27	69	78	32	73	91	18	2	1	-62	0	1	-69	-2	-2	17	4	1	23
77.9059	0	73	83	20	86	101	28	69	79	32	74	92	19	2	1	-62	-1	1	-68	-3	0	17	4	1	23
78.0288	0	73	84	21	85	103	28	69	81	33	74	92	19	3	0	-62	0	1	-69	-2	0	17	4	1	23
78.1517	0	73	85	21	86	102	27	70	81	33	74	92	20	3	1	-62	-1	1	-71	-2	-1	16	4	0	24
78.2746	0	72	81	19	85	99	26	68	76	33	74	91	19	3	2	-62	0	0	-69	-2	0	16	4	0	22
78.3974	0	72	82	20	86	99	27	69	77	32	74	91	19	3	1	-61	0	1	-69	-3	-1	17	4	1	23
78.5203	0	72	81	20	86	101	27	68	78	32	74	91	19	3	1	-61	-1	0	-69	-2	0	16	4	1	23
78.6432	0	73	83	19	86	101	28	69	79	32	74	92	19	3	0	-62	0	1	-70	-1	-2	16	5	1	23
78.7661	0	73	84	20	87	103	27	69	80	34	75	92	19	2	1	-62	0	0	-70	-2	-1	16	4	1	24
78.889	0	73	83	21	86	102	27	69	79	33	75	93	19	2	0	-61	0	1	-70	-2	-1	17	4	1	24
79.0118	0	73	80	19	86	99	27	68	76	32	73	91	18	3	0	-62	-1	0	-70	-3	-1	15	4	1	24
79.1347	0	72	81	20	85	100	26	68	76	32	74	91	19	3	1	-61	0	1	-69	-3	-1	16	4	0	23
79.2576	0	72	81	20	85	101	27	68	77	32	73	91	19	2	1	-61	0	0	-68	-2	-1	16	4	1	23
79.3805	0	73	83	21	86	102	27	68	79	32	74	92	18	2	1	-61	-1	0	-69	-2	0	15	4	1	22
79.5034	0	73	84	21	87	103	28	69	80	33	73	92	19	2	1	-62	0	0	-69	-2	-1	16	3	1	24
79.6262	0	72	84	21	85	102	27	69	78	33	74	92	19	3	1	-62	0	1	-70	-1	-1	15	4	0	23
79.7491	0	72	80	19	85	99	26	68	75	33	74	90	19	2	0	-60	0	0	-69	-3	-1	16	3	1	23
79.872	0	71	81	19	85	99	26	68	76	32	73	90	19	3	0	-61	0	0	-69	-3	-1	15	4	1	23
79.9949	0	72	81	19	86	100	26	68	77	32	73	90	19	3	0	-61	0	0	-68	-3	-1	16	3	0	22
80.1178	0	73	83	20	87	101	27	69	78	32	74	92	18	2	0	-61	0	0	-68	-3	0	15	4	0	22
80.2406	0	73	84	20	86	103	28	69	80	32	74	92	20	2	0	-60	-1	1	-69	-3	-1	15	4	0	23
80.3635	0	72	82	20	86	100	27	69	78	33	74	92	18	3	0	-61	0	1	-68	-3	-2	16	5	1	23
80.4864	0	71	79	19	86	99	25	67	75	32	74	90	18	2	1	-60	0	0	-68	-2	-1	16	4	1	23
80.6093	0	72	81	19	85	100	27	68	76	31	73	90	20	3	1	-61	0	0	-69	-3	-1	15	4	1	23
80.7322	0	72	81	20	86	100	27	68	77	32	73	90	20	3	0	-61	0	0	-68	-2	-1	16	4	1	23
80.855	0	72	82	19	86	101	28	68	78	33	73	90	19	3	1	-61	0	0	-69	-3	-1	16	4	1	23
80.9779	0	73	84	20	86	103	28	69	80	33	73	91	20	2	0	-62	-1	1	-69	-2	-1	16	4	0	24
81.1008	0	72	83	21	85	101	26	69	78	32	74	91	18	3	1	-62	0	1	-69	-3	-1	16	4	0	23
81.2237	0	71	80	19	85	99	26	68	77	33	73	90	19	3	0	-62	0	0	-68	-3	-2	17	5	1	23
81.3466	0	72	82	21	86	100	26	68	77	32	73	91	19	2	1	-61	0	1	-69	-3	-1	17	3	1	23
81.4694	0	73	82	20	86	101	27	68	78	33	73	91	19	3	0	-62	0	1	-68	-3	-1	16	5	0	23
81.5923	0	72	84	20	85	103	28	69	80	33	74	92	19	3	1	-62	-1	0	-69	-3	-2	16	4	1	23
81.7152	0	72	85	20	86	104	27	70	81	33	74	92	20	2	0	-61	-1	0	-69	-2	-1	16	4	1	24
81.8381	0	72	83	20	86	100	27	69	77	33	75	91	20	2	1	-62	0	0	-70	-3	-1	16	4	1	22
81.961	0	72	81	20	85	101	26	68	77	32	75	91	19	4	0	-61	-1	1	-69	-3	-1	16	4	1	23
82.0838	0	72	82	21	86	101	28	69	78	32	73	91	20	3	1	-61	0	0	-69	-2	-1	17	5	1	24
82.2067	0	73	83	20	87	102	28	69	79	32	73	91	19	3	0	-61	0	0	-69	-2	-1	16	4	0	23
82.3296	0	73	83	21	87	104	28	70	81	34	75	92	19	2	0	-62	0	0	-69	-3	-1	16	4	1	24
82.4525	0	73	84	21	86	103	27	69	79	33	74	92	20	1	1	-63	0	0	-70	-2	-1	16	4	1	24
82.5754	0	72	81	19	86	100	26	68	77	32	73	91	19	3	0	-62	0	0	-69	-2	-2	16	4	1	23
82.6982	0	73	81	20	87	101	27	68	76	32	74	92	20	3	1	-61	0	0	-69	-3	0	16	4	1	23
82.8211	0	73	81	19	86	101	27	68	78	31	73	92	20	2	1	-62	0	1	-69	-3	-1	16	4	0	22
82.944	0	72	82	20	86	102	28	69	79	33	74	92	19	3	1	-61	0	1	-69	-3	-1	16	4	0	24
83.0669	0	73	85	21	86	103	27	69	81	33	75	92	20	2	1	-62	0	1	-69	-2	-1	15	5	1	25
83.1898	0	73	82	20	85	101	28	68	77	32	75	92	20	3	1	-61	0	1	-69	-3	0	16	4	1	24
83.3126	0	72	81	20	85	100	27	68	76	32	73	90	18	2	1	-62	0	0	-70	-3	-2	16	4	1	23
83.4355	0	72	81	20	85	100	26	68	76	32	73	91	20	3	1	-62	0	0	-69	-3	-1	15	4	1	23
83.5584	0	71	81	21	85	100	27	68	76	32	73	91	19	2	1	-61	-1	0	-69	-2	-1	16	4	1	23
83.6813	0	73	82	20	84	101	27	68	78	32	73	92	19	2	1	-61	-1	1	-69	-2	-1	16	4	1	23
83.8042	0	72	83	20	85	103	27	69	79	33	74	92	19	2	1	-61	-1	0	-69	-2	0	16	4	1	24
83.927	0	72	81	21	85	98	27	68	75	31	74	90	19	2	0	-62	0	0	-70	-3	-1	15	4	0	23
84.0499	0	71	79	20	85	99	26	67	75	31	74	89	18	3	0	-60	0	0	-69	-2	-2	15	3	2	23
84.1728	0	72	79	19	85	98	26	67	75	32	72	89	18	2	0	-60	-1	1	-68	-2	-1	16	3	1	23
84.2957	0	72	81	21	85	99	27	67	77	32	73	89	19	2	0	-61	0	1	-68	-3	-1	16	4	1	22
84.4186	0	72	82	20	85	101	27	68	77	32	73	90	19	3	1	-60	-1	0	-68	-3	-1	15	4	1	24
84.5414	0	72	83	21	85	99	27	68	78	33	73	91	19	3	1	-60	0	1	-68	-2	-1	14	4	0	23
84.6643	0	71	80	19	85	97	26	66	74	32	72	89	18	3	0	-61	-1	0	-68	-3	-1	15	4	0	23
84.7872	0	72	79	19	85	98	26	68	75	31	74	88	19	2	0	-61	0	0	-67	-2	-1	16	4	1	23
84.9101	0	71	80	20	84	98	26	67	75	30	72	89	19	3	1	-60	0	1	-68	-2	-1	16	4	1	23
85.033	0	72	81	19	84	99	27	68	76	32	73	89	19	2	0	-61	0	0	-68	-2	-1	15	4	1	23
85.1558	0	71	82	20	84	101	26	68	78	32	73	90	18	2	1	-60	-1	0	-67	-3	0	15	4	0	23
85.2787	0	73	83	21	84	101	26	69	79	32	73	90	19	3	1	-61	0	0	-68	-2	-1	16	4	1	24
85.4016	0	71	80	20	84	98	26	68	75	32	73	88	19	2	1	-60	0	0	-68	-3	-1	16	4	1	23
85.5245	0	71	80	20	84	99	26	67	76	32	73	89	19	2	0	-61	0	0	-68	-3	0	16	5	1	23
85.6474	0	72	81	20	84	99	27	68	77	31	73	90	19	2	1	-61	0	0	-67	-2	-1	15	4	0	23
85.7702	0	72	81	20	84	100	27	69	77	32	73	90	19	3	1	-62	-1	1	-68	-2	0	16	5	0	23
85.8931	0	73	83	20	85	102	27	69	79	32	73	91	19	2	0	-61	0	1	-68	-2	-1	16	3	1	23
86.016	0	72	84	21	85	101	26	68	78	33	73	91	19	2	0	-60	0	1	-68	-2	-1	16	4	0	23
86.1389	0	71	79	19	85	100	27	67	76	32	73	91	19	2	0	-60	0	0	-68	-2	-1	17	4	1	23
86.2618	0	71	81	19	85	100	26	68	77	31	73	90	19	2	1	-61	0	0	-68	-3	-1	16	4	0	23
86.3846	0	71	81	20	85	100	27	68	77	33	74	90	20	2	0	-61	0	0	-68	-3	0	16	4	2	23
86.5075	0	71	83	20	85	102	27	68	78	32	73	91	18	3	0	-61	0	1	-69	-2	-1	16	4	1	24
86.6304	0	73	84	20	85	103	28	69	80	33	74	92	19	2	0	-61	-1	1	-69	-3	-2	17	5	0	24
86.7533	0	71	82	21	85	101	27	67	77	31	74	91	19	2	1	-61	0	1	-70	-1	-1	15	4	0	24
86.8762	0	72	80	19	85	100	27	67	76	32	74	91	19	3	1	-61	0	0	-69	-3	-2	16	4	1	22
86.999	0	71	81	20	85	100	26	68	76	32	73	91	19	2	1	-60	0	0	-68	-3	0	16	4	0	23
87.1219	0	72	81	19	86	100	26	67	77	31	74	90	20	3	0	-61	-1	1	-69	-2	-1	15	3	1	23
87.2448	0	72	83	21	85	102	27	68	78	32	73	91	19	2	0	-61	-1	0	-68	-3	-1	16	5	0	23
87.3677	0	73	83	20	86	103	27	70	80	33	73	92	20	2	1	-60	0	1	-69	-3	-1	16	5	1	23
87.4906	0	72	81	20	85	100	27	68	76	31	74	91	18	2	1	-61	0	0	-68	-3	-2	17	4	0	22
87.6134	0	71	80	20	84	100	26	67	75	32	73	90	19	2	0	-61	0	0	-68	-2	-1	15	5	0	22
87.7363	0	72	80	19	85	100	26	67	75	32	73	91	18	3	0	-61	-1	0	-68	-3	-1	16	5	1	23
87.8592	0	71	81	19	84	100	27	67	75	32	73	91	20	2	0	-61	-1	1	-68	-2	-1	16	4	1	23
87.9821	0	71	82	20	85	102	27	69	78	32	73	91	19	2	1	-59	0	0	-68	-2	0	16	4	1	23
88.105	0	72	83	20	86	103	27	69	79	33	74	92	20	2	0	-61	0	1	-69	-3	-1	16	4	1	25
88.2278	0	72	81	21	85	100	27	67	76	32	74	91	18	2	1	-60	0	0	-70	-2	0	16	4	0	23
88.3507	0	70	79	20	86	99	26	67	75	31	73	90	18	2	1	-59	0	1	-68	-2	-1	16	5	1	22
88.4736	0	71	80	19	85	99	26	67	75	31	73	91	20	2	1	-60	0	1	-68	-3	-1	16	4	0	23
88.5965	0	71	81	20	85	100	26	67	76	32	74	91	20	2	1	-60	-1	0	-69	-2	-1	16	4	1	22
88.7194	0	72	83	20	85	102	27	69	78	32	73	91	20	2	0	-61	0	1	-67	-2	-1	16	4	0	23
88.8422	0	73	84	21	85	102	27	69	80	32	73	92	20	2	0	-60	0	0	-68	-2	-1	16	4	1	23
88.9651	0	72	82	21	85	100	26	68	76	32	73	91	19	2	0	-61	0	1	-69	-3	-1	16	4	1	23
89.088	0	71	80	19	85	99	26	68	75	31	73	90	19	2	0	-60	-1	0	-68	-2	-1	16	4	1	23
89.2109	0	71	81	20	85	99	26	67	76	32	74	90	19	2	1	-61	0	1	-67	-3	0	15	4	1	22
89.3338	0	71	81	20	85	100	26	67	77	31	73	90	21	2	1	-60	0	1	-67	-2	0	16	4	1	22
89.4566	0	73	82	19	85	102	28	69	78	32	74	91	19	3	1	-61	-1	0	-68	-2	-2	15	4	1	23
89.5795	0	74	84	20	86	103	28	69	80	33	74	92	20	2	1	-61	0	1	-68	-3	-1	16	4	1	23
89.7024	0	73	83	21	86	101	26	68	78	33	74	91	20	2	0	-60	-1	0	-68	-3	-1	16	4	0	23
89.8253	0	72	81	20	84	99	27	68	75	32	73	90	19	3	0	-61	0	1	-68	-2	-1	15	5	1	22
89.9482	0	71	82	19	85	100	27	67	77	31	74	91	19	2	2	-61	0	1	-68	-2	-1	16	4	1	23
90.071	0	72	81	20	85	101	26	68	78	31	73	91	19	3	2	-61	-1	0	-68	-3	-1	16	4	1	22
90.1939	0	72	83	20	86	102	28	69	79	33	75	92	20	3	0	-61	0	1	-69	-3	-1	16	4	1	23
90.3168	0	73	85	21	87	104	29	69	80	32	74	93	20	2	1	-61	0	0	-69	-3	0	16	4	1	24
90.4397	0	72	82	21	86	102	26	67	77	32	73	92	19	4	1	-63	0	1	-69	-2	0	16	4	1	22
90.5626	0	71	81	20	86	101	27	67	76	32	75	92	20	2	1	-61	0	0	-69	-2	0	16	4	1	23
90.6854	0	72	82	20	85	101	28	68	76	32	74	92	19	3	0	-61	-1	0	-68	-4	-1	16	4	0	23
90.8083	0	72	83	20	86	102	27	68	79	32	74	92	19	2	1	-61	0	0	-68	-3	0	16	4	2	23
90.9312	0	72	84	21	87	103	28	69	79	34	74	92	20	2	2	-62	-1	1	-69	-2	-1	15	4	1	24
91.0541	0	74	85	22	86	103	27	69	80	33	74	93	19	2	1	-62	0	0	-70	-2	-1	15	4	0	23
91.177	0	72	81	21	86	101	27	68	76	33	73	92	18	2	1	-61	0	1	-69	-2	-1	16	4	1	22
91.2998	0	72	81	20	85	101	27	68	77	32	74	91	19	2	1	-61	0	1	-68	-2	-1	16	4	1	23
91.4227	0	72	82	21	86	101	27	68	77	32	74	91	20	3	1	-61	0	1	-69	-2	-2	16	4	0	23
91.5456	0	72	82	19	86	103	27	68	78	33	74	92	19	3	0	-62	0	0	-68	-2	-2	15	4	1	24
91.6685	0	73	84	21	87	104	28	69	81	32	74	93	19	2	1	-61	0	0	-69	-3	-1	16	4	1	24
91.7914	0	72	84	22	86	102	27	69	78	33	74	93	19	3	0	-62	0	0	-69	-2	-1	15	4	0	24
91.9142	0	72	80	20	86	100	27	67	75	32	74	91	19	3	1	-61	0	1	-69	-2	-1	17	4	0	23
92.0371	0	72	81	20	85	101	26	68	76	32	73	92	19	2	0	-61	-1	1	-68	-3	-1	16	4	1	23
92.16	0	72	81	20	86	101	26	68	76	32	74	90	19	2	0	-61	0	1	-67	-2	-1	16	4	0	22
92.2829	0	72	81	20	86	102	28	69	78	33	74	91	19	2	0	-61	-1	0	-69	-3	-1	16	4	1	23
92.4058	0	72	84	20	86	103	28	70	80	32	74	92	20	3	1	-62	0	0	-69	-2	0	16	4	1	23
92.5286	0	72	82	21	85	101	27	69	77	32	74	92	19	2	1	-61	-1	0	-69	-2	0	17	4	1	23
92.6515	0	71	79	20	85	99	27	67	75	32	74	90	18	2	2	-60	0	0	-69	-2	-2	15	4	1	23
92.7744	0	71	80	19	85	100	26	67	75	33	74	91	20	2	1	-62	0	1	-68	-2	-1	15	4	1	23
92.8973	0	72	80	19	87	100	27	68	76	32	74	91	19	3	0	-62	0	1	-68	-2	-1	16	4	1	23
93.0202	0	73	81	20	86	101	27	68	78	31	73	91	20	3	0	-61	-1	0	-68	-2	-1	16	4	1	23
93.143	0	73	83	20	86	103	27	69	79	32	74	93	20	3	1	-61	0	1	-69	-3	-1	16	4	0	23
93.2659	0	72	82	20	86	100	27	68	77	32	74	91	19	2	1	-61	0	1	-69	-3	0	16	4	0	23
93.3888	0	72	79	19	86	99	26	67	75	31	74	90	19	2	1	-61	0	0	-70	-2	-1	15	4	1	22
93.5117	0	70	80	19	85	99	26	67	75	32	73	90	18	2	0	-61	0	0	-68	-3	0	16	4	1	22
93.6346	0	71	80	21	85	100	27	67	76	31	73	90	19	2	1	-61	-1	0	-67	-3	-1	16	5	1	22
93.7574	0	71	82	20	86	101	27	68	77	33	74	91	20	2	0	-62	0	1	-68	-2	-1	16	5	1	23
93.8803	0	72	83	20	85	103	28	68	78	32	74	91	19	2	1	-62	0	0	-69	-1	-1	15	5	1	23
94.0032	0	71	81	20	85	100	27	67	76	32	73	91	20	3	1	-61	0	1	-68	-3	-1	15	4	1	23
94.1261	0	70	79	20	85	98	26	68	74	31	73	90	18	2	1	-61	-1	0	-68	-3	0	15	5	2	22
94.249	0	71	79	20	84	99	26	67	75	32	73	89	19	3	1	-60	0	0	-67	-3	0	16	4	1	22
94.3718	0	71	81	21	85	100	26	67	76	33	74	91	19	2	0	-61	0	1	-68	-2	0	16	4	1	22
94.4947	0	72	82	20	85	101	27	69	77	33	73	91	19	2	1	-60	0	1	-68	-2	-1	15	4	1	23
94.6176	0	73	84	20	85	103	27	69	79	32	73	92	19	2	0	-61	0	1	-67	-3	0	16	5	1	23
94.7405	0	71	81	21	86	100	26	67	76	32	73	91	19	2	1	-62	0	0	-68	-2	-1	16	4	1	22
94.8634	0	72	81	19	85	99	26	67	75	32	72	90	19	3	0	-62	0	0	-68	-2	0	16	5	1	23
94.9862	0	72	81	20	86	100	26	69	76	31	72	90	19	3	1	-61	0	0	-67	-3	-1	16	4	1	23
95.1091	0	72	80	20	85	100	27	67	77	33	73	90	18	1	0	-61	-1	1	-68	-3	-1	16	4	0	23
95.232	0	72	82	20	85	101	28	68	79	33	73	91	19	3	0	-63	0	1	-68	-3	-1	16	3	1	24
95.3549	0	73	82	21	86	102	27	69	79	33	74	92	20	3	1	-62	0	1	-69	-3	-1	16	4	2	23
95.4778	0	72	79	19	86	100	26	67	76	32	73	91	19	2	1	-61	0	0	-68	-3	-1	17	4	1	22
95.6006	0	71	80	19	85	100	27	68	76	32	74	90	20	2	1	-62	0	0	-68	-2	-1	16	4	0	23
95.7235	0	71	81	20	86	101	27	67	76	32	74	91	19	3	0	-62	-1	1	-69	-2	0	15	4	1	23
95.8464	0	71	82	20	86	102	27	69	77	32	74	91	19	2	0	-62	0	1	-69	-2	-1	16	4	1	23
95.9693	0	72	84	21	87	103	28	68	80	31	75	93	19	3	1	-62	0	1	-69	-3	-1	16	4	1	23
96.0922	0	72	83	21	85	102	26	68	79	33	74	93	20	2	1	-62	-1	0	-70	-3	-2	16	4	1	24
96.215	0	72	80	20	86	100	27	67	75	32	74	91	18	3	1	-64	0	0	-70	-2	-1	16	5	1	23
96.3379	0	71	81	20	86	100	26	68	76	32	75	91	19	2	1	-61	-1	1	-69	-2	-1	15	4	1	22
96.4608	0	71	81	20	86	101	27	67	76	33	72	91	19	2	1	-61	0	0	-68	-3	0	17	4	1	22
96.5837	0	72	82	20	85	102	27	69	77	32	75	92	19	1	1	-61	0	1	-69	-2	0	16	5	1	23
96.7066	0	72	84	20	86	103	28	70	79	33	75	93	19	2	0	-63	0	0	-69	-2	-1	15	4	1	23
96.8294	0	72	81	20	85	101	27	67	76	32	73	92	20	3	0	-62	0	0	-70	-2	0	16	4	0	24
96.9523	0	70	80	19	86	99	26	67	75	32	74	92	19	3	0	-61	0	0	-68	-2	-1	16	4	1	23
97.0752	0	70	80	19	86	100	26	67	76	33	74	91	19	2	1	-62	0	1	-68	-3	-1	16	4	0	23
97.1981	0	71	80	20	86	99	27	67	75	31	74	91	20	2	1	-62	-1	0	-68	-2	-2	16	4	0	23
97.321	0	71	82	20	86	101	27	68	77	31	74	91	19	2	1	-62	0	1	-68	-2	0	15	4	1	24
97.4438	0	72	83	20	86	103	27	68	79	33	74	93	19	2	1	-61	-1	1	-69	-3	0	16	4	1	24
97.5667	0	71	81	20	85	101	26	68	76	32	73	92	19	3	1	-62	0	1	-69	-3	-1	16	4	1	22
97.6896	0	71	79	19	84	100	26	67	74	32	73	90	19	3	0	-62	-1	0	-69	-2	-1	16	4	1	23
97.8125	0	71	80	20	85	99	26	66	76	31	73	90	20	3	1	-62	0	1	-68	-3	-1	17	4	0	22
97.9354	0	70	80	18	85	99	27	68	75	32	73	90	18	2	0	-61	0	0	-68	-2	0	16	4	0	23
98.0582	0	71	81	19	84	101	27	68	77	32	75	91	19	2	0	-61	0	0	-68	-3	-1	16	5	1	23
98.1811	0	71	83	20	86	102	27	68	79	31	74	91	20	3	0	-62	0	1	-69	-3	-1	16	5	1	24
98.304	0	71	81	19	85	100	26	67	76	32	74	91	19	3	0	-61	0	0	-69	-2	-1	16	4	1	23
98.4269	0	71	79	20	85	99	26	66	74	32	73	90	19	3	1	-61	-1	0	-68	-2	0	16	3	1	22
98.5498	0	71	80	20	85	99	27	67	75	32	73	90	19	3	1	-61	0	1	-68	-3	-1	16	3	1	22
98.6726	0	71	80	20	85	100	27	67	76	31	74	90	18	2	0	-61	-1	0	-68	-2	-1	18	4	0	23
98.7955	0	71	82	21	85	101	27	68	78	32	73	90	18	2	1	-61	-1	0	-68	-2	-1	17	4	1	23
98.9184	0	72	84	20	86	102	27	68	79	33	74	92	20	3	1	-62	0	1	-69	-2	-1	16	4	0	23
99.0413	0	71	80	20	84	99	27	67	76	32	74	90	19	2	1	-61	0	1	-69	-2	-1	15	4	0	23
99.1642	0	71	80	20	85	98	27	67	76	32	73	90	19	2	0	-62	-1	1	-68	-2	0	16	4	1	23
99.287	0	72	81	19	85	100	27	67	77	33	73	91	19	3	1	-62	0	0	-68	-2	0	16	5	1	22
99.4099	0	71	82	20	85	101	27	68	78	33	73	91	20	2	0	-62	-1	1	-67	-2	0	17	4	0	23
99.5328	0	72	82	20	85	102	27	69	79	33	74	92	19	3	1	-63	0	0	-69	-2	-1	16	5	1	24
99.6557	0	72	82	21	86	102	26	68	79	33	74	92	19	2	2	-63	0	0	-69	-2	-1	16	4	1	22
99.7786	0	71	79	19	85	100	26	67	76	31	74	90	20	3	0	-61	0	0	-68	-2	-1	16	4	1	22
99.9014	0	71	82	19	84	100	26	67	77	32	73	91	19	2	0	-63	0	1	-68	-3	-1	16	5	1	23
100.024	0	71	80	20	85	101	27	68	77	32	73	90	19	2	0	-62	0	0	-68	-2	0	16	4	1	23
100.147	0	71	82	21	86	101	28	68	78	33	74	91	19	2	1	-62	0	1	-69	-2	-1	16	3	1	24
100.27	0	72	82	21	86	102	27	68	79	33	74	92	20	2	0	-62	0	0	-69	-2	-1	16	3	0	23
100.393	0	71	79	20	85	99	27	67	74	31	73	91	18	2	1	-63	-1	0	-70	-3	-1	17	4	1	23
100.516	0	70	79	20	85	99	26	67	75	33	74	90	19	2	0	-62	-1	1	-69	-3	-2	16	5	1	22
100.639	0	71	80	20	85	100	26	67	75	32	74	90	19	3	1	-62	0	0	-68	-2	-1	16	4	1	23
100.762	0	72	81	21	85	101	27	67	77	33	74	92	19	2	1	-63	-1	0	-67	-3	-1	16	4	0	23
100.884	1	72	83	20	85	102	28	68	78	33	74	92	19	2	0	-62	0	0	-69	-2	-1	16	4	1	23
101.007	0	70	80	19	85	99	27	67	74	32	73	90	19	2	1	-63	0	1	-70	-3	0	16	3	1	23
101.13	0	70	79	19	85	99	26	67	73	32	72	89	19	2	1	-61	0	1	-69	-2	-2	16	4	0	22
101.253	0	71	79	20	86	99	25	67	74	32	73	90	19	3	0	-61	0	0	-68	-2	-1	16	4	1	22
101.376	0	71	80	19	85	100	26	66	75	31	73	91	18	2	2	-61	-1	1	-69	-2	-1	16	4	1	22
101.499	0	71	82	20	86	101	27	67	76	32	74	91	19	2	1	-62	0	1	-68	-2	-1	15	4	1	22
101.622	0	71	79	19	85	100	25	66	74	31	73	91	19	3	1	-61	0	1	-68	-2	-1	17	4	1	23
101.745	0	69	77	19	85	97	26	66	73	32	74	90	18	3	0	-59	-1	0	-68	-3	0	16	4	0	23
101.868	0	70	78	19	85	98	25	66	72	30	73	89	19	3	0	-60	0	1	-68	-2	0	16	4	1	22
101.99	0	70	78	18	84	98	26	66	73	31	72	89	17	3	0	-61	0	0	-67	-2	-1	16	4	1	22
102.113	0	69	79	19	84	99	26	67	74	31	73	89	18	2	0	-60	0	1	-66	-2	-1	16	4	1	22
102.236	0	70	80	20	84	100	26	67	76	31	73	90	19	1	0	-60	0	1	-66	-2	0	15	3	0	22
102.359	0	70	77	19	85	98	26	66	73	30	73	89	17	2	1	-59	-1	1	-67	-3	-1	16	4	1	22
102.482	0	70	77	18	84	97	25	66	71	30	73	88	18	3	1	-60	-1	0	-66	-2	0	15	4	1	22
102.605	0	70	78	18	85	98	26	66	72	30	72	88	18	2	1	-59	0	0	-65	-2	0	15	4	0	22
102.728	0	70	78	19	85	97	26	65	74	30	72	88	18	3	1	-59	-1	1	-65	-2	-1	16	5	1	21
102.851	0	70	80	19	85	99	26	67	75	30	74	88	18	2	0	-59	0	1	-65	-2	0	14	4	1	22
102.973	0	70	79	20	85	99	26	67	75	31	73	90	18	3	0	-58	0	0	-65	-2	-1	16	4	1	22
103.096	0	69	77	19	85	96	25	65	71	30	72	88	17	3	1	-58	0	1	-65	-2	-2	16	3	0	23
103.219	0	70	77	18	84	97	25	66	73	31	72	87	18	2	0	-58	0	1	-64	-3	0	15	4	1	22
103.342	0	70	78	19	84	97	26	66	73	29	73	88	18	2	0	-58	0	1	-64	-2	-1	15	4	0	21
103.465	0	70	78	19	85	98	26	66	74	30	72	88	18	2	0	-58	0	0	-64	-2	-1	15	4	1	21
103.588	0	71	79	20	84	100	26	67	75	31	73	88	19	2	1	-59	0	0	-64	-2	0	15	3	0	22
103.711	0	70	79	19	84	97	26	66	73	30	73	88	18	3	0	-58	0	0	-63	-2	-1	15	4	0	21
103.834	0	70	78	19	84	97	26	66	72	30	73	87	18	2	1	-58	0	0	-64	-2	-1	15	4	0	21
103.956	0	70	78	18	84	98	25	66	73	30	73	88	17	2	0	-57	0	1	-64	-2	-1	15	4	1	21
104.079	0	70	78	19	85	99	26	67	73	30	73	88	17	3	0	-58	0	0	-63	-2	0	15	4	1	22
104.202	0	71	79	19	86	99	27	67	75	31	73	89	19	3	0	-59	0	1	-64	-2	-1	16	4	0	22
104.325	0	71	80	20	85	99	26	67	76	31	73	89	18	2	1	-59	-1	0	-65	-3	0	15	4	0	22
104.448	0	70	77	20	83	98	25	66	73	31	72	88	18	2	0	-58	0	0	-64	-3	-1	15	4	0	21
104.571	0	70	78	19	85	97	26	66	72	30	72	88	18	2	0	-57	-1	1	-64	-2	-1	15	4	1	22
104.694	0	70	78	19	85	98	25	66	73	30	72	88	18	2	1	-59	0	0	-64	-2	-1	16	4	1	21
104.817	0	70	80	19	85	99	27	67	75	31	73	88	18	3	0	-59	-1	1	-64	-2	0	15	4	1	21
104.94	0	71	81	20	84	101	26	67	77	30	73	89	19	2	0	-58	0	0	-64	-2	-1	15	4	2	23
105.062	0	70	80	19	85	99	26	66	73	31	72	89	19	2	1	-59	0	1	-65	-2	-1	16	4	1	22
105.185	0	70	77	19	84	97	25	66	72	30	73	87	18	3	0	-58	-1	0	-65	-2	-1	15	5	0	22
105.308	0	69	77	19	85	97	25	66	73	30	73	88	18	2	0	-59	0	0	-63	-2	0	15	4	1	21
105.431	0	70	79	19	85	98	26	67	73	30	73	88	17	2	0	-59	-1	1	-64	-2	0	15	4	1	22
105.554	0	71	80	20	85	99	27	67	75	31	73	89	19	3	1	-59	0	1	-64	-2	-1	15	3	1	22
105.677	0	71	81	20	85	101	27	68	77	31	74	90	19	1	0	-58	0	0	-65	-2	-1	15	5	0	23
105.8	0	71	79	19	85	97	26	67	72	30	73	89	19	2	1	-58	0	2	-65	-2	-1	16	3	1	23
105.923	0	70	77	18	84	97	26	66	72	30	73	88	18	3	1	-58	0	1	-64	-3	-1	16	4	1	21
106.045	0	70	78	19	85	98	25	66	73	31	73	88	19	3	1	-59	-1	1	-64	-2	-1	15	5	0	22
106.168	0	70	78	19	85	99	26	66	74	30	73	88	18	2	1	-59	0	0	-64	-3	-1	15	4	1	22
106.291	0	71	81	19	85	100	27	67	76	30	74	90	18	3	1	-58	0	0	-64	-3	-1	15	4	2	22
106.414	0	72	82	20	85	101	26	68	77	30	73	91	19	2	0	-59	-1	1	-65	-2	-1	15	4	1	23
106.537	0	72	79	20	86	98	25	67	73	30	74	89	19	2	0	-59	0	0	-65	-2	-1	15	4	0	22
106.66	0	70	79	19	85	99	26	66	73	30	74	90	18	2	0	-59	0	0	-65	-2	0	15	5	1	21
106.783	0	70	79	19	85	99	26	67	74	31	74	88	19	2	1	-59	0	1	-65	-2	-1	15	4	1	23
106.906	0	72	82	20	86	100	27	68	75	31	74	90	19	3	1	-60	0	0	-65	-3	-1	15	4	1	23
107.028	0	72	81	20	86	101	26	69	77	32	74	91	19	2	0	-59	-1	0	-65	-2	-1	16	4	0	23
107.151	0	72	84	21	85	102	26	68	79	32	74	92	18	2	1	-59	0	0	-66	-2	0	16	4	1	23
107.274	0	71	79	19	85	99	26	66	75	31	74	90	19	2	1	-60	0	0	-66	-2	-1	15	5	1	22
107.397	0	71	80	21	86	99	27	67	76	32	74	90	19	3	0	-60	0	1	-66	-2	-1	16	4	1	23
107.52	0	71	80	20	85	101	26	67	76	31	74	90	19	2	0	-59	-1	0	-65	-2	-1	16	3	1	22
107.643	0	73	81	19	85	102	27	68	77	31	74	91	19	3	1	-60	0	0	-66	-2	-1	15	4	1	23
107.766	0	73	83	19	85	102	28	69	79	33	74	92	19	2	0	-60	-1	1	-66	-2	-1	16	3	1	23
107.889	0	72	82	21	85	102	27	67	78	32	74	92	19	2	0	-61	0	1	-67	-2	-1	16	4	0	22
108.012	0	72	80	20	86	100	26	67	74	32	74	91	18	2	0	-60	-1	0	-67	-2	-2	16	5	1	22
108.134	0	72	81	19	85	101	27	68	77	31	76	92	19	3	0	-61	0	0	-67	-2	-1	16	4	0	22
108.257	0	72	81	20	86	101	26	68	77	32	75	92	19	3	1	-61	-1	1	-67	-2	-1	16	4	0	23
108.38	0	72	83	21	86	103	28	69	79	33	75	93	19	2	1	-61	0	0	-66	-3	-1	16	4	1	23
108.503	0	72	84	21	87	104	28	69	79	33	75	93	20	3	1	-61	0	0	-67	-2	-2	17	4	1	23
108.626	0	71	80	20	86	100	27	67	76	32	74	92	19	3	1	-62	0	0	-68	-2	-1	16	4	0	23
108.749	0	71	81	20	87	101	27	68	76	31	75	92	19	2	0	-62	0	0	-68	-3	-1	15	3	0	23
108.872	0	72	80	20	86	102	26	68	76	32	74	92	19	3	0	-61	-1	0	-68	-2	0	16	4	1	22
108.995	0	72	82	20	86	102	27	68	78	32	76	93	19	2	1	-62	0	1	-68	-3	0	16	4	1	23
109.117	0	72	83	21	87	104	27	69	79	34	74	94	19	2	1	-62	-1	1	-68	-2	0	16	4	2	23
109.24	0	72	82	20	86	102	27	68	78	32	75	93	20	3	1	-62	-1	0	-69	-2	0	16	4	2	23
109.363	0	72	80	20	87	100	26	67	75	32	74	92	19	3	0	-61	-1	0	-68	-2	0	17	4	1	23
109.486	0	71	81	21	86	101	27	68	76	32	74	91	19	3	0	-62	0	0	-68	-3	-1	16	4	1	23
109.609	0	72	81	21	87	101	27	67	76	32	74	91	19	3	1	-61	0	1	-67	-1	-1	15	5	2	23
109.732	0	72	83	21	86	103	28	69	78	33	75	92	19	3	0	-62	0	1	-67	-3	-2	16	4	1	23
109.855	0	74	84	20	86	104	27	69	79	32	74	93	19	2	1	-61	0	1	-68	-3	-1	16	3	1	24
109.978	0	71	81	21	87	100	27	68	76	33	75	92	19	3	0	-61	0	1	-68	-2	-2	16	3	0	23
110.1	0	71	80	20	86	101	26	68	75	32	74	92	18	3	2	-62	0	0	-68	-2	0	16	4	1	23
110.223	0	71	81	19	86	101	26	68	76	31	74	91	20	3	0	-60	0	0	-67	-2	-1	16	4	1	23
110.346	0	72	82	19	86	101	27	68	76	31	75	92	19	2	1	-60	0	1	-67	-3	-2	16	4	1	22
110.469	0	73	82	21	87	104	28	69	78	32	74	93	19	3	1	-61	-1	0	-68	-2	-1	16	3	1	22
110.592	0	73	84	20	86	103	28	69	81	33	75	93	19	2	0	-61	-1	1	-67	-2	-1	15	4	1	23
110.715	0	71	82	20	86	101	27	68	76	32	75	92	18	2	1	-60	0	0	-68	-3	0	16	4	1	24
110.838	0	72	81	19	86	100	26	68	76	32	74	91	19	2	1	-60	-1	1	-67	-3	-1	17	4	1	23
110.961	0	72	82	20	86	100	26	68	77	32	75	92	19	2	2	-61	0	1	-67	-3	0	16	4	1	23
111.084	0	71	82	19	86	101	27	69	77	32	74	92	19	2	0	-61	-1	1	-67	-2	-1	15	4	1	23
111.206	0	73	83	20	86	103	27	68	79	33	74	93	19	3	1	-61	0	1	-68	-2	0	16	5	1	24
111.329	0	73	85	21	86	103	27	69	80	33	75	93	20	3	0	-62	0	1	-68	-3	-1	15	5	1	23
111.452	0	72	82	21	85	100	26	68	77	32	74	92	19	1	0	-62	0	0	-68	-3	-1	16	4	1	23
111.575	0	72	82	20	86	101	27	69	77	33	75	91	19	2	0	-62	-1	0	-68	-2	-1	15	3	0	23
111.698	0	73	82	20	86	101	27	69	79	33	74	92	20	1	1	-62	0	0	-67	-3	-1	16	4	0	22
111.821	0	72	83	21	86	101	28	69	80	33	74	92	19	3	1	-62	0	0	-68	-2	0	16	4	1	23
111.944	0	73	85	21	86	104	28	70	80	33	75	92	20	2	1	-63	-1	0	-69	-3	-1	16	4	1	23
112.067	0	73	83	21	86	102	27	69	80	34	75	92	21	3	1	-62	0	1	-69	-2	-1	16	4	1	23
112.189	0	72	81	20	86	100	27	69	77	32	75	91	19	2	0	-61	0	0	-68	-3	-2	16	4	1	23
112.312	0	73	83	20	87	102	27	69	78	33	74	92	19	1	0	-62	-1	1	-69	-3	0	16	4	0	23
112.435	0	71	84	20	86	102	27	70	79	33	75	93	19	2	1	-63	-1	0	-69	-2	0	16	5	1	23
112.558	0	73	84	21	86	103	27	70	81	34	75	93	20	2	1	-63	0	1	-68	-2	0	15	4	1	24
112.681	0	72	85	21	87	103	28	69	80	33	75	94	20	2	1	-61	-1	0	-70	-2	0	17	4	1	24
112.804	0	72	82	20	86	100	26	68	77	32	75	92	19	3	2	-63	-1	1	-70	-3	-1	15	4	1	23
112.927	0	72	82	19	86	101	26	68	78	33	75	92	20	3	1	-63	0	0	-70	-2	-1	16	4	1	23
113.05	0	72	82	21	86	101	26	69	79	33	75	92	19	2	1	-62	0	1	-69	-3	-1	17	4	1	23
113.172	0	73	82	20	86	102	27	69	79	33	75	93	19	2	1	-62	-1	1	-69	-3	-1	16	4	1	23
113.295	0	72	85	21	86	103	27	70	81	33	75	93	19	3	1	-61	0	0	-69	-3	-1	16	4	1	23
113.418	0	73	81	20	86	100	27	67	76	32	74	92	18	2	1	-62	-1	0	-70	-2	-1	16	4	0	24
113.541	0	71	81	20	85	99	26	68	75	32	74	90	19	3	1	-61	0	1	-68	-2	-1	16	3	0	23
113.664	0	72	81	20	86	100	26	68	77	32	74	91	20	2	1	-60	-1	1	-68	-3	-1	15	4	0	22
113.787	0	72	83	20	86	100	27	69	78	32	75	91	20	3	1	-61	-1	1	-68	-3	-1	16	4	0	22
113.91	0	73	83	20	86	102	27	69	80	33	74	92	19	2	1	-61	0	0	-69	-2	-1	15	4	1	24
114.033	0	72	82	21	85	100	27	69	77	33	74	92	20	2	1	-61	0	1	-68	-2	0	16	4	1	24
114.156	0	71	79	19	85	98	26	67	75	32	73	90	18	2	1	-60	0	0	-68	-2	0	16	3	0	22
114.278	0	71	79	19	86	98	25	68	75	32	74	90	18	2	1	-61	0	1	-68	-2	-1	16	4	0	22
114.401	0	71	79	19	85	98	26	67	76	32	73	90	18	2	0	-62	0	1	-67	-2	0	16	4	1	22
114.524	0	72	80	20	85	100	26	68	77	33	73	90	19	2	1	-61	0	0	-67	-3	0	15	4	1	23
114.647	0	71	82	21	85	101	26	68	78	32	74	91	18	3	1	-61	0	0	-68	-2	-1	15	4	0	23
114.77	0	70	79	20	84	97	26	67	75	31	73	89	19	3	0	-60	0	1	-68	-2	-1	15	4	1	22
114.893	0	70	79	19	84	97	25	67	74	31	73	88	18	3	0	-60	0	0	-67	-3	-1	15	4	1	22
115.016	0	70	80	19	85	98	25	67	74	32	73	89	18	2	0	-60	0	1	-67	-2	-1	15	4	0	22
115.139	0	70	80	20	85	98	26	67	75	31	73	89	19	3	1	-60	0	0	-67	-2	0	17	5	0	22
115.261	0	71	80	19	84	99	27	67	76	31	73	89	19	2	1	-61	0	0	-67	-2	-1	16	4	1	23
115.384	0	71	81	20	85	99	26	68	77	33	73	90	19	3	0	-61	-1	1	-67	-3	-1	16	4	1	23
115.507	0	70	78	19	84	96	25	67	73	31	73	89	18	2	0	-59	0	1	-67	-3	-1	15	4	0	22
115.63	0	69	78	19	84	97	26	67	72	31	72	88	18	2	0	-60	0	1	-66	-2	-1	16	4	1	23
115.753	0	70	79	19	85	97	25	66	74	31	73	87	18	2	0	-59	0	0	-67	-2	-1	15	4	0	21
115.876	0	71	80	19	84	98	26	67	74	31	73	88	18	3	0	-60	-1	1	-66	-2	0	15	4	0	22
115.999	0	71	80	20	85	98	27	67	77	32	73	88	18	2	1	-60	0	0	-66	-2	-1	15	3	1	24
116.122	0	71	81	20	84	99	26	67	75	32	73	89	20	2	1	-59	0	1	-66	-3	-1	16	4	1	22
116.244	0	71	78	19	85	96	25	67	72	31	73	86	17	2	1	-59	-1	1	-67	-3	-1	16	4	1	22
116.367	0	70	79	20	84	97	25	66	73	30	72	88	18	2	1	-58	0	1	-67	-3	-1	15	4	1	22
116.49	0	72	79	18	84	97	26	67	74	31	73	88	18	2	1	-60	-1	0	-66	-3	0	15	4	0	22
116.613	0	71	80	20	84	98	26	68	75	32	72	88	18	2	0	-60	0	1	-66	-2	0	16	4	1	23
116.736	0	72	81	20	84	99	27	69	77	33	73	89	18	2	1	-61	0	0	-67	-2	-1	15	5	0	23
116.859	0	71	81	21	84	98	26	68	76	32	73	89	18	2	1	-61	-1	1	-66	-2	-1	15	5	1	22
116.982	0	71	79	20	84	95	25	68	74	33	73	87	18	2	1	-61	0	1	-66	-2	-2	16	4	0	23
117.105	0	72	79	20	83	97	25	68	75	32	73	88	18	3	2	-61	0	0	-66	-2	0	15	4	0	23
117.228	0	72	80	20	84	97	26	68	75	32	72	88	17	2	0	-61	0	1	-68	-1	-1	16	4	1	22
117.35	0	71	81	20	84	98	26	69	77	32	73	89	18	2	1	-61	0	0	-68	-3	-1	16	5	1	23
117.473	0	73	83	21	84	99	27	69	79	33	73	89	18	3	1	-62	0	0	-67	-3	-1	16	4	0	23
117.596	0	72	80	20	84	97	26	68	76	32	72	89	18	2	0	-61	0	1	-68	-3	-1	16	4	1	22
117.719	0	72	79	20	84	97	26	68	75	32	72	88	19	3	0	-62	0	1	-67	-1	-1	16	3	1	22
117.842	0	72	80	19	83	96	26	69	76	33	72	88	17	3	0	-62	0	0	-68	-3	-1	16	3	0	23
117.965	0	72	81	20	84	98	26	68	78	32	73	89	17	3	0	-62	0	0	-67	-2	-2	16	4	0	23
118.088	0	72	82	21	84	99	26	70	78	33	72	89	19	2	0	-62	0	0	-68	-3	-1	16	4	1	24
118.211	0	74	82	21	84	99	25	69	78	34	72	90	19	2	1	-62	-1	1	-69	-3	-1	16	5	1	23
118.333	0	72	81	20	84	96	25	70	76	32	72	88	18	2	0	-62	-1	1	-67	-3	0	16	4	1	23
118.456	0	74	81	21	85	98	25	70	78	32	73	88	19	2	0	-62	0	0	-68	-3	-2	16	4	1	23
118.579	0	73	82	21	84	99	26	70	77	32	74	89	19	2	2	-63	0	0	-68	-2	-1	16	4	1	22
118.702	0	74	82	22	85	100	27	70	79	33	73	90	18	1	1	-62	-1	1	-69	-3	-1	16	4	1	23
118.825	0	73	84	21	85	101	27	71	81	33	74	90	19	3	0	-61	-1	1	-69	-3	-1	15	3	1	24
118.948	0	73	80	21	85	98	27	69	76	32	74	89	19	2	1	-62	-1	1	-69	-2	-1	16	4	0	23
119.071	0	73	81	19	85	98	26	68	75	32	73	90	19	3	1	-61	-1	1	-69	-3	-1	15	4	0	23
119.194	0	74	81	20	86	100	26	69	76	32	73	90	19	2	0	-60	0	0	-68	-2	-1	15	4	1	22
119.316	0	73	81	20	85	100	25	69	77	33	74	90	18	2	1	-61	0	1	-68	-2	-1	15	5	1	23
119.439	0	73	83	21	85	101	27	69	79	32	74	91	19	3	1	-62	0	0	-69	-3	0	15	4	1	24
119.562	0	73	82	21	85	100	26	69	77	31	74	91	19	3	1	-62	0	0	-69	-3	0	16	4	1	23
119.685	0	71	79	20	85	97	26	68	74	32	74	90	18	3	1	-61	-1	0	-70	-3	0	16	4	0	23
119.808	0	72	80	19	84	98	25	69	74	32	73	90	19	2	1	-60	0	1	-67	-3	-1	15	3	1	22
119.931	0	72	80	21	85	98	25	69	75	32	73	89	19	2	0	-60	0	0	-67	-2	-1	16	5	1	22
120.054	0	72	80	20	85	100	25	69	76	31	73	90	19	2	1	-60	0	0	-68	-2	-2	15	4	1	22
120.177	0	72	82	20	85	100	27	69	79	31	74	90	18	2	0	-60	0	1	-68	-2	-1	16	4	0	23
120.3	0	72	81	20	85	99	26	68	76	32	73	90	18	3	0	-60	0	1	-68	-3	0	15	4	1	23
120.422	0	71	78	20	84	97	25	67	74	31	73	88	19	2	1	-60	0	0	-68	-3	0	15	5	1	23
120.545	0	70	79	20	85	98	25	67	73	31	73	88	19	2	1	-59	0	1	-67	-2	-1	15	4	0	23
120.668	0	71	79	19	84	98	26	66	74	31	72	88	19	2	1	-59	0	1	-67	-3	-1	15	4	1	23
120.791	0	70	80	19	85	99	27	68	76	31	73	89	19	2	0	-59	-1	0	-67	-2	0	16	5	1	22
120.914	0	72	82	19	85	100	27	68	78	33	73	89	18	2	1	-60	-1	1	-68	-2	-1	15	4	1	24
121.037	0	71	79	20	85	98	26	68	75	30	73	90	19	3	0	-60	-1	0	-68	-2	-1	16	4	1	22
121.16	0	70	77	19	84	97	25	66	73	31	73	88	18	2	1	-60	0	0	-67	-3	-1	15	4	1	22
121.283	0	71	80	19	84	97	25	68	74	31	73	88	18	3	1	-60	0	0	-67	-2	0	16	4	1	22
121.405	0	70	79	21	84	98	26	67	75	31	72	88	18	3	0	-59	0	1	-67	-2	-1	15	4	1	23
121.528	0	72	80	20	85	99	27	68	76	31	73	89	18	3	1	-60	0	1	-68	-2	-1	15	3	1	23
121.651	0	71	82	20	85	100	28	69	77	31	73	89	19	2	1	-59	0	0	-68	-3	-1	15	3	1	23
121.774	0	72	82	20	84	99	25	68	77	32	73	90	19	2	0	-60	0	1	-67	-2	-1	16	4	1	23
121.897	0	71	79	19	84	96	24	67	74	31	73	89	17	3	0	-60	0	0	-68	-3	-1	16	4	1	22
122.02	0	71	80	19	85	98	26	67	75	32	73	88	19	2	0	-60	0	0	-67	-2	-1	15	4	1	23
122.143	0	72	80	20	85	98	26	69	75	31	72	89	18	2	1	-59	-1	0	-67	-3	-1	16	4	1	23
122.266	0	72	81	20	84	100	27	68	77	32	73	89	18	2	1	-60	-1	0	-67	-2	0	16	4	0	24
122.388	0	72	83	20	85	100	27	70	79	32	74	90	19	2	0	-60	0	1	-68	-3	-1	16	5	1	23
122.511	0	72	83	20	85	100	28	69	78	31	73	90	19	3	1	-61	0	1	-69	-3	0	16	4	1	23
122.634	0	72	80	20	84	98	26	68	76	32	73	89	19	2	0	-59	0	0	-68	-2	-1	16	5	1	23
122.757	0	72	81	20	85	99	27	68	76	32	73	89	18	2	0	-61	-1	1	-68	-1	0	16	4	0	23
122.88	0	72	81	20	85	100	27	69	77	32	74	90	18	2	2	-61	0	0	-69	-2	-1	16	4	1	23
123.003	0	72	82	21	85	101	27	69	77	32	73	91	19	2	1	-61	0	0	-68	-3	-1	16	4	2	23
123.126	0	73	84	21	86	101	27	69	80	32	74	91	19	3	1	-62	-1	1	-69	-2	-1	16	4	1	24
123.249	0	72	82	19	85	100	26	70	77	33	74	90	19	2	1	-62	-1	1	-70	-2	-1	15	5	1	23
123.372	0	72	80	20	85	99	26	68	76	32	74	90	19	2	1	-62	0	0	-70	-3	-1	16	3	0	23
123.494	0	72	82	20	85	100	27	69	77	32	74	90	18	2	0	-62	-1	0	-70	-2	-1	15	5	1	24
123.617	0	72	82	20	85	100	27	70	78	33	73	91	19	3	0	-62	0	0	-69	-2	0	16	4	1	23
123.74	0	73	81	21	86	102	28	69	78	33	74	91	19	2	0	-62	-1	0	-70	-3	-1	16	3	0	23
123.863	0	73	84	20	86	102	27	69	80	33	74	93	20	2	1	-63	0	0	-70	-2	-1	16	5	1	23
123.986	0	72	80	20	85	99	27	68	75	32	74	91	19	2	0	-62	0	1	-70	-3	0	14	4	1	23
124.109	0	71	80	19	86	99	26	68	76	33	74	91	19	2	1	-61	0	1	-69	-3	-1	16	4	1	24
124.232	0	72	80	20	86	100	27	68	77	32	74	91	20	2	1	-62	0	1	-71	-2	-1	16	3	1	24
124.355	0	72	81	20	86	101	28	69	77	33	73	91	19	3	0	-62	0	1	-71	-2	-1	15	4	1	23
124.477	0	72	82	19	86	102	27	69	80	34	75	92	19	1	0	-63	-1	1	-72	-3	-1	17	4	1	24
124.6	0	71	81	20	86	101	28	68	77	32	74	91	20	3	1	-63	0	1	-72	-3	-1	17	4	0	24
124.723	0	71	79	19	85	98	26	67	75	32	75	90	19	2	1	-62	0	0	-72	-3	-1	16	4	1	23
124.846	0	71	80	20	85	100	26	68	75	32	74	91	19	2	0	-62	0	0	-71	-2	0	17	4	1	24
124.969	0	71	80	19	85	100	26	67	75	32	74	90	19	2	1	-62	0	0	-70	-3	0	15	4	0	24
125.092	0	72	81	21	85	101	27	68	77	32	74	91	19	2	0	-62	0	0	-70	-2	0	16	4	1	23
125.215	0	72	82	20	85	101	28	68	78	33	74	92	19	2	0	-62	-1	1	-71	-2	-1	16	4	0	23
125.338	0	71	79	20	86	99	26	66	74	32	74	90	18	3	1	-61	0	1	-71	-2	-1	16	4	1	24
125.46	0	70	77	19	85	99	27	67	74	31	74	90	18	2	0	-59	0	0	-70	-2	-1	16	3	1	23
125.583	0	70	79	19	85	99	26	67	74	32	73	89	19	3	0	-60	0	1	-69	-3	-1	16	5	0	22
125.706	0	70	79	19	85	99	26	68	75	32	73	89	19	2	0	-61	0	0	-70	-2	0	16	4	1	24
125.829	0	71	81	19	85	99	28	67	77	32	73	90	19	3	0	-61	0	0	-70	-2	-1	15	5	1	23
125.952	0	71	82	21	85	100	26	67	77	32	74	90	19	2	0	-62	0	1	-70	-2	0	17	4	0	24
126.075	0	70	78	20	85	97	26	65	73	31	74	88	19	2	0	-61	0	1	-70	-2	-1	16	4	1	23
126.198	0	71	78	19	85	97	25	67	73	31	73	88	18	2	1	-60	0	0	-70	-2	-1	15	4	1	23
126.321	0	70	78	19	84	98	26	66	73	31	72	89	19	2	1	-60	0	0	-69	-2	-1	16	4	1	23
126.444	0	70	79	19	85	98	26	67	74	31	72	89	19	2	0	-59	0	1	-68	-2	0	15	4	0	24
126.566	0	71	80	20	85	100	27	67	76	31	74	90	19	2	1	-62	0	0	-69	-2	-1	16	4	2	24
126.689	0	71	81	20	84	100	26	69	76	32	73	91	19	1	1	-62	0	1	-70	-2	-1	15	4	1	23
126.812	0	69	77	20	84	97	26	66	73	32	73	88	18	3	1	-60	-1	1	-70	-2	0	17	4	1	23
126.935	11	69	78	18	84	97	25	67	74	32	73	88	19	3	1	-61	0	0	-69	-2	-1	16	5	0	23
127.058	0	70	77	20	84	97	25	67	73	32	72	88	19	2	0	-61	0	1	-69	-3	-1	16	3	1	22
127.181	0	70	79	19	84	98	26	67	74	31	72	89	18	1	0	-60	-1	1	-69	-2	-1	16	3	1	23
127.304	0	71	81	19	84	99	28	68	76	31	73	89	18	3	1	-61	-1	1	-69	-2	-1	15	4	1	24
127.427	0	72	81	20	85	99	26	68	78	32	73	89	20	2	1	-60	0	0	-69	-1	-1	16	4	0	24
127.549	0	70	78	19	84	96	25	66	73	32	72	88	19	2	0	-60	0	0	-70	-2	-1	16	4	1	23
127.672	0	70	78	20	84	97	26	67	74	31	73	87	18	3	0	-61	0	0	-69	-2	-1	15	3	1	23
127.795	0	70	78	18	85	97	26	66	74	31	72	88	18	3	1	-60	0	1	-68	-2	0	16	4	1	23
127.918	0	70	79	20	84	99	26	67	75	33	73	88	19	4	1	-59	0	0	-69	-3	-1	16	4	1	23
128.041	0	71	81	20	85	100	27	68	76	32	73	90	19	3	1	-61	-1	0	-70	-2	-1	15	4	0	24
128.164	0	72	81	20	85	101	27	67	78	33	73	91	20	2	0	-62	-1	0	-71	-3	-1	17	4	1	24
128.287	0	70	79	20	85	98	26	67	73	31	73	89	19	2	2	-62	-1	0	-70	-2	-1	16	4	1	23
128.41	0	70	79	20	85	99	26	67	74	31	72	89	19	2	0	-60	0	1	-71	-3	-1	15	4	1	23
128.532	0	71	79	20	84	99	26	67	74	32	73	89	18	2	0	-62	0	1	-70	-3	-1	16	4	1	24
128.655	0	72	81	19	85	100	27	67	76	32	73	90	19	3	1	-62	0	0	-71	-2	-1	16	4	1	24
128.778	0	71	82	21	86	101	28	68	78	32	73	91	19	3	1	-62	0	1	-70	-3	0	16	4	0	23
128.901	0	73	82	21	85	102	26	68	78	33	74	92	19	2	1	-62	0	1	-71	-2	0	15	5	1	24
129.024	0	70	79	20	85	99	26	67	75	33	73	90	19	2	1	-61	0	0	-71	-2	0	16	4	1	24
129.147	0	70	80	20	85	100	26	67	75	31	74	90	19	2	1	-62	0	0	-71	-3	-1	15	4	1	24
129.27	0	70	80	20	85	100	26	67	76	32	73	90	19	2	0	-62	0	0	-70	-2	0	17	4	1	23
129.393	0	71	81	20	85	100	27	67	77	32	73	90	20	2	0	-62	-1	0	-71	-2	-1	16	3	1	24
129.516	0	71	82	20	86	102	29	69	79	33	73	91	20	2	0	-62	0	0	-72	-2	0	16	4	1	23
129.638	0	71	82	21	85	102	27	68	78	32	74	92	20	2	1	-62	0	1	-72	-2	-1	16	5	0	24
129.761	0	70	79	20	85	100	26	66	75	32	73	91	20	3	1	-62	-1	1	-72	-3	0	16	4	0	23
129.884	0	70	81	21	85	100	27	67	76	32	74	91	20	2	1	-61	0	1	-72	-2	0	16	3	1	24
130.007	0	71	80	20	84	101	27	67	76	33	74	91	20	2	1	-62	0	0	-72	-3	-1	16	4	1	23
130.13	0	72	82	21	85	101	28	68	78	33	74	91	20	3	1	-63	0	1	-72	-2	-1	16	5	1	24
130.253	0	72	84	20	86	103	27	69	79	33	74	92	20	3	1	-63	0	1	-73	-2	-1	16	4	1	24
130.376	0	71	80	20	85	100	27	67	75	32	74	91	19	2	1	-63	0	0	-73	-2	-1	17	4	1	24
130.499	0	70	80	20	85	100	26	66	75	32	74	90	19	3	1	-62	-1	1	-71	-2	-2	15	3	1	23
130.621	0	70	80	19	85	101	26	67	75	32	74	91	20	2	0	-62	-1	0	-72	-2	-1	16	4	1	23
130.744	0	71	81	19	85	101	27	67	76	33	74	92	20	2	1	-62	0	1	-72	-2	-1	16	5	1	24
130.867	0	72	82	20	85	101	28	68	79	33	74	92	19	2	1	-63	0	0	-72	-3	-1	16	4	1	24
130.99	0	70	81	21	85	100	28	67	76	32	74	92	19	3	1	-62	0	1	-73	-2	0	16	4	1	24
131.113	0	70	79	20	86	98	27	66	74	31	73	91	18	3	1	-62	-1	1	-72	-2	-1	16	4	1	24
131.236	0	70	79	19	85	100	26	67	73	32	74	91	20	2	1	-60	0	0	-71	-2	-1	16	4	1	24
131.359	0	70	79	19	84	99	26	66	75	32	74	90	19	3	2	-62	0	1	-71	-3	-1	15	4	1	23
131.482	0	70	81	19	86	101	27	67	76	31	74	91	19	2	0	-62	0	1	-71	-2	-1	16	4	0	23
131.604	0	71	81	20	85	101	27	67	76	32	73	92	20	2	1	-62	0	0	-71	-3	0	15	4	0	24
131.727	0	70	78	19	85	97	27	66	73	32	73	90	18	2	1	-61	0	1	-71	-2	-1	17	4	0	24
131.85	0	70	78	19	85	98	27	66	72	31	73	89	18	1	1	-61	0	0	-71	-2	-1	16	4	0	23
131.973	0	69	79	19	84	99	26	66	73	31	73	89	19	2	1	-60	0	0	-71	-3	-1	16	4	1	23
132.096	0	69	78	19	84	99	26	67	74	31	73	90	19	2	1	-60	0	1	-70	-3	-1	15	4	1	23
132.219	0	70	80	19	85	100	26	66	76	31	74	90	20	2	0	-60	0	1	-70	-2	0	15	5	1	23
132.342	0	71	80	20	84	100	26	66	75	31	73	90	20	2	0	-61	0	0	-70	-3	0	17	4	1	23
132.465	0	69	77	19	84	96	27	66	71	30	73	88	18	2	1	-60	-1	0	-71	-3	0	16	3	1	23
132.588	0	69	78	19	85	97	25	65	72	31	73	89	19	2	0	-59	0	0	-69	-2	0	16	4	0	23
132.71	0	68	77	19	84	98	26	66	72	31	73	89	19	2	0	-60	0	1	-70	-2	0	15	4	0	22
132.833	0	70	78	19	85	99	27	66	73	32	74	89	19	3	0	-60	0	0	-70	-2	0	15	3	1	23
132.956	0	70	80	20	85	100	27	67	76	32	73	90	19	3	0	-60	-1	0	-69	-2	0	16	5	1	23
133.079	0	70	80	20	84	98	26	67	75	32	74	89	19	2	0	-60	0	1	-71	-3	-1	16	4	1	24
133.202	0	69	77	18	84	97	26	65	72	30	73	89	18	3	0	-60	0	1	-69	-3	0	16	5	1	22
133.325	0	70	78	19	84	98	26	66	73	31	72	89	19	2	1	-60	0	0	-70	-3	-1	16	5	0	23
133.448	0	69	79	19	84	98	27	66	73	30	73	88	19	2	0	-60	0	0	-69	-2	-1	15	3	0	23
133.571	0	69	79	19	85	100	27	66	74	31	73	90	19	2	1	-61	0	0	-69	-2	-1	16	4	1	22
133.693	0	71	81	19	85	101	27	67	76	32	74	90	19	2	0	-61	0	0	-70	-2	0	16	4	1	24
133.816	0	69	80	20	85	98	26	66	74	33	73	90	19	3	1	-61	0	0	-70	-3	-2	16	4	2	23
133.939	0	70	78	19	84	97	26	66	72	31	74	89	19	2	0	-61	-1	1	-70	-3	-1	16	3	1	23
134.062	0	69	79	18	85	99	25	66	73	32	72	89	20	2	1	-61	0	0	-70	-2	-1	17	3	1	23
134.185	0	70	79	19	84	99	26	66	73	31	73	90	19	2	1	-61	-1	0	-71	-2	-1	16	4	1	23
134.308	0	70	80	19	86	100	28	67	75	31	74	90	19	2	0	-62	-1	1	-71	-2	-1	15	4	0	24
134.431	0	71	81	20	85	101	28	67	75	32	74	91	20	2	1	-61	-1	0	-70	-2	-1	15	3	1	23
134.554	0	70	78	18	85	99	26	66	73	31	73	89	18	2	1	-59	0	1	-71	-3	-1	15	4	0	23
134.676	0	70	79	20	86	99	26	66	74	31	73	89	18	1	1	-61	0	1	-70	-2	0	16	4	1	24
134.799	0	70	79	20	84	99	26	66	74	30	73	89	19	2	0	-61	-1	0	-70	-1	-1	15	4	0	24
134.922	0	70	80	20	86	100	26	67	75	32	73	91	19	2	1	-60	0	0	-70	-2	0	16	4	1	23
135.045	0	71	81	20	86	101	26	67	77	32	74	91	20	3	0	-62	0	1	-70	-2	-1	16	4	1	23
135.168	0	70	79	20	85	99	27	66	74	31	74	90	19	2	0	-62	-1	0	-72	-2	-1	16	4	1	24
135.291	0	70	77	18	85	98	26	66	73	31	75	90	19	2	1	-61	0	0	-70	-2	0	15	4	1	23
135.414	0	70	78	18	85	98	26	66	73	31	73	89	19	3	1	-60	0	0	-70	-2	-1	15	4	1	23
135.537	0	70	79	19	84	99	26	65	73	32	74	89	19	2	0	-60	-1	1	-70	-2	-1	16	4	1	23
135.66	0	69	79	20	85	100	27	67	75	32	73	90	19	2	1	-62	0	0	-69	-2	-1	15	3	0	23
135.782	0	70	80	19	86	99	27	67	74	32	74	90	19	1	1	-60	0	0	-70	-2	-1	15	4	0	23
135.905	0	69	76	19	84	97	26	65	71	31	73	88	18	2	1	-59	-1	1	-70	-2	-2	14	4	0	23
136.028	0	69	77	18	85	97	25	65	71	30	73	89	19	1	0	-59	-1	0	-69	-2	-1	16	4	1	23
136.151	0	69	77	19	84	97	26	65	71	31	72	88	17	2	0	-59	0	0	-69	-2	-1	15	4	0	23
136.274	0	69	78	19	85	98	25	66	73	31	73	88	19	2	0	-59	0	1	-69	-2	-1	15	4	0	23
136.397	0	70	80	20	85	99	26	66	74	31	73	89	20	1	0	-59	-1	0	-69	-2	0	16	4	0	23
136.52	0	70	78	20	84	96	27	65	70	31	72	88	19	3	1	-59	0	0	-68	-2	-1	16	5	1	22
136.643	0	69	76	18	84	95	26	64	70	30	72	88	18	3	1	-57	0	0	-69	-1	0	16	4	1	22
136.765	0	68	76	19	85	96	25	65	71	29	72	88	18	1	0	-58	0	1	-68	-1	0	15	4	1	23
136.888	0	68	77	18	84	97	26	65	71	30	72	87	19	2	1	-57	0	0	-67	-3	-1	15	4	1	23
137.011	0	69	78	19	84	98	27	65	73	29	72	88	18	3	1	-59	0	0	-68	-3	-1	15	5	0	22
137.134	0	70	79	19	84	99	25	65	74	32	73	88	19	2	1	-59	0	0	-68	-2	0	16	4	0	23
137.257	0	69	77	19	83	97	25	64	71	30	72	87	18	2	0	-59	0	0	-68	-2	0	16	4	1	22
137.38	0	69	76	18	84	96	25	64	70	29	72	87	18	3	1	-58	0	0	-67	-2	-1	15	4	1	22
137.503	0	69	77	19	84	96	24	65	71	30	73	87	18	2	0	-58	0	0	-67	-2	-1	15	4	1	21
137.626	0	69	78	19	84	96	26	65	73	30	72	86	18	2	0	-59	0	0	-67	-2	-1	15	3	1	23
137.748	0	71	78	19	84	98	26	65	73	30	72	87	18	3	0	-60	0	1	-68	-2	-1	14	4	0	22
137.871	0	69	78	19	84	97	25	66	74	30	72	88	19	2	0	-58	0	0	-67	-2	-1	15	5	1	22
137.994	0	69	77	19	84	96	25	64	71	30	72	87	18	3	0	-58	0	0	-68	-2	0	15	4	1	23
138.117	0	69	77	18	84	97	26	66	72	30	72	87	18	3	0	-59	0	1	-67	-3	0	14	4	0	23
138.24	0	70	78	19	84	97	25	66	71	31	73	87	18	2	1	-59	0	1	-67	-2	0	15	4	1	22
138.363	0	69	78	19	85	98	26	66	72	31	73	88	19	3	1	-59	0	1	-67	-3	0	15	4	0	22
138.486	0	70	79	19	85	99	26	67	73	31	73	89	19	2	0	-59	-1	1	-69	-2	0	16	4	0	23
138.609	0	69	77	19	85	96	25	65	71	30	73	88	18	2	0	-59	0	0	-68	-2	-1	15	5	0	23
138.732	0	69	77	19	85	97	25	65	70	30	72	87	18	2	0	-57	-1	0	-67	-2	-1	16	4	1	22
138.854	0	70	77	19	83	98	25	66	71	31	72	88	18	3	1	-57	0	0	-67	-3	-1	15	4	1	23
138.977	0	69	78	19	84	98	26	65	72	30	73	88	19	2	0	-59	0	1	-68	-2	-1	15	4	1	23
139.1	0	70	79	19	85	99	26	66	74	30	75	89	19	3	0	-60	0	0	-68	-3	0	16	5	1	23
139.223	0	70	78	19	85	98	25	66	72	31	73	89	18	2	1	-59	0	1	-69	-2	0	15	4	0	22
139.346	0	70	77	18	85	96	25	65	70	29	74	87	17	2	0	-59	0	1	-68	-3	-1	15	4	1	22
139.469	0	69	77	19	84	96	26	64	71	30	73	88	17	3	0	-58	0	0	-69	-3	0	16	4	0	23
139.592	0	70	77	19	85	97	26	64	71	30	73	87	18	2	0	-58	0	1	-67	-2	0	15	4	1	22
139.715	0	70	78	19	85	98	26	66	72	29	73	89	19	2	0	-58	0	1	-67	-2	0	15	4	1	23
139.837	0	70	79	19	85	98	26	67	74	30	73	89	19	3	0	-58	-1	0	-68	-1	-1	15	4	1	23
139.96	0	69	77	19	85	96	25	65	70	29	73	87	18	2	0	-57	0	0	-68	-2	0	15	4	0	23
140.083	0	69	77	18	85	96	25	65	69	30	73	86	18	3	0	-58	0	0	-67	-3	0	15	4	0	23
140.206	0	69	77	19	84	97	24	65	70	30	73	86	18	2	0	-58	-1	0	-66	-2	0	15	5	0	22
140.329	0	70	77	18	84	97	26	66	71	29	73	87	19	3	0	-57	0	0	-66	-3	-1	16	4	1	22
140.452	0	70	79	19	85	98	26	65	72	31	73	87	19	2	1	-58	0	1	-66	-2	-1	15	4	1	22
140.575	0	70	77	18	85	98	25	66	73	29	73	88	18	2	1	-57	0	0	-67	-2	-1	15	4	1	23
140.698	0	69	76	19	84	96	25	65	70	29	72	85	17	2	0	-57	0	0	-66	-2	0	16	4	0	23
140.82	0	69	76	18	84	96	24	65	70	29	73	86	18	2	1	-57	0	0	-67	-2	-1	15	4	1	22
140.943	0	69	76	19	84	95	26	63	71	29	72	86	17	3	0	-58	0	0	-66	-2	0	14	4	1	22
141.066	0	69	78	19	85	96	25	65	71	30	72	86	18	2	0	-57	-1	0	-66	-2	0	15	5	0	22
141.189	0	70	80	19	85	98	27	66	74	29	72	87	18	2	0	-56	0	1	-66	-2	0	14	4	1	22
141.312	0	70	79	20	83	97	26	66	73	29	72	87	19	1	1	-56	0	0	-66	-2	-1	14	4	1	22
141.435	0	69	76	18	84	95	25	65	70	29	72	86	17	1	1	-56	0	1	-66	-3	0	14	4	1	22
141.558	0	69	77	18	84	96	25	65	71	29	73	87	18	3	0	-55	-1	1	-66	-2	0	14	4	0	22
141.681	0	69	78	19	84	98	26	65	71	29	73	88	18	2	1	-55	0	0	-64	-3	0	14	4	0	22
141.804	0	69	78	18	85	98	27	65	72	30	73	88	19	2	1	-55	0	0	-65	-3	0	14	4	1	22
141.926	0	71	80	19	86	100	27	66	74	30	74	89	19	2	0	-59	0	0	-67	-3	0	14	5	0	23
142.049	0	70	78	20	85	98	26	65	72	30	73	88	18	1	1	-59	0	0	-67	-3	-1	15	4	0	23
142.172	0	68	77	19	85	97	25	66	70	30	74	88	18	2	1	-57	0	0	-67	-2	0	15	4	0	21
142.295	0	69	78	18	85	98	27	64	72	30	73	88	18	2	1	-58	-1	0	-68	-3	0	14	3	1	23
142.418	0	69	79	19	84	98	26	65	72	30	73	88	18	2	1	-59	-1	1	-68	-2	-1	15	4	1	23
142.541	0	70	79	20	86	99	27	66	74	29	74	88	18	3	1	-58	-1	0	-68	-2	0	15	5	1	23
142.664	0	71	81	21	85	100	26	66	75	30	74	90	19	3	0	-58	-1	1	-69	-2	-1	15	4	1	23
142.787	0	70	78	19	85	97	26	65	72	30	73	88	18	3	1	-58	0	0	-69	-1	-1	16	4	0	23
142.909	0	70	79	18	86	98	25	66	72	30	73	88	19	2	1	-58	0	0	-68	-3	0	16	4	1	24
143.032	0	69	79	19	86	99	26	66	73	30	74	89	18	2	0	-58	0	1	-69	-3	-1	16	4	0	23
143.155	0	70	81	20	85	100	27	66	75	31	73	89	19	2	0	-58	0	0	-69	-3	0	15	5	0	23
143.278	0	71	82	19	85	101	28	68	77	31	74	90	19	2	1	-60	0	0	-69	-3	-1	15	5	1	24
143.401	0	71	80	20	85	100	26	67	75	31	73	89	19	2	0	-59	0	1	-70	-3	0	15	4	1	24
143.524	0	69	79	19	86	99	27	66	74	30	73	89	19	2	0	-60	-1	0	-69	-2	-1	15	4	2	23
143.647	0	71	81	21	86	100	27	66	75	32	73	90	19	3	0	-60	-1	1	-70	-3	0	16	4	1	24
143.77	0	71	81	20	86	101	28	68	76	32	73	90	19	3	0	-60	-1	1	-70	-2	-1	14	4	0	24
143.892	0	71	82	19	86	103	27	68	77	33	74	91	18	2	1	-61	0	1	-71	-2	0	16	4	0	24
144.015	0	72	83	21	87	103	27	67	78	32	75	92	20	2	0	-62	-1	1	-71	-2	-1	15	4	0	24
144.138	0	71	81	20	86	100	26	66	75	31	75	91	19	3	1	-60	0	1	-71	-3	-1	15	4	1	23
144.261	0	71	81	21	86	101	28	67	76	31	74	91	19	2	0	-62	-1	0	-72	-2	-1	16	4	1	23
144.384	0	71	82	20	86	103	28	67	77	32	75	93	19	2	1	-61	-1	1	-71	-2	-1	16	4	1	24
144.507	0	71	83	21	86	104	28	68	78	32	75	93	20	2	1	-61	-1	1	-73	-2	-1	15	3	0	24
144.63	0	73	84	20	87	105	28	68	79	32	75	94	20	2	0	-61	-1	0	-73	-2	-1	16	3	1	25
144.753	0	71	82	20	87	102	27	68	76	32	74	93	20	3	1	-62	0	0	-73	-2	-1	16	4	0	24
144.876	0	71	82	20	87	102	29	67	76	32	74	92	18	2	1	-62	0	0	-73	-3	-1	16	4	1	25
144.998	0	71	82	21	88	103	27	67	77	32	75	93	20	3	0	-63	0	1	-72	-2	0	16	5	1	24
145.121	0	71	83	20	87	103	29	68	78	33	76	94	20	2	1	-63	0	0	-73	-2	-1	16	4	0	25
145.244	0	72	84	21	86	105	29	69	79	32	76	94	21	2	0	-63	0	0	-74	-2	-1	16	4	1	25
145.367	0	70	81	19	87	102	28	67	76	32	75	94	21	2	0	-62	0	0	-74	-1	-1	17	5	1	24
145.49	0	71	80	20	87	101	27	67	74	32	76	91	19	1	1	-62	0	0	-73	-2	0	16	4	1	25
145.613	0	70	81	19	86	102	27	67	76	32	75	93	20	2	0	-62	0	0	-73	-2	-2	16	4	1	24
145.736	0	71	81	21	87	103	28	67	76	32	74	93	20	2	1	-63	0	0	-74	-2	-1	16	4	1	25
145.859	0	71	84	21	86	103	28	68	78	33	76	94	20	2	1	-62	0	0	-74	-2	0	17	4	1	24
145.981	0	70	82	19	86	102	27	67	76	32	75	93	19	2	0	-62	0	1	-74	-2	-1	15	5	0	25
146.104	0	70	79	19	85	100	27	66	73	31	75	92	19	2	0	-61	0	1	-73	-2	-1	16	4	1	24
146.227	0	71	80	21	86	101	27	66	74	31	74	92	20	3	1	-61	0	0	-73	-2	-1	16	3	1	24
146.35	0	70	80	20	86	101	27	67	75	32	74	92	20	2	0	-60	0	0	-73	-2	-1	15	4	1	25
146.473	0	71	81	19	86	102	27	67	77	33	74	92	20	2	1	-61	0	0	-71	-2	-1	15	4	1	24
146.596	0	70	82	20	85	102	27	67	76	32	74	93	20	3	1	-61	0	0	-73	-3	0	16	4	0	24
146.719	0	70	78	19	86	99	27	66	72	31	74	90	19	2	0	-60	-1	0	-72	-2	0	16	4	1	24
146.842	0	70	79	19	85	99	26	66	73	31	73	90	18	3	1	-61	-1	1	-72	-3	-1	16	5	1	24
146.964	0	69	79	20	86	99	26	65	74	32	73	90	20	3	1	-60	0	0	-70	-3	-1	15	5	1	23
147.087	0	71	80	20	86	100	26	67	74	31	73	91	20	2	1	-60	0	0	-71	-3	0	15	4	1	24
147.21	0	71	81	19	85	102	27	67	77	32	75	92	19	3	1	-59	0	0	-72	-2	-1	16	5	0	24
147.333	0	70	81	20	85	100	26	66	75	31	74	91	20	2	1	-60	-1	1	-71	-2	0	17	5	1	24
147.456	0	70	78	20	85	98	27	65	72	31	73	89	18	3	1	-59	0	0	-71	-2	-1	15	4	1	24
147.579	0	70	79	19	85	99	26	66	73	31	74	90	18	2	0	-59	0	1	-71	-2	0	16	5	1	23
147.702	0	70	79	20	85	99	27	66	74	30	74	89	19	2	1	-60	-1	0	-69	-3	-2	16	4	0	24
147.825	0	71	80	20	85	101	27	67	76	30	73	90	19	2	1	-59	-1	0	-70	-2	0	15	4	0	23
147.948	0	71	82	21	85	102	28	68	77	32	74	91	20	2	0	-60	0	0	-70	-2	-1	15	5	0	24
148.07	0	71	80	20	87	100	27	67	75	31	74	91	19	3	1	-60	-1	1	-71	-3	-1	15	4	0	23
148.193	0	71	79	19	86	98	26	66	73	31	73	89	19	3	0	-59	-1	0	-71	-2	-1	15	4	1	23
148.316	0	70	80	19	85	99	25	66	74	31	74	90	19	3	0	-60	0	1	-70	-2	0	17	3	1	24
148.439	0	70	80	20	85	100	27	67	75	31	74	90	19	2	1	-60	-1	1	-70	-3	0	15	4	1	24
148.562	0	71	82	19	86	101	27	67	76	31	74	91	19	2	0	-61	-1	0	-71	-2	-1	15	3	1	23
148.685	0	71	82	20	85	102	28	68	78	32	75	91	20	3	1	-61	0	0	-70	-2	0	15	4	1	24
148.808	0	71	80	20	86	100	26	67	76	32	74	91	20	2	0	-60	-1	1	-71	-2	-1	16	4	1	23
148.931	0	71	80	20	86	100	26	67	75	31	75	91	19	2	0	-60	0	1	-71	-2	0	15	5	1	24
149.053	0	71	81	20	86	101	27	67	76	32	74	91	19	2	1	-61	0	1	-72	-3	-1	15	3	0	25
149.176	0	71	82	21	86	101	28	67	76	31	74	91	19	2	0	-60	0	0	-71	-2	-1	17	5	1	24
149.299	0	71	83	20	86	102	28	68	77	32	75	92	20	2	0	-61	0	0	-71	-3	-1	16	4	1	24
149.422	0	71	83	21	86	103	27	68	79	32	74	93	21	2	1	-61	-1	0	-72	-2	-1	16	4	1	24
149.545	0	71	80	20	86	100	27	68	75	32	75	91	19	2	1	-62	0	1	-72	-2	-1	17	4	1	24
149.668	0	71	81	20	87	101	27	67	76	33	75	91	20	2	0	-62	0	0	-72	-3	0	16	5	1	23
149.791	0	71	82	20	86	101	27	68	77	32	74	92	20	3	0	-61	0	0	-72	-3	-1	16	3	0	24
149.914	0	72	82	21	86	102	28	69	77	32	74	92	20	2	1	-62	-1	1	-72	-2	0	15	4	1	24
150.036	0	72	84	19	86	103	28	69	80	33	75	93	20	3	1	-63	-1	0	-73	-3	-1	16	4	1	24
150.159	0	71	82	20	86	101	28	67	75	33	75	93	21	2	0	-62	0	0	-73	-2	-1	16	4	1	24
150.282	0	71	80	20	86	101	26	67	75	32	75	92	20	2	1	-61	0	1	-73	-2	0	16	5	1	24
150.405	0	70	81	20	86	101	28	67	76	32	74	92	20	2	1	-62	0	0	-73	-2	-1	17	4	2	24
150.528	0	71	81	20	85	101	28	67	78	33	75	92	20	3	1	-62	-1	0	-73	-3	-1	16	5	1	24
150.651	0	71	82	21	86	103	28	68	78	33	75	93	19	2	1	-61	-1	1	-72	-3	-1	15	3	1	25
150.774	0	72	84	20	86	103	27	68	78	32	76	94	21	3	0	-62	0	1	-74	-2	-1	16	4	1	24
150.897	0	70	80	19	86	100	27	66	73	32	75	92	19	2	1	-62	-1	1	-73	-3	0	15	5	0	24
151.02	0	71	79	20	87	100	26	66	74	32	74	91	19	2	1	-60	0	0	-72	-3	-1	16	4	1	24
151.142	0	70	80	19	86	101	27	67	75	32	75	91	20	3	2	-61	0	0	-71	-2	0	15	4	0	24
151.265	0	71	80	20	86	102	27	67	76	32	75	91	19	2	0	-61	-1	0	-72	-3	-2	17	5	1	24
151.388	0	71	81	21	87	103	28	67	78	32	75	92	20	1	0	-62	0	0	-73	-3	-1	16	4	1	23
151.511	0	71	81	21	87	101	27	66	76	32	76	93	20	2	0	-61	0	0	-73	-2	0	15	4	0	25
151.634	0	70	78	19	86	99	27	66	73	31	75	92	19	3	1	-60	0	1	-73	-2	-1	16	4	0	24
151.757	0	70	79	19	85	100	27	66	74	29	74	91	18	2	1	-59	-2	1	-73	-2	-1	16	4	1	24
151.88	0	70	79	20	86	100	27	66	73	30	74	90	19	2	0	-61	-1	0	-73	-2	0	15	4	1	23
152.003	0	70	80	20	86	101	27	66	75	31	74	91	20	2	1	-60	0	1	-71	-3	-1	16	4	0	24
152.125	0	71	82	21	86	103	28	67	78	31	76	92	20	2	0	-61	-1	1	-71	-2	0	16	4	1	24
152.248	0	70	80	20	86	101	27	66	75	32	74	92	19	2	0	-60	0	0	-72	-2	-1	15	4	1	24
152.371	0	69	77	19	85	98	27	66	72	30	74	90	18	2	1	-59	0	1	-72	-2	0	15	4	0	23
152.494	0	70	79	18	86	100	27	65	74	31	74	90	20	2	1	-59	0	0	-71	-2	-1	16	4	1	24
152.617	0	70	78	19	86	99	26	66	73	31	74	90	19	2	0	-59	0	0	-70	-2	-1	16	4	1	23
152.74	0	71	80	19	86	101	28	67	75	32	74	91	20	2	0	-58	0	1	-70	-2	0	14	4	0	24
152.863	0	70	81	20	86	102	27	66	76	31	74	91	20	2	0	-60	0	0	-71	-2	0	15	5	1	23
152.986	0	70	80	20	86	101	27	67	76	30	74	91	19	2	1	-60	0	1	-72	-2	-1	15	3	1	24
153.108	0	69	78	19	85	99	27	65	72	30	74	89	18	2	1	-58	0	1	-71	-2	0	15	4	1	24
153.231	0	69	77	19	86	99	26	67	73	31	74	90	19	2	0	-59	-1	0	-70	-3	0	16	5	1	24
153.354	0	70	78	18	85	99	26	66	73	31	73	90	20	2	1	-59	0	1	-70	-2	-1	15	4	1	23
153.477	0	70	80	19	86	100	27	66	75	31	74	91	19	3	0	-59	-1	0	-70	-1	-1	15	4	0	24
153.6	0	71	81	20	86	101	27	67	77	31	74	90	20	2	0	-60	0	1	-71	-2	0	15	4	1	23
153.723	0	71	82	20	86	102	27	67	77	32	75	92	20	2	0	-60	0	1	-71	-2	0	16	4	0	24
153.846	0	69	78	20	86	99	27	66	73	32	74	91	19	2	1	-60	0	0	-72	-1	-1	15	4	1	24
153.969	0	70	79	19	86	100	26	67	73	32	75	91	19	3	0	-60	-1	0	-71	-3	-2	16	4	1	23
154.092	0	70	79	19	86	100	27	66	74	31	74	90	20	2	1	-60	0	1	-71	-2	-1	16	4	1	23
154.214	0	70	80	19	86	101	27	67	75	32	75	92	19	3	1	-60	0	1	-71	-3	-1	16	4	1	23
154.337	0	71	82	20	86	102	28	67	77	31	76	92	20	2	0	-61	-1	0	-72	-3	-1	16	4	1	23
154.46	0	72	83	21	86	104	28	68	80	32	75	93	20	2	1	-60	0	0	-72	-3	-1	15	4	1	24
154.583	0	71	80	20	86	101	28	67	75	32	75	92	20	2	0	-60	0	1	-73	-3	-1	16	4	1	23
154.706	0	70	80	19	85	101	27	66	76	32	76	91	20	2	1	-62	0	1	-72	-3	-2	16	4	0	24
154.829	0	70	80	19	86	102	28	67	76	32	75	93	20	2	0	-62	0	1	-73	-2	0	16	4	1	24
154.952	0	71	82	20	87	102	28	67	77	32	75	92	19	2	1	-61	0	0	-73	-2	-1	16	5	1	25
155.075	0	72	83	20	87	104	29	67	78	31	76	93	20	3	1	-62	0	0	-72	-3	-1	16	4	1	25
155.197	0	72	84	21	87	103	28	68	78	33	75	94	21	2	1	-62	0	0	-74	-2	-1	15	4	1	25
155.32	0	70	79	19	87	101	27	66	74	32	75	92	20	2	0	-62	-1	1	-73	-2	0	17	4	1	24
155.443	0	71	80	20	87	102	28	67	76	32	75	93	20	3	0	-60	0	1	-73	-3	0	16	4	1	24
155.566	0	71	81	20	87	103	28	67	77	32	74	94	21	3	1	-62	0	1	-74	-3	-1	16	4	1	24
155.689	0	71	81	20	86	104	28	67	78	32	75	94	21	3	0	-62	0	0	-74	-3	-1	16	4	1	25
155.812	0	72	84	20	87	105	30	68	80	33	76	95	20	2	0	-63	-1	0	-74	-2	-1	16	3	0	25
155.935	0	71	84	21	87	104	29	68	79	34	76	95	20	3	1	-61	0	0	-75	-3	0	16	5	0	25
156.058	0	71	80	20	88	102	27	67	75	32	76	93	20	2	1	-61	-1	1	-75	-2	-1	16	5	1	25
156.18	0	71	81	19	87	103	27	67	76	32	75	94	21	2	0	-62	0	1	-74	-2	-1	16	4	0	24
156.303	0	71	81	20	87	103	28	67	76	32	75	93	21	2	1	-62	0	1	-74	-2	-1	16	4	0	25
156.426	0	71	82	20	87	104	27	67	78	33	76	94	20	2	0	-62	0	0	-74	-2	-1	15	4	1	24
156.549	0	72	83	20	87	106	29	68	79	33	76	95	21	2	1	-62	0	1	-74	-2	-1	16	4	1	24
156.672	0	71	81	21	87	103	29	67	76	32	76	94	20	3	1	-62	-1	0	-76	-2	-2	16	4	0	25
156.795	0	70	79	19	88	102	28	66	74	32	75	93	19	3	0	-62	-1	0	-75	-1	-1	16	4	1	26
156.918	0	70	80	19	86	102	28	66	74	32	75	93	21	2	1	-62	0	0	-73	-3	-1	16	3	1	24
157.041	0	69	81	20	87	102	27	67	75	31	75	93	20	3	1	-62	0	1	-74	-2	0	16	4	0	24
157.164	0	70	82	20	86	104	29	67	77	31	75	93	20	2	0	-62	0	1	-74	-2	-1	16	4	0	24
157.286	0	70	82	21	86	105	29	67	79	33	75	95	21	3	2	-61	0	0	-73	-2	-1	16	4	0	24
157.409	0	70	80	21	86	100	28	67	75	31	75	94	19	2	1	-61	-1	0	-76	-3	-1	16	5	0	24
157.532	0	70	78	19	86	100	27	65	72	31	74	93	19	3	0	-61	0	0	-74	-2	-1	16	3	0	24
157.655	0	69	79	20	86	100	27	66	74	32	75	93	19	3	0	-61	0	1	-74	-2	0	15	4	0	24
157.778	0	70	80	19	86	101	27	66	74	31	74	92	20	2	0	-60	0	1	-73	-1	-1	16	4	1	24
157.901	0	70	82	20	86	102	27	67	76	32	75	93	20	2	0	-60	-1	0	-73	-3	-1	16	4	1	24
158.024	0	71	81	20	87	103	28	68	78	31	75	93	20	2	0	-61	-1	1	-73	-2	-1	15	5	1	24
158.147	0	70	79	20	86	100	28	66	74	31	74	93	19	3	1	-61	0	1	-73	-3	-1	16	3	1	25
158.269	0	70	78	18	86	99	27	66	72	32	74	90	19	2	0	-61	-1	0	-72	-2	0	16	4	1	25
158.392	0	70	78	19	85	100	26	65	72	32	74	91	18	2	1	-60	0	0	-72	-3	-1	16	4	1	24
158.515	0	69	79	19	85	100	27	66	73	30	74	91	18	1	0	-61	-1	0	-73	-3	0	17	5	1	24
158.638	0	70	81	19	86	101	28	66	75	31	74	91	19	2	1	-61	0	0	-71	-2	-2	16	4	1	25
158.761	0	71	82	19	85	101	28	67	78	32	75	92	20	2	1	-61	0	1	-72	-2	0	16	4	0	25
158.884	0	70	80	20	86	101	27	66	74	32	74	92	20	3	0	-61	-1	0	-73	-2	-1	16	4	1	24
159.007	0	69	78	19	86	100	27	65	73	31	74	91	19	2	0	-61	-1	0	-73	-2	0	16	4	1	24
159.13	0	69	79	18	86	100	27	66	74	31	74	91	20	2	0	-60	0	1	-71	-3	-1	16	3	1	24
159.252	0	69	78	19	85	100	27	66	74	30	74	90	20	2	0	-60	-1	1	-72	-1	-1	16	4	1	23
159.375	0	69	80	19	85	101	27	67	76	32	75	92	20	2	1	-61	0	0	-72	-2	-1	16	4	0	24
159.498	0	70	80	19	86	102	27	68	77	32	75	92	20	2	0	-61	0	1	-72	-3	-1	17	3	1	25
159.621	0	70	82	20	86	101	27	66	77	32	75	92	20	2	1	-61	0	1	-73	-2	-1	16	4	1	25
159.744	0	69	78	19	87	99	27	66	73	31	74	90	20	3	0	-61	0	0	-72	-2	0	16	4	0	24
159.867	0	70	80	18	86	100	27	66	74	32	74	92	20	2	0	-60	0	0	-72	-2	-1	16	3	1	23
159.99	0	70	79	19	87	101	27	67	74	30	75	91	19	2	0	-61	0	0	-72	-2	-1	16	4	0	23
160.113	0	71	81	20	86	101	28	67	76	32	75	92	20	2	1	-61	0	0	-72	-3	0	16	3	0	24
160.236	0	71	82	19	87	103	27	67	78	32	75	93	20	2	2	-61	0	1	-72	-2	-1	15	4	1	25
160.358	0	70	80	20	87	101	26	67	77	32	76	93	20	2	1	-62	0	1	-73	-2	0	16	3	0	25
160.481	0	69	79	19	85	100	27	65	73	32	74	91	19	2	0	-61	0	1	-72	-2	0	17	3	1	23
160.604	0	69	79	20	87	101	26	66	75	32	75	91	19	2	1	-61	-1	0	-72	-2	-1	16	3	0	24
160.727	0	70	80	19	86	101	27	66	76	32	75	91	19	2	1	-60	0	0	-73	-3	-1	15	4	0	24
160.85	0	70	81	20	86	103	28	67	77	32	75	93	20	1	0	-61	0	0	-73	-2	-1	16	4	2	24
160.973	0	71	83	20	87	103	27	67	78	32	75	93	20	2	1	-61	-1	0	-74	-3	0	17	5	1	25
161.096	0	70	79	19	85	100	28	67	74	32	75	91	19	3	1	-60	-1	0	-73	-2	-1	17	5	1	24
161.219	0	69	79	19	86	99	27	67	74	32	75	91	20	1	0	-61	0	0	-72	-1	-1	16	5	1	24
161.341	0	70	80	20	86	100	27	67	75	32	75	91	20	3	1	-62	0	0	-73	-2	0	16	4	0	23
161.464	0	71	80	20	87	101	27	67	76	32	74	91	20	3	0	-62	-1	0	-72	-2	-1	16	4	0	23
161.587	0	70	81	20	86	102	28	68	77	32	75	93	20	3	0	-60	-1	0	-72	-3	-1	15	4	1	25
161.71	0	70	81	20	86	101	27	67	76	31	74	92	19	2	1	-61	0	0	-73	-2	0	16	4	0	25
161.833	0	69	78	19	86	99	27	66	73	31	75	90	18	2	1	-61	-1	0	-73	-2	-1	15	4	0	24
161.956	0	69	78	19	85	100	27	66	72	31	74	90	19	3	1	-59	0	1	-73	-2	0	15	4	1	24
162.079	0	69	79	19	87	100	27	66	73	30	75	90	20	3	1	-59	0	0	-71	-3	-1	16	4	1	23
162.202	0	70	80	19	86	101	27	66	74	31	74	91	20	2	0	-60	-1	1	-71	-2	0	15	4	1	23
162.324	0	71	80	19	87	101	27	67	76	32	75	91	19	3	1	-59	0	0	-70	-3	-1	15	4	1	24
162.447	0	69	79	19	86	99	27	67	74	31	74	91	19	3	1	-59	0	1	-71	-1	-1	15	4	0	24
162.57	0	69	77	18	85	98	27	65	71	31	74	91	19	3	0	-58	0	0	-70	-2	-1	15	4	1	24
162.693	1	69	78	19	85	98	27	65	72	30	73	88	18	1	0	-58	0	0	-70	-2	-1	15	4	1	23
162.816	0	69	77	19	84	98	26	65	73	29	73	89	18	3	0	-59	-1	1	-70	-2	-1	15	3	1	23
162.939	0	70	79	19	85	100	27	66	73	31	73	90	19	2	0	-59	0	1	-69	-3	-1	14	4	0	24
163.062	0	69	80	20	85	101	27	66	76	31	73	90	20	2	1	-59	0	1	-69	-2	0	15	3	1	24
163.185	0	69	78	20	86	99	28	66	73	31	74	90	19	2	1	-58	0	0	-71	-1	0	15	4	1	24
163.308	0	68	77	18	85	99	27	64	70	29	74	89	19	2	0	-57	-1	0	-69	-3	-1	15	4	1	24
163.43	0	69	77	19	84	98	28	64	71	30	73	89	18	3	0	-57	-1	1	-69	-2	-1	15	4	1	23
163.553	0	68	77	19	84	98	26	64	71	31	74	89	20	3	1	-58	0	0	-67	-3	-1	14	5	1	23
163.676	0	69	78	19	86	99	27	65	73	30	73	88	19	3	0	-57	0	1	-67	-1	-1	15	4	0	23
163.799	0	69	80	20	85	99	27	66	75	30	74	89	20	2	0	-58	0	0	-68	-2	-1	14	4	1	23
163.922	0	69	78	19	85	98	27	66	72	29	73	88	19	2	1	-56	0	0	-67	-2	-1	14	4	1	24
164.045	0	68	78	18	85	97	26	64	72	29	72	88	19	2	1	-55	-1	0	-66	-2	0	14	4	1	23
164.168	0	69	77	18	86	98	27	65	72	30	73	88	19	1	0	-55	0	0	-65	-3	0	14	4	1	23
164.291	0	69	78	19	85	99	27	65	73	29	74	88	20	3	0	-56	-1	0	-66	-2	0	14	4	1	23
164.413	0	70	79	19	85	99	27	66	75	31	74	89	19	2	1	-57	0	0	-65	-2	0	14	4	1	23
164.536	0	70	80	19	86	100	27	67	76	31	74	90	20	2	1	-57	-1	1	-66	-3	-1	15	4	0	24
164.659	0	69	78	19	86	98	27	65	73	30	75	89	19	2	1	-58	0	1	-67	-2	-1	14	4	1	23
164.782	0	69	78	19	84	97	26	66	72	30	73	89	19	2	1	-59	-1	1	-67	-2	0	14	4	0	23
164.905	0	69	78	19	86	98	26	65	73	29	74	88	19	3	0	-56	0	0	-67	-2	0	14	4	0	23
165.028	0	69	78	19	85	100	27	65	75	30	74	89	18	1	1	-56	-1	0	-67	-2	-1	15	4	1	24
165.151	0	70	81	19	86	101	27	68	76	31	74	90	20	3	0	-57	0	0	-67	-2	-1	15	5	0	23
165.274	0	70	81	20	86	101	27	67	77	31	75	91	20	2	0	-58	0	1	-68	-3	0	14	5	0	23
165.396	0	70	79	20	86	98	27	65	73	30	74	90	19	2	1	-56	0	1	-68	-2	-1	15	4	0	24
165.519	0	69	79	19	86	100	26	67	74	31	74	90	19	3	1	-57	-1	0	-67	-3	-1	15	4	1	22
165.642	0	70	79	19	86	100	28	66	74	30	75	90	20	2	0	-57	0	0	-68	-2	-1	15	4	1	22
165.765	0	70	79	19	87	101	28	67	76	30	75	91	19	3	1	-57	-1	1	-68	-3	-1	14	4	1	23
165.888	0	71	82	20	85	102	27	68	77	31	75	92	20	2	1	-57	-1	1	-67	-3	-1	15	3	1	23
166.011	0	70	82	21	87	103	27	67	77	32	75	92	20	2	0	-57	-1	0	-68	-3	-1	15	4	1	24
166.134	0	70	79	19	86	99	27	65	74	30	74	91	19	3	1	-58	0	0	-68	-2	-1	14	3	0	23
166.257	0	70	80	19	86	101	27	66	75	30	75	91	20	3	1	-57	-1	0	-68	-2	-1	14	5	0	23
166.38	0	71	80	21	86	100	27	68	76	30	75	91	20	3	1	-57	-1	1	-68	-2	-1	15	4	1	22
166.502	0	70	82	20	86	102	27	67	77	31	76	92	19	3	1	-58	0	1	-67	-3	-1	15	4	1	23
166.625	0	71	83	20	86	103	29	67	78	31	75	93	20	2	0	-58	0	1	-68	-2	-1	15	4	1	23
166.748	0	70	83	21	87	102	27	66	77	31	74	92	20	2	2	-58	0	0	-69	-2	-1	14	4	1	23
166.871	0	70	80	19	86	100	27	65	75	30	75	92	19	3	1	-57	0	1	-68	-2	-1	14	4	1	23
166.994	0	70	80	19	86	101	27	66	76	31	76	93	19	2	1	-58	0	1	-68	-3	-2	15	4	1	22
167.117	0	69	81	20	86	102	27	66	76	31	75	92	20	2	1	-57	0	1	-69	-2	-1	14	4	1	23
167.24	0	71	82	19	87	103	28	67	78	31	75	93	19	3	1	-58	0	1	-69	-2	0	15	4	0	23
167.363	0	70	83	21	87	103	27	67	77	31	76	93	21	3	0	-58	0	0	-69	-2	-1	14	4	1	24
167.485	0	69	80	20	87	100	27	67	74	30	75	92	20	2	0	-58	-1	1	-69	-2	-1	14	5	1	23
167.608	0	70	79	19	86	101	27	66	75	30	76	92	19	3	1	-57	0	0	-69	-2	-1	14	4	0	23
167.731	0	70	80	20	86	101	28	66	75	31	76	91	20	2	1	-58	0	0	-69	-3	0	14	5	1	23
167.854	0	71	81	19	87	103	27	67	75	30	75	93	20	3	0	-58	0	0	-68	-3	-1	14	4	1	23
167.977	0	71	82	20	86	103	29	68	77	32	75	93	20	3	1	-58	0	0	-70	-2	-2	15	4	0	23
168.1	0	71	80	20	86	102	28	65	75	31	74	93	19	2	0	-58	0	0	-70	-1	-1	14	4	1	24
168.223	0	70	78	19	86	101	27	66	73	31	75	92	19	3	0	-58	0	1	-69	-2	0	14	4	1	24
168.346	0	70	79	19	86	101	26	66	73	30	75	91	20	2	0	-57	0	1	-69	-2	-1	15	4	0	23
168.468	0	70	79	19	86	101	27	67	74	29	75	91	19	1	0	-57	0	1	-68	-3	0	14	4	0	23
168.591	0	70	80	19	86	102	27	67	75	31	75	92	19	2	1	-58	0	0	-68	-2	-1	14	3	0	24
168.714	0	70	82	20	86	102	27	67	76	31	76	93	21	3	0	-58	0	0	-68	-3	0	15	3	1	23
168.837	0	69	79	20	86	100	27	65	73	30	75	91	19	2	1	-58	-1	0	-69	-2	0	15	4	1	23
168.96	0	69	79	19	86	99	27	65	72	30	75	90	18	2	0	-57	0	1	-69	-2	-1	15	5	1	23
169.083	0	69	78	19	86	97	27	66	73	29	75	91	18	2	1	-56	0	1	-69	-2	-1	14	4	0	23
169.206	0	70	80	19	85	97	27	66	74	30	74	90	20	2	0	-53	0	1	-67	-2	-1	13	4	1	23
169.329	0	70	82	19	85	99	27	67	77	30	73	91	19	2	0	-55	0	1	-67	-3	-1	14	4	1	23
169.452	0	70	82	20	86	102	27	67	77	30	74	92	20	3	0	-55	-1	0	-68	-2	-1	14	5	1	24
169.574	0	69	78	19	86	99	27	65	73	28	74	92	19	2	1	-55	0	0	-68	-2	-1	14	4	1	23
169.697	0	69	78	19	86	100	26	66	73	30	74	91	19	2	1	-54	-2	1	-66	-2	0	13	4	1	22
169.82	0	68	79	19	86	100	27	65	73	30	75	91	19	2	1	-55	-1	0	-66	-2	-1	14	3	0	22
169.943	0	70	79	19	86	101	27	66	75	30	74	91	19	1	0	-57	0	1	-66	-2	0	15	4	1	22
170.066	0	70	81	20	86	102	28	67	76	31	75	92	19	3	0	-57	-1	1	-67	-3	0	14	4	1	23
170.189	0	70	81	20	86	101	28	67	75	30	74	92	20	3	1	-56	0	1	-66	-2	-2	15	3	1	23
170.312	0	69	78	18	85	99	26	65	72	30	75	91	19	2	1	-56	0	0	-66	-2	-1	15	4	1	23
170.435	0	69	79	20	86	100	27	66	74	30	75	91	19	2	1	-56	0	1	-66	-2	0	14	5	1	23
170.557	0	69	78	19	86	100	28	65	74	29	75	92	19	2	1	-57	0	0	-66	-2	-1	14	4	1	23
170.68	0	70	80	20	85	101	28	67	75	30	75	92	20	2	0	-56	-2	0	-66	-3	-1	14	4	1	24
170.803	0	70	81	20	87	102	27	66	76	30	75	92	20	2	1	-57	0	1	-67	-2	-1	14	4	1	23
170.926	0	69	79	20	86	100	26	66	74	31	75	91	19	2	1	-57	0	0	-67	-3	0	15	4	1	22
171.049	0	70	78	19	86	100	26	66	73	29	75	91	19	2	0	-57	0	1	-67	-2	-1	14	4	1	22
171.172	0	69	78	20	86	100	26	67	75	30	74	91	19	3	1	-55	0	1	-67	-2	-1	14	4	1	23
171.295	0	70	79	20	87	102	27	66	75	31	75	92	19	2	0	-58	0	1	-67	-2	0	15	4	1	23
171.418	0	70	81	20	87	102	28	67	76	30	74	92	20	3	1	-56	0	0	-68	-3	0	15	3	1	23
171.54	0	70	83	20	86	102	27	67	78	31	75	92	20	3	1	-57	0	0	-68	-2	0	15	4	0	23
171.663	0	70	80	19	86	100	27	65	74	30	75	92	19	3	1	-56	-1	1	-66	-2	-1	15	4	0	23
171.786	0	69	81	20	86	101	27	66	75	30	76	92	19	3	0	-56	0	0	-67	-3	-1	14	4	0	22
171.909	0	71	80	19	86	101	27	66	75	30	75	91	18	2	1	-57	0	1	-67	-2	-1	13	4	0	22
172.032	0	70	80	20	86	103	28	67	77	31	76	92	19	2	1	-58	0	0	-67	-3	-1	15	4	1	24
172.155	0	71	82	21	87	104	28	68	78	31	76	93	19	2	1	-58	0	0	-68	-2	-1	14	4	0	23
172.278	0	71	84	20	87	104	28	68	78	31	76	95	21	2	0	-58	0	0	-69	-2	-1	15	3	1	24
172.401	0	70	80	20	87	101	27	66	75	30	75	93	20	2	1	-57	0	1	-69	-2	-1	15	4	1	22
172.524	0	70	81	19	86	101	27	67	77	31	75	93	20	2	2	-58	-1	1	-69	-3	-1	15	4	1	24
172.646	0	72	81	20	86	103	28	67	77	31	75	94	20	2	1	-57	0	1	-69	-2	0	15	4	1	23
172.769	0	70	82	20	87	104	28	69	80	31	77	95	20	2	1	-59	-1	0	-69	-3	-1	15	4	1	24
172.892	0	71	84	20	87	105	29	68	81	31	76	95	21	2	1	-58	0	0	-70	-2	-1	15	4	1	25
173.015	0	70	82	21	87	104	28	67	77	32	76	94	21	2	0	-57	-1	1	-70	-2	0	15	5	1	24
173.138	0	70	80	19	86	103	28	66	77	30	76	94	19	3	1	-58	0	1	-70	-2	0	15	4	1	23
173.261	0	71	81	20	87	103	28	67	77	31	76	95	20	2	0	-59	-1	0	-70	-2	-1	15	4	0	23
173.384	0	71	82	20	87	104	29	67	78	32	76	95	20	2	1	-59	0	0	-69	-2	-1	15	4	1	24
173.507	0	72	84	20	86	105	28	68	80	32	75	96	20	2	1	-59	-1	1	-69	-3	-2	15	4	1	24
173.629	0	71	84	21	86	104	29	68	80	32	76	96	22	2	1	-59	-1	0	-71	-3	-1	15	3	0	23
173.752	0	70	80	20	87	102	28	67	75	31	76	94	20	3	1	-60	0	0	-71	-2	-1	15	4	1	24
173.875	0	71	80	19	86	102	27	66	77	30	76	94	20	3	1	-59	0	0	-70	-2	-2	15	5	1	23
173.998	0	71	81	19	87	103	28	67	76	32	75	94	20	3	0	-57	0	1	-70	-3	-1	14	5	1	23
174.121	0	70	82	19	87	103	28	67	78	32	76	94	20	2	0	-58	-1	0	-69	-2	-2	14	3	1	23
174.244	0	71	83	20	87	104	28	68	79	32	77	95	20	2	0	-59	0	1	-70	-3	-2	15	4	2	23
174.367	0	70	80	20	86	101	28	67	75	30	76	95	19	3	0	-58	0	1	-71	-2	-1	16	4	2	24
174.49	0	69	79	19	87	100	27	66	74	30	75	93	19	3	1	-58	0	0	-69	-2	-1	15	4	1	24
174.612	0	70	80	20	86	101	27	66	74	31	75	94	19	2	0	-58	0	0	-69	-2	-1	16	4	0	23
174.735	0	70	80	20	86	102	27	67	75	31	75	92	20	2	0	-57	-1	1	-68	-3	0	14	4	1	23
174.858	0	70	81	20	87	102	27	67	77	30	75	94	20	2	1	-57	0	1	-68	-2	-1	15	3	0	22
174.981	0	71	83	21	86	103	27	67	77	30	75	93	20	2	0	-58	0	0	-68	-2	-1	15	4	1	23
175.104	0	69	77	19	86	99	27	66	73	30	75	93	18	2	1	-56	0	0	-69	-2	-1	15	5	0	23
175.227	0	69	78	19	86	98	26	67	74	29	75	92	19	1	1	-57	0	0	-68	-3	-1	15	4	0	23
175.35	0	69	79	18	86	100	27	66	73	30	75	91	20	2	0	-56	0	0	-67	-2	-1	15	4	0	23
175.473	0	69	79	19	86	101	27	67	75	30	74	92	19	1	1	-56	0	0	-66	-3	-1	15	4	2	23
175.596	0	70	80	20	86	102	27	66	76	31	76	92	19	2	0	-57	0	1	-67	-2	-1	14	4	1	23
175.718	0	70	82	20	86	102	27	66	76	31	75	93	20	2	1	-57	-1	1	-67	-3	-1	15	5	1	22
175.841	0	69	77	20	86	97	27	65	72	30	75	92	19	2	0	-57	0	1	-68	-2	-1	15	4	1	24
175.964	0	70	78	18	85	99	25	66	73	29	74	91	18	2	1	-56	-1	1	-67	-3	-1	16	4	1	22
176.087	0	69	78	18	86	99	25	66	74	30	75	91	19	2	1	-57	-1	1	-67	-3	-1	14	3	1	22
176.21	0	70	78	20	86	100	27	67	74	29	75	91	19	2	0	-56	0	0	-66	-2	-1	14	4	1	22
176.333	0	71	80	19	85	101	27	67	76	30	76	92	19	2	0	-57	0	1	-66	-3	0	14	4	1	22
176.456	0	71	81	20	87	101	27	66	76	31	76	93	20	2	0	-57	-1	0	-67	-2	0	14	3	0	22
176.579	0	69	77	19	86	98	27	66	73	30	75	90	19	2	1	-57	-1	0	-66	-2	0	15	4	0	22
176.701	0	70	78	19	86	100	26	65	74	30	75	91	19	2	0	-58	0	0	-66	-1	-2	15	4	1	23
176.824	0	70	78	19	85	99	27	66	74	30	75	91	19	3	1	-56	0	1	-66	-2	-1	15	4	1	22
176.947	0	70	79	19	85	100	27	67	75	30	75	92	18	3	1	-58	-1	1	-66	-1	-1	15	3	0	23
177.07	0	71	80	20	85	102	27	67	77	31	76	93	19	2	1	-58	-1	0	-67	-3	-1	14	4	1	23
177.193	0	71	81	20	86	101	26	67	78	31	75	93	20	2	1	-58	0	0	-67	-2	-1	15	4	0	22
177.316	0	70	78	18	86	99	26	67	73	29	75	91	19	3	1	-57	-1	0	-66	-2	-1	14	4	1	22
177.439	0	70	80	19	86	100	26	67	74	30	75	91	19	2	1	-58	0	0	-67	-2	-1	15	4	1	23
177.562	0	70	78	19	86	100	26	66	75	31	75	91	19	2	1	-58	-1	0	-67	-2	-2	15	4	0	23
177.684	0	70	79	19	86	102	27	67	77	31	75	92	20	2	0	-57	-1	0	-67	-3	-1	15	4	0	23
177.807	0	71	82	20	86	102	27	68	77	31	76	93	20	2	0	-58	0	1	-68	-2	-1	14	4	0	23
177.93	0	69	80	20	86	99	27	66	74	31	74	91	19	2	1	-59	0	0	-68	-2	-1	15	3	0	23
178.053	0	69	77	19	86	99	26	66	74	31	74	91	19	2	1	-58	0	0	-67	-2	-1	14	3	1	22
178.176	0	69	78	19	86	99	25	67	74	31	75	91	19	3	1	-57	0	1	-68	-3	-1	15	3	1	23
178.299	0	70	79	19	86	99	26	66	75	31	75	90	19	2	1	-58	0	1	-66	-2	-1	15	3	1	22
178.422	0	71	80	20	87	101	27	67	77	31	76	92	19	2	1	-58	0	0	-67	-2	-1	15	4	0	23
178.545	0	70	80	20	86	100	26	67	77	31	75	92	19	2	0	-59	0	1	-67	-2	-1	15	4	0	24
178.668	0	70	77	19	84	96	26	65	72	29	75	91	18	2	1	-58	0	0	-68	-2	0	14	3	1	23
178.79	0	69	77	18	85	97	26	66	73	31	73	90	19	2	1	-57	-1	0	-67	-3	-1	14	3	0	22
178.913	0	70	78	19	86	97	25	66	73	29	74	90	19	2	1	-58	0	0	-67	-2	0	15	4	1	23
179.036	0	69	79	18	85	99	26	67	75	30	74	90	18	3	0	-57	0	0	-66	-3	-1	15	4	1	23
179.159	0	70	80	18	86	100	27	67	76	31	75	90	19	3	1	-58	0	1	-66	-3	0	15	4	1	23
179.282	0	70	79	20	85	97	25	66	73	31	74	91	19	3	1	-58	-1	0	-67	-2	0	16	5	1	22
179.405	0	69	76	18	85	97	25	65	71	30	74	89	18	3	0	-57	0	1	-67	-2	-2	15	5	1	22
179.528	0	69	76	18	83	96	25	65	71	29	73	88	19	2	0	-56	0	1	-66	-2	0	14	4	1	22
179.651	0	69	77	18	84	98	26	66	72	29	75	90	18	3	0	-56	0	1	-65	-2	-1	14	4	0	22
179.773	0	70	78	19	85	98	26	66	75	30	74	89	18	3	0	-56	0	1	-65	-2	0	14	4	1	23
179.896	0	70	80	19	85	99	26	66	76	30	73	89	18	2	0	-55	0	0	-66	-2	0	14	5	0	22
180.019	0	70	79	19	86	98	26	66	75	30	74	90	18	3	0	-56	0	0	-66	-3	-1	14	3	1	23
180.142	0	68	75	19	84	95	24	65	70	30	74	89	17	3	1	-56	-1	0	-66	-2	-1	15	3	1	22
180.265	0	69	76	18	85	96	25	66	72	30	73	89	17	3	1	-55	-1	0	-65	-2	0	15	4	0	22
180.388	0	69	76	18	85	97	25	65	72	30	73	89	18	3	0	-56	0	0	-65	-3	-1	15	4	1	22
180.511	0	69	77	18	84	98	26	66	73	30	74	88	18	2	0	-56	0	1	-65	-3	-1	13	5	1	23
180.634	0	69	79	20	86	99	27	67	75	30	73	89	18	2	0	-56	0	0	-65	-1	-1	15	4	1	23
180.756	0	71	80	19	85	101	27	67	76	30	73	91	19	3	0	-57	0	1	-66	-2	-2	14	4	1	23
180.879	0	69	77	18	84	97	25	65	73	30	74	89	19	2	0	-57	-1	0	-66	-2	-1	14	4	0	23
181.002	0	69	77	19	85	96	25	66	72	30	73	88	18	2	1	-57	0	0	-65	-3	-1	15	4	1	22
181.125	0	69	77	20	84	97	25	66	73	30	74	89	19	2	1	-57	0	1	-65	-1	0	14	4	1	23
181.248	0	69	77	19	85	99	26	66	73	31	73	88	18	3	0	-57	0	0	-66	-2	0	14	4	1	22
181.371	0	70	79	19	86	100	27	66	75	30	73	91	18	2	0	-57	0	0	-65	-2	0	15	4	1	23
181.494	0	69	81	19	85	100	26	67	77	31	75	91	19	2	0	-58	-1	1	-66	-2	0	15	5	1	24
181.617	0	69	78	20	85	98	26	65	72	31	74	89	19	1	1	-57	0	0	-65	-2	0	16	4	1	22
181.74	0	69	77	19	85	98	26	66	74	30	74	90	18	3	0	-57	-1	1	-66	-3	-1	15	4	1	21
181.862	0	69	78	19	85	99	26	66	74	30	74	91	18	3	1	-57	-1	0	-66	-2	-1	14	4	1	22
181.985	0	70	79	19	86	100	27	66	75	31	73	91	19	2	0	-56	0	0	-66	-2	-1	14	4	2	22
182.108	0	71	79	18	85	100	28	67	76	31	75	92	18	3	1	-56	0	0	-67	-3	0	14	4	0	23
182.231	0	70	82	20	86	101	27	67	77	31	75	91	20	2	1	-58	0	0	-67	-2	0	15	4	0	23
182.354	0	69	77	18	86	99	26	65	72	30	75	91	18	1	1	-57	0	0	-66	-2	0	15	4	0	23
182.477	0	68	76	19	85	98	26	65	73	30	75	90	19	2	1	-57	-1	0	-66	-3	-1	14	4	2	22
182.6	0	69	78	20	86	99	26	66	73	30	74	90	18	2	0	-57	0	0	-66	-3	0	15	4	0	22
182.723	0	71	78	19	85	100	27	66	74	30	74	90	18	3	0	-57	0	1	-66	-2	-1	15	3	1	22
182.845	0	70	80	19	86	101	27	67	76	31	75	91	19	3	0	-58	0	1	-67	-2	-1	15	4	1	23
182.968	0	70	81	19	85	101	26	67	76	32	74	92	19	2	0	-57	0	1	-67	-1	0	15	4	1	24
183.091	0	69	76	18	84	96	27	66	72	29	73	90	18	2	0	-57	-1	0	-67	-2	0	15	4	1	23
183.214	0	70	77	19	86	99	26	66	72	30	75	90	18	3	0	-57	-1	0	-67	-2	-1	14	4	2	23
183.337	0	69	77	19	85	99	25	65	73	31	74	89	19	1	0	-57	0	0	-66	-3	0	15	4	0	22
183.46	0	69	78	18	86	99	26	67	73	30	74	90	19	3	1	-57	0	1	-67	-2	0	15	3	1	23
183.583	0	70	80	19	86	100	26	67	76	31	74	91	19	3	0	-57	0	1	-68	-3	-1	15	4	0	23
183.706	0	70	80	20	86	100	27	67	76	30	75	92	19	2	0	-58	0	1	-67	-3	-1	15	3	0	23
183.828	0	68	76	18	85	97	27	66	72	29	74	90	18	2	1	-58	0	1	-67	-2	-1	15	4	0	23
183.951	0	69	76	18	86	97	25	65	73	29	74	90	18	2	0	-57	0	0	-66	-2	-1	15	5	1	23
184.074	0	68	76	19	85	97	26	66	72	30	75	89	18	2	1	-58	-1	1	-66	-1	0	15	4	1	23
184.197	0	69	78	18	85	99	26	66	73	31	74	90	18	3	0	-58	-1	0	-66	-2	0	14	4	1	21
184.32	0	70	79	18	85	101	27	67	76	31	74	90	19	3	1	-58	0	1	-67	-3	0	14	4	1	23
184.443	0	71	81	20	86	101	27	67	76	31	74	92	19	2	0	-58	-1	0	-67	-3	0	15	5	1	23
184.566	0	69	77	20	85	98	26	66	73	31	74	91	19	3	0	-58	0	0	-66	-2	0	15	5	1	23
184.689	0	69	76	18	85	98	26	66	73	30	74	89	19	2	1	-58	-1	0	-67	-1	-1	15	4	1	21
184.812	0	69	77	18	85	99	26	67	74	31	74	91	19	2	0	-58	0	0	-66	-2	-1	15	4	1	22
184.934	0	69	78	19	86	99	27	65	73	31	74	90	18	3	1	-59	0	0	-67	-3	0	15	4	0	23
[truncated: 1,333 more rows]

## Sheet: Add_info
Time	Marker	Accel_x	Accel_y	Accel_z	Gyro_x	Gyro_y	Gyro_z	Magnet_x	Magnet_y	Magnet_z	battery		ld_gain	pd_gain
[truncated: 2,837 more rows]
