# Supplementary material for: Charitable crowdfunding donation-intention estimation depending on emotional project images using fNIRS-based functional connectivity
Source: PLoS One. 2024 May 8;19(5):e0303144. doi: 10.1371/journal.pone.0303144 (PMC11078340; doi:10.1371/journal.pone.0303144)
Supplement: S1 File — (ZIP) [file pone.0303144.s001.zip › Some donation dataset/negative/subject61.xlsx]

## Sheet: D780
	SNR :	36	35	46	43	44	44	47	44	52	46	47	36	46	38	44
Time	Marker	ch1	ch2	ch3	ch4	ch5	ch6	ch7	ch8	ch9	ch10	ch11	ch12	ch13	ch14	ch15
0.24576	0	603	248	376	216	382	228	231	328	251	242	196	93	437	496	396
0.36864	0	603	248	376	216	382	228	231	328	251	242	196	93	437	496	396
0.49152	0	609	254	389	223	381	242	235	344	264	252	209	104	451	522	389
0.6144	0	613	255	389	225	383	255	238	356	274	262	215	107	459	528	391
0.73728	0	608	250	386	217	377	263	232	355	275	262	221	108	456	529	389
0.86016	0	607	247	382	212	371	263	229	353	274	264	226	109	454	528	386
0.98304	0	611	247	383	214	370	265	229	354	275	263	226	109	453	528	387
1.10592	0	610	248	383	214	370	264	231	356	276	265	227	109	456	529	388
1.2288	0	610	250	383	219	374	266	234	360	276	270	228	109	459	529	388
1.35168	0	612	250	385	220	378	269	234	360	276	268	226	110	457	529	388
1.47456	0	606	246	381	210	370	265	226	353	275	261	223	109	453	526	385
1.59744	0	605	246	380	211	369	265	226	354	274	264	226	108	451	528	386
1.72032	0	606	247	380	212	369	265	230	355	275	265	227	109	453	528	386
1.8432	0	610	249	381	215	372	264	231	359	275	266	227	109	456	528	387
1.96608	0	614	251	384	221	375	266	235	363	276	270	228	109	459	529	388
2.08896	0	606	251	383	218	376	268	232	359	276	265	225	109	455	529	386
2.21184	0	602	248	380	211	369	264	230	354	274	261	223	108	453	528	385
2.33472	0	610	249	380	212	370	265	229	355	274	262	223	108	454	528	386
2.4576	0	613	249	381	215	371	265	229	356	275	265	226	108	454	527	384
2.58048	0	611	251	383	217	372	265	234	360	276	268	227	108	455	527	386
2.70336	0	609	253	384	222	379	268	237	362	277	270	226	109	458	528	385
2.82624	0	610	249	381	213	371	265	228	354	274	261	224	110	452	526	383
2.94912	0	613	249	380	213	369	264	228	354	275	261	223	109	452	525	383
3.072	0	609	250	381	213	371	265	230	355	275	265	227	110	452	526	383
3.19488	0	605	251	382	216	373	265	234	359	275	268	227	111	455	525	383
3.31776	0	610	253	384	221	375	265	235	363	276	270	228	110	458	528	386
3.44064	0	614	252	382	216	375	267	229	358	276	263	225	110	455	527	384
3.56352	0	609	248	380	211	368	263	228	354	274	261	223	109	452	527	386
3.6864	0	602	249	379	212	369	264	230	355	274	263	225	108	451	526	385
3.80928	0	603	250	381	214	370	264	229	356	275	265	227	109	452	527	384
3.93216	0	614	252	383	219	374	264	233	360	276	266	227	109	455	527	386
4.05504	0	613	253	385	221	378	268	234	362	276	268	227	109	456	528	387
4.17792	0	608	248	380	210	368	263	229	355	274	260	224	109	451	525	383
4.3008	0	600	248	380	211	369	263	227	354	274	260	224	109	450	525	384
4.42368	0	609	248	380	212	370	263	227	354	275	263	227	109	450	525	384
4.54656	0	610	251	381	215	370	263	231	357	275	266	226	109	454	527	385
4.66944	0	610	252	382	220	374	264	234	361	276	268	228	109	456	527	383
4.79232	0	607	251	383	216	375	268	229	357	276	262	225	109	453	526	383
4.9152	0	604	247	379	209	367	262	226	353	274	258	222	108	449	525	382
5.03808	0	605	247	379	211	369	261	228	353	275	261	225	109	448	525	382
5.16096	0	607	247	379	212	369	263	228	354	274	263	227	111	450	525	381
5.28384	0	607	250	380	216	371	262	230	359	276	265	227	109	452	525	382
5.40672	0	606	251	383	220	376	266	234	362	277	266	227	110	455	527	383
5.5296	0	600	247	381	213	369	263	228	354	275	260	223	109	449	524	381
5.65248	0	607	246	379	212	368	262	228	353	275	260	223	110	448	524	380
5.77536	0	608	247	379	212	368	262	228	353	275	262	225	110	447	523	380
5.89824	0	602	248	380	215	371	262	231	356	275	264	226	110	451	524	382
6.02112	0	603	251	382	219	374	262	235	360	276	268	228	111	454	525	381
6.144	0	610	249	383	219	376	265	232	357	277	264	225	110	450	525	381
6.26688	0	608	246	379	212	369	262	226	352	276	258	223	110	448	524	382
6.38976	0	607	247	380	212	370	263	229	353	276	261	225	111	448	523	384
6.51264	0	602	246	381	214	369	263	231	354	276	265	226	111	448	523	382
6.63552	0	609	248	381	218	372	263	232	358	277	267	228	110	451	524	383
6.7584	0	613	251	384	220	376	268	231	359	277	266	227	111	452	524	384
6.88128	0	606	246	380	211	369	264	226	352	276	259	223	110	448	525	383
7.00416	0	598	244	380	212	368	262	227	351	275	261	225	111	447	524	382
7.12704	0	602	244	380	212	369	263	227	354	276	261	227	111	446	523	382
7.24992	0	609	247	381	215	372	263	229	357	277	263	228	112	450	524	382
7.3728	0	608	248	383	219	374	265	235	360	278	267	229	111	452	524	384
7.49568	0	597	244	380	213	370	265	230	353	275	261	224	112	449	523	382
7.61856	0	594	240	378	209	367	262	224	351	275	257	223	111	445	523	383
7.74144	0	601	241	378	210	368	263	225	350	275	258	224	112	445	522	382
7.86432	0	601	241	378	212	367	262	229	351	275	261	225	112	446	521	383
7.9872	0	603	243	379	215	370	263	230	356	277	264	227	112	449	522	382
8.11008	0	602	243	381	219	375	267	231	357	277	265	226	113	450	521	383
8.23296	0	594	239	377	210	366	264	226	350	275	256	223	112	445	521	382
8.35584	0	598	237	378	209	364	261	225	349	275	257	223	112	443	521	382
8.47872	0	597	236	378	210	365	263	225	349	276	258	223	113	444	520	380
8.6016	0	596	236	378	214	365	264	228	352	277	261	225	113	445	520	381
8.72448	0	595	240	380	216	368	265	232	357	277	265	226	113	449	521	383
8.84736	0	598	243	382	219	373	269	232	357	277	265	226	113	448	521	382
8.97024	0	595	238	378	211	366	265	224	350	276	257	222	113	444	520	381
9.09312	0	598	241	378	210	367	265	224	351	276	259	224	113	443	519	380
9.216	0	596	241	379	211	367	265	226	352	276	260	225	113	444	519	380
9.33888	0	591	243	381	215	369	265	232	356	277	264	226	113	448	519	383
9.46176	0	598	244	382	219	374	267	232	360	278	267	227	113	450	519	383
9.58464	0	599	243	381	214	372	268	227	353	277	261	223	114	446	518	381
9.70752	0	595	241	378	211	368	265	226	351	276	260	222	114	443	517	380
9.8304	0	589	242	379	211	368	266	227	352	276	261	223	115	444	517	380
9.95328	0	596	243	380	214	369	266	229	355	277	263	227	115	446	516	379
10.0762	0	602	244	382	218	373	266	231	359	278	266	228	116	450	518	381
10.199	0	599	245	383	219	374	269	232	358	278	264	225	115	447	517	381
10.3219	0	589	242	380	210	368	264	226	351	277	258	222	115	444	515	379
10.4448	0	598	242	381	211	369	266	226	351	277	260	225	116	444	516	380
10.5677	0	599	242	380	213	369	267	227	353	278	262	226	115	445	516	380
10.6906	0	598	243	382	216	370	265	232	357	278	264	227	116	448	515	381
10.8134	0	599	245	384	220	377	270	234	359	279	267	227	116	450	517	379
10.9363	0	588	242	381	212	369	266	224	351	278	257	223	116	445	515	379
11.0592	0	597	242	380	210	368	265	224	351	278	257	223	116	444	515	378
11.1821	0	596	243	380	211	368	266	226	352	277	261	225	115	444	516	380
11.305	0	596	245	382	214	370	266	229	356	279	263	227	116	447	516	380
11.4278	0	597	247	384	220	374	267	231	360	279	267	228	117	450	516	380
11.5507	0	597	246	383	215	373	269	227	354	278	260	225	116	447	516	381
11.6736	0	596	245	380	210	368	265	226	352	278	259	224	116	444	515	380
11.7965	0	597	246	382	212	371	266	228	353	278	262	226	117	446	515	379
11.9194	0	596	248	382	214	372	267	229	356	278	263	227	116	448	516	379
12.0422	0	602	251	384	219	374	267	234	361	280	267	228	116	452	518	382
12.1651	0	602	252	385	219	376	270	234	359	278	263	228	115	451	521	385
12.288	0	599	248	382	212	369	265	228	354	278	258	224	115	448	522	382
12.4109	0	599	249	383	213	371	267	229	354	278	261	226	115	448	520	382
12.5338	0	598	250	384	215	372	267	230	355	278	262	228	115	449	520	382
12.6566	0	598	251	385	218	373	267	235	359	279	266	228	115	453	521	383
12.7795	0	606	252	386	220	378	270	233	359	279	265	228	116	452	521	382
12.9024	0	604	248	381	211	370	266	227	352	278	257	223	115	448	520	381
13.0253	0	598	249	384	212	370	266	228	353	278	260	226	115	447	520	383
13.1482	0	600	250	383	213	371	267	231	354	278	261	225	117	449	520	382
13.271	0	610	252	385	217	373	268	233	358	279	265	228	116	452	521	384
13.3939	0	618	254	388	220	379	271	233	359	280	265	227	116	452	522	383
13.5168	0	613	250	384	210	369	265	229	352	278	257	223	114	448	522	384
13.6397	0	605	250	383	211	369	266	229	352	277	259	224	115	447	522	384
13.7626	0	607	251	384	212	371	265	228	355	279	260	227	115	449	523	383
13.8854	0	617	253	385	214	373	266	230	358	278	261	229	114	452	524	386
14.0083	0	614	254	387	219	378	268	235	362	279	265	229	114	453	525	386
14.1312	0	604	250	385	210	370	266	230	353	278	257	224	115	450	524	384
14.2541	0	602	250	383	210	369	264	226	352	277	256	224	114	448	525	385
14.377	0	608	257	382	208	374	261	223	358	275	257	230	112	451	529	384
14.4998	0	625	263	386	207	378	251	221	370	267	258	232	108	462	535	389
14.6227	0	658	256	377	218	383	226	223	372	254	256	225	101	482	540	419
14.7456	0	666	256	374	219	383	224	221	363	251	249	221	96	485	544	443
14.8685	0	667	253	373	212	374	220	218	356	250	252	222	93	481	547	457
14.9914	0	667	252	376	216	374	225	223	354	253	255	221	93	482	548	460
15.1142	0	658	256	381	222	379	232	229	349	254	260	219	92	478	550	459
15.2371	0	656	261	384	227	382	238	232	351	254	263	220	90	478	553	460
15.36	0	653	260	384	227	383	243	231	349	254	261	217	92	474	553	451
15.4829	0	643	253	380	216	374	240	227	343	254	256	215	92	468	551	443
15.6058	0	647	253	380	218	374	242	230	344	255	257	216	93	467	551	435
15.7286	0	634	252	380	220	374	243	232	345	256	259	217	94	466	549	429
15.8515	0	636	253	382	225	377	246	234	348	258	263	220	96	465	547	427
15.9744	0	632	255	383	229	381	251	237	349	259	266	220	97	465	546	424
16.0973	0	629	248	380	218	372	248	229	343	258	255	216	97	458	545	418
16.2202	0	626	247	379	217	369	248	227	342	259	255	217	98	457	544	416
16.343	0	620	247	380	217	371	248	227	343	259	258	218	99	455	544	414
16.4659	0	618	248	380	221	372	249	232	345	261	262	221	99	457	543	412
16.5888	0	627	250	382	225	375	250	234	350	261	266	222	99	461	545	411
16.7117	0	627	248	381	223	376	253	229	345	261	259	219	100	457	544	409
16.8346	0	611	247	376	215	369	248	223	343	259	254	219	98	455	547	410
16.9574	0	634	256	382	208	371	237	211	356	248	249	224	92	479	546	450
17.0803	0	681	249	376	212	370	221	206	356	244	249	216	93	494	540	474
17.2032	0	702	252	377	222	376	222	213	359	244	253	213	92	500	542	483
17.3261	0	709	255	379	228	384	221	218	364	243	255	212	90	507	545	498
17.449	0	706	248	377	216	375	217	215	356	241	247	209	89	507	544	521
17.5718	0	709	241	375	213	370	218	215	354	243	248	211	89	508	540	551
17.6947	0	710	240	374	215	373	220	218	355	243	250	209	91	513	536	552
17.8176	0	700	240	373	219	376	223	227	356	244	256	207	94	518	532	543
17.9405	0	697	241	375	225	382	226	231	360	245	261	205	94	524	531	546
18.0634	0	697	240	375	221	381	229	227	357	246	255	204	96	520	529	544
18.1862	0	693	237	372	214	373	227	224	351	245	254	205	95	516	529	545
18.3091	0	689	239	375	216	374	228	229	354	246	255	203	94	515	531	553
18.432	0	682	243	375	221	375	230	233	356	247	259	205	93	516	533	559
18.5549	0	689	251	382	229	381	233	237	359	249	265	205	91	519	537	564
18.6778	0	698	253	384	232	386	242	239	356	250	265	202	91	515	539	564
18.8006	0	688	256	387	221	372	245	236	343	254	267	211	89	501	548	554
18.9235	0	687	258	390	222	373	249	238	348	255	269	212	88	497	552	548
19.0464	0	688	261	390	225	374	250	236	349	255	269	212	88	496	552	543
19.1693	0	693	263	391	229	376	252	241	353	257	274	214	87	497	553	543
19.2922	0	688	265	394	234	380	258	243	355	258	275	212	87	496	555	542
19.415	0	685	259	390	220	369	253	237	346	257	267	212	88	491	554	534
19.5379	0	680	258	391	222	371	255	237	349	256	267	209	88	490	554	529
19.6608	0	679	257	388	222	372	254	238	352	255	270	212	89	489	553	520
19.7837	0	678	263	390	228	377	253	241	357	256	273	215	86	490	555	530
19.9066	0	689	269	395	230	384	255	239	362	258	272	214	85	489	558	538
20.0294	0	685	261	390	218	373	251	232	353	258	264	213	87	485	553	527
20.1523	0	678	259	390	220	374	253	233	354	257	266	211	88	486	552	526
20.2752	0	678	261	389	220	375	252	236	356	256	267	213	86	489	554	532
20.3981	0	679	266	392	225	376	252	236	361	256	264	208	85	503	557	538
20.521	0	681	265	395	230	386	257	237	362	254	267	207	85	497	565	536
20.6438	0	673	260	389	212	370	249	230	353	253	262	211	85	486	560	535
20.7667	0	672	260	390	216	374	251	233	355	254	263	210	85	485	559	538
20.8896	0	668	258	391	217	374	251	232	354	254	263	210	84	485	560	540
21.0125	0	680	258	391	221	375	253	235	355	254	268	212	85	485	559	537
21.1354	0	667	256	392	222	379	256	237	354	254	267	210	86	481	558	529
21.2582	0	658	249	387	212	371	250	232	347	253	261	210	87	476	555	524
21.3811	0	656	250	388	215	374	252	231	348	254	262	210	88	475	554	521
21.504	0	662	252	388	217	374	252	232	349	254	263	211	85	475	557	525
21.6269	0	665	256	390	221	376	253	235	352	255	268	213	85	477	559	525
21.7498	0	659	256	391	221	379	255	236	352	254	266	211	86	475	557	524
21.8726	0	658	252	387	213	372	250	227	347	254	258	209	85	470	557	522
21.9955	0	661	254	388	214	376	251	229	348	253	260	211	85	473	558	525
22.1184	0	665	256	389	216	374	250	232	350	253	262	212	85	476	557	526
22.2413	0	664	258	390	222	378	252	235	353	254	264	209	85	484	557	523
22.3642	0	663	257	392	220	379	254	232	350	254	258	207	87	479	555	521
22.487	0	662	252	388	211	371	250	229	345	253	257	207	86	473	553	521
22.6099	0	661	254	389	214	373	252	232	345	254	259	209	86	473	554	522
22.7328	0	666	254	388	217	376	252	233	347	253	264	212	87	473	553	521
22.8557	0	662	257	390	223	379	254	236	350	255	266	212	86	475	554	521
22.9786	0	662	253	391	213	373	255	233	345	254	260	209	87	470	552	520
23.1014	0	655	249	388	211	368	253	231	342	253	257	207	86	467	552	521
23.2243	0	661	250	388	212	371	252	232	343	253	259	207	86	467	552	521
23.3472	0	662	251	389	216	372	254	232	345	253	262	211	87	468	552	520
23.4701	0	660	255	391	222	377	255	236	349	254	264	210	86	470	552	520
23.593	0	651	253	387	209	370	251	231	344	253	256	207	85	463	552	518
23.7158	0	661	257	386	208	371	247	225	347	252	253	206	86	464	554	518
23.8387	0	654	254	386	210	372	245	225	347	249	252	207	84	467	561	520
23.9616	0	656	256	386	210	373	242	225	355	247	257	212	83	468	557	537
24.0845	0	661	263	389	215	380	245	229	361	248	261	211	83	470	556	543
24.2074	0	658	256	387	206	370	239	223	352	247	252	205	82	463	559	545
24.3302	0	655	250	387	205	367	241	222	350	246	250	205	82	461	560	549
24.4531	0	646	253	391	206	368	241	223	352	248	254	206	80	461	560	564
24.576	0	648	258	394	212	371	242	231	356	248	259	208	79	466	562	573
24.6989	0	649	261	398	212	376	245	230	357	248	259	209	79	463	565	583
24.8218	0	649	256	395	204	367	242	224	349	248	250	204	80	460	560	572
24.9446	0	639	256	395	207	370	244	226	350	246	253	203	81	461	559	565
25.0675	0	635	257	394	208	370	244	229	352	248	256	206	81	461	558	563
25.1904	0	628	266	394	212	378	243	228	357	247	260	211	81	464	555	558
25.3133	0	665	256	393	208	382	229	214	360	237	250	207	86	469	538	554
25.4362	0	664	240	375	205	368	224	216	347	237	250	204	90	464	534	540
25.559	0	653	245	379	208	371	229	223	343	241	254	203	85	466	542	570
25.6819	0	647	256	393	210	371	234	223	344	242	257	206	81	464	549	595
25.8048	0	657	260	398	216	375	237	226	348	242	256	200	81	475	549	594
25.9277	0	648	257	396	210	372	240	225	344	243	255	202	82	461	549	592
26.0506	0	642	254	399	203	365	239	226	340	243	253	199	80	458	550	600
26.1734	0	649	263	409	207	367	243	225	343	242	254	203	82	459	552	602
26.2963	0	662	265	405	209	369	241	226	345	242	260	203	87	460	546	618
26.4192	0	667	280	410	213	377	245	230	348	245	263	199	86	453	540	614
26.5421	0	675	280	408	205	370	240	221	344	243	251	197	94	446	533	580
26.665	0	686	278	404	203	373	235	217	344	245	250	195	94	442	526	571
26.7878	0	704	276	401	204	374	233	218	350	243	249	197	95	441	522	562
26.9107	0	710	273	401	209	375	232	224	352	243	257	200	97	447	520	557
27.0336	0	706	274	401	215	382	235	227	355	245	261	200	97	448	521	560
27.1565	0	701	266	397	200	368	230	220	347	244	247	195	96	441	520	562
27.2794	0	703	265	396	202	371	229	221	348	243	247	194	96	441	518	559
27.4022	0	701	263	395	204	372	229	224	348	243	250	196	96	444	518	558
27.5251	0	708	263	395	209	378	230	228	352	244	258	199	98	448	518	554
27.648	0	703	261	398	215	383	234	230	352	245	259	198	98	447	514	549
27.7709	0	694	253	394	201	369	230	228	344	247	248	193	97	432	513	536
27.8938	0	690	251	395	204	369	235	231	342	249	253	196	101	424	512	510
28.0166	0	687	250	393	206	373	235	230	342	250	254	200	102	425	509	504
28.1395	0	685	254	395	212	376	235	233	346	252	260	203	104	432	512	499
28.2624	0	688	254	390	210	379	235	224	353	246	255	205	103	435	507	487
28.3853	0	699	246	379	200	367	226	218	349	245	247	201	100	434	508	496
28.5082	0	706	249	382	207	371	225	219	350	245	251	201	99	436	513	512
28.631	0	702	247	382	210	374	223	220	356	243	252	203	97	435	516	528
28.7539	0	704	249	383	218	380	225	228	357	244	259	202	97	439	514	527
28.8768	0	700	247	383	208	373	224	224	351	244	249	197	99	431	512	524
28.9997	0	698	244	381	205	369	222	222	349	244	246	196	98	431	510	523
29.1226	0	701	246	383	207	370	224	222	349	244	249	200	98	431	510	523
29.2454	0	706	249	384	213	372	225	226	351	245	253	200	99	437	509	528
29.3683	0	706	251	385	220	380	229	233	355	245	260	200	99	440	510	531
29.4912	0	704	246	385	205	367	227	225	347	246	246	197	97	429	510	528
29.6141	0	706	244	384	204	365	227	225	348	245	245	196	99	429	508	526
29.737	0	702	244	383	207	369	227	226	349	245	249	200	98	429	506	528
29.8598	0	701	247	384	212	371	227	231	352	246	256	201	99	435	506	528
29.9827	0	701	249	388	215	377	231	232	354	247	256	201	100	435	505	526
30.1056	0	701	243	384	202	364	226	226	346	246	245	196	99	428	504	522
30.2285	0	698	245	384	205	367	228	227	347	245	249	198	99	426	504	524
30.3514	0	697	245	384	208	367	229	230	350	246	251	200	99	430	503	522
30.4742	0	696	247	385	214	371	229	231	352	245	256	201	99	435	504	521
30.5971	0	704	247	388	215	375	235	233	351	247	255	199	101	432	505	517
30.72	0	694	243	384	204	363	230	229	345	247	246	195	100	427	504	515
30.8429	0	694	245	385	207	366	231	230	346	247	250	198	100	429	504	515
30.9658	0	695	245	386	211	369	232	230	347	246	253	201	100	433	504	515
31.0886	0	708	249	388	218	374	232	235	352	247	260	202	100	437	505	514
31.2115	0	697	249	389	216	375	236	234	350	248	254	199	100	434	505	514
31.3344	0	695	247	386	205	366	231	233	346	248	249	199	100	427	504	513
31.4573	0	693	250	386	212	371	232	230	348	248	253	202	100	430	505	512
31.5802	0	705	253	387	214	372	232	231	350	248	255	202	100	432	504	512
31.703	0	700	257	389	222	380	233	235	355	248	263	203	102	436	504	508
31.8259	0	700	256	387	206	373	230	229	353	246	250	200	101	429	501	495
31.9488	0	709	250	384	207	372	224	223	357	243	246	200	101	431	496	483
32.0717	0	725	248	380	212	374	223	225	356	244	250	203	101	432	494	484
32.1946	0	716	249	382	218	377	226	230	357	245	256	203	102	438	495	491
32.3174	0	717	250	385	222	383	229	234	357	247	258	203	102	436	497	495
32.4403	0	708	242	380	205	367	225	227	350	246	245	198	101	428	496	495
32.5632	1	713	242	380	209	370	225	227	351	246	246	198	102	430	496	496
32.6861	0	709	242	380	211	371	226	230	352	246	252	202	100	431	497	497
32.809	0	710	245	381	217	374	228	234	355	247	258	203	101	436	496	497
32.9318	0	711	243	382	214	376	230	231	352	246	249	200	101	429	494	493
33.0547	0	710	238	378	203	363	226	226	347	246	244	197	100	426	492	493
33.1776	0	704	238	378	205	364	226	230	349	246	247	198	100	426	494	496
33.3005	0	703	239	378	209	368	227	229	351	246	251	201	101	429	494	494
33.4234	0	709	242	380	216	376	229	232	353	246	254	200	100	432	494	494
33.5462	0	706	235	378	204	365	225	226	347	245	243	196	100	423	492	493
33.6691	0	701	234	376	201	361	225	229	346	246	246	196	101	420	488	490
33.792	0	695	236	374	204	366	227	229	347	246	246	198	101	423	490	492
33.9149	0	701	241	377	209	368	227	228	349	245	252	200	102	429	493	490
34.0378	0	706	240	380	215	373	232	232	349	247	252	199	100	428	496	492
34.1606	0	695	234	375	201	362	227	226	344	246	242	196	100	420	493	489
34.2835	0	695	234	375	203	365	227	228	346	246	245	196	101	421	492	488
34.4064	0	695	233	375	206	366	227	226	347	245	248	200	100	422	491	487
34.5293	0	698	236	377	210	371	227	230	350	247	254	200	101	429	491	486
34.6522	0	694	233	377	205	368	228	229	347	245	246	198	102	421	488	482
34.775	0	689	230	374	199	360	225	226	344	246	242	195	101	418	485	479
34.8979	0	689	229	374	202	363	226	225	345	245	243	196	101	419	485	479
35.0208	0	691	231	374	205	364	226	228	346	246	249	200	102	420	482	480
35.1437	0	691	231	377	209	371	229	232	349	247	252	200	103	424	482	481
35.2666	0	682	225	373	197	360	225	225	342	246	241	195	102	413	480	478
35.3894	0	682	225	373	196	359	224	224	343	246	241	195	101	415	480	478
35.5123	0	684	225	372	198	361	224	224	343	245	243	198	102	414	479	479
35.6352	0	682	227	373	204	364	224	229	346	246	250	199	102	420	483	482
35.7581	0	687	227	376	202	367	229	228	346	246	248	199	102	417	485	482
35.881	0	676	222	372	192	356	223	222	340	245	238	194	102	411	485	479
36.0038	0	677	222	371	194	358	225	224	341	245	242	195	102	412	484	479
36.1267	0	676	226	372	197	360	226	226	342	246	245	197	103	414	485	478
36.2496	0	681	227	374	204	365	226	228	345	247	251	200	102	419	486	477
36.3725	0	676	227	376	200	366	229	227	344	247	243	198	102	415	485	477
36.4954	0	674	222	371	192	356	224	222	340	246	239	194	103	410	484	476
36.6182	0	671	222	372	193	358	226	225	342	246	242	195	103	410	484	477
36.7411	0	675	224	371	197	362	225	224	343	246	245	199	101	413	484	477
36.864	0	673	226	374	202	366	226	227	346	247	250	200	103	418	486	480
36.9869	0	676	225	374	198	365	229	225	343	247	243	197	103	413	486	479
37.1098	0	669	222	372	190	356	225	224	340	247	239	196	102	409	487	478
37.2326	0	673	222	371	193	357	226	225	341	247	241	197	102	411	488	479
37.3555	0	677	224	372	196	359	226	224	344	246	244	199	101	416	491	482
37.4784	0	677	228	375	205	366	227	227	347	246	251	200	102	419	491	481
37.6013	0	674	226	374	195	361	227	226	343	247	241	197	102	414	491	481
37.7242	0	675	224	372	191	356	224	223	342	246	239	195	101	412	493	482
37.847	0	676	226	372	194	359	226	222	342	246	241	198	102	412	493	481
37.9699	0	677	226	373	198	361	226	224	344	246	245	199	101	416	493	481
38.0928	0	678	229	376	203	367	228	230	348	248	250	201	103	419	495	482
38.2157	0	670	223	374	189	357	225	222	341	247	238	195	103	410	492	480
38.3386	0	675	223	371	188	355	225	220	340	246	237	194	102	410	493	482
38.4614	0	672	222	372	190	355	226	223	341	246	239	195	102	411	493	483
38.5843	0	674	224	373	197	360	226	225	343	247	245	198	102	415	491	482
38.7072	0	673	228	375	201	366	229	228	346	248	248	199	102	418	493	483
38.8301	0	674	222	373	189	356	226	219	339	247	235	195	104	408	490	480
38.953	0	671	221	371	188	354	225	221	339	246	237	195	102	407	491	480
39.0758	0	670	221	372	188	354	225	224	341	246	238	195	103	409	492	480
39.1987	0	671	223	371	196	359	226	222	342	246	243	198	103	414	491	480
39.3216	0	685	227	374	202	365	228	225	346	248	248	200	103	417	491	481
39.4445	0	669	222	373	189	355	226	221	339	247	236	194	103	409	491	480
39.5674	0	669	220	370	187	352	224	221	339	245	237	195	103	406	491	479
39.6902	0	666	220	371	188	353	225	221	339	246	237	197	102	406	491	480
39.8131	0	678	222	371	193	356	226	222	342	247	241	198	104	412	491	479
39.936	0	672	226	374	202	365	227	227	346	248	250	200	103	418	492	481
40.0589	0	671	223	374	193	359	227	224	342	247	239	197	103	410	492	480
40.1818	0	666	219	370	187	352	223	220	338	246	236	195	103	406	491	481
40.3046	0	668	222	371	189	355	225	222	340	247	239	198	103	406	492	483
40.4275	0	666	223	373	194	358	224	223	342	248	243	199	104	412	494	487
40.5504	0	668	227	376	201	363	226	228	346	248	250	201	104	418	496	487
40.6733	0	666	226	376	196	362	229	226	344	249	242	198	103	414	497	487
40.7962	0	668	224	372	189	354	224	220	340	247	236	196	103	411	497	485
40.919	0	672	226	374	191	356	226	224	341	247	241	199	104	411	496	487
41.0419	0	667	227	374	196	359	225	224	344	248	244	201	104	415	497	486
41.1648	0	672	230	376	201	364	226	227	347	248	251	203	104	422	498	486
41.2877	0	675	229	377	196	362	228	224	345	248	241	199	103	415	498	484
41.4106	0	673	225	372	188	353	223	221	340	247	238	197	103	410	497	485
41.5334	0	668	225	373	190	356	225	224	342	248	239	199	103	412	497	483
41.6563	0	671	228	373	195	361	225	223	343	248	243	200	104	415	496	483
41.7792	0	678	230	375	201	364	225	227	348	249	249	202	104	422	497	483
41.9021	0	674	228	377	198	364	229	227	346	248	244	200	104	416	497	485
42.025	0	669	223	373	188	353	223	222	340	247	235	196	103	410	495	484
42.1478	0	671	223	373	190	354	226	223	341	248	238	198	104	410	495	483
42.2707	0	673	225	373	193	356	226	224	342	248	241	199	104	413	495	484
42.3936	0	675	228	375	201	361	226	228	346	249	249	201	104	420	495	484
42.5165	0	681	230	378	200	366	230	228	348	249	247	201	106	415	495	483
42.6394	0	670	224	372	188	353	223	221	340	248	236	196	104	409	494	481
42.7622	0	674	224	373	190	355	226	223	342	248	240	199	105	409	491	482
42.8851	0	672	225	374	193	357	225	226	344	248	242	199	105	413	487	483
43.008	0	678	228	375	201	362	226	229	346	249	249	203	106	420	485	483
43.1309	0	677	230	379	205	369	231	231	349	250	249	202	106	419	485	485
43.2538	0	673	224	373	190	355	226	223	342	249	237	197	105	411	484	484
43.3766	0	671	224	374	192	356	227	227	343	249	241	199	105	411	483	484
43.4995	0	675	225	375	195	358	227	227	344	250	244	201	106	413	484	486
43.6224	0	671	229	377	201	363	228	229	348	250	250	202	105	420	485	488
43.7453	0	674	232	379	204	368	232	231	350	251	251	203	107	419	485	486
43.8682	0	667	228	375	191	355	227	225	343	250	239	197	106	411	484	483
43.991	0	676	226	375	191	356	228	227	345	250	244	200	107	412	484	482
44.1139	0	675	228	377	196	360	227	226	345	251	244	202	107	415	483	480
44.2368	0	676	230	378	202	364	228	230	350	251	251	203	108	422	481	481
44.3597	0	675	231	380	204	369	232	232	351	252	252	202	108	420	481	482
44.4826	0	672	224	374	189	355	226	225	343	250	238	197	106	412	480	479
44.6054	0	673	225	375	191	356	227	226	344	251	239	198	107	413	478	480
44.7283	0	671	226	376	192	356	227	228	345	252	244	201	108	415	479	481
44.8512	0	673	229	378	201	362	228	230	348	253	250	202	108	421	479	482
44.9741	0	673	230	380	203	369	233	233	351	253	251	202	107	421	482	482
45.097	0	670	226	375	190	355	226	223	343	251	237	198	106	413	481	477
45.2198	0	668	226	374	191	355	227	226	343	251	240	198	106	412	480	478
45.3427	0	666	227	376	192	356	229	228	344	252	243	200	107	413	479	478
45.4656	0	667	229	377	201	362	228	229	348	252	250	202	108	421	480	476
45.5885	0	682	232	380	206	370	231	233	351	253	253	203	108	424	480	478
45.7114	0	669	228	376	192	357	228	225	344	251	240	198	108	415	479	476
45.8342	0	669	227	376	190	356	228	228	344	252	242	200	107	414	481	477
45.9571	0	667	228	376	191	357	228	228	347	251	244	202	107	415	483	475
46.08	0	682	232	377	199	363	228	227	349	252	247	203	106	424	489	481
46.2029	0	675	237	380	207	368	228	231	356	251	255	205	103	435	504	496
46.3258	0	677	236	378	197	364	228	226	354	248	243	203	100	437	513	509
46.4486	0	676	234	375	190	357	223	222	352	246	240	201	99	434	515	512
46.5715	0	690	236	375	194	362	224	219	354	245	242	203	99	436	517	516
46.6944	0	683	238	377	199	364	223	224	356	246	247	203	99	440	517	518
46.8173	0	687	240	378	207	372	224	231	361	246	255	203	99	446	517	518
46.9402	0	688	237	379	203	372	227	226	358	247	246	201	99	439	517	520
47.063	0	694	233	375	193	361	222	223	353	244	240	197	99	434	517	520
47.1859	0	687	234	375	195	362	225	227	354	246	244	200	99	433	515	520
47.3088	0	687	234	376	200	367	225	227	356	246	249	202	100	435	514	518
47.4317	0	693	237	379	209	372	226	232	359	247	256	202	100	442	513	517
47.5546	0	695	235	378	200	368	228	228	355	247	246	199	100	434	512	515
47.6774	0	688	234	375	192	360	224	226	350	246	241	196	101	425	507	506
47.8003	0	687	235	378	195	361	226	230	351	248	244	199	101	426	506	503
47.9232	0	690	236	377	202	365	226	228	352	248	249	202	101	430	508	505
48.0461	0	697	239	380	209	371	227	232	358	248	255	203	101	436	509	508
48.169	0	696	234	379	199	366	229	229	352	248	244	199	101	427	509	509
48.2918	0	686	231	376	192	359	224	226	348	246	240	196	100	425	509	509
48.4147	0	689	231	376	195	360	226	227	349	247	241	197	100	425	508	508
48.5376	0	693	233	377	198	362	227	228	351	248	247	200	100	429	507	507
48.6605	0	699	235	379	208	370	229	233	354	249	255	202	101	432	508	507
48.7834	0	687	230	377	195	361	227	227	349	248	242	197	101	425	506	505
48.9062	0	687	228	375	191	356	225	225	346	248	238	195	100	424	507	505
49.0291	0	690	230	375	194	359	226	226	348	247	242	199	100	423	507	506
49.152	0	690	231	375	200	362	226	228	350	247	248	200	101	427	507	507
49.2749	0	697	234	379	204	368	229	233	353	249	251	201	100	429	507	506
49.3978	0	685	228	375	192	357	225	223	346	247	238	196	100	419	505	503
49.5206	0	688	229	373	191	355	225	225	346	247	239	196	100	420	505	504
49.6435	0	685	229	374	193	356	226	227	348	248	241	198	100	421	504	504
49.7664	0	691	230	376	200	362	226	228	351	248	248	201	101	425	503	503
49.8893	0	688	233	379	203	368	230	229	352	248	249	200	101	425	504	502
50.0122	0	687	228	374	190	356	224	223	345	247	237	195	102	416	500	499
50.135	0	684	228	375	192	356	225	226	347	248	240	197	102	416	498	498
50.2579	0	689	229	375	194	357	226	228	349	248	243	199	102	418	495	498
50.3808	0	685	232	377	201	364	225	228	351	248	248	201	102	424	495	500
50.5037	0	687	233	379	202	367	229	228	352	249	246	199	102	419	495	500
50.6266	0	679	227	374	190	354	224	223	345	248	237	195	103	412	492	500
50.7494	0	678	231	375	191	356	224	226	347	249	240	197	104	413	491	501
50.8723	0	684	230	376	196	358	225	226	348	249	243	201	103	417	492	500
50.9952	0	684	233	379	203	365	227	230	352	250	251	201	104	422	492	500
51.1181	0	678	231	379	197	363	230	229	350	250	241	199	105	415	490	498
51.241	0	675	227	374	188	352	224	224	344	249	236	195	104	410	488	497
51.3638	0	679	227	375	190	355	226	225	345	250	239	197	105	410	487	496
51.4867	0	676	229	376	194	357	225	226	347	250	243	199	105	413	486	499
51.6096	0	679	232	378	202	364	227	232	351	251	250	201	106	416	486	499
51.7325	0	676	228	377	192	358	227	226	346	250	238	197	106	409	483	495
51.8554	0	675	225	374	187	350	224	222	342	251	234	195	106	404	480	490
51.9782	0	671	227	374	188	352	225	226	344	250	237	198	107	406	479	491
52.1011	0	672	227	375	191	353	224	229	346	251	242	200	108	410	478	491
52.224	0	675	231	378	201	361	227	231	350	251	249	201	109	414	479	489
52.3469	0	671	230	375	192	359	228	225	346	251	238	197	108	407	478	485
52.4698	0	664	230	372	185	349	222	222	343	250	232	194	107	403	479	483
52.5926	0	669	229	373	187	350	224	225	344	250	236	197	108	404	481	483
52.7155	0	668	229	374	193	354	224	226	346	250	241	200	108	409	479	482
52.8384	0	682	231	376	201	360	225	229	350	252	249	202	109	414	479	482
52.9613	0	672	229	377	195	360	228	228	348	250	240	199	108	407	477	482
53.0842	0	667	226	371	185	349	222	224	342	249	234	195	109	404	475	482
53.207	0	666	227	373	189	351	224	225	344	251	239	198	108	404	475	484
53.3299	0	679	228	374	193	353	224	226	347	251	242	201	109	409	476	482
53.4528	0	673	231	377	202	360	224	232	351	251	251	202	110	416	477	485
53.5757	0	676	232	379	201	364	229	231	350	252	245	200	110	411	476	483
53.6986	0	666	228	374	189	350	223	224	344	251	235	197	109	405	476	482
53.8214	0	681	230	375	191	352	224	226	346	252	240	201	109	407	477	482
53.9443	0	673	231	375	195	355	224	229	348	252	244	202	110	412	478	485
54.0672	0	678	234	379	204	360	225	233	352	252	252	204	110	418	479	487
54.1901	0	678	235	380	203	363	230	232	351	253	247	203	110	413	478	487
54.313	0	682	230	374	188	350	222	225	345	252	236	198	110	408	479	486
54.4358	0	680	231	376	191	352	225	228	347	252	241	201	110	408	479	486
54.5587	0	678	232	377	194	353	225	232	348	252	244	202	110	413	479	487
54.6816	0	683	234	379	202	361	226	234	353	254	251	203	110	420	481	489
54.8045	0	689	236	380	204	365	229	233	352	254	247	202	110	415	480	488
54.9274	0	682	230	375	188	349	222	225	345	252	236	197	110	409	480	487
55.0502	0	675	232	376	191	350	224	231	345	252	240	199	109	411	481	490
55.1731	0	674	233	376	193	352	225	230	348	252	242	203	108	414	484	491
55.296	0	679	235	379	200	358	226	233	352	253	249	203	111	420	483	490
55.4189	0	683	238	381	204	363	231	235	353	253	250	203	110	418	485	490
55.5418	0	669	231	375	187	349	224	225	344	251	236	198	109	410	483	488
55.6646	0	672	231	374	189	350	225	225	345	251	237	198	109	411	485	488
55.7875	0	676	233	375	193	352	226	228	346	251	241	200	110	414	485	489
55.9104	0	681	237	378	202	359	227	232	351	252	250	202	110	420	485	490
56.0333	0	674	243	379	205	366	231	236	355	252	252	203	110	420	484	486
56.1562	0	676	241	376	190	350	225	223	345	251	236	197	109	412	483	478
56.279	0	679	237	374	191	351	224	227	347	251	237	197	110	412	485	484
56.4019	0	681	237	374	193	353	224	232	349	252	242	199	111	412	485	486
56.5248	0	682	241	378	203	360	225	233	353	252	251	204	109	423	497	498
56.6477	0	687	247	382	209	366	231	237	358	252	254	206	106	433	508	500
56.7706	0	688	240	378	191	352	226	224	347	251	238	200	106	419	507	496
56.8934	0	689	240	377	194	352	226	231	349	252	242	201	107	420	506	495
57.0163	0	696	240	377	199	355	226	231	350	252	247	204	107	423	504	494
57.1392	0	695	243	380	205	361	227	234	355	253	255	204	108	429	502	494
57.2621	0	703	246	383	209	368	233	238	357	252	255	204	108	428	501	490
57.385	0	693	239	377	194	353	225	229	349	252	240	199	108	418	498	489
57.5078	0	697	244	377	191	356	225	229	355	250	241	202	107	420	498	487
57.6307	0	698	244	377	197	358	226	230	355	252	246	205	108	424	499	487
57.7536	0	704	246	379	206	366	225	234	358	252	252	206	108	430	503	491
57.8765	0	703	247	381	207	370	230	236	358	252	252	205	108	427	502	490
57.9994	0	698	239	376	192	353	223	227	349	250	239	200	108	420	501	490
58.1222	0	699	239	377	193	355	226	229	351	251	241	202	108	421	499	491
58.2451	0	703	241	378	198	357	226	232	353	252	247	206	109	425	501	493
58.368	0	702	243	380	205	364	226	237	357	253	254	206	109	431	502	494
58.4909	0	705	244	383	205	368	231	235	356	253	249	203	108	428	502	493
58.6138	11	703	237	378	192	352	225	228	349	252	239	201	109	421	501	491
58.7366	0	703	239	378	196	356	227	230	350	252	243	203	108	424	501	493
58.8595	0	703	242	380	197	356	227	235	353	253	248	205	109	427	500	496
58.9824	0	709	243	382	207	364	227	238	357	253	256	206	110	433	500	496
59.1053	0	710	243	383	202	363	232	234	354	253	247	203	109	428	500	495
59.2282	0	702	238	378	192	353	226	230	349	252	240	201	108	423	499	496
59.351	0	704	240	380	195	357	228	233	352	252	245	204	109	426	498	496
59.4739	0	701	243	380	200	359	227	234	353	253	250	206	109	429	499	496
59.5968	0	712	249	383	208	367	228	236	358	254	256	207	109	433	500	496
59.7197	0	706	248	384	201	364	231	233	355	253	246	203	108	426	501	492
59.8426	0	704	243	380	194	355	226	232	350	253	244	202	109	425	500	491
59.9654	0	704	244	380	198	357	228	233	353	252	248	206	109	428	500	490
60.0883	0	718	244	382	202	360	226	234	355	252	251	206	109	432	500	492
60.2112	0	711	247	384	211	369	228	241	359	254	259	207	109	436	502	499
60.3341	0	709	244	382	199	362	229	234	354	253	246	204	108	427	502	496
60.457	0	705	242	380	195	355	226	232	352	253	243	202	108	426	501	497
60.5798	0	712	243	381	197	357	226	233	353	252	245	205	108	428	501	498
60.7027	0	709	243	381	202	361	227	236	356	253	251	207	108	431	501	501
60.8256	0	711	246	384	209	369	231	240	359	254	254	207	108	433	502	500
60.9485	0	705	241	380	194	356	227	229	350	252	239	202	108	422	502	499
61.0714	0	709	241	379	194	354	225	230	350	252	240	200	107	425	505	498
61.1942	0	711	241	380	195	356	225	232	352	251	244	204	108	426	503	496
61.3171	0	706	242	380	200	359	225	235	356	253	251	204	108	429	501	495
61.44	0	710	243	382	204	366	230	234	358	253	251	205	108	426	502	498
61.5629	0	705	235	377	190	350	223	225	347	251	237	199	108	419	500	497
61.6858	0	701	236	376	189	352	224	229	348	251	237	199	108	419	500	497
61.8086	0	698	237	377	191	351	224	230	349	252	240	202	107	420	500	497
61.9315	0	703	240	377	197	356	225	232	352	251	246	204	109	425	500	497
62.0544	0	709	240	381	199	358	230	232	353	251	246	202	107	422	501	498
62.1773	0	700	233	375	187	348	223	225	345	250	234	198	107	416	497	497
62.3002	0	705	233	375	188	348	223	226	345	251	235	199	107	417	498	499
62.423	0	698	235	376	187	350	223	225	347	251	238	202	107	415	501	506
62.5459	0	705	241	377	195	355	224	228	351	251	244	204	106	424	507	511
62.6688	0	702	243	379	198	360	227	229	352	252	244	204	105	421	511	512
62.7917	0	702	238	374	183	346	222	222	346	250	231	200	104	415	513	513
62.9146	0	703	240	373	184	348	221	218	349	248	233	202	103	418	517	515
63.0374	0	703	241	373	185	349	219	220	352	248	236	203	101	422	519	517
63.1603	0	704	242	374	194	356	219	222	355	247	241	203	102	425	519	514
63.2832	0	709	242	376	195	361	224	224	355	247	242	203	103	423	518	511
63.4061	0	705	233	370	182	347	218	215	346	246	227	198	102	416	514	507
63.529	0	702	232	370	183	347	219	218	347	246	230	198	103	416	513	506
63.6518	0	699	232	371	184	347	220	221	346	247	233	201	102	418	512	508
63.7747	0	697	234	372	190	353	220	221	349	247	239	203	102	423	515	510
63.8976	0	704	235	374	193	358	224	223	351	246	238	203	100	431	519	513
64.0205	0	689	228	368	181	345	219	214	342	243	226	197	100	426	519	516
64.1434	0	686	225	367	179	342	217	216	342	243	228	197	99	426	519	513
64.2662	0	681	225	366	180	343	218	217	342	243	230	198	99	426	519	514
64.3891	0	689	227	367	186	346	219	217	345	243	232	197	98	435	519	514
64.512	0	681	229	369	193	354	221	221	348	244	234	194	99	440	520	517
64.6349	0	677	225	367	182	346	219	217	341	242	229	196	98	424	520	517
64.7578	0	671	222	365	178	340	217	214	338	242	225	193	98	421	518	516
64.8806	0	682	223	365	180	342	218	214	340	241	229	197	99	420	516	516
65.0035	0	671	223	365	184	344	218	218	341	242	233	196	99	423	515	516
65.1264	0	673	226	368	192	350	219	221	345	243	240	199	99	429	514	514
65.2493	0	672	226	369	191	353	222	220	345	243	237	197	99	421	513	513
65.3722	0	671	222	365	180	341	216	212	337	242	226	192	99	414	511	512
65.495	0	672	222	366	181	342	219	216	339	243	229	194	100	413	511	513
65.6179	0	665	224	366	183	342	218	219	340	242	232	197	99	415	511	512
65.7408	0	666	227	368	190	350	219	220	343	243	238	198	99	419	512	512
65.8637	0	672	230	370	197	356	222	224	348	244	244	200	101	422	510	510
65.9866	0	672	227	369	185	346	220	219	340	244	230	195	100	413	508	506
66.1094	0	664	225	366	182	342	217	219	339	244	230	195	99	412	507	504
66.2323	0	667	226	366	184	344	219	217	341	244	233	198	101	413	506	502
66.3552	0	672	228	368	188	347	218	220	341	244	237	198	101	418	507	502
66.4781	0	678	231	370	197	353	220	225	346	245	245	200	102	424	508	504
66.601	0	670	230	371	194	355	223	221	344	246	237	198	101	417	507	501
66.7238	0	668	226	368	183	342	217	216	339	245	229	196	103	412	506	499
66.8467	0	673	228	368	186	345	218	219	341	244	233	200	103	413	505	500
66.9696	0	672	230	369	189	348	218	221	343	245	238	200	102	417	505	502
67.0925	0	678	232	371	196	353	219	225	346	246	244	201	103	420	505	500
67.2154	0	678	235	375	201	360	223	227	350	246	246	202	103	423	506	501
67.3382	0	677	228	370	186	346	218	219	341	246	231	197	103	413	506	499
67.4611	0	675	228	369	183	344	218	220	340	245	233	198	103	412	506	499
67.584	0	679	228	370	187	345	219	223	343	246	235	200	103	413	505	497
67.7069	0	676	231	371	193	351	220	222	344	247	241	201	104	420	504	496
67.8298	0	683	234	374	199	357	221	227	348	248	247	203	104	425	504	496
67.9526	0	680	233	376	194	356	224	226	346	247	241	201	105	418	503	495
68.0755	0	680	228	372	184	344	218	220	340	246	232	197	104	412	502	495
68.1984	0	675	229	371	186	348	220	221	341	246	233	199	105	414	502	497
68.3213	0	679	231	372	189	347	220	221	343	247	237	201	105	417	503	497
68.4442	0	678	233	373	197	354	221	226	346	248	245	202	105	421	502	495
68.567	0	685	236	375	202	361	225	231	351	248	247	203	106	424	502	494
68.6899	0	682	231	373	188	348	220	220	342	247	232	198	104	415	501	493
68.8128	0	678	231	371	186	347	220	221	342	246	235	199	104	414	502	494
68.9357	0	677	231	371	189	348	221	225	344	247	238	202	104	417	503	494
69.0586	0	680	235	373	195	353	220	223	346	247	243	202	105	422	502	493
69.1814	0	686	237	376	202	360	221	228	351	248	249	204	105	428	503	495
69.3043	0	686	239	378	200	362	226	229	351	248	246	202	105	422	503	493
69.4272	0	681	233	373	187	347	219	223	344	247	236	197	104	415	502	494
69.5501	0	681	233	374	190	351	221	225	345	248	240	202	105	416	502	494
69.673	0	687	235	375	193	352	221	225	347	247	242	202	105	420	501	495
69.7958	0	688	237	376	202	358	222	230	351	248	249	203	106	424	501	496
69.9187	0	689	240	379	205	365	227	234	355	248	251	204	105	425	502	497
70.0416	0	684	234	375	190	349	220	224	346	247	237	198	105	415	501	495
70.1645	0	696	235	375	192	351	221	226	347	247	239	201	105	417	501	495
70.2874	0	688	236	375	193	351	221	228	348	247	242	202	106	420	499	497
70.4102	0	691	238	377	201	357	222	230	351	247	249	204	107	425	499	495
70.5331	0	693	239	380	204	364	226	233	354	248	250	204	107	425	497	494
70.656	0	696	233	374	188	350	221	222	345	247	235	197	106	415	494	493
70.7789	0	688	235	374	189	350	220	224	346	247	238	198	106	415	492	494
70.9018	0	687	235	374	192	350	221	227	347	247	240	201	107	418	490	495
71.0246	0	688	237	376	197	356	222	227	350	248	246	202	107	422	491	495
71.1475	0	701	240	379	205	363	226	231	353	248	249	203	108	424	495	499
71.2704	0	688	234	374	190	350	222	223	345	247	235	198	106	413	493	495
71.3933	0	686	232	373	187	347	219	223	344	247	234	197	106	413	494	495
71.5162	0	688	233	374	188	348	221	224	345	248	237	199	106	414	493	494
71.639	0	691	235	374	194	350	221	226	347	247	242	201	107	418	494	493
71.7619	0	697	238	377	202	358	223	229	352	247	249	203	107	421	493	494
71.8848	0	686	233	375	190	350	223	223	346	247	236	197	107	412	492	490
72.0077	0	685	231	371	185	345	218	221	342	245	231	195	106	409	489	489
72.1306	0	688	231	372	188	345	220	222	343	245	233	196	107	410	489	490
72.2534	0	690	232	372	189	346	220	225	345	246	239	198	106	413	489	492
72.3763	0	687	235	373	198	353	221	228	348	246	245	201	107	419	491	493
72.4992	0	687	235	376	196	355	225	224	348	248	241	200	107	413	491	490
72.6221	0	684	229	370	185	343	219	219	340	245	231	193	106	409	490	489
72.745	0	682	230	371	186	344	220	223	341	245	234	196	106	408	491	490
72.8678	0	681	232	371	188	343	220	225	343	245	238	199	107	412	489	488
72.9907	0	682	233	373	196	349	220	225	346	246	243	200	106	417	491	491
73.1136	0	689	236	377	201	357	224	229	350	247	246	201	107	418	491	490
73.2365	0	681	231	372	186	345	219	222	342	245	232	196	106	409	489	488
73.3594	0	682	230	372	186	343	219	222	342	245	234	196	106	409	491	491
73.4822	0	676	232	372	189	345	220	221	342	245	236	199	106	411	495	494
73.6051	0	683	233	373	193	348	220	224	345	246	243	200	106	416	496	491
73.728	0	683	237	377	200	355	222	231	349	246	248	200	106	418	495	491
73.8509	0	684	231	372	188	345	221	221	342	246	233	197	107	409	496	491
73.9738	0	678	231	371	187	343	219	221	341	245	233	196	105	410	497	490
74.0966	0	682	232	372	188	343	220	223	342	246	237	199	106	410	494	488
74.2195	0	681	233	373	194	348	220	224	345	246	242	201	107	416	492	490
74.3424	0	690	236	376	200	354	223	230	349	247	246	200	107	418	492	490
74.4653	0	684	231	373	187	343	220	220	343	246	231	195	107	409	492	488
74.5882	0	679	229	371	186	340	218	220	339	245	232	194	107	409	492	489
74.711	0	677	232	372	186	341	219	221	341	245	235	196	107	409	491	488
74.8339	0	681	232	372	193	346	219	222	344	245	240	199	107	413	490	488
74.9568	0	684	235	375	199	351	222	225	347	246	245	200	107	416	492	488
75.0797	0	679	231	372	189	343	221	219	341	245	232	196	107	407	489	485
75.2026	0	674	228	370	182	337	217	218	338	244	230	194	106	405	488	485
75.3254	0	676	229	371	184	337	218	219	339	244	230	194	106	406	486	485
75.4483	0	680	229	370	187	340	218	219	339	245	234	197	107	408	485	485
75.5712	0	678	231	372	193	346	219	222	343	245	241	199	107	414	486	488
75.6941	0	675	230	373	191	346	222	222	342	245	237	196	107	410	486	486
75.817	0	669	225	368	182	334	216	216	335	244	227	192	105	402	484	483
75.9398	0	674	226	369	182	335	217	215	336	244	228	193	106	403	484	482
76.0627	0	672	227	368	182	336	216	218	337	244	232	194	107	403	483	483
76.1856	0	672	228	370	190	341	218	219	339	244	238	197	107	409	483	484
76.3085	0	671	231	372	193	346	222	223	343	244	240	198	107	411	485	484
76.4314	0	674	225	370	181	335	217	214	335	243	227	193	107	401	482	481
76.5542	0	666	224	367	180	333	215	214	334	243	229	193	107	400	483	482
76.6771	0	665	225	368	182	334	216	217	335	243	230	192	107	402	481	481
76.8	0	663	227	369	188	339	216	216	337	243	235	196	107	406	483	479
76.9229	0	678	230	371	194	343	218	220	341	244	241	198	108	411	484	480
77.0458	0	667	229	371	189	343	221	220	338	244	234	195	108	406	484	479
77.1686	0	664	223	367	181	333	214	216	333	242	228	191	107	401	482	477
77.2915	0	661	224	369	181	334	216	216	335	243	231	195	106	402	482	477
77.4144	0	673	225	368	185	337	216	216	336	243	232	195	107	404	482	477
77.5373	0	666	227	370	191	341	218	220	340	244	240	196	108	410	481	480
77.6602	0	667	229	372	192	344	220	221	340	244	239	196	108	408	481	478
77.783	0	661	224	366	180	332	214	214	333	242	227	192	107	401	480	476
77.9059	0	669	225	367	181	334	215	214	334	242	228	193	107	401	481	478
78.0288	0	662	226	367	182	334	215	217	335	242	231	195	107	404	484	481
78.1517	0	662	228	369	189	340	216	219	338	242	238	197	107	410	488	481
78.2746	0	664	229	372	192	345	220	221	341	244	240	197	108	409	490	480
78.3974	0	670	224	367	181	333	215	212	333	242	225	192	106	401	487	476
78.5203	0	665	223	366	181	331	214	214	332	241	228	193	105	400	489	478
78.6432	0	658	224	367	180	332	214	217	333	241	229	192	106	402	488	478
78.7661	0	662	225	367	188	338	215	216	335	242	234	196	107	407	489	479
78.889	0	673	228	371	194	343	218	220	340	243	240	197	106	410	489	480
79.0118	0	665	224	368	182	335	217	215	334	243	228	193	106	402	487	478
79.1347	0	655	221	364	177	329	213	213	331	241	227	192	106	400	488	477
79.2576	0	658	222	365	179	331	215	214	332	241	229	193	105	399	489	477
79.3805	0	666	224	365	182	334	215	214	334	242	231	195	106	405	489	477
79.5034	0	665	225	368	190	340	216	218	338	243	238	196	106	410	492	480
79.6262	0	659	226	369	191	342	219	220	339	243	237	196	106	407	490	476
79.7491	0	655	223	364	178	331	213	211	332	241	226	191	106	400	489	472
79.872	0	660	223	364	180	331	214	213	332	241	229	194	104	399	488	472
79.9949	0	661	224	365	182	332	214	217	333	241	231	193	107	402	487	474
80.1178	0	657	226	367	188	338	215	220	336	242	238	195	106	407	488	473
80.2406	0	661	228	369	194	344	219	220	340	243	242	197	106	412	491	478
80.3635	0	660	224	366	184	333	216	214	333	242	229	192	106	404	491	477
80.4864	0	660	224	364	181	331	214	216	333	241	229	192	105	402	492	477
80.6093	0	655	227	365	182	334	215	217	334	241	232	194	107	405	492	473
80.7322	0	660	229	365	188	338	215	215	337	241	235	196	106	410	492	473
80.855	0	672	234	368	195	343	216	219	341	242	242	197	105	415	497	474
80.9779	0	669	230	367	187	340	218	216	337	241	233	194	105	409	496	475
81.1008	0	659	227	363	181	331	213	213	333	239	229	192	104	404	495	474
81.2237	0	663	227	364	183	332	214	215	334	240	232	194	104	404	496	472
81.3466	0	668	228	364	185	336	215	216	335	240	233	194	104	407	494	471
81.4694	0	673	230	367	193	341	215	219	339	241	242	196	106	414	495	473
81.5923	0	665	231	368	195	346	219	221	339	241	240	196	105	411	495	474
81.7152	0	663	226	364	180	332	212	212	331	240	227	191	105	403	494	473
81.8381	0	664	225	363	181	332	213	214	332	239	228	191	104	405	496	475
81.961	0	667	225	364	182	332	214	216	332	239	231	193	104	405	495	473
82.0838	0	662	227	364	189	338	215	218	336	241	237	196	106	410	495	471
82.2067	0	669	230	366	195	344	216	219	339	241	242	197	105	415	498	475
82.3296	0	669	227	365	186	338	216	214	335	239	231	193	105	409	498	475
82.4525	0	667	223	361	178	330	212	212	331	239	227	190	103	406	501	480
82.5754	0	662	225	362	179	331	213	212	332	238	228	192	102	408	504	482
82.6982	0	667	228	362	185	335	213	210	334	238	230	194	101	413	506	485
82.8211	0	672	229	363	189	339	214	213	336	238	235	194	101	417	508	485
82.944	0	676	231	367	192	343	218	218	339	238	237	194	101	417	508	487
83.0669	0	664	224	362	180	331	212	212	331	237	226	189	101	406	504	484
83.1898	0	663	223	361	179	330	212	211	331	237	225	188	101	404	502	480
83.3126	0	663	224	362	182	332	213	211	332	237	228	191	102	402	502	480
83.4355	0	665	225	363	186	335	214	215	333	238	232	192	103	406	501	479
83.5584	0	663	228	366	192	339	215	218	337	240	240	194	103	411	500	478
83.6813	0	665	229	366	189	341	218	215	335	239	233	193	103	406	500	475
83.8042	0	662	224	361	179	330	211	210	330	237	225	189	103	402	499	474
83.927	0	666	224	363	180	331	213	213	331	238	228	190	104	403	498	474
84.0499	0	661	225	362	185	334	214	212	332	238	231	192	103	405	498	472
84.1728	0	665	228	365	189	337	215	214	334	239	236	194	104	411	499	474
84.2957	0	670	229	367	196	344	218	216	337	240	237	194	104	411	499	474
84.4186	0	665	223	362	182	331	213	212	331	238	227	189	103	404	499	477
84.5414	0	660	223	361	179	330	213	213	331	238	228	190	102	402	499	476
84.6643	0	663	224	362	181	331	213	210	330	238	229	192	103	403	499	475
84.7872	0	666	225	363	186	334	214	212	333	238	232	192	104	406	497	474
84.9101	0	671	227	365	192	339	216	217	336	239	239	194	104	411	498	476
85.033	0	664	225	364	185	336	217	215	333	238	231	191	104	405	497	474
85.1558	0	661	220	361	178	327	212	209	328	237	223	188	103	400	496	473
85.2787	0	659	220	361	177	327	212	209	328	237	223	188	104	401	497	475
85.4016	0	662	221	362	180	329	213	212	329	238	228	190	103	401	498	477
85.5245	0	658	224	363	186	334	213	213	333	238	233	193	103	407	497	476
85.6474	0	662	227	365	192	341	217	215	336	239	237	194	104	409	501	477
85.7702	0	661	222	362	180	331	214	208	330	237	223	189	102	402	500	476
85.8931	0	656	219	360	176	326	210	206	326	236	221	188	102	398	501	479
86.016	0	656	221	358	176	325	210	208	327	236	223	188	102	401	503	481
86.1389	0	657	220	360	180	329	211	207	330	235	225	190	101	404	505	484
86.2618	0	661	222	361	185	334	213	210	333	237	230	191	102	408	504	483
86.3846	0	661	224	364	191	339	216	215	336	238	236	192	101	410	504	486
86.5075	0	652	219	361	179	328	213	208	330	236	223	188	101	401	502	481
86.6304	0	652	218	359	175	324	210	205	326	235	221	185	102	399	501	482
86.7533	0	653	217	359	176	326	211	206	327	236	223	188	101	397	502	481
86.8762	0	650	218	359	181	329	212	209	329	236	226	189	102	399	501	481
86.999	0	650	219	361	186	332	213	212	331	237	232	191	102	403	500	479
87.1219	0	652	222	365	190	339	216	212	335	239	234	192	102	405	501	478
87.2448	0	650	218	361	178	327	212	207	328	237	222	187	102	398	499	475
87.3677	0	648	219	359	175	326	210	208	328	237	224	187	103	396	499	474
87.4906	0	654	219	359	177	328	211	208	328	236	225	190	102	397	498	470
87.6134	0	649	219	361	181	331	213	208	331	238	228	191	103	401	497	471
87.7363	0	656	220	362	188	333	213	213	333	238	235	192	103	406	499	471
87.8592	0	653	222	363	186	337	217	213	334	240	232	191	104	401	497	469
87.9821	0	653	220	359	175	325	211	206	328	238	222	188	102	398	496	466
88.105	0	652	223	359	177	326	211	203	330	236	224	189	102	399	498	465
88.2278	0	657	221	359	179	327	211	205	330	237	225	190	103	400	499	470
88.3507	0	656	223	361	184	332	213	210	333	237	231	192	103	405	499	471
88.4736	0	663	226	362	191	336	214	213	337	239	237	193	103	410	500	472
88.5965	0	657	223	362	183	333	216	209	333	238	227	190	104	403	499	471
88.7194	0	653	217	358	173	323	210	204	327	237	221	186	101	397	499	471
88.8422	0	649	217	359	174	324	211	206	328	237	223	187	102	397	498	473
88.9651	0	655	218	358	178	326	211	206	328	236	225	190	102	397	499	472
89.088	0	652	217	360	183	329	212	208	332	237	229	192	101	404	500	475
89.2109	0	657	221	362	188	335	215	211	335	238	235	193	102	410	500	476
89.3338	0	652	218	360	180	331	215	209	331	237	225	189	102	403	501	476
89.4566	0	652	215	356	172	322	209	203	328	236	220	186	100	400	502	475
89.5795	0	651	217	355	171	323	209	201	329	235	220	188	99	400	505	480
89.7024	0	656	218	354	175	322	210	201	331	233	219	186	98	410	509	489
89.8253	0	654	220	357	180	327	210	205	333	234	222	183	98	419	512	493
89.9482	0	661	223	358	187	333	212	208	336	235	227	184	99	423	513	492
90.071	0	651	222	358	180	331	213	201	334	234	221	185	99	411	513	493
90.1939	0	652	218	355	171	320	208	199	329	232	216	183	98	403	511	490
90.3168	0	651	219	354	172	321	209	201	328	231	220	186	97	403	510	488
90.4397	0	656	217	355	175	325	210	200	329	232	221	186	98	403	510	489
90.5626	0	652	220	357	180	327	211	202	330	233	226	188	98	406	507	484
90.6854	0	662	220	358	187	332	213	208	334	235	232	189	99	409	507	484
90.8083	0	655	219	358	182	331	213	205	332	233	224	188	98	404	507	486
90.9312	0	656	214	354	171	321	208	202	327	233	218	184	98	399	506	486
91.0541	0	649	214	355	174	323	208	199	328	232	220	185	98	399	508	488
91.177	0	655	213	354	175	323	209	202	328	233	221	186	98	401	507	487
91.2998	0	652	216	356	180	327	210	205	332	233	227	188	97	407	508	489
91.4227	0	661	217	359	185	333	214	208	334	234	229	190	97	408	508	489
91.5456	0	648	212	355	172	321	210	200	327	233	217	184	98	399	506	488
91.6685	0	650	210	354	171	320	208	201	325	232	218	184	98	397	507	487
91.7914	0	647	211	353	174	322	209	200	325	232	220	185	98	397	506	486
91.9142	0	653	212	355	178	323	210	203	327	233	223	186	98	402	506	486
92.0371	0	650	215	357	182	328	210	204	331	234	226	186	99	410	506	487
92.16	0	654	217	359	183	332	214	207	332	234	224	184	98	407	506	486
92.2829	0	646	209	354	169	317	208	200	326	232	215	183	98	396	505	485
92.4058	0	645	210	352	168	318	208	200	323	233	216	181	98	393	504	486
92.5286	0	639	209	354	170	318	208	198	324	232	218	185	99	393	504	483
92.6515	0	647	211	353	175	322	210	201	326	232	221	186	98	399	502	483
92.7744	0	645	213	356	182	326	211	205	329	233	225	185	99	406	504	483
92.8973	0	651	213	357	179	330	213	203	329	233	224	187	100	399	504	482
93.0202	0	639	208	352	167	316	207	197	323	232	213	182	98	392	502	479
93.143	0	642	208	352	170	318	208	197	322	231	216	184	99	390	501	480
93.2659	0	639	209	352	173	320	208	199	323	232	218	184	99	392	501	480
93.3888	0	647	209	354	177	322	210	202	327	232	223	186	99	397	502	481
93.5117	0	649	210	355	181	327	211	204	329	234	227	188	100	402	502	479
93.6346	0	647	214	358	182	331	214	205	330	234	227	187	100	398	501	478
93.7574	0	639	209	353	169	318	208	200	324	233	217	182	99	391	500	476
93.8803	0	646	207	352	169	318	208	200	324	233	217	184	99	391	498	475
94.0032	0	643	207	352	172	321	208	198	324	233	218	185	100	392	498	476
94.1261	0	641	210	353	176	323	209	201	328	235	224	187	100	396	498	476
94.249	0	643	212	357	182	328	212	206	330	235	230	189	100	401	499	475
94.3718	1	651	212	357	180	328	214	205	329	236	225	187	101	395	497	473
94.4947	0	645	208	354	169	318	208	199	324	233	217	183	102	391	496	471
94.6176	0	642	207	352	172	321	209	201	326	235	220	185	101	390	493	472
94.7405	0	641	208	355	173	322	209	201	327	235	221	187	101	392	491	471
94.8634	0	646	210	355	178	326	210	204	330	236	227	189	102	398	488	471
94.9862	0	653	212	359	184	330	213	208	333	237	232	190	103	402	487	473
95.1091	0	648	211	359	179	329	214	207	330	237	223	188	102	396	488	477
95.232	0	637	206	355	168	319	208	201	324	235	218	183	102	389	489	475
95.3549	0	642	207	355	170	319	209	202	325	236	220	187	102	389	491	474
95.4778	0	647	208	355	173	320	210	201	326	236	220	187	103	391	491	474
95.6006	0	642	210	356	178	325	210	205	329	236	226	188	102	398	493	476
95.7235	0	647	213	358	183	330	212	208	332	238	231	191	102	403	495	476
95.8464	0	648	212	359	180	329	215	207	331	237	225	189	102	397	496	476
95.9693	0	642	208	354	168	317	208	200	323	235	216	184	101	391	495	473
96.0922	0	640	208	354	169	317	209	201	324	236	218	184	101	390	493	473
96.215	0	639	208	355	172	319	210	202	325	236	220	186	102	390	493	472
96.3379	0	645	209	355	176	322	212	204	327	237	224	188	102	395	493	470
96.4608	0	653	211	358	181	327	212	206	330	237	228	189	104	400	492	469
96.5837	0	644	208	358	175	325	213	205	326	237	222	186	103	393	491	469
96.7066	0	638	204	353	168	316	208	202	322	235	218	185	103	388	489	468
96.8294	0	638	204	354	170	317	209	203	324	236	218	186	103	389	490	467
96.9523	0	650	206	354	173	322	210	201	325	237	221	186	102	392	490	467
97.0752	0	645	208	355	179	326	211	205	329	237	226	189	103	397	490	469
97.1981	0	646	211	359	185	331	214	211	333	238	232	190	104	400	490	467
97.321	0	640	207	356	173	322	211	202	326	237	220	186	102	392	490	466
97.4438	0	649	206	354	171	319	210	200	324	236	218	185	102	390	488	465
97.5667	0	641	206	354	171	320	211	203	323	237	221	186	102	391	489	468
97.6896	0	642	207	355	175	324	212	206	328	237	224	188	103	395	490	467
97.8125	0	642	210	358	181	327	212	207	330	237	229	189	104	400	489	469
97.9354	0	652	212	359	180	328	216	205	329	239	226	188	103	394	489	466
98.0582	0	646	205	354	169	318	210	203	323	237	220	185	103	390	487	464
98.1811	0	640	206	355	173	321	212	204	324	237	222	187	104	390	488	465
98.304	0	642	206	355	175	322	213	204	325	237	223	187	104	393	487	465
98.4269	0	654	209	357	179	327	212	206	328	239	228	189	105	398	488	466
98.5498	0	652	212	360	182	332	217	210	331	239	230	189	104	398	490	469
98.6726	0	640	208	355	170	318	211	204	324	237	218	184	103	390	489	465
98.7955	0	644	207	354	170	317	210	201	323	237	218	184	102	391	489	467
98.9184	0	646	207	354	171	319	211	202	324	237	220	186	103	390	489	465
99.0413	0	650	209	356	176	324	212	205	327	237	224	188	104	396	490	468
99.1642	0	647	211	358	182	327	214	209	329	238	230	189	105	399	491	467
99.287	0	648	211	358	177	326	214	204	328	238	222	187	104	393	492	467
99.4099	0	645	206	354	168	318	209	199	323	236	216	184	103	388	490	464
99.5328	0	648	207	353	168	317	210	203	322	237	218	185	102	388	489	465
99.6557	0	648	207	354	171	320	210	201	324	237	220	186	104	389	489	464
99.7786	0	645	207	355	176	323	212	205	327	239	224	188	104	395	490	466
99.9014	0	652	210	357	182	328	214	207	330	239	230	189	104	399	491	466
100.024	0	644	209	358	174	323	214	206	326	238	222	186	103	391	490	465
100.147	0	647	206	354	167	316	210	201	322	237	216	184	104	387	490	464
100.27	0	642	206	355	169	319	210	200	324	237	219	185	104	386	489	463
100.393	0	647	207	355	171	319	211	203	324	237	220	186	104	390	490	463
100.516	0	644	210	356	177	324	212	207	328	238	227	189	106	395	491	464
100.639	0	655	214	359	182	329	213	210	331	240	232	190	105	401	492	463
100.762	0	653	212	359	179	330	215	206	329	239	226	189	104	394	492	463
100.884	0	645	207	355	169	318	209	202	324	238	218	186	104	389	491	463
101.007	0	644	209	356	170	319	211	205	325	239	220	187	105	391	490	462
101.13	0	648	208	355	174	322	211	204	326	239	223	189	105	393	489	461
101.253	0	653	211	358	179	325	213	206	330	240	227	190	105	398	490	463
101.376	0	652	214	360	185	333	216	212	334	240	232	192	106	401	490	464
101.499	0	648	211	358	173	322	212	206	328	239	221	186	105	393	488	461
101.622	0	646	209	356	172	320	211	206	326	238	222	188	105	392	487	462
101.745	0	657	210	358	173	323	212	204	327	239	223	189	105	394	487	462
101.868	0	652	210	359	179	326	213	208	331	240	227	189	105	399	487	464
101.99	0	655	213	360	184	331	215	213	334	241	234	192	106	405	487	465
102.113	0	653	213	362	182	331	217	209	332	242	228	191	106	398	488	464
102.236	0	659	207	357	171	320	210	204	327	239	219	187	105	395	486	464
102.359	0	646	209	357	173	322	212	207	328	240	223	187	105	394	484	465
102.482	0	650	212	357	176	323	213	206	328	240	225	190	106	396	483	463
102.605	0	654	214	360	180	328	214	209	332	241	229	192	105	402	484	463
102.728	0	667	217	363	185	332	218	212	334	243	231	192	107	403	485	464
102.851	0	658	212	357	171	321	211	204	326	240	219	187	105	395	483	465
102.973	0	650	212	356	170	318	211	205	326	239	221	187	105	393	483	463
103.096	0	653	210	356	172	321	212	203	325	241	222	187	106	393	483	463
103.219	0	657	212	358	176	323	213	205	328	241	224	189	106	397	488	466
103.342	0	663	214	360	182	326	214	210	331	243	231	191	104	404	497	470
103.465	0	654	212	359	175	324	216	208	327	241	223	188	105	395	497	467
103.588	0	652	207	354	167	315	211	201	321	239	215	185	105	392	496	465
103.711	0	653	208	356	168	316	211	203	322	239	217	186	105	392	496	465
103.834	0	652	209	355	171	318	212	204	323	239	220	187	105	393	497	465
103.956	0	657	211	357	175	322	213	206	326	241	224	190	105	396	496	462
104.079	0	656	214	358	180	328	216	207	328	240	225	190	106	399	496	462
104.202	0	653	207	355	167	316	210	200	321	240	215	185	105	392	495	460
104.325	0	646	204	352	165	313	210	201	320	240	217	185	104	388	493	462
104.448	0	651	205	352	166	314	210	202	319	239	218	187	104	389	493	460
104.571	0	653	207	353	171	318	212	201	322	239	218	188	105	392	496	463
104.694	0	651	209	356	174	321	213	204	326	240	223	190	104	398	497	465
104.817	0	651	210	357	175	325	216	204	327	240	222	189	103	400	505	471
104.94	0	646	206	352	165	313	210	198	321	238	213	185	102	398	510	474
105.062	0	651	208	352	165	315	209	195	322	236	213	185	100	397	513	479
105.185	0	646	208	351	167	315	209	198	324	236	215	185	100	398	515	483
105.308	0	647	209	353	173	319	210	201	326	236	217	185	100	404	515	482
105.431	0	652	210	355	176	323	212	203	329	237	219	183	101	412	514	484
105.554	0	656	211	357	175	323	214	202	327	237	218	184	100	402	513	483
105.677	0	645	208	352	166	314	209	199	322	236	214	183	100	394	510	478
105.8	0	648	209	352	167	316	211	202	323	237	216	185	101	393	509	477
105.923	0	646	208	353	170	318	210	200	323	237	218	187	101	393	508	473
106.045	0	659	211	355	174	321	211	203	326	238	221	188	102	397	505	470
106.168	0	651	212	358	179	327	215	206	328	240	226	190	102	399	504	470
106.291	0	649	208	356	169	318	211	202	323	239	217	186	103	393	502	469
106.414	0	646	206	355	167	316	210	201	322	239	216	186	103	391	500	469
106.537	0	657	207	356	169	318	211	201	324	238	217	187	103	391	498	469
106.66	0	656	209	354	173	321	212	204	326	240	221	188	104	395	500	474
106.783	0	652	212	358	178	325	213	208	328	241	227	191	103	401	499	474
106.906	0	651	211	359	176	326	216	206	326	241	221	189	104	395	498	475
107.028	0	650	209	355	166	315	210	199	321	240	214	185	105	391	497	470
107.151	0	653	208	355	167	317	211	204	323	240	219	187	104	390	497	473
107.274	0	649	209	356	172	320	212	203	323	240	220	188	105	394	497	471
107.397	0	652	211	357	176	324	214	206	328	241	225	191	104	399	497	470
107.52	0	657	215	361	179	328	217	208	329	243	226	190	104	400	497	471
107.643	0	650	208	356	168	317	211	202	322	241	216	185	104	392	496	468
107.766	0	648	207	355	167	315	210	201	321	240	217	186	105	391	495	468
107.889	0	648	208	356	170	317	211	200	322	240	218	187	103	390	495	468
108.012	0	651	209	356	173	321	212	204	325	242	221	189	105	395	494	466
108.134	0	652	212	359	179	326	214	209	328	243	227	190	105	399	494	467
108.257	0	655	210	359	172	321	215	204	323	241	219	187	105	393	494	464
108.38	0	643	206	354	165	313	211	199	319	240	213	184	105	389	492	464
108.503	0	648	207	355	165	314	211	201	320	241	217	187	104	387	489	461
108.626	0	645	208	356	170	318	212	202	321	242	218	188	106	390	489	462
108.749	0	653	209	357	175	321	214	205	325	242	223	189	106	393	489	462
108.872	0	654	212	361	181	326	217	208	328	244	227	191	107	395	490	461
108.995	0	645	210	358	171	318	216	202	322	244	218	187	107	387	491	459
109.117	0	642	206	355	166	312	212	201	318	243	215	186	107	385	492	459
109.24	0	644	207	357	167	314	212	202	319	243	216	188	107	386	492	458
109.363	0	647	209	357	170	317	213	200	322	243	218	189	107	390	494	460
109.486	0	647	212	357	175	321	215	205	327	244	224	191	107	396	497	463
109.609	0	651	216	360	180	325	216	208	329	245	230	192	108	400	497	463
109.732	0	653	216	362	180	328	218	207	329	245	226	193	107	398	499	463
109.855	0	649	209	356	166	315	212	199	322	243	214	188	106	391	498	462
109.978	0	644	210	356	167	315	213	201	322	243	218	189	106	389	499	465
110.1	0	645	211	357	169	315	213	202	323	243	218	189	105	392	500	464
110.223	0	646	213	358	174	321	215	204	327	243	222	190	105	398	501	464
110.346	0	659	213	359	179	324	215	207	331	244	227	192	106	400	500	464
110.469	0	652	216	362	185	332	219	210	333	245	232	193	105	403	501	467
110.592	0	646	210	358	170	320	215	204	326	243	219	188	105	394	499	463
110.715	0	644	210	356	167	315	213	202	324	243	217	187	106	392	498	460
110.838	0	654	209	357	170	319	213	202	324	243	220	189	105	391	499	458
110.961	0	652	212	356	174	321	214	205	326	243	222	190	107	394	498	458
111.084	0	648	213	359	180	325	215	209	330	245	229	192	107	399	498	458
111.206	0	653	215	361	185	328	217	211	334	245	233	194	107	404	499	460
111.329	0	658	217	363	184	332	219	210	334	245	230	193	107	401	499	459
111.452	0	652	211	356	172	318	213	205	327	245	219	189	106	395	500	461
111.575	0	645	212	358	172	319	214	206	328	244	222	190	107	395	500	462
111.698	0	649	212	357	176	321	214	204	328	244	223	191	106	396	501	464
111.821	0	652	214	359	179	325	215	207	331	244	227	192	107	401	500	461
111.944	0	659	217	361	186	329	216	211	335	245	234	194	107	406	500	462
112.067	0	657	220	363	191	335	221	216	338	247	238	196	107	407	500	459
112.189	0	653	216	361	177	323	216	208	330	245	223	190	107	398	498	457
112.312	0	655	215	359	175	319	214	207	328	245	224	190	108	397	498	455
112.435	0	653	214	357	176	321	216	210	330	246	226	190	108	399	496	456
112.558	0	659	216	360	182	325	216	210	331	245	230	194	108	403	495	455
112.681	0	656	217	363	188	330	218	213	335	247	236	196	109	409	495	458
112.804	0	665	221	366	194	336	221	218	340	247	242	197	109	412	495	458
112.927	0	656	218	364	183	327	220	213	332	247	229	192	109	404	494	457
113.05	0	657	215	361	177	319	217	211	330	246	226	190	109	402	493	456
113.172	0	652	215	360	180	323	218	208	330	247	228	193	108	400	493	457
113.295	0	657	217	362	184	326	220	212	334	247	232	194	109	405	495	456
113.418	0	657	220	364	190	331	220	217	337	248	238	196	110	412	495	455
113.541	0	668	225	366	196	338	224	219	341	248	241	198	110	414	496	454
113.664	0	662	218	362	180	326	219	210	334	246	227	192	109	404	495	455
113.787	0	657	216	361	177	324	216	210	332	246	225	190	109	404	497	458
113.91	0	655	217	361	179	323	218	213	333	247	228	192	108	404	496	456
114.033	0	661	218	362	184	327	218	213	336	246	233	195	109	409	496	457
114.156	0	666	219	363	191	333	220	215	339	247	239	197	109	416	496	459
114.278	0	663	220	365	189	334	223	214	337	248	233	194	109	411	496	459
114.401	0	655	214	361	175	322	217	210	330	246	226	190	107	404	494	459
114.524	0	654	214	361	177	321	218	210	330	246	227	191	107	404	493	455
114.647	0	656	217	361	179	322	218	208	332	246	229	194	108	406	494	449
114.77	0	652	220	363	185	327	220	211	336	246	235	195	108	413	498	446
114.893	0	650	220	364	184	329	223	211	334	245	230	192	108	409	498	439
115.016	0	642	217	358	173	317	216	204	328	244	222	189	107	402	496	429
115.139	0	651	215	358	175	320	217	203	330	244	224	193	107	404	500	428
115.261	0	640	215	358	176	321	217	205	331	244	225	192	106	407	503	427
115.384	0	644	218	359	182	326	219	208	335	244	231	194	106	411	503	425
115.507	0	644	220	362	188	330	221	211	338	245	236	195	107	413	503	425
115.63	0	649	215	359	177	324	220	205	331	243	223	190	106	404	501	423
115.753	0	635	210	355	168	315	215	199	326	241	217	188	105	399	499	425
115.876	0	633	210	354	168	314	214	202	326	242	219	188	105	399	499	425
115.999	0	629	209	355	172	315	215	202	326	243	221	189	105	397	499	426
116.122	0	642	210	356	176	319	217	203	328	242	225	190	105	402	499	424
116.244	0	641	212	358	181	324	219	208	332	243	230	192	106	405	500	425
116.367	0	631	210	355	171	318	217	202	326	242	220	188	105	399	500	424
116.49	0	628	205	351	165	310	213	197	323	240	215	187	104	396	501	427
116.613	0	632	206	351	166	313	213	195	323	240	214	186	103	396	502	428
116.736	0	632	205	351	170	314	214	198	323	240	219	188	104	395	501	427
116.859	0	627	208	353	173	316	215	201	327	241	223	189	104	398	500	426
116.982	0	632	208	355	178	321	216	204	330	241	226	191	104	401	502	429
117.105	0	630	205	354	172	317	217	200	325	240	219	187	103	396	502	428
117.228	0	622	200	350	162	308	212	198	319	239	214	185	103	390	500	428
117.35	0	618	202	350	164	309	212	199	321	240	216	185	104	389	500	425
117.473	0	620	203	351	168	313	212	196	322	240	216	187	104	392	501	425
117.596	0	624	205	351	171	315	214	198	325	240	220	189	104	395	500	425
117.719	0	631	207	353	175	319	214	203	328	241	226	191	104	399	503	427
117.842	0	629	205	354	173	320	216	201	326	241	221	189	104	394	502	424
117.965	0	617	199	350	163	309	212	196	320	241	213	186	104	389	500	423
118.088	0	621	200	351	166	311	212	196	320	241	217	188	105	387	498	425
118.211	0	617	202	353	170	313	213	198	321	241	217	188	105	390	499	428
118.333	0	625	203	355	172	316	214	203	325	243	223	191	106	394	498	426
118.456	0	616	207	358	176	319	216	204	328	244	226	193	106	397	497	429
118.579	0	622	211	360	175	323	219	205	328	244	224	191	107	395	496	428
118.702	0	615	205	355	165	311	213	202	321	243	216	188	107	389	496	428
118.825	0	624	205	356	166	311	214	202	321	245	219	190	107	387	494	427
118.948	0	624	204	357	169	314	215	202	323	247	218	191	108	391	493	427
119.071	0	624	208	359	173	320	215	205	327	247	224	193	109	396	493	429
119.194	0	625	209	361	178	323	217	209	330	248	230	196	110	402	494	431
119.316	0	635	211	363	178	326	220	209	330	248	227	195	110	398	494	430
119.439	0	627	206	357	167	315	214	202	323	247	216	191	109	394	492	430
119.562	0	624	206	358	167	316	215	203	323	247	220	193	109	394	492	431
119.685	0	624	206	359	167	316	216	206	325	248	221	193	109	395	492	432
119.808	0	633	208	360	175	321	217	205	328	248	226	194	109	401	492	432
119.931	0	634	210	362	178	325	218	208	332	248	229	196	110	405	493	433
120.054	0	630	210	362	176	325	221	208	329	248	225	194	110	400	494	436
120.177	0	625	206	358	167	315	215	204	324	247	218	190	109	395	492	434
120.3	0	628	207	359	167	314	216	204	324	247	220	194	109	395	491	433
120.422	11	636	207	360	170	318	217	203	326	247	221	193	109	397	491	433
120.545	0	630	208	360	175	322	218	207	329	248	226	194	109	402	492	433
120.668	0	632	212	363	180	326	219	212	333	249	233	197	109	406	492	433
120.791	0	632	211	362	174	325	221	207	329	248	223	192	109	401	494	432
120.914	0	635	207	358	166	316	216	200	324	246	217	190	109	395	492	430
121.037	0	628	207	359	166	318	216	203	325	246	221	193	108	394	492	432
121.16	0	627	209	358	168	319	217	205	327	246	222	193	108	396	494	434
121.283	0	625	212	361	175	322	219	205	332	247	226	195	109	402	497	437
121.405	0	646	215	363	181	326	220	208	334	247	232	195	108	407	500	437
121.528	0	641	214	363	176	327	222	208	331	246	224	193	108	402	500	438
121.651	0	628	207	358	165	317	216	203	325	245	217	189	108	396	499	437
121.774	0	629	208	358	166	316	217	202	325	245	218	189	107	396	498	438
121.897	0	641	209	359	169	319	218	202	326	245	220	191	106	397	499	439
122.02	0	639	210	360	175	323	219	206	330	246	226	193	107	401	500	443
122.143	0	636	212	362	180	327	220	211	334	246	231	194	107	406	499	443
122.266	0	636	213	363	177	329	222	208	333	247	227	194	108	402	500	449
122.388	0	632	207	358	167	317	216	201	326	245	217	189	107	394	500	448
122.511	0	637	208	359	167	317	217	204	326	246	219	190	108	395	498	450
122.634	0	631	208	360	169	318	218	206	326	246	221	192	107	396	499	448
122.757	0	634	210	361	175	324	219	205	330	246	225	193	107	401	498	449
122.88	0	640	213	363	180	327	220	208	333	247	230	195	107	406	498	451
123.003	0	643	213	364	179	328	223	208	332	248	227	193	106	403	502	456
123.126	0	633	209	360	167	318	218	204	327	245	218	189	106	398	502	455
123.249	0	635	209	361	168	319	219	203	326	245	219	191	107	399	502	458
123.372	0	637	209	361	171	321	219	204	327	245	222	192	107	399	502	458
123.494	0	643	211	363	176	324	220	208	330	245	226	194	107	404	503	459
123.617	0	648	214	364	180	329	221	212	334	247	233	195	107	408	503	456
123.74	0	640	215	365	177	328	223	209	331	246	225	192	106	403	502	457
123.863	0	642	211	361	167	321	218	204	327	245	219	189	106	399	501	455
123.986	0	642	212	361	169	323	218	207	328	245	222	192	107	400	501	455
124.109	0	647	214	362	174	326	219	206	330	245	225	194	107	401	500	452
124.232	0	646	215	363	178	330	220	209	333	246	229	195	108	406	499	452
124.355	0	654	217	366	184	336	223	212	335	247	234	196	108	408	498	452
124.477	0	646	212	363	172	325	219	207	328	245	222	191	107	401	497	453
124.6	0	649	211	361	169	323	218	208	327	246	222	191	108	399	496	454
124.723	0	643	212	363	173	325	219	206	328	246	223	194	107	399	497	456
124.846	0	649	213	363	174	327	219	210	331	246	227	194	108	404	495	455
124.969	0	649	216	366	182	333	220	215	335	247	234	196	109	409	496	454
125.092	0	654	214	365	177	332	223	212	331	246	226	193	108	405	495	451
125.215	0	650	211	361	170	323	218	206	326	246	221	190	108	400	495	453
125.338	0	646	213	362	171	325	219	209	328	246	224	193	108	400	495	456
125.46	0	646	213	363	174	327	219	210	329	246	226	194	108	403	497	455
125.583	0	656	215	364	179	331	221	212	333	247	231	196	108	408	497	454
125.706	0	654	217	367	182	336	224	213	335	248	230	195	108	407	497	455
125.829	0	647	210	362	170	323	217	205	326	245	219	190	108	400	495	454
125.952	0	644	209	361	169	322	218	207	326	245	222	190	108	399	496	454
126.075	0	646	210	361	170	323	218	208	326	246	223	193	108	399	495	452
126.198	0	650	212	362	175	326	220	208	330	244	226	194	107	403	495	453
126.321	0	647	215	366	181	331	222	211	332	245	230	196	108	405	497	455
126.444	0	642	211	362	171	324	218	206	326	244	221	191	108	398	497	453
126.566	0	643	210	359	166	320	216	203	325	243	218	189	106	396	498	453
126.689	0	651	211	359	169	323	216	202	325	243	221	192	106	396	499	452
126.812	0	644	210	359	171	324	217	205	327	243	221	193	106	398	498	453
126.935	0	646	213	360	176	327	218	209	330	243	227	194	106	403	500	454
127.058	0	644	214	362	178	330	221	209	331	244	226	193	107	402	499	453
127.181	0	649	208	357	166	320	215	201	323	242	215	189	107	393	497	449
127.304	0	640	207	357	165	318	214	202	323	242	215	189	105	393	496	451
127.427	0	639	208	357	165	320	216	204	323	242	218	189	106	394	496	450
127.549	0	638	208	358	172	324	217	204	325	242	222	192	106	396	497	451
127.672	0	651	211	360	177	327	217	207	328	243	226	193	106	399	497	451
127.795	0	640	209	360	173	325	219	207	325	243	221	191	106	395	496	450
127.918	0	633	205	357	163	317	215	203	320	242	215	186	107	391	497	450
128.041	0	632	207	357	166	318	215	203	322	242	218	190	106	389	496	450
128.164	0	643	207	357	168	320	215	202	322	243	218	190	106	394	497	450
128.287	0	644	211	359	174	323	217	205	326	241	223	192	106	399	499	451
128.41	0	640	213	361	179	329	218	209	330	242	228	193	107	402	501	451
128.532	0	639	211	361	172	324	220	205	326	243	220	190	106	396	501	449
128.655	0	644	206	357	165	318	215	202	321	241	215	188	106	391	497	447
128.778	0	639	205	358	166	319	216	204	321	242	219	189	106	391	497	448
128.901	0	628	208	359	171	320	216	207	322	243	220	190	107	393	497	449
129.024	0	633	209	362	177	325	218	208	326	243	224	192	107	397	497	447
129.147	0	639	213	365	181	330	222	210	328	245	228	194	109	398	498	447
129.27	0	637	208	362	169	321	217	206	320	244	219	189	107	391	498	448
129.393	0	629	208	360	169	319	216	206	319	243	219	190	108	390	498	446
129.516	0	630	208	361	169	317	218	207	319	245	221	189	110	387	495	437
129.638	0	620	212	367	175	319	223	215	321	257	222	179	116	407	500	392
129.761	0	623	222	377	186	327	235	224	328	269	228	173	115	443	519	394
129.884	0	613	223	385	186	328	251	222	330	273	224	174	117	428	517	400
130.007	0	617	222	382	178	319	255	218	326	274	224	180	121	401	506	395
130.13	0	629	226	387	180	322	258	219	332	277	228	191	127	399	498	387
130.253	0	637	222	389	184	321	262	224	335	280	235	192	127	407	496	388
130.376	0	641	223	396	193	333	273	226	344	287	238	196	130	412	497	390
130.499	0	639	227	398	198	342	281	227	352	289	237	202	131	416	496	393
130.621	0	637	228	392	183	337	285	222	351	287	227	201	130	411	497	394
130.744	0	642	231	388	174	332	279	216	351	284	225	205	126	412	504	396
130.867	0	649	233	387	173	335	275	213	356	282	224	208	124	418	509	399
130.99	0	657	234	386	175	338	273	211	360	281	224	210	121	424	512	406
131.113	0	660	235	386	181	341	272	214	364	280	223	205	120	435	515	413
131.236	0	657	237	387	186	345	274	219	367	280	234	212	119	430	516	418
131.359	0	659	231	384	175	338	271	210	358	277	222	206	117	420	516	420
131.482	0	652	228	379	168	331	264	205	353	275	217	204	117	416	515	424
131.604	0	657	226	379	168	330	265	206	355	273	218	204	116	415	516	430
131.727	0	652	229	378	171	331	265	209	357	274	221	206	115	417	517	435
131.85	0	661	231	380	178	336	265	210	360	274	224	207	115	421	519	437
131.973	0	664	232	382	182	341	267	212	363	274	229	209	114	422	517	438
132.096	0	658	230	379	172	336	265	205	358	271	219	204	114	414	518	439
132.219	0	651	224	375	167	329	259	203	351	268	216	202	113	408	516	439
132.342	0	650	223	375	168	328	260	206	352	269	216	201	113	407	516	439
132.465	0	655	226	376	171	330	261	203	353	269	220	203	113	406	515	439
132.588	0	653	228	376	177	333	262	208	356	269	223	204	113	408	515	438
132.71	0	650	229	379	181	336	263	212	359	270	227	205	113	409	514	439
132.833	0	652	228	379	178	338	265	208	355	270	222	202	113	404	512	436
132.956	0	649	221	373	168	326	257	202	348	267	214	198	113	397	511	435
133.079	0	645	222	374	166	327	257	202	350	267	215	198	112	395	511	436
133.202	0	640	222	373	168	329	256	206	353	267	219	201	112	394	511	433
133.325	0	644	225	375	174	334	256	206	357	268	221	204	112	399	511	431
133.448	0	652	227	376	179	338	257	207	360	267	225	205	113	403	512	432
133.571	0	650	228	378	184	343	260	212	363	268	230	206	112	405	514	436
133.693	0	642	223	376	170	331	256	206	353	265	218	199	112	395	512	435
133.816	0	638	219	374	166	328	254	204	350	265	215	198	112	394	511	437
133.939	0	641	220	375	169	329	255	202	351	265	217	200	112	393	513	440
134.062	0	640	223	376	173	333	255	204	355	265	220	202	111	398	514	441
134.185	0	643	226	377	179	338	257	210	360	266	226	204	111	402	515	442
134.308	0	643	230	380	184	344	260	212	364	267	231	205	112	406	516	442
134.431	0	650	225	378	174	334	257	205	356	264	219	200	112	399	515	443
134.554	0	637	222	375	167	329	255	204	353	263	217	199	110	395	515	444
134.676	0	638	223	375	170	330	256	206	354	264	219	199	111	397	515	443
134.799	0	638	224	376	176	334	256	206	358	264	223	201	110	400	516	445
134.922	0	652	226	379	182	339	257	210	362	266	228	204	111	405	516	445
135.045	0	644	229	382	182	344	263	212	363	267	229	204	112	403	515	444
135.168	0	636	221	376	169	330	255	206	355	264	217	198	111	395	514	443
135.291	0	634	220	376	170	330	256	205	354	264	218	198	110	396	514	444
135.414	0	644	221	376	172	332	256	204	355	265	220	200	111	396	514	443
135.537	0	641	224	377	177	337	257	208	361	266	225	202	110	403	516	446
135.66	0	642	228	379	180	342	261	209	364	264	226	204	110	405	519	448
135.782	0	638	221	375	168	331	255	201	355	262	217	198	110	401	518	451
135.905	0	644	222	375	170	332	254	200	355	263	217	198	109	399	519	452
136.028	0	642	223	375	170	332	254	203	357	263	219	199	109	398	518	453
136.151	0	636	225	377	175	336	256	206	361	264	223	202	109	402	519	452
136.274	0	642	228	379	180	344	259	208	364	264	226	203	109	406	520	455
136.397	0	643	220	375	168	330	255	199	355	262	214	197	108	396	517	452
136.52	0	635	219	373	165	327	254	201	354	262	215	197	107	394	515	452
136.643	0	628	218	374	168	330	255	201	354	263	217	196	109	395	513	448
136.765	0	632	220	375	173	333	256	202	358	262	220	200	110	398	515	450
136.888	0	643	223	377	178	337	257	205	363	264	225	203	108	403	517	451
137.011	0	641	225	379	179	342	261	207	362	264	225	201	109	402	517	453
137.134	0	626	216	374	165	328	254	200	352	261	214	196	108	394	515	450
137.257	0	626	215	373	165	327	254	199	353	262	214	196	108	392	513	447
137.38	0	628	216	373	167	328	255	198	353	262	217	199	109	392	512	444
137.503	0	630	218	374	172	332	255	202	356	263	219	199	109	397	512	444
137.626	0	629	220	377	178	338	258	206	362	263	226	201	109	399	510	440
137.748	0	626	218	375	169	331	257	200	354	263	216	197	111	394	509	436
137.871	0	623	214	373	164	326	254	198	351	262	213	195	108	390	508	435
137.994	0	625	214	373	166	327	256	201	353	262	216	196	110	391	507	434
138.117	0	627	215	374	171	330	256	202	357	263	219	199	109	393	506	434
138.24	0	624	218	377	176	336	256	203	360	264	224	202	110	398	507	432
138.363	0	631	222	380	181	342	261	206	363	265	228	201	111	400	507	433
138.486	0	624	215	376	168	329	254	201	354	264	216	196	110	391	504	432
138.609	0	625	215	375	166	328	254	201	354	264	217	197	110	389	505	433
138.732	0	621	217	376	168	329	255	199	356	264	217	198	110	391	507	434
138.854	0	629	218	377	174	334	256	202	359	265	221	200	110	397	508	433
138.977	0	629	221	380	180	338	258	207	363	267	229	203	110	402	509	434
139.1	0	635	222	380	177	341	260	207	364	265	225	201	110	398	509	432
139.223	0	622	215	375	166	329	252	199	356	264	215	196	110	392	507	431
139.346	0	629	216	376	168	332	253	201	357	265	219	198	110	391	508	433
139.469	0	624	217	376	172	334	253	204	358	265	220	199	110	394	509	434
139.592	0	635	220	378	177	338	256	206	361	265	225	202	110	399	509	432
139.715	0	637	222	382	185	343	259	210	366	268	231	204	111	403	510	434
139.837	0	630	219	378	172	335	257	203	358	266	219	197	110	394	509	432
139.96	0	626	217	377	169	329	253	204	356	266	219	196	111	391	508	432
140.083	0	632	218	378	173	333	255	203	358	266	221	200	111	392	508	431
140.206	0	634	220	378	175	335	255	205	362	266	223	202	112	397	508	431
140.329	0	635	224	380	182	341	255	209	367	267	230	203	111	404	509	432
140.452	0	637	227	383	184	347	260	213	368	268	231	203	112	403	509	433
140.575	0	633	221	377	170	332	253	204	359	266	220	197	110	396	510	430
140.698	0	638	221	377	172	333	254	203	360	266	220	199	111	395	508	432
140.82	0	634	221	378	172	334	253	205	361	266	221	200	111	396	509	433
140.943	0	636	222	379	178	337	255	210	364	267	227	202	111	402	511	435
141.066	0	641	226	382	186	346	257	213	368	268	233	204	111	407	512	436
141.189	0	642	223	380	174	337	256	205	361	266	220	199	110	401	513	434
141.312	0	637	220	376	169	331	251	202	360	265	217	197	110	397	513	435
141.435	0	636	220	377	170	333	252	207	359	267	220	198	111	395	510	433
141.558	0	640	221	377	176	337	253	206	362	266	222	202	111	398	510	433
141.681	0	650	224	380	182	341	255	209	366	268	228	203	111	404	511	434
141.804	0	641	224	381	177	340	258	208	364	268	222	200	110	400	511	435
141.926	0	636	217	375	167	328	250	203	357	266	216	196	110	394	508	433
142.049	0	634	219	376	168	330	251	203	356	266	217	196	111	393	508	434
142.172	0	645	218	376	171	330	251	204	357	266	220	200	111	394	509	434
142.295	0	638	221	379	177	336	253	207	362	268	225	200	110	397	508	434
142.418	0	640	223	382	184	343	257	211	365	268	230	202	112	400	510	433
142.541	0	632	218	376	169	330	253	203	356	266	216	197	111	391	506	432
142.664	0	641	213	375	165	326	249	200	354	266	213	195	111	388	506	430
142.787	0	629	213	375	166	327	251	202	353	267	216	196	111	387	506	431
142.909	0	629	216	376	171	329	252	204	356	267	220	199	112	388	505	429
143.032	0	630	219	378	178	336	253	207	361	268	225	201	114	394	506	428
143.155	0	646	222	382	183	341	256	210	366	269	229	202	113	398	507	428
143.278	0	637	218	378	172	333	253	204	358	267	218	197	113	390	506	427
143.401	0	627	215	372	165	325	249	200	354	267	215	196	112	387	505	426
143.524	0	628	216	374	167	326	250	200	355	268	215	197	112	387	505	426
143.647	0	638	218	374	169	329	249	201	357	268	218	200	113	391	506	425
143.77	0	640	221	375	176	333	252	204	360	267	223	202	113	397	505	423
143.892	0	635	223	378	182	339	253	208	364	269	229	203	113	401	506	423
144.015	0	630	218	375	171	331	253	201	357	267	216	198	113	394	505	424
144.138	0	627	213	372	165	324	248	199	353	267	213	195	111	390	505	424
144.261	0	629	214	373	166	325	249	201	354	266	217	198	111	390	504	424
144.384	0	623	215	373	172	328	250	201	355	267	219	199	112	392	503	420
144.507	0	627	218	375	175	334	250	204	361	268	223	201	113	398	503	419
144.63	0	632	221	377	182	339	254	206	365	269	227	204	113	400	504	416
144.753	0	626	215	373	169	330	250	201	358	267	215	197	112	391	503	409
144.876	0	617	213	372	164	325	247	200	354	266	214	196	112	389	502	408
144.998	0	619	212	373	167	326	248	198	355	267	216	198	112	388	502	407
145.121	0	623	214	372	169	328	249	201	356	267	219	199	112	392	503	409
145.244	0	628	215	374	175	333	251	207	360	267	223	201	112	397	504	412
145.367	0	629	217	376	178	336	255	206	361	268	224	201	112	399	507	415
145.49	0	617	213	372	165	323	248	195	353	265	212	199	110	394	510	425
145.613	0	624	213	371	165	323	249	195	354	264	214	199	109	404	511	438
145.736	0	622	212	372	169	325	250	198	353	264	216	198	109	405	511	440
145.859	0	629	213	372	172	328	252	202	355	264	221	199	109	404	509	438
145.981	0	632	216	375	179	332	253	205	360	265	225	200	110	407	507	444
146.104	0	642	217	378	174	332	256	203	358	266	219	199	110	401	507	446
146.227	0	634	214	371	164	321	249	197	352	265	212	195	109	395	506	447
146.35	0	633	216	373	163	322	250	197	354	264	213	196	107	397	511	451
146.473	0	639	214	371	166	324	248	196	355	263	215	197	108	399	514	450
146.596	0	637	217	371	171	328	249	198	359	261	219	198	106	406	517	461
146.719	0	638	221	373	174	333	252	198	361	260	220	197	107	409	520	487
146.842	0	638	213	366	161	322	244	190	353	258	210	194	108	403	519	507
146.964	0	636	216	368	161	322	244	184	355	256	210	196	107	406	518	526
147.087	0	638	220	371	160	322	243	183	356	255	205	190	109	418	514	538
147.21	0	641	222	372	166	326	244	185	359	255	211	192	110	424	513	544
147.333	0	648	225	376	172	332	248	188	362	255	215	193	111	426	515	544
147.456	0	645	214	371	159	322	246	183	350	256	210	191	109	408	520	543
147.579	0	637	211	371	158	319	245	185	345	257	208	188	110	402	521	547
147.702	0	635	217	369	158	321	247	184	346	256	210	191	111	402	520	566
147.825	0	651	218	370	162	322	246	183	347	256	212	193	112	405	520	587
147.948	0	669	219	373	168	327	248	187	351	258	211	189	113	413	520	617
148.07	0	651	217	371	161	324	249	185	346	256	210	191	114	400	520	629
148.193	0	650	218	369	153	316	245	180	343	254	205	190	113	396	515	623
148.316	0	660	215	369	156	318	245	179	344	256	208	191	113	397	516	622
148.439	0	668	214	370	159	319	246	182	345	256	210	191	114	397	518	623
148.562	0	663	213	373	165	324	248	189	349	258	215	193	114	397	521	620
148.685	0	662	215	374	163	327	253	190	347	259	212	191	113	395	523	615
148.808	0	657	209	370	152	315	246	184	339	257	204	188	113	389	521	612
148.931	0	665	212	368	153	318	246	180	341	257	205	191	113	390	520	616
149.053	0	660	214	369	155	318	246	181	345	257	203	188	112	398	521	624
149.176	0	661	216	371	160	321	248	184	350	257	208	190	113	403	520	625
149.299	0	666	219	375	164	327	252	185	352	258	210	191	113	404	521	625
149.422	0	667	210	370	150	317	245	179	342	256	201	188	112	391	520	621
149.545	0	658	208	368	152	315	245	181	341	257	204	188	112	389	519	620
149.668	0	656	208	370	154	318	246	183	342	258	205	188	112	389	519	617
149.791	0	660	209	372	157	321	247	185	345	259	207	191	112	393	520	619
149.914	0	672	212	374	161	324	250	188	348	258	206	187	113	402	520	619
150.036	0	659	208	373	154	322	249	185	343	257	205	189	112	390	519	619
150.159	0	651	205	370	148	315	245	181	338	256	202	187	112	385	519	615
150.282	0	653	208	372	152	318	247	179	340	259	204	188	114	385	516	613
150.405	0	667	211	375	155	320	249	186	342	259	206	191	114	391	517	615
150.528	0	668	214	376	161	325	251	190	347	260	207	189	115	404	518	615
150.651	0	667	217	381	164	331	257	194	352	261	209	190	113	407	520	611
150.774	0	662	213	377	152	320	252	186	343	259	203	190	112	393	521	614
150.897	0	676	215	378	152	321	253	184	344	260	204	191	113	395	520	615
151.02	0	674	213	378	157	324	253	187	347	261	205	190	113	402	521	616
151.142	0	671	215	380	161	327	255	192	351	262	207	189	113	408	522	616
151.265	0	678	218	382	167	335	259	195	355	262	212	192	112	411	524	615
151.388	0	674	212	379	155	326	256	190	347	261	205	191	112	397	523	610
151.511	0	674	210	379	154	324	255	192	346	262	207	191	112	397	523	604
151.634	0	668	211	381	159	327	257	193	347	263	210	193	112	398	521	593
151.757	0	672	213	382	163	331	259	197	351	265	212	191	112	404	522	580
151.88	0	679	216	385	170	336	262	201	355	266	216	190	112	414	522	576
152.003	0	672	212	383	161	331	262	197	349	264	212	192	111	399	522	570
152.125	0	668	210	379	155	325	257	195	347	264	209	191	111	395	521	569
152.248	0	672	213	380	159	329	259	194	349	264	211	193	111	395	520	566
152.371	0	677	215	382	164	331	259	196	353	265	213	194	110	400	521	563
152.494	0	679	217	383	169	336	260	202	356	265	217	194	113	409	521	561
152.617	0	673	215	383	166	337	263	198	353	264	214	193	112	399	520	558
152.74	0	670	208	377	156	325	257	191	346	262	207	190	111	393	518	554
152.863	0	673	209	377	159	327	257	193	348	262	210	192	110	393	517	552
152.986	0	668	210	379	162	330	257	196	349	264	213	194	112	394	516	545
153.108	0	672	213	381	167	332	259	200	354	265	219	196	112	399	516	539
153.231	0	672	214	382	169	335	262	198	353	265	216	194	112	397	515	534
153.354	0	666	206	376	158	326	256	193	345	263	207	189	113	389	513	530
153.477	0	664	208	376	157	326	256	196	345	264	210	190	113	388	512	529
153.6	0	669	209	376	162	329	257	196	348	264	213	194	113	391	512	527
153.723	0	666	212	380	167	332	257	199	353	264	218	195	112	396	513	525
153.846	0	674	213	382	172	339	260	200	354	265	220	195	112	396	513	525
153.969	0	660	206	374	158	327	255	195	346	262	209	191	113	387	510	521
154.092	0	662	207	375	159	326	254	195	348	263	211	194	111	387	513	522
154.214	0	660	210	376	162	330	254	192	352	262	212	195	111	390	514	524
154.337	0	669	213	378	167	332	255	196	358	262	218	197	110	399	516	527
154.46	0	669	217	381	174	340	256	201	363	262	223	196	110	408	518	532
154.583	0	666	211	377	164	332	255	195	356	260	213	194	109	396	518	530
154.706	0	662	210	375	160	329	251	190	356	260	212	196	109	396	518	534
154.829	0	668	212	376	163	329	253	193	357	260	213	195	108	401	519	536
154.952	0	666	213	378	168	332	253	198	360	260	218	197	108	404	519	536
155.075	0	671	216	380	176	340	256	202	364	261	227	199	108	411	521	535
155.197	0	674	214	382	171	338	257	197	359	260	216	195	108	404	521	535
155.32	0	667	210	377	163	329	251	195	355	259	214	194	108	399	520	534
155.443	0	666	211	378	166	333	253	197	357	259	216	195	107	400	520	530
155.566	0	670	214	379	170	334	254	200	360	259	220	197	107	404	520	529
155.689	0	678	216	382	177	341	255	203	364	261	225	199	107	412	521	528
155.812	0	676	217	383	175	342	259	203	362	259	221	198	107	407	522	527
155.935	0	666	209	379	163	331	251	199	354	258	214	195	107	400	520	526
156.058	1	668	211	380	166	333	253	200	355	260	217	197	107	401	520	522
156.18	0	676	215	382	169	335	254	201	355	260	218	197	108	405	520	520
156.303	0	672	217	383	175	338	255	205	361	262	225	199	107	411	520	520
156.426	0	678	219	386	179	346	260	208	363	262	226	199	107	410	520	517
156.549	0	671	212	381	164	332	252	199	354	259	214	193	107	401	518	513
156.672	0	677	212	380	165	334	252	198	355	260	215	195	108	400	517	508
156.795	0	672	214	382	168	334	253	202	356	260	217	196	107	400	516	505
156.918	0	676	215	384	174	338	254	206	360	261	223	198	108	405	515	498
157.041	0	681	219	387	180	348	258	209	365	263	228	201	109	406	513	492
157.164	0	678	213	383	166	337	254	200	356	261	215	195	108	397	511	485
157.286	0	671	211	382	163	332	252	202	355	261	216	194	107	396	511	484
157.409	0	668	213	381	165	334	254	204	354	263	216	195	107	396	511	485
157.532	0	672	215	384	170	338	254	204	358	262	221	198	108	401	512	483
157.655	0	682	217	386	178	343	255	208	363	264	228	200	109	408	514	485
157.778	0	676	215	386	171	341	257	205	359	263	219	196	109	401	512	484
157.901	0	673	211	382	163	334	253	203	355	262	216	194	108	395	511	481
158.024	0	672	212	383	167	335	253	205	356	263	218	197	108	395	511	480
158.147	0	678	213	384	170	337	254	205	359	264	220	199	109	398	510	479
158.269	0	678	217	386	177	343	255	209	364	265	227	200	109	404	511	480
158.392	0	678	217	388	175	346	259	209	362	266	224	199	109	400	509	477
158.515	0	672	210	384	165	334	252	204	356	264	215	194	108	394	506	474
158.638	0	675	212	384	168	336	254	205	356	265	218	198	110	395	505	474
158.761	0	673	213	385	170	337	254	208	359	266	221	199	109	398	505	476
158.884	0	676	215	387	178	344	256	212	363	267	229	201	111	404	503	474
159.007	0	678	217	390	180	348	260	213	365	269	228	200	110	402	503	473
159.13	0	681	211	385	167	337	254	205	356	268	216	196	110	395	504	475
159.252	0	674	213	387	169	337	255	209	358	268	221	199	110	396	506	478
159.375	0	672	213	387	170	336	256	212	359	267	222	200	111	398	506	475
159.498	0	675	216	389	178	343	256	213	364	269	229	202	110	405	507	476
159.621	0	689	219	392	181	349	261	214	365	270	229	202	110	404	508	476
159.744	0	674	212	387	169	335	255	207	357	268	218	196	110	397	506	475
159.867	0	672	215	388	170	337	257	210	358	269	221	198	110	398	505	476
159.99	0	673	215	387	173	338	255	210	359	269	222	199	110	399	506	477
160.113	0	685	218	390	178	341	257	212	365	270	228	201	111	404	505	478
160.236	0	679	221	393	182	348	263	217	366	272	232	201	111	405	504	477
160.358	0	669	215	388	169	335	255	209	358	270	217	197	112	394	503	474
160.481	0	670	215	387	169	334	255	209	357	270	219	196	111	395	504	473
160.604	0	680	215	387	171	336	255	208	358	270	223	199	111	396	505	471
160.727	0	674	218	390	176	339	256	213	362	270	229	201	112	404	506	473
160.85	0	676	222	392	183	348	259	217	369	271	236	202	112	408	508	471
160.973	0	673	219	390	174	342	258	211	361	269	223	199	110	400	511	471
161.096	0	682	214	386	168	334	254	206	358	269	220	195	111	398	510	467
161.219	0	672	215	385	168	335	255	210	359	270	224	197	111	398	508	470
161.341	0	672	216	386	172	337	255	213	361	269	226	200	111	400	508	470
161.464	0	677	219	388	179	342	256	214	367	270	233	201	111	406	509	472
161.587	0	689	221	391	180	348	260	215	367	270	230	200	110	404	511	473
161.71	0	671	213	385	169	335	254	208	360	269	219	195	110	396	509	473
161.833	0	671	214	385	168	335	254	211	360	268	220	195	110	396	509	473
161.956	0	674	214	384	171	337	255	210	361	269	222	199	111	396	507	474
162.079	0	684	217	386	178	342	256	213	365	269	228	202	111	402	506	472
162.202	0	680	220	390	183	347	260	219	369	271	232	202	111	404	507	476
162.324	0	670	216	386	171	336	255	211	359	268	220	195	111	395	507	471
162.447	0	673	214	384	169	336	255	211	360	269	220	195	110	396	505	470
162.57	0	677	215	385	173	337	255	210	361	269	222	198	111	395	504	470
162.693	0	679	218	386	178	341	256	214	364	269	228	200	111	401	504	472
162.816	0	677	222	390	184	347	258	219	370	270	235	202	112	406	504	472
162.939	0	676	218	388	176	342	258	213	364	270	224	198	111	398	505	471
163.062	0	676	214	384	169	335	254	208	360	268	218	195	111	394	505	469
163.185	0	677	216	385	171	336	254	213	360	269	223	197	110	396	506	471
163.308	0	671	217	384	174	338	254	215	363	268	225	199	111	398	506	469
163.43	0	679	219	387	181	343	255	216	367	269	232	202	112	403	505	471
163.553	0	685	222	390	184	349	260	217	370	270	232	202	111	404	506	470
163.676	0	678	214	383	169	336	253	208	360	267	219	195	110	395	504	470
163.799	0	672	215	383	169	335	253	211	361	268	220	195	111	393	504	470
163.922	0	675	215	382	170	335	253	210	361	268	221	198	110	394	504	469
164.045	0	679	216	384	175	339	254	212	365	268	225	199	111	399	504	471
164.168	0	683	219	387	183	345	256	218	369	269	233	202	111	403	505	475
164.291	0	673	217	384	173	338	256	211	363	268	221	197	111	396	504	473
164.413	0	673	213	380	169	334	252	209	360	268	217	195	110	394	505	472
164.536	0	675	215	382	170	335	252	210	360	268	221	198	110	394	503	471
164.659	0	678	216	382	174	338	254	212	362	268	225	199	111	398	504	471
164.782	0	677	219	385	181	342	254	215	367	268	232	202	111	404	505	470
164.905	0	682	221	387	181	346	259	214	366	268	228	200	111	401	506	470
165.028	0	687	214	381	169	335	252	209	359	267	217	195	111	395	504	466
165.151	0	700	215	382	171	334	253	211	361	267	221	197	110	395	506	467
165.274	0	710	216	383	173	335	253	213	361	268	223	200	109	398	507	466
165.396	0	714	220	385	179	342	254	214	365	268	228	201	111	404	509	466
165.519	0	720	224	388	183	347	259	215	367	269	230	200	111	404	510	465
165.642	0	713	218	385	171	335	253	210	359	267	219	195	110	396	510	466
165.765	0	719	217	384	171	334	253	212	359	268	220	195	110	397	508	463
165.888	0	717	218	385	172	335	253	212	359	269	222	198	111	395	505	464
166.011	0	722	220	385	176	338	255	213	364	269	226	200	111	399	503	464
166.134	0	720	223	390	182	345	259	219	367	269	232	202	112	402	504	464
166.257	0	717	218	385	171	336	254	209	358	268	219	195	110	395	502	461
166.38	0	707	216	382	167	332	252	210	357	268	217	194	111	391	502	460
166.502	0	712	217	384	169	333	252	211	357	269	220	196	111	393	504	461
166.625	0	709	218	384	172	335	252	216	361	269	225	198	112	395	502	461
166.748	0	713	220	386	179	342	254	215	364	270	230	200	112	403	506	461
166.871	0	710	219	386	172	338	255	208	360	269	220	197	111	398	509	463
166.994	0	709	215	381	165	330	251	205	355	267	214	193	110	393	510	464
167.117	0	705	215	381	165	330	250	209	355	267	217	195	110	391	510	464
167.24	0	707	216	382	168	330	251	211	356	268	220	196	110	393	509	462
167.363	0	708	217	383	175	336	253	211	360	269	224	198	111	397	507	461
167.485	0	711	220	386	177	341	256	213	362	269	224	197	111	397	507	463
167.608	0	702	213	380	164	329	250	206	353	267	213	193	111	389	505	461
167.731	0	701	213	378	164	327	248	206	353	266	213	192	110	389	506	462
167.854	0	705	213	378	165	329	249	206	354	267	215	196	110	387	504	462
167.977	0	700	215	380	170	332	251	208	356	266	218	195	111	392	503	462
168.1	0	699	215	381	175	337	252	212	360	268	224	199	112	396	501	463
168.223	0	696	214	382	171	334	255	209	355	267	217	195	111	392	501	461
168.346	0	695	209	378	163	325	248	203	350	266	210	192	110	386	499	459
168.468	0	686	209	378	164	326	250	206	350	266	213	192	110	387	499	462
168.591	0	684	211	378	164	326	250	208	351	266	215	195	111	387	498	460
168.714	0	684	213	381	172	331	251	209	355	266	219	197	113	393	497	459
168.837	0	689	214	383	174	334	255	211	357	268	221	196	111	394	497	459
168.96	0	678	209	378	164	326	250	206	350	266	211	192	112	385	495	458
169.083	0	675	208	377	163	325	249	205	349	266	213	192	111	384	495	458
169.206	0	675	209	378	164	326	249	206	348	266	214	195	111	384	494	456
169.329	0	685	212	378	168	329	250	206	351	267	217	196	113	390	496	459
169.452	0	677	213	380	173	333	252	210	356	267	221	197	112	393	499	462
169.574	0	678	214	382	170	331	254	210	353	268	217	195	112	390	499	458
169.697	0	671	208	377	162	324	248	204	346	266	210	192	113	385	497	458
169.82	0	681	210	376	163	327	248	204	349	265	213	194	112	384	498	458
169.943	0	673	211	378	165	327	249	207	349	266	214	195	113	387	497	457
170.066	0	673	213	378	171	333	249	208	355	266	219	197	112	391	498	457
170.189	0	677	215	382	174	337	253	210	355	268	219	198	112	393	499	459
170.312	0	677	209	377	163	327	249	203	347	265	209	193	112	385	498	455
170.435	0	670	207	376	162	325	248	205	347	265	213	194	112	384	498	457
170.557	0	668	209	377	164	325	248	206	347	266	214	195	112	385	498	456
170.68	0	673	212	379	170	331	250	205	350	265	217	197	113	390	498	456
170.803	0	677	214	381	174	336	252	208	354	268	221	198	113	391	500	457
170.926	0	674	211	378	165	328	249	203	346	265	212	194	113	385	501	458
171.049	0	666	208	375	160	325	246	203	345	264	210	194	112	382	502	456
171.172	0	669	209	376	161	325	247	203	346	266	212	195	112	384	501	454
171.295	0	673	211	378	165	327	248	204	348	266	214	196	113	387	502	454
171.418	0	676	213	380	171	332	249	208	351	267	220	198	113	393	504	456
171.54	0	670	214	380	169	334	252	207	350	267	216	197	113	388	503	454
171.663	0	670	207	375	159	322	246	199	343	264	207	193	113	383	502	454
171.786	0	669	208	375	159	323	246	199	343	265	209	195	112	381	503	454
171.909	0	665	210	375	161	324	247	203	345	265	210	195	112	384	502	455
172.032	0	668	212	378	167	329	249	203	348	266	214	197	112	387	501	453
172.155	0	671	213	380	172	334	251	206	351	267	218	200	113	391	502	454
172.278	0	666	210	377	161	327	250	200	343	265	208	195	112	383	503	454
172.401	0	662	205	373	157	321	246	200	340	264	206	194	111	380	502	454
172.524	0	667	207	374	159	322	247	200	341	265	209	195	112	379	501	453
172.646	0	663	210	377	162	325	248	200	345	266	209	197	112	384	501	453
172.769	0	670	213	379	168	331	249	203	349	267	214	198	112	389	503	455
172.892	0	667	215	382	172	337	253	207	352	268	219	199	113	390	504	457
173.015	0	668	209	379	161	327	250	201	345	266	208	195	112	383	503	454
173.138	0	660	207	376	157	324	247	198	341	266	204	194	112	382	503	455
173.261	0	663	208	377	159	324	248	200	344	266	208	196	112	380	502	453
173.384	0	662	210	379	162	325	248	204	346	268	211	197	112	385	502	453
173.507	0	666	213	382	168	332	250	206	350	268	216	199	113	390	500	454
173.629	0	674	214	384	171	335	254	207	352	269	218	199	113	390	500	455
173.752	0	663	208	380	160	326	249	200	344	267	206	194	112	383	500	455
173.875	0	660	208	379	159	325	250	202	343	268	209	197	112	382	500	457
173.998	0	664	209	381	161	327	249	203	345	268	210	198	112	386	503	459
174.121	0	667	214	383	168	331	251	203	349	269	213	200	112	390	506	461
174.244	0	666	215	386	173	336	254	208	353	269	220	200	113	393	505	461
174.367	0	664	213	384	165	332	255	205	347	269	212	196	114	389	504	457
174.49	0	661	210	380	160	326	251	201	344	268	208	195	113	385	500	453
174.612	0	668	212	384	161	327	252	203	345	269	211	197	114	386	498	451
174.735	0	664	213	385	166	332	252	206	349	269	213	198	113	391	498	455
174.858	0	668	214	386	171	336	253	209	353	271	221	201	114	395	501	456
174.981	0	667	216	387	171	339	257	208	352	269	217	200	113	392	502	455
175.104	0	673	209	381	161	329	252	200	345	268	208	195	113	387	500	455
175.227	0	666	211	384	162	328	253	205	346	268	211	197	113	386	500	457
175.35	0	664	212	384	163	330	252	206	349	269	213	199	113	389	500	457
175.473	0	667	214	387	170	337	253	208	354	270	219	201	113	395	502	458
175.596	0	680	216	388	170	338	258	208	352	270	217	199	113	392	503	457
175.718	0	666	210	382	162	329	251	202	346	267	210	196	112	386	503	458
175.841	0	664	213	383	162	329	253	206	346	268	212	198	112	386	504	460
175.964	0	667	213	385	166	332	253	205	349	269	214	200	112	391	509	464
176.087	0	675	216	386	172	337	254	208	353	269	219	201	111	396	512	467
176.21	0	677	218	389	174	340	259	210	355	268	220	200	112	397	511	466
176.333	0	663	213	383	161	330	252	202	345	266	209	195	111	389	510	463
176.456	0	668	212	383	161	328	252	201	347	266	210	196	110	388	510	464
176.579	0	674	214	384	163	329	252	203	348	267	212	197	112	389	511	464
176.701	0	675	216	384	169	335	252	206	351	267	217	199	110	395	512	467
176.824	0	673	218	387	173	340	256	211	355	268	222	201	111	397	511	464
176.947	0	672	214	384	163	331	253	201	347	266	209	196	111	390	510	463
177.07	0	670	212	381	159	326	250	199	344	265	208	195	109	385	511	464
177.193	0	668	213	382	162	329	251	204	345	266	211	197	111	387	510	464
177.316	0	667	215	384	165	331	252	206	348	268	213	199	111	391	510	463
177.439	0	673	217	385	171	335	254	206	352	268	218	201	111	397	512	464
177.562	0	677	220	389	173	340	257	208	353	268	218	199	112	396	513	463
177.684	0	669	212	382	161	328	251	202	344	266	208	194	111	388	510	462
177.807	0	672	212	382	160	326	250	201	345	266	209	195	111	386	510	461
177.93	0	669	213	383	163	329	251	200	346	266	211	197	111	389	510	462
178.053	0	677	217	385	166	332	252	205	351	267	214	200	111	394	511	463
178.176	0	674	219	387	173	338	254	209	354	268	222	201	111	399	511	464
178.299	0	683	219	388	171	341	258	207	353	269	218	201	111	394	513	465
178.422	0	671	213	383	160	329	251	201	346	266	208	196	111	388	513	466
178.545	0	675	215	384	164	330	252	203	347	267	212	198	112	388	512	466
178.668	0	672	215	386	164	329	253	208	349	268	214	199	112	389	511	465
178.79	0	676	218	388	172	337	253	210	353	271	219	201	112	394	509	466
178.913	0	684	223	392	179	343	256	213	359	272	227	203	114	399	509	468
179.036	0	677	221	392	171	339	258	208	354	271	217	199	113	393	507	467
179.159	0	673	219	389	165	331	254	207	350	270	214	198	114	388	505	466
179.282	0	677	221	389	166	335	254	209	353	271	216	200	115	389	504	466
179.405	0	683	222	390	170	336	255	209	356	272	218	202	114	395	503	466
179.528	0	682	225	393	177	343	256	214	361	274	226	203	115	401	505	468
179.651	0	685	227	396	182	349	260	219	365	274	231	206	115	404	509	471
179.773	0	677	223	393	169	338	257	209	356	273	216	201	113	394	511	471
179.896	0	684	221	391	168	336	255	208	354	273	217	201	113	395	516	474
180.019	0	681	223	391	170	337	256	211	356	272	219	203	112	398	519	478
180.142	0	685	226	392	175	343	258	213	361	274	223	205	113	404	520	479
180.265	0	688	229	395	181	348	258	217	366	273	231	208	111	410	521	479
180.388	0	703	233	398	187	354	263	219	368	274	232	207	112	412	521	478
180.511	0	689	226	393	170	341	256	210	359	273	218	201	112	401	519	477
180.634	0	688	227	392	171	341	256	213	359	272	221	203	112	401	519	476
180.756	0	689	226	393	173	342	258	213	360	273	222	205	113	402	519	478
180.879	0	701	229	394	178	346	259	216	364	273	227	206	113	408	519	476
181.002	0	703	232	398	186	353	260	221	370	274	236	207	113	414	519	475
181.125	0	695	232	397	180	349	262	217	364	274	226	204	114	408	517	473
181.248	0	696	229	393	172	342	257	212	362	273	221	203	113	404	516	470
181.371	0	700	232	393	174	345	258	213	363	273	223	206	114	404	515	468
181.494	0	706	234	395	178	347	259	218	365	273	227	206	114	410	514	469
181.617	0	704	235	398	187	353	260	220	370	275	235	210	114	416	514	469
181.74	0	709	235	400	184	356	263	217	368	274	230	207	114	410	515	469
181.862	0	703	230	393	172	343	257	210	360	272	221	202	113	405	514	469
181.985	0	704	230	395	174	344	259	214	362	273	224	204	112	407	516	471
182.108	11	704	230	394	175	345	258	217	363	272	226	206	114	409	516	471
182.231	0	709	232	396	184	351	261	217	369	274	232	209	113	415	517	473
182.354	0	712	233	397	183	353	263	217	368	274	229	206	112	411	517	473
182.477	0	699	224	392	171	340	257	211	359	272	219	201	112	402	516	475
182.6	0	702	225	392	171	341	258	214	360	272	219	201	112	403	517	476
182.723	0	698	225	392	174	344	258	212	361	272	222	204	112	404	517	476
182.845	0	703	227	393	179	346	259	216	365	272	227	207	112	410	518	476
182.968	0	698	228	395	182	352	262	216	366	272	227	204	111	407	516	476
183.091	0	693	223	390	169	339	256	210	357	270	217	200	111	400	516	473
183.214	0	693	223	389	169	339	256	209	357	270	217	199	112	399	516	475
183.337	0	694	221	389	170	340	256	210	358	271	219	202	111	399	515	477
183.46	0	693	223	390	178	345	258	214	361	270	225	204	112	404	515	477
183.583	0	697	225	392	180	350	261	216	364	271	227	205	112	407	516	477
183.706	0	691	219	388	168	338	255	206	355	269	215	199	110	397	516	479
183.828	0	684	221	387	167	336	255	207	355	268	216	200	110	397	520	480
183.951	0	686	222	386	169	337	254	208	356	268	217	201	108	400	524	481
184.074	0	687	226	386	173	342	253	206	361	267	221	204	108	406	528	486
184.197	0	704	230	389	179	347	255	207	365	266	225	204	107	411	530	489
184.32	0	691	225	387	168	338	252	203	358	264	216	199	106	402	529	490
184.443	0	688	221	383	165	334	250	204	356	264	215	198	106	398	527	486
184.566	0	687	221	384	167	335	250	204	357	264	217	200	107	398	527	485
184.689	0	697	222	383	171	339	250	205	359	263	218	201	106	400	526	485
184.812	0	690	223	386	178	342	252	209	363	265	225	202	107	405	524	482
184.934	0	685	223	388	175	345	255	208	361	266	220	200	107	399	522	479
185.057	0	685	218	384	166	333	249	204	355	264	213	196	107	394	520	476
185.18	0	689	219	384	168	336	250	205	356	263	217	199	108	393	520	478
185.303	0	689	220	384	170	338	251	207	358	265	218	200	107	397	523	484
185.426	0	685	223	386	176	344	251	210	362	265	225	202	107	404	525	483
185.549	0	691	223	389	179	348	254	210	363	265	224	202	107	403	526	484
185.672	0	686	218	383	166	335	249	204	355	263	213	197	107	395	525	484
185.795	0	680	219	383	168	336	249	206	356	263	216	198	107	396	526	487
185.917	0	681	222	384	168	337	248	207	358	263	218	199	107	397	526	485
186.04	0	689	221	384	173	339	246	208	365	263	223	201	106	399	527	480
186.163	0	691	223	387	178	346	251	212	363	265	225	202	108	399	523	477
186.286	0	680	217	382	166	334	246	206	353	262	213	195	108	391	519	476
186.409	0	678	217	383	165	332	246	206	352	264	213	196	108	391	518	474
186.532	0	680	217	382	167	333	247	206	354	264	216	198	109	392	519	474
186.655	0	683	218	383	173	336	248	210	357	265	220	200	109	397	519	474
186.778	0	684	221	386	179	344	252	214	361	266	225	202	109	398	519	475
186.9	0	680	215	382	166	334	247	204	351	264	212	196	108	390	518	473
187.023	0	673	213	380	163	331	246	204	350	263	211	194	108	389	517	472
187.146	0	678	214	380	165	331	247	205	352	264	213	196	109	389	517	472
187.269	0	675	217	380	171	335	247	206	355	263	218	199	108	394	519	472
187.392	0	682	221	383	176	340	249	209	359	264	223	201	109	400	519	472
187.515	0	682	221	385	174	342	251	207	358	264	219	200	109	395	519	470
187.638	0	677	215	380	164	331	246	202	350	262	210	195	108	389	519	471
187.761	0	675	215	379	164	331	246	203	351	263	214	196	108	389	518	470
187.884	0	677	215	380	168	334	246	205	352	263	216	198	109	391	517	470
188.006	0	681	218	381	174	337	248	207	357	264	221	199	109	396	517	470
188.129	0	683	221	385	179	344	252	211	360	264	226	202	111	398	516	468
188.252	0	674	216	381	166	333	248	205	352	263	212	195	109	391	514	467
188.375	0	673	215	381	165	331	246	204	351	263	214	196	109	390	514	466
188.498	0	681	215	380	168	333	247	204	351	263	215	198	110	390	512	464
188.621	0	677	217	382	171	337	248	208	355	264	220	200	110	397	515	468
188.744	0	679	221	385	179	343	251	212	360	265	225	201	109	401	519	470
188.867	0	675	217	382	168	336	249	204	353	263	213	197	109	392	515	466
188.989	0	675	216	381	165	331	246	201	349	263	210	196	109	389	510	464
189.112	0	673	215	380	166	332	247	205	351	264	215	197	109	389	507	464
189.235	0	677	217	382	172	335	247	206	353	263	217	199	110	394	509	464
189.358	0	679	218	383	177	340	249	208	358	264	224	201	110	401	509	466
189.481	0	686	218	385	174	339	252	207	354	263	218	200	111	393	509	465
189.604	0	674	212	379	163	330	245	203	347	263	210	194	109	389	506	465
189.727	0	671	214	380	165	331	247	204	347	263	212	196	110	388	505	464
189.85	0	672	215	380	168	331	247	204	349	263	214	198	111	390	506	463
189.972	0	681	218	383	174	337	249	207	354	264	220	199	110	397	504	461
190.095	0	684	222	387	180	344	253	212	358	265	226	201	112	400	502	461
190.218	0	674	217	382	169	334	249	205	349	263	213	196	111	391	504	459
190.341	0	675	215	379	163	330	247	202	346	263	210	195	110	389	507	463
190.464	0	679	216	382	166	331	247	204	349	263	213	198	110	389	506	463
190.587	0	682	217	381	171	335	248	206	351	263	218	199	110	394	506	465
190.71	0	680	218	383	177	340	249	210	356	265	224	202	111	400	506	466
190.833	0	688	221	387	181	346	255	213	358	265	225	201	111	399	506	466
190.956	0	681	216	382	167	333	248	202	348	263	211	196	111	390	506	466
191.078	0	677	215	381	166	332	247	206	350	264	214	197	111	391	505	467
191.201	0	678	216	381	170	334	249	207	350	264	217	200	112	393	503	466
191.324	0	683	221	384	177	340	249	210	355	265	222	201	112	400	502	465
191.447	0	690	224	388	185	347	251	215	361	265	231	204	113	406	502	470
191.57	0	688	224	389	179	345	255	214	358	266	221	200	112	400	504	470
191.693	0	688	219	383	169	335	248	208	352	265	216	200	111	395	508	470
191.816	0	684	221	386	173	337	250	209	354	265	218	202	111	398	510	473
191.939	0	690	222	386	176	340	251	211	357	265	223	203	111	402	512	473
192.061	0	687	226	390	183	345	252	217	363	267	231	204	112	407	512	474
192.184	0	695	228	392	185	351	257	218	363	267	230	205	112	407	512	472
192.307	0	694	222	387	171	338	250	208	355	265	216	198	111	400	512	473
192.43	0	690	222	386	173	340	251	211	356	266	221	201	111	400	513	475
192.553	0	690	223	388	176	340	251	215	359	266	224	203	111	404	514	476
192.676	0	693	226	390	182	346	252	215	363	267	231	205	111	411	517	477
192.799	0	703	230	393	188	353	258	219	367	268	232	205	111	413	520	479
192.922	0	691	224	388	173	340	251	210	356	266	217	199	110	402	520	481
193.044	0	692	222	386	173	337	251	211	357	265	220	201	110	402	521	481
193.167	0	693	224	387	176	340	251	210	358	266	222	204	110	405	521	481
193.29	0	704	226	389	181	345	253	213	364	268	228	205	109	411	524	485
193.413	0	698	230	393	189	353	255	220	369	267	235	206	110	414	524	486
193.536	0	694	226	390	177	345	253	212	360	266	222	202	110	406	525	486
193.659	0	692	221	386	172	337	249	208	358	265	217	199	109	401	525	488
193.782	0	699	223	386	173	338	250	210	359	266	221	202	109	401	526	486
193.905	0	697	223	387	176	341	251	214	362	266	226	204	109	406	526	491
194.028	0	697	228	390	186	347	252	218	367	267	233	205	109	414	529	493
194.15	0	702	229	392	187	352	258	217	367	267	231	204	107	410	531	493
194.273	0	695	222	386	172	336	249	208	358	266	217	198	107	403	529	489
194.396	0	694	221	387	173	339	249	212	359	266	220	200	107	402	528	490
194.519	0	693	223	386	175	339	250	214	361	266	223	203	108	405	529	492
194.642	0	697	227	389	182	344	251	214	365	266	230	205	107	410	531	496
194.765	0	703	230	392	191	352	253	219	371	267	237	208	107	416	532	496
194.888	0	697	227	390	180	346	254	214	364	267	224	202	107	407	531	496
195.011	0	698	223	386	173	336	248	210	360	266	219	201	107	403	531	496
195.133	0	694	225	387	177	340	250	210	362	266	222	204	107	404	531	497
195.256	0	701	227	389	178	342	250	214	365	266	227	205	107	410	532	500
195.379	0	701	230	392	187	348	252	218	370	268	235	207	107	415	533	501
195.502	0	706	234	394	190	354	258	220	372	268	235	207	108	415	534	499
195.625	0	703	226	389	175	339	251	210	364	267	220	201	107	407	532	497
195.748	0	699	226	387	176	341	252	214	363	267	225	203	108	407	531	495
195.871	0	698	227	388	177	341	253	216	366	266	227	205	107	410	532	494
195.994	0	700	230	390	185	346	253	217	370	267	233	206	107	417	531	494
196.116	0	710	231	393	193	356	257	221	374	268	237	207	108	420	533	494
196.239	0	700	226	388	179	343	254	214	366	267	223	202	108	409	531	493
196.362	0	699	225	388	175	342	251	216	365	267	225	202	108	408	531	494
196.485	0	698	226	388	179	344	253	216	366	267	227	205	108	410	531	494
196.608	0	712	228	390	185	348	253	216	370	268	233	206	108	417	530	495
196.731	0	702	233	394	191	354	255	223	375	268	240	208	108	420	532	499
196.854	0	703	230	392	182	349	257	217	369	269	227	204	107	415	534	499
196.977	0	702	227	388	176	340	251	213	365	268	223	202	107	411	534	499
197.1	0	706	227	388	177	344	253	214	366	267	225	204	108	412	533	498
197.222	0	707	228	389	181	345	252	217	370	266	230	205	106	415	533	499
197.345	0	703	231	391	188	351	254	220	372	267	238	206	107	421	534	500
197.468	0	706	231	394	188	354	258	218	373	267	232	205	107	416	534	499
197.591	0	702	225	388	174	338	251	210	363	267	221	199	107	408	532	497
197.714	0	697	224	387	175	341	251	214	364	266	223	199	108	409	531	496
197.837	0	697	224	386	177	339	252	217	364	267	224	202	108	411	530	493
197.96	0	699	227	390	185	345	253	217	367	267	231	204	107	416	530	491
198.083	0	704	229	391	188	352	257	221	371	268	234	204	109	417	528	490
198.205	0	691	222	387	174	340	253	212	361	266	221	198	108	405	526	489
198.328	0	696	221	385	173	337	250	212	361	265	220	197	107	405	527	489
198.451	0	690	221	384	174	338	250	211	361	264	222	201	108	405	528	491
198.574	0	694	225	384	178	341	249	214	363	265	226	202	107	411	529	488
198.697	0	693	229	387	186	346	251	218	368	266	233	204	108	416	528	487
198.82	0	696	228	387	181	346	253	215	366	264	225	201	107	410	528	487
198.943	0	689	222	381	171	335	246	208	359	263	218	197	107	404	528	485
199.066	0	692	224	381	173	336	246	209	360	263	219	198	107	405	529	486
199.188	0	689	224	381	174	337	246	213	360	263	222	201	106	405	529	486
199.311	0	691	225	383	182	342	248	213	364	263	229	203	107	411	528	486
199.434	0	701	228	387	186	348	252	217	367	263	230	203	107	412	528	485
199.557	0	690	221	381	173	335	246	208	358	263	218	197	107	402	527	487
199.68	0	686	221	380	172	334	246	211	358	263	221	198	107	402	528	487
199.803	0	688	222	381	176	337	246	210	359	262	223	200	106	404	528	485
199.926	0	694	223	382	181	341	247	211	362	262	228	201	107	409	527	486
200.049	0	692	228	385	189	348	251	217	367	263	233	203	106	413	531	489
200.172	0	689	223	382	177	339	248	211	361	261	220	199	104	410	535	493
200.294	0	685	221	379	173	333	244	207	359	261	218	197	104	409	537	494
200.417	0	692	224	380	175	334	245	207	359	260	221	199	104	408	536	493
200.54	0	689	225	380	179	338	246	210	362	260	224	201	104	413	537	496
200.663	0	691	229	383	187	344	247	214	367	262	232	202	103	417	538	497
200.786	0	691	225	384	180	340	249	209	362	260	221	198	103	410	538	496
200.909	0	689	219	378	170	330	243	203	356	259	214	195	103	404	535	496
201.032	0	688	220	378	172	332	243	206	355	258	217	195	102	403	535	495
201.155	0	683	220	377	176	335	244	206	357	258	218	196	103	404	533	494
201.277	0	689	222	381	180	338	245	209	360	259	224	199	103	409	534	494
201.4	0	691	223	381	181	341	249	208	360	258	222	197	104	406	533	494
201.523	0	677	215	376	168	328	242	202	351	256	212	192	103	397	531	494
201.646	0	677	214	375	166	326	242	203	351	257	212	193	103	396	531	491
201.769	0	677	214	375	169	328	242	200	352	256	214	194	103	395	530	490
201.892	0	680	216	376	174	332	243	204	354	256	217	196	102	399	530	489
202.015	0	678	219	378	179	336	247	208	357	257	222	196	105	400	529	486
202.138	0	676	212	375	166	327	242	200	348	255	210	192	104	390	526	481
202.26	0	667	211	371	164	322	239	197	347	254	208	190	103	389	526	481
202.383	0	671	212	371	165	323	239	198	347	254	210	190	103	389	527	482
202.506	0	667	211	371	170	326	240	201	349	254	214	192	102	391	526	484
202.629	0	670	214	374	176	332	243	204	352	255	219	195	104	396	526	483
202.752	0	671	211	373	169	327	242	198	347	254	210	190	103	390	526	480
202.875	0	662	207	369	162	319	237	196	343	253	206	188	102	386	524	479
202.998	0	658	207	369	163	321	238	197	343	252	208	189	103	384	523	479
203.121	0	656	209	370	167	323	239	196	345	253	211	191	105	384	522	478
203.244	0	665	211	371	172	327	241	199	349	254	216	193	105	391	524	476
203.366	0	662	212	375	173	331	244	201	350	255	215	192	105	389	523	476
203.489	0	654	206	370	162	319	237	196	342	252	206	188	104	382	522	475
203.612	0	653	207	369	162	319	238	195	344	253	209	190	103	380	521	474
203.735	0	663	208	369	164	321	238	195	344	253	208	191	104	383	522	474
203.858	0	654	211	370	170	325	239	198	347	254	213	192	104	387	523	476
203.981	0	658	213	374	174	330	243	202	350	254	216	194	104	389	522	473
204.104	0	654	207	370	162	320	238	195	342	253	206	188	104	381	520	470
204.227	0	656	205	368	163	321	237	193	341	252	205	188	103	377	519	471
204.349	0	656	207	369	162	320	238	196	343	254	208	190	104	380	518	468
204.472	0	650	209	370	168	322	238	198	346	253	211	191	105	384	519	468
204.595	0	658	212	373	174	331	242	200	350	254	216	194	104	387	519	468
204.718	0	655	206	370	162	322	238	193	343	252	204	188	104	379	516	467
204.841	0	652	205	367	159	317	235	194	341	252	204	188	104	375	517	470
204.964	0	648	208	368	160	318	236	194	342	252	206	188	105	378	517	467
205.087	0	652	208	368	165	322	237	194	345	252	209	191	104	381	517	468
205.21	0	658	211	371	170	326	239	198	348	254	214	192	105	385	518	467
205.332	0	650	209	371	164	324	240	196	343	253	208	189	105	378	515	463
205.455	0	653	203	365	156	314	233	193	339	252	202	186	105	374	514	461
205.578	0	648	205	366	160	316	235	191	339	252	203	189	105	373	513	462
205.701	0	653	206	367	161	317	235	193	341	252	206	189	105	377	513	461
205.824	0	652	209	368	166	321	237	196	344	252	211	191	105	382	514	461
205.947	0	661	210	371	170	327	240	198	347	253	212	191	105	382	515	461
206.07	0	649	203	365	157	315	233	189	338	250	200	186	105	374	513	459
206.193	0	651	202	363	156	313	232	191	337	250	202	187	104	372	513	460
206.316	0	647	202	363	157	315	233	194	338	250	204	188	105	372	511	458
206.438	0	652	204	365	163	318	234	195	340	251	207	191	106	377	513	460
206.561	0	656	207	368	168	323	237	197	345	252	211	192	106	383	514	462
206.684	0	653	208	370	167	326	239	197	345	252	210	191	106	380	514	463
206.807	0	644	202	364	157	314	233	193	337	250	201	186	104	373	513	463
206.93	0	643	203	364	157	314	234	192	339	251	203	189	104	372	514	465
207.053	0	651	204	366	161	316	235	192	339	252	204	189	106	376	514	463
207.176	0	651	206	367	167	322	236	196	345	252	210	192	106	382	514	463
207.299	0	654	209	372	172	329	240	201	347	253	216	193	106	384	515	462
207.421	0	649	206	368	161	320	236	194	341	252	204	188	106	376	514	462
207.544	0	657	204	366	160	317	234	192	340	252	205	189	105	375	515	464
207.667	0	650	206	367	162	319	235	195	341	252	206	190	106	378	514	465
207.79	0	651	207	368	166	321	236	198	344	253	209	192	106	382	515	466
207.913	0	655	211	371	172	327	239	200	348	254	216	194	106	387	517	467
208.036	0	662	209	370	165	325	239	197	345	254	208	191	106	382	517	465
208.159	0	657	205	368	158	317	234	194	341	253	205	189	106	377	516	467
208.282	0	651	208	369	161	319	237	195	342	254	207	192	105	379	516	466
208.404	0	653	209	370	166	322	238	196	344	255	209	192	107	380	517	466
208.527	0	660	212	372	171	325	239	201	348	256	216	195	105	389	518	467
208.65	0	663	212	374	171	330	243	200	348	256	213	193	106	387	520	470
208.773	0	652	207	368	160	316	235	194	340	254	205	188	106	381	518	467
208.896	0	658	210	370	161	319	236	195	342	254	207	192	106	380	518	468
209.019	0	659	211	370	163	319	237	194	344	255	209	192	106	384	519	469
209.142	0	662	213	371	168	325	237	199	347	256	214	194	107	389	519	471
209.265	0	668	215	374	173	330	243	203	350	256	216	195	105	392	521	470
209.388	0	658	208	370	160	318	236	193	341	254	204	189	106	381	518	468
209.51	0	659	207	368	159	316	235	192	341	255	204	188	106	380	517	466
209.633	0	657	208	368	160	317	236	196	343	255	206	191	106	380	516	466
209.756	0	664	210	370	165	321	238	196	345	255	210	192	107	385	517	465
209.879	0	660	212	372	170	325	239	198	348	257	216	195	106	390	517	467
210.002	0	665	212	373	170	327	242	198	346	256	210	193	107	385	516	466
210.125	0	656	205	367	158	315	236	195	340	254	203	188	107	380	514	465
210.248	0	656	206	368	159	315	236	194	341	254	206	191	106	379	514	465
210.371	0	662	207	368	162	317	237	194	341	255	207	192	107	381	514	464
210.493	0	660	210	370	168	321	238	197	345	257	211	193	106	386	514	465
210.616	0	660	212	373	173	326	241	202	349	257	217	194	107	389	514	465
210.739	0	660	208	371	164	320	239	195	342	255	207	189	107	382	513	463
210.862	0	660	205	367	158	314	236	191	339	254	203	188	107	380	513	464
210.985	0	655	206	368	161	316	237	193	341	256	206	191	108	379	511	463
211.108	0	656	206	370	164	319	238	196	342	255	208	191	107	383	511	463
211.231	0	657	208	371	169	324	239	198	347	256	214	193	108	388	512	463
211.354	0	661	209	374	171	328	243	200	348	257	214	194	108	387	513	464
211.476	0	651	204	369	158	316	237	195	341	255	204	188	107	379	510	463
211.599	0	652	205	369	160	316	237	195	341	256	207	189	107	380	508	461
211.722	0	650	205	369	162	319	238	193	342	256	208	190	107	381	506	459
211.845	0	664	209	372	166	321	239	197	345	258	211	193	108	385	504	459
211.968	0	660	210	374	172	328	243	200	350	257	216	194	108	388	506	463
212.091	0	654	207	370	161	318	238	196	342	255	207	189	107	382	507	462
212.214	0	655	205	369	161	317	237	194	342	255	206	190	108	381	507	462
212.337	0	661	206	370	162	319	238	194	343	256	208	191	108	381	506	460
212.46	0	661	208	372	165	322	240	197	346	257	211	192	107	386	510	468
212.582	0	654	210	375	170	327	243	201	348	257	213	193	107	389	515	468
212.705	0	655	205	370	160	317	237	192	340	253	204	188	107	381	513	465
212.828	0	657	204	367	157	315	237	192	340	254	205	189	107	379	511	463
212.951	0	656	205	369	159	316	236	197	342	255	208	190	108	381	509	461
213.074	0	654	208	371	164	319	238	197	344	256	210	192	107	385	509	461
213.197	0	659	209	372	169	326	242	199	347	256	214	194	107	386	510	461
213.32	0	657	203	368	158	317	237	191	338	254	203	187	106	379	508	460
213.443	0	650	200	365	154	310	233	191	336	252	203	187	107	376	507	463
213.565	0	647	202	365	156	312	235	193	338	253	203	187	107	376	507	462
213.688	0	650	203	368	160	315	237	191	341	254	205	189	108	378	506	463
213.811	0	657	206	371	165	319	238	194	344	255	209	191	108	381	506	462
213.934	0	650	203	369	160	317	239	193	339	254	204	188	107	376	503	461
214.057	0	651	198	363	153	308	232	188	333	252	198	184	107	372	500	459
214.18	0	643	198	363	154	310	234	186	333	253	200	187	106	369	498	460
214.303	0	649	199	364	156	310	234	190	336	253	201	187	107	372	498	459
214.426	0	645	203	367	161	314	236	194	339	255	205	189	107	376	497	460
214.548	0	650	205	371	166	319	239	195	342	255	210	191	109	379	500	461
214.671	0	648	203	368	158	314	238	190	336	254	201	188	107	373	499	460
214.794	0	642	197	363	151	306	232	186	331	252	195	184	107	369	498	460
214.917	0	639	199	363	154	308	233	189	332	252	199	185	108	368	500	459
215.04	0	643	199	363	157	309	234	188	335	254	201	188	108	370	499	459
215.163	0	648	201	367	160	314	237	190	338	255	204	190	108	373	500	459
215.286	0	646	205	371	165	318	239	195	341	255	210	191	109	378	500	459
215.409	0	644	202	369	160	316	238	190	338	255	204	187	107	374	498	456
215.532	0	641	198	364	153	308	233	188	333	253	198	186	107	369	496	456
215.654	0	650	198	365	156	310	234	187	334	254	200	188	110	369	492	456
215.777	0	642	200	367	159	312	235	190	336	255	203	190	109	371	491	459
215.9	0	645	204	371	163	315	239	194	340	255	208	191	110	376	491	459
216.023	0	648	206	375	169	322	242	197	344	257	212	193	110	379	492	460
216.146	0	653	203	370	157	314	238	190	335	255	201	188	108	373	491	459
216.269	0	644	201	367	155	309	235	190	334	256	203	189	108	370	490	460
216.392	0	642	203	370	158	310	236	192	336	257	204	190	109	372	494	463
216.515	0	646	205	372	162	316	238	194	340	257	206	191	108	376	496	463
216.637	0	656	209	373	167	318	240	196	343	258	211	194	110	381	495	461
216.76	0	655	209	375	167	323	244	196	342	258	210	191	110	379	495	460
216.883	0	644	202	370	156	311	237	192	336	256	202	189	109	374	492	455
217.006	0	648	203	370	158	313	238	192	337	257	205	190	109	374	491	458
217.129	0	651	205	372	160	314	238	193	340	259	207	191	109	377	491	458
217.252	0	654	208	374	165	318	241	198	343	259	211	192	111	380	490	460
217.375	0	651	209	376	171	324	244	202	347	259	216	194	110	384	490	460
217.498	0	649	206	373	160	315	240	194	338	259	204	190	110	377	489	458
217.62	0	649	204	370	156	310	236	192	336	257	204	190	110	374	486	457
217.743	1	647	206	371	158	313	237	196	339	258	206	190	109	373	487	458
217.866	0	652	208	372	163	316	239	196	342	259	208	192	110	378	487	457
217.989	0	651	211	376	168	321	242	198	347	259	214	194	111	383	488	459
218.112	0	660	214	378	175	327	245	203	350	260	219	195	111	387	489	460
218.235	0	652	210	376	166	320	243	198	343	260	209	191	110	380	488	459
218.358	0	654	206	371	157	312	237	194	338	258	204	189	110	375	487	458
218.481	0	644	207	372	160	315	239	193	339	258	207	192	109	374	489	458
218.604	0	650	209	373	163	317	239	194	343	259	209	192	110	379	492	456
218.726	0	651	211	375	168	322	242	200	347	260	215	194	111	384	492	456
218.849	0	657	214	377	173	326	243	203	350	261	221	196	111	389	492	455
218.972	0	663	217	380	180	334	247	206	356	262	222	198	112	392	492	458
219.095	0	656	211	375	164	321	241	198	344	259	210	191	110	381	489	457
219.218	0	651	209	373	161	317	238	198	343	259	209	191	111	379	487	457
219.341	0	656	211	374	165	321	240	195	344	261	211	194	111	380	487	455
219.464	0	659	212	375	168	323	242	199	348	260	213	195	110	385	488	457
219.587	0	659	216	378	175	328	243	204	353	262	220	197	111	391	487	458
219.709	0	664	219	382	181	334	246	210	358	263	228	198	113	393	489	457
219.832	0	662	216	380	174	332	246	203	352	263	218	195	112	386	487	454
219.955	0	668	212	375	165	321	241	199	346	261	211	191	113	382	484	453
220.078	0	659	214	377	166	322	243	203	348	263	215	194	113	382	484	455
220.201	0	662	215	378	171	325	242	204	351	263	218	195	113	387	483	454
220.324	0	664	219	382	177	331	244	208	356	264	223	197	115	390	484	454
220.447	0	679	222	385	184	336	248	211	360	266	230	199	115	394	485	454
220.57	0	668	221	384	176	332	247	209	354	266	219	195	116	387	483	454
220.692	0	662	216	379	167	322	241	204	350	265	216	194	115	384	483	453
220.815	0	664	218	381	169	324	243	205	351	266	218	195	116	384	484	455
220.938	0	675	220	382	172	326	244	206	353	267	219	196	117	389	484	452
221.061	0	674	221	385	180	331	245	210	359	268	227	198	116	394	485	456
221.184	0	670	224	387	186	338	249	217	363	269	233	200	118	400	485	455
221.307	0	673	225	387	181	335	251	210	358	269	223	197	118	393	485	455
221.43	0	670	218	382	169	323	242	204	352	266	215	192	117	386	484	453
221.553	0	672	219	382	169	325	244	206	353	268	218	194	117	387	485	455
221.676	0	667	220	381	172	326	244	208	355	269	220	196	117	388	484	453
221.798	0	674	223	385	179	331	245	211	359	269	225	197	118	394	486	455
221.921	0	678	225	386	185	337	247	214	364	269	231	199	119	400	486	455
222.044	0	681	227	390	187	342	253	217	365	272	232	198	119	400	488	458
222.167	0	668	220	381	170	325	244	206	354	267	217	194	116	392	488	456
222.29	0	669	220	380	170	323	243	206	354	268	217	193	117	391	487	454
222.413	0	671	221	382	172	326	244	206	355	269	220	194	117	390	488	454
222.536	0	671	222	381	177	329	245	211	359	268	224	196	118	395	488	456
222.659	0	678	225	384	183	335	246	214	364	268	231	199	118	402	489	458
222.781	0	676	228	387	189	342	248	217	367	270	236	201	117	408	490	459
222.904	0	678	226	385	182	336	250	212	363	269	225	198	117	401	490	457
223.027	0	672	220	379	171	325	243	208	357	267	218	194	116	396	489	457
223.15	0	676	221	381	172	328	244	209	358	268	221	196	116	396	490	455
223.273	0	671	222	379	177	330	245	207	359	269	223	197	116	398	490	458
223.396	0	681	224	383	182	334	247	213	364	268	229	199	117	405	493	457
223.519	0	681	227	386	189	340	249	219	368	269	238	200	115	411	495	459
223.642	0	687	228	387	187	341	252	217	367	270	232	201	115	406	499	461
223.764	0	675	222	381	174	326	244	208	360	268	220	196	114	401	503	463
223.887	0	679	223	381	175	329	246	209	361	267	225	199	113	402	507	467
224.01	0	677	223	380	180	331	245	211	362	268	226	199	112	406	507	467
224.133	0	685	225	383	183	337	248	215	366	267	232	202	112	412	510	466
224.256	0	685	230	386	191	342	249	218	371	268	238	203	113	416	510	468
224.379	0	686	227	385	181	336	250	211	364	267	226	199	113	408	509	470
224.502	0	678	222	380	172	325	244	209	360	266	221	197	112	403	509	472
224.625	0	679	223	381	174	327	245	210	361	266	222	196	112	404	509	471
224.748	0	678	223	379	177	329	245	210	362	266	225	200	111	405	508	472
224.87	0	685	225	382	183	334	246	214	367	267	231	201	112	412	510	473
224.993	0	685	228	386	187	340	251	218	370	267	234	202	113	412	509	474
225.116	0	678	222	381	172	327	244	207	359	264	219	197	111	401	508	471
225.239	0	675	221	377	170	324	243	205	357	264	217	195	111	400	507	472
225.362	0	678	221	377	172	325	243	207	358	265	220	196	110	401	507	473
225.485	0	675	221	377	176	328	244	208	360	265	223	198	110	403	508	474
225.608	0	681	224	380	183	333	246	212	364	264	230	201	111	409	508	474
225.731	0	684	224	381	181	334	248	208	363	265	225	199	111	404	507	473
225.853	0	674	217	375	168	321	240	202	354	263	215	195	111	396	505	471
225.976	0	670	217	376	168	321	242	205	355	264	216	193	110	396	505	471
226.099	0	672	218	375	169	321	241	205	355	263	218	194	110	398	503	471
226.222	0	677	219	376	176	326	243	206	358	263	222	198	111	401	504	470
226.345	0	676	222	379	181	331	245	211	364	264	228	199	111	406	504	472
226.468	0	670	220	378	174	326	245	206	356	264	219	195	111	398	503	471
226.591	0	668	215	373	166	317	239	202	352	263	214	192	110	395	502	470
226.714	0	671	215	374	168	319	241	203	352	262	216	192	110	395	502	471
226.836	0	668	216	374	170	321	241	204	354	262	218	195	110	396	501	471
226.959	0	669	218	376	175	326	243	208	357	263	224	197	110	402	501	471
227.082	0	671	220	378	179	329	248	210	359	264	225	197	111	400	501	471
227.205	0	669	214	373	167	317	239	201	350	262	213	191	110	393	499	471
227.328	0	662	215	373	166	319	240	202	351	262	215	192	110	393	499	471
227.451	0	663	216	374	167	318	240	205	353	262	216	193	111	394	499	467
227.574	0	667	216	375	173	323	241	205	355	262	221	196	111	399	498	467
227.697	0	673	219	378	180	329	245	208	360	263	225	196	110	402	500	468
227.82	0	663	215	373	167	318	241	200	350	262	213	191	110	392	498	467
227.942	0	661	213	371	164	314	238	202	349	261	212	190	110	390	498	468
228.065	0	659	214	372	165	315	238	201	349	261	214	191	110	390	497	466
228.188	0	666	214	373	168	318	240	202	351	261	216	193	111	393	496	466
228.311	0	663	216	374	175	323	243	206	355	262	221	195	110	396	497	469
228.434	0	662	215	376	171	322	244	204	351	262	215	193	110	392	497	466
228.557	0	655	209	369	161	311	236	197	345	259	208	189	110	386	495	465
228.68	0	658	210	369	162	311	237	198	345	260	208	188	109	386	494	465
228.803	0	654	210	370	164	313	238	199	346	259	212	190	110	385	493	465
228.925	0	657	213	370	169	317	239	202	350	260	215	192	110	390	494	465
229.048	0	657	215	373	173	323	243	204	353	261	218	194	110	392	496	462
229.171	0	656	209	369	161	312	237	195	343	259	207	189	110	384	492	459
229.294	0	651	206	365	159	309	235	195	342	258	206	186	109	382	491	459
229.417	0	651	206	364	159	309	235	197	343	257	208	188	110	381	490	458
229.54	0	649	207	367	165	313	236	197	344	259	209	190	110	382	490	457
229.663	0	660	211	370	169	316	238	199	348	259	213	192	110	387	492	459
229.786	0	654	212	371	171	322	242	201	349	259	215	191	110	387	491	458
229.908	0	648	205	365	159	308	235	195	340	257	205	186	109	380	490	455
230.031	0	644	205	364	157	307	234	194	339	257	205	186	109	378	489	456
230.154	0	654	206	364	160	309	234	193	341	257	206	188	109	377	491	456
230.277	0	648	210	367	166	313	236	197	345	258	210	190	109	382	493	457
230.4	0	651	211	369	170	318	239	201	348	259	216	193	110	386	497	457
230.523	0	646	209	368	163	315	238	197	343	257	207	189	109	381	497	454
230.646	0	653	205	363	158	307	233	192	340	256	205	188	108	376	497	453
230.769	0	644	207	366	159	310	235	195	341	257	207	190	109	376	497	456
230.892	0	647	209	365	164	313	235	195	342	257	209	190	108	379	499	454
231.014	0	649	211	367	168	316	237	197	345	257	212	193	108	384	500	453
231.137	0	657	211	369	169	319	240	198	345	259	213	191	111	380	497	450
231.26	0	645	205	366	159	307	233	193	336	257	203	187	109	374	499	452
231.383	0	644	205	364	158	307	233	196	336	257	205	188	110	373	499	449
231.506	0	644	205	366	163	310	235	193	337	258	206	190	110	375	500	451
231.629	0	653	208	369	166	313	236	197	341	259	210	192	110	379	500	451
231.752	0	647	210	370	171	318	239	201	345	260	215	194	110	384	501	453
231.875	0	642	210	370	165	314	239	198	340	259	207	191	110	378	501	451
231.997	0	639	205	364	157	306	233	191	335	257	201	188	110	375	502	451
232.12	0	645	205	365	158	309	233	190	336	257	205	189	111	372	500	449
232.243	0	640	205	366	162	310	233	194	337	259	206	190	111	375	501	452
232.366	0	639	208	369	165	314	236	199	341	259	210	193	111	380	501	452
232.489	0	644	211	371	170	319	239	200	345	261	215	196	112	383	501	454
232.612	0	646	209	372	164	316	239	196	340	260	207	193	111	379	501	454
232.735	0	641	204	365	157	306	232	193	335	258	203	191	111	373	501	456
232.858	0	634	205	365	157	309	234	194	336	258	204	190	110	376	500	456
232.98	0	639	206	367	161	311	234	193	337	260	205	193	111	377	501	454
233.103	0	644	209	370	165	314	236	196	342	261	209	194	111	381	502	454
233.226	0	647	211	372	169	319	239	201	345	261	215	196	112	386	503	457
233.349	0	641	212	374	168	323	241	199	343	261	212	196	112	382	504	456
233.472	0	638	206	367	157	310	234	192	335	260	201	191	111	376	503	457
233.595	0	643	207	369	158	312	235	192	338	260	204	194	111	377	505	460
233.718	0	644	209	369	160	311	235	195	340	260	207	194	110	381	509	464
233.841	0	640	212	372	166	317	238	198	343	261	212	196	110	386	512	462
233.964	0	650	216	374	171	321	240	200	347	261	217	199	111	392	514	465
234.086	0	653	216	375	170	324	242	199	348	261	213	198	111	390	517	468
234.209	0	649	211	370	159	313	235	194	340	260	207	193	109	385	518	471
234.332	0	645	213	371	161	316	237	195	342	260	208	196	110	385	519	471
234.455	0	651	215	372	164	317	237	195	343	261	209	196	109	387	518	472
234.578	0	655	216	373	169	320	239	198	347	262	213	197	108	393	520	472
234.701	0	662	219	377	174	326	242	204	352	261	220	198	109	397	520	475
234.824	0	654	218	376	166	322	242	199	346	261	211	195	109	391	520	472
234.947	0	655	215	372	159	314	237	194	342	260	205	193	109	388	518	470
235.069	0	658	215	373	162	316	238	195	343	260	209	195	109	387	517	469
235.192	0	656	216	374	165	318	238	199	344	262	212	196	109	390	519	472
235.315	0	659	218	375	172	324	240	201	348	262	218	198	110	397	520	474
235.438	0	662	220	379	174	328	245	203	350	263	217	198	110	396	520	475
235.561	0	659	212	373	161	316	238	194	341	259	206	193	108	388	518	471
235.684	0	655	212	371	161	314	238	197	341	260	207	194	110	386	518	473
235.807	0	658	213	372	164	318	238	196	343	260	209	195	109	389	521	475
235.93	0	658	214	374	167	319	240	197	346	260	212	196	108	394	522	477
236.052	0	664	218	376	173	323	242	200	349	260	218	198	109	398	523	477
236.175	0	658	217	376	167	322	243	199	346	260	210	194	108	391	522	475
236.298	0	659	210	372	159	313	237	194	340	258	205	192	108	387	520	474
236.421	0	654	212	371	162	314	239	193	341	259	207	192	108	386	519	474
236.544	0	657	213	371	163	315	238	195	342	258	208	194	108	385	520	474
236.667	0	657	215	374	168	319	239	200	346	260	214	195	109	393	520	474
236.79	0	665	216	376	171	324	244	202	349	261	216	196	108	394	520	472
236.913	0	653	210	373	161	315	238	193	340	258	205	191	108	384	518	471
237.036	0	656	210	370	161	316	238	193	341	258	206	192	108	385	516	469
237.158	0	654	215	373	162	317	238	194	342	259	209	193	109	384	516	467
237.281	0	658	214	372	167	319	238	198	345	260	212	195	109	388	514	466
237.404	0	665	216	375	172	324	241	199	349	261	217	197	109	393	514	466
237.527	0	661	216	375	170	326	243	198	347	260	213	196	110	388	508	464
237.65	0	651	210	371	159	314	236	195	342	259	206	191	110	381	503	465
237.773	0	656	211	372	160	317	238	196	343	260	209	194	110	382	503	464
237.896	0	661	213	373	164	318	237	195	344	261	209	194	110	384	502	463
238.019	0	660	214	374	168	322	238	199	349	261	215	197	110	389	503	468
238.141	0	660	216	377	170	328	242	202	352	262	217	196	110	388	508	470
238.264	0	656	211	372	159	316	237	195	343	260	206	192	110	383	507	468
238.387	0	660	212	373	162	316	237	195	343	261	208	195	110	382	508	469
238.51	0	657	212	373	163	317	237	197	344	262	209	195	109	385	510	471
238.633	0	658	215	374	168	321	239	201	348	261	213	197	110	389	509	470
238.756	0	662	217	378	170	326	243	202	350	262	215	196	110	389	509	468
238.879	0	660	211	372	159	314	235	194	341	260	204	192	109	383	508	466
239.002	0	656	211	372	159	314	237	194	342	260	207	192	109	381	507	468
239.124	0	657	212	372	163	316	237	196	343	260	208	195	109	382	509	468
239.247	0	657	214	375	167	320	239	198	346	261	211	195	110	388	511	470
239.37	0	663	216	376	171	325	241	200	350	261	216	197	110	391	515	473
239.493	0	659	212	375	162	321	240	196	344	260	208	193	108	385	517	474
239.616	0	654	208	371	159	312	236	194	340	259	205	191	108	380	516	474
239.739	0	655	210	372	158	313	237	195	341	260	207	193	109	381	517	470
239.862	0	666	211	372	161	316	237	194	343	261	207	194	108	384	517	471
239.985	0	659	213	374	167	320	240	199	347	262	212	197	110	390	517	473
240.108	0	661	216	378	170	325	244	201	349	261	215	196	110	389	516	470
240.23	0	654	209	371	158	315	237	194	340	259	204	191	109	382	514	469
240.353	0	665	208	370	159	314	238	194	340	260	205	192	108	381	515	470
240.476	0	658	209	372	161	315	237	195	342	260	207	194	108	381	516	474
240.599	0	658	212	373	165	318	239	198	345	261	211	195	108	385	516	472
240.722	0	660	214	375	171	324	241	200	349	261	215	198	110	391	516	471
240.845	0	667	214	376	167	324	243	198	346	261	210	197	110	385	516	470
240.968	0	656	210	372	159	314	237	196	340	260	206	192	109	381	513	468
241.091	0	656	212	373	161	317	239	196	341	261	209	194	109	383	512	466
241.213	0	658	212	373	163	319	239	196	345	262	209	196	109	385	514	471
241.336	0	667	215	376	169	322	242	200	348	263	214	199	109	390	519	477
241.459	0	671	217	379	175	331	245	204	353	262	221	199	107	396	526	484
241.582	0	658	215	375	162	321	240	197	345	260	208	194	106	388	526	482
241.705	0	661	213	374	162	318	239	195	344	260	209	196	108	386	526	483
241.828	0	665	214	376	163	320	240	196	345	261	210	196	107	388	526	481
241.951	0	668	215	375	168	324	242	200	349	262	214	198	106	393	527	483
242.074	0	665	219	380	173	329	243	204	353	263	220	200	107	396	529	482
242.196	0	667	217	380	168	326	245	199	348	262	210	195	107	391	526	480
242.319	0	666	213	376	161	319	239	196	344	261	207	193	108	388	524	478
242.442	0	668	214	376	163	321	241	200	346	262	210	196	108	388	525	479
242.565	0	665	215	376	167	323	241	201	349	262	213	198	108	391	525	478
242.688	0	671	219	379	171	328	242	202	353	263	217	199	108	397	525	479
242.811	0	674	220	381	173	331	246	204	354	263	217	198	108	395	524	479
242.934	0	665	214	376	161	319	238	197	345	260	207	194	108	388	523	478
243.057	0	665	215	376	162	319	240	199	346	262	209	194	108	388	523	477
243.18	0	667	215	377	165	322	241	197	347	262	211	197	109	389	524	479
243.302	0	673	217	378	171	325	241	201	351	263	215	199	108	395	524	478
243.425	0	674	219	381	176	331	245	206	355	263	221	199	109	398	524	480
243.548	0	666	216	378	165	323	242	200	347	261	208	196	109	390	522	476
243.671	0	664	213	375	160	317	239	197	345	262	206	194	108	387	521	478
243.794	11	668	213	375	164	319	240	196	346	262	210	195	107	387	520	477
243.917	0	666	215	376	167	323	240	200	348	263	213	196	109	390	521	479
244.04	0	669	217	379	171	327	243	203	352	263	218	200	109	394	521	478
244.163	0	669	220	381	175	331	247	205	355	264	219	199	108	396	523	479
244.285	0	665	213	375	163	319	239	196	347	261	207	194	108	386	520	477
244.408	0	661	213	374	163	318	239	199	347	262	209	194	109	385	518	477
244.531	0	664	214	375	165	320	240	198	347	263	210	196	107	386	518	476
244.654	0	662	216	376	169	322	241	200	350	262	214	199	109	391	517	475
244.777	0	668	218	378	174	328	242	204	355	263	222	199	108	398	516	475
244.9	0	667	220	380	176	333	247	206	355	262	220	199	110	395	513	473
245.023	0	662	213	375	163	320	238	199	347	260	209	193	110	388	511	472
245.146	0	662	216	375	166	322	240	197	349	262	210	194	109	388	511	474
245.268	0	665	216	376	167	321	240	200	349	261	213	196	110	389	511	474
245.391	0	664	217	377	173	325	242	206	354	262	218	198	109	395	511	474
245.514	0	670	221	380	179	332	244	208	358	264	226	200	110	399	512	474
245.637	0	672	217	379	171	328	244	203	352	262	214	197	109	392	512	474
[truncated: 792 more rows]

## Sheet: D850
	SNR :	31	32	47	43	43	41	39	49	48	45	49	37	47	38	39
Time	Marker	ch1	ch2	ch3	ch4	ch5	ch6	ch7	ch8	ch9	ch10	ch11	ch12	ch13	ch14	ch15
0.24576	0	418	249	325	213	333	277	215	340	272	227	199	126	395	813	519
0.36864	0	418	249	325	213	333	277	215	340	272	227	199	126	395	813	519
0.49152	0	428	241	308	222	324	269	224	362	288	242	211	134	411	836	521
0.6144	0	433	243	307	227	326	269	228	375	296	251	218	138	419	847	521
0.73728	0	430	237	302	216	319	264	219	369	295	246	220	141	413	844	518
0.86016	0	429	235	298	213	312	256	217	369	294	251	223	142	410	842	517
0.98304	0	431	235	297	213	314	255	217	371	296	251	224	143	411	841	518
1.10592	0	432	236	298	216	313	253	218	374	296	253	224	143	414	842	518
1.2288	0	433	240	298	221	315	254	223	379	297	257	226	143	416	843	518
1.35168	0	435	240	301	222	322	261	221	378	297	256	226	143	416	842	519
1.47456	0	437	234	297	213	310	253	214	368	292	249	224	143	412	839	516
1.59744	0	436	235	296	213	310	252	215	369	293	249	222	142	414	837	516
1.72032	0	430	236	297	214	309	252	216	372	294	252	223	142	415	840	517
1.8432	0	434	239	296	219	312	253	221	375	293	256	223	141	416	840	517
1.96608	0	440	243	298	224	318	254	224	380	295	260	225	142	418	841	518
2.08896	0	441	240	300	218	321	261	218	373	293	254	225	142	415	840	516
2.21184	0	435	236	297	213	308	253	215	369	292	248	224	141	411	837	515
2.33472	0	432	237	296	215	311	252	215	371	292	253	224	141	412	838	515
2.4576	0	437	239	297	216	312	251	219	373	294	254	222	142	414	837	515
2.58048	0	437	242	298	222	314	253	222	376	294	258	224	143	416	838	516
2.70336	0	442	244	301	224	322	260	224	378	295	260	224	142	416	837	516
2.82624	0	434	239	298	214	310	254	216	369	291	249	223	143	411	834	515
2.94912	0	434	238	296	214	310	251	216	369	291	251	224	143	410	834	513
3.072	0	434	239	297	215	310	251	217	371	292	250	223	144	414	835	513
3.19488	0	440	242	297	219	314	252	220	374	294	255	224	144	415	835	515
3.31776	0	443	245	299	224	318	254	225	380	296	260	226	143	418	839	516
3.44064	0	437	241	300	217	319	258	218	373	293	252	226	142	413	836	515
3.56352	0	432	238	296	214	308	250	213	368	290	248	223	142	411	836	513
3.6864	0	438	239	297	213	310	251	216	369	291	249	223	142	412	836	515
3.80928	0	444	241	296	217	311	250	219	372	292	253	223	143	414	836	514
3.93216	0	439	243	298	221	314	252	221	376	293	256	224	142	416	837	516
4.05504	0	435	245	300	222	322	258	221	377	294	257	226	142	415	838	515
4.17792	0	431	238	297	210	311	251	216	366	290	246	222	143	408	834	514
4.3008	0	443	238	296	212	308	250	215	368	291	249	222	142	407	833	513
4.42368	0	434	239	296	213	309	249	215	369	290	247	222	142	411	836	515
4.54656	0	432	242	297	218	310	249	218	372	293	253	223	142	413	836	515
4.66944	0	436	244	297	222	315	251	223	376	293	257	224	143	415	836	515
4.79232	0	440	241	300	217	318	257	216	371	291	249	224	142	410	834	513
4.9152	0	433	239	295	210	309	250	214	365	289	244	222	142	407	833	512
5.03808	0	429	237	295	212	308	249	213	367	288	246	221	142	407	833	510
5.16096	0	429	237	295	213	309	249	216	369	290	248	221	142	409	831	511
5.28384	0	438	241	296	218	312	249	220	373	292	254	223	142	411	833	512
5.40672	0	440	242	299	221	320	255	222	376	292	256	225	143	413	834	512
5.5296	0	433	237	296	212	310	251	213	366	289	245	221	142	406	830	509
5.65248	0	426	236	294	211	307	249	214	365	289	246	221	142	405	830	510
5.77536	0	430	236	294	213	310	248	215	367	289	246	220	142	408	829	509
5.89824	0	437	239	295	217	310	247	218	369	291	251	222	143	410	830	510
6.02112	0	437	242	297	223	316	250	222	375	292	257	224	143	413	832	513
6.144	0	432	239	299	218	320	256	219	371	291	250	223	143	407	830	511
6.26688	0	430	237	295	212	306	249	216	365	288	246	222	143	405	829	511
6.38976	0	429	238	296	213	309	249	215	367	289	247	221	144	407	830	511
6.51264	0	434	237	294	215	309	248	217	369	290	249	221	144	408	829	513
6.63552	0	433	241	298	220	314	251	222	372	292	255	222	144	411	831	514
6.7584	0	433	243	300	220	320	257	220	374	292	254	224	145	410	832	514
6.88128	0	427	234	296	212	308	251	212	363	289	243	222	143	406	831	511
7.00416	0	433	234	295	212	308	249	214	364	289	245	221	144	407	830	513
7.12704	0	433	236	296	213	310	249	216	367	289	246	221	143	408	831	511
7.24992	0	430	238	296	218	312	250	218	370	290	251	223	144	410	831	512
7.3728	0	432	240	298	222	318	252	223	374	293	255	224	145	411	831	514
7.49568	0	433	234	298	214	314	254	215	365	290	246	222	144	406	829	513
7.61856	0	434	231	294	211	305	248	213	361	288	242	220	143	402	827	512
7.74144	0	426	230	294	211	307	249	213	363	288	243	220	144	404	827	512
7.86432	0	422	230	295	212	307	247	215	366	290	245	219	144	407	826	512
7.9872	0	425	232	296	217	312	249	219	369	291	252	222	145	408	826	513
8.11008	0	433	233	299	219	318	255	221	370	292	252	223	145	408	827	512
8.23296	0	427	227	295	209	307	250	212	360	287	240	220	144	402	824	510
8.35584	0	418	224	293	209	304	248	212	360	288	241	218	145	402	824	511
8.47872	0	419	223	293	211	304	249	212	361	288	243	218	144	402	823	511
8.6016	0	427	224	294	214	306	249	215	365	290	248	219	146	405	822	511
8.72448	0	428	229	294	220	311	251	219	370	292	253	223	146	407	823	512
8.84736	0	421	232	298	219	317	259	217	369	291	249	222	146	407	823	510
8.97024	0	415	227	294	210	304	251	211	361	288	243	220	145	402	820	509
9.09312	0	420	228	294	211	307	251	211	363	289	244	220	146	404	821	509
9.216	0	419	229	295	213	307	250	213	365	290	244	220	146	405	821	509
9.33888	0	425	232	296	217	311	252	217	369	291	252	221	147	407	821	512
9.46176	0	421	235	297	222	315	254	223	375	293	256	223	147	409	821	515
9.58464	0	422	230	298	214	314	258	215	366	290	246	220	146	404	818	510
9.70752	0	418	229	295	212	307	251	212	364	289	243	219	148	403	816	508
9.8304	0	423	230	295	212	308	251	215	366	289	246	221	148	404	816	509
9.95328	0	422	232	296	215	309	250	216	369	292	250	221	149	407	815	510
10.0762	0	425	234	297	221	314	252	221	373	293	255	223	150	409	817	513
10.199	0	422	233	300	218	319	260	216	370	293	250	222	149	408	817	511
10.3219	0	424	229	296	211	307	252	212	363	290	243	220	149	402	814	509
10.4448	0	420	230	296	212	308	252	214	366	291	245	221	149	404	814	509
10.5677	0	422	231	296	213	309	251	215	367	292	247	221	149	406	815	510
10.6906	0	422	233	298	218	313	252	218	372	293	253	223	151	409	814	510
10.8134	0	424	235	301	221	319	259	221	374	295	254	225	150	409	816	510
10.9363	0	428	228	297	210	309	254	212	362	291	243	222	150	403	813	508
11.0592	0	420	230	295	210	308	251	213	365	290	245	222	149	402	813	509
11.1821	0	417	231	297	212	309	251	213	366	291	244	221	150	406	813	508
11.305	0	420	234	297	216	311	252	218	370	294	251	222	150	408	814	511
11.4278	0	431	238	299	222	316	254	223	375	296	256	225	150	410	814	511
11.5507	0	422	235	299	215	316	258	216	369	292	247	224	151	405	814	512
11.6736	0	417	233	296	211	307	251	213	366	291	243	221	150	405	812	509
11.7965	0	420	235	298	213	311	252	217	369	293	246	222	150	407	812	508
11.9194	0	430	237	298	216	313	251	219	372	294	252	223	151	409	815	509
12.0422	0	428	241	299	222	315	253	223	377	295	255	225	150	412	817	512
12.1651	0	424	242	302	218	325	261	222	375	295	251	226	149	411	823	514
12.288	0	422	237	298	213	310	251	216	367	294	246	224	149	407	823	514
12.4109	0	431	237	299	216	314	253	217	371	294	249	225	149	408	822	514
12.5338	0	432	239	299	217	312	252	220	373	295	250	224	150	411	821	513
12.6566	0	433	243	300	221	317	253	222	377	297	256	225	151	413	822	513
12.7795	0	428	242	304	221	324	262	223	375	296	253	225	151	413	822	512
12.9024	0	427	237	299	212	312	253	217	367	293	245	224	150	407	820	510
13.0253	0	432	238	299	214	311	253	217	369	293	246	224	150	409	820	512
13.1482	0	432	240	299	216	313	253	220	372	295	251	225	150	409	821	513
13.271	0	433	244	301	221	316	253	223	377	297	255	226	151	413	823	515
13.3939	0	439	246	305	221	324	261	222	377	297	254	228	150	413	823	515
13.5168	0	433	238	301	211	312	254	216	367	293	243	224	150	406	822	514
13.6397	0	437	239	299	212	310	252	217	369	294	244	224	150	408	824	515
13.7626	0	439	241	300	214	313	252	219	372	294	246	224	149	410	824	515
13.8854	0	437	245	301	217	315	251	223	376	296	251	226	148	413	828	517
14.0083	0	439	246	304	221	323	258	224	379	298	253	227	150	414	828	517
14.1312	0	438	240	301	210	315	255	217	367	293	243	226	148	408	825	514
14.2541	0	443	240	299	212	311	251	216	367	293	244	226	148	407	827	516
14.377	0	438	251	296	210	315	249	213	374	291	243	227	146	411	838	517
14.4998	0	460	260	302	214	319	246	212	390	287	244	230	142	421	858	521
14.6227	0	491	255	300	229	327	221	217	399	279	241	224	134	439	888	563
14.7456	0	504	253	299	227	334	222	212	387	275	238	221	130	443	905	595
14.8685	0	495	249	295	221	319	217	209	379	272	239	222	126	440	912	614
14.9914	0	491	250	298	224	320	219	213	374	273	242	220	125	441	909	618
15.1142	0	493	255	299	230	323	224	222	370	274	247	219	124	436	914	619
15.2371	0	498	262	302	236	325	229	227	375	276	254	218	124	437	920	617
15.36	0	490	257	305	230	332	238	221	369	274	248	218	124	430	915	606
15.4829	0	478	249	301	221	316	233	217	361	272	241	216	124	423	909	594
15.6058	0	469	249	300	223	317	233	220	362	273	245	217	125	423	904	585
15.7286	0	483	248	300	226	317	233	222	364	274	248	218	126	422	897	579
15.8515	0	472	250	302	232	320	237	226	368	278	252	218	128	425	894	575
15.9744	0	465	251	304	234	328	244	227	369	280	253	220	129	423	890	569
16.0973	0	452	243	300	221	313	239	217	358	275	241	217	130	415	885	562
16.2202	0	456	243	298	220	312	239	217	359	276	244	218	130	414	883	561
16.343	0	455	243	299	222	313	238	218	360	275	244	218	130	416	879	557
16.4659	0	452	245	299	227	313	239	221	363	279	249	219	132	417	878	553
16.5888	0	450	247	301	233	317	240	226	369	280	255	221	132	420	880	553
16.7117	0	448	244	302	224	321	248	217	361	279	247	221	133	414	877	549
16.8346	0	448	246	290	218	312	239	212	359	275	240	218	129	414	885	549
16.9574	0	471	257	306	217	315	235	199	374	267	234	222	125	438	913	606
17.0803	0	517	254	301	227	313	217	198	377	265	235	215	125	452	904	625
17.2032	0	537	258	301	237	321	216	208	383	266	240	212	125	459	908	639
17.3261	0	544	263	306	242	333	219	212	391	268	242	213	121	468	916	662
17.449	0	547	252	302	228	321	216	205	377	263	236	213	120	465	914	695
17.5718	0	553	244	299	223	316	212	208	375	263	237	209	121	472	908	735
17.6947	0	548	241	300	225	319	214	212	377	265	239	207	122	475	896	735
17.8176	0	544	240	299	228	323	216	217	381	267	244	207	125	478	878	723
17.9405	0	545	244	302	235	328	220	224	388	271	250	208	126	486	880	731
18.0634	0	542	241	302	228	331	228	220	380	269	247	208	127	479	869	725
18.1862	0	532	238	298	223	317	220	217	374	267	243	209	127	475	870	727
18.3091	0	522	240	299	226	321	222	219	377	268	247	209	126	475	878	740
18.432	0	526	246	299	231	320	223	225	381	270	252	206	125	476	887	748
18.5549	0	538	257	305	242	325	227	233	387	274	257	206	123	479	897	756
18.6778	0	535	259	307	243	336	238	232	380	274	256	208	122	477	899	758
18.8006	0	527	262	308	232	315	236	226	366	276	256	215	121	462	912	743
18.9235	0	529	265	311	233	319	242	229	369	277	261	216	121	458	918	735
19.0464	0	537	264	311	237	319	243	231	372	279	264	216	120	458	920	731
19.1693	0	532	270	314	243	322	246	237	377	281	267	214	120	459	923	731
19.2922	0	527	272	318	244	330	254	235	378	281	266	216	120	459	925	730
19.415	0	523	263	314	230	315	247	230	368	278	257	215	120	453	919	719
19.5379	0	529	263	313	232	316	248	230	370	278	260	216	120	453	917	713
19.6608	0	521	263	310	234	316	246	229	375	278	260	216	122	453	911	702
19.7837	0	521	273	311	241	323	244	234	383	280	265	216	119	454	929	719
19.9066	0	520	277	318	241	333	251	233	385	282	263	218	118	454	934	726
20.0294	0	522	268	314	227	319	245	227	375	279	255	218	119	448	920	713
20.1523	0	523	267	313	230	320	245	227	376	279	259	218	120	448	918	711
20.2752	0	517	270	312	232	320	244	227	379	280	260	217	119	451	926	719
20.3981	0	528	274	314	238	321	245	231	388	281	256	209	118	464	935	729
20.521	0	525	273	319	238	335	254	231	386	279	257	213	118	462	942	724
20.6438	0	515	266	311	222	318	243	221	376	276	251	216	117	448	934	724
20.7667	0	512	265	312	225	318	245	222	378	277	255	215	117	450	933	727
20.8896	0	517	264	312	226	319	244	224	378	277	257	215	116	448	937	731
21.0125	0	510	263	313	232	320	245	228	381	278	260	213	117	450	934	725
21.1354	0	508	260	315	230	330	251	226	377	277	258	216	118	447	925	712
21.2582	0	502	252	309	220	316	245	223	369	275	251	213	118	441	918	706
21.3811	0	505	252	309	223	318	245	224	370	276	255	216	119	439	920	704
21.504	0	501	256	309	226	318	245	225	371	276	256	214	118	440	929	710
21.6269	0	498	261	311	233	321	244	226	377	279	259	213	118	442	931	710
21.7498	0	505	260	315	228	331	251	226	375	278	258	216	118	440	929	707
21.8726	0	503	254	309	222	316	244	221	369	276	250	215	117	435	928	707
21.9955	0	503	257	310	223	320	244	222	371	275	254	215	117	437	929	712
22.1184	0	498	260	310	226	321	242	223	374	277	255	215	117	441	927	711
22.2413	0	510	263	311	233	323	243	226	379	278	255	211	118	449	929	710
22.3642	0	513	260	314	227	328	251	223	372	277	251	212	119	444	922	706
22.487	0	506	255	309	220	317	243	222	367	275	250	214	118	438	919	706
22.6099	0	502	256	310	222	320	245	223	369	276	253	214	117	438	918	705
22.7328	0	503	258	310	227	320	244	226	371	277	255	212	118	441	917	705
22.8557	0	516	260	312	232	327	246	230	376	279	259	215	117	443	919	707
22.9786	0	503	254	313	220	325	251	223	366	275	249	213	118	434	916	704
23.1014	0	499	251	309	218	314	245	221	364	274	248	212	118	432	914	703
23.2243	0	495	251	309	222	314	246	223	366	275	251	212	117	433	914	703
23.3472	0	504	253	309	225	317	244	225	369	276	253	211	118	435	916	705
23.4701	0	506	258	311	230	326	249	227	374	278	258	214	118	435	919	704
23.593	0	497	254	307	216	320	246	220	365	274	244	212	118	429	919	702
23.7158	0	496	257	307	216	314	241	216	370	273	245	212	116	429	923	702
23.8387	0	500	255	306	218	320	240	217	370	269	247	212	115	431	934	704
23.9616	0	499	259	304	220	317	234	217	380	271	248	212	115	434	934	724
24.0845	0	504	267	309	224	329	240	220	388	273	252	213	115	436	938	736
24.2074	0	498	256	308	212	318	235	214	374	269	242	209	114	428	940	739
24.3302	0	495	250	305	211	314	234	216	372	267	242	209	113	427	946	746
24.4531	0	487	253	310	212	313	233	215	377	269	244	209	112	428	952	766
24.576	0	487	260	311	219	317	234	222	381	270	251	208	111	432	957	778
24.6989	0	495	262	319	217	327	239	222	382	270	250	211	109	430	966	793
24.8218	0	489	254	315	210	313	237	218	372	268	241	208	111	425	948	774
24.9446	0	481	254	314	213	315	237	217	374	268	245	208	112	426	945	764
25.0675	0	472	256	313	215	316	236	220	377	270	249	207	112	426	944	761
25.1904	0	484	269	312	221	324	237	222	386	271	252	210	113	430	941	754
25.3133	0	504	260	320	218	333	232	207	388	262	242	212	116	438	901	742
25.4362	0	516	244	295	214	314	220	208	373	260	241	207	120	432	883	722
25.559	0	498	246	297	216	319	224	215	368	263	246	206	116	431	918	769
25.6819	0	494	259	313	220	317	228	217	371	266	249	206	112	432	941	803
25.8048	0	496	263	316	226	323	232	220	377	267	249	202	114	442	936	803
25.9277	0	487	257	318	215	324	238	215	367	264	245	206	113	428	935	799
26.0506	0	482	256	316	209	312	232	216	364	264	243	203	112	426	942	813
26.1734	0	496	263	329	213	314	237	218	368	264	247	205	114	427	935	816
26.2963	0	500	267	322	216	315	234	219	372	265	253	204	118	431	923	838
26.4192	0	504	283	326	221	326	242	221	375	270	259	204	118	423	913	830
26.5421	0	522	283	325	210	318	237	212	367	265	241	200	124	417	879	777
26.665	0	540	282	322	209	318	229	210	370	267	241	200	127	413	865	763
26.7878	0	541	279	323	212	321	228	213	376	267	244	202	127	412	854	749
26.9107	0	547	278	320	220	322	225	218	380	269	248	201	129	417	849	743
27.0336	0	555	278	325	223	333	231	221	382	270	252	204	128	419	849	747
27.1565	0	551	269	319	208	320	227	215	372	267	239	198	128	411	851	750
27.2794	0	547	269	318	211	321	225	214	373	267	242	200	128	413	848	748
27.4022	0	545	266	317	214	321	224	216	375	268	244	199	129	414	844	744
27.5251	0	545	267	317	220	325	224	223	380	270	250	199	130	417	841	739
27.648	0	552	265	321	223	336	230	225	380	272	252	202	130	417	837	734
27.7709	0	538	254	315	208	320	227	219	368	269	239	197	129	403	828	712
27.8938	0	533	252	316	212	321	228	224	367	272	245	200	133	394	821	679
28.0166	0	536	251	316	216	320	228	225	369	275	249	202	135	396	818	670
28.1395	0	545	259	313	223	326	228	227	375	277	253	204	136	400	818	667
28.2624	0	547	259	317	221	335	235	218	380	272	247	209	136	408	809	646
28.3853	0	550	253	304	216	319	223	210	374	269	238	202	132	408	815	660
28.5082	0	556	256	307	222	321	223	213	378	269	242	200	131	410	827	683
28.631	0	562	253	306	225	324	218	218	387	270	245	203	129	409	840	708
28.7539	0	555	257	308	232	332	220	224	390	273	250	205	130	411	834	702
28.8768	0	549	253	310	220	329	224	217	378	269	241	202	130	403	826	698
28.9997	0	549	251	305	217	320	219	216	376	269	240	200	130	402	823	699
29.1226	0	561	253	307	221	323	219	219	379	270	241	199	130	406	821	698
29.2454	0	558	257	309	227	324	220	224	382	272	247	201	131	408	823	704
29.3683	0	559	260	313	233	335	228	227	386	274	254	205	130	411	826	709
29.4912	0	551	253	311	217	324	225	220	374	270	238	200	130	403	825	705
29.6141	0	553	251	308	218	320	222	220	374	270	241	200	130	400	822	704
29.737	0	552	251	307	222	321	222	221	376	271	242	199	131	403	820	705
29.8598	0	553	255	310	227	323	223	228	382	272	247	201	131	406	819	705
29.9827	0	558	257	314	228	335	230	229	383	274	250	204	131	407	818	702
30.1056	0	550	250	309	215	320	225	222	372	270	238	200	131	400	814	699
30.2285	0	547	251	309	218	320	224	222	375	271	240	198	131	403	815	699
30.3514	0	545	252	309	222	319	224	224	377	272	244	199	131	403	813	698
30.4742	0	552	256	310	230	322	226	231	383	274	250	202	131	406	814	698
30.5971	0	554	256	314	228	336	233	230	379	273	249	204	132	407	815	691
30.72	0	545	250	310	217	318	226	224	371	271	240	200	131	401	813	688
30.8429	0	544	252	310	222	321	227	226	373	273	245	201	132	403	813	690
30.9658	0	552	255	310	226	321	226	229	376	273	247	201	130	404	813	690
31.0886	0	550	260	313	234	325	227	234	383	275	255	205	132	410	814	691
31.2115	0	551	258	317	228	335	236	229	379	275	250	205	132	407	815	689
31.3344	0	543	255	312	220	321	226	227	374	274	242	201	132	403	814	687
31.4573	0	551	259	313	227	324	228	227	377	274	247	200	132	406	814	687
31.5802	0	547	262	313	232	325	227	230	381	275	250	203	133	405	813	686
31.703	0	559	271	313	238	335	230	234	388	277	256	207	134	409	811	678
31.8259	0	560	268	313	225	332	229	224	381	272	243	205	133	403	800	659
31.9488	0	576	264	311	227	325	222	220	388	271	244	204	134	405	789	642
32.0717	0	577	263	309	234	330	221	224	386	272	245	203	134	408	789	646
32.1946	0	582	264	310	238	329	222	229	390	275	250	206	133	410	792	654
32.3174	0	579	263	315	239	343	231	231	390	276	251	208	133	411	796	661
32.4403	0	573	256	309	224	326	224	225	379	273	240	202	133	403	793	662
32.5632	1	570	255	309	227	327	223	225	380	274	244	205	132	403	793	665
32.6861	0	570	256	308	231	327	223	225	383	274	246	203	133	407	793	665
32.809	0	573	260	309	238	331	224	233	387	277	252	205	133	410	793	665
32.9318	0	572	255	312	230	337	232	227	381	275	246	204	133	404	789	660
33.0547	0	564	250	305	220	321	224	224	377	273	238	202	132	400	786	660
33.1776	0	563	252	305	222	325	223	225	378	273	241	202	132	402	789	662
33.3005	0	564	253	305	229	322	223	227	382	274	245	201	132	403	788	660
33.4234	0	570	255	309	234	333	227	231	385	275	249	205	132	404	791	663
33.5462	0	560	247	306	219	324	226	223	374	272	236	201	131	396	786	659
33.6691	0	555	245	302	218	319	222	225	374	272	237	199	132	396	779	655
33.792	0	554	248	303	222	322	223	225	376	272	241	200	132	397	781	659
33.9149	0	564	254	304	229	321	223	229	379	275	245	202	133	400	786	657
34.0378	0	562	252	308	229	334	231	229	378	275	247	203	132	401	790	659
34.1606	0	550	245	302	217	319	224	221	370	272	236	199	131	394	785	653
34.2835	0	552	246	303	220	320	224	224	373	272	241	200	131	395	783	652
34.4064	0	557	245	302	223	320	222	225	376	272	241	199	131	397	782	653
34.5293	0	557	248	304	230	324	224	228	381	274	248	202	132	399	780	652
34.6522	0	549	243	305	219	329	230	224	374	272	240	201	132	395	774	644
34.775	0	547	239	300	214	318	221	222	371	271	237	199	131	391	769	640
34.8979	0	552	240	300	217	319	222	222	373	271	240	199	132	390	767	643
35.0208	0	547	240	301	221	320	221	226	376	273	242	201	133	394	764	643
35.1437	0	545	242	304	223	331	228	228	378	274	246	202	133	395	762	643
35.2666	0	539	233	299	210	316	223	220	368	270	232	197	132	386	759	640
35.3894	0	545	233	299	211	317	221	222	369	271	236	199	132	387	760	640
35.5123	0	537	232	298	215	317	220	220	370	270	237	197	132	389	759	641
35.6352	0	536	236	300	221	318	220	226	375	272	242	199	132	391	764	645
35.7581	0	532	234	303	217	327	228	223	372	272	240	200	132	391	768	645
35.881	0	538	228	297	206	312	221	219	366	269	232	197	131	383	765	642
36.0038	0	531	228	297	208	317	221	219	367	270	234	196	132	385	764	641
36.1267	0	529	232	298	213	317	221	222	370	270	238	197	132	387	766	639
36.2496	0	532	234	299	220	318	222	227	375	274	244	199	132	390	767	640
36.3725	0	541	231	302	211	327	229	222	369	271	237	199	132	386	766	638
36.4954	0	528	226	296	204	312	221	217	365	269	231	197	131	382	763	637
36.6182	0	527	227	297	206	315	221	220	367	270	234	197	131	383	764	638
36.7411	0	529	228	297	213	314	221	220	371	271	238	197	132	385	763	638
36.864	0	541	232	297	219	319	221	226	375	272	243	199	132	388	768	641
36.9869	0	529	230	301	210	325	228	221	368	271	237	199	132	385	767	641
37.1098	0	525	226	296	204	312	220	217	366	269	231	196	130	382	766	639
37.2326	0	527	225	296	206	315	221	222	367	270	235	197	132	383	771	643
37.3555	0	533	228	297	211	315	220	223	371	271	238	197	131	386	775	644
37.4784	0	535	232	298	219	320	223	225	376	272	243	201	132	389	776	644
37.6013	0	529	227	301	206	320	226	219	368	270	233	199	132	385	775	642
37.7242	0	528	226	296	203	314	221	219	368	269	233	198	131	383	778	644
37.847	0	533	227	297	208	313	222	219	369	269	233	196	132	385	778	645
37.9699	0	532	229	298	213	315	219	222	373	271	238	198	131	386	779	644
38.0928	0	533	233	301	216	326	226	226	377	272	243	200	132	391	781	644
38.2157	0	530	225	298	203	314	224	217	365	269	228	196	130	380	776	642
38.3386	0	529	221	295	201	311	220	218	365	269	230	196	131	380	778	646
38.4614	0	528	223	296	202	312	220	219	366	270	231	196	131	382	777	645
38.5843	0	529	226	296	210	312	220	222	371	271	237	197	133	384	775	643
38.7072	0	536	230	301	214	325	227	226	374	272	242	199	132	387	777	645
38.8301	0	527	221	297	199	311	223	216	362	268	226	195	131	378	774	641
38.953	0	523	219	293	199	309	220	216	364	267	226	194	132	379	773	641
39.0758	0	520	219	293	201	310	220	218	365	268	230	196	131	379	775	642
39.1987	0	530	222	293	208	311	220	220	369	270	235	196	132	382	775	642
39.3216	0	527	226	298	214	321	224	224	373	272	239	199	133	386	776	643
39.4445	0	523	219	295	200	312	224	213	362	268	226	194	131	377	774	639
39.5674	0	518	216	292	196	306	220	215	362	266	226	193	131	377	774	639
39.6902	0	526	215	291	198	310	220	217	363	267	229	193	131	378	774	641
39.8131	0	521	220	292	205	310	219	220	368	268	233	196	132	381	775	641
39.936	0	529	224	296	213	316	221	224	375	271	239	200	133	385	776	643
40.0589	0	523	219	295	203	318	226	217	366	268	231	197	132	379	776	641
40.1818	0	523	215	290	197	306	218	216	363	267	227	195	133	376	776	643
40.3046	0	516	217	292	200	310	220	218	365	268	229	195	133	378	777	647
40.4275	0	518	220	293	208	309	218	218	369	269	234	197	132	380	781	649
40.5504	0	522	226	295	214	314	220	226	375	272	241	200	134	385	786	653
40.6733	0	524	224	298	207	322	228	221	369	270	235	199	133	382	788	652
40.7962	0	517	219	293	200	307	220	216	365	268	229	197	131	379	787	649
40.919	0	513	221	294	204	311	220	218	367	269	231	196	133	383	786	648
41.0419	0	519	223	293	209	309	219	219	370	270	235	198	132	384	787	649
41.1648	0	530	228	295	216	315	220	225	376	272	242	201	133	389	788	649
41.2877	0	524	225	298	206	323	229	219	369	269	233	199	133	383	787	647
41.4106	0	512	220	293	198	306	219	215	365	268	227	197	133	381	785	645
41.5334	0	522	221	293	202	311	220	219	366	268	231	197	133	382	784	644
41.6563	0	527	223	294	208	309	218	220	370	270	235	198	134	384	783	645
41.7792	0	529	229	295	215	314	219	225	376	272	241	202	134	388	784	646
41.9021	0	522	224	299	208	324	229	223	369	270	235	200	134	384	785	648
42.025	0	518	217	293	198	305	220	216	364	267	227	196	132	378	783	646
42.1478	0	524	218	292	199	309	220	219	365	268	230	197	134	380	782	646
42.2707	0	522	220	292	204	309	219	221	368	270	234	198	133	383	781	646
42.3936	0	522	225	294	213	312	220	223	374	271	240	200	134	386	783	645
42.5165	0	520	224	298	210	323	229	224	372	271	236	201	134	386	782	644
42.6394	0	524	217	292	199	306	220	216	363	268	227	197	133	378	779	643
42.7622	0	518	217	293	201	309	219	219	365	269	229	196	134	381	775	644
42.8851	0	518	218	292	205	309	219	221	368	270	234	197	135	382	768	644
43.008	0	520	223	294	214	312	221	226	375	272	240	200	136	386	766	648
43.1309	0	533	224	300	214	324	229	226	377	274	242	203	136	388	765	648
43.2538	0	517	218	294	201	308	222	218	366	269	229	198	135	380	762	648
43.3766	0	515	219	293	202	309	221	221	367	270	233	198	136	381	762	648
43.4995	0	513	221	294	207	309	221	223	370	271	237	198	136	383	762	653
43.6224	0	527	226	297	215	313	221	228	376	274	242	201	136	385	765	655
43.7453	0	521	229	301	214	325	231	227	377	275	243	203	137	389	767	654
43.8682	0	514	221	295	202	307	223	220	367	270	231	198	136	381	764	647
43.991	0	511	221	296	204	311	222	224	370	272	235	198	137	385	760	647
44.1139	0	521	223	296	208	311	221	225	372	273	237	199	138	385	757	644
44.2368	0	521	227	298	215	314	222	227	378	275	244	202	139	389	756	646
44.3597	0	520	226	302	214	324	232	228	377	275	243	203	139	389	756	646
44.4826	0	513	217	295	201	307	223	220	366	271	229	199	137	381	752	645
44.6054	0	519	218	295	201	310	222	222	369	273	234	200	137	382	751	645
44.7283	0	516	219	297	206	310	221	223	371	274	235	199	138	385	750	647
44.8512	0	517	225	297	214	312	222	228	377	276	242	202	139	388	751	647
44.9741	0	519	226	301	214	324	231	230	377	276	243	203	139	390	756	646
45.097	0	514	219	296	200	307	223	219	366	271	229	198	138	380	754	641
45.2198	0	512	219	296	201	309	221	221	368	273	231	198	138	384	751	640
45.3427	0	510	220	295	204	310	221	224	370	273	235	198	138	385	749	639
45.4656	0	520	224	297	212	310	222	228	376	275	241	201	138	388	750	640
45.5885	0	517	228	301	218	322	229	232	383	278	247	205	139	392	751	641
45.7114	0	514	220	297	202	311	226	221	369	273	230	200	139	384	751	637
45.8342	0	511	221	296	202	310	222	222	370	273	233	200	138	386	752	638
45.9571	0	521	222	297	204	312	222	225	372	273	235	199	138	387	754	636
46.08	0	517	227	296	213	313	221	226	379	275	241	203	137	391	770	645
46.2029	0	525	237	298	221	319	224	229	387	276	248	207	135	404	802	665
46.3258	0	522	233	300	209	322	229	220	380	271	237	205	131	406	821	685
46.4486	0	528	231	294	205	311	220	217	379	269	233	202	131	406	827	687
46.5715	0	523	233	297	209	315	220	217	382	268	235	201	131	409	832	691
46.6944	0	533	235	297	215	316	219	222	386	270	240	203	131	411	832	693
46.8173	0	537	240	299	224	322	219	229	393	273	249	206	132	415	833	696
46.9402	0	540	235	303	216	331	229	224	386	271	241	204	131	410	832	698
47.063	0	528	230	297	207	315	219	221	381	268	235	201	130	405	832	700
47.1859	0	535	231	298	210	320	221	225	384	270	238	201	130	407	829	698
47.3088	0	537	234	298	218	318	220	226	387	271	242	201	131	408	826	695
47.4317	0	546	238	301	226	324	221	234	393	273	250	206	132	413	827	696
47.5546	0	539	233	304	216	330	230	226	384	272	240	204	131	406	821	690
47.6774	0	525	232	298	208	314	221	223	377	270	234	200	132	399	810	678
47.8003	0	534	234	300	211	317	222	226	379	272	239	202	132	400	809	675
47.9232	0	542	235	300	218	317	222	228	385	273	242	203	133	403	813	680
48.0461	0	545	240	302	226	324	224	233	391	275	249	206	133	409	817	684
48.169	0	533	233	304	212	325	230	226	379	272	236	203	132	401	816	684
48.2918	0	535	229	297	207	314	222	223	376	270	234	200	132	398	816	684
48.4147	0	540	230	299	209	316	221	227	379	271	238	203	132	398	816	683
48.5376	0	540	233	300	214	316	221	228	381	274	240	202	133	401	815	681
48.6605	0	537	236	303	221	324	225	231	387	275	248	205	133	406	815	681
48.7834	0	537	229	301	207	318	227	222	375	272	234	201	132	398	812	677
48.9062	0	539	227	296	205	311	221	223	374	271	234	201	132	396	811	678
49.0291	0	536	228	299	207	315	222	225	377	272	235	200	132	398	812	681
49.152	0	534	231	299	215	314	220	225	381	273	241	201	133	400	814	680
49.2749	0	536	234	303	219	327	228	230	385	275	246	205	133	402	813	679
49.3978	0	539	225	299	204	313	225	221	372	270	231	199	132	392	809	677
49.5206	0	531	227	297	204	311	221	222	374	271	233	200	132	392	810	678
49.6435	0	530	227	297	207	313	221	224	376	272	236	200	131	394	808	675
49.7664	0	531	230	298	216	314	221	227	382	273	241	202	134	397	806	676
49.8893	0	545	232	303	215	326	229	228	382	274	242	204	133	398	804	675
50.0122	0	530	224	297	202	311	221	220	372	271	230	200	133	390	799	669
50.135	0	529	226	297	204	312	221	221	375	272	234	200	133	391	796	669
50.2579	0	526	227	297	208	313	219	226	377	272	237	199	135	393	793	670
50.3808	0	543	231	298	216	315	221	229	383	276	244	203	135	396	793	674
50.5037	0	534	230	303	213	325	229	225	382	275	239	203	134	395	792	675
50.6266	0	525	223	297	202	308	221	219	372	272	230	200	134	386	785	673
50.7494	0	525	227	298	204	313	220	223	375	273	234	200	134	388	785	675
50.8723	0	530	227	298	210	312	220	225	379	274	237	200	135	391	785	673
50.9952	0	533	233	300	218	316	223	230	385	278	244	204	137	395	785	674
51.1181	0	523	227	303	206	323	231	224	376	275	236	201	136	388	780	671
51.241	0	521	222	298	199	308	220	221	371	273	230	199	136	384	778	669
51.3638	0	525	223	298	202	311	221	224	373	274	233	199	137	385	774	671
51.4867	0	525	225	298	207	311	220	224	377	275	236	199	138	386	773	674
51.6096	0	526	230	300	214	316	223	229	384	278	242	203	139	389	772	673
51.7325	0	522	224	301	202	316	228	222	373	274	230	200	138	382	767	666
51.8554	0	520	218	295	196	304	220	219	368	273	227	197	139	379	761	659
51.9782	0	519	220	295	198	308	219	222	372	274	231	199	138	380	758	659
52.1011	0	518	223	296	204	309	220	226	376	276	234	199	141	382	756	658
52.224	0	523	228	298	213	313	222	231	382	278	242	204	141	386	757	659
52.3469	0	519	224	299	201	317	229	222	372	275	230	200	139	380	754	653
52.4698	0	509	225	293	196	303	219	217	368	273	226	198	139	377	753	647
52.5926	0	513	223	294	198	307	219	220	372	274	230	198	139	379	757	648
52.7155	0	523	225	295	205	307	218	223	376	275	234	199	140	380	756	647
52.8384	0	521	228	296	213	312	219	229	382	277	241	203	141	385	755	649
52.9613	0	519	224	300	205	321	229	223	375	275	233	200	140	381	751	647
53.0842	0	512	219	293	197	302	219	220	369	273	227	198	140	377	750	647
53.207	0	520	220	294	199	307	218	223	372	275	232	197	140	379	750	650
53.3299	0	516	223	295	205	307	218	225	377	277	236	200	142	380	750	648
53.4528	0	523	229	297	215	310	219	230	384	279	244	204	142	385	752	650
53.5757	0	520	228	301	210	322	229	227	379	279	239	205	142	382	751	649
53.6986	0	522	222	295	199	303	219	221	371	274	230	199	141	378	750	647
53.8214	0	517	224	296	202	307	219	225	374	276	233	200	141	382	750	650
53.9443	0	524	226	297	208	308	219	227	379	276	237	201	142	383	752	652
54.0672	0	530	232	298	217	312	220	232	386	281	246	205	143	389	755	656
54.1901	0	532	232	303	212	323	230	230	382	279	240	204	143	386	755	655
54.313	0	518	226	296	200	303	220	221	372	275	230	201	142	380	753	652
54.4358	0	518	225	297	203	308	220	225	376	276	234	200	142	384	756	652
54.5587	0	528	227	297	207	309	218	230	379	278	238	200	142	385	755	653
54.6816	0	538	232	299	217	311	221	235	386	280	245	205	144	389	756	656
54.8045	0	534	232	303	214	323	231	231	383	281	241	206	144	389	756	657
54.9274	0	519	224	295	200	303	221	222	371	275	228	199	142	382	753	654
55.0502	0	523	227	297	202	304	220	227	374	276	233	200	142	384	757	659
55.1731	0	527	228	297	207	307	220	229	377	278	236	201	143	385	761	659
55.296	0	529	233	299	214	309	221	234	385	279	243	204	143	389	761	659
55.4189	0	521	235	304	215	321	231	231	384	280	242	206	142	390	762	657
55.5418	0	518	226	297	199	302	222	222	370	275	228	199	141	382	761	654
55.6646	0	522	227	296	201	304	220	224	373	274	233	201	140	383	762	655
55.7875	0	522	229	298	207	306	220	225	377	276	235	200	142	386	762	657
55.9104	0	519	234	298	215	308	221	232	384	278	243	204	142	389	761	656
56.0333	0	526	243	300	217	324	230	234	387	279	247	205	143	393	758	652
56.1562	0	529	238	298	202	303	223	222	372	273	229	201	141	384	754	642
56.279	0	527	233	296	203	306	219	224	375	274	233	202	141	384	760	649
56.4019	0	527	234	296	207	308	218	228	378	276	237	201	143	384	764	650
56.5248	0	534	242	298	218	310	220	234	388	279	245	206	142	394	789	670
56.6477	0	546	248	303	222	325	231	235	391	280	251	209	140	403	806	671
56.7706	0	535	239	299	206	306	222	223	377	274	232	203	140	391	802	666
56.8934	0	535	239	298	208	308	222	227	379	277	238	202	140	393	800	663
57.0163	0	538	241	299	214	309	221	229	384	277	241	203	141	394	799	664
57.1392	0	554	246	301	222	312	223	237	391	280	250	207	143	400	793	664
57.2621	0	552	246	306	223	326	233	236	391	281	250	209	143	400	791	660
57.385	0	542	241	300	207	308	223	227	377	276	233	204	143	392	786	657
57.5078	0	540	244	300	208	312	221	228	387	276	238	206	142	393	787	655
57.6307	0	557	244	300	214	314	220	231	388	277	241	205	143	396	790	655
57.7536	0	553	249	301	223	316	222	237	394	280	249	209	143	401	796	661
57.8765	0	552	249	306	222	330	232	234	391	280	244	210	143	401	794	659
57.9994	0	546	239	298	205	308	222	226	378	277	233	204	142	393	791	658
58.1222	0	557	241	300	209	312	221	230	382	277	238	205	143	395	790	660
58.2451	0	551	242	302	215	313	221	231	385	279	242	206	141	398	795	664
58.368	0	553	247	302	223	315	223	237	392	281	250	210	143	403	797	666
58.4909	0	554	246	307	218	326	233	233	388	281	245	210	143	400	796	662
58.6138	11	551	238	300	207	308	222	228	379	278	235	206	143	395	793	661
58.7366	0	551	239	302	209	312	223	231	383	279	239	206	143	398	793	662
58.8595	0	551	244	303	214	314	222	235	386	280	242	206	144	400	793	667
58.9824	0	557	248	305	223	316	225	239	394	283	251	211	144	405	793	668
59.1053	0	559	245	309	216	327	234	234	386	281	243	210	145	400	791	665
59.2282	0	553	240	302	206	308	223	229	380	278	236	207	144	399	789	666
59.351	0	552	242	304	211	314	224	233	384	280	242	207	145	400	790	667
59.4739	0	560	247	303	218	314	224	236	389	281	245	208	144	402	790	667
59.5968	0	557	254	304	226	319	225	240	397	284	252	212	146	408	792	666
59.7197	0	556	253	310	217	326	233	232	387	281	242	209	144	402	793	660
59.8426	0	552	247	304	211	311	223	230	383	279	239	207	144	401	790	658
59.9654	0	562	248	306	213	316	224	234	385	280	243	207	145	403	790	660
60.0883	0	559	250	305	221	316	223	237	390	280	247	209	145	405	792	664
60.2112	0	567	254	308	228	325	228	241	398	283	255	213	144	411	797	668
60.3341	0	558	247	308	215	321	230	232	385	280	240	208	145	403	796	666
60.457	0	563	246	304	212	312	223	233	384	280	240	209	144	400	796	669
60.5798	0	562	247	305	213	316	223	234	387	280	242	208	145	403	797	670
60.7027	0	564	249	307	220	316	223	238	392	282	246	210	144	405	797	670
60.8256	0	565	252	310	225	329	232	241	396	285	252	212	145	407	799	673
60.9485	0	559	243	305	209	312	226	228	381	279	234	206	143	397	799	673
61.0714	0	559	244	304	209	312	223	230	382	279	238	208	144	399	800	670
61.1942	0	554	245	304	210	314	222	232	387	280	240	207	143	400	800	667
61.3171	0	562	247	305	219	314	221	238	392	281	246	208	145	402	797	666
61.44	0	566	247	309	218	326	232	237	393	282	245	210	144	402	799	671
61.5629	0	554	238	301	204	307	223	225	378	278	231	204	143	394	794	669
61.6858	0	549	238	300	204	308	222	226	379	278	233	205	143	393	794	669
61.8086	0	553	240	299	206	310	220	229	380	278	236	205	144	395	795	668
61.9315	0	562	243	301	214	311	221	233	387	280	242	206	144	398	795	668
62.0544	0	557	242	305	210	323	229	231	385	280	239	208	144	398	796	670
62.1773	0	547	234	299	200	303	222	222	372	275	227	202	143	390	790	667
62.3002	0	548	235	298	200	305	220	224	376	277	231	204	143	390	792	674
62.423	0	559	238	297	202	307	218	226	379	277	232	202	143	391	798	681
62.5459	0	557	243	299	210	309	220	229	386	279	238	206	142	395	814	688
62.6688	0	557	246	303	210	318	228	226	383	279	236	207	141	395	820	690
62.7917	0	546	240	295	197	302	219	218	375	275	225	203	139	390	823	691
62.9146	0	556	243	294	198	304	219	219	379	273	227	204	136	391	833	694
63.0374	0	558	244	294	200	306	215	218	383	273	229	204	136	395	838	695
63.1603	0	561	246	295	209	307	215	222	390	274	235	205	136	395	834	691
63.2832	0	560	243	301	208	319	224	222	387	274	234	206	137	397	830	687
63.4061	0	556	233	294	193	301	217	214	375	270	223	201	136	389	823	681
63.529	0	554	232	292	195	303	215	216	375	270	225	202	136	389	820	680
63.6518	0	551	232	291	197	302	215	219	375	271	228	202	136	391	821	682
63.7747	0	558	235	293	204	304	216	222	381	272	232	203	135	395	825	687
63.8976	0	555	235	296	203	315	223	221	382	272	233	206	134	402	833	693
64.0205	0	543	226	289	189	298	217	210	369	265	218	200	132	399	832	694
64.1434	0	536	223	286	189	296	216	211	370	266	219	198	132	400	830	691
64.2662	0	537	222	286	191	299	214	213	370	266	222	196	131	402	829	693
64.3891	0	532	224	286	198	300	214	217	373	267	225	196	132	406	833	695
64.512	0	537	228	289	205	308	218	219	378	268	227	195	131	413	834	697
64.6349	0	524	220	287	190	301	219	211	367	265	220	196	129	396	832	697
64.7578	0	529	218	284	186	295	213	210	366	264	219	195	130	393	828	696
64.8806	0	521	217	282	190	297	213	213	367	264	220	194	129	396	828	696
65.0035	0	525	219	283	195	298	212	215	370	265	226	196	130	396	823	693
65.1264	0	526	223	286	204	301	215	219	376	266	232	198	131	398	822	691
65.2493	0	528	221	289	200	310	223	218	373	267	229	199	130	396	821	691
65.3722	0	518	215	283	189	294	215	210	363	264	219	194	130	389	817	689
65.495	0	511	217	283	191	296	213	212	366	264	222	194	130	388	817	689
65.6179	0	518	218	283	193	297	211	216	368	266	225	194	130	390	816	688
65.7408	0	523	223	285	203	300	214	219	374	267	232	197	132	391	816	689
65.8637	0	526	229	288	208	310	218	223	379	271	237	201	132	395	815	685
65.9866	0	511	221	287	195	301	219	213	367	266	224	197	131	387	811	678
66.1094	0	516	220	284	193	297	214	215	366	266	224	196	131	388	810	676
66.2323	0	521	221	284	195	300	213	216	368	267	226	195	133	390	808	675
66.3552	0	521	223	285	202	301	213	219	373	269	230	199	132	391	810	676
66.4781	0	518	229	287	210	305	215	222	379	271	237	202	133	397	813	676
66.601	0	524	226	290	202	312	223	218	372	270	231	201	133	392	811	674
66.7238	0	524	221	285	193	298	213	215	366	267	226	198	133	388	806	671
66.8467	0	523	223	286	197	302	214	217	369	270	228	198	134	390	806	674
66.9696	0	522	227	286	203	301	213	218	373	270	231	199	135	391	807	672
67.0925	0	521	230	288	210	305	215	224	379	272	238	203	135	394	807	673
67.2154	0	537	234	294	213	319	223	228	384	274	243	205	136	397	808	673
67.3382	0	524	225	289	198	302	218	216	369	270	225	199	135	388	807	670
67.4611	0	522	224	287	195	298	213	215	368	270	226	199	135	391	805	669
67.584	0	521	225	289	199	301	215	220	371	271	230	199	135	391	804	668
67.7069	0	536	228	289	207	302	214	223	375	273	235	203	137	394	802	666
67.8298	0	533	233	292	214	307	216	228	382	275	243	206	137	400	803	667
67.9526	0	528	230	295	205	317	226	223	375	274	235	204	137	395	801	664
68.0755	0	519	225	288	196	297	215	217	367	270	226	200	136	390	799	665
68.1984	0	534	226	289	198	303	216	219	370	271	230	201	137	392	800	667
68.3213	0	528	227	289	204	302	214	220	373	272	231	201	136	393	801	668
68.4442	0	530	231	292	211	304	216	224	380	275	239	204	138	397	800	666
68.567	0	535	235	294	214	319	223	230	383	277	245	209	138	402	799	664
68.6899	0	530	228	292	199	303	219	219	370	272	228	202	137	393	797	661
68.8128	0	527	228	289	200	301	216	219	371	271	229	202	137	393	798	663
68.9357	0	527	229	290	203	303	215	221	373	271	232	200	137	395	798	663
69.0586	0	530	233	291	210	304	215	224	379	274	238	204	137	398	797	663
69.1814	0	540	238	294	219	308	217	229	387	277	247	207	139	403	799	666
69.3043	0	535	238	298	213	320	227	226	382	277	240	207	138	401	800	664
69.4272	0	527	232	292	202	301	217	220	373	273	231	202	137	396	798	661
69.5501	0	535	232	294	204	305	217	225	375	273	235	201	138	398	799	665
69.673	0	537	234	294	209	306	216	225	378	275	237	202	138	397	797	667
69.7958	0	539	238	295	218	308	217	230	386	277	244	207	139	402	797	667
69.9187	0	539	241	300	219	322	226	233	387	279	248	209	140	404	799	670
70.0416	0	539	233	294	203	305	218	222	374	273	232	203	138	394	796	668
70.1645	0	535	233	295	205	306	217	224	378	274	236	204	139	397	796	668
70.2874	0	540	235	295	208	307	216	226	380	274	237	204	139	398	795	668
70.4102	0	541	240	297	216	308	217	230	386	278	245	207	140	402	792	666
70.5331	0	550	241	301	219	321	226	233	389	279	248	209	141	404	789	665
70.656	0	536	232	295	202	304	220	221	374	273	230	203	139	394	782	662
70.7789	0	538	233	294	203	303	217	223	376	274	234	202	140	396	778	662
70.9018	0	538	235	295	205	305	217	226	378	275	236	203	139	395	776	663
71.0246	0	545	238	296	214	306	217	228	383	277	241	205	140	398	777	667
71.1475	0	542	241	300	219	320	224	231	388	279	248	208	141	401	785	671
71.2704	0	537	232	295	201	305	222	219	373	273	229	201	140	392	781	663
71.3933	0	536	230	293	200	300	216	221	373	272	230	202	139	390	779	663
71.5162	0	540	231	293	203	302	217	224	374	273	234	200	139	391	779	664
71.639	0	540	234	292	208	304	215	225	379	275	236	202	139	393	779	663
71.7619	0	536	238	297	216	310	219	229	386	277	243	205	141	397	779	661
71.8848	0	536	231	296	202	308	224	220	374	272	230	200	138	389	774	656
72.0077	0	536	227	291	197	298	215	220	370	270	229	199	138	386	771	657
72.1306	0	534	228	292	199	300	216	219	372	271	231	200	138	386	770	658
72.2534	0	529	229	291	203	302	213	223	375	272	233	199	138	388	771	658
72.3763	0	537	233	293	213	303	215	226	382	274	240	202	139	392	774	660
72.4992	0	541	231	296	207	313	224	224	378	273	235	203	138	390	773	658
72.6221	0	530	223	289	198	294	215	216	369	269	225	197	137	385	770	655
72.745	0	527	227	290	199	298	215	218	370	269	229	198	138	385	769	654
72.8678	0	529	228	289	201	299	214	221	372	270	232	197	138	387	770	656
72.9907	0	539	231	291	210	301	214	225	379	272	238	201	139	390	772	656
73.1136	0	535	233	296	213	314	224	226	383	274	243	204	139	393	772	658
73.2365	0	524	225	292	199	298	217	217	369	269	226	198	138	384	769	654
73.3594	0	519	225	290	199	298	215	219	370	269	231	199	137	384	772	659
73.4822	0	531	227	292	202	297	214	219	372	269	232	197	136	387	779	661
73.6051	0	528	230	291	209	300	214	222	379	271	237	199	137	389	779	659
73.728	0	531	233	296	213	312	221	229	383	272	242	202	138	392	781	660
73.8509	0	521	226	291	199	299	218	219	369	268	229	198	137	384	779	658
73.9738	0	534	226	290	199	296	213	219	370	269	232	198	137	384	779	657
74.0966	0	527	227	292	202	298	214	221	372	269	230	197	137	386	775	656
74.2195	0	529	230	292	208	299	214	222	377	272	237	199	137	389	774	656
74.3424	0	527	233	295	212	310	221	228	381	272	244	204	138	391	774	656
74.4653	0	527	226	292	199	299	219	217	368	268	227	197	137	383	771	654
74.5882	0	524	224	289	197	294	213	216	368	268	228	197	137	383	770	654
74.711	0	524	226	291	199	296	213	219	370	268	230	196	138	383	770	654
74.8339	0	526	228	290	206	295	213	220	375	269	234	197	138	386	769	654
74.9568	0	534	232	293	211	305	218	225	380	272	240	200	138	389	770	655
75.0797	0	524	224	293	198	301	220	214	368	268	226	198	137	382	766	650
75.2026	0	517	222	286	194	289	213	213	364	265	224	195	137	379	763	649
75.3254	0	518	222	288	195	292	213	216	365	265	227	195	136	379	760	649
75.4483	0	523	222	288	199	292	212	217	368	267	229	195	137	381	757	650
75.5712	0	525	227	289	206	295	212	220	374	269	236	198	138	385	760	651
75.6941	0	519	225	293	200	302	221	217	368	268	230	197	137	381	758	649
75.817	0	518	218	287	189	287	212	211	360	263	220	193	135	375	755	646
75.9398	0	519	218	286	191	288	212	211	361	264	223	193	136	375	756	646
76.0627	0	516	219	286	192	288	210	213	363	264	225	192	135	377	753	645
76.1856	0	514	222	287	201	290	211	215	369	266	231	195	137	379	756	648
76.3085	0	522	224	290	204	302	217	219	371	267	234	197	137	382	755	647
76.4314	0	507	217	286	189	288	213	209	358	262	219	191	136	374	751	645
76.5542	0	509	216	284	189	287	210	209	358	262	220	191	135	374	750	642
76.6771	0	506	216	284	190	286	210	212	360	262	224	192	136	375	750	642
76.8	0	516	219	285	197	288	209	213	364	263	229	193	136	377	752	642
76.9229	0	511	224	287	204	293	210	218	372	265	235	196	137	381	754	644
77.0458	0	512	220	289	197	301	219	214	364	263	227	194	136	377	751	639
77.1686	0	504	214	283	189	283	208	209	358	261	221	190	136	373	749	639
77.2915	0	512	216	283	190	287	209	212	359	261	222	190	136	376	748	639
77.4144	0	504	217	283	194	287	209	212	362	262	226	192	137	376	747	639
77.5373	0	511	220	285	201	290	209	216	368	264	231	194	137	379	748	638
77.6602	0	510	220	289	199	299	217	215	367	265	230	196	136	380	748	639
77.783	0	509	214	283	188	284	210	209	356	259	220	191	136	373	745	638
77.9059	0	499	215	284	189	287	209	210	358	260	222	191	136	373	746	641
78.0288	0	504	216	283	191	287	206	212	359	261	225	192	135	375	752	641
78.1517	0	507	220	284	199	289	208	215	366	263	230	194	136	378	760	644
78.2746	0	513	221	289	200	300	216	217	368	264	232	196	136	381	761	642
78.3974	0	499	213	281	188	284	210	207	355	259	217	191	135	372	756	637
78.5203	0	494	213	281	186	284	208	207	356	259	220	190	135	373	757	637
78.6432	0	501	214	282	188	285	206	209	358	259	224	190	134	373	758	638
78.7661	0	508	216	282	195	285	207	212	362	261	227	192	135	375	760	640
78.889	0	504	220	285	202	293	211	216	369	263	233	195	137	380	760	642
79.0118	0	495	213	285	189	288	214	207	356	259	219	191	134	373	757	638
79.1347	0	498	211	280	185	280	207	206	353	256	217	189	134	371	757	637
79.2576	0	501	212	281	186	283	207	208	354	257	219	188	134	373	758	636
79.3805	0	496	214	280	191	283	206	210	358	258	224	190	134	374	761	638
79.5034	0	496	217	282	198	287	207	213	365	261	231	193	134	377	765	638
79.6262	0	501	218	286	197	297	216	213	364	261	229	194	135	378	762	635
79.7491	0	499	212	280	186	281	207	206	352	256	218	189	134	371	757	631
79.872	0	497	211	280	187	284	207	208	355	257	220	188	133	373	756	631
79.9949	0	491	213	279	190	284	205	210	356	258	223	189	134	374	755	631
80.1178	0	500	216	282	198	285	207	212	362	260	229	191	135	376	756	632
80.2406	0	505	220	285	202	294	212	218	368	263	235	195	135	381	763	637
80.3635	0	498	214	282	189	286	211	208	356	259	221	190	135	374	762	639
80.4864	0	489	214	280	189	282	207	208	355	257	221	190	134	375	765	636
80.6093	0	497	218	280	190	286	207	211	358	258	224	189	134	376	764	631
80.7322	0	507	222	279	198	286	207	212	362	259	229	192	134	378	767	633
80.855	0	505	228	281	204	292	208	215	370	261	234	195	133	384	772	635
80.9779	0	499	222	283	195	295	215	210	361	258	225	192	132	379	772	633
81.1008	0	500	218	278	189	282	207	206	355	256	220	189	131	377	769	632
81.2237	0	506	219	279	191	286	207	209	356	256	223	189	132	379	770	632
81.3466	0	507	221	279	197	286	206	211	361	258	227	191	133	378	767	630
81.4694	0	504	225	281	205	290	207	215	367	260	233	193	133	382	769	629
81.5923	0	508	226	284	202	300	217	215	365	260	231	195	134	382	770	634
81.7152	0	505	217	280	188	282	208	206	353	256	219	189	132	373	768	632
81.8381	0	504	217	278	189	284	207	207	354	256	221	190	132	374	770	635
81.961	0	496	218	279	192	284	205	209	357	256	222	190	133	377	768	631
82.0838	0	506	220	280	200	285	205	212	361	258	229	191	133	379	769	630
82.2067	0	513	225	282	207	293	208	217	368	261	235	195	133	385	772	633
82.3296	0	505	220	283	193	294	214	209	357	256	223	192	132	379	776	636
82.4525	0	495	215	277	188	280	206	203	353	254	218	189	129	377	782	640
82.5754	0	501	218	277	188	283	205	206	353	254	219	190	130	379	786	646
82.6982	0	508	221	276	194	283	204	205	357	255	222	190	129	383	790	648
82.8211	0	510	223	279	202	286	205	210	362	256	228	192	129	385	793	651
82.944	0	504	224	282	202	297	212	212	365	256	230	193	128	388	794	653
83.0669	0	500	215	278	187	283	207	203	352	252	216	187	128	377	788	647
83.1898	0	504	214	275	188	282	205	205	351	252	218	187	128	376	784	643
83.3126	0	500	215	277	191	281	204	206	352	254	218	186	129	376	782	644
83.4355	0	494	218	276	197	283	204	208	358	255	225	189	130	376	780	642
83.5584	0	504	221	280	203	288	206	214	363	257	231	192	131	380	781	642
83.6813	0	506	220	282	197	295	213	208	358	256	224	190	131	378	780	638
83.8042	0	500	215	277	189	280	205	205	351	253	218	188	130	373	779	636
83.927	0	493	215	278	189	282	206	205	353	254	219	188	130	375	777	633
84.0499	0	500	217	276	195	281	204	206	355	255	223	188	131	377	775	633
84.1728	0	510	221	279	201	286	205	212	360	257	228	191	132	380	775	633
84.2957	0	508	223	282	203	297	213	211	363	259	231	194	131	382	777	637
84.4186	0	494	216	277	189	283	207	203	351	254	218	188	131	375	777	636
84.5414	0	499	215	275	188	280	205	205	352	253	218	188	131	375	778	639
84.6643	0	505	215	276	191	281	204	206	353	254	220	187	130	376	778	637
84.7872	0	505	218	276	197	284	204	208	357	256	225	189	131	377	775	635
84.9101	0	501	221	279	202	290	206	213	363	259	230	192	133	381	776	636
85.033	0	503	217	281	192	293	214	206	354	255	221	190	131	376	775	635
85.1558	0	501	209	273	185	278	205	202	347	252	214	186	131	370	771	632
85.2787	0	495	210	276	185	279	205	203	349	253	216	188	130	370	772	638
85.4016	0	487	212	275	190	278	203	203	351	255	220	186	130	373	774	636
85.5245	0	498	217	277	197	283	204	207	357	256	225	189	131	376	776	637
85.6474	0	506	220	280	201	292	209	210	360	259	228	191	131	380	778	638
85.7702	0	497	212	276	186	284	209	200	348	253	214	187	130	372	779	638
85.8931	0	490	209	271	181	275	203	198	346	251	210	183	128	371	780	641
86.016	0	493	210	272	182	277	203	199	347	251	213	185	127	372	785	645
86.1389	0	500	211	272	190	276	202	200	350	251	218	185	127	375	788	647
86.2618	0	499	213	274	195	281	204	205	355	254	223	187	128	377	786	649
86.3846	0	496	215	277	199	291	208	208	360	255	226	190	129	381	788	650
86.5075	0	490	207	275	184	282	208	200	347	250	213	186	127	372	784	646
86.6304	0	492	204	270	181	275	203	198	345	249	211	183	126	368	783	646
86.7533	0	487	204	271	182	276	203	199	345	250	211	182	127	370	782	646
86.8762	0	484	206	272	188	276	202	199	349	252	217	185	127	371	781	645
86.999	0	488	209	274	194	279	204	206	354	255	223	186	129	371	781	642
87.1219	0	499	212	277	198	290	208	208	359	256	227	190	129	373	780	641
87.2448	0	486	205	274	184	279	207	198	346	251	212	184	128	367	777	636
87.3677	0	483	206	271	183	274	203	199	347	250	213	184	128	368	776	633
87.4906	0	480	207	272	185	275	202	199	348	251	214	184	128	369	774	632
87.6134	0	494	208	272	190	278	201	203	352	255	220	185	129	369	773	630
87.7363	0	492	210	273	196	282	204	208	357	256	225	189	130	374	775	633
87.8592	0	488	212	277	193	290	211	204	354	256	222	189	131	372	772	627
87.9821	0	482	209	271	182	273	203	197	345	251	213	185	130	368	770	624
88.105	0	498	212	271	185	276	202	196	349	251	214	185	128	369	773	625
88.2278	0	492	210	270	187	276	201	199	350	252	216	185	128	372	775	631
88.3507	0	492	215	273	195	279	202	202	355	254	221	187	129	375	775	631
88.4736	0	493	217	275	201	284	204	208	360	256	227	190	129	378	777	632
88.5965	0	500	210	275	191	289	211	200	352	254	218	188	128	374	775	631
88.7194	0	486	203	270	182	272	203	196	345	251	211	184	129	367	773	631
88.8422	0	483	203	269	181	275	203	196	345	252	212	184	128	369	773	632
88.9651	0	480	206	270	185	271	200	196	348	252	216	184	128	371	773	633
89.088	0	496	207	272	192	278	202	202	354	254	220	187	128	374	776	634
89.2109	0	492	212	273	197	283	203	205	358	255	224	189	128	379	779	638
89.3338	0	484	207	274	187	284	211	199	350	253	216	186	128	373	778	636
89.4566	0	478	202	267	179	271	203	194	344	249	209	183	126	369	780	636
89.5795	0	494	204	266	179	272	202	193	346	248	208	182	125	374	790	643
89.7024	0	487	207	266	183	272	200	192	350	248	210	180	124	379	800	655
89.8253	0	488	210	268	190	275	200	195	355	250	212	179	123	386	805	660
89.9482	0	489	214	269	197	280	202	201	360	252	216	182	124	390	805	661
90.071	0	496	211	272	187	284	208	194	352	248	212	183	122	381	805	660
90.1939	0	483	206	265	177	270	200	189	346	245	207	181	122	374	800	658
90.3168	0	486	206	266	179	271	201	191	347	245	209	181	121	375	800	655
90.4397	0	482	207	265	184	270	199	192	349	246	213	180	122	376	798	654
90.5626	0	496	211	267	189	275	201	197	353	248	218	184	123	376	794	649
90.6854	0	495	213	270	196	279	201	200	357	251	223	185	124	379	794	649
90.8083	0	488	208	271	189	284	209	193	351	249	215	184	124	374	795	651
90.9312	0	478	200	264	178	269	200	192	345	246	209	181	123	370	795	652
91.0541	0	491	201	265	180	271	200	191	347	246	210	182	122	371	795	652
91.177	0	484	202	266	184	271	198	193	348	248	213	182	123	374	796	654
91.2998	0	486	206	267	190	275	199	196	353	249	218	184	123	376	798	655
91.4227	0	484	208	272	194	285	206	199	355	251	222	186	124	377	798	656
91.5456	0	490	198	266	179	271	202	191	343	245	207	180	123	369	795	652
91.6685	0	479	198	264	177	270	200	190	343	246	206	181	122	369	793	652
91.7914	0	478	199	265	181	269	199	189	344	246	208	180	122	370	792	650
91.9142	0	476	202	266	185	271	200	194	347	247	214	181	123	372	793	652
92.0371	0	494	206	269	192	275	199	199	353	249	217	182	124	377	793	652
92.16	0	485	205	272	190	284	207	196	351	250	213	183	124	378	793	651
92.2829	0	474	195	264	176	268	200	188	340	244	204	179	121	366	790	648
92.4058	0	467	194	262	175	266	198	189	340	244	205	179	122	365	788	649
92.5286	0	481	194	262	177	266	198	189	341	245	206	179	122	367	787	648
92.6515	0	475	198	264	184	269	198	193	345	247	212	181	123	368	787	646
92.7744	0	479	203	266	189	274	199	196	349	249	214	181	124	374	788	647
92.8973	0	472	200	268	184	280	207	194	345	247	212	183	122	371	787	645
93.0202	0	481	193	261	173	265	199	187	337	243	203	178	122	361	782	642
93.143	0	471	192	261	177	264	198	186	338	243	202	177	121	364	782	643
93.2659	0	469	194	260	178	265	197	188	341	243	207	179	122	364	782	643
93.3888	0	469	196	263	184	269	197	193	345	246	213	180	123	366	784	642
93.5117	0	480	201	264	191	273	198	196	349	248	218	184	124	369	783	642
93.6346	0	479	201	269	188	283	206	195	347	248	215	185	125	369	782	641
93.7574	0	467	192	262	175	266	199	188	338	245	204	179	123	360	776	635
93.8803	0	464	192	262	176	266	198	189	339	245	206	179	123	362	775	635
94.0032	0	472	193	262	180	265	196	189	341	245	208	179	124	363	775	635
94.1261	0	473	196	264	186	268	198	193	346	248	214	182	124	366	775	636
94.249	0	477	201	267	191	273	199	199	351	250	219	184	125	369	775	634
94.3718	1	470	198	269	186	280	207	195	347	248	213	183	126	367	773	632
94.4947	0	473	193	263	177	266	198	189	340	246	206	181	124	361	771	631
94.6176	0	473	193	265	178	270	198	190	342	246	206	180	126	362	767	631
94.7405	0	472	194	265	182	268	197	192	344	248	210	181	126	363	762	630
94.8634	0	476	198	265	188	273	198	198	349	251	216	184	127	366	757	630
94.9862	0	485	202	269	194	277	199	201	354	254	222	186	128	370	757	632
95.1091	0	478	198	271	186	283	208	195	347	252	214	185	128	365	758	634
95.232	0	468	191	264	175	266	200	190	339	248	205	181	127	359	760	637
95.3549	0	470	192	264	177	269	199	192	341	248	207	181	126	363	761	636
95.4778	0	474	192	265	180	269	198	193	342	249	210	182	127	363	762	634
95.6006	0	477	197	267	187	271	199	195	348	252	216	184	127	366	765	634
95.7235	0	477	203	270	192	275	201	201	352	254	220	187	128	370	769	637
95.8464	0	477	197	272	186	283	208	196	346	252	213	185	128	368	770	637
95.9693	0	473	191	264	175	265	200	192	338	248	204	180	127	361	767	633
96.0922	0	471	193	264	175	267	199	190	338	248	205	181	126	362	764	632
96.215	0	471	192	264	180	265	197	190	341	249	209	180	126	362	763	631
96.3379	0	474	196	266	183	270	199	196	346	250	215	183	127	365	762	630
96.4608	0	476	200	268	189	274	200	198	350	253	218	186	127	368	761	629
96.5837	0	474	193	270	180	276	206	193	342	250	210	184	127	362	759	625
96.7066	0	466	187	263	173	265	199	190	338	247	204	179	126	359	756	625
96.8294	0	474	188	263	175	268	199	193	339	249	206	180	127	361	756	624
96.9523	0	468	191	265	180	266	198	193	341	249	211	181	127	361	755	625
97.0752	0	475	195	267	186	270	199	196	348	251	216	183	128	365	756	625
97.1981	0	477	199	271	192	280	204	199	353	253	221	186	128	369	758	626
97.321	0	477	190	268	178	272	202	193	341	248	208	183	128	361	755	623
97.4438	0	469	188	264	177	266	199	190	340	248	207	180	127	361	753	622
97.5667	0	472	191	265	179	266	200	192	340	249	208	180	127	362	755	623
97.6896	0	473	193	266	184	268	198	194	343	250	215	183	127	364	756	624
97.8125	0	481	197	268	189	272	200	200	350	253	221	186	128	366	756	626
97.9354	0	471	195	271	184	282	208	196	345	252	214	184	128	365	753	624
98.0582	0	465	189	265	176	265	200	192	337	248	207	180	128	360	748	619
98.1811	0	472	190	267	178	267	201	193	339	249	208	181	128	362	749	621
98.304	0	478	191	266	181	267	199	193	341	250	213	181	129	363	748	620
98.4269	0	474	195	268	187	272	199	199	348	252	218	184	129	365	752	623
98.5498	0	472	197	272	189	282	208	198	349	253	219	186	129	367	755	623
98.6726	0	474	190	266	175	268	202	190	338	249	206	180	129	359	752	621
98.7955	0	477	189	264	175	267	199	192	338	248	207	181	127	358	753	622
98.9184	0	475	191	264	177	265	199	192	339	249	208	180	128	360	753	622
99.0413	0	472	194	265	182	268	198	195	344	251	214	183	128	362	754	623
99.1642	0	482	199	268	189	273	201	200	349	253	219	185	128	365	756	626
99.287	0	482	194	270	182	277	207	194	342	250	212	183	129	361	755	623
99.4099	0	475	188	263	173	264	198	188	335	247	204	179	128	355	754	621
99.5328	0	466	188	263	173	265	199	190	337	247	205	180	128	356	752	619
99.6557	0	468	189	265	178	264	198	191	340	248	209	180	128	359	751	619
99.7786	0	484	192	266	184	268	198	196	345	251	215	182	129	361	753	622
99.9014	0	481	197	269	189	274	201	198	349	252	219	185	130	365	754	623
100.024	0	471	191	270	178	276	207	192	340	249	209	183	129	358	752	620
100.147	0	464	187	264	172	262	198	191	335	247	205	179	128	353	751	620
100.27	0	480	187	263	175	264	199	190	336	247	205	179	128	356	751	618
100.393	0	472	189	264	177	265	197	193	340	248	210	180	128	358	753	619
100.516	0	476	195	265	184	270	198	196	345	251	216	183	129	361	754	618
100.639	0	476	199	267	191	274	200	202	352	253	221	186	131	365	757	620
100.762	0	480	195	271	184	280	208	196	344	251	213	183	130	362	757	618
100.884	0	474	189	265	175	265	199	191	337	248	205	180	129	357	754	615
101.007	0	473	190	265	176	268	200	193	339	248	208	182	129	358	752	616
101.13	0	476	193	265	182	266	197	195	342	251	211	182	131	359	750	616
101.253	0	484	196	267	188	271	199	198	348	253	219	185	130	363	752	618
101.376	0	486	201	271	192	281	205	202	352	254	221	186	131	368	753	618
101.499	0	476	193	268	179	272	202	195	341	250	209	184	130	360	750	616
101.622	0	482	192	266	178	268	199	195	342	250	209	181	130	362	749	617
101.745	0	478	192	267	181	269	200	196	343	251	212	183	131	362	750	618
101.868	0	483	196	268	186	271	199	198	348	253	217	185	131	366	749	619
101.99	0	485	200	270	193	275	200	203	354	256	223	188	132	369	750	621
102.113	0	490	197	274	186	283	209	199	348	254	216	186	132	366	749	621
102.236	0	479	191	266	177	268	200	195	341	251	209	183	131	361	746	621
102.359	0	479	194	268	179	271	202	196	342	252	210	184	132	361	744	619
102.482	0	482	196	268	183	268	200	198	345	253	215	184	132	364	743	617
102.605	0	492	200	270	190	272	201	203	350	255	221	187	133	366	743	619
102.728	0	488	203	274	190	284	208	203	352	256	221	189	133	369	746	620
102.851	0	477	194	268	176	268	203	192	340	251	207	183	131	360	742	617
102.973	0	484	193	266	175	266	200	194	340	250	208	183	131	360	741	618
103.096	0	487	196	267	178	267	199	194	340	252	209	182	132	362	740	615
103.219	0	489	198	268	183	269	198	195	345	253	214	186	133	363	750	622
103.342	0	485	201	270	189	273	201	199	349	255	219	187	131	370	766	623
103.465	0	484	196	272	179	278	209	195	341	253	210	185	131	362	764	622
103.588	0	486	190	264	172	263	200	192	333	250	204	182	131	358	761	619
103.711	0	480	191	264	172	264	201	191	335	250	204	181	131	359	762	620
103.834	0	478	193	264	176	264	199	193	337	251	208	182	131	360	763	619
103.956	0	480	197	266	181	268	199	194	343	253	214	184	131	362	762	617
104.079	0	495	199	270	185	276	205	196	344	254	216	187	132	364	762	615
104.202	0	478	189	266	171	264	202	188	333	250	203	181	131	356	758	612
104.325	0	472	187	261	169	259	198	189	331	249	201	179	131	355	756	615
104.448	0	469	186	262	170	262	198	190	333	249	202	180	130	356	756	614
104.571	0	479	190	262	177	263	197	191	337	251	208	182	130	358	759	616
104.694	0	482	194	265	181	266	198	193	341	252	213	184	131	361	764	619
104.817	0	478	193	268	178	273	205	192	340	250	209	185	129	365	781	629
104.94	0	473	187	260	168	261	199	187	333	247	201	181	126	360	790	635
105.062	0	476	189	259	170	261	198	184	334	246	201	181	125	363	798	640
105.185	0	477	190	259	171	260	196	186	338	246	202	180	124	364	801	645
105.308	0	476	192	262	177	263	197	190	341	248	206	178	125	370	801	647
105.431	0	481	196	264	183	267	198	195	345	250	208	177	126	375	802	649
105.554	0	475	194	266	178	274	205	190	340	249	204	178	125	368	797	646
105.677	0	476	189	261	169	260	198	186	333	246	199	180	126	358	791	640
105.8	0	474	188	261	170	263	198	188	335	247	202	179	126	360	790	638
105.923	0	484	190	261	175	262	197	188	337	248	205	180	126	360	787	633
106.045	0	480	195	263	180	265	197	193	341	251	210	182	127	362	784	630
106.168	0	486	196	266	184	275	202	195	345	253	214	184	129	365	780	629
106.291	0	478	189	264	172	265	201	190	336	250	203	181	128	357	775	626
106.414	0	482	188	261	170	263	198	191	335	249	202	180	129	357	773	627
106.537	0	475	188	261	173	264	197	190	337	250	205	180	129	359	771	629
106.66	0	475	192	262	178	264	198	192	340	252	209	183	130	362	772	630
106.783	0	485	198	267	183	268	199	196	346	254	215	184	129	366	772	632
106.906	0	486	193	269	179	277	207	194	341	253	209	184	131	362	771	630
107.028	0	478	188	264	170	263	199	189	334	251	203	181	128	355	767	629
107.151	0	473	189	264	172	264	199	191	336	251	205	181	130	360	770	629
107.274	0	480	191	264	177	263	198	191	338	253	208	182	130	361	769	628
107.397	0	489	197	265	182	268	200	196	343	254	214	185	130	364	769	627
107.52	0	489	199	271	183	278	206	197	345	256	214	187	131	365	769	627
107.643	0	477	189	264	171	264	201	189	334	253	201	182	130	357	765	624
107.766	0	478	187	263	169	261	199	190	334	252	203	181	130	358	764	624
107.889	0	485	189	264	172	261	198	191	336	252	205	181	130	359	763	622
108.012	0	481	192	265	178	264	199	193	339	255	210	183	131	360	762	623
108.134	0	482	196	267	183	269	201	197	344	257	216	186	132	364	764	623
108.257	0	473	192	270	174	271	206	191	336	254	206	183	131	358	760	618
108.38	0	483	187	262	167	258	199	187	331	252	201	181	130	353	756	616
108.503	0	473	187	263	168	261	200	188	332	252	202	180	131	355	754	615
108.626	0	474	187	262	173	258	198	188	335	254	206	181	131	356	753	614
108.749	0	474	192	265	180	263	199	194	340	257	212	183	132	358	753	616
108.872	0	482	196	268	184	272	202	198	344	259	216	187	134	362	754	615
108.995	0	473	190	268	172	268	206	189	333	255	203	183	133	353	754	610
109.117	0	468	186	263	166	257	199	187	330	255	199	181	133	352	756	609
109.24	0	470	187	263	167	260	200	188	333	255	201	181	133	353	757	611
109.363	0	476	190	263	173	259	200	189	336	256	206	183	133	356	761	612
109.486	0	478	196	264	180	264	201	192	341	258	212	186	133	360	766	615
109.609	0	480	202	268	186	268	201	198	347	259	216	188	133	365	767	616
109.732	0	481	200	271	182	278	209	195	344	259	213	188	133	363	770	618
109.855	0	477	189	266	169	260	201	186	334	255	202	182	131	357	768	616
109.978	0	475	189	263	170	261	201	188	334	254	201	182	131	359	769	616
110.1	0	472	191	263	172	260	199	188	336	255	205	182	131	359	771	618
110.223	0	482	194	264	179	264	200	194	342	255	210	185	131	363	772	620
110.346	0	478	198	267	185	269	201	197	346	259	215	187	132	365	772	620
110.469	0	483	200	269	190	278	206	198	350	260	219	189	132	370	773	620
110.592	0	473	192	266	174	268	205	190	338	256	205	184	132	360	767	617
110.715	0	478	189	264	172	262	201	190	337	254	205	183	131	359	767	614
110.838	0	469	190	263	174	262	201	190	338	256	206	183	131	360	766	612
110.961	0	469	192	263	180	263	200	192	342	257	211	184	132	362	764	609
111.084	0	479	197	266	185	268	201	197	347	258	216	187	132	366	766	612
111.206	0	487	202	268	191	273	203	202	352	261	223	189	133	368	768	612
111.329	0	484	201	272	188	282	211	200	350	260	217	190	134	369	770	614
111.452	0	468	193	264	175	264	201	192	340	257	206	185	132	361	768	613
111.575	0	475	193	264	177	266	202	193	343	257	208	186	132	363	770	616
111.698	0	479	193	264	181	265	200	195	344	258	211	186	132	364	770	615
111.821	0	481	199	266	187	269	202	198	349	259	217	188	132	367	770	615
111.944	0	478	204	268	194	273	203	203	355	261	222	190	134	371	768	613
112.067	0	488	207	272	199	284	210	206	359	263	228	192	134	375	768	611
112.189	0	486	198	267	183	272	207	197	345	259	212	187	134	366	763	607
112.312	0	480	198	267	181	268	203	197	344	259	211	187	134	366	763	607
112.435	0	475	198	268	183	269	203	199	345	260	214	187	133	366	761	606
112.558	0	477	201	270	190	270	204	201	350	262	219	189	136	370	758	606
112.681	0	493	205	271	197	274	206	207	356	263	226	192	137	374	760	608
112.804	0	489	209	275	204	283	210	211	363	267	232	195	136	379	761	609
112.927	0	481	202	276	190	278	214	201	350	262	218	191	137	372	758	605
113.05	0	473	198	270	184	269	207	200	348	261	216	190	137	369	757	608
113.172	0	488	201	271	187	270	207	200	349	262	217	189	136	371	757	607
113.295	0	482	204	272	192	271	205	202	353	264	222	191	137	374	760	606
113.418	0	487	209	274	198	277	207	207	360	266	227	193	137	377	760	605
113.541	0	486	213	278	204	288	214	212	364	267	232	196	138	380	761	606
113.664	0	487	204	274	189	277	211	200	352	262	216	191	137	371	760	605
113.787	0	483	201	271	185	271	206	200	350	261	216	192	137	371	762	607
113.91	0	482	202	271	186	273	207	201	351	262	218	191	137	373	761	608
114.033	0	486	206	273	194	272	205	204	355	264	224	192	138	377	761	609
114.156	0	495	210	274	201	279	207	210	362	266	230	194	136	381	763	611
114.278	0	490	206	278	196	286	216	204	355	264	223	194	137	377	760	610
114.401	0	480	198	272	183	267	208	200	347	260	213	189	136	372	757	610
114.524	0	480	200	271	185	270	208	200	348	261	218	191	136	372	757	605
114.647	0	482	204	272	187	270	206	201	350	261	219	190	136	374	758	599
114.77	0	481	210	274	195	273	207	202	357	264	224	192	136	378	764	595
114.893	0	475	207	277	191	281	215	199	351	262	219	192	136	374	763	582
115.016	0	473	202	269	179	266	206	194	345	258	210	188	135	369	761	570
115.139	0	466	204	271	181	267	206	193	346	259	210	187	133	373	765	567
115.261	0	468	203	269	184	269	204	195	349	259	215	189	133	374	770	564
115.384	0	468	206	270	192	270	205	198	353	261	220	190	133	377	771	564
115.507	0	477	209	272	196	277	209	203	357	263	225	193	133	379	772	563
115.63	0	462	201	272	183	276	213	193	347	258	211	188	133	370	767	560
115.753	0	458	195	267	173	261	205	188	339	255	204	185	131	364	764	561
115.876	0	455	193	265	173	262	205	189	340	254	207	185	131	364	764	562
115.999	0	459	192	264	176	261	202	191	341	255	209	184	131	366	764	565
116.122	0	455	195	266	183	263	203	193	345	257	215	186	131	368	763	561
116.244	0	456	199	268	187	271	207	196	349	259	219	188	133	372	763	560
116.367	0	454	192	267	175	266	209	189	339	254	206	185	130	364	765	563
116.49	0	454	189	261	169	256	203	185	335	251	201	182	129	360	768	566
116.613	0	451	188	260	170	258	202	183	335	251	203	183	129	361	769	567
116.736	0	444	187	259	174	257	201	185	337	250	205	182	129	363	769	564
116.859	0	453	190	260	178	261	201	189	342	253	212	184	130	364	769	566
116.982	0	459	195	264	184	265	202	194	347	255	216	187	130	367	773	569
117.105	0	450	187	265	174	268	208	187	337	251	206	184	129	360	771	567
117.228	0	436	182	258	165	254	200	183	332	250	199	180	128	355	768	565
117.35	0	442	181	258	167	256	200	186	333	250	201	180	128	356	767	564
117.473	0	449	183	256	170	255	198	184	335	251	204	181	129	359	767	563
117.596	0	450	188	260	176	259	199	187	340	253	209	184	130	361	769	563
117.719	0	444	192	261	180	263	200	191	345	254	214	185	130	364	772	564
117.842	0	443	186	264	176	268	207	188	339	253	208	185	130	359	770	564
117.965	0	448	180	258	165	255	199	184	332	250	200	182	129	354	767	561
118.088	0	442	180	258	167	255	200	184	333	251	201	181	129	356	765	563
118.211	0	439	181	258	171	255	198	186	335	253	205	182	130	358	766	566
118.333	0	437	184	261	177	260	200	191	340	256	211	185	132	359	765	566
118.456	0	452	191	264	182	264	201	196	345	258	216	188	133	362	763	568
118.579	0	444	192	268	178	272	208	191	342	258	211	188	134	360	762	566
118.702	0	438	182	264	168	257	201	187	334	255	203	185	133	355	759	565
118.825	0	436	182	263	168	259	200	189	336	257	204	184	134	357	759	567
118.948	0	446	184	264	171	259	199	190	338	259	208	186	135	358	757	567
119.071	0	449	189	266	177	263	201	194	342	262	213	189	137	360	756	567
119.194	0	451	192	269	183	266	203	198	348	264	218	192	137	367	758	569
119.316	0	446	191	272	180	276	211	196	346	263	215	192	137	366	757	569
119.439	0	448	184	266	169	262	202	189	337	260	204	188	136	361	755	567
119.562	0	448	184	265	168	263	203	190	338	259	204	188	137	362	755	569
119.685	0	445	185	265	170	264	201	193	340	262	209	188	136	364	755	570
119.808	0	445	190	268	178	265	202	195	346	264	215	191	137	367	755	571
119.931	0	458	194	270	183	270	205	200	349	266	219	193	138	371	757	575
120.054	0	454	191	273	177	279	212	195	344	263	213	191	137	369	757	576
120.177	0	446	184	267	168	262	204	190	337	261	205	188	137	363	755	574
120.3	0	448	185	267	169	265	204	192	338	261	206	188	136	364	754	573
120.422	11	448	185	267	173	263	203	193	341	262	211	188	136	365	753	572
120.545	0	453	191	269	180	267	205	195	346	265	215	191	137	368	754	574
120.668	0	456	195	271	185	272	207	200	351	267	221	193	138	373	756	575
120.791	0	454	190	274	176	277	214	195	344	264	212	192	137	368	755	573
120.914	0	447	185	267	168	263	206	190	339	262	204	189	136	363	754	570
121.037	0	452	185	267	169	265	204	190	341	261	205	188	136	365	755	571
121.16	0	450	187	267	174	265	204	191	343	263	211	189	136	366	757	577
121.283	0	459	194	269	180	269	205	196	348	264	216	191	136	369	763	579
121.405	0	460	199	273	187	272	206	200	354	266	220	194	135	373	770	580
121.528	0	453	194	276	178	280	214	194	346	264	214	191	135	368	768	580
121.651	0	452	186	268	169	264	205	190	340	259	205	188	134	363	766	579
121.774	0	459	187	267	170	266	206	191	341	261	208	189	134	363	765	580
121.897	0	451	189	268	174	265	205	191	343	261	210	188	134	366	765	583
122.02	0	452	193	270	181	269	206	194	348	263	215	190	134	369	764	585
122.143	0	462	196	271	186	272	207	199	353	264	220	192	136	372	766	589
122.266	0	465	193	275	181	281	214	197	350	263	216	193	135	370	770	595
122.388	0	453	186	269	170	266	207	190	340	260	205	188	134	362	767	595
122.511	0	447	187	268	170	267	206	190	341	260	206	187	133	364	765	594
122.634	0	453	187	268	172	267	206	194	343	261	210	188	134	365	764	598
122.757	0	462	192	270	179	269	206	196	348	263	216	189	135	369	765	596
122.88	0	464	195	272	185	273	207	200	352	264	220	192	135	371	766	599
123.003	0	455	194	275	182	280	215	197	349	263	216	192	134	371	772	605
123.126	0	455	187	271	171	265	207	191	341	260	207	189	133	365	772	607
123.249	0	463	188	270	171	267	207	193	342	260	208	189	133	367	774	608
123.372	0	461	188	270	175	267	206	194	344	261	211	188	134	368	773	609
123.494	0	453	194	273	180	270	207	196	349	263	217	190	135	370	773	610
123.617	0	460	198	275	187	274	208	202	354	265	222	192	135	373	774	609
123.74	0	473	194	276	179	282	215	198	347	263	215	192	135	371	772	607
123.863	0	464	191	271	172	269	207	192	343	259	210	189	133	365	771	607
123.986	0	462	191	272	173	271	207	193	343	261	211	189	134	367	772	605
124.109	0	462	194	270	179	271	206	195	348	261	214	190	135	369	768	602
124.232	0	479	198	274	185	275	207	199	353	263	219	192	135	372	766	601
124.355	0	474	201	277	189	285	214	203	356	265	222	194	137	376	765	603
124.477	0	467	192	274	175	274	211	195	344	260	209	190	135	368	763	601
124.6	0	462	191	272	174	271	207	196	343	262	211	190	135	368	763	605
124.723	0	476	192	273	177	272	207	197	346	261	212	189	135	370	763	605
124.846	0	468	196	274	181	274	207	200	350	263	218	192	137	370	762	605
124.969	0	473	200	276	189	278	209	205	356	266	223	195	137	375	762	603
125.092	0	466	196	278	180	284	216	200	349	263	216	192	137	371	759	601
125.215	0	469	191	273	172	271	207	197	343	261	211	190	137	367	758	603
125.338	0	469	192	273	175	273	208	196	345	261	212	189	135	370	758	604
125.46	0	468	196	275	179	274	207	198	348	263	216	191	137	370	761	606
125.583	0	467	198	275	187	276	208	204	353	265	222	193	136	374	762	607
125.706	0	477	200	279	186	287	216	202	354	264	221	195	137	375	763	605
125.829	0	467	189	274	173	271	209	193	341	260	207	189	136	366	760	604
125.952	0	465	189	273	172	271	206	195	342	260	209	189	135	367	759	605
126.075	0	465	190	273	173	271	206	197	344	261	210	189	136	367	758	602
126.198	0	471	195	274	180	275	207	199	348	262	217	191	136	369	758	603
126.321	0	472	199	276	185	281	212	201	352	264	220	193	136	373	760	606
126.444	0	463	190	274	173	273	210	192	340	258	208	189	135	365	760	603
126.566	0	462	189	269	169	268	205	192	338	257	206	187	134	363	763	604
126.689	0	463	190	269	172	268	205	190	341	256	205	187	134	364	761	600
126.812	0	468	192	269	175	270	204	193	343	258	211	189	134	365	762	601
126.935	0	468	196	270	181	273	204	198	348	260	217	190	133	368	765	604
127.058	0	475	194	275	181	282	211	198	347	260	216	191	134	368	765	604
127.181	0	460	187	268	168	267	206	190	336	255	204	187	133	359	760	600
127.304	0	463	186	266	167	266	204	189	337	255	204	186	132	358	758	598
127.427	0	459	187	266	168	267	203	191	338	254	205	186	133	359	759	599
127.549	0	468	189	268	176	269	203	193	341	256	211	187	133	363	761	599
127.672	0	464	194	270	182	273	205	196	345	259	215	190	134	364	761	600
127.795	0	462	188	272	173	278	211	192	339	256	208	187	133	359	759	597
127.918	0	455	184	266	166	265	203	190	332	253	202	185	133	355	756	599
128.041	0	462	184	266	168	266	204	191	334	253	202	184	132	358	758	598
128.164	0	456	188	266	171	265	202	192	336	255	207	185	133	359	759	599
128.287	0	459	193	267	177	269	203	193	343	256	213	188	132	362	764	600
128.41	0	468	197	269	184	273	205	199	347	257	217	190	133	367	767	602
128.532	0	468	191	271	174	278	211	193	339	255	208	188	132	361	764	598
128.655	0	454	186	266	168	265	204	190	334	253	202	185	132	356	761	595
128.778	0	452	185	267	168	266	204	191	334	253	204	185	133	357	759	595
128.901	0	457	187	268	173	266	202	193	336	255	209	185	133	359	760	598
129.024	0	462	192	271	179	271	205	199	341	258	215	187	134	361	761	595
129.147	0	462	195	275	184	279	210	200	344	260	217	190	135	364	763	597
129.27	0	449	187	271	171	268	208	193	333	255	204	187	135	356	762	594
129.393	0	453	186	269	170	266	204	194	333	256	205	186	135	356	761	593
129.516	0	457	187	270	170	266	203	197	334	258	208	185	138	354	755	577
129.638	0	445	193	271	179	265	204	204	337	272	208	175	147	370	779	515
129.761	0	437	206	283	190	270	221	214	346	284	214	170	145	401	816	524
129.884	0	437	205	292	187	278	240	209	343	288	210	170	147	392	804	527
130.007	0	446	204	289	180	265	237	206	340	287	212	176	150	364	777	520
130.13	0	449	206	294	179	270	242	208	346	290	214	185	157	363	757	513
130.253	0	447	204	298	185	267	243	210	349	294	222	187	159	368	755	511
130.376	0	454	205	302	196	274	260	216	361	302	225	191	161	373	755	514
130.499	0	471	209	305	198	286	272	218	369	306	225	198	163	377	751	519
130.621	0	459	208	300	182	282	268	209	364	300	214	197	159	372	743	518
130.744	0	455	210	294	173	275	259	202	364	296	209	198	156	376	741	521
130.867	0	462	213	292	173	278	257	201	370	294	209	201	152	379	751	528
130.99	0	476	216	291	177	279	254	200	375	293	212	203	150	385	755	536
131.113	0	479	220	292	184	282	253	203	379	295	211	199	147	396	759	543
131.236	0	482	221	294	189	288	256	206	384	295	220	206	146	393	763	551
131.359	0	471	213	290	176	283	258	197	369	289	206	200	144	382	761	553
131.482	0	482	209	287	167	274	250	192	365	287	202	198	142	377	759	559
131.604	0	473	208	285	169	274	248	193	365	285	202	198	141	378	760	564
131.727	0	474	209	284	172	275	247	194	369	284	205	199	140	380	763	572
131.85	0	474	213	286	180	276	247	197	373	285	212	200	139	385	765	576
131.973	0	484	217	287	185	284	249	201	377	286	216	202	139	387	764	577
132.096	0	475	211	287	173	281	252	192	367	281	203	199	137	375	762	577
132.219	0	468	205	281	167	271	244	189	361	279	199	195	137	370	760	575
132.342	0	469	204	281	168	273	243	191	362	277	200	196	137	368	762	578
132.465	0	473	206	280	172	272	241	192	363	279	204	195	137	370	760	578
132.588	0	474	209	282	179	275	242	194	368	280	210	196	136	372	759	576
132.71	0	472	212	283	185	279	244	199	372	281	215	197	137	372	757	575
132.833	0	469	209	288	179	284	252	195	365	280	207	196	137	367	754	572
132.956	0	464	202	280	167	269	242	189	358	276	198	192	136	359	752	573
133.079	0	463	202	280	168	271	240	188	359	275	200	193	136	357	753	571
133.202	0	460	202	277	169	273	236	192	364	275	200	193	136	359	752	569
133.325	0	466	207	279	178	275	237	194	368	276	208	195	137	363	752	566
133.448	0	472	210	281	184	279	237	197	374	278	213	199	136	365	755	569
133.571	0	472	213	285	189	289	244	199	376	279	216	200	137	369	759	574
133.693	0	459	204	281	172	277	241	191	363	275	201	193	136	358	754	571
133.816	0	461	199	279	169	270	237	190	359	274	201	193	136	355	754	574
133.939	0	457	200	279	171	271	237	190	361	274	201	192	134	359	758	581
134.062	0	460	205	280	177	273	236	191	366	275	207	194	135	361	758	579
134.185	0	460	211	283	183	279	237	198	374	276	213	198	136	364	762	582
134.308	0	473	215	286	190	288	242	201	378	279	218	200	136	369	762	582
134.431	0	458	206	283	174	281	244	191	367	274	203	195	135	361	761	583
134.554	0	457	203	280	171	272	238	189	364	273	199	192	135	359	760	583
134.676	0	455	202	281	172	276	237	192	365	273	204	194	135	360	761	584
134.799	0	463	205	282	180	275	237	195	370	274	210	196	135	363	763	586
134.922	0	460	212	283	186	281	238	200	375	277	216	199	136	367	765	586
135.045	0	464	211	288	186	292	249	200	377	278	214	200	136	366	763	584
135.168	0	453	202	283	172	276	240	191	364	274	202	193	135	358	763	587
135.291	0	457	201	282	173	276	238	193	365	274	205	195	134	357	761	585
135.414	0	451	204	282	175	276	238	192	368	275	206	194	136	361	761	586
135.537	0	458	209	282	182	278	238	195	373	276	213	197	135	364	763	586
135.66	0	460	212	286	183	289	246	196	376	275	213	201	136	368	769	593
135.782	0	456	203	283	170	275	240	188	366	272	201	195	135	362	769	593
135.905	0	449	203	280	172	274	237	187	367	271	202	193	133	362	771	596
136.028	0	446	205	280	173	275	237	189	369	273	203	194	134	362	772	596
136.151	0	457	209	284	181	278	237	193	374	275	211	195	133	366	775	599
136.274	0	463	212	288	184	288	245	195	378	276	213	199	134	366	778	600
136.397	0	445	201	284	168	275	240	186	364	271	199	193	133	357	771	597
136.52	0	440	199	280	167	272	237	185	363	271	198	191	133	357	769	595
136.643	0	446	199	281	170	271	235	187	364	272	202	192	134	357	768	593
136.765	0	452	203	281	176	274	236	190	370	273	208	194	133	360	769	595
136.888	0	447	208	284	183	278	237	193	376	274	213	197	134	364	773	599
137.011	0	445	206	288	180	287	247	192	374	275	211	198	134	365	775	598
137.134	0	440	197	282	167	271	238	185	363	271	198	191	132	354	769	596
137.257	0	443	196	281	166	271	236	184	362	271	199	192	133	354	765	591
137.38	0	440	196	280	168	270	235	184	365	271	201	192	134	355	763	588
137.503	0	434	200	281	176	273	235	187	369	273	207	194	134	359	763	584
137.626	0	443	204	285	181	280	239	193	375	275	213	196	135	363	760	581
137.748	0	444	196	284	170	279	242	185	365	272	201	194	134	356	757	577
137.871	0	436	193	281	165	269	236	184	361	271	199	192	133	352	754	576
137.994	0	427	193	280	167	271	237	185	363	272	201	192	133	353	752	574
138.117	0	431	196	282	173	271	236	187	367	273	206	192	134	356	754	575
138.24	0	447	201	283	180	276	237	194	375	276	213	196	135	360	754	574
138.363	0	445	204	289	183	287	246	193	377	278	215	200	136	363	755	574
138.486	0	433	195	284	168	274	240	185	364	274	199	193	135	353	751	571
138.609	0	429	194	282	167	272	236	185	365	274	201	193	135	353	752	575
138.732	0	443	196	282	170	272	236	187	367	274	203	193	135	355	754	574
138.854	0	439	201	285	178	274	237	190	372	276	210	195	136	359	756	575
138.977	0	443	205	286	185	279	238	196	379	279	215	198	137	363	758	575
139.1	0	438	203	290	179	288	247	192	374	277	209	197	136	362	757	574
139.223	0	445	196	283	167	273	236	187	367	275	201	193	136	354	757	571
139.346	0	437	196	283	170	274	236	188	367	275	202	193	136	357	756	573
139.469	0	438	198	284	175	273	235	188	371	276	207	194	135	358	757	572
139.592	0	439	202	286	182	277	236	195	377	279	213	197	138	362	759	575
139.715	0	450	206	290	189	289	242	200	382	282	219	200	138	366	760	576
139.837	0	441	198	289	174	281	243	190	370	278	204	195	137	356	754	572
139.96	0	437	196	285	171	273	236	191	369	278	203	194	136	356	754	571
140.083	0	434	199	286	175	275	237	189	372	278	206	194	137	357	755	571
140.206	0	446	204	286	180	278	235	193	377	280	212	197	138	360	756	570
140.329	0	450	210	288	186	282	237	198	382	282	218	200	139	365	757	571
140.452	0	450	211	293	188	293	247	199	384	283	217	202	139	367	758	572
140.575	0	444	201	286	172	276	238	190	372	278	204	195	137	357	755	571
140.698	0	448	201	287	175	278	236	191	373	279	205	196	137	360	757	572
140.82	0	450	203	287	176	278	236	192	375	279	208	195	137	362	756	572
140.943	0	450	207	289	183	280	237	195	380	281	215	198	138	366	758	577
141.066	0	455	211	292	190	288	241	201	386	283	221	202	138	369	762	578
141.189	0	454	205	291	176	286	244	191	374	279	206	197	137	362	761	576
141.312	0	451	201	285	171	277	235	189	372	278	203	196	136	360	761	574
141.435	0	448	201	285	173	278	235	191	373	279	205	196	137	360	758	574
141.558	0	452	204	287	180	278	235	193	377	280	211	197	138	364	758	573
141.681	0	455	210	289	186	283	236	199	383	283	216	199	138	366	759	575
141.804	0	455	206	292	177	291	246	194	376	281	209	198	137	362	757	574
141.926	0	445	198	285	169	272	236	188	368	278	200	193	136	355	755	573
142.049	0	452	199	286	170	275	236	190	368	277	203	195	138	356	754	574
142.172	0	446	201	286	174	275	234	191	372	279	206	194	138	357	754	574
142.295	0	453	204	288	182	279	235	193	377	282	212	196	138	361	755	573
142.418	0	455	207	291	187	289	243	198	381	283	216	198	139	364	755	574
142.541	0	452	197	288	169	278	240	187	367	278	200	193	137	353	751	569
142.664	0	440	194	284	167	270	234	186	365	278	197	192	136	349	749	570
142.787	0	439	193	285	168	272	233	188	365	278	200	191	137	349	750	568
142.909	0	442	197	285	175	272	233	190	370	280	207	193	139	352	749	568
143.032	0	453	202	287	182	276	235	196	375	282	212	196	138	357	751	566
143.155	0	449	208	290	187	285	239	198	382	284	217	200	140	361	752	566
143.278	0	439	198	289	171	280	241	188	368	280	201	194	139	353	749	563
143.401	0	440	195	283	166	269	233	186	364	278	198	193	138	348	747	563
143.524	0	445	195	282	167	272	233	187	367	278	200	193	138	350	747	563
143.647	0	442	200	284	172	272	231	187	370	279	204	194	138	354	747	559
143.77	0	444	204	283	180	277	232	191	375	281	210	196	138	359	748	557
143.892	0	453	208	288	186	283	237	197	380	283	215	199	139	362	748	560
144.015	0	447	197	288	172	280	240	188	368	279	202	194	137	356	746	558
144.138	0	436	194	282	167	268	233	185	364	277	198	192	137	350	744	559
144.261	0	430	193	282	168	271	233	185	365	278	200	191	136	354	745	558
144.384	0	436	195	283	174	270	232	187	369	279	205	192	137	355	743	556
144.507	0	445	201	284	179	276	232	193	376	280	212	196	138	359	744	550
144.63	0	444	204	287	186	286	237	196	381	282	214	198	139	363	744	546
144.753	0	428	194	284	170	277	237	185	367	278	200	194	137	353	741	537
144.876	0	430	192	280	167	270	231	185	366	277	200	193	137	350	740	534
144.998	0	436	192	280	169	271	231	185	367	278	199	192	137	353	742	534
145.121	0	435	194	281	173	272	230	189	370	278	204	194	137	355	743	535
145.244	0	430	198	283	180	275	232	193	375	280	211	197	137	359	745	540
145.367	0	431	199	288	179	286	241	193	375	281	211	198	137	362	750	547
145.49	0	434	191	282	167	271	235	183	364	275	197	193	135	358	755	562
145.613	0	434	192	281	168	267	233	181	365	274	199	192	134	368	758	577
145.736	0	431	190	281	170	266	232	183	366	275	202	192	134	368	758	580
145.859	0	433	193	282	176	271	231	189	370	275	208	192	134	367	755	580
145.981	0	455	199	284	183	276	234	195	376	278	214	197	136	368	755	585
146.104	0	449	196	288	173	285	243	188	370	278	206	196	135	362	755	587
146.227	0	444	191	281	165	267	234	182	363	275	197	192	133	356	754	590
146.35	0	441	194	280	164	269	234	182	365	274	198	192	133	360	764	598
146.473	0	448	194	279	169	268	232	182	368	272	201	192	133	363	767	596
146.596	0	448	200	278	174	271	231	184	374	273	207	193	132	368	775	609
146.719	0	449	202	283	174	281	238	184	375	273	208	195	133	372	779	639
146.842	0	435	192	276	161	267	230	175	365	270	195	191	132	364	782	665
146.964	0	446	197	273	162	266	228	173	367	267	196	189	133	372	782	689
147.087	0	451	204	279	163	268	227	170	369	265	192	185	133	382	776	701
147.21	0	455	206	280	172	270	226	172	374	267	198	187	136	387	774	710
147.333	0	452	208	284	175	280	233	175	376	269	202	187	136	389	774	709
147.456	0	450	193	283	160	270	234	171	360	267	194	188	135	369	778	706
147.579	0	443	190	278	159	265	231	168	355	266	193	187	134	364	781	708
147.702	0	447	195	276	161	262	230	169	356	265	195	186	135	366	778	724
147.825	0	457	199	276	165	266	228	171	361	267	201	187	137	370	778	745
147.948	0	472	202	279	172	271	230	177	365	269	201	185	138	378	779	772
148.07	0	462	196	278	160	274	237	170	356	267	195	188	138	362	773	781
148.193	0	457	196	274	153	260	229	164	353	263	189	185	138	361	764	773
148.316	0	471	195	275	157	260	228	166	353	263	190	184	139	363	767	772
148.439	0	471	192	276	161	263	228	171	355	265	197	186	138	363	771	775
148.562	0	469	192	278	167	266	228	176	360	269	204	188	139	362	777	770
148.685	0	463	192	283	161	274	238	175	356	268	199	188	137	356	783	768
148.808	0	463	185	275	152	260	230	167	348	264	189	184	137	350	779	763
148.931	0	460	188	274	153	260	228	168	351	264	188	184	137	356	777	770
149.053	0	464	191	272	157	258	227	167	354	263	190	183	137	361	775	778
149.176	0	468	197	276	162	264	227	171	360	265	196	185	138	365	777	781
149.299	0	477	198	280	164	272	235	172	361	267	197	188	138	367	778	779
149.422	0	459	187	276	148	259	231	165	350	264	186	183	137	353	775	776
149.545	0	461	185	274	150	258	227	165	348	264	187	182	136	353	775	771
149.668	0	461	184	275	154	257	227	167	349	264	191	184	136	353	774	773
149.791	0	467	186	277	157	261	227	172	354	265	195	185	137	358	774	772
149.914	0	466	190	279	163	267	231	175	359	267	194	183	138	367	776	773
150.036	0	463	183	281	153	268	236	169	349	265	189	185	136	353	774	770
150.159	0	453	179	275	147	258	228	165	346	264	184	181	136	349	772	768
150.282	0	462	182	277	152	257	228	167	348	264	187	182	137	352	768	763
150.405	0	461	186	277	155	261	229	172	351	266	193	184	138	355	768	765
150.528	0	464	192	281	162	265	228	176	358	269	194	182	138	366	769	765
150.651	0	475	194	287	162	277	239	180	362	271	195	186	138	369	775	766
150.774	0	470	187	281	150	264	234	171	350	267	189	185	137	356	774	770
150.897	0	470	190	282	152	261	234	171	353	267	189	184	136	361	771	769
151.02	0	469	188	282	156	263	234	172	356	268	191	184	137	366	772	771
151.142	0	480	191	284	163	267	234	179	362	271	194	184	138	373	775	772
151.265	0	488	196	289	167	277	242	183	367	273	198	185	138	376	779	773
151.388	0	477	186	288	153	271	239	175	355	270	192	187	137	360	778	767
151.511	0	470	184	286	155	267	236	177	355	270	193	187	136	361	777	760
151.634	0	476	184	287	160	267	238	178	357	271	196	187	137	364	776	748
151.757	0	482	188	287	165	269	239	185	363	274	201	185	136	369	774	736
151.88	0	488	194	293	172	277	243	189	368	277	204	187	136	378	776	732
152.003	0	475	185	293	160	277	247	180	358	275	197	188	136	364	775	728
152.125	0	474	183	287	156	269	240	179	356	272	193	185	134	362	775	723
152.248	0	482	185	287	159	270	240	180	359	274	196	186	136	362	772	722
152.371	0	482	189	286	165	272	240	182	364	274	202	189	136	365	772	719
152.494	0	484	195	289	173	276	242	188	370	277	205	189	136	373	771	716
152.617	0	483	189	292	165	282	251	182	364	275	201	189	136	364	769	711
152.74	0	481	182	286	156	269	241	179	356	272	193	186	135	357	765	709
152.863	0	476	183	286	160	268	240	177	358	273	194	185	135	360	764	705
152.986	0	471	184	285	165	268	239	180	361	274	200	187	134	360	762	697
153.108	0	471	189	286	170	273	240	187	367	277	207	189	135	363	761	692
153.231	0	485	188	291	168	282	249	184	365	276	203	190	136	361	759	686
153.354	0	469	179	284	156	268	241	178	355	272	192	185	134	351	752	679
153.477	0	465	180	283	158	267	239	180	356	273	195	185	135	353	752	676
153.6	0	463	181	283	164	267	238	181	360	273	200	186	135	357	753	676
153.723	0	481	187	284	171	271	238	186	365	275	207	189	136	360	754	674
153.846	0	472	188	289	174	282	246	186	367	276	207	192	136	361	754	670
153.969	0	459	178	284	159	270	239	178	355	273	194	186	135	350	751	667
154.092	0	455	180	280	159	268	236	181	359	272	196	186	134	355	754	671
154.214	0	472	183	280	165	268	235	179	363	273	200	188	133	357	758	674
154.337	0	469	190	282	170	271	236	183	370	273	206	191	134	362	762	677
154.46	0	473	194	286	179	283	240	188	376	275	209	192	134	372	769	684
154.583	0	467	186	285	165	277	240	179	366	271	199	190	132	361	768	686
154.706	0	476	185	281	164	269	235	177	367	268	197	188	131	363	771	690
154.829	0	469	187	283	165	271	235	179	368	269	200	190	131	366	772	692
154.952	0	466	189	283	173	273	234	184	371	271	207	190	132	369	775	691
155.075	0	474	195	288	181	278	237	191	379	273	214	194	132	374	779	695
155.197	0	473	189	290	172	284	244	184	371	269	205	192	132	368	777	694
155.32	0	467	185	285	166	272	235	180	365	269	199	190	130	365	774	689
155.443	0	468	187	286	171	275	236	182	369	269	202	190	131	368	776	688
155.566	0	472	192	285	175	275	235	187	373	271	208	192	131	370	777	687
155.689	0	482	198	288	183	281	236	193	379	274	214	195	132	375	780	688
155.812	0	480	195	293	177	291	247	189	373	272	208	194	131	372	779	685
155.935	0	468	186	288	165	273	236	184	366	269	199	191	131	367	779	683
156.058	1	471	187	287	170	276	237	186	367	271	204	191	131	370	779	681
156.18	0	479	192	289	175	276	235	188	370	271	207	193	132	371	777	680
156.303	0	480	198	289	182	279	237	193	376	274	214	196	132	376	778	679
156.426	0	481	200	296	183	294	245	195	377	275	215	198	132	377	776	674
156.549	0	474	188	292	166	278	237	187	364	271	201	192	131	366	774	671
156.672	0	477	189	290	170	276	236	187	368	272	202	192	131	368	773	667
156.795	0	480	192	290	172	278	235	188	369	272	205	192	132	369	771	660
156.918	0	480	197	292	179	280	235	193	374	274	212	194	133	372	768	652
157.041	0	488	201	296	185	293	243	199	380	277	216	197	133	374	767	644
157.164	0	482	191	295	169	283	240	189	366	272	202	192	133	365	762	638
157.286	0	479	189	291	167	278	235	187	365	273	201	192	133	364	762	637
157.409	0	474	191	291	170	280	236	190	367	273	204	193	133	364	763	638
157.532	0	485	196	293	177	280	235	194	371	275	210	194	133	367	765	638
157.655	0	494	201	295	184	287	237	199	378	277	216	199	135	372	767	639
157.778	0	485	195	298	173	291	245	191	370	275	207	196	133	367	766	637
157.901	0	477	189	292	168	277	235	189	365	274	201	192	133	364	764	633
158.024	0	485	190	293	169	281	236	192	368	274	204	193	133	365	763	633
158.147	0	489	194	295	175	281	235	195	372	277	210	196	134	366	763	635
158.269	0	491	200	296	183	286	237	198	380	279	215	198	135	370	765	634
158.392	0	486	197	301	180	293	245	195	373	278	210	197	135	368	762	631
158.515	0	486	189	295	169	278	235	192	365	277	204	195	134	362	757	630
158.638	0	487	190	295	173	281	237	192	369	279	206	194	135	365	757	631
158.761	0	485	193	297	177	281	236	195	372	280	211	196	136	367	755	630
158.884	0	488	199	298	185	286	237	201	378	283	217	199	137	369	754	631
159.007	0	495	201	303	184	297	247	203	379	284	216	200	137	371	754	632
159.13	0	482	191	298	172	281	238	193	367	280	205	195	137	362	755	632
159.252	0	484	192	298	174	283	239	196	370	281	208	196	137	366	760	635
159.375	0	485	195	300	176	283	238	198	372	282	212	196	137	367	760	634
159.498	0	497	200	301	184	285	238	204	379	285	218	200	137	371	762	635
159.621	0	492	201	305	186	297	248	203	380	286	218	203	137	372	762	635
159.744	0	485	192	299	172	280	239	193	368	283	206	197	136	364	758	631
159.867	0	486	194	298	173	282	239	197	371	283	210	197	136	366	758	633
159.99	0	493	195	300	178	281	238	199	373	285	212	196	137	368	758	634
160.113	0	491	202	301	185	284	239	203	379	287	219	201	138	370	760	637
160.236	0	494	205	307	189	296	248	205	382	288	221	202	139	373	757	635
160.358	0	483	194	302	173	281	241	195	368	284	206	196	137	361	753	632
160.481	0	488	194	300	172	280	237	197	370	284	210	196	137	363	755	633
160.604	0	485	196	300	176	280	238	197	372	285	212	196	138	365	755	629
160.727	0	490	202	302	182	282	237	201	379	287	218	199	139	369	757	629
160.85	0	492	207	304	190	290	242	207	385	289	225	202	139	374	762	629
160.973	0	492	199	305	177	290	247	199	373	285	212	199	137	368	765	628
161.096	0	483	193	297	172	279	237	195	369	283	210	197	136	363	761	623
161.219	0	486	193	298	173	281	237	197	372	283	212	197	137	366	760	623
161.341	0	489	197	298	178	281	237	200	377	285	217	197	138	368	759	624
161.464	0	500	203	300	186	285	238	206	383	287	223	198	138	371	763	629
161.587	0	494	201	303	185	297	247	204	382	287	220	201	138	372	765	631
161.71	0	487	192	298	172	279	237	195	371	282	206	195	137	362	761	628
161.833	0	488	193	296	174	281	237	198	374	284	210	196	137	363	762	630
161.956	0	494	195	296	177	280	236	201	376	284	214	197	137	365	760	630
162.079	0	491	201	299	185	284	238	205	383	286	220	199	138	368	759	631
162.202	0	489	204	303	188	296	246	208	386	288	224	202	138	370	762	632
162.324	0	487	195	299	175	283	241	198	373	283	209	197	137	363	756	625
162.447	0	491	194	295	174	281	237	200	374	283	211	197	137	362	756	626
162.57	0	492	196	297	179	282	238	200	377	284	212	196	138	365	755	627
162.693	0	487	200	298	185	284	237	202	383	287	219	198	139	368	755	625
162.816	0	497	206	301	192	291	241	211	389	288	225	202	139	372	758	629
162.939	0	496	198	303	180	291	246	201	377	285	213	199	138	364	756	625
163.062	0	490	193	297	174	279	237	199	374	282	210	197	137	362	756	626
163.185	0	485	195	295	175	282	237	200	375	284	211	196	137	364	758	626
163.308	0	492	197	296	181	283	236	204	380	285	216	197	139	365	757	625
163.43	0	500	203	298	189	286	238	208	387	287	223	200	139	369	758	625
163.553	0	501	204	303	190	298	247	207	387	287	223	202	140	371	758	627
163.676	0	485	194	298	174	280	239	197	373	283	207	196	138	361	756	623
163.799	0	489	194	294	174	280	236	200	374	282	210	197	138	361	756	624
163.922	0	494	193	294	177	281	236	201	376	283	211	195	139	364	755	625
164.045	0	497	198	295	183	284	235	204	382	284	217	198	138	365	759	628
164.168	0	493	203	297	189	292	240	208	388	286	223	202	139	369	761	631
164.291	0	492	196	297	178	288	243	200	376	283	210	197	137	361	759	629
164.413	0	493	193	292	173	279	236	199	373	283	209	196	138	360	758	627
164.536	0	492	194	292	176	281	236	200	375	282	209	195	138	364	757	627
164.659	0	488	198	294	181	282	235	203	380	283	216	197	138	365	755	625
164.782	0	500	204	296	190	285	237	208	387	286	221	200	138	369	758	626
164.905	0	508	203	300	186	296	248	205	383	285	218	200	138	369	758	625
165.028	0	504	193	293	176	280	235	198	373	281	207	196	138	362	756	621
165.151	0	509	195	293	177	282	237	199	375	282	211	197	138	364	758	619
165.274	0	522	198	293	179	282	235	204	378	282	214	196	138	366	761	620
165.396	0	543	204	296	187	285	236	205	384	285	220	199	139	369	763	619
165.519	0	539	208	301	188	296	245	207	385	285	220	202	139	371	765	620
165.642	0	532	199	297	176	280	238	198	373	281	208	196	138	362	762	616
165.765	0	532	198	295	176	282	237	201	374	282	211	198	138	363	761	616
165.888	0	546	198	295	178	282	235	202	376	283	211	196	139	364	758	614
166.011	0	540	203	297	185	285	236	206	382	285	218	198	140	366	755	615
166.134	0	539	207	300	188	294	243	208	386	287	222	200	140	371	754	614
166.257	0	526	197	298	174	283	240	200	371	283	208	196	139	361	751	611
166.38	0	535	195	294	173	279	235	200	370	282	208	196	139	359	752	612
166.502	0	526	196	294	174	280	236	200	372	282	209	195	140	361	751	610
166.625	0	529	199	294	179	282	235	204	377	284	214	195	140	363	753	610
166.748	0	536	205	296	185	285	237	207	384	286	220	198	141	366	757	614
166.871	0	537	201	298	176	289	245	200	374	283	210	197	139	363	763	613
166.994	0	523	194	291	169	274	234	195	368	280	204	193	137	358	764	615
167.117	0	522	194	291	170	277	234	197	369	280	205	192	137	360	765	615
167.24	0	525	195	290	172	277	233	200	372	280	209	192	138	362	762	613
167.363	0	537	199	293	179	280	234	202	377	282	214	195	139	363	759	614
167.485	0	529	200	296	180	288	242	202	377	283	214	197	138	364	759	615
167.608	0	517	192	290	167	276	235	193	365	279	201	191	138	355	757	613
167.731	0	517	191	288	167	273	232	195	366	278	202	191	137	354	757	614
167.854	0	519	191	286	168	274	232	196	366	278	202	190	138	356	754	613
167.977	0	519	194	289	173	276	232	198	372	279	208	191	137	359	753	612
168.1	0	519	199	291	179	280	232	201	376	281	213	195	138	361	752	616
168.223	0	516	193	294	171	285	241	199	369	279	206	193	138	356	749	613
168.346	0	508	188	287	164	271	233	192	362	276	198	189	137	352	744	612
168.468	0	505	186	286	166	271	232	193	362	277	200	189	137	354	746	611
168.591	0	500	187	286	168	272	231	196	366	277	203	189	137	355	744	611
168.714	0	506	191	286	175	274	232	199	370	279	209	192	138	357	744	613
168.837	0	508	193	291	176	283	239	201	371	279	211	194	139	359	742	610
168.96	0	497	185	288	165	272	235	192	360	276	198	188	137	351	738	608
169.083	0	491	184	285	163	269	231	192	360	275	199	188	137	352	738	608
169.206	0	497	186	284	165	271	231	195	361	276	201	186	137	352	734	607
169.329	0	495	187	284	171	273	231	196	366	278	206	190	137	355	739	611
169.452	0	497	193	287	178	275	233	199	371	280	211	192	138	358	744	613
169.574	0	495	191	291	171	283	241	197	364	278	207	192	138	354	741	609
169.697	0	495	184	285	163	268	231	192	358	276	198	188	138	350	740	607
169.82	0	490	185	283	165	271	231	193	361	276	198	188	138	352	741	608
169.943	0	492	187	284	167	273	230	194	363	276	203	189	138	354	741	607
170.066	0	495	190	285	173	273	231	198	369	277	209	191	138	357	742	609
170.189	0	501	192	289	176	284	238	200	370	279	210	194	139	359	744	609
170.312	0	491	186	285	163	272	234	191	359	275	197	189	137	351	742	606
170.435	0	489	184	282	165	269	230	192	358	274	197	188	138	353	742	604
170.557	0	490	185	282	166	270	229	194	360	275	201	189	138	354	742	605
170.68	0	496	188	283	173	272	229	195	365	277	206	191	138	356	743	606
170.803	0	495	193	287	177	280	235	198	368	278	210	194	137	358	744	609
170.926	0	483	187	286	164	274	236	190	357	274	198	190	138	351	744	605
171.049	0	485	185	282	161	268	230	191	355	273	196	187	136	350	746	605
171.172	0	490	184	281	162	269	229	192	356	273	198	187	138	351	745	602
171.295	0	490	187	281	168	270	228	192	360	276	203	190	138	353	746	603
171.418	0	487	191	284	174	273	230	196	365	276	208	193	138	357	748	603
171.54	0	490	190	288	169	281	238	193	359	276	203	191	139	355	748	602
171.663	0	487	183	283	158	265	231	188	351	272	194	188	137	347	744	600
171.786	0	484	183	280	160	266	229	187	351	272	193	187	137	350	744	602
171.909	0	483	185	279	162	267	228	188	354	273	196	188	137	350	744	600
172.032	0	489	189	280	169	267	229	190	359	275	204	190	138	353	744	601
172.155	0	499	193	286	172	275	232	194	363	277	207	194	139	357	745	602
172.278	0	482	185	285	161	271	235	186	352	274	194	189	137	347	743	601
172.401	0	476	181	279	156	263	228	184	349	272	190	187	136	346	744	602
172.524	0	472	182	280	158	266	229	186	350	272	193	187	137	348	742	601
172.646	0	489	184	280	163	266	227	188	353	273	198	189	137	350	743	600
172.769	0	484	188	283	169	271	229	191	359	275	203	192	138	352	745	603
172.892	0	485	191	287	172	277	234	193	362	278	206	194	138	356	747	604
173.015	0	474	184	285	159	272	234	187	352	274	194	190	136	348	746	603
173.138	0	484	181	282	156	265	229	185	349	273	191	188	137	345	744	602
173.261	0	478	182	282	159	267	228	186	350	274	193	188	136	348	743	600
173.384	0	477	185	282	162	269	229	189	354	274	198	190	137	350	742	602
173.507	0	481	190	284	170	271	230	194	360	278	204	192	139	354	742	604
173.629	0	489	191	289	171	282	239	194	362	277	204	195	139	356	740	604
173.752	0	479	183	287	158	269	233	186	351	275	192	190	137	348	739	602
173.875	0	475	182	285	158	268	231	186	351	275	193	189	138	350	742	605
173.998	0	477	184	286	160	270	230	190	354	276	196	190	137	352	746	610
174.121	0	482	187	287	167	272	232	191	358	279	203	194	138	355	750	613
174.244	0	485	194	292	174	277	234	196	364	281	207	196	139	359	749	611
174.367	0	477	187	293	163	279	240	190	355	278	198	192	138	353	746	606
174.49	0	480	184	289	160	270	233	190	352	277	194	190	139	351	740	601
174.612	0	483	186	290	161	273	234	189	355	277	196	191	139	353	735	601
174.735	0	482	188	290	167	273	233	192	359	279	202	194	139	357	738	604
174.858	0	484	194	292	174	277	233	197	365	281	208	197	139	360	742	608
174.981	0	489	192	296	170	286	243	194	361	280	204	195	140	359	743	605
175.104	0	478	184	290	161	271	234	188	353	278	194	191	138	352	741	605
175.227	0	480	187	291	162	272	234	190	356	278	196	192	139	354	742	607
175.35	0	481	188	290	165	274	233	194	360	279	202	191	138	356	743	612
175.473	0	492	194	294	173	277	235	197	365	282	208	196	139	360	746	611
175.596	0	485	193	298	168	288	243	195	362	281	203	195	139	358	748	610
175.718	0	482	186	292	160	272	234	189	354	278	194	190	139	354	745	609
175.841	0	482	186	292	162	274	235	192	357	278	197	191	138	354	751	615
175.964	0	488	189	291	167	274	234	194	359	278	202	193	138	356	759	620
176.087	0	490	196	294	173	278	236	196	365	280	207	196	138	361	762	622
176.21	0	485	197	298	175	287	244	195	366	281	208	197	139	362	762	619
176.333	0	485	189	292	158	273	236	187	355	277	194	192	137	354	761	617
176.456	0	488	189	291	159	272	234	190	355	276	196	191	137	354	762	618
176.579	0	487	191	291	161	275	233	190	358	277	198	192	137	356	760	619
176.701	0	485	194	291	170	276	234	192	362	278	205	194	137	361	762	618
176.824	0	494	198	295	173	285	240	198	367	280	208	196	138	362	761	619
176.947	0	491	190	293	160	276	239	188	355	275	195	192	138	354	759	615
177.07	0	484	187	289	158	269	233	187	353	275	192	190	136	351	759	617
177.193	0	483	187	290	159	271	233	189	354	275	195	190	137	355	759	616
177.316	0	487	192	290	165	273	233	191	359	277	201	191	137	357	760	617
177.439	0	499	198	292	173	276	234	197	363	278	207	195	138	361	762	617
177.562	0	493	197	297	171	286	242	194	363	279	205	196	138	361	761	617
177.684	0	483	188	291	159	271	235	186	352	275	193	190	137	352	756	610
177.807	0	481	188	289	158	270	232	188	353	274	194	190	137	353	758	614
177.93	0	495	190	288	162	271	232	188	355	275	197	190	137	355	758	615
178.053	0	490	195	290	168	275	233	193	360	277	203	193	137	358	759	615
178.176	0	495	200	293	175	278	234	197	367	278	208	196	138	363	760	616
178.299	0	489	197	296	170	286	243	193	362	278	204	195	137	360	762	618
178.422	0	497	189	292	160	271	234	188	355	275	194	191	136	353	761	618
178.545	0	489	190	292	162	273	234	190	355	276	197	192	137	355	762	620
178.668	0	487	192	291	165	273	233	193	358	277	201	191	137	355	759	619
178.79	0	495	199	295	175	276	233	199	366	280	208	194	139	357	760	622
178.913	0	503	205	299	181	284	237	205	374	285	215	199	141	363	762	624
179.036	0	497	200	301	170	287	244	195	363	281	204	195	140	356	758	622
179.159	0	492	195	295	165	274	235	194	360	281	200	193	141	354	755	622
179.282	0	494	198	297	166	278	235	196	365	282	203	194	140	357	755	622
179.405	0	502	202	297	173	279	235	199	367	284	208	196	142	359	754	621
179.528	0	506	208	300	180	284	237	203	375	286	214	199	142	365	758	625
179.651	0	505	211	304	185	295	244	208	380	288	219	202	143	368	763	629
179.773	0	502	201	303	170	284	242	197	366	285	203	198	142	359	763	629
179.896	0	504	201	299	169	280	237	196	367	283	203	196	141	363	774	633
180.019	0	504	202	299	171	281	238	199	370	284	206	197	140	365	778	637
180.142	0	504	207	301	180	283	238	200	375	287	213	199	141	368	783	640
180.265	0	517	214	303	186	289	240	209	383	288	220	203	141	373	784	640
180.388	0	517	216	308	189	302	249	210	386	289	222	206	142	376	783	638
180.511	0	510	205	304	174	286	242	198	371	285	206	200	140	367	780	634
180.634	0	510	206	302	174	285	240	202	374	285	208	199	141	368	779	635
180.756	0	518	208	303	177	287	240	205	375	287	212	200	141	371	779	637
180.879	0	514	215	304	184	290	240	207	381	288	218	203	142	373	779	637
181.002	0	520	220	308	192	295	243	213	389	291	225	206	142	379	778	634
181.125	0	522	214	309	182	301	250	206	379	289	215	204	142	374	775	631
181.248	0	523	212	304	177	288	241	204	376	287	212	201	142	371	775	630
181.371	0	525	219	306	180	293	242	205	379	288	213	202	143	374	770	625
181.494	0	524	220	307	186	292	241	207	382	290	218	203	143	375	769	625
181.617	0	536	225	310	194	296	244	214	390	291	224	206	144	380	769	628
181.74	0	536	221	313	189	306	254	208	384	291	218	205	144	380	769	626
181.862	0	529	214	306	177	289	242	202	376	287	210	203	143	371	768	625
181.985	0	527	216	309	180	292	244	204	378	289	213	203	142	374	770	626
182.108	11	532	217	309	183	292	242	208	382	289	216	203	143	377	771	629
182.231	0	542	222	310	193	294	244	211	388	292	223	207	144	380	773	631
182.354	0	535	218	313	188	307	253	209	383	290	219	205	143	379	774	633
182.477	0	520	209	306	176	287	243	200	372	287	206	200	142	369	774	634
182.6	0	515	209	304	176	290	243	203	374	286	210	202	142	370	777	637
182.723	0	531	211	306	180	288	241	204	377	287	212	201	142	373	778	635
182.845	0	525	215	306	186	292	241	209	383	289	218	203	142	375	778	636
182.968	0	521	214	310	185	301	251	204	380	288	216	205	142	374	776	635
183.091	0	516	206	303	172	285	242	198	369	285	204	200	141	365	774	634
183.214	0	525	206	302	174	286	240	198	371	284	207	199	140	365	775	635
183.337	0	517	206	301	176	286	240	200	372	285	208	199	140	368	773	635
183.46	0	518	210	303	183	287	240	203	378	286	215	200	141	371	774	637
183.583	0	519	212	307	184	300	248	207	380	287	217	203	142	371	776	639
183.706	0	512	203	301	170	284	242	196	367	282	202	197	139	362	775	639
183.828	0	511	204	299	170	282	239	195	368	282	202	198	139	364	784	641
183.951	0	509	207	298	172	284	238	197	370	281	206	198	137	366	791	644
184.074	0	522	214	297	178	285	237	197	376	281	211	200	136	371	800	650
184.197	0	526	220	303	185	294	240	199	381	283	215	202	136	377	807	655
184.32	0	520	208	300	172	286	241	191	370	278	204	198	134	369	804	653
184.443	0	514	206	294	169	281	236	191	367	276	201	195	134	367	800	650
184.566	0	521	205	295	172	284	235	195	369	277	203	194	135	368	799	650
184.689	0	518	207	297	177	285	233	197	374	278	209	197	134	368	801	650
184.812	0	520	212	298	183	288	235	201	380	281	214	200	136	371	794	645
184.934	0	515	209	302	177	294	244	198	373	278	209	199	137	365	790	640
185.057	0	515	202	296	168	282	235	194	367	276	202	195	137	361	786	637
185.18	0	514	204	297	172	285	235	196	370	277	203	195	136	364	788	640
185.303	0	508	206	296	175	283	233	196	372	277	208	196	135	365	795	644
185.426	0	518	211	299	184	286	235	202	378	279	214	199	136	368	798	646
185.549	0	522	212	303	182	298	243	201	377	280	213	200	135	370	800	648
185.672	0	512	203	296	171	282	235	192	367	276	202	195	135	361	798	648
185.795	0	510	204	296	170	282	235	194	369	275	204	196	135	364	800	648
185.917	0	512	208	297	173	285	232	196	374	277	207	196	135	365	803	649
186.04	0	520	209	296	179	282	230	202	383	279	214	198	136	365	801	641
186.163	0	518	210	302	181	296	241	204	379	280	214	200	137	365	796	639
186.286	0	507	201	296	167	280	233	194	365	277	200	194	136	358	789	634
186.409	0	508	200	293	168	280	231	196	365	276	203	194	137	357	787	632
186.532	0	516	202	294	171	281	231	197	367	277	204	193	137	360	787	634
186.655	0	512	205	297	177	283	230	200	372	279	210	197	137	363	788	635
186.778	0	512	208	300	182	293	240	203	375	280	213	197	138	366	787	635
186.9	0	499	198	295	169	279	236	193	362	276	200	194	137	357	785	632
187.023	0	511	197	291	167	276	231	193	361	274	200	193	137	356	783	629
187.146	0	504	198	290	168	279	230	195	363	275	201	192	137	358	783	631
187.269	0	507	204	293	176	279	230	195	369	276	206	195	138	360	785	629
187.392	0	515	209	293	182	282	231	202	375	278	213	198	138	363	786	630
187.515	0	521	207	298	178	293	240	198	370	277	208	197	137	363	786	628
187.638	0	506	198	290	166	276	231	190	361	273	198	193	136	355	784	627
187.761	0	503	199	291	168	278	231	193	363	274	201	193	136	357	784	628
187.884	0	507	201	290	173	278	229	195	366	275	205	193	136	359	783	629
188.006	0	513	206	292	179	282	231	199	371	277	210	196	138	362	782	627
188.129	0	515	209	297	183	294	240	202	376	279	213	198	138	367	782	625
188.252	0	504	198	294	169	280	235	194	363	275	201	194	137	357	779	621
188.375	0	507	198	290	169	278	231	195	363	275	202	194	137	359	777	622
188.498	0	510	200	292	172	279	230	195	364	276	204	194	137	361	777	622
188.621	0	510	204	293	179	281	231	198	369	278	209	197	138	363	782	627
188.744	0	511	208	296	184	290	235	202	374	279	215	199	138	368	788	629
188.867	0	508	201	296	172	284	237	194	364	274	202	195	137	359	779	623
188.989	0	507	198	291	167	277	230	192	361	275	201	194	137	357	771	620
189.112	0	505	199	293	169	279	230	194	362	275	201	193	138	361	768	620
189.235	0	504	202	293	177	279	230	196	366	276	208	196	138	363	770	622
189.358	0	516	206	295	184	283	231	203	373	279	214	199	138	367	772	624
189.481	0	507	203	298	177	292	240	197	366	277	206	197	138	363	768	622
189.604	0	501	195	291	166	275	231	191	357	274	198	194	137	357	764	619
189.727	0	501	195	291	167	277	230	194	358	275	201	193	138	358	763	621
189.85	0	508	199	292	172	277	229	196	362	276	204	194	138	361	762	620
189.972	0	510	205	294	181	280	232	199	367	277	209	198	139	363	760	619
190.095	0	508	212	297	186	291	238	203	373	280	215	201	140	369	758	618
190.218	0	507	200	296	171	283	237	194	359	276	201	196	138	361	757	616
190.341	0	507	197	291	168	276	231	193	358	274	200	195	138	358	761	618
190.464	0	508	199	292	170	278	231	194	360	275	201	194	138	361	762	620
190.587	0	504	201	292	177	278	230	195	365	276	207	195	138	363	760	621
190.71	0	515	207	295	185	283	231	202	371	279	214	199	139	367	761	624
190.833	0	521	208	299	185	295	241	203	373	280	215	202	139	369	761	624
190.956	0	508	198	294	172	279	234	193	360	276	200	196	137	360	759	625
191.078	0	505	201	293	172	278	231	196	361	275	204	197	138	362	760	624
191.201	0	511	203	295	177	281	232	198	364	277	208	196	139	365	758	623
191.324	0	522	207	295	185	284	232	203	370	279	213	199	140	368	756	624
191.447	0	523	213	299	193	289	235	209	379	283	221	203	142	374	757	629
191.57	0	517	209	303	184	297	244	201	371	281	213	202	140	369	759	629
191.693	0	510	204	295	175	281	233	199	366	278	206	197	139	367	764	631
191.816	0	525	207	298	180	285	233	200	369	279	210	199	140	369	769	633
191.939	0	519	210	298	185	286	233	204	372	281	215	201	141	371	770	633
192.061	0	523	215	300	193	289	236	209	380	284	221	204	141	376	770	634
192.184	0	527	216	307	193	302	246	210	380	284	221	205	141	377	771	633
192.307	0	524	206	299	178	284	235	201	368	280	207	200	139	370	770	632
192.43	0	524	209	301	180	286	235	201	372	280	211	199	140	374	773	635
192.553	0	523	212	302	183	289	235	206	375	282	215	200	140	374	776	637
192.676	0	533	216	303	194	291	235	211	382	284	222	204	141	379	780	641
192.799	0	539	219	308	196	306	245	213	385	284	225	208	140	383	784	643
192.922	0	525	208	301	179	286	238	200	370	281	208	201	140	370	784	643
193.044	0	522	211	301	180	285	234	203	372	281	211	200	139	374	788	644
193.167	0	531	212	303	184	287	235	204	376	281	214	201	139	376	787	645
193.29	0	531	217	304	192	290	235	208	381	284	220	204	139	378	791	648
193.413	0	538	222	307	199	301	241	214	388	286	227	207	140	385	793	649
193.536	0	528	213	306	183	295	242	202	375	282	211	203	139	375	793	650
193.659	0	530	208	300	179	284	235	201	372	280	209	201	138	371	796	651
193.782	0	528	210	301	181	287	234	202	374	281	211	200	138	375	798	654
193.905	0	523	214	301	187	288	234	206	379	283	217	202	137	376	799	654
194.028	0	536	218	303	197	292	237	212	385	285	225	206	138	382	807	661
194.15	0	538	218	308	194	304	247	210	385	285	222	207	138	381	808	660
194.273	0	526	208	301	180	284	236	199	372	280	208	200	137	372	803	656
194.396	0	523	210	301	181	287	235	201	374	281	211	201	138	374	803	656
194.519	0	527	211	302	183	287	234	204	378	282	214	201	137	376	806	660
194.642	0	539	216	302	192	289	235	209	384	285	222	204	138	378	809	664
194.765	0	537	222	307	201	298	239	214	391	287	228	209	138	384	814	667
194.888	0	528	215	306	186	297	245	204	379	282	214	204	136	376	810	662
195.011	0	524	211	299	180	285	234	202	376	282	212	202	137	373	811	664
195.133	0	539	214	302	184	286	234	203	379	283	214	202	138	377	813	665
195.256	0	534	218	302	189	290	235	207	384	285	220	204	138	378	813	668
195.379	0	538	223	304	198	293	236	213	392	287	228	208	139	383	816	672
195.502	0	540	225	309	198	305	247	214	392	288	228	209	139	385	815	670
195.625	0	535	215	303	183	286	238	204	379	283	213	203	138	377	812	667
195.748	0	536	215	304	185	290	236	204	383	285	216	202	139	381	808	662
195.871	0	532	217	303	187	292	237	208	386	285	220	203	139	382	810	662
195.994	0	542	221	304	196	293	237	213	392	287	226	206	138	384	809	662
196.116	0	549	225	308	200	305	245	217	398	288	233	211	138	389	813	664
196.239	0	537	215	305	187	294	242	205	383	285	215	204	139	381	808	661
196.362	0	533	215	303	186	290	236	208	385	284	217	203	138	381	809	663
196.485	0	543	216	304	189	293	238	209	387	286	221	203	138	383	809	663
196.608	0	541	221	305	196	294	237	213	393	288	226	205	139	385	808	664
196.731	0	548	228	308	203	301	242	217	400	290	233	210	140	391	812	668
196.854	0	541	223	310	192	302	248	209	388	288	221	207	139	386	814	670
196.977	0	542	217	303	186	290	238	207	385	286	217	205	138	383	815	670
197.1	0	541	218	304	187	293	240	210	387	286	219	206	138	383	813	669
197.222	0	536	220	304	192	294	237	211	392	287	224	205	138	385	814	670
197.345	0	547	225	307	201	297	240	219	399	289	231	209	139	390	815	671
197.468	0	548	222	311	196	308	250	213	393	289	226	208	138	389	815	670
197.591	0	536	213	302	183	288	239	204	381	285	213	202	138	379	812	666
197.714	0	532	213	303	185	291	238	205	383	285	216	203	137	380	810	665
197.837	0	535	215	302	186	292	237	208	386	286	219	203	138	382	808	662
197.96	0	544	219	305	195	294	238	213	391	287	225	204	139	384	806	660
198.083	0	540	222	309	197	306	247	216	395	289	228	207	140	387	805	658
198.205	0	525	210	302	182	290	241	202	380	284	211	200	138	376	799	654
198.328	0	522	210	298	182	286	237	204	379	283	213	200	137	376	802	656
198.451	0	535	212	299	182	288	237	205	381	283	213	200	137	379	804	656
198.574	0	530	216	299	188	291	234	209	384	284	219	202	137	381	802	652
198.697	0	534	222	301	196	294	235	213	392	285	225	205	138	385	805	652
198.82	0	533	218	304	189	303	244	208	384	284	218	204	138	381	802	651
198.943	0	537	211	294	180	283	233	200	376	280	210	199	136	375	801	648
199.066	0	529	214	295	183	286	234	201	377	279	212	201	136	375	802	650
199.188	0	529	214	294	185	286	232	205	380	281	215	198	136	379	803	650
199.311	0	538	219	296	195	289	232	210	386	283	221	202	136	381	804	651
199.434	0	540	220	301	196	302	241	212	389	284	224	204	136	383	804	651
199.557	0	530	211	296	184	285	235	201	376	280	209	199	135	375	800	648
199.68	0	523	212	294	183	284	233	202	377	279	212	198	135	376	805	652
199.803	0	531	213	296	186	284	232	205	379	279	215	197	136	377	803	649
199.926	0	536	216	296	193	288	231	208	384	282	220	201	136	380	804	650
200.049	0	537	222	300	200	298	237	212	391	282	225	205	136	384	809	653
200.172	0	527	213	298	186	290	239	203	378	279	212	201	134	381	817	663
200.294	0	531	212	294	183	284	231	202	376	277	212	199	133	380	820	662
200.417	0	531	215	294	187	284	232	200	378	276	212	197	132	383	820	664
200.54	0	531	218	293	192	286	231	204	383	278	217	199	133	384	822	665
200.663	0	535	222	296	198	291	233	209	390	280	223	201	133	388	826	669
200.786	0	534	215	299	188	296	242	204	379	278	214	199	132	382	823	669
200.909	0	524	208	290	181	279	231	197	372	274	206	195	132	375	820	666
201.032	0	517	209	291	181	282	231	198	373	274	208	195	130	377	819	668
201.155	0	525	211	291	185	281	230	199	376	275	212	195	132	376	816	664
201.277	0	531	215	293	192	285	231	204	380	276	217	197	131	380	816	665
201.4	0	527	214	296	190	294	239	201	377	275	213	198	132	379	815	664
201.523	0	512	203	287	175	277	230	192	365	271	202	191	130	369	810	662
201.646	0	512	202	286	175	277	228	194	365	270	203	192	130	367	810	660
201.769	0	518	202	285	178	275	227	195	366	270	204	190	130	370	810	660
201.892	0	515	206	288	184	279	226	196	371	271	210	193	130	370	807	657
202.015	0	514	209	291	186	289	233	200	373	272	213	195	131	372	806	652
202.138	0	500	199	285	174	276	230	191	362	269	199	189	130	361	799	647
202.26	0	512	196	281	172	271	226	189	360	266	199	189	130	359	800	647
202.383	0	501	196	281	171	273	225	190	361	266	199	188	129	361	801	647
202.506	0	501	199	282	179	272	224	191	364	267	206	189	129	362	802	648
202.629	0	506	203	284	183	277	225	196	369	268	209	192	130	366	802	648
202.752	0	502	197	283	173	279	231	189	359	266	200	189	130	360	798	645
202.875	0	495	191	279	169	267	224	184	354	263	195	186	129	355	795	642
202.998	0	492	191	278	169	269	223	187	356	262	197	186	128	356	794	642
203.121	0	495	193	279	174	268	222	188	358	264	201	186	129	356	793	641
203.244	0	500	197	280	180	273	223	192	364	266	206	189	130	359	794	639
203.366	0	496	197	285	177	281	231	191	363	265	206	190	129	359	793	639
203.489	0	486	189	278	167	266	223	184	355	261	194	185	129	350	789	636
203.612	0	490	189	275	167	268	221	186	355	261	196	183	128	354	791	636
203.735	0	485	190	276	171	266	220	186	356	261	198	185	128	355	791	637
203.858	0	491	195	278	177	269	220	188	361	263	204	188	129	356	792	637
203.981	0	492	197	283	180	280	227	192	363	264	207	189	129	358	792	635
204.104	0	489	188	278	167	267	223	185	354	261	195	185	128	350	786	631
204.227	0	484	187	276	167	265	220	184	353	260	195	184	128	349	786	631
204.349	0	478	188	276	169	265	220	185	355	261	197	184	129	351	784	627
204.472	0	486	192	277	174	268	219	187	359	263	203	186	129	353	786	628
204.595	0	494	196	280	179	278	224	191	364	265	207	188	130	355	786	627
204.718	0	484	187	279	165	269	224	183	353	262	194	185	129	346	783	625
204.841	0	475	187	274	163	263	219	181	351	260	192	183	128	347	782	626
204.964	0	482	188	274	165	264	219	184	353	259	195	184	128	348	781	624
205.087	0	490	190	275	171	265	218	186	357	261	200	186	129	350	783	625
205.21	0	489	196	277	177	270	219	189	362	264	204	187	129	353	783	625
205.332	0	480	191	281	167	274	227	182	354	261	196	185	129	347	777	619
205.455	0	473	184	274	160	261	218	180	349	259	190	182	128	343	775	617
205.578	0	486	185	272	163	261	217	180	349	258	191	180	128	345	774	616
205.701	0	479	186	271	166	262	216	182	352	259	195	183	128	346	772	617
205.824	0	483	193	274	174	265	217	184	357	260	200	185	129	349	774	615
205.947	0	482	194	280	173	276	225	187	358	262	201	187	130	350	775	617
206.07	0	486	183	274	160	261	219	178	348	258	188	182	128	341	771	615
206.193	0	477	182	270	159	259	215	179	346	257	188	181	128	342	770	613
206.316	0	474	181	269	160	261	215	182	347	257	191	180	127	343	768	613
206.438	0	479	184	269	167	262	214	183	352	259	196	182	128	345	770	615
206.561	0	486	189	275	175	267	217	188	357	261	201	186	129	348	774	619
206.684	0	482	188	278	171	275	225	185	354	261	197	187	129	347	774	619
206.807	0	471	180	272	160	258	217	178	346	257	189	181	128	341	773	620
206.93	0	476	181	271	161	260	216	181	347	258	191	181	128	344	774	622
207.053	0	479	182	270	165	260	215	182	350	258	195	182	128	344	773	618
207.176	0	480	187	273	171	264	215	185	356	260	199	185	129	348	774	617
207.299	0	481	191	277	177	275	221	191	360	263	205	188	129	351	775	619
207.421	0	481	184	275	163	266	221	183	349	259	192	184	128	344	773	618
207.544	0	475	182	272	164	261	216	180	349	259	191	182	129	346	773	619
207.667	0	477	184	273	166	263	216	183	351	259	195	184	129	347	775	619
207.79	0	480	188	274	171	265	215	187	356	261	200	186	129	350	777	621
207.913	0	491	195	277	179	270	218	193	362	264	205	189	130	354	779	623
208.036	0	484	189	279	169	276	226	186	354	261	198	188	129	350	778	623
208.159	0	475	184	274	163	262	217	182	351	260	193	184	129	347	776	622
208.282	0	482	186	274	167	264	218	184	352	261	195	184	129	350	777	623
208.404	0	485	190	276	171	263	217	188	355	263	200	186	129	350	779	623
208.527	0	491	195	278	177	269	218	192	362	266	206	189	130	354	781	626
208.65	0	482	193	282	175	278	228	188	358	265	202	189	130	355	782	625
208.773	0	481	186	274	164	262	219	182	350	261	193	185	129	348	779	623
208.896	0	488	188	275	165	265	218	184	351	262	195	185	130	351	780	625
209.019	0	487	190	275	170	265	217	185	354	263	199	186	129	353	783	627
209.142	0	488	195	277	176	267	218	188	361	265	204	189	130	355	784	627
209.265	0	488	197	282	178	280	226	192	363	267	207	192	130	357	785	630
209.388	0	493	188	277	163	266	221	181	351	263	193	185	130	350	780	626
209.51	0	485	186	274	164	261	218	182	350	263	192	184	129	349	777	623
209.633	0	481	187	274	166	263	217	183	351	263	194	185	129	351	776	621
209.756	0	481	190	274	172	264	217	187	356	264	201	186	130	352	777	623
209.879	0	500	195	278	177	268	219	191	361	267	205	189	131	355	778	624
210.002	0	488	191	282	173	276	228	185	357	266	200	189	131	354	776	621
210.125	0	479	186	274	161	261	220	180	348	263	191	184	130	347	772	620
210.248	0	481	185	274	163	262	218	183	349	263	192	183	129	350	773	621
210.371	0	485	186	273	166	261	217	183	352	264	196	185	130	350	771	619
210.493	0	486	189	275	172	265	219	186	356	266	202	187	130	352	773	620
210.616	0	487	194	279	177	272	221	191	361	267	206	189	131	356	775	622
210.739	0	481	187	278	166	268	225	183	351	265	194	186	130	349	772	620
210.862	0	481	183	274	161	260	219	181	348	263	193	184	130	347	771	619
210.985	0	481	182	275	163	261	218	180	349	263	193	183	131	349	769	617
211.108	0	478	184	274	168	260	218	183	353	264	198	185	131	350	768	619
211.231	0	487	188	276	173	266	219	189	357	267	204	188	131	353	769	620
211.354	0	489	189	279	174	277	226	189	358	266	203	190	132	354	770	621
211.476	0	478	183	275	162	261	221	179	349	263	192	184	130	346	765	616
211.599	0	475	182	275	162	262	218	182	348	264	194	185	131	349	763	614
211.722	0	483	182	275	167	261	217	182	350	263	197	184	132	349	759	613
211.845	0	481	186	275	171	263	218	186	355	266	201	187	132	352	759	616
211.968	0	486	191	279	176	274	224	189	360	268	205	189	133	355	761	617
212.091	0	480	184	277	164	265	222	181	349	263	193	185	131	349	761	617
212.214	0	484	183	275	163	261	218	181	350	264	194	185	131	349	761	616
212.337	0	483	183	275	166	263	219	183	351	263	196	185	130	351	762	617
212.46	0	478	186	276	171	263	218	185	356	266	200	187	132	352	768	623
212.582	0	486	190	281	173	274	226	188	357	266	203	189	131	355	775	627
212.705	0	482	183	275	161	262	221	180	347	263	191	184	131	347	770	621
212.828	0	479	182	273	160	259	217	180	347	262	190	182	130	350	766	619
212.951	0	473	182	274	161	262	218	181	348	262	194	184	131	349	764	615
213.074	0	482	185	274	167	261	218	185	352	264	199	186	131	351	763	615
213.197	0	489	189	279	173	271	223	188	355	265	202	188	132	353	766	617
213.32	0	477	179	275	158	261	221	178	345	261	189	182	131	344	762	615
213.443	0	472	177	271	155	254	216	177	342	259	186	180	130	343	761	615
213.565	0	473	177	271	157	255	216	178	344	260	189	181	130	343	761	617
213.688	0	484	179	271	163	256	215	179	346	261	193	182	130	345	760	618
213.811	0	480	184	272	168	262	216	183	349	262	198	185	131	347	761	619
213.934	0	471	178	275	158	262	223	177	343	261	188	182	130	341	757	614
214.057	0	462	172	268	153	249	215	173	337	258	184	179	130	334	751	613
214.18	0	476	172	268	154	251	215	173	338	257	183	178	129	337	746	612
214.303	0	466	174	267	157	252	212	174	339	257	187	179	130	338	745	613
214.426	0	469	176	268	162	254	214	178	344	259	192	182	130	340	745	616
214.548	0	473	180	271	167	259	216	182	347	262	198	184	131	344	748	617
214.671	0	470	176	273	156	260	222	175	338	259	186	181	130	337	748	614
214.794	0	464	170	266	152	248	213	170	334	256	181	177	129	332	747	612
214.917	0	461	171	266	153	250	213	172	335	256	183	178	129	333	748	612
215.04	0	462	172	265	156	249	212	172	337	257	187	178	130	335	747	612
215.163	0	468	175	267	162	253	213	177	341	258	192	181	130	337	747	612
215.286	0	472	178	270	168	257	214	180	347	261	197	184	132	342	747	611
215.409	0	463	174	273	159	258	222	174	339	257	187	180	131	336	745	608
215.532	0	465	171	267	151	249	213	172	334	257	183	178	130	331	740	609
215.654	0	460	170	267	155	249	213	173	336	257	185	178	131	334	735	610
215.777	0	464	173	268	159	250	213	174	338	257	189	179	131	336	734	611
215.9	0	466	177	270	165	254	213	180	344	260	195	182	132	339	735	613
216.023	0	475	182	274	169	264	219	183	349	263	199	186	132	342	736	615
216.146	0	463	176	273	156	256	219	174	337	261	187	182	131	335	734	614
216.269	0	464	174	270	154	251	214	175	337	259	184	179	132	337	734	614
216.392	0	465	176	271	158	252	215	176	338	260	189	181	132	337	740	619
216.515	0	471	179	271	164	254	214	179	343	261	193	183	132	338	743	619
216.637	0	468	183	274	168	258	216	183	349	264	200	185	133	343	743	619
216.76	0	466	184	280	165	267	225	180	346	263	196	185	134	343	741	613
216.883	0	467	176	274	156	252	217	177	339	261	187	182	133	335	735	609
217.006	0	470	176	274	158	252	216	177	340	260	189	181	133	339	735	612
217.129	0	470	179	274	161	254	216	179	342	261	192	182	133	340	734	613
217.252	0	465	183	276	167	257	216	182	348	264	198	184	134	343	733	613
217.375	0	476	187	280	172	265	221	187	353	267	203	188	135	347	734	617
217.498	0	472	181	279	160	259	223	179	342	263	190	183	133	339	730	611
217.62	0	466	178	275	157	253	216	175	340	262	188	181	134	338	728	611
217.743	1	462	179	274	158	253	216	178	342	262	191	180	134	340	727	611
217.866	0	463	181	274	164	253	215	181	345	262	196	183	134	341	727	612
217.989	0	480	187	276	172	259	217	186	352	266	202	187	134	345	730	613
218.112	0	476	193	281	177	267	220	190	358	269	206	190	135	349	731	615
218.235	0	468	185	281	164	266	226	181	347	265	194	186	134	342	728	613
218.358	0	460	181	276	157	254	218	178	341	264	190	182	133	338	727	611
218.481	0	470	183	276	160	255	217	179	343	264	191	183	134	340	730	612
218.604	0	469	184	276	165	255	215	179	347	263	196	185	135	343	734	610
218.726	0	471	189	278	172	260	218	186	353	266	203	187	135	346	735	610
218.849	0	477	194	281	178	266	218	192	360	269	208	190	135	350	735	610
218.972	0	486	198	286	183	278	227	194	364	271	212	193	137	354	736	611
219.095	0	474	187	283	165	263	224	182	348	266	193	186	135	344	730	609
219.218	0	470	186	279	162	258	219	181	347	265	193	184	134	345	728	609
219.341	0	471	186	278	168	259	218	182	349	265	195	185	134	347	728	610
219.464	0	479	191	279	171	262	218	186	354	267	202	188	136	349	729	610
219.587	0	483	196	283	180	267	219	192	361	271	209	191	136	353	731	611
219.709	0	484	202	285	187	274	222	199	369	273	216	194	137	357	730	610
219.832	0	487	196	289	177	278	231	190	358	270	204	190	138	349	726	608
219.955	0	478	190	283	169	263	220	186	353	269	198	188	138	344	724	605
220.078	0	483	192	283	170	267	221	188	354	270	200	187	139	349	723	606
220.201	0	482	196	285	175	266	220	189	359	272	206	189	139	350	722	605
220.324	0	493	201	288	183	271	221	198	367	275	213	192	140	353	724	605
220.447	0	492	206	292	189	278	225	203	373	279	220	195	142	356	725	606
220.57	0	489	201	294	178	280	233	193	362	276	206	192	141	352	724	606
220.692	0	483	196	287	172	265	222	190	357	274	200	188	142	349	724	606
220.815	0	490	198	289	172	269	222	192	359	275	205	189	142	352	724	605
220.938	0	485	201	289	177	269	221	196	362	277	209	192	143	354	725	606
221.061	0	488	207	293	185	273	223	200	370	280	215	194	144	356	726	606
221.184	0	499	212	295	193	279	227	207	378	283	222	197	146	362	728	610
221.307	0	499	207	299	185	286	236	198	368	280	212	194	145	357	726	606
221.43	0	491	199	291	172	267	225	191	360	278	202	189	145	351	725	604
221.553	0	485	200	290	173	270	223	192	361	278	204	190	146	353	725	605
221.676	0	491	201	290	176	269	223	196	364	278	208	190	145	354	726	606
221.798	0	499	207	293	186	274	223	202	371	282	215	193	146	358	728	607
221.921	0	503	211	295	192	279	226	206	378	284	221	197	147	361	730	610
222.044	0	496	213	300	191	291	237	206	378	286	220	198	148	365	732	613
222.167	0	490	202	293	175	269	227	193	364	280	203	192	145	356	732	609
222.29	0	496	201	290	174	270	223	194	364	279	206	191	144	356	730	606
222.413	0	493	201	289	177	269	223	194	365	279	206	190	145	357	729	606
222.536	0	493	206	291	184	270	224	199	371	280	214	193	145	359	729	607
222.659	0	495	211	295	191	277	225	206	378	283	220	196	146	365	733	612
222.781	0	512	217	297	197	285	229	210	384	287	226	199	147	371	735	613
222.904	0	501	210	298	186	289	237	201	375	283	214	197	145	365	734	611
223.027	0	493	204	289	177	270	226	195	366	280	206	193	144	361	732	610
223.15	0	493	204	290	179	273	225	197	369	279	209	193	143	363	731	610
223.273	0	505	207	289	184	272	225	198	372	281	212	193	143	364	733	612
223.396	0	502	212	293	191	278	227	204	379	283	220	197	143	368	736	611
223.519	0	508	216	297	199	283	229	211	384	285	227	200	145	374	741	614
223.642	0	503	214	299	193	292	237	205	380	284	220	198	143	373	749	618
223.764	0	510	206	291	180	271	227	199	371	280	211	195	142	366	753	620
223.887	0	502	207	291	182	275	227	200	374	281	212	196	140	371	759	624
224.01	0	503	209	291	187	272	225	199	377	281	217	197	141	372	759	622
224.133	0	503	214	294	193	278	228	208	383	282	224	199	141	376	764	625
224.256	0	522	221	297	200	287	231	212	389	284	230	203	141	380	765	626
224.379	0	509	213	298	188	288	236	202	378	283	216	200	140	374	764	627
224.502	0	502	207	291	180	272	226	198	373	279	210	196	140	369	764	629
224.625	0	504	208	291	183	275	226	199	374	279	214	197	139	369	764	631
224.748	0	515	211	291	186	274	225	201	377	280	217	196	140	372	765	632
224.87	0	512	215	293	194	278	225	205	384	282	223	200	140	375	767	634
224.993	0	511	217	298	196	292	235	210	387	283	225	203	141	377	766	634
225.116	0	503	208	292	180	273	229	197	372	279	207	195	139	367	762	631
225.239	0	510	206	288	176	270	224	196	370	277	208	196	139	365	762	632
225.362	0	502	205	287	178	272	225	196	370	277	209	195	138	367	763	632
225.485	0	502	209	288	185	270	223	198	375	279	214	196	138	370	765	635
225.608	0	506	213	291	190	276	225	205	381	280	222	198	139	373	765	636
225.731	0	508	209	294	187	286	235	200	376	279	214	198	140	371	761	633
225.853	0	498	201	286	174	266	224	191	366	275	203	193	138	361	758	630
225.976	0	495	202	285	175	268	224	192	366	275	205	195	137	361	757	631
226.099	0	496	202	283	176	268	222	195	368	275	209	193	138	363	755	630
226.222	0	502	206	286	182	269	222	198	373	277	214	195	137	367	755	631
226.345	0	504	209	288	189	276	225	202	378	278	219	198	138	371	757	632
226.468	0	495	204	290	178	277	231	194	368	275	207	195	137	365	756	631
226.591	0	491	198	282	172	264	223	191	364	273	204	192	138	360	753	629
226.714	0	495	198	283	172	267	222	192	364	273	205	193	137	359	754	630
226.836	0	495	201	282	176	266	221	194	367	274	208	192	137	362	753	630
226.959	0	494	205	286	182	270	222	198	372	276	215	194	138	367	753	631
227.082	0	497	205	289	183	280	230	198	371	277	214	196	138	367	753	632
227.205	0	493	198	283	171	264	223	191	360	273	201	191	137	358	749	630
227.328	0	491	198	281	171	265	221	191	361	272	204	192	137	358	750	630
227.451	0	487	200	281	174	265	220	192	363	272	206	192	137	359	748	626
227.574	0	494	202	283	180	267	220	196	369	274	212	192	137	363	748	626
227.697	0	501	206	287	185	278	227	197	373	276	217	195	138	365	748	627
227.82	0	492	197	284	170	266	225	190	360	271	200	190	136	357	747	625
227.942	0	484	195	280	169	260	220	189	358	271	200	190	136	356	747	627
228.065	0	491	195	280	169	263	220	191	359	271	202	189	136	356	746	627
228.188	0	494	199	281	174	264	219	193	364	272	206	190	136	359	744	625
228.311	0	495	203	282	181	266	220	195	370	274	212	191	137	362	748	627
228.434	0	486	199	286	173	273	229	190	362	273	203	190	137	357	745	625
228.557	0	486	191	278	165	257	219	186	353	268	196	186	135	351	742	623
228.68	0	486	191	276	165	258	219	185	354	268	197	187	136	350	741	622
228.803	0	484	192	275	168	258	216	186	356	268	199	185	136	353	740	622
228.925	0	482	196	276	173	260	218	189	362	269	205	187	136	354	741	622
229.048	0	492	198	281	177	270	225	192	363	271	208	190	136	356	742	620
229.171	0	484	190	275	163	259	221	184	352	268	193	185	135	348	736	616
229.294	0	479	187	271	160	253	217	182	350	266	192	183	134	345	734	614
229.417	0	475	187	270	161	255	215	183	350	266	194	183	134	346	734	614
229.54	0	483	188	271	167	254	215	185	353	265	198	183	134	348	733	615
229.663	0	480	191	273	172	259	216	189	358	268	203	186	134	351	735	615
229.786	0	483	194	278	172	267	223	188	358	269	203	188	135	352	735	611
229.908	0	472	185	271	160	254	218	179	348	264	191	181	133	342	730	609
230.031	0	477	184	268	159	253	215	182	347	263	192	182	133	342	731	613
230.154	0	471	185	267	162	252	214	181	348	263	191	181	133	344	734	613
230.277	0	479	188	269	169	255	213	182	353	264	199	183	133	347	740	612
230.4	0	478	193	272	173	261	215	189	359	267	204	187	133	350	744	612
230.523	0	482	188	273	164	264	221	184	350	263	195	185	133	344	743	609
230.646	0	471	184	268	159	252	214	179	346	263	190	181	132	341	742	608
230.769	0	476	187	267	161	254	214	180	348	261	192	181	132	343	743	607
230.892	0	474	188	267	166	253	212	181	350	263	196	183	132	345	746	607
231.014	0	484	193	270	172	257	214	187	354	264	202	185	133	347	748	608
231.137	0	476	192	275	170	266	222	187	352	265	200	185	134	345	743	604
231.26	0	472	184	268	159	251	216	178	343	262	188	180	133	338	744	602
231.383	0	470	184	267	159	251	213	181	343	262	190	181	134	339	744	602
231.506	0	474	184	268	163	250	212	181	343	263	193	181	133	341	745	603
231.629	0	471	187	269	168	254	213	185	349	263	198	184	134	343	747	605
231.752	0	476	193	273	173	260	215	189	354	267	203	187	135	349	750	604
231.875	0	469	188	273	163	262	222	182	345	264	193	184	134	342	748	605
231.997	0	472	184	267	156	250	214	178	341	262	187	182	133	337	748	604
232.12	0	468	184	268	160	250	213	177	341	262	187	181	133	339	746	601
232.243	0	467	184	267	162	250	212	179	344	262	193	183	134	341	745	603
232.366	0	469	188	270	167	254	212	184	349	264	199	186	135	343	749	606
232.489	0	477	193	274	173	261	214	189	355	268	203	189	136	347	751	608
232.612	0	469	188	275	163	264	223	182	347	264	194	187	135	342	749	608
232.735	0	457	183	269	157	250	214	177	340	263	187	183	133	338	749	607
232.858	0	463	183	269	156	252	213	177	342	263	190	184	134	340	750	609
232.98	0	468	184	268	161	250	211	179	344	263	193	185	135	342	750	607
233.103	0	469	188	271	167	255	212	183	348	266	198	188	136	345	751	610
233.226	0	466	193	274	172	258	215	187	354	268	203	190	136	349	753	610
233.349	0	470	192	276	167	268	223	184	350	268	198	190	136	347	754	610
233.472	0	467	185	270	156	253	215	178	342	264	189	187	134	340	753	612
233.595	0	466	186	270	159	253	213	178	343	264	190	186	134	345	758	616
233.718	0	462	187	270	162	253	213	181	346	265	195	187	134	346	764	618
233.841	0	471	193	274	168	258	213	185	352	268	202	189	135	350	768	620
233.964	0	482	199	276	175	263	216	189	359	270	205	193	136	355	772	622
234.086	0	479	197	281	171	272	225	185	355	269	201	194	134	355	777	627
234.209	0	466	191	274	160	256	216	179	347	266	192	189	133	351	780	630
234.332	0	475	193	272	163	257	216	181	348	266	195	189	133	353	782	632
234.455	0	481	194	272	167	257	214	182	351	267	199	190	133	355	782	632
234.578	0	485	199	276	173	262	217	185	356	268	203	192	134	357	783	634
234.701	0	480	203	280	179	268	219	191	362	271	208	195	135	362	785	634
234.824	0	483	198	279	168	269	225	186	353	269	198	193	133	357	783	632
234.947	0	488	196	276	162	257	217	182	349	268	194	191	133	353	780	628
235.069	0	483	196	276	165	259	217	182	350	267	194	189	134	355	778	630
235.192	0	481	197	277	169	258	217	184	353	268	201	191	134	357	779	631
235.315	0	489	202	279	177	263	218	190	359	271	207	194	134	361	782	635
235.438	0	497	202	285	176	275	226	191	359	271	206	196	135	362	783	636
235.561	0	482	193	278	162	260	220	182	348	268	193	190	134	352	780	633
235.684	0	479	192	276	162	258	217	181	348	267	193	188	133	354	779	631
235.807	0	476	193	275	167	257	217	181	350	267	196	189	132	356	785	638
235.93	0	493	197	278	171	261	218	186	354	268	202	192	134	360	786	638
236.052	0	489	202	281	178	267	220	190	360	271	207	194	133	363	788	641
236.175	0	483	196	283	168	271	227	185	353	269	199	192	133	357	785	637
236.298	0	474	192	277	161	255	219	180	347	267	192	189	132	352	781	636
236.421	0	489	191	276	165	257	218	181	347	265	194	189	132	353	780	634
236.544	0	479	193	277	166	257	216	183	350	267	196	188	133	353	781	636
236.667	0	483	197	278	172	261	218	186	354	267	203	191	133	357	782	636
236.79	0	481	198	283	175	271	226	189	356	269	205	193	133	357	781	634
236.913	0	488	190	278	162	259	220	180	346	266	193	188	133	349	777	630
237.036	0	480	191	274	162	256	217	179	347	265	192	187	132	350	776	629
237.158	0	480	196	277	165	257	218	180	349	265	195	188	133	352	773	623
237.281	0	485	196	277	171	260	217	184	353	267	201	190	133	354	772	624
237.404	0	492	201	280	177	264	218	190	360	269	206	193	136	357	770	623
237.527	0	486	197	284	171	273	227	185	354	269	200	191	135	354	763	622
237.65	0	477	191	277	161	258	217	180	349	267	192	187	134	347	758	623
237.773	0	481	192	277	164	259	218	182	349	267	194	187	135	349	756	620
237.896	0	485	194	278	167	257	215	184	350	268	199	189	136	351	755	620
238.019	0	487	199	281	172	265	215	186	358	270	204	192	136	354	761	624
238.141	0	487	198	284	173	274	223	189	360	272	204	194	135	354	767	629
238.264	0	481	192	279	161	260	217	182	348	269	193	189	135	347	763	627
238.387	0	485	192	278	163	259	216	182	350	268	193	189	135	350	767	628
238.51	0	484	195	278	166	260	215	182	352	269	197	189	134	351	770	628
238.633	0	484	199	281	172	263	216	187	356	270	203	191	136	353	769	628
238.756	0	489	199	285	173	272	225	187	357	270	203	193	136	355	769	627
238.879	0	485	191	280	160	259	218	181	348	268	191	189	135	347	764	624
239.002	0	484	191	278	161	258	216	182	349	268	191	188	135	349	765	624
239.124	0	482	192	278	164	257	216	181	349	268	196	188	135	351	767	627
239.247	0	490	195	279	170	262	217	186	354	269	201	191	135	353	772	631
239.37	0	493	201	283	175	269	220	190	359	272	205	194	136	356	778	633
239.493	0	486	194	283	164	267	225	182	349	268	193	191	134	350	779	631
239.616	0	480	190	277	158	256	217	180	345	267	189	187	133	348	780	632
239.739	0	486	190	277	161	259	217	181	347	267	191	188	134	349	780	631
239.862	0	484	191	278	164	259	216	183	349	267	196	189	134	350	779	631
239.985	0	490	197	280	171	261	217	186	354	269	201	192	136	353	780	630
240.108	0	488	197	284	170	271	225	188	356	270	202	192	135	354	780	630
240.23	0	487	189	278	159	258	218	180	345	267	190	188	134	346	776	629
240.353	0	482	189	277	159	257	216	180	346	267	191	187	134	346	777	631
240.476	0	483	189	277	162	257	216	182	347	266	193	188	135	348	779	632
240.599	0	485	194	279	169	260	217	185	352	268	199	190	135	351	780	632
240.722	0	496	199	282	175	266	218	190	357	270	204	193	136	354	780	633
240.845	0	485	194	285	167	272	227	185	352	269	197	191	135	351	778	632
240.968	0	483	190	278	160	257	218	179	346	267	190	187	136	348	773	624
241.091	0	485	190	279	162	258	218	183	348	268	194	188	135	350	773	624
241.213	0	492	194	279	167	258	218	184	351	268	198	189	135	351	778	629
241.336	0	494	198	281	173	264	218	188	357	271	203	193	135	354	789	637
241.459	0	492	203	286	177	274	224	190	362	273	207	195	134	361	803	648
241.582	0	490	194	284	164	264	223	183	352	269	195	192	133	353	803	648
241.705	0	494	193	280	163	259	218	182	351	269	194	189	132	355	803	647
241.828	0	493	193	281	166	261	219	183	352	269	198	191	133	356	803	649
241.951	0	491	199	282	172	264	220	187	356	271	203	193	134	357	805	647
242.074	0	499	204	285	178	270	221	192	363	274	208	195	134	362	807	649
242.196	0	500	199	288	167	274	228	187	356	270	200	194	135	356	802	645
242.319	0	495	194	282	164	262	219	185	351	270	195	191	135	352	799	643
242.442	0	490	195	283	166	265	220	185	354	271	198	191	134	356	799	643
242.565	0	497	198	283	171	264	220	187	357	271	202	193	135	357	801	644
242.688	0	505	204	286	177	268	221	193	363	274	207	195	135	361	803	644
242.811	0	504	203	289	174	279	229	191	361	274	205	196	135	360	801	643
242.934	0	492	196	283	163	261	221	183	352	271	195	191	135	353	797	641
243.057	0	495	196	283	164	263	221	185	353	270	197	191	135	356	799	642
243.18	0	503	196	282	168	263	220	187	355	272	199	193	135	357	798	642
243.302	0	502	202	285	175	267	220	190	360	274	205	194	135	360	799	644
243.425	0	503	206	289	180	275	226	194	365	276	211	196	135	363	800	642
243.548	0	497	196	287	166	267	227	187	353	271	197	193	136	356	795	640
243.671	0	502	194	282	163	261	220	185	351	271	195	192	135	353	794	640
243.794	11	496	194	281	166	262	221	185	353	271	196	191	135	356	794	641
243.917	0	495	196	282	171	262	220	187	357	272	201	192	135	358	795	641
244.04	0	494	202	285	176	266	221	192	362	275	208	194	135	360	796	643
244.163	0	509	203	290	178	279	230	194	365	275	210	197	136	362	796	643
244.285	0	494	194	283	165	264	223	184	355	270	195	192	135	354	794	639
244.408	0	489	194	281	163	261	220	185	354	271	196	191	135	355	792	639
244.531	0	486	194	281	168	261	220	185	355	271	199	190	135	356	791	640
244.654	0	503	200	283	174	265	220	189	360	272	204	192	135	358	789	639
244.777	0	499	204	285	181	269	221	194	367	275	210	196	137	362	785	638
244.9	0	498	204	288	178	278	230	193	364	274	209	197	137	363	781	634
245.023	0	491	195	282	167	261	222	185	355	271	198	192	136	356	776	635
245.146	0	501	196	283	169	264	221	187	357	271	200	193	137	357	778	635
245.268	0	493	198	281	171	264	221	188	359	271	202	193	135	359	778	637
245.391	0	495	202	284	178	267	220	193	365	274	208	195	138	362	779	638
245.514	0	502	208	287	186	275	223	200	372	277	216	198	137	367	782	637
245.637	0	501	201	288	175	276	229	191	362	273	205	196	136	361	781	635
[truncated: 792 more rows]

## Sheet: Short_ch
	SNR :	47	45	29	48	48	33	48	45	39	47	42	31	0	0	0	0	0	0	0	0	0	0	0	0
		D780						D850						D725						D940
Time	Marker	ch16	ch17	ch18	ch19	ch20	ch21	ch16	ch17	ch18	ch19	ch20	ch21	ch16	ch17	ch18	ch19	ch20	ch21	ch16	ch17	ch18	ch19	ch20	ch21
0.24576	0	0	0	0	0	0	0	0	0	0	0	0	0	0	0	0	0	0	0	0	0	0	0	0	0
0.36864	0	67	147	36	168	227	37	71	157	52	149	213	30	1	2	-52	0	0	-71	-1	-3	21	5	1	60
0.49152	0	67	148	31	167	229	39	71	157	59	148	213	32	2	3	-67	0	-1	-95	-1	-3	27	4	0	65
0.6144	0	66	148	37	166	230	44	70	160	62	148	212	37	1	4	-85	0	-2	-108	-2	-4	30	4	-1	61
0.73728	0	65	144	38	166	230	50	69	154	59	147	208	40	2	5	-103	0	-1	-117	-2	-5	28	4	-1	51
0.86016	0	65	141	36	166	227	49	69	151	57	147	207	39	2	4	-112	0	-1	-120	-2	-6	28	5	-2	47
0.98304	0	65	142	30	166	224	48	68	151	63	147	211	38	2	4	-110	-1	0	-121	-2	-6	36	4	0	46
1.10592	0	65	142	28	166	224	48	69	153	63	147	213	38	2	5	-110	0	0	-122	-3	-6	37	4	0	46
1.2288	0	65	144	28	166	225	47	69	156	63	146	215	38	2	5	-109	-1	0	-123	-2	-6	38	4	0	46
1.35168	0	66	145	29	166	225	45	69	155	62	147	214	37	2	5	-110	0	1	-123	-2	-5	39	2	1	44
1.47456	0	65	140	29	166	221	42	68	151	63	147	213	41	2	5	-114	-1	1	-121	-1	-6	37	4	1	45
1.59744	0	65	140	29	166	223	47	68	151	63	147	212	36	2	5	-114	-1	0	-125	-3	-6	38	4	1	42
1.72032	0	65	142	27	165	220	47	68	151	63	146	215	36	2	5	-113	0	0	-124	-1	-7	38	5	0	43
1.8432	0	65	143	28	166	222	47	69	154	62	146	216	36	2	5	-111	0	0	-123	-3	-5	38	4	0	43
1.96608	0	65	145	26	166	223	47	70	156	63	146	216	37	2	5	-111	0	0	-123	-2	-6	39	4	0	44
2.08896	0	66	143	30	165	223	45	69	154	63	147	214	36	2	5	-114	0	1	-116	-1	-6	38	4	0	49
2.21184	0	64	141	29	166	223	41	68	151	63	148	212	40	2	6	-114	-1	2	-112	-2	-6	38	4	1	53
2.33472	0	64	142	29	165	223	46	69	151	63	147	212	36	2	5	-114	-1	1	-124	-2	-6	38	4	2	40
2.4576	0	64	142	28	166	223	47	68	152	63	147	213	35	2	5	-114	0	1	-125	-3	-5	38	4	1	42
2.58048	0	65	144	27	165	222	46	69	155	62	146	214	37	2	5	-112	0	1	-124	-2	-6	39	4	1	44
2.70336	0	66	144	28	165	223	46	69	156	61	147	215	36	2	5	-110	0	1	-123	-3	-6	40	4	1	43
2.82624	0	64	141	29	165	221	45	68	151	64	146	211	37	3	6	-115	0	1	-109	-2	-6	39	4	3	56
2.94912	0	65	141	28	165	220	42	67	151	62	146	212	40	3	6	-115	0	0	-120	-3	-7	38	4	2	45
3.072	0	65	140	28	165	222	47	68	151	63	146	212	36	2	4	-114	0	0	-124	-2	-5	37	4	2	41
3.19488	0	65	143	26	165	222	47	69	154	62	146	213	37	3	6	-113	0	1	-123	-2	-6	38	4	2	42
3.31776	0	66	145	27	166	224	46	69	157	62	146	216	37	2	5	-111	-1	0	-124	-2	-6	40	4	0	43
3.44064	0	65	143	30	165	223	50	69	154	63	146	212	31	2	6	-115	0	2	-113	-3	-6	38	4	2	52
3.56352	0	64	140	28	165	222	41	68	151	63	146	211	41	3	5	-115	0	2	-113	-3	-6	38	4	2	52
3.6864	0	64	140	29	166	222	47	69	151	62	147	211	35	2	4	-114	0	2	-125	-2	-6	39	4	2	41
3.80928	0	64	141	28	165	224	47	68	152	63	146	211	36	2	6	-113	-1	1	-125	-2	-6	38	4	2	42
3.93216	0	65	143	26	165	221	47	68	155	62	146	215	36	3	4	-112	-1	0	-124	-2	-6	38	4	0	43
4.05504	0	66	144	29	166	223	49	68	156	62	146	214	32	2	6	-111	-1	0	-120	-3	-6	39	4	1	46
4.17792	0	64	141	30	166	222	45	68	150	63	146	211	36	2	6	-115	-1	2	-109	-2	-6	38	3	2	55
4.3008	0	64	140	29	166	222	42	68	149	64	146	211	40	2	5	-115	0	2	-120	-2	-5	39	4	2	44
4.42368	0	64	140	28	166	220	47	67	151	63	147	214	36	2	5	-115	0	0	-125	-2	-6	38	5	0	41
4.54656	0	65	143	27	165	220	47	68	153	63	147	214	36	2	5	-112	0	0	-124	-3	-6	38	4	0	42
4.66944	0	65	143	27	165	222	46	69	156	62	146	215	37	1	6	-111	0	0	-123	-2	-7	39	4	0	43
4.79232	0	65	142	31	165	223	46	68	153	63	147	212	36	3	4	-114	0	2	-117	-3	-7	38	4	2	49
4.9152	0	63	140	30	166	220	42	66	149	64	146	210	41	2	5	-116	-1	1	-113	-2	-6	37	4	2	52
5.03808	0	64	140	29	166	221	47	68	149	64	147	209	35	2	5	-114	0	1	-125	-2	-6	38	4	2	40
5.16096	0	64	141	28	166	220	47	68	151	63	147	212	36	2	5	-114	-1	1	-124	-3	-6	38	5	1	42
5.28384	0	64	142	27	165	220	48	68	153	63	147	214	36	2	5	-113	0	0	-124	-2	-6	38	4	0	43
5.40672	0	65	144	28	165	222	45	69	154	61	147	213	35	2	5	-112	-1	0	-124	-2	-6	39	3	1	43
5.5296	0	64	140	30	165	220	45	67	149	63	146	210	36	2	5	-115	-1	2	-109	-2	-6	38	4	2	55
5.65248	0	64	139	30	166	220	42	67	149	62	145	209	40	2	4	-115	-1	1	-121	-2	-5	38	4	2	45
5.77536	0	64	139	28	165	221	47	68	150	63	146	209	35	3	5	-115	0	2	-124	-2	-5	38	4	2	41
5.89824	0	64	142	26	165	221	47	68	153	62	145	211	36	3	5	-113	0	1	-124	-2	-6	38	4	1	42
6.02112	0	65	143	26	165	221	46	69	155	62	146	213	37	2	6	-111	0	0	-123	-2	-6	39	4	0	44
6.144	0	65	143	30	164	221	46	68	153	61	147	210	35	2	6	-113	0	1	-116	-2	-6	39	4	2	49
6.26688	0	63	141	29	165	220	39	67	150	63	145	210	44	3	5	-115	0	2	-116	-2	-6	37	4	2	49
6.38976	0	63	141	29	165	220	47	67	151	63	147	209	35	2	5	-115	-1	1	-125	-2	-6	37	4	2	42
6.51264	0	63	141	27	164	221	47	68	151	63	146	209	36	2	5	-114	0	2	-124	-2	-5	38	5	3	42
6.63552	0	65	143	27	165	222	47	68	154	63	145	210	35	2	5	-113	0	1	-124	-3	-6	38	4	2	44
6.7584	0	64	144	30	164	220	50	69	154	63	146	213	32	3	5	-114	0	1	-121	-2	-6	39	4	1	46
6.88128	0	65	140	31	165	219	45	68	150	64	146	209	37	3	5	-116	-1	1	-109	-2	-5	36	5	2	56
7.00416	0	64	140	30	165	220	42	67	150	63	146	210	40	2	6	-115	0	2	-121	-2	-6	38	5	2	44
7.12704	0	64	140	30	165	221	47	67	151	63	147	209	35	3	5	-114	0	2	-125	-3	-5	37	4	2	42
7.24992	0	64	142	27	165	220	47	68	153	62	146	211	36	2	5	-113	0	1	-124	-3	-6	38	4	1	42
7.3728	0	65	144	28	165	219	46	69	155	61	145	213	37	2	5	-112	0	0	-124	-2	-6	39	4	0	43
7.49568	0	64	141	31	164	219	45	68	150	64	146	209	37	2	6	-115	-1	1	-108	-3	-7	37	5	2	55
7.61856	0	63	139	31	165	219	41	66	148	65	146	209	41	2	6	-116	0	1	-114	-4	-5	37	5	2	52
7.74144	0	63	140	31	164	219	47	67	149	64	146	208	35	2	5	-116	0	2	-125	-1	-6	37	4	2	40
7.86432	0	65	140	29	164	219	47	67	151	63	146	210	35	2	5	-114	0	0	-125	-3	-6	38	4	2	43
7.9872	0	64	142	27	164	219	47	68	155	63	146	212	36	2	5	-113	-1	0	-124	-2	-5	38	4	0	43
8.11008	0	65	143	29	164	220	50	67	154	61	146	211	32	2	5	-113	-1	1	-120	-2	-6	38	4	1	46
8.23296	0	64	139	33	164	217	46	67	149	65	146	208	37	2	5	-117	-1	2	-110	-2	-5	37	4	2	56
8.35584	0	64	139	31	164	218	43	68	149	64	146	208	39	3	5	-115	0	2	-121	-2	-5	37	4	2	44
8.47872	0	63	141	31	164	218	46	67	149	64	145	207	36	2	6	-115	0	2	-125	-2	-5	36	4	2	41
8.6016	0	64	142	29	164	216	46	67	152	63	144	209	35	2	5	-114	0	0	-124	-2	-6	37	4	0	42
8.72448	0	64	144	27	163	219	47	68	155	63	145	211	36	3	5	-113	-1	0	-124	-2	-6	38	3	0	45
8.84736	0	64	145	32	163	219	46	67	154	64	145	210	36	3	5	-113	0	0	-116	-3	-5	37	3	1	50
8.97024	0	64	141	32	164	218	42	67	149	66	145	207	40	2	5	-116	-1	2	-113	-3	-6	37	4	2	53
9.09312	0	64	141	32	165	219	47	67	150	65	146	208	35	3	5	-116	0	2	-126	-2	-5	36	4	2	41
9.216	0	63	141	30	163	219	47	67	151	64	145	207	35	3	5	-115	-1	1	-125	-3	-6	36	3	2	42
9.33888	0	65	143	28	163	217	46	67	154	63	144	211	36	3	5	-113	0	0	-124	-3	-6	37	3	0	43
9.46176	0	65	145	28	162	218	46	68	156	62	144	212	37	3	5	-111	0	0	-124	-2	-6	38	5	0	43
9.58464	0	64	142	32	163	219	49	67	151	64	144	207	32	2	5	-115	0	1	-113	-3	-5	37	3	2	52
9.70752	0	64	140	30	163	218	43	67	150	65	144	207	40	2	5	-115	-1	2	-121	-2	-6	37	4	2	44
9.8304	0	64	141	30	162	219	47	66	150	64	144	207	35	2	5	-113	0	2	-125	-2	-6	37	4	1	41
9.95328	0	64	142	28	163	217	47	68	151	63	143	210	35	3	5	-113	-1	0	-124	-2	-5	38	4	0	43
10.0762	0	64	143	27	163	219	46	67	155	63	144	212	37	2	5	-113	0	0	-124	-1	-6	38	4	0	44
10.199	0	65	143	31	163	219	45	68	154	63	145	210	36	3	5	-113	0	0	-116	-3	-5	38	4	0	49
10.3219	0	63	141	31	163	218	42	66	150	65	144	208	41	2	6	-115	0	2	-113	-4	-6	36	4	3	53
10.4448	0	64	141	31	163	219	46	67	150	65	144	208	36	2	5	-116	0	1	-125	-2	-5	37	4	2	41
10.5677	0	63	141	30	162	220	47	68	150	64	143	209	35	2	5	-115	-1	3	-125	-2	-6	36	4	2	42
10.6906	0	64	143	28	163	219	47	67	154	63	145	212	36	3	5	-113	0	0	-124	-2	-6	37	4	0	43
10.8134	0	65	144	30	163	220	46	69	156	62	144	211	36	2	5	-111	0	0	-124	-2	-6	38	4	1	42
10.9363	0	64	141	32	163	219	46	67	150	65	145	208	37	3	5	-116	0	1	-110	-2	-6	37	4	2	56
11.0592	0	64	140	31	163	219	43	66	149	64	144	208	40	3	6	-117	-1	1	-122	-3	-5	36	5	2	45
11.1821	0	63	141	29	163	219	46	66	150	64	146	208	36	2	5	-115	-1	2	-125	-2	-6	37	4	2	41
11.305	0	63	141	28	162	217	47	67	152	64	144	210	36	2	5	-113	0	0	-124	-2	-6	38	3	0	43
11.4278	0	64	144	28	162	220	46	69	156	62	144	212	36	2	6	-112	0	0	-124	-2	-5	38	5	0	44
11.5507	0	64	143	32	162	219	49	67	152	64	143	209	33	2	5	-115	0	2	-114	-2	-6	37	4	2	52
11.6736	0	64	139	29	163	218	42	66	149	64	143	209	41	2	5	-115	0	1	-113	-2	-5	38	4	1	53
11.7965	0	63	141	29	162	219	47	67	151	63	144	210	35	3	5	-114	-1	0	-125	-2	-5	38	3	1	41
11.9194	0	63	142	27	163	220	47	67	152	63	144	213	36	2	4	-112	0	0	-125	-3	-5	38	3	0	42
12.0422	0	64	145	26	164	221	48	67	155	63	144	213	36	2	5	-112	0	0	-124	-2	-6	39	3	0	44
12.1651	0	65	143	30	164	220	45	68	154	62	145	212	37	2	5	-113	0	0	-116	-2	-6	39	4	1	49
12.288	0	63	140	28	164	219	41	66	149	64	145	212	42	2	6	-116	0	0	-112	-2	-6	38	4	2	52
12.4109	0	64	140	28	164	220	47	66	151	62	145	211	37	2	5	-115	-1	0	-126	-2	-5	38	4	1	41
12.5338	0	63	142	27	164	219	47	67	152	62	144	213	36	2	5	-113	0	0	-126	-2	-6	38	4	0	42
12.6566	0	64	143	26	164	221	47	67	155	62	145	214	36	2	6	-112	0	0	-124	-2	-5	39	4	0	43
12.7795	0	64	143	30	165	221	45	68	154	62	145	213	37	2	5	-113	0	1	-116	-3	-5	40	3	2	50
12.9024	0	63	140	30	164	220	45	67	149	64	145	210	38	2	5	-117	0	2	-110	-1	-6	38	4	1	56
13.0253	0	63	141	29	164	222	47	67	150	62	145	210	36	1	5	-115	0	1	-125	-2	-6	38	5	2	40
13.1482	0	64	141	27	163	220	47	67	151	62	145	211	36	2	5	-114	-1	0	-124	-3	-6	38	4	1	41
13.271	0	64	142	26	164	218	47	67	154	62	145	214	37	3	6	-113	0	0	-124	-3	-6	38	4	0	43
13.3939	0	64	144	30	163	221	50	68	155	61	145	213	33	3	6	-114	0	0	-120	-2	-6	39	4	0	46
13.5168	0	63	140	30	163	221	45	67	150	64	146	209	38	2	5	-116	-1	1	-109	-1	-5	38	5	2	55
13.6397	0	64	140	28	164	221	43	67	150	63	146	209	40	2	5	-114	0	1	-121	-2	-6	38	4	2	45
13.7626	0	63	140	26	164	219	48	67	151	63	145	213	36	2	5	-113	0	0	-125	-2	-5	38	4	0	42
13.8854	0	64	141	26	165	220	47	67	152	62	146	215	36	2	6	-113	-1	0	-125	-2	-6	39	4	0	44
14.0083	0	65	144	27	165	221	47	68	155	62	145	215	36	2	5	-111	0	0	-124	-2	-6	39	4	0	43
14.1312	0	63	140	29	165	220	45	67	150	63	146	210	38	2	5	-115	0	1	-109	-3	-6	39	4	2	56
14.2541	0	63	138	29	163	221	44	66	149	62	146	210	41	2	4	-115	0	1	-121	-2	-6	39	4	2	44
14.377	0	62	138	31	165	222	48	66	148	64	147	214	37	3	5	-116	0	0	-125	-2	-6	37	4	0	42
14.4998	0	62	135	30	169	232	49	67	147	65	150	219	39	2	5	-114	-1	0	-125	-2	-6	37	4	0	43
14.6227	0	63	137	30	172	243	51	68	151	66	153	227	41	3	5	-112	0	-1	-123	-2	-5	37	4	0	44
14.7456	0	64	138	37	173	244	49	68	150	71	154	232	40	3	5	-115	0	0	-116	-2	-6	35	3	0	49
14.8685	0	63	135	35	174	241	42	67	147	71	154	231	49	2	5	-118	0	0	-117	-3	-5	35	4	0	50
14.9914	0	63	137	31	174	239	51	67	148	68	154	232	39	1	5	-115	0	0	-125	-2	-6	36	5	0	42
15.1142	0	64	140	30	174	235	51	67	153	66	153	225	39	2	4	-112	0	2	-125	-3	-6	37	4	2	42
15.2371	0	63	142	29	174	233	49	67	156	65	153	224	39	1	4	-111	0	1	-124	-2	-6	37	4	2	43
15.36	0	62	142	33	173	231	47	67	153	65	153	221	39	3	6	-114	0	1	-117	-2	-5	37	3	2	49
15.4829	0	62	137	31	172	229	48	66	148	67	152	218	39	2	5	-115	0	2	-109	-2	-6	38	4	2	56
15.6058	0	61	138	29	171	228	45	66	149	65	151	218	42	2	5	-114	0	1	-121	-2	-6	38	3	2	44
15.7286	0	62	139	28	171	227	49	66	152	66	150	217	38	2	5	-115	0	1	-126	-3	-6	39	4	2	41
15.8515	0	63	141	28	170	225	50	67	154	64	151	218	37	2	5	-113	-1	0	-124	-3	-7	39	4	0	43
15.9744	0	63	143	31	169	227	52	68	156	64	149	215	34	2	5	-111	0	1	-120	-1	-6	40	4	2	46
16.0973	0	62	139	32	170	223	47	67	150	65	149	213	38	2	5	-116	0	1	-109	-2	-5	38	4	2	55
16.2202	0	62	138	33	169	224	40	65	150	66	149	212	46	2	4	-117	0	1	-118	-2	-6	37	4	2	49
16.343	0	62	138	30	168	224	48	66	150	66	148	212	36	2	5	-116	0	2	-126	-2	-4	38	3	2	41
16.4659	0	62	140	28	168	224	49	66	153	64	148	212	37	2	5	-115	0	2	-124	-3	-5	39	4	1	42
16.5888	0	62	142	28	168	222	48	67	156	64	148	216	38	2	5	-112	-1	0	-123	-2	-5	39	4	0	44
16.7117	0	63	141	35	168	223	51	67	152	66	149	212	33	1	6	-115	-1	2	-114	-2	-5	38	4	2	53
16.8346	0	61	137	36	170	224	44	65	148	68	149	214	42	2	5	-117	-1	1	-114	-3	-5	36	4	0	52
16.9574	0	62	133	41	172	245	51	67	148	74	153	226	40	2	5	-117	0	-1	-124	-2	-5	32	4	-1	42
17.0803	0	63	134	39	174	253	53	68	151	76	155	235	41	3	4	-117	-1	0	-124	-3	-6	31	4	-1	43
17.2032	0	64	139	37	174	251	52	70	155	75	155	238	41	2	5	-115	-1	0	-124	-2	-5	32	3	0	44
17.3261	0	64	140	36	176	254	51	69	158	73	155	243	41	2	5	-112	0	0	-124	-3	-6	32	4	0	44
17.449	0	64	136	39	177	252	50	68	151	73	156	243	43	3	5	-115	0	0	-108	-2	-6	32	4	0	56
17.5718	0	62	136	35	176	254	48	67	149	71	156	246	46	2	5	-115	-1	-1	-121	-2	-5	33	4	0	45
17.6947	0	62	137	33	177	255	53	66	149	69	156	248	42	3	5	-115	0	0	-126	-2	-6	34	4	0	42
17.8176	0	63	137	29	177	256	54	67	152	67	156	250	43	2	4	-111	0	0	-125	-2	-5	35	4	0	43
17.9405	0	63	140	29	176	259	52	67	155	66	155	253	43	1	5	-110	0	0	-123	-1	-5	37	4	0	45
18.0634	0	62	139	32	176	255	54	67	151	65	155	252	37	3	5	-114	0	0	-113	-2	-5	38	4	0	53
18.1862	0	61	135	29	175	252	49	67	149	65	155	250	44	1	6	-116	0	0	-110	-2	-5	37	4	0	56
18.3091	0	61	137	28	175	250	43	68	150	65	155	249	51	2	5	-113	-1	0	-116	-2	-6	38	5	0	50
18.432	0	62	139	26	174	250	53	66	154	65	155	247	42	2	5	-112	-1	0	-125	-3	-6	39	4	1	42
18.5549	0	63	142	26	175	250	51	68	159	66	155	248	41	2	5	-111	-1	0	-124	-2	-6	40	4	0	44
18.6778	0	64	145	28	175	249	48	68	160	65	155	245	40	2	5	-113	-1	0	-116	-3	-6	41	4	1	51
18.8006	0	63	141	26	174	241	49	68	155	65	154	240	41	2	5	-116	0	0	-109	-2	-5	41	3	2	56
18.9235	0	63	141	26	174	239	48	68	157	64	154	237	41	2	5	-114	-1	1	-109	-2	-6	41	4	2	57
19.0464	0	63	143	25	175	240	41	68	158	64	154	234	49	2	4	-115	-1	2	-116	-2	-6	41	4	3	51
19.1693	0	64	145	25	173	240	50	68	162	65	154	235	39	2	5	-113	-1	0	-126	-3	-6	43	4	1	43
19.2922	0	63	145	27	172	239	47	69	162	65	153	235	38	2	5	-111	0	0	-116	-3	-7	42	4	1	51
19.415	0	63	142	25	174	238	48	68	156	65	153	230	39	2	6	-115	-1	2	-108	-2	-6	41	3	3	56
19.5379	0	62	141	25	173	236	47	67	156	65	153	233	41	2	5	-115	0	0	-109	-2	-7	41	4	0	58
19.6608	0	63	142	25	174	238	44	68	158	63	155	235	45	3	5	-114	-1	0	-113	-2	-6	42	3	0	54
19.7837	0	64	144	24	173	236	49	68	161	64	153	234	39	2	6	-111	0	0	-125	-2	-6	42	4	0	42
19.9066	0	63	144	28	174	237	47	68	161	64	153	232	38	2	5	-113	-1	1	-117	-2	-6	41	4	1	51
20.0294	0	63	140	26	174	233	47	67	154	66	154	231	40	3	5	-117	0	0	-110	-3	-6	40	3	0	57
20.1523	0	62	141	26	174	235	47	68	155	64	154	231	41	2	5	-116	-1	0	-109	-3	-7	40	5	0	58
20.2752	0	63	141	26	174	237	49	68	157	65	154	232	40	3	5	-115	0	0	-118	-2	-5	41	4	0	50
20.3981	0	63	143	26	175	241	50	68	159	66	155	235	40	2	6	-113	0	0	-125	-2	-7	41	4	0	43
20.521	0	63	144	31	175	240	47	68	158	64	155	236	40	2	5	-114	-1	0	-117	-1	-6	41	4	0	50
20.6438	0	62	139	29	174	236	47	67	152	67	154	231	41	2	6	-118	-1	1	-110	-2	-6	38	3	1	56
20.7667	0	62	138	28	173	234	47	67	153	64	154	232	40	2	6	-115	0	0	-109	-2	-6	39	4	0	57
20.8896	0	63	139	28	173	233	44	67	153	65	153	231	45	2	5	-115	-1	0	-113	-4	-6	39	3	0	53
21.0125	0	62	141	26	172	233	45	67	157	64	153	231	44	2	6	-115	-1	0	-121	-3	-6	39	4	0	46
21.1354	0	62	141	29	173	233	51	68	156	64	153	228	35	2	6	-114	0	0	-114	-2	-7	40	4	1	53
21.2582	0	61	138	29	172	232	47	67	151	66	152	226	40	1	5	-116	0	1	-109	-3	-6	39	4	2	56
21.3811	0	62	137	28	172	231	47	67	152	65	152	224	41	1	5	-116	0	2	-110	-2	-6	38	4	2	57
21.504	0	61	139	27	171	230	40	67	155	65	152	225	48	2	5	-116	0	1	-117	-2	-7	38	4	1	50
21.6269	0	62	141	26	172	229	49	67	156	64	152	227	40	2	5	-113	-1	0	-126	-2	-6	40	4	0	43
21.7498	0	62	141	30	171	228	50	67	156	64	153	226	36	2	5	-114	0	0	-113	-2	-6	39	4	0	53
21.8726	0	61	137	30	172	227	47	66	151	66	152	224	40	1	5	-117	0	0	-110	-2	-5	37	4	0	56
21.9955	0	62	138	30	171	228	47	67	152	65	152	226	41	2	5	-116	0	0	-111	-2	-6	37	4	0	57
22.1184	0	63	138	28	172	229	40	67	153	65	152	225	48	2	5	-115	0	0	-117	-2	-6	38	5	0	50
22.2413	0	63	140	27	172	232	49	67	157	65	153	228	41	2	6	-113	0	0	-126	-2	-6	39	3	0	43
22.3642	0	62	139	31	172	231	47	68	154	66	153	228	41	2	5	-115	0	0	-110	-3	-6	38	4	0	57
22.487	0	62	136	29	171	228	48	67	151	66	152	226	40	3	5	-117	0	0	-111	-2	-6	38	4	0	56
22.6099	0	62	136	28	172	228	43	66	152	65	152	226	44	2	6	-114	-1	0	-114	-2	-6	39	5	0	54
22.7328	0	61	139	28	171	229	45	66	153	64	152	226	44	2	5	-114	0	0	-122	-2	-6	39	4	0	46
22.8557	0	62	141	27	171	229	49	68	156	64	153	227	40	2	5	-113	0	0	-126	-3	-6	39	3	0	43
22.9786	0	62	138	31	172	227	48	67	151	66	151	223	40	2	5	-116	0	0	-110	-2	-5	37	5	1	57
23.1014	0	61	135	29	171	226	47	65	149	65	151	224	41	2	5	-116	-1	0	-110	-2	-6	38	5	0	57
23.2243	0	61	137	28	171	225	47	66	150	65	151	223	41	2	5	-114	0	0	-110	-1	-6	39	4	0	57
23.3472	0	61	138	27	171	225	45	67	152	64	150	223	44	2	5	-115	-1	0	-122	-2	-6	39	4	0	45
23.4701	0	62	139	28	170	226	52	67	154	63	151	223	35	2	5	-114	-1	0	-123	-2	-6	38	4	0	46
23.593	0	60	135	32	170	224	47	66	149	66	152	222	41	2	5	-116	-1	0	-110	-2	-6	37	5	0	56
23.7158	0	61	134	30	171	225	48	65	147	67	151	222	41	2	5	-118	0	0	-110	-2	-6	37	4	0	56
23.8387	0	62	135	32	171	225	48	66	148	67	151	223	41	2	5	-116	-1	0	-112	-2	-5	37	4	0	57
23.9616	0	61	135	30	172	227	50	66	150	67	152	225	40	2	5	-117	0	0	-126	-2	-6	36	4	0	42
24.0845	0	61	137	31	172	228	52	67	152	66	152	225	35	2	6	-114	0	0	-122	-2	-6	36	3	0	46
24.2074	0	61	132	32	172	226	48	66	146	67	151	220	40	2	4	-116	0	0	-111	-3	-6	36	3	2	56
24.3302	0	61	133	33	172	224	47	65	145	68	152	222	41	2	4	-118	-1	0	-112	-2	-6	35	3	0	57
24.4531	0	60	134	31	172	222	40	65	146	67	151	221	47	2	5	-117	-1	0	-119	-2	-6	35	4	0	50
24.576	0	62	136	28	172	224	49	66	150	64	152	222	40	2	4	-113	0	0	-126	-2	-6	37	4	0	43
24.6989	0	62	137	31	171	224	47	65	150	64	151	221	40	2	5	-115	-1	0	-117	-2	-4	37	4	0	50
24.8218	0	61	134	31	171	223	48	64	146	66	151	220	41	2	5	-118	0	0	-112	-2	-6	37	3	0	56
24.9446	0	61	135	30	170	223	43	66	147	63	152	221	44	2	5	-116	0	0	-116	-2	-6	36	4	0	52
25.0675	0	61	135	27	170	223	45	65	148	65	150	220	43	2	5	-113	0	-1	-122	-3	-6	37	4	0	46
25.1904	0	61	136	29	170	223	49	66	150	65	150	221	39	2	5	-114	-1	0	-126	-2	-6	37	4	0	43
25.3133	0	60	133	38	171	232	48	66	146	70	152	226	40	2	5	-117	0	0	-118	-2	-6	33	4	0	50
25.4362	0	60	131	31	172	233	47	65	145	69	153	228	41	2	4	-117	0	0	-111	-2	-5	34	4	0	56
25.559	0	60	133	33	171	226	44	64	147	67	153	227	44	2	5	-114	-1	0	-115	-2	-5	36	3	0	53
25.6819	0	61	135	33	169	222	45	65	150	68	151	224	44	2	5	-116	-1	0	-122	-2	-5	35	5	0	47
25.8048	0	62	139	31	170	226	49	67	153	67	151	225	40	2	4	-116	-1	0	-127	-1	-5	36	4	0	43
25.9277	0	62	136	35	170	221	47	65	148	68	150	225	40	2	5	-116	0	0	-111	-2	-6	34	4	0	56
26.0506	0	61	134	31	170	220	47	65	146	68	149	221	41	1	4	-116	-1	1	-111	-3	-5	35	4	2	57
26.1734	0	62	135	30	170	221	44	65	148	67	151	221	44	1	6	-115	0	0	-123	-2	-5	36	4	0	45
26.2963	0	61	137	30	170	222	50	66	150	65	150	224	39	2	5	-116	0	0	-125	-1	-5	36	4	0	44
26.4192	0	62	139	32	165	214	45	66	152	65	145	218	37	2	4	-113	-1	0	-125	-3	-5	36	3	1	44
26.5421	0	61	134	33	167	218	46	65	146	69	148	220	39	2	5	-116	0	0	-109	-2	-6	35	3	0	56
26.665	0	60	131	32	166	212	45	65	144	67	146	220	40	2	6	-116	-1	0	-110	-2	-5	34	4	0	56
26.7878	0	60	132	31	166	213	42	65	145	66	147	219	42	1	5	-116	-1	0	-114	-2	-5	35	4	0	54
26.9107	0	60	134	28	166	218	48	65	148	64	148	218	38	2	5	-113	0	0	-126	-1	-5	37	4	0	42
27.0336	0	61	135	30	166	217	45	65	149	64	147	219	39	2	5	-112	0	0	-117	-3	-5	37	4	0	51
27.1565	0	59	131	32	166	214	46	65	143	66	147	218	39	2	5	-118	-1	0	-110	-3	-4	36	4	0	55
27.2794	0	60	130	30	166	216	45	63	144	66	148	217	39	1	4	-117	0	0	-111	-2	-5	35	4	0	56
27.4022	0	59	131	28	166	216	42	64	145	65	147	217	44	1	5	-115	-1	0	-114	-2	-6	37	5	0	53
27.5251	0	60	134	26	166	217	47	64	147	64	147	218	38	2	4	-114	0	0	-126	-1	-5	38	4	0	42
27.648	0	60	134	28	165	215	46	65	148	62	145	217	39	2	4	-114	0	0	-118	-3	-5	38	4	1	51
27.7709	0	59	131	27	162	209	45	63	144	64	144	210	38	2	5	-117	0	1	-111	-2	-6	38	4	1	57
27.8938	0	59	132	24	161	204	44	64	144	62	143	205	37	2	5	-114	0	1	-111	-2	-5	39	4	2	57
28.0166	0	60	132	24	160	203	40	64	146	63	142	205	41	2	4	-114	0	1	-123	-2	-5	39	4	2	46
28.1395	0	59	134	24	161	206	46	65	148	62	143	208	37	2	4	-114	-1	0	-127	-2	-5	39	3	0	43
28.2624	0	60	132	34	161	215	44	65	147	67	144	211	37	1	5	-117	0	0	-119	-2	-5	37	5	0	50
28.3853	0	60	129	33	164	217	45	66	145	71	145	214	40	2	5	-119	0	0	-111	-3	-6	35	4	0	56
28.5082	0	60	132	32	164	216	44	66	149	70	145	215	40	3	5	-116	0	0	-111	-2	-5	35	4	0	57
28.631	0	59	133	29	162	211	43	66	148	69	144	214	42	2	6	-115	0	0	-123	-1	-5	36	4	0	47
28.7539	0	60	134	28	163	213	46	66	150	65	145	214	38	1	5	-114	-1	0	-127	-3	-5	38	4	0	44
28.8768	0	60	131	32	163	208	45	66	145	68	144	215	38	1	5	-115	0	0	-110	-3	-5	37	4	0	56
28.9997	0	60	130	30	162	209	44	65	144	68	144	212	39	2	5	-117	-1	0	-110	-2	-5	36	4	0	56
29.1226	0	59	131	28	163	212	41	65	146	69	144	212	43	2	5	-117	0	0	-115	-2	-5	37	4	0	54
29.2454	0	60	133	26	162	213	47	65	149	66	144	213	37	2	4	-115	-1	0	-127	-2	-6	38	4	0	43
29.3683	0	60	135	28	162	213	50	66	151	65	144	214	34	2	5	-112	0	0	-123	-2	-5	38	4	0	47
29.4912	0	59	131	30	163	206	45	65	145	66	144	214	39	2	5	-116	0	0	-111	-2	-6	38	4	0	56
29.6141	0	59	130	28	162	206	45	64	144	66	144	214	38	2	5	-117	0	-1	-112	-2	-6	38	3	0	57
29.737	0	59	131	26	161	206	41	65	145	66	144	211	43	2	4	-116	0	0	-115	-2	-5	38	4	0	54
29.8598	0	60	133	26	161	211	47	65	149	65	144	212	38	2	4	-114	0	0	-126	-2	-6	40	4	0	43
29.9827	0	60	134	28	161	210	45	65	149	65	144	212	38	1	3	-114	-1	0	-118	-2	-6	39	4	0	50
30.1056	0	59	130	28	161	206	45	63	144	67	143	210	39	2	5	-118	0	0	-111	-3	-5	39	3	0	56
30.2285	0	59	130	27	161	206	44	64	145	65	143	212	39	2	5	-117	0	0	-112	-1	-5	38	4	0	57
30.3514	0	59	132	25	161	208	42	65	146	65	143	211	43	2	5	-114	-1	0	-123	-2	-5	39	4	0	46
30.4742	0	59	134	24	160	210	47	64	150	65	142	210	38	2	4	-114	0	0	-127	-2	-6	40	4	0	43
30.5971	0	60	134	28	160	209	44	65	149	64	144	212	38	2	4	-114	0	0	-119	-2	-5	40	3	0	50
30.72	0	59	130	26	160	204	45	64	145	65	143	211	39	2	5	-118	0	0	-111	-2	-6	39	4	0	56
30.8429	0	58	131	26	161	208	41	64	147	64	142	210	43	2	5	-115	-1	0	-114	-2	-5	40	5	0	54
30.9658	0	59	132	25	161	210	42	64	148	64	142	211	42	2	5	-115	-1	0	-123	-2	-6	40	4	0	47
31.0886	0	60	134	23	160	212	47	65	152	65	142	212	39	3	5	-114	0	0	-126	-3	-5	41	4	0	44
31.2115	0	61	134	27	161	207	47	65	150	64	143	213	35	2	4	-115	0	0	-115	-2	-6	41	3	0	54
31.3344	0	60	130	25	161	207	44	64	147	64	142	211	39	2	5	-116	0	0	-111	-3	-6	40	3	0	56
31.4573	0	60	132	25	160	210	44	64	148	65	142	210	39	1	5	-116	-1	0	-111	-1	-5	40	4	0	58
31.5802	0	59	133	24	160	209	42	66	149	65	142	211	42	3	5	-116	0	0	-123	-2	-5	41	5	0	47
31.703	0	61	135	25	159	210	44	65	153	64	142	211	39	2	4	-113	0	0	-127	-2	-6	41	4	0	44
31.8259	0	59	132	29	161	210	45	65	147	68	143	210	38	3	5	-116	0	0	-110	-2	-6	39	3	0	56
31.9488	0	59	129	26	161	213	45	65	147	67	143	211	39	2	5	-118	0	0	-111	-2	-6	38	4	0	56
32.0717	0	60	131	26	161	213	44	66	151	67	142	212	39	2	5	-116	0	0	-112	-2	-6	39	4	0	57
32.1946	0	60	133	24	161	213	47	66	154	65	143	213	38	1	5	-115	0	0	-128	-3	-5	39	4	0	43
32.3174	0	60	135	28	160	212	44	66	153	65	143	214	39	3	5	-113	0	0	-118	-2	-6	40	4	0	51
32.4403	0	59	130	28	159	206	45	66	147	67	143	215	39	2	4	-118	0	0	-112	-3	-6	39	4	0	56
32.5632	1	59	130	25	161	209	44	66	148	66	143	213	39	3	5	-117	0	0	-112	-2	-6	39	4	0	57
32.6861	0	59	131	24	160	210	41	65	149	66	141	212	44	3	4	-115	-1	0	-115	-2	-5	40	4	0	54
32.809	0	59	134	23	159	212	46	66	154	65	143	211	38	2	5	-113	-1	0	-127	-3	-6	40	5	0	44
32.9318	0	60	132	28	159	207	44	65	149	66	142	213	39	2	6	-115	-1	0	-111	-2	-5	40	4	0	57
33.0547	0	59	129	27	159	206	45	64	145	66	141	212	40	2	5	-119	-1	0	-113	-1	-5	38	4	0	56
33.1776	0	58	130	25	159	206	44	65	147	66	142	212	40	2	4	-117	0	0	-111	-2	-7	39	4	0	58
33.3005	0	58	131	24	158	209	41	65	148	66	142	210	42	2	5	-115	0	0	-123	-3	-5	39	4	0	47
33.4234	0	60	133	25	158	210	48	65	151	65	141	211	35	2	5	-115	-1	0	-124	-2	-6	40	4	0	46
33.5462	0	59	129	28	158	203	45	64	145	67	141	211	40	2	4	-119	0	0	-113	-2	-6	39	4	0	56
33.6691	0	59	128	25	158	202	44	64	146	66	140	210	39	2	4	-117	-1	0	-112	-2	-6	39	4	0	57
33.792	0	59	129	25	157	203	41	64	147	65	140	209	43	3	5	-117	0	0	-115	-2	-5	40	5	0	53
33.9149	0	59	131	25	157	209	42	64	149	65	140	208	43	2	5	-115	-1	0	-123	-2	-5	40	5	0	47
34.0378	0	60	132	27	157	208	44	65	150	65	141	210	39	2	5	-116	-1	0	-119	-2	-6	38	4	0	51
34.1606	0	59	129	27	157	203	45	64	144	67	139	210	39	1	5	-117	0	0	-111	-2	-6	38	5	0	56
34.2835	0	58	128	27	157	203	45	64	146	66	140	209	39	2	5	-117	0	0	-112	-2	-5	39	5	0	57
34.4064	0	59	129	26	157	206	42	64	147	65	140	207	42	2	4	-117	0	0	-124	-3	-7	38	4	0	46
34.5293	0	59	131	25	157	207	46	64	148	65	139	207	38	2	5	-115	0	0	-128	-3	-6	40	4	0	43
34.6522	0	59	129	29	158	203	44	64	145	66	140	209	38	2	5	-116	0	0	-111	-2	-6	39	4	0	57
34.775	0	58	127	27	156	202	44	63	142	66	140	208	39	2	5	-117	0	0	-112	-2	-6	39	4	0	56
34.8979	0	58	128	26	156	201	44	64	144	66	139	206	39	1	5	-118	0	0	-113	-2	-5	39	4	0	57
35.0208	0	58	128	25	156	204	46	64	146	65	139	205	37	2	4	-116	0	0	-128	-2	-5	39	4	1	42
35.1437	0	59	130	27	156	204	44	64	147	65	138	206	38	2	5	-115	0	0	-120	-2	-5	39	4	0	51
35.2666	0	58	126	28	155	199	45	63	141	67	138	207	39	2	5	-118	0	0	-111	-2	-5	38	5	0	56
35.3894	0	57	126	27	156	201	44	63	141	66	138	204	38	2	5	-118	0	0	-112	-2	-5	38	4	0	56
35.5123	0	57	126	26	154	202	38	63	142	65	138	204	46	2	4	-118	0	0	-120	-3	-5	38	5	0	50
35.6352	0	59	128	24	155	204	46	64	145	64	138	204	37	1	4	-115	0	0	-128	-2	-6	39	3	0	43
35.7581	0	59	129	29	155	202	48	63	143	65	138	205	34	1	4	-116	0	0	-116	-2	-6	38	4	0	53
35.881	0	58	125	28	156	198	45	62	139	66	139	205	40	3	4	-118	0	0	-112	-2	-5	37	4	0	55
36.0038	0	58	125	27	155	200	41	63	141	66	138	203	42	2	4	-118	0	0	-116	-2	-4	38	4	0	53
36.1267	0	58	126	26	155	202	47	63	141	66	139	202	37	1	5	-117	0	0	-127	-2	-4	39	4	0	42
36.2496	0	58	128	25	155	204	46	64	145	65	138	203	37	2	4	-114	-1	0	-127	-2	-4	39	4	0	43
36.3725	0	57	128	31	156	200	49	63	142	65	138	204	34	2	4	-117	-1	0	-116	-2	-5	38	4	-1	53
36.4954	0	57	124	28	154	199	45	63	139	66	138	202	39	1	4	-119	0	0	-112	-3	-5	37	4	0	56
36.6182	0	58	125	28	155	201	42	63	140	65	138	202	42	2	5	-117	0	0	-115	-2	-6	38	4	0	53
36.7411	0	57	126	25	155	202	41	63	141	65	138	202	41	1	4	-116	0	0	-124	-3	-5	38	4	0	46
36.864	0	57	128	24	154	203	46	63	144	65	138	202	38	2	4	-116	0	0	-128	-2	-4	38	5	0	43
36.9869	0	58	127	29	154	201	48	63	142	65	137	204	34	2	4	-117	0	0	-117	-2	-5	38	5	0	52
37.1098	0	57	124	27	155	200	41	62	138	66	138	200	42	1	4	-118	0	0	-115	-2	-5	38	5	0	53
37.2326	0	57	126	27	156	201	41	62	140	65	139	201	43	2	5	-118	0	0	-116	-2	-4	39	4	0	54
37.3555	0	57	126	26	156	203	43	63	142	65	138	202	40	2	4	-118	-1	0	-123	-2	-5	39	4	0	46
37.4784	0	58	129	25	155	205	45	63	144	63	139	203	39	2	4	-116	-1	0	-127	-3	-6	39	4	0	44
37.6013	0	57	125	29	156	203	46	62	140	66	140	203	38	2	5	-117	0	0	-111	-2	-6	38	4	0	56
37.7242	0	57	124	28	156	202	45	62	138	66	139	202	39	1	4	-118	-1	0	-112	-2	-5	37	5	1	56
37.847	0	57	125	26	156	202	39	63	140	66	139	202	45	2	4	-117	0	0	-120	-2	-5	37	4	0	50
37.9699	0	58	126	25	156	204	47	64	141	64	139	203	37	2	4	-117	0	0	-127	-3	-5	38	4	0	43
38.0928	0	58	128	26	155	204	49	63	145	63	138	204	34	2	5	-115	0	0	-123	-3	-5	39	3	0	47
38.2157	0	57	125	30	156	197	46	62	138	66	138	204	38	2	4	-119	-2	0	-111	-2	-5	38	4	0	55
38.3386	0	57	123	27	156	201	45	62	138	66	139	202	39	2	4	-119	0	0	-112	-1	-5	37	4	0	55
38.4614	0	57	125	27	155	202	38	61	138	64	138	202	45	2	4	-119	-1	0	-119	-1	-5	38	4	0	50
38.5843	0	57	125	25	154	202	47	63	140	63	139	202	37	2	3	-115	0	0	-127	-3	-6	38	4	0	42
38.7072	0	58	128	27	155	203	49	63	143	64	138	203	33	1	4	-115	0	0	-124	-2	-5	39	5	0	47
38.8301	0	57	124	30	156	198	46	62	137	66	138	203	39	2	4	-121	0	0	-112	-2	-5	37	4	0	56
38.953	0	56	122	28	155	200	42	61	136	65	138	201	43	2	5	-119	0	0	-115	-2	-5	36	4	0	52
39.0758	0	57	123	27	155	201	43	62	137	65	138	200	41	1	4	-117	0	0	-123	-2	-6	38	4	0	45
39.1987	0	56	125	25	154	203	47	62	140	64	139	202	37	2	4	-116	0	0	-128	-3	-5	38	4	0	43
39.3216	0	58	127	27	155	204	45	64	142	64	138	202	37	2	4	-116	0	0	-127	-2	-5	39	4	0	44
39.4445	0	57	122	31	155	198	46	62	136	65	138	202	39	3	3	-119	0	0	-112	-2	-5	36	4	0	56
39.5674	0	56	123	28	155	200	42	61	136	65	138	201	43	2	5	-118	0	0	-116	-1	-5	36	5	0	52
39.6902	0	57	122	28	155	200	43	62	136	66	137	201	42	2	4	-117	0	0	-123	-1	-5	37	4	0	46
39.8131	0	58	125	26	155	202	47	62	140	63	137	201	37	1	5	-118	0	0	-127	-3	-5	37	4	0	43
39.936	0	57	127	26	155	204	46	63	143	63	137	201	38	2	4	-114	0	0	-126	-2	-5	37	4	0	45
40.0589	0	57	124	31	155	200	51	62	138	65	138	201	33	2	4	-117	-1	0	-115	-2	-5	36	4	0	51
40.1818	0	56	122	29	154	197	42	60	135	66	137	201	42	2	4	-119	0	-1	-116	-1	-5	37	5	0	52
40.3046	0	56	123	28	154	199	47	61	137	66	136	199	36	2	3	-118	-1	0	-127	-1	-5	37	4	0	41
40.4275	0	57	125	25	155	202	47	63	139	64	138	201	36	2	4	-116	0	0	-126	-1	-4	38	5	0	42
40.5504	0	57	127	25	154	204	47	63	144	63	137	201	37	2	4	-115	0	0	-126	-2	-4	39	3	0	45
40.6733	0	58	127	30	155	202	49	62	140	64	138	201	34	2	4	-117	0	0	-116	-2	-5	38	4	0	53
40.7962	0	57	124	27	155	202	42	61	137	66	139	200	42	1	4	-120	0	0	-116	-2	-5	36	4	0	52
40.919	0	57	124	27	156	203	47	62	138	64	138	201	36	1	4	-117	0	0	-127	-2	-5	37	3	0	41
41.0419	0	57	125	26	155	204	47	62	139	65	138	202	37	2	4	-116	0	0	-127	-2	-5	38	4	0	42
41.1648	0	58	127	25	155	206	47	63	143	63	138	203	37	2	4	-115	0	0	-126	-2	-5	39	5	0	44
41.2877	0	58	126	30	155	203	49	61	140	66	138	202	33	2	4	-118	0	0	-116	-2	-5	38	4	0	52
41.4106	0	56	123	27	155	202	45	61	136	65	137	202	39	2	4	-118	-1	0	-112	-1	-5	37	4	0	56
41.5334	0	56	124	27	155	202	46	62	137	65	138	202	38	2	5	-117	-1	0	-119	-2	-4	38	3	0	48
41.6563	0	57	124	26	155	203	47	63	140	64	138	202	37	2	3	-117	0	0	-126	-2	-5	38	4	0	42
41.7792	0	58	128	24	155	205	47	63	143	64	137	203	37	2	4	-115	-1	0	-127	-1	-5	38	5	0	44
41.9021	0	57	127	28	155	202	49	62	140	64	137	203	34	2	5	-117	0	0	-115	-2	-5	38	4	0	53
42.025	0	57	123	27	155	200	46	61	136	65	138	201	39	2	4	-119	0	0	-112	-2	-4	37	4	0	55
42.1478	0	56	123	28	155	202	39	62	136	65	139	201	46	2	3	-119	0	0	-119	-1	-5	38	5	0	49
42.2707	0	56	125	26	155	202	47	62	139	63	137	201	37	2	4	-118	0	0	-127	-2	-5	39	5	0	42
42.3936	0	57	127	23	155	203	48	62	142	63	137	202	37	2	4	-115	0	0	-126	-2	-5	39	3	0	44
42.5165	0	57	128	29	155	204	46	62	141	64	137	202	37	2	5	-116	0	1	-118	-2	-5	39	4	0	51
42.6394	0	57	123	28	154	201	46	61	136	65	138	201	39	1	4	-119	-1	0	-112	-2	-5	37	5	0	56
42.7622	0	56	124	26	155	201	39	62	137	64	137	201	45	2	4	-119	-1	0	-120	-1	-6	37	4	0	49
42.8851	0	57	124	25	154	201	47	62	140	64	137	201	37	2	4	-116	0	0	-127	-2	-4	39	4	0	42
43.008	0	57	127	24	154	204	47	63	143	63	137	202	37	2	5	-115	-1	0	-127	-2	-4	38	4	0	44
43.1309	0	57	128	27	154	204	49	62	143	62	136	203	33	2	4	-116	0	0	-123	-2	-4	39	5	1	47
43.2538	0	56	124	27	153	200	46	62	137	64	136	202	38	2	4	-120	0	0	-112	-2	-4	38	4	0	56
43.3766	0	57	124	25	153	202	42	61	138	64	136	202	41	2	4	-117	0	0	-115	-2	-4	39	4	0	54
43.4995	0	57	126	24	153	202	48	63	140	63	136	202	36	2	5	-117	0	0	-127	-1	-5	39	4	0	42
43.6224	0	57	128	23	152	204	47	62	144	63	136	203	37	2	4	-116	0	0	-127	-2	-5	40	4	0	44
43.7453	0	57	129	27	153	203	44	63	144	62	136	203	38	1	3	-116	0	0	-119	-3	-5	39	4	0	52
43.8682	0	57	125	25	152	201	45	61	139	64	135	201	39	2	4	-118	0	0	-111	-2	-5	38	4	0	56
43.991	0	56	124	25	153	202	42	62	139	63	136	201	41	2	5	-118	0	0	-124	-2	-5	39	4	0	46
44.1139	0	57	125	24	153	204	43	62	140	63	136	202	40	1	4	-118	0	0	-124	-2	-5	40	4	0	47
44.2368	0	57	128	22	152	206	47	62	143	63	136	204	37	2	3	-116	0	0	-127	-2	-5	40	5	0	44
44.3597	0	57	128	26	153	205	44	62	143	62	136	204	37	2	5	-115	0	0	-119	-2	-5	40	4	0	51
44.4826	0	57	125	26	152	201	46	62	137	63	136	203	39	2	4	-119	0	0	-111	-2	-6	38	4	0	56
44.6054	0	56	125	25	153	203	45	61	139	62	135	203	38	1	4	-119	0	0	-112	-2	-4	39	4	0	56
44.7283	0	56	125	23	153	203	47	62	139	62	135	202	36	2	5	-118	0	0	-128	-2	-5	39	4	0	42
44.8512	0	56	127	22	153	205	47	62	142	62	137	203	37	2	3	-114	-1	0	-127	-2	-5	41	3	0	43
44.9741	0	57	128	26	153	205	45	63	143	61	136	204	37	2	4	-115	0	0	-118	-1	-5	40	4	0	51
45.097	0	56	124	27	154	202	46	61	137	64	136	203	38	2	4	-120	0	0	-112	-1	-5	38	4	0	56
45.2198	0	56	125	24	153	202	42	62	138	63	136	203	41	2	4	-118	0	0	-115	-2	-5	39	4	0	53
45.3427	0	57	126	24	153	204	42	61	139	62	137	203	41	2	4	-116	-1	0	-123	-2	-5	40	3	0	46
45.4656	0	57	127	23	153	205	47	62	142	62	136	204	36	2	3	-116	0	0	-127	-1	-5	40	5	0	44
45.5885	0	58	130	24	153	207	49	63	145	63	136	204	33	2	4	-115	0	0	-123	-2	-5	41	4	0	49
45.7114	0	56	125	26	153	203	46	62	138	64	137	203	38	2	4	-119	-1	0	-112	-3	-4	39	4	0	56
45.8342	0	56	123	24	153	204	41	62	139	63	136	203	42	2	4	-118	-1	0	-115	-2	-5	39	4	0	53
45.9571	0	57	125	25	155	204	43	61	139	63	137	203	41	2	5	-117	0	0	-124	-2	-5	40	4	0	46
46.08	0	56	126	22	154	208	48	63	141	63	137	205	37	2	5	-117	0	0	-128	-3	-5	40	4	0	44
46.2029	0	57	129	24	157	214	47	63	146	62	139	208	39	2	4	-115	-1	0	-127	-2	-6	40	4	0	45
46.3258	0	57	126	30	160	219	47	63	142	66	142	212	40	2	5	-118	0	0	-111	-2	-5	38	4	0	57
46.4486	0	57	124	28	161	218	47	62	138	67	143	213	42	3	4	-120	0	0	-112	-2	-5	37	4	0	56
46.5715	0	56	125	27	161	218	40	62	139	67	143	215	47	2	4	-118	0	0	-120	-2	-5	36	4	0	51
46.6944	0	57	126	24	162	218	49	62	143	65	143	216	39	2	4	-117	-1	0	-127	-1	-5	38	4	0	44
46.8173	0	58	129	24	161	219	49	63	146	64	143	217	40	2	5	-114	-1	0	-127	-2	-5	39	4	0	45
46.9402	0	58	129	28	160	213	51	63	143	65	143	218	35	2	4	-117	0	0	-115	-2	-5	38	4	0	53
47.063	0	56	125	26	160	210	47	62	139	65	142	216	41	2	4	-120	0	0	-113	-2	-5	38	4	0	57
47.1859	0	57	126	25	159	211	43	62	142	64	141	215	44	2	5	-117	-1	0	-116	-1	-5	39	4	0	54
47.3088	0	57	127	23	159	211	44	62	143	64	141	215	44	2	5	-115	0	0	-124	-2	-5	40	4	0	46
47.4317	0	57	129	23	159	214	48	63	146	63	141	215	40	2	4	-115	0	0	-128	-2	-5	41	5	0	45
47.5546	0	57	128	27	158	209	46	62	142	64	141	215	39	1	4	-117	0	0	-112	-1	-5	39	4	1	57
47.6774	0	57	124	24	157	204	45	62	140	64	139	212	40	1	4	-118	0	0	-113	-2	-5	39	4	0	56
47.8003	0	56	125	23	158	204	42	62	141	64	140	212	43	2	3	-116	0	0	-116	-2	-5	40	4	0	54
47.9232	0	56	127	23	157	208	43	62	144	63	140	211	42	2	4	-116	0	0	-124	-2	-5	40	4	0	47
48.0461	0	58	131	23	157	212	46	63	148	63	140	211	40	1	5	-116	-1	-1	-128	-2	-5	41	4	0	44
48.169	0	57	127	28	157	205	46	63	143	64	140	213	39	2	5	-118	0	0	-112	-1	-5	39	3	0	56
48.2918	0	56	125	25	157	204	46	62	140	63	140	212	40	2	4	-117	-1	0	-112	-2	-5	39	5	0	56
48.4147	0	57	126	23	157	205	46	61	140	64	140	212	40	2	4	-119	0	0	-113	-1	-5	38	4	0	57
48.5376	0	56	127	22	156	209	43	62	143	63	139	210	43	2	4	-117	0	0	-125	-2	-6	40	4	0	46
48.6605	0	57	130	23	157	210	46	62	146	62	140	209	38	2	5	-114	0	0	-128	-2	-5	41	4	0	44
48.7834	0	57	125	27	157	204	46	63	140	65	140	211	41	1	4	-117	0	0	-112	-1	-4	38	3	0	56
48.9062	0	56	124	25	157	204	46	62	140	64	140	210	41	2	4	-119	-1	0	-112	-2	-5	39	5	0	56
49.0291	0	56	125	24	157	205	43	62	141	64	140	210	43	2	4	-119	0	0	-117	-2	-5	39	4	0	53
49.152	0	57	127	23	157	207	48	62	142	63	140	207	38	2	4	-117	0	0	-128	-2	-4	40	4	0	43
49.2749	0	57	128	24	157	207	50	62	145	63	140	210	35	2	4	-115	-1	0	-124	-2	-6	40	4	0	47
49.3978	0	56	125	27	156	201	47	62	138	65	139	209	40	2	4	-119	0	0	-112	-1	-5	38	5	0	56
49.5206	0	56	125	24	156	201	46	61	139	65	139	209	40	2	5	-119	0	0	-113	-2	-5	39	4	0	57
49.6435	0	57	125	23	156	203	43	61	140	64	139	207	44	2	4	-117	0	0	-116	-2	-4	39	4	0	54
49.7664	0	57	127	23	156	206	47	62	143	63	138	206	39	2	5	-115	-1	0	-128	-2	-5	40	4	0	43
49.8893	0	57	128	27	156	204	45	62	144	63	139	208	39	2	4	-116	0	0	-120	-2	-4	40	4	0	51
50.0122	0	56	124	26	155	199	46	61	138	65	138	207	40	2	4	-120	0	0	-112	-2	-5	38	4	0	56
50.135	0	56	125	24	155	201	41	61	140	63	138	207	43	2	4	-117	0	0	-116	-2	-4	39	2	0	53
50.2579	0	56	126	24	154	202	43	62	141	63	138	206	43	2	5	-116	-1	0	-124	-2	-5	39	4	0	47
50.3808	0	57	127	23	154	205	47	63	144	63	137	205	38	2	4	-116	0	0	-128	-2	-5	40	4	0	44
50.5037	0	57	128	27	154	201	45	62	142	64	138	206	39	1	5	-116	0	0	-120	-2	-5	38	4	0	50
50.6266	0	56	123	25	154	198	45	61	138	64	137	205	40	2	4	-119	0	0	-112	-2	-5	38	3	1	56
50.7494	0	56	124	25	152	198	41	62	138	63	136	205	43	2	4	-118	-1	0	-116	-1	-5	39	4	0	53
50.8723	0	57	126	24	153	202	42	61	142	63	137	203	42	2	4	-117	0	0	-123	-2	-5	39	4	0	47
50.9952	0	57	128	22	153	205	46	62	145	63	136	204	39	2	4	-116	0	0	-127	-2	-5	40	4	0	44
51.1181	0	57	127	27	154	199	45	62	141	63	136	205	39	3	3	-116	-1	0	-112	-1	-4	39	5	0	57
51.241	0	56	123	26	152	197	45	61	136	63	136	205	40	2	5	-118	0	0	-113	-2	-6	38	5	0	56
51.3638	0	55	123	24	152	198	45	60	138	63	135	204	40	2	4	-118	0	0	-113	-2	-5	39	4	0	57
51.4867	0	57	125	23	153	200	47	61	140	63	135	203	37	1	4	-117	0	0	-129	-2	-5	39	4	0	42
51.6096	0	57	128	23	152	201	45	62	144	61	135	202	39	2	5	-115	-1	0	-128	-2	-5	41	4	0	45
51.7325	0	56	125	28	152	196	45	61	138	63	135	203	39	1	5	-117	0	0	-113	-1	-5	39	5	0	57
51.8554	0	56	123	25	151	194	46	61	135	63	135	202	39	2	3	-121	0	0	-113	-2	-5	38	4	0	56
51.9782	0	56	124	24	152	197	42	60	137	63	134	200	42	2	5	-119	-1	0	-116	-2	-4	39	4	0	53
52.1011	0	56	125	22	150	200	46	61	139	62	135	200	37	2	3	-115	0	0	-127	-2	-5	39	4	0	43
52.224	0	56	127	23	151	202	45	62	142	61	134	202	39	2	4	-115	-1	0	-126	-1	-5	40	4	0	44
52.3469	0	56	125	28	151	197	45	61	139	63	134	202	39	2	3	-119	0	0	-112	-2	-4	39	4	1	56
52.4698	0	56	122	25	151	197	45	60	134	63	135	200	41	2	4	-119	0	0	-113	-2	-4	37	5	0	56
52.5926	0	56	122	25	151	198	42	61	137	62	135	200	42	1	4	-118	0	0	-115	-2	-5	39	5	0	53
52.7155	0	56	125	23	151	199	47	60	139	63	135	198	37	1	4	-116	0	0	-127	-2	-5	39	4	0	42
52.8384	0	57	127	22	151	202	46	62	143	63	135	200	38	2	4	-116	0	0	-128	-1	-5	40	4	0	45
52.9613	0	56	125	27	151	198	49	61	139	63	134	202	33	1	5	-118	-1	0	-116	-2	-5	39	4	0	53
53.0842	0	55	122	25	150	196	45	60	135	63	135	200	40	2	4	-118	0	0	-113	0	-5	38	4	0	56
53.207	0	55	125	25	151	196	38	60	137	62	135	201	46	2	4	-118	0	0	-119	-1	-5	39	5	0	50
53.3299	0	56	125	23	151	199	46	62	139	63	135	199	37	2	5	-117	0	0	-128	-2	-6	39	4	0	43
53.4528	0	57	128	22	151	202	46	62	144	62	133	201	38	1	4	-115	0	0	-127	-2	-6	41	5	0	45
53.5757	0	56	128	27	151	199	48	61	142	62	134	201	33	1	5	-116	-1	0	-116	-2	-5	40	4	0	54
53.6986	0	56	123	25	150	198	46	61	136	63	134	200	38	2	5	-119	-1	0	-112	-2	-5	39	3	0	56
53.8214	0	56	124	24	150	201	38	61	138	62	134	200	46	2	5	-118	0	0	-119	-2	-5	40	5	0	50
53.9443	0	56	126	22	151	200	46	62	140	62	135	200	37	2	4	-116	0	0	-128	-2	-4	40	5	0	43
54.0672	0	57	129	21	151	203	46	62	144	62	135	202	37	2	4	-114	0	0	-127	-2	-5	41	4	0	45
54.1901	0	57	129	26	151	199	48	63	143	62	135	203	34	2	4	-116	0	0	-116	-2	-5	40	5	0	54
54.313	0	56	124	23	151	198	46	60	138	63	135	201	39	2	5	-120	0	0	-113	-2	-5	38	4	0	56
54.4358	0	56	125	23	151	200	41	61	139	62	135	202	41	2	4	-117	0	0	-117	-2	-5	40	4	0	53
54.5587	0	56	127	21	152	202	42	62	141	62	135	201	42	2	5	-115	0	0	-124	-1	-5	41	4	0	47
54.6816	0	57	129	21	152	203	46	63	145	63	135	201	37	2	4	-114	0	0	-128	-3	-6	42	4	0	44
54.8045	0	56	128	26	151	202	44	62	144	62	134	204	38	2	5	-116	0	0	-119	-2	-6	41	4	0	50
54.9274	0	55	124	23	151	199	46	61	137	63	135	202	40	2	4	-119	0	0	-112	-1	-6	39	5	0	56
55.0502	0	56	125	23	151	201	45	61	139	61	135	201	39	2	3	-117	-1	0	-113	-2	-5	41	4	0	57
55.1731	0	57	126	22	151	202	42	62	141	62	136	202	41	1	4	-117	0	0	-124	-2	-4	41	4	0	46
55.296	0	56	129	21	152	204	47	62	145	62	135	203	37	2	5	-116	0	0	-128	-2	-6	42	4	0	44
55.4189	0	57	130	26	152	204	44	62	145	62	136	204	39	2	4	-114	-1	0	-119	-2	-6	41	3	0	51
55.5418	0	56	124	25	152	197	46	61	139	63	135	204	40	1	4	-118	-1	0	-112	-1	-5	39	5	0	56
55.6646	0	56	124	24	152	200	45	62	138	63	136	203	39	2	4	-119	0	0	-114	-2	-4	40	4	0	56
55.7875	0	56	126	22	152	202	43	61	140	63	135	201	42	2	4	-118	-1	0	-125	-2	-5	40	5	0	46
55.9104	0	56	129	21	151	204	46	62	144	63	136	203	37	2	4	-116	0	0	-127	-2	-5	42	5	0	44
56.0333	0	57	129	25	151	205	49	62	146	62	135	204	34	2	4	-114	-1	0	-123	-2	-5	41	4	0	47
56.1562	0	56	124	26	152	202	47	61	138	65	135	203	40	2	5	-119	-1	0	-112	-2	-5	38	4	0	56
56.279	0	56	125	23	152	202	45	62	139	62	135	202	40	2	4	-119	-1	0	-114	-2	-5	40	4	0	57
56.4019	0	56	126	22	151	197	43	60	141	62	134	203	41	2	4	-116	0	0	-124	-2	-6	41	4	0	46
56.5248	0	57	129	21	152	206	48	62	145	62	136	202	38	2	4	-115	0	0	-127	-1	-5	42	4	0	45
56.6477	0	57	132	25	155	212	50	62	149	62	138	207	34	1	4	-115	-1	0	-123	-2	-5	42	5	1	48
56.7706	0	57	127	25	155	204	47	62	141	64	138	204	40	2	5	-120	0	0	-113	-2	-5	39	3	0	56
56.8934	0	56	127	21	154	205	42	62	142	62	137	205	42	1	4	-116	0	0	-117	-2	-5	40	4	0	54
57.0163	0	57	127	22	154	206	43	62	144	62	138	206	42	1	4	-116	0	0	-124	-2	-6	42	5	0	47
57.1392	0	56	130	21	154	207	47	63	148	64	136	206	38	1	4	-115	0	0	-128	-1	-4	42	4	0	45
57.2621	0	58	131	24	153	207	44	64	148	62	137	207	38	3	4	-115	0	0	-120	-3	-6	42	4	0	52
57.385	0	57	127	23	152	201	46	61	140	62	135	207	40	2	5	-118	0	0	-112	-2	-6	41	5	0	56
57.5078	0	55	126	21	152	204	45	61	141	63	136	206	39	1	4	-117	-1	0	-113	-1	-6	41	4	0	57
57.6307	0	57	125	21	154	207	43	62	143	63	137	206	42	1	4	-116	0	0	-125	-2	-6	42	4	0	46
57.7536	0	56	130	21	154	208	47	62	147	64	137	207	38	2	5	-115	-1	0	-127	-2	-5	42	5	0	44
57.8765	0	57	130	25	154	206	43	62	146	63	137	208	39	2	5	-115	0	0	-119	-2	-4	42	4	0	51
57.9994	0	55	125	22	153	203	46	61	140	63	137	207	40	2	4	-117	0	0	-113	-2	-5	40	4	0	56
58.1222	0	55	126	22	154	206	45	61	142	63	136	206	39	1	6	-118	0	0	-113	-3	-6	41	3	0	58
58.2451	0	56	127	21	153	207	43	61	143	62	136	206	43	1	5	-117	0	0	-125	-2	-5	41	4	0	47
58.368	0	57	130	21	154	209	47	62	148	64	137	208	39	1	5	-114	0	0	-128	-2	-5	42	5	0	45
58.4909	0	57	130	25	154	207	48	62	145	62	138	208	34	1	4	-116	0	0	-116	-2	-5	41	4	0	54
58.6138	11	55	125	22	154	204	45	61	140	63	137	207	40	3	5	-119	0	0	-113	-2	-5	41	4	1	56
58.7366	0	57	126	21	154	207	45	62	141	61	136	208	40	1	4	-117	0	0	-113	-2	-5	41	5	0	57
58.8595	0	56	128	21	154	208	43	61	144	62	136	207	43	2	4	-115	-1	0	-124	-2	-6	43	4	1	47
58.9824	0	56	130	20	152	210	47	62	147	64	136	209	39	2	5	-115	0	0	-128	-1	-5	42	5	0	44
59.1053	0	57	128	25	153	207	49	63	145	62	137	209	34	2	5	-116	0	0	-118	-2	-6	42	4	0	54
59.2282	0	57	126	21	153	205	45	61	141	63	137	208	41	1	4	-119	0	-1	-113	-1	-6	41	4	0	57
59.351	0	56	127	21	153	207	42	61	142	62	137	207	43	1	4	-116	0	0	-116	-2	-5	41	4	0	54
59.4739	0	57	128	20	153	209	43	62	144	63	137	209	42	2	4	-116	0	0	-123	-1	-6	42	4	0	47
59.5968	0	57	131	21	152	210	46	63	148	64	136	209	39	2	4	-116	0	0	-128	-1	-5	43	4	0	45
59.7197	0	56	129	25	153	207	45	62	146	62	136	210	39	2	5	-117	0	0	-112	-2	-6	42	4	0	57
59.8426	0	56	127	21	155	208	45	61	142	62	138	209	40	2	5	-117	0	0	-113	-2	-5	41	4	0	57
59.9654	0	57	128	21	153	210	45	61	142	63	137	209	40	2	5	-116	0	0	-113	-2	-5	42	4	0	58
60.0883	0	56	129	21	154	210	43	62	146	63	137	209	43	1	4	-117	-1	0	-125	-1	-6	43	4	0	47
60.2112	0	57	131	22	153	211	45	62	149	62	137	211	39	2	5	-113	0	0	-128	-2	-5	43	4	0	45
60.3341	0	57	129	23	154	206	45	61	143	63	136	211	39	2	5	-117	-1	0	-112	-2	-5	42	4	0	56
60.457	0	56	126	20	153	207	45	61	143	62	137	209	40	2	4	-117	0	0	-113	-2	-5	41	4	0	57
60.5798	0	57	127	21	154	206	45	61	143	63	137	211	40	1	4	-118	0	0	-113	-2	-5	41	4	0	58
60.7027	0	56	129	20	153	209	42	62	146	63	137	210	43	2	4	-116	-1	0	-124	-2	-5	42	4	0	47
60.8256	0	57	131	22	154	208	45	62	148	62	137	211	38	2	5	-114	0	0	-119	-2	-6	43	4	0	51
60.9485	0	56	125	23	153	203	46	62	141	63	136	211	41	2	5	-119	-1	-1	-113	-2	-5	41	4	0	56
61.0714	0	56	126	22	154	206	46	61	140	63	137	210	41	2	5	-119	-1	0	-114	-2	-5	41	4	0	57
61.1942	0	56	126	21	152	207	41	62	142	63	137	209	44	2	5	-118	0	0	-117	-1	-6	42	4	0	54
61.3171	0	57	129	20	153	208	47	62	144	63	136	209	39	2	4	-115	-1	0	-129	-2	-6	42	5	0	44
61.44	0	57	129	24	152	206	45	63	145	63	136	210	39	2	4	-115	0	0	-120	-2	-5	42	4	0	51
61.5629	0	55	125	23	153	202	47	61	138	64	137	210	40	2	5	-120	-1	0	-114	-2	-5	40	4	0	55
61.6858	0	55	125	22	153	203	45	61	138	62	137	209	40	2	4	-118	0	0	-114	-2	-5	41	4	0	56
61.8086	0	55	125	22	154	205	42	62	140	63	136	207	44	2	5	-117	-1	0	-117	-2	-5	41	4	1	54
61.9315	0	56	127	21	152	207	43	62	143	63	136	206	44	2	4	-116	0	0	-125	-2	-4	42	3	0	48
62.0544	0	56	127	26	153	205	45	62	144	62	136	208	40	2	4	-116	0	0	-121	-2	-5	42	4	0	50
62.1773	0	55	123	24	153	201	47	61	136	63	137	209	41	1	5	-119	0	0	-113	-2	-5	39	4	0	56
62.3002	0	55	123	23	154	202	46	60	137	63	136	207	41	2	4	-119	0	-1	-112	-1	-5	40	4	0	56
62.423	0	56	124	23	152	201	43	60	138	63	136	206	43	2	4	-119	0	0	-125	-2	-4	40	5	0	45
62.5459	0	55	126	21	154	206	48	61	141	63	137	206	38	1	4	-117	0	0	-128	-2	-5	41	4	0	44
62.6688	0	56	127	26	155	205	46	62	141	62	138	207	40	2	4	-117	0	0	-120	-2	-6	40	4	0	51
62.7917	0	56	121	27	154	202	49	60	136	65	138	208	42	1	4	-119	0	-1	-113	-2	-5	38	4	0	55
62.9146	0	55	122	26	155	206	47	60	136	65	139	205	42	1	5	-121	-1	0	-113	-1	-5	37	4	0	57
63.0374	0	56	123	26	157	207	41	59	137	64	139	207	48	2	4	-120	-1	0	-120	-2	-5	38	4	0	50
63.1603	0	55	124	23	157	208	48	61	139	65	139	207	39	2	3	-117	0	0	-128	-2	-4	40	4	0	43
63.2832	0	55	124	28	156	207	46	61	139	64	139	209	40	2	4	-118	0	0	-120	-1	-5	39	4	0	50
63.4061	0	55	120	28	157	201	48	59	133	66	140	209	43	2	4	-122	0	0	-113	-1	-5	36	4	0	55
63.529	0	55	121	26	157	204	48	60	133	64	139	207	43	2	4	-120	0	0	-113	-1	-5	37	4	0	56
63.6518	0	55	121	25	156	204	48	61	135	64	139	208	41	2	4	-118	0	0	-121	-2	-5	39	3	0	49
63.7747	0	55	122	24	157	208	49	60	138	63	140	207	39	2	3	-117	-1	0	-127	-2	-4	39	4	0	43
63.8976	0	55	124	28	157	213	48	60	138	63	141	211	41	3	4	-118	0	0	-120	-2	-5	39	4	0	51
64.0205	0	54	119	30	159	213	51	60	131	66	143	212	46	3	4	-121	0	0	-113	-2	-5	36	5	0	54
64.1434	0	54	118	29	160	213	51	59	132	66	142	213	45	2	3	-119	0	0	-112	-1	-5	35	4	0	56
64.2662	0	55	120	29	159	212	48	59	132	66	141	213	47	1	4	-119	0	0	-124	-1	-5	36	4	0	45
64.3891	0	55	120	26	159	213	51	60	134	65	142	214	42	2	4	-119	0	0	-128	-2	-6	36	4	0	43
64.512	0	55	123	27	160	213	49	60	138	64	142	215	41	1	5	-116	-1	0	-127	-2	-5	38	4	0	44
64.6349	0	55	120	32	159	207	51	59	132	67	142	215	44	2	4	-119	0	0	-112	-1	-5	36	5	0	55
64.7578	0	54	118	30	160	205	51	59	130	66	141	214	45	2	4	-121	-1	0	-113	-2	-4	36	4	0	55
64.8806	0	55	118	30	158	205	43	59	132	66	141	214	50	2	4	-120	0	0	-120	-2	-5	35	5	0	49
65.0035	0	55	120	27	158	205	51	59	133	64	140	212	41	1	4	-118	-1	-1	-128	-2	-4	37	4	0	42
65.1264	0	54	123	25	157	208	50	60	137	64	141	211	41	2	4	-116	-1	-1	-127	-2	-5	37	4	0	42
65.2493	0	55	123	30	157	204	48	60	135	65	139	211	41	2	3	-118	0	0	-120	-1	-4	37	4	0	50
65.3722	0	53	118	31	156	201	51	59	131	66	140	208	43	2	3	-122	-1	-1	-113	-1	-5	35	3	0	55
65.495	0	54	119	29	157	200	45	59	133	65	139	209	46	1	4	-119	-1	0	-116	-1	-5	37	3	0	52
65.6179	0	55	121	28	156	200	50	59	133	65	139	208	41	1	4	-118	0	0	-128	-1	-4	37	4	0	41
65.7408	0	55	123	27	155	201	50	60	136	65	138	209	40	1	4	-117	0	0	-127	-1	-4	38	4	0	43
65.8637	0	55	124	27	156	204	47	61	140	63	139	207	41	2	3	-117	0	0	-128	-2	-5	38	4	1	44
65.9866	0	55	121	31	155	199	49	59	134	66	139	207	43	2	4	-119	-1	0	-113	-2	-5	37	5	0	55
66.1094	0	55	120	28	155	199	45	58	133	66	138	207	46	2	4	-119	0	0	-116	-2	-5	37	4	0	52
66.2323	0	55	122	28	156	199	45	59	134	66	138	206	44	1	4	-119	-1	-1	-124	-1	-5	37	4	0	46
66.3552	0	54	123	26	156	203	49	60	137	65	138	205	40	1	4	-119	0	0	-128	-3	-5	37	5	0	42
66.4781	0	56	126	25	154	205	48	60	140	63	138	205	41	1	4	-116	0	0	-127	-2	-5	38	4	0	45
66.601	0	56	124	30	155	201	51	60	138	65	138	207	37	2	4	-117	-1	0	-117	-1	-5	37	5	0	52
66.7238	0	55	120	28	155	198	48	59	134	66	138	206	43	2	5	-120	-1	-1	-114	-2	-5	37	4	0	55
66.8467	0	55	121	27	155	198	40	59	136	66	137	207	48	2	4	-119	-1	0	-120	-2	-4	37	5	0	50
66.9696	0	55	122	26	154	203	48	60	136	65	137	205	40	2	4	-118	0	0	-128	-3	-4	38	4	0	42
67.0925	0	55	125	25	153	201	49	60	140	63	137	206	39	1	4	-116	-1	0	-128	-2	-5	38	4	0	44
67.2154	0	56	126	27	154	203	50	61	143	65	137	207	35	2	4	-116	-1	0	-125	-2	-5	40	4	0	47
67.3382	0	55	121	29	154	198	47	59	134	66	137	206	43	2	3	-120	0	-1	-113	-1	-6	37	5	0	56
67.4611	0	54	120	27	155	199	47	59	134	65	138	205	43	2	4	-119	0	0	-113	-2	-5	38	3	0	56
67.584	0	55	122	27	155	202	43	60	135	65	137	204	45	2	4	-118	0	0	-117	-1	-5	39	4	0	53
67.7069	0	54	124	24	154	205	49	60	139	64	137	204	40	2	4	-118	0	0	-129	-1	-5	38	4	0	43
67.8298	0	56	126	23	155	206	48	60	141	63	137	206	40	2	4	-117	0	0	-128	-2	-5	39	4	0	45
67.9526	0	55	125	29	154	201	50	61	139	63	137	207	37	2	4	-118	-1	0	-117	-1	-4	39	4	0	53
68.0755	0	54	121	26	155	198	47	59	135	65	137	206	42	2	4	-119	-1	0	-113	-2	-5	38	5	0	56
68.1984	0	54	122	27	154	200	46	59	135	65	136	206	42	1	4	-119	0	0	-113	-3	-5	38	3	0	57
68.3213	0	55	123	25	155	202	44	59	137	64	138	205	45	2	5	-119	-1	0	-125	-2	-4	39	4	0	46
68.4442	0	55	125	23	154	205	48	61	140	63	137	205	40	1	4	-115	-1	0	-128	-2	-4	40	4	0	43
68.567	0	56	127	26	154	206	51	60	142	62	137	208	36	1	5	-115	0	0	-124	-2	-5	41	4	0	47
68.6899	0	55	122	27	155	199	48	60	136	65	138	207	43	1	4	-120	-1	0	-113	-2	-5	37	4	0	56
68.8128	0	54	122	26	154	201	47	60	136	64	137	207	42	1	4	-121	0	0	-114	-2	-5	38	5	0	56
68.9357	0	55	123	24	155	203	43	60	138	64	137	206	46	1	4	-118	0	0	-117	-2	-5	39	4	0	53
69.0586	0	55	125	25	154	204	48	60	140	64	137	206	40	1	5	-116	0	0	-128	-2	-6	40	4	0	43
69.1814	0	55	127	23	154	207	48	62	144	64	137	207	40	1	4	-116	0	0	-128	-2	-4	40	4	0	45
69.3043	0	56	127	28	154	203	49	60	143	63	137	209	36	2	4	-116	-1	0	-117	-1	-4	40	4	0	54
69.4272	0	55	123	25	154	200	47	60	137	64	138	208	42	3	5	-119	-1	0	-113	-1	-5	39	4	0	56
69.5501	0	56	123	25	154	201	46	61	139	64	138	208	42	2	4	-119	-1	0	-113	-2	-5	40	4	0	57
69.673	0	55	125	24	154	202	43	61	141	64	137	208	44	2	4	-118	0	0	-125	-2	-4	40	4	0	47
69.7958	0	56	127	22	153	205	48	61	143	64	137	206	39	3	4	-117	0	0	-128	-1	-5	41	5	0	45
69.9187	0	56	128	26	154	205	45	61	144	63	136	209	41	2	4	-115	0	0	-120	-2	-5	41	4	0	52
70.0416	0	55	123	25	154	200	46	60	138	64	137	208	42	2	4	-120	0	0	-114	-1	-5	39	4	0	57
70.1645	0	55	125	24	153	202	45	61	139	63	136	207	42	2	4	-119	0	0	-115	-2	-5	40	4	0	57
70.2874	0	56	125	23	154	204	41	60	140	64	137	206	45	2	3	-118	0	0	-117	-2	-5	39	4	0	54
70.4102	0	56	127	21	153	206	47	61	144	64	137	207	40	1	5	-116	0	0	-129	-2	-5	41	4	0	44
70.5331	0	56	129	25	153	206	45	61	144	64	136	207	40	2	4	-115	0	0	-122	-1	-5	41	4	0	53
70.656	0	55	123	25	153	200	46	60	139	66	136	208	42	2	5	-120	-1	0	-114	-2	-5	39	4	0	56
70.7789	0	54	124	24	152	200	45	60	138	63	136	207	41	2	4	-119	0	0	-115	-1	-5	40	4	0	57
70.9018	0	56	124	24	153	202	42	60	140	64	136	207	45	1	3	-117	0	0	-117	-2	-6	40	4	0	54
71.0246	0	55	125	22	152	204	42	62	142	64	136	207	43	1	4	-116	0	0	-124	-2	-5	41	4	0	48
71.1475	0	56	129	25	152	205	49	62	145	62	135	207	35	2	4	-116	0	0	-125	-3	-5	41	4	0	49
71.2704	0	55	124	26	153	199	46	60	137	65	136	207	42	2	4	-119	0	0	-113	-2	-5	38	4	0	56
71.3933	0	54	123	25	153	199	46	60	137	63	135	207	42	1	5	-118	0	-1	-113	-1	-6	38	4	0	56
71.5162	0	55	123	26	153	199	46	60	137	63	136	206	41	2	3	-119	0	0	-114	-2	-5	39	4	0	56
71.639	0	55	125	23	153	202	43	61	141	64	136	205	44	1	4	-118	0	0	-125	-2	-4	40	5	0	47
71.7619	0	56	128	24	152	204	46	61	143	63	136	205	40	2	4	-115	-1	0	-128	-1	-5	41	4	0	44
71.8848	0	56	124	28	153	198	46	60	138	65	135	206	41	2	4	-118	0	0	-113	-2	-6	38	4	0	57
72.0077	0	54	121	27	153	197	46	60	135	65	136	205	41	1	4	-120	-1	0	-114	-2	-5	38	4	0	56
72.1306	0	55	122	26	152	198	47	60	137	64	135	206	41	2	5	-121	0	0	-114	-2	-5	37	4	0	56
72.2534	0	55	123	25	152	202	43	60	139	63	135	203	43	2	4	-117	0	0	-125	-1	-4	39	4	0	47
72.3763	0	55	126	23	153	203	47	61	142	64	135	203	40	1	4	-115	0	0	-129	-2	-5	40	4	0	43
72.4992	0	55	126	28	152	200	49	60	140	64	135	204	36	3	4	-117	0	0	-118	-3	-5	39	4	0	53
72.6221	0	54	122	27	152	197	47	59	135	66	135	205	42	1	4	-121	-1	0	-114	-2	-4	37	4	0	56
72.745	0	55	123	27	152	197	47	59	137	65	135	204	41	1	5	-119	-1	0	-113	-2	-5	38	5	0	56
72.8678	0	55	124	26	151	200	44	60	138	64	136	202	44	2	4	-117	-1	0	-124	-2	-4	38	4	0	46
72.9907	0	55	126	24	152	202	48	61	141	64	135	202	39	2	4	-117	-1	0	-129	-1	-5	39	4	0	43
73.1136	0	55	127	26	153	203	50	60	143	62	136	204	36	2	4	-116	0	0	-125	-1	-4	40	4	0	47
73.2365	0	55	123	28	152	196	48	59	136	66	135	204	41	2	5	-119	-2	-1	-113	-2	-5	38	4	0	56
73.3594	0	55	123	26	152	197	46	59	136	64	134	203	41	2	5	-119	0	0	-113	-2	-4	38	4	0	56
73.4822	0	55	122	27	152	200	40	59	137	66	135	202	48	2	4	-118	0	0	-121	-2	-5	38	4	0	50
73.6051	0	56	126	24	153	202	48	60	140	64	136	202	38	1	5	-117	0	-1	-129	-1	-5	39	4	0	43
73.728	0	56	128	26	152	203	50	61	144	63	136	203	34	1	4	-115	0	0	-124	-2	-5	40	4	0	47
73.8509	0	55	123	29	153	197	46	60	137	66	135	204	41	1	4	-119	0	0	-113	-1	-5	38	4	0	55
73.9738	0	55	122	27	153	197	46	60	138	66	135	204	41	2	4	-120	0	0	-114	-2	-5	38	4	0	57
74.0966	0	55	123	27	151	200	43	60	138	64	135	202	44	2	4	-118	0	0	-117	-1	-5	38	4	0	53
74.2195	0	55	126	25	152	202	47	61	140	64	136	202	40	2	5	-116	0	-1	-128	-2	-5	39	4	0	43
74.3424	0	55	127	26	152	202	49	60	143	63	135	202	35	1	4	-116	-1	0	-125	-2	-4	41	5	0	47
74.4653	0	54	123	30	151	197	47	59	138	67	136	204	41	2	4	-120	-1	0	-113	-1	-4	38	4	0	56
74.5882	0	54	122	27	152	197	47	59	135	66	135	203	41	1	4	-119	0	0	-113	-1	-4	37	4	0	56
74.711	0	54	122	27	151	198	43	60	136	65	135	201	44	1	4	-118	0	0	-116	-1	-5	39	4	0	53
74.8339	0	55	124	25	151	200	47	60	140	64	135	201	39	1	4	-117	-1	0	-129	-2	-5	39	4	0	42
74.9568	0	55	126	25	151	203	46	62	142	63	135	202	39	2	5	-117	0	0	-128	-2	-5	39	4	0	44
75.0797	0	55	123	31	151	196	47	60	137	66	135	203	41	2	4	-120	-1	0	-114	-1	-4	36	4	0	56
75.2026	0	54	121	29	151	195	48	60	134	65	135	202	42	2	4	-120	-1	-1	-113	0	-5	37	4	0	55
75.3254	0	54	121	29	151	198	46	60	135	66	134	201	42	2	4	-118	-1	0	-113	-2	-5	36	4	0	56
75.4483	0	54	123	28	151	200	44	60	137	66	135	200	44	2	4	-119	0	0	-124	-2	-4	37	4	0	46
75.5712	0	55	125	25	151	202	48	59	140	64	135	201	38	2	4	-117	-1	0	-128	-1	-5	38	5	0	43
75.6941	0	55	125	32	151	198	50	60	138	65	135	202	37	1	4	-117	-1	0	-117	-2	-5	37	4	0	52
75.817	0	54	121	31	151	194	48	59	132	67	134	201	43	2	4	-120	-1	0	-113	-1	-4	36	4	0	54
75.9398	0	54	121	31	151	195	48	59	134	67	134	200	42	1	5	-120	-1	-1	-113	-1	-5	35	4	0	55
76.0627	0	54	121	29	151	196	45	59	135	67	134	199	43	2	4	-119	0	0	-124	-2	-4	36	4	0	46
76.1856	0	55	123	28	150	199	48	61	137	64	134	199	40	2	4	-118	-1	0	-128	-2	-5	37	4	0	43
76.3085	0	55	125	31	151	199	50	61	140	64	134	201	36	1	4	-116	0	0	-124	-1	-6	38	5	0	46
76.4314	0	54	120	33	151	193	48	59	133	67	134	200	42	2	4	-121	0	0	-113	-2	-5	35	4	0	54
76.5542	0	55	120	30	151	196	44	58	133	68	135	198	45	3	4	-120	-1	0	-116	-2	-4	34	4	0	52
76.6771	0	54	121	31	150	198	49	59	134	66	134	198	41	2	4	-118	-1	0	-120	-1	-5	35	4	0	48
76.8	0	54	122	29	151	199	49	60	136	66	134	197	39	1	4	-117	0	0	-127	-1	-4	36	4	0	42
76.9229	0	54	124	29	150	201	48	60	139	64	134	199	39	1	4	-118	0	0	-128	-2	-5	38	4	0	44
77.0458	0	55	123	33	151	197	50	60	137	65	134	200	37	1	4	-118	0	0	-117	-1	-5	36	5	0	52
77.1686	0	55	120	32	151	195	49	59	133	67	134	200	42	1	4	-119	0	0	-113	-1	-4	35	4	0	55
77.2915	0	54	120	31	150	196	41	59	134	67	133	198	48	2	4	-119	0	0	-120	-2	-5	35	4	0	49
77.4144	0	55	122	30	150	198	49	59	136	66	134	198	40	2	4	-119	0	0	-128	-1	-5	36	4	0	42
77.5373	0	54	123	28	151	199	49	60	138	65	134	198	38	2	4	-118	-1	0	-127	-1	-4	37	4	0	42
77.6602	0	55	125	32	151	198	46	60	138	65	134	199	40	2	4	-117	0	0	-119	-2	-4	37	3	0	50
77.783	0	54	120	32	150	195	49	59	133	67	134	199	42	2	4	-120	0	0	-113	-1	-5	35	4	0	54
77.9059	0	55	121	32	149	194	41	59	133	68	133	197	47	2	4	-119	0	0	-120	-2	-4	34	4	0	48
78.0288	0	55	121	30	150	198	50	59	135	67	134	197	39	2	3	-119	0	0	-128	-2	-4	35	4	0	41
78.1517	0	54	122	28	152	200	49	60	138	66	134	197	39	2	4	-117	0	0	-127	-1	-5	37	4	0	42
78.2746	0	56	125	32	152	200	51	61	138	65	135	201	35	2	5	-118	-1	0	-124	-2	-4	37	4	0	46
78.3974	0	54	120	34	151	194	49	58	132	67	135	199	42	1	4	-121	0	0	-112	-2	-4	34	4	0	54
78.5203	0	54	119	33	151	196	46	59	132	68	135	198	45	1	4	-119	0	0	-116	-2	-5	34	4	0	51
78.6432	0	54	120	31	151	197	50	59	133	67	135	197	40	2	3	-118	0	0	-127	-1	-5	35	4	0	40
78.7661	0	55	122	30	151	199	50	59	136	66	134	197	39	2	4	-119	0	0	-127	-2	-4	37	4	0	42
78.889	0	55	125	29	151	200	46	60	138	64	135	199	39	1	4	-117	0	0	-127	-2	-5	36	4	0	43
79.0118	0	55	121	35	151	194	49	59	134	68	134	200	41	1	4	-118	0	0	-113	-2	-4	33	3	0	55
79.1347	0	54	120	33	152	196	46	59	132	67	134	198	45	1	4	-119	0	0	-116	-1	-5	34	4	0	51
79.2576	0	54	120	33	151	196	46	58	132	67	134	197	44	2	3	-118	0	0	-124	-1	-5	34	4	0	45
79.3805	0	54	121	31	151	199	50	59	134	67	135	197	40	1	4	-119	-1	0	-128	-2	-4	34	5	0	42
79.5034	0	55	123	29	152	200	49	60	137	66	135	198	39	2	3	-118	0	0	-127	-2	-5	36	4	0	43
79.6262	0	54	123	35	151	198	46	61	136	65	135	199	40	2	4	-116	0	0	-120	-1	-5	37	4	0	49
79.7491	0	54	119	34	152	196	49	59	131	67	134	198	43	2	4	-119	0	0	-113	-2	-3	35	5	0	54
79.872	0	54	121	33	151	197	42	59	132	68	135	198	48	1	4	-120	0	0	-119	-2	-5	34	4	0	49
79.9949	0	54	121	32	151	197	49	59	133	67	134	197	39	2	4	-118	0	0	-127	-2	-4	35	4	0	40
80.1178	0	55	122	28	151	199	49	60	137	66	135	197	38	2	4	-117	0	0	-127	-3	-5	35	4	0	43
80.2406	0	55	125	30	151	200	47	60	139	64	134	199	38	2	4	-117	0	0	-127	-2	-5	37	4	0	43
80.3635	0	54	122	34	152	196	49	60	133	68	135	199	41	1	4	-119	0	0	-113	-2	-5	35	4	0	55
80.4864	0	55	121	32	152	196	46	60	133	67	134	198	45	1	4	-119	0	0	-116	-2	-5	35	5	0	52
80.6093	0	54	122	33	152	198	50	59	133	67	135	198	39	1	4	-118	-1	0	-127	-2	-4	36	4	0	41
80.7322	0	54	122	31	152	200	49	60	136	67	135	199	40	2	4	-118	0	0	-126	-2	-5	36	5	0	42
80.855	0	55	124	29	152	203	48	60	140	65	135	200	40	2	4	-118	0	-1	-126	-1	-5	37	4	0	44
80.9779	0	54	124	36	152	200	52	60	136	69	135	200	36	2	4	-119	0	0	-117	-2	-5	35	5	0	52
81.1008	0	54	120	34	152	199	45	59	133	68	136	200	46	1	4	-118	0	0	-116	-2	-4	33	4	0	51
81.2237	0	54	121	34	153	199	45	59	135	68	136	200	44	2	4	-119	0	0	-123	-2	-5	34	4	0	45
81.3466	0	54	122	31	152	200	49	60	135	67	135	199	40	2	4	-119	0	0	-127	-2	-5	35	4	0	42
81.4694	0	55	124	28	153	201	48	60	139	66	135	200	39	2	4	-117	0	0	-127	-2	-5	36	4	0	43
81.5923	0	55	126	33	152	199	46	60	139	66	135	201	40	1	4	-117	0	0	-120	-2	-5	36	4	0	50
81.7152	0	54	121	34	152	196	49	59	132	69	135	201	42	1	4	-120	0	0	-112	-2	-4	34	4	0	54
81.8381	0	54	121	33	153	198	42	60	133	68	135	198	49	1	4	-120	0	0	-119	-2	-5	34	4	0	49
81.961	0	54	120	32	153	199	50	60	134	69	135	198	40	1	5	-118	0	0	-128	-2	-4	35	4	0	41
82.0838	0	54	123	29	153	201	50	59	136	67	135	200	39	2	4	-117	-1	0	-126	-1	-5	36	4	0	43
82.2067	0	54	124	30	153	202	48	60	140	66	135	200	40	1	5	-117	-1	0	-127	-2	-5	37	3	0	44
82.3296	0	54	122	35	153	200	49	59	135	69	136	200	41	2	4	-119	0	0	-112	-2	-5	34	4	0	56
82.4525	0	54	118	34	154	201	49	59	132	69	136	200	43	2	4	-119	0	0	-113	-2	-4	34	4	0	54
82.5754	0	54	120	34	154	202	51	59	132	69	136	200	42	1	4	-118	0	0	-120	-2	-5	33	4	0	47
82.6982	0	54	121	33	154	203	51	60	134	69	137	201	41	1	4	-120	-1	0	-127	-1	-4	35	4	0	41
82.8211	0	55	122	31	154	204	50	60	138	68	138	202	41	1	4	-118	-1	0	-127	-1	-5	35	4	0	43
82.944	0	55	125	34	154	202	52	60	139	67	138	204	37	1	3	-116	0	0	-124	-2	-5	35	4	0	46
83.0669	0	54	119	35	154	197	50	58	134	69	137	202	43	2	4	-118	-1	0	-112	-2	-5	33	3	0	55
83.1898	0	54	120	34	153	194	46	58	132	69	135	202	47	1	5	-117	0	0	-116	-2	-3	34	4	0	51
83.3126	0	54	120	34	153	194	47	59	133	68	135	201	44	1	3	-119	-1	0	-123	-2	-5	33	4	0	44
83.4355	0	55	121	31	152	195	50	59	135	68	134	198	40	2	4	-117	0	0	-127	-2	-4	34	4	0	42
83.5584	0	55	125	29	153	198	48	60	138	66	136	198	40	1	4	-116	0	0	-126	-2	-5	35	4	0	43
83.6813	0	55	123	36	152	197	48	60	136	68	135	199	40	2	4	-117	0	0	-120	-2	-4	35	4	0	48
83.8042	0	54	119	33	152	196	46	59	131	69	135	198	46	1	4	-120	0	0	-116	-1	-4	34	3	0	51
83.927	0	54	120	34	152	197	46	59	132	69	136	197	44	2	4	-118	0	0	-123	-2	-4	33	4	0	44
84.0499	0	54	121	34	153	198	50	59	135	68	135	198	40	1	4	-117	0	0	-127	-1	-5	34	4	0	41
84.1728	0	55	122	31	153	200	49	60	137	68	135	199	40	2	4	-118	-1	0	-127	-1	-5	35	4	0	43
84.2957	0	54	124	34	153	200	51	61	138	67	135	198	37	2	4	-117	0	0	-123	-2	-4	35	4	0	46
84.4186	0	54	121	35	153	196	50	58	132	69	137	199	43	2	4	-118	0	0	-113	-2	-4	34	4	0	54
84.5414	0	54	119	34	154	198	46	59	132	69	137	198	46	2	3	-119	0	0	-115	-2	-5	33	4	0	51
84.6643	0	54	121	34	154	197	46	59	132	70	136	198	45	1	4	-119	-1	0	-123	-2	-5	34	4	0	44
84.7872	0	55	122	31	153	198	50	59	135	68	136	198	40	2	4	-119	0	0	-127	-1	-5	34	5	0	42
84.9101	0	55	124	31	153	199	48	61	139	66	135	199	40	2	4	-116	-1	0	-127	-2	-4	35	4	0	44
85.033	0	55	122	38	153	196	53	59	134	69	136	199	37	2	4	-117	0	0	-116	-2	-4	34	4	0	51
85.1558	0	54	118	35	153	193	49	58	131	69	136	199	44	2	5	-119	0	0	-113	-2	-5	33	4	0	54
85.2787	0	54	119	35	152	196	44	59	131	68	136	197	49	2	4	-119	0	0	-120	-2	-5	32	5	0	47
85.4016	0	53	120	33	153	197	51	59	132	69	135	197	41	2	4	-118	0	0	-126	0	-5	34	4	0	41
85.5245	0	54	121	33	153	199	49	60	135	67	135	198	40	2	4	-116	0	0	-126	-2	-5	34	3	0	42
85.6474	0	55	123	34	153	200	48	60	138	68	136	199	41	2	4	-117	0	0	-127	-1	-5	35	4	0	42
85.7702	0	54	120	37	154	194	50	58	130	69	136	200	44	2	4	-118	0	0	-112	-1	-4	33	4	0	54
85.8931	0	53	118	35	153	197	48	58	128	69	137	197	48	0	4	-118	-1	0	-115	-1	-5	33	3	0	51
86.016	0	54	118	36	154	198	47	59	129	69	137	197	47	2	4	-118	0	0	-122	-1	-5	32	3	0	44
86.1389	0	54	120	34	154	200	52	59	131	69	137	198	42	2	3	-119	0	0	-126	-1	-5	33	4	0	41
86.2618	0	55	121	33	154	200	51	59	134	68	136	199	41	1	4	-117	0	0	-125	-1	-5	33	3	0	42
86.3846	0	54	123	33	154	200	48	60	136	67	136	200	41	1	4	-116	0	0	-126	-2	-5	34	5	0	43
86.5075	0	54	120	37	153	195	50	59	131	69	137	200	44	2	4	-118	-1	0	-112	-2	-5	32	3	0	53
86.6304	0	53	118	36	154	194	48	59	129	69	136	198	48	2	4	-118	0	0	-115	-2	-5	32	3	1	50
86.7533	0	53	117	35	154	193	53	58	129	69	137	198	42	2	3	-118	0	-1	-126	-1	-4	32	4	0	40
86.8762	0	53	119	34	153	195	51	58	132	68	136	196	41	0	3	-117	0	0	-125	-1	-4	32	4	0	41
86.999	0	53	122	32	152	196	50	59	135	67	135	195	40	2	4	-117	0	0	-126	-2	-4	34	4	0	43
87.1219	0	55	124	35	153	196	49	60	137	67	136	196	39	2	4	-117	-1	0	-126	-2	-5	34	4	0	43
87.2448	0	54	120	37	153	193	51	58	131	68	136	196	43	1	3	-119	-1	0	-113	-1	-5	32	3	0	54
87.3677	0	53	118	36	152	195	48	58	130	69	135	194	46	2	4	-118	-1	0	-122	-2	-5	32	5	0	44
87.4906	0	54	118	35	151	195	51	58	131	70	135	195	40	1	4	-118	0	0	-126	-1	-4	33	4	0	40
87.6134	0	53	120	34	152	196	51	59	133	69	135	196	40	1	4	-118	0	0	-126	-2	-4	33	3	0	42
87.7363	0	55	122	32	152	197	49	60	135	67	134	196	39	2	5	-117	-1	0	-126	-1	-5	34	4	0	43
87.8592	0	54	121	38	152	196	49	59	134	68	134	196	41	2	4	-116	-1	0	-119	-2	-4	35	5	0	49
87.9821	0	53	117	36	152	195	47	58	130	68	135	196	48	2	4	-118	0	0	-115	-2	-4	32	4	0	51
88.105	0	53	118	36	152	197	48	58	130	69	135	196	46	3	4	-118	-1	0	-123	-2	-4	32	4	0	44
88.2278	0	54	119	36	152	198	52	59	131	69	136	196	41	2	3	-117	0	0	-126	-2	-4	31	4	1	41
88.3507	0	53	121	34	153	199	50	59	134	69	136	198	41	1	4	-117	0	0	-125	-1	-5	33	3	0	43
88.4736	0	54	124	33	153	200	49	61	138	68	135	198	41	2	3	-116	0	0	-126	-2	-5	34	4	0	43
88.5965	0	54	120	39	153	197	54	59	133	69	136	198	39	2	4	-116	0	0	-117	-1	-5	32	3	0	51
88.7194	0	53	117	36	154	195	51	59	128	68	136	197	45	2	4	-119	-1	0	-112	-1	-4	32	4	0	53
88.8422	0	53	117	36	153	195	44	58	128	69	136	197	50	2	4	-117	0	0	-118	-2	-5	32	5	0	48
88.9651	0	53	118	36	152	195	52	59	130	69	135	196	41	2	5	-117	-1	0	-125	-2	-5	32	4	0	41
89.088	0	55	120	34	153	198	51	59	132	69	136	197	41	2	3	-117	0	0	-126	-2	-5	32	4	0	42
89.2109	0	55	122	33	153	200	49	59	135	68	137	198	41	2	3	-117	0	0	-126	-2	-4	33	4	0	43
89.3338	0	54	120	39	154	198	54	59	132	69	137	197	39	2	4	-116	0	0	-115	-2	-4	32	4	0	51
89.4566	0	53	117	36	154	198	53	58	127	69	136	197	45	2	4	-117	0	0	-112	-2	-4	31	4	0	53
89.5795	0	53	116	37	155	200	50	58	127	68	138	198	47	2	3	-118	0	0	-122	-3	-5	31	4	0	44
89.7024	0	53	117	36	156	203	54	58	129	69	138	200	43	2	3	-118	-1	0	-126	-2	-4	31	4	0	40
89.8253	0	54	120	35	156	204	53	59	132	70	139	202	43	1	3	-116	-1	0	-125	-1	-4	32	4	0	42
89.9482	0	54	121	35	155	204	51	59	135	69	139	202	42	2	4	-116	0	0	-126	-1	-5	32	5	0	44
90.071	0	54	119	40	155	200	55	59	131	69	138	203	40	2	3	-117	0	0	-116	-2	-4	31	5	0	50
90.1939	0	52	115	35	156	197	50	57	127	67	137	202	49	1	3	-118	0	0	-115	-2	-4	30	4	0	49
90.3168	0	53	116	36	155	199	54	59	128	69	139	202	44	2	4	-116	0	0	-126	-2	-4	30	5	0	39
90.4397	0	53	117	37	154	199	53	58	130	69	138	200	43	1	4	-117	0	0	-125	-1	-4	31	4	0	41
90.5626	0	54	118	35	154	197	51	58	133	69	137	201	42	1	4	-116	0	0	-125	-1	-4	31	5	0	43
90.6854	0	54	120	35	155	200	50	59	135	68	137	200	42	2	3	-116	0	0	-126	-1	-5	31	4	1	43
90.8083	0	54	119	39	154	197	54	59	131	70	137	202	39	2	3	-116	-1	0	-115	-2	-5	31	4	1	50
90.9312	0	53	116	36	155	195	49	58	126	68	138	200	48	1	5	-117	0	0	-115	-2	-4	30	4	0	50
91.0541	0	53	116	36	155	197	53	58	128	67	138	198	43	2	3	-117	0	0	-126	-2	-5	30	4	0	40
91.177	0	53	117	37	155	198	53	58	130	69	137	199	43	1	4	-117	0	0	-125	-1	-4	30	4	0	40
91.2998	0	54	118	34	155	199	52	59	132	69	138	199	42	0	3	-116	-1	0	-126	-2	-4	31	4	0	42
91.4227	0	54	121	38	155	199	50	60	134	69	138	201	42	1	4	-116	0	0	-125	-2	-4	32	5	0	42
91.5456	0	53	116	37	155	193	53	58	127	68	136	200	46	1	4	-118	0	0	-112	-2	-4	30	5	0	53
91.6685	0	52	116	36	155	194	50	58	127	68	137	199	48	2	4	-118	0	0	-122	-2	-4	30	4	0	43
91.7914	0	53	116	36	154	196	54	57	128	67	137	197	43	2	4	-116	-1	0	-126	-2	-3	30	4	0	40
91.9142	0	53	117	35	154	197	52	58	130	69	137	197	42	1	4	-117	0	0	-125	-2	-5	31	4	0	42
92.0371	0	53	119	35	155	198	52	59	133	68	136	198	42	1	4	-117	0	0	-126	-2	-4	32	4	0	43
92.16	0	54	120	38	154	198	50	59	132	68	137	200	43	2	3	-116	0	0	-118	-2	-5	31	4	0	48
92.2829	0	53	115	36	154	192	53	58	126	67	137	197	47	1	5	-116	0	0	-111	-1	-4	30	3	1	52
92.4058	0	53	114	36	153	192	50	57	126	67	136	197	48	2	4	-117	0	0	-122	-1	-4	30	3	1	43
92.5286	0	53	115	35	153	194	54	57	127	68	135	195	43	1	4	-117	0	0	-126	-1	-4	30	3	0	40
92.6515	0	53	117	36	153	197	53	59	129	69	136	196	42	2	5	-116	0	0	-125	-2	-4	30	4	0	42
92.7744	0	53	119	35	154	198	51	59	132	69	136	197	42	2	3	-115	-1	0	-124	-2	-5	31	5	0	43
92.8973	0	54	118	39	154	195	51	59	131	68	136	198	43	2	4	-116	0	0	-118	-1	-5	30	4	1	48
93.0202	0	53	113	35	153	193	50	57	124	66	137	195	49	2	4	-117	-1	0	-115	-2	-4	30	5	0	49
93.143	0	52	115	36	154	192	54	57	125	67	136	196	44	1	3	-117	-1	0	-126	-2	-4	31	3	0	39
93.2659	0	52	115	36	154	194	54	56	127	68	136	194	43	2	4	-115	0	0	-125	-1	-4	31	4	0	40
93.3888	0	54	117	35	153	195	52	59	128	68	136	195	42	2	4	-115	-1	0	-124	-2	-4	30	4	0	42
93.5117	0	54	119	34	153	196	52	59	132	68	136	195	41	2	3	-116	0	0	-125	-1	-4	31	4	0	43
93.6346	0	53	120	39	153	193	53	59	131	68	137	197	39	1	3	-115	0	0	-123	-1	-5	32	4	0	45
93.7574	0	52	114	35	152	191	50	57	125	68	136	195	49	2	4	-117	0	0	-115	-1	-4	31	4	1	48
93.8803	0	52	114	35	152	192	53	57	127	68	135	193	43	2	3	-116	0	0	-125	-2	-4	30	5	1	39
94.0032	0	52	116	36	152	193	54	58	127	68	135	194	43	1	4	-117	0	0	-125	-2	-5	31	3	0	41
94.1261	0	53	116	36	152	194	52	58	129	68	134	194	42	1	3	-116	0	0	-125	-2	-5	31	3	0	42
94.249	0	54	119	35	152	196	50	58	133	68	136	194	41	1	3	-114	0	0	-124	-2	-4	31	4	0	43
94.3718	1	53	119	39	153	194	50	59	130	68	135	195	43	1	4	-115	0	0	-118	-1	-4	31	4	0	48
94.4947	0	53	116	36	153	191	46	57	126	67	135	195	52	2	4	-118	-1	0	-118	-2	-4	30	4	0	46
94.6176	0	52	116	37	152	192	53	58	127	67	135	194	43	2	3	-117	0	0	-125	-2	-5	30	4	0	40
94.7405	0	54	116	35	152	193	53	57	128	68	135	193	42	1	4	-116	-1	0	-125	-1	-4	31	4	0	41
94.8634	0	53	118	34	151	194	51	58	131	68	133	193	41	2	4	-116	0	0	-125	-1	-5	31	4	0	42
94.9862	0	54	120	33	151	196	50	59	133	67	134	194	41	2	3	-116	-1	0	-124	-1	-4	31	3	0	44
95.1091	0	53	118	39	150	193	49	59	130	68	134	194	43	2	4	-116	0	0	-119	-2	-4	31	5	1	47
95.232	0	53	115	35	151	190	48	57	126	67	133	193	49	1	3	-117	-1	0	-115	-2	-4	30	5	1	49
95.3549	0	53	116	37	151	192	53	57	126	68	134	193	43	1	3	-118	0	0	-125	-1	-4	31	4	0	39
95.4778	0	53	115	35	151	194	53	57	127	69	134	192	42	1	3	-117	-1	0	-125	-2	-4	32	4	0	41
95.6006	0	53	118	35	152	195	52	58	130	68	135	194	41	2	3	-117	0	0	-125	-1	-4	31	4	0	41
95.7235	0	53	120	34	152	198	50	59	134	67	134	195	41	2	4	-115	0	0	-124	-3	-5	32	4	0	43
95.8464	0	54	118	40	152	195	49	58	129	68	134	196	42	2	4	-116	0	0	-118	-2	-4	32	4	0	48
95.9693	0	52	115	36	152	192	52	57	125	67	135	194	46	2	4	-118	-1	0	-112	-2	-4	32	4	1	52
96.0922	0	52	114	36	151	193	53	57	126	67	134	193	43	3	4	-116	0	0	-126	-1	-4	30	5	1	40
96.215	0	53	115	35	151	193	53	58	127	68	135	192	43	2	3	-116	0	0	-125	-1	-4	31	4	0	40
96.3379	0	53	117	35	152	194	52	58	130	68	134	193	42	1	3	-116	-1	0	-124	-1	-6	31	5	0	42
96.4608	0	53	119	34	151	195	50	58	133	67	134	194	41	2	4	-116	0	0	-125	-2	-4	32	4	0	43
96.5837	0	53	116	38	152	192	52	58	128	68	134	194	42	2	4	-117	0	0	-118	-2	-4	32	4	1	47
96.7066	0	52	114	35	150	192	52	57	126	67	134	193	44	1	3	-117	0	0	-118	-2	-4	30	4	1	45
96.8294	0	53	114	35	151	192	53	58	126	67	134	193	42	2	4	-116	0	0	-125	-2	-4	30	5	0	39
96.9523	0	53	116	35	152	193	53	57	127	68	134	192	42	1	3	-117	0	0	-125	-1	-5	31	4	1	41
97.0752	0	52	118	34	152	195	51	58	130	67	134	194	41	1	4	-117	0	0	-124	-2	-5	31	4	0	43
97.1981	0	53	120	36	151	195	50	59	133	68	134	194	39	2	4	-115	0	0	-124	-1	-5	32	5	0	43
97.321	0	53	116	36	151	192	51	58	127	68	134	193	44	2	3	-116	-1	0	-111	-1	-4	30	5	0	53
97.4438	0	52	115	35	151	193	50	57	126	67	134	193	46	2	4	-117	0	0	-122	-2	-4	30	5	0	43
97.5667	0	52	116	36	151	192	53	57	127	68	134	191	42	1	2	-117	-1	0	-125	-2	-4	30	4	0	40
97.6896	0	52	117	35	151	194	52	57	129	68	134	192	42	1	4	-116	0	0	-124	-2	-4	30	4	0	42
97.8125	0	53	119	34	149	195	51	59	133	67	133	194	40	1	4	-117	-1	0	-124	-2	-4	32	4	0	43
97.9354	0	53	119	39	150	194	50	58	130	68	133	192	41	1	4	-117	0	1	-118	-2	-4	31	4	0	48
98.0582	0	52	115	35	150	192	48	57	127	67	133	192	48	2	4	-117	0	0	-115	-2	-5	30	4	0	50
98.1811	0	53	115	37	150	194	52	57	127	68	134	192	42	2	3	-117	-1	0	-125	-1	-4	31	4	0	40
98.304	0	52	116	35	150	194	52	58	127	68	134	192	41	1	3	-117	0	0	-125	-1	-4	31	4	0	42
98.4269	0	53	119	34	150	195	51	58	131	68	134	193	40	2	4	-117	0	0	-125	-1	-5	31	4	0	43
98.5498	0	54	119	37	151	195	50	58	132	68	133	194	41	2	4	-115	0	0	-125	-2	-4	32	4	0	42
98.6726	0	52	116	36	151	192	52	58	126	67	135	193	45	1	3	-117	0	1	-111	-2	-4	31	5	2	53
98.7955	0	53	115	35	151	192	49	56	126	67	134	192	47	2	3	-117	0	0	-122	0	-5	31	5	0	43
98.9184	0	52	115	36	150	192	53	58	127	68	133	193	41	1	3	-117	0	0	-125	-1	-4	30	4	0	40
99.0413	0	53	117	36	151	194	52	58	129	67	133	192	41	2	3	-116	0	0	-125	-2	-4	32	5	0	42
99.1642	0	53	120	34	152	196	50	59	132	67	134	193	40	1	4	-116	0	0	-125	-1	-5	32	4	0	43
99.287	0	52	118	39	151	193	52	58	129	68	134	192	42	1	5	-117	0	0	-119	-2	-4	31	4	0	47
99.4099	0	52	114	34	150	192	49	57	125	67	134	192	48	2	3	-118	0	0	-114	-2	-5	30	3	0	49
99.5328	0	52	115	36	151	193	54	57	126	68	134	191	42	2	4	-117	0	0	-125	-2	-4	32	4	0	39
99.6557	0	53	115	35	150	193	53	57	126	68	133	191	42	1	3	-117	0	0	-125	-2	-5	30	4	0	40
99.7786	0	52	117	34	151	193	52	58	129	68	134	192	41	1	3	-117	0	0	-125	-1	-5	31	4	0	43
99.9014	0	54	120	35	150	196	49	59	132	67	133	193	41	1	4	-116	-1	0	-124	-2	-4	32	5	0	43
100.024	0	53	117	38	150	190	54	58	128	67	132	192	40	1	4	-116	0	1	-115	-2	-5	30	4	0	49
100.147	0	51	114	34	151	190	53	57	125	66	133	191	44	1	3	-117	-1	0	-118	-2	-4	30	4	0	45
100.27	0	53	115	36	151	192	54	58	125	66	133	191	42	2	3	-117	0	0	-125	-2	-3	31	4	0	40
100.393	0	53	116	35	151	193	53	57	126	68	134	191	41	1	3	-117	0	0	-125	-1	-4	30	4	0	41
100.516	0	52	117	34	149	194	52	58	128	67	134	191	40	1	3	-115	0	0	-124	-2	-3	31	4	0	43
100.639	0	52	119	33	150	197	50	59	133	67	133	193	40	2	4	-115	0	0	-124	-2	-4	32	4	0	43
100.762	0	54	119	39	151	193	50	58	130	68	134	193	41	2	3	-117	0	0	-118	-2	-4	31	4	0	47
100.884	0	53	115	35	150	192	49	57	126	67	133	192	48	1	4	-119	0	0	-115	-1	-4	30	5	0	50
101.007	0	53	116	36	150	192	53	57	126	68	133	191	41	1	3	-117	0	0	-126	-1	-5	31	4	0	39
101.13	0	53	116	35	150	193	52	58	128	67	133	192	41	1	4	-117	0	0	-125	-2	-4	32	5	0	41
101.253	0	53	118	34	150	194	51	57	131	68	134	192	40	2	3	-117	0	0	-125	-2	-3	32	5	0	43
101.376	0	53	120	35	150	196	49	59	134	67	133	193	40	2	3	-116	0	0	-124	-1	-5	33	4	0	43
101.499	0	52	116	36	151	193	49	57	127	69	134	193	46	1	4	-117	0	0	-115	-1	-3	31	4	0	50
101.622	0	53	115	36	151	194	49	57	127	68	133	193	46	1	3	-117	0	-1	-122	-1	-4	31	4	0	44
101.745	0	53	116	35	151	194	53	58	127	68	133	192	42	1	4	-117	0	0	-125	-2	-4	31	4	0	41
101.868	0	53	117	34	150	195	51	58	131	68	133	194	40	1	3	-117	0	0	-125	-2	-4	32	4	0	42
101.99	0	54	120	32	150	198	50	59	134	66	133	195	39	2	4	-115	0	0	-124	-2	-5	33	4	0	43
102.113	0	53	120	38	151	196	49	58	131	68	133	195	41	2	3	-117	-1	0	-119	-1	-5	32	3	0	48
102.236	0	52	115	35	150	193	48	57	125	68	133	195	47	1	4	-118	-1	0	-115	-1	-5	32	4	0	50
102.359	0	52	116	36	149	194	52	58	127	68	132	193	41	2	4	-117	0	0	-126	-1	-5	31	5	0	40
102.482	0	53	117	35	150	195	52	58	129	67	134	193	40	2	3	-116	-1	0	-126	-2	-4	32	4	0	41
102.605	0	53	118	34	150	197	52	58	132	68	133	194	39	1	4	-116	0	0	-125	-2	-4	34	4	0	43
102.728	0	54	120	36	150	198	52	59	133	67	132	196	37	3	3	-117	-1	0	-122	-2	-4	33	5	0	46
102.851	0	52	115	37	149	194	52	57	126	68	132	194	44	1	4	-118	0	0	-112	-1	-4	32	4	0	53
102.973	0	52	114	35	150	194	49	57	125	68	134	193	46	2	3	-118	0	0	-121	-2	-4	30	4	0	43
103.096	0	52	116	35	150	193	53	57	126	68	133	193	42	2	4	-118	0	0	-126	-1	-4	31	5	0	40
103.219	0	52	117	34	150	195	52	58	128	69	133	194	40	1	4	-118	0	0	-125	-2	-4	31	5	0	42
103.342	0	53	119	34	150	199	51	58	133	67	134	195	41	1	3	-117	0	0	-124	-2	-4	32	4	0	43
103.465	0	53	117	39	151	195	54	58	127	67	133	194	40	1	3	-117	0	0	-115	-1	-4	31	4	1	50
103.588	0	52	113	35	151	194	50	57	124	67	134	192	49	2	3	-118	-1	1	-115	-2	-5	30	5	0	49
103.711	0	51	115	35	151	195	54	57	125	67	133	191	42	1	3	-118	-1	1	-125	-1	-4	31	5	0	39
103.834	0	51	115	36	151	194	54	57	125	68	134	192	42	2	3	-116	-1	0	-124	-2	-4	31	5	0	41
103.956	0	52	117	35	151	196	53	57	128	68	133	193	41	1	4	-116	0	0	-123	-1	-4	31	4	0	42
104.079	0	52	118	38	151	196	52	58	129	67	134	194	41	2	3	-116	0	0	-124	-1	-4	32	3	0	42
104.202	0	51	114	36	151	193	53	57	123	65	134	192	45	0	4	-118	0	0	-111	-1	-4	30	4	1	52
104.325	0	51	113	35	151	192	56	56	123	66	133	192	43	1	4	-116	0	0	-126	-2	-4	30	4	0	38
104.448	0	52	113	35	151	192	55	57	124	66	133	192	43	1	3	-116	0	0	-124	-2	-3	30	4	0	39
104.571	0	52	114	35	151	195	53	57	125	68	134	193	43	1	4	-117	0	0	-124	-1	-4	31	4	0	42
104.694	0	52	116	35	152	195	53	57	128	67	133	192	41	1	4	-116	-1	0	-123	-1	-4	30	5	0	43
104.817	0	52	116	39	154	199	53	58	127	67	136	195	42	1	4	-115	-1	0	-124	-1	-4	31	4	0	41
104.94	0	51	113	35	154	198	52	56	122	65	136	196	48	1	4	-116	0	0	-121	-2	-4	30	4	0	42
105.062	0	52	112	35	155	198	57	56	123	65	137	197	43	1	4	-116	0	0	-125	-1	-5	29	4	0	40
105.185	0	52	113	35	155	198	56	57	123	65	137	196	44	2	3	-116	0	0	-125	-1	-4	29	4	0	40
105.308	0	53	116	35	154	200	54	58	126	67	137	197	43	2	5	-115	0	0	-123	-2	-4	30	4	0	42
105.431	0	53	117	35	154	200	53	57	129	67	136	198	41	1	4	-115	0	0	-123	-2	-4	31	3	0	43
105.554	0	53	116	39	153	197	53	57	127	66	137	198	43	1	3	-116	-1	1	-117	-1	-4	31	4	1	47
105.677	0	52	112	35	153	194	56	56	123	66	136	196	45	1	4	-117	0	0	-125	-1	-4	30	4	1	38
105.8	0	52	114	35	154	194	55	56	123	66	137	194	43	1	3	-116	0	0	-124	-2	-4	30	4	0	39
105.923	0	52	114	36	153	194	56	57	124	66	136	194	42	1	4	-116	0	0	-124	-2	-3	30	4	0	41
106.045	0	52	115	34	152	196	53	57	127	66	135	194	41	2	3	-116	-1	0	-124	-2	-4	30	4	0	42
106.168	0	53	118	36	151	196	51	58	129	66	135	194	41	2	3	-115	0	0	-123	-1	-4	32	3	0	42
106.291	0	52	114	37	151	194	58	56	124	67	134	193	41	1	4	-116	0	1	-121	-2	-4	31	5	2	42
106.414	0	51	114	35	150	192	55	57	123	67	134	193	43	2	3	-117	0	0	-125	-2	-3	30	3	0	39
106.537	0	52	114	35	151	193	54	57	124	68	134	193	43	2	3	-117	0	0	-124	-1	-4	31	4	0	40
106.66	0	53	115	35	151	195	53	57	127	67	134	193	42	1	3	-116	0	0	-123	-2	-5	31	4	0	42
106.783	0	52	117	34	151	196	53	58	129	67	134	194	41	2	4	-114	-1	0	-123	-2	-4	31	4	0	43
106.906	0	51	116	38	150	194	56	57	127	67	133	193	39	1	3	-116	0	1	-121	-1	-5	31	4	0	44
107.028	0	52	113	35	149	192	51	56	123	67	133	192	47	1	3	-118	0	0	-122	-1	-4	30	3	0	42
107.151	0	52	114	36	151	193	54	57	124	67	133	192	43	2	4	-117	0	0	-124	-1	-4	29	4	0	40
107.274	0	52	115	35	150	194	54	57	126	68	134	193	42	2	3	-116	0	0	-124	-2	-5	31	4	0	42
107.397	0	52	117	34	150	196	52	57	128	67	134	193	41	2	4	-116	0	0	-124	-2	-4	31	4	1	43
107.52	0	53	118	36	151	196	51	58	129	67	133	195	41	2	4	-116	0	0	-125	-2	-5	31	4	0	43
107.643	0	51	113	36	151	193	51	57	124	67	134	193	49	2	4	-116	0	0	-115	-2	-5	30	5	0	49
107.766	0	51	113	35	151	193	55	57	123	66	133	193	43	2	3	-116	-1	0	-124	-2	-4	31	5	0	39
107.889	0	52	114	35	151	193	55	57	124	66	133	192	43	2	3	-117	0	0	-125	-1	-4	29	5	0	40
108.012	0	52	115	35	151	194	54	57	126	66	133	192	42	2	3	-116	0	0	-124	-2	-4	30	3	0	42
108.134	0	53	118	35	151	196	51	57	130	66	133	194	42	2	3	-116	0	0	-124	-1	-4	32	5	0	43
108.257	0	53	116	39	150	192	53	57	126	66	133	192	44	2	3	-115	0	0	-118	-1	-5	30	4	0	47
108.38	0	51	113	35	151	192	52	56	122	64	134	190	48	2	3	-117	0	0	-121	-1	-5	29	3	1	42
108.503	0	52	114	35	150	190	54	56	123	66	132	190	43	2	4	-117	0	0	-124	-1	-4	29	4	0	39
108.626	0	52	114	36	149	192	54	56	123	67	133	191	43	0	3	-115	-1	0	-124	-1	-4	30	4	0	41
108.749	0	52	117	34	150	192	52	57	127	66	133	191	41	2	4	-115	0	0	-123	-2	-5	31	5	0	42
108.872	0	52	119	35	150	193	50	58	130	66	132	191	41	1	4	-116	0	0	-123	-2	-4	31	5	0	43
108.995	0	52	115	37	149	189	56	57	123	66	132	189	42	2	4	-117	-1	2	-116	-2	-3	31	4	2	49
109.117	0	51	112	34	150	189	51	56	122	66	132	188	48	1	4	-116	0	1	-121	-2	-5	30	4	1	43
109.24	0	52	114	36	150	190	55	56	123	66	133	189	43	2	4	-116	0	0	-124	-1	-5	29	3	0	40
109.363	0	52	115	35	150	193	54	57	125	66	133	190	42	1	3	-117	0	0	-124	-2	-4	31	4	0	41
109.486	0	52	116	35	151	194	53	57	127	67	134	191	41	1	4	-116	0	-1	-123	-2	-4	30	4	0	43
109.609	0	52	119	34	151	196	52	58	130	66	133	192	41	1	4	-115	0	0	-123	-2	-4	32	5	0	44
109.732	0	53	119	39	151	195	54	58	129	67	135	193	39	1	4	-114	0	0	-121	-2	-4	31	4	0	44
109.855	0	52	113	36	151	193	51	57	122	66	134	192	49	1	4	-117	0	0	-115	-2	-4	29	4	0	50
109.978	0	52	114	35	151	193	55	56	123	66	134	192	44	1	3	-117	0	0	-125	-1	-4	29	5	0	40
110.1	0	52	114	36	152	193	55	56	125	66	135	192	43	1	4	-116	0	0	-124	-2	-4	31	4	0	40
110.223	0	53	115	35	152	195	54	57	127	67	135	193	42	2	3	-116	-1	0	-123	-1	-4	30	4	0	43
110.346	0	53	117	34	152	196	52	58	129	67	134	193	42	1	4	-116	0	0	-124	-2	-4	32	4	0	43
110.469	0	53	121	36	151	196	50	58	132	66	134	195	41	1	3	-114	-1	0	-125	-2	-4	32	4	0	43
110.592	0	53	116	37	151	194	49	57	124	67	134	192	48	1	4	-116	0	0	-114	-2	-4	31	4	0	50
110.715	0	51	114	36	151	193	51	57	123	67	133	192	47	1	3	-117	0	0	-121	-1	-5	30	4	0	43
110.838	0	51	114	35	151	192	55	56	125	67	134	193	43	1	3	-118	0	0	-124	-1	-4	30	4	0	40
110.961	0	51	115	34	151	194	53	57	127	67	134	192	42	1	2	-116	0	0	-123	-1	-4	31	4	0	42
111.084	0	53	118	34	151	195	52	57	130	67	134	193	41	1	4	-115	0	0	-123	-2	-4	32	5	0	44
111.206	0	52	120	33	151	196	51	58	133	67	134	194	40	2	5	-115	0	0	-123	-2	-3	33	4	0	43
111.329	0	53	120	39	152	196	49	58	132	67	134	195	41	2	4	-116	0	0	-119	-1	-4	32	4	0	48
111.452	0	52	115	35	151	194	49	57	126	68	134	191	48	2	3	-118	0	0	-114	-2	-4	31	4	0	50
111.575	0	53	116	36	151	194	53	57	126	68	134	194	42	2	3	-116	0	0	-125	-2	-4	31	4	0	40
111.698	0	51	117	35	152	195	53	57	128	68	134	192	41	1	4	-117	0	0	-125	-2	-5	31	4	0	40
111.821	0	52	118	36	152	196	52	58	130	68	134	194	41	1	3	-117	0	0	-125	-1	-5	32	4	0	43
111.944	0	53	120	33	152	197	51	58	134	67	134	195	41	2	4	-115	0	0	-124	-1	-5	33	4	0	44
112.067	0	53	122	35	152	197	49	59	136	67	133	195	40	1	4	-114	0	0	-124	-2	-5	35	5	0	44
112.189	0	53	118	37	150	196	52	58	129	69	133	193	44	2	4	-117	0	1	-112	-2	-5	32	4	1	53
112.312	0	53	117	36	151	194	49	58	129	69	135	194	46	1	4	-119	0	0	-122	-2	-4	32	4	0	43
112.435	0	53	118	35	151	194	53	58	129	68	133	194	42	2	4	-116	-1	0	-126	-2	-5	32	4	0	40
112.558	0	52	119	34	151	196	52	57	132	69	134	194	40	2	4	-117	-1	0	-125	-1	-4	33	5	0	43
112.681	0	53	121	33	151	197	50	59	135	67	133	195	40	2	4	-116	0	0	-125	-1	-4	34	4	0	43
112.804	0	54	124	32	151	199	47	59	139	67	134	196	41	2	4	-116	-1	0	-126	-2	-4	35	4	0	44
112.927	0	54	120	38	151	196	54	58	133	69	133	196	39	1	4	-117	0	0	-116	-2	-5	33	3	1	51
113.05	0	52	118	35	150	195	51	57	130	70	133	195	42	1	3	-118	0	0	-119	-1	-5	32	4	0	46
113.172	0	53	119	35	150	196	52	57	131	70	133	194	41	2	4	-117	0	0	-126	-1	-6	33	4	0	41
113.295	0	53	121	34	151	198	52	58	132	69	133	196	40	2	4	-118	0	0	-126	-2	-4	34	3	0	42
113.418	0	53	122	31	149	199	50	59	136	68	134	197	40	1	4	-116	0	0	-125	-2	-4	35	4	0	44
113.541	0	54	124	34	150	200	49	59	139	67	134	197	39	2	5	-115	0	0	-125	-1	-4	35	5	0	43
113.664	0	53	121	37	149	196	52	58	132	70	133	196	43	2	4	-118	0	0	-112	-2	-5	33	4	0	54
113.787	0	52	118	35	150	197	43	58	131	70	134	196	50	3	4	-118	-1	0	-119	-1	-4	32	4	0	48
113.91	0	53	118	35	151	198	52	57	131	68	133	196	42	1	3	-117	0	0	-126	-1	-4	33	4	0	41
114.033	0	54	120	34	152	200	52	58	133	68	133	197	41	1	4	-117	-1	0	-125	-1	-5	33	4	0	42
114.156	0	53	123	31	151	201	50	58	138	68	134	199	40	1	4	-116	0	0	-126	-1	-5	35	3	0	45
114.278	0	53	122	38	151	200	49	58	135	69	134	197	40	2	4	-116	0	0	-120	-1	-4	33	4	1	48
114.401	0	53	118	35	151	195	49	57	130	69	134	197	47	2	3	-118	0	0	-115	-2	-5	32	4	0	50
114.524	0	53	119	35	150	196	49	58	131	69	133	197	45	1	4	-117	0	0	-122	-2	-5	33	4	0	44
114.647	0	53	119	35	150	198	52	57	131	69	134	196	41	1	4	-118	0	0	-126	-2	-4	32	4	0	41
114.77	0	53	122	34	151	200	51	58	135	69	134	198	40	2	4	-117	0	0	-125	-2	-5	33	4	0	42
114.893	0	53	121	39	152	200	51	58	132	69	135	198	43	1	4	-116	-1	0	-118	-1	-6	32	5	0	48
115.016	0	52	117	36	152	196	50	57	128	68	135	197	49	2	3	-118	0	0	-115	-2	-4	30	4	0	50
115.139	0	53	118	36	153	199	54	56	128	69	135	197	43	1	4	-118	0	0	-126	-2	-5	31	4	0	40
115.261	0	53	118	36	152	200	54	58	129	70	135	197	42	2	4	-118	-1	0	-124	-1	-4	31	4	0	41
115.384	0	53	120	35	153	200	52	58	133	69	136	198	41	1	4	-116	-1	0	-124	-1	-4	32	3	0	43
115.507	0	54	121	35	152	201	49	59	137	67	136	198	42	1	4	-116	0	0	-125	-2	-4	33	4	0	44
115.63	0	52	118	39	152	198	51	57	129	68	135	198	45	2	4	-117	-1	0	-113	-2	-4	32	3	0	54
115.753	0	51	114	36	152	195	54	56	125	66	135	196	46	1	4	-118	0	2	-112	-1	-4	30	4	2	52
115.876	0	51	114	35	152	196	51	56	125	66	135	194	48	1	4	-116	0	1	-121	-1	-4	30	4	1	43
115.999	0	51	116	36	151	195	55	56	127	67	135	193	42	1	4	-116	0	0	-125	-1	-5	30	4	1	40
116.122	0	53	118	35	152	196	52	58	129	69	135	195	42	2	4	-118	0	0	-124	-1	-4	31	4	0	43
116.244	0	53	119	37	152	198	51	58	132	67	134	195	41	1	4	-116	0	0	-124	-1	-5	31	4	0	43
116.367	0	53	116	38	152	196	56	58	126	67	135	195	42	1	4	-116	0	0	-115	-1	-5	30	4	0	49
116.49	0	52	112	35	153	194	51	57	123	64	135	194	50	1	3	-116	0	0	-114	-2	-4	29	5	0	48
116.613	0	51	113	34	153	195	56	56	123	65	135	193	45	1	3	-116	-1	1	-125	-1	-4	29	4	1	39
116.736	0	52	114	35	152	194	54	57	124	66	135	194	43	1	4	-116	0	0	-123	-1	-4	30	5	0	41
116.859	0	52	116	36	152	194	53	57	127	67	134	194	43	2	3	-115	-1	0	-124	-1	-5	30	5	0	42
116.982	0	52	118	35	152	195	52	58	130	67	135	194	42	2	4	-115	0	0	-124	-1	-5	30	4	0	43
117.105	0	51	115	38	152	193	53	57	126	66	134	192	45	2	3	-116	0	0	-119	-2	-5	30	4	1	47
117.228	0	51	112	35	151	191	51	56	121	64	134	192	49	2	5	-116	0	0	-115	-2	-4	30	4	1	49
117.35	0	51	112	35	151	192	56	56	122	65	134	192	44	2	4	-115	0	0	-124	-1	-4	30	4	0	39
117.473	0	51	113	36	152	193	55	57	123	65	135	191	45	1	3	-116	-1	-1	-124	-2	-4	30	4	0	40
117.596	0	52	114	37	152	194	53	57	126	66	135	192	43	1	3	-115	0	0	-124	-2	-3	31	4	0	43
117.719	0	52	116	35	152	195	53	58	128	67	135	193	42	1	4	-114	0	0	-123	-2	-4	30	4	0	43
117.842	0	52	115	38	151	193	53	57	126	65	134	192	43	2	2	-114	0	1	-124	-1	-4	30	4	1	40
117.965	0	51	112	35	151	192	52	56	122	64	134	190	49	2	3	-116	0	2	-122	-2	-4	29	4	1	43
118.088	0	51	113	35	152	190	55	56	122	65	134	191	43	2	4	-115	-1	0	-124	-2	-3	29	5	0	39
118.211	0	52	114	35	151	193	55	55	124	66	134	189	43	1	3	-114	0	0	-124	-1	-5	30	3	1	41
118.333	0	52	115	35	151	193	52	57	126	66	133	191	42	2	3	-114	0	0	-123	-2	-5	30	4	0	43
118.456	0	52	116	35	150	193	52	57	128	66	133	190	41	1	4	-115	0	0	-123	-1	-4	31	3	0	43
118.579	0	53	116	38	150	192	55	57	128	66	133	192	39	1	4	-116	0	0	-121	-2	-4	31	4	0	44
118.702	0	52	113	35	150	190	56	56	122	66	133	188	44	2	3	-115	0	1	-125	-2	-4	29	4	1	39
118.825	0	51	113	35	151	191	54	56	123	66	132	189	43	2	3	-115	0	0	-124	-1	-4	30	4	0	41
118.948	0	51	114	34	150	191	54	56	124	66	133	190	43	1	4	-116	0	0	-123	-2	-4	31	4	0	41
119.071	0	51	116	34	150	192	53	57	126	66	134	190	42	1	3	-116	0	0	-124	-1	-4	31	5	0	43
119.194	0	53	118	33	150	195	51	58	129	65	134	191	41	2	3	-114	-1	0	-123	-2	-4	32	4	0	44
119.316	0	51	117	38	151	194	54	57	128	67	133	192	39	1	3	-115	-1	0	-121	-2	-5	32	4	0	45
119.439	0	51	114	35	151	193	48	55	122	66	133	192	52	2	4	-118	0	0	-119	-1	-4	30	5	0	46
119.562	0	51	114	36	150	193	55	56	123	66	134	191	44	1	3	-117	0	0	-125	-1	-5	31	5	1	40
119.685	0	51	114	35	151	194	54	56	124	66	134	191	43	2	4	-116	0	0	-124	-2	-4	30	4	0	41
119.808	0	52	116	34	151	195	53	57	127	67	134	193	42	1	3	-116	-1	0	-124	-2	-4	31	4	0	43
119.931	0	52	118	33	151	197	52	57	130	66	133	194	42	1	3	-116	0	0	-124	-1	-4	33	3	0	44
120.054	0	52	117	38	151	195	52	56	127	66	134	194	43	1	4	-116	0	0	-118	-1	-4	31	4	0	49
120.177	0	52	113	35	151	194	51	55	123	67	134	192	50	1	3	-116	0	0	-115	-1	-4	30	4	0	50
120.3	0	52	114	35	151	194	55	55	123	67	133	192	44	1	4	-117	0	0	-125	-2	-5	31	4	0	40
120.422	11	52	115	35	150	195	54	56	125	67	133	193	43	2	3	-117	0	0	-124	-2	-3	31	4	0	41
120.545	0	51	115	34	151	196	53	56	128	67	135	193	42	2	3	-117	0	0	-124	-2	-4	32	4	0	43
120.668	0	52	119	33	151	197	51	57	130	66	134	195	42	1	4	-116	0	0	-124	-1	-4	32	4	0	43
120.791	0	52	117	38	151	195	53	56	126	67	134	194	44	1	3	-117	0	0	-119	-1	-4	31	4	0	48
120.914	0	50	113	35	151	193	51	56	122	64	134	193	50	2	3	-118	0	0	-116	-2	-4	30	4	0	50
121.037	0	52	113	36	151	193	55	56	123	66	134	193	44	3	4	-117	0	0	-125	-1	-4	31	4	0	40
121.16	0	51	115	35	151	195	54	56	124	66	133	193	44	2	4	-116	-1	0	-125	-1	-4	31	4	0	41
121.283	0	52	116	35	150	197	52	56	127	67	134	194	43	2	3	-116	0	0	-124	-1	-4	31	4	0	43
121.405	0	52	119	33	152	198	51	58	130	67	135	195	42	2	4	-116	0	0	-125	-1	-5	32	4	0	44
121.528	0	52	117	38	152	197	52	57	127	67	134	195	44	2	4	-116	0	0	-118	-1	-4	32	4	1	47
121.651	0	52	113	35	152	194	51	56	122	66	135	194	49	2	4	-117	-1	0	-115	-1	-4	30	5	1	49
121.774	0	51	114	35	151	193	54	55	123	67	135	193	45	1	4	-117	0	0	-125	-2	-5	30	4	1	40
121.897	0	51	114	35	152	194	55	56	125	67	135	193	44	1	3	-117	0	0	-125	-1	-3	30	4	0	41
122.02	0	52	117	34	152	196	53	57	126	67	134	194	42	1	4	-116	0	0	-124	-1	-4	31	4	0	43
122.143	0	52	118	34	151	198	52	57	130	67	134	195	42	1	2	-115	0	0	-124	-2	-4	32	3	0	44
122.266	0	52	119	38	152	195	51	58	129	68	134	194	43	2	3	-115	0	0	-118	-1	-5	31	4	0	48
122.388	0	51	113	35	152	192	51	55	122	66	134	194	49	2	3	-118	-1	0	-115	-2	-4	30	4	1	49
122.511	0	51	115	35	152	194	54	56	123	66	134	193	43	1	3	-117	0	0	-126	-1	-3	31	5	0	39
122.634	0	52	114	35	152	195	54	56	124	66	134	194	43	2	4	-115	0	0	-124	-2	-4	31	5	0	41
122.757	0	51	117	34	151	195	53	57	127	66	134	194	42	2	4	-116	0	0	-124	-2	-4	32	5	0	42
122.88	0	53	118	33	152	197	52	57	131	66	134	195	42	1	3	-116	0	0	-125	-2	-3	32	5	0	43
123.003	0	53	118	38	152	197	52	57	129	66	135	195	44	1	4	-116	0	0	-118	-2	-4	32	4	0	49
123.126	0	52	115	35	153	195	55	56	124	67	135	194	46	1	4	-117	0	0	-118	-1	-4	30	4	0	46
123.249	0	51	114	35	152	196	54	56	124	67	135	195	43	1	3	-118	0	0	-126	-1	-4	30	4	0	40
123.372	0	51	115	35	152	195	54	55	125	67	135	194	43	1	3	-117	-1	0	-125	-2	-3	31	4	0	41
123.494	0	52	117	33	153	196	53	56	128	67	134	195	43	1	4	-116	0	0	-124	-2	-4	31	4	0	43
123.617	0	52	120	32	152	198	50	57	131	66	136	196	42	1	3	-116	0	0	-125	-2	-4	33	4	0	44
123.74	0	52	118	38	152	196	52	57	128	67	134	196	43	1	3	-116	0	0	-119	-2	-4	31	4	0	48
123.863	0	51	114	35	152	195	48	56	125	68	135	194	52	1	4	-118	0	0	-117	-1	-4	31	5	0	47
123.986	0	52	115	35	152	196	53	57	124	68	135	195	44	2	4	-117	0	0	-126	-1	-4	32	4	0	41
124.109	0	52	116	34	153	197	54	56	126	67	134	195	43	2	3	-116	-1	0	-125	-2	-4	31	4	0	41
124.232	0	52	117	33	151	197	53	56	130	67	134	196	42	2	2	-117	0	0	-125	-1	-5	33	4	0	43
124.355	0	53	119	34	152	198	50	57	131	66	135	197	41	2	4	-116	0	0	-125	-2	-4	33	4	0	44
124.477	0	53	115	36	152	195	50	56	125	68	135	195	48	2	4	-116	0	0	-115	-1	-3	32	3	0	50
124.6	0	51	115	35	151	196	50	55	125	67	134	194	47	2	4	-117	0	0	-122	-1	-5	32	4	0	44
124.723	0	52	116	34	151	196	54	56	126	67	135	195	43	2	4	-118	-1	0	-126	-2	-4	31	5	0	40
124.846	0	51	117	33	149	197	53	56	127	67	134	195	42	2	3	-118	0	0	-125	-2	-4	33	4	0	42
124.969	0	52	119	32	152	199	51	57	132	65	134	197	42	2	4	-115	-1	0	-124	-2	-4	34	4	0	44
125.092	0	52	117	38	152	197	56	57	128	68	134	196	39	1	4	-117	0	0	-116	-2	-4	32	4	0	50
125.215	0	51	115	35	152	195	50	55	125	67	134	195	48	1	3	-119	0	0	-122	-1	-4	33	4	0	43
125.338	0	51	116	35	151	196	54	56	126	68	135	195	42	1	4	-118	0	0	-126	-1	-4	31	4	0	40
125.46	0	52	116	34	151	196	53	56	128	67	134	195	42	1	4	-116	0	0	-125	-1	-4	33	4	0	41
125.583	0	52	119	32	150	198	52	57	130	66	135	196	42	2	3	-117	0	0	-125	-1	-5	33	4	0	43
125.706	0	52	120	37	152	199	54	57	131	67	134	196	39	2	4	-116	0	1	-123	-1	-4	33	5	1	45
125.829	0	51	115	36	152	195	53	56	124	67	134	195	46	2	3	-119	-1	0	-113	-2	-5	31	4	0	53
125.952	0	52	115	35	151	195	54	56	124	67	134	194	44	2	4	-117	0	0	-126	-1	-4	32	5	0	40
126.075	0	51	115	36	151	195	54	56	125	67	134	194	43	2	3	-118	0	0	-125	-1	-4	32	4	0	40
126.198	0	51	116	34	152	196	53	55	127	68	134	195	42	2	3	-117	0	0	-126	-1	-4	32	4	0	42
126.321	0	52	118	35	151	198	50	56	129	67	135	196	41	2	3	-116	0	0	-124	-1	-4	32	4	0	43
126.444	0	51	114	36	151	195	54	56	124	67	134	194	46	1	3	-116	0	0	-111	-2	-3	31	4	0	54
126.566	0	51	113	36	151	197	52	56	122	67	134	192	49	1	3	-117	0	2	-122	-1	-4	30	4	2	43
126.689	0	51	114	36	152	196	55	56	123	66	134	193	44	2	3	-118	0	0	-125	0	-4	31	4	1	40
126.812	0	52	115	35	151	195	54	56	125	67	135	194	42	1	4	-116	0	0	-125	-2	-4	30	4	0	42
126.935	0	51	117	34	152	197	53	57	128	67	134	194	42	1	3	-116	0	0	-124	-1	-3	30	5	0	43
127.058	0	51	117	38	151	197	55	56	127	66	134	194	39	2	3	-116	0	1	-121	-1	-4	31	4	1	46
127.181	0	51	112	35	151	193	54	56	122	66	134	193	46	2	3	-118	-1	1	-111	-2	-4	30	5	1	52
127.304	0	51	113	36	151	192	54	56	122	66	134	192	45	1	3	-117	0	0	-125	-1	-5	30	4	0	39
127.427	0	51	113	35	151	193	55	55	122	67	134	192	44	2	3	-117	-1	0	-124	-2	-4	30	4	0	41
127.549	0	51	115	35	151	193	53	56	124	67	134	192	42	3	3	-117	0	0	-123	-1	-3	30	4	0	42
127.672	0	51	117	34	152	194	52	56	127	67	134	192	42	2	3	-117	0	0	-124	-1	-4	31	5	0	43
127.795	0	51	115	38	151	192	53	56	124	67	135	190	43	1	3	-116	0	1	-118	-1	-4	30	3	1	47
127.918	0	50	112	35	151	192	55	54	121	66	133	188	45	2	3	-117	0	1	-118	-2	-4	30	5	2	45
128.041	0	50	113	35	151	192	55	56	122	65	133	190	43	1	2	-116	0	0	-124	-2	-4	30	5	0	40
128.164	0	51	114	35	151	193	55	55	123	67	134	191	43	2	3	-117	-1	0	-124	-1	-4	30	4	0	41
128.287	0	52	115	35	153	195	53	56	126	66	134	192	42	2	3	-116	0	0	-124	-2	-4	30	4	0	43
128.41	0	52	118	34	152	196	51	56	129	65	135	193	43	1	3	-115	0	0	-124	-1	-4	31	3	0	44
128.532	0	52	115	38	152	195	53	56	124	67	135	192	43	2	4	-116	-1	0	-119	-1	-4	31	4	1	47
128.655	0	51	113	35	151	191	52	56	121	66	134	190	48	2	3	-118	0	0	-122	-1	-5	31	5	0	42
128.778	0	50	114	35	151	191	54	55	121	66	134	189	44	1	3	-116	0	1	-125	-1	-4	30	4	1	40
128.901	0	51	114	35	150	192	54	55	124	66	134	190	42	1	4	-116	0	0	-124	-2	-3	31	4	0	42
129.024	0	51	117	34	151	193	53	57	127	65	133	191	41	1	3	-117	0	0	-123	-1	-4	32	4	0	43
129.147	0	51	118	36	151	194	51	56	129	66	134	191	41	2	3	-116	0	0	-124	-2	-4	32	4	0	43
129.27	0	52	115	36	150	190	54	56	123	67	134	190	44	1	4	-117	-1	1	-118	-2	-4	31	4	1	46
129.393	0	52	114	35	150	190	55	56	123	67	133	189	42	1	3	-118	0	0	-125	-1	-4	30	3	0	40
129.516	0	51	115	34	148	187	53	55	124	67	132	185	42	1	3	-117	0	1	-125	-1	-3	32	3	2	41
129.638	0	52	118	29	142	177	55	56	128	63	126	175	44	2	3	-117	0	1	-124	-2	-4	34	4	2	41
129.761	0	53	122	27	145	181	57	56	135	63	128	182	44	2	3	-114	0	1	-123	-1	-5	36	3	2	43
129.884	0	53	125	35	144	178	54	57	135	66	128	177	46	1	3	-115	-1	1	-118	-2	-4	35	4	2	47
130.007	0	52	122	34	147	174	54	56	131	67	129	171	44	2	4	-118	0	1	-118	-1	-4	34	5	2	45
130.13	0	52	122	34	150	185	53	56	131	65	133	178	42	2	4	-118	0	0	-124	-2	-4	34	3	0	41
130.253	0	53	124	32	152	191	53	57	134	66	133	183	40	1	4	-118	0	0	-123	-2	-4	35	4	0	43
130.376	0	53	129	30	150	194	52	59	141	66	134	187	40	2	4	-115	-1	0	-123	-1	-4	36	4	0	43
130.499	0	54	131	31	152	196	52	58	142	63	135	188	41	2	3	-116	0	0	-124	-2	-5	36	6	0	44
130.621	0	53	124	35	153	195	55	57	133	65	135	190	43	2	3	-118	0	0	-125	-2	-5	34	3	0	40
130.744	0	52	120	34	155	201	57	56	129	65	137	193	46	2	4	-118	0	0	-124	-2	-5	32	4	0	40
130.867	0	51	118	34	157	206	58	56	128	67	139	197	45	2	4	-118	-1	0	-124	-1	-4	32	4	0	41
130.99	0	52	119	34	157	208	58	57	129	66	140	200	46	1	5	-118	-1	0	-123	-1	-4	32	4	0	43
131.113	0	51	120	32	157	209	57	56	132	67	141	203	45	1	4	-118	-1	0	-122	-2	-5	33	4	0	44
131.236	0	52	124	33	158	207	54	57	135	65	140	204	44	2	3	-116	0	0	-123	-3	-4	33	3	0	43
131.359	0	52	120	38	158	204	60	56	128	67	140	201	46	1	4	-117	0	2	-115	-1	-4	32	4	1	50
131.482	0	50	115	35	159	202	56	56	124	66	141	199	52	2	4	-119	0	1	-120	-1	-4	31	5	1	43
131.604	0	50	116	36	158	202	60	56	124	66	140	200	47	1	4	-118	-1	-1	-124	-1	-4	30	4	0	40
131.727	0	52	117	35	158	203	59	56	126	66	140	200	47	2	3	-117	0	0	-123	-2	-4	31	5	0	42
131.85	0	51	119	36	158	204	57	57	128	66	140	202	46	1	3	-117	0	0	-121	-2	-4	31	4	0	43
131.973	0	52	120	35	159	204	54	57	131	66	140	203	45	1	3	-116	0	0	-123	-2	-5	32	4	0	44
132.096	0	51	117	38	158	202	54	56	126	67	139	199	51	2	3	-116	0	1	-121	-1	-4	30	4	2	44
132.219	0	52	114	36	158	197	59	55	123	66	140	198	49	1	3	-116	-1	2	-124	-2	-5	30	4	2	39
132.342	0	51	114	36	157	195	59	56	124	65	139	197	47	1	4	-117	-1	1	-123	-1	-4	30	4	2	40
132.465	0	51	115	36	157	197	58	57	126	66	138	195	45	1	3	-117	-1	0	-123	-1	-3	30	5	1	42
132.588	0	52	118	35	156	196	56	57	127	66	139	197	44	1	3	-116	0	0	-122	-1	-4	30	4	0	43
132.71	0	52	119	34	154	196	54	58	130	66	137	195	44	1	4	-115	0	0	-122	-2	-3	31	4	0	44
132.833	0	53	119	39	155	194	55	56	128	66	138	195	45	2	3	-115	0	0	-123	-2	-4	30	5	1	41
132.956	0	51	114	35	155	191	57	56	122	65	137	191	47	2	4	-118	0	1	-125	-2	-4	30	4	2	38
133.079	0	52	114	35	155	193	58	55	122	65	138	189	45	1	4	-117	-1	1	-123	-1	-4	29	4	1	40
133.202	0	50	115	35	154	192	57	55	123	65	137	189	44	1	3	-116	0	1	-122	-2	-4	30	4	1	41
133.325	0	51	115	35	155	194	55	56	125	67	137	191	44	1	3	-115	-1	0	-122	-1	-4	30	4	0	43
133.448	0	52	118	34	156	194	54	57	129	68	136	191	42	2	4	-116	0	0	-122	-2	-3	31	3	0	44
133.571	0	51	120	36	155	196	52	58	131	67	136	194	41	2	4	-114	-1	0	-122	-1	-4	30	4	0	44
133.693	0	51	115	37	155	194	60	55	124	66	137	189	43	1	4	-115	0	1	-121	-1	-4	29	4	2	42
133.816	0	51	112	35	154	193	57	56	123	66	136	187	45	2	3	-116	0	1	-124	-2	-4	29	3	1	39
133.939	0	51	114	35	154	194	57	56	123	66	136	188	45	2	3	-117	0	2	-123	-2	-4	29	4	2	41
134.062	0	51	116	36	155	194	55	56	126	66	137	190	44	2	3	-116	0	0	-122	-2	-4	30	3	0	42
134.185	0	53	117	33	154	195	54	57	129	67	138	192	43	2	3	-114	0	0	-122	-2	-4	31	4	0	45
134.308	0	52	121	35	156	196	51	57	132	67	137	193	42	1	4	-115	0	0	-123	-2	-4	31	4	0	44
134.431	0	52	116	38	155	196	56	56	125	67	137	189	45	1	3	-117	0	2	-124	-2	-4	31	4	2	39
134.554	0	51	114	35	155	193	56	56	125	67	137	191	45	2	4	-117	-1	0	-124	-1	-5	29	4	0	40
134.676	0	51	115	35	156	195	56	56	125	67	137	190	44	1	3	-116	0	0	-123	-2	-5	30	4	0	41
134.799	0	51	116	34	155	195	55	56	128	67	137	191	43	2	3	-116	0	0	-123	-2	-4	30	4	0	43
134.922	0	52	119	34	155	197	54	57	131	66	137	193	41	2	4	-116	-1	0	-123	-1	-4	30	4	0	44
135.045	0	52	120	37	155	196	51	58	130	66	136	192	43	1	4	-115	0	1	-123	-2	-4	31	4	1	43
135.168	0	51	115	36	154	194	55	55	125	66	136	188	46	1	4	-116	0	1	-118	-2	-5	30	4	3	45
135.291	0	51	115	36	154	195	56	56	124	66	136	188	45	1	4	-117	0	2	-124	-1	-4	31	3	2	39
135.414	0	52	116	35	154	194	56	56	125	66	136	189	43	1	3	-117	-1	0	-124	-2	-4	30	5	0	41
135.537	0	52	117	34	155	196	54	57	129	67	137	192	42	1	4	-116	-1	0	-123	-2	-4	30	4	0	44
135.66	0	53	118	38	155	198	53	57	130	66	137	193	43	1	4	-115	-1	0	-123	-1	-4	30	4	0	43
135.782	0	51	114	36	156	198	53	55	124	65	138	194	50	1	3	-117	0	0	-120	-2	-4	30	4	0	43
135.905	0	51	115	34	156	195	57	56	124	66	137	193	45	1	3	-117	0	0	-123	-1	-4	29	4	0	41
136.028	0	51	115	35	155	194	57	56	125	66	138	192	43	2	4	-116	0	0	-123	-2	-4	29	3	0	41
136.151	0	51	116	34	156	196	55	57	127	67	138	193	43	1	2	-115	-1	0	-122	-2	-4	30	3	0	43
136.274	0	52	119	37	156	197	53	57	130	67	137	194	43	2	3	-115	0	0	-123	-1	-4	29	4	0	44
136.397	0	51	115	36	154	194	49	56	124	64	136	189	54	1	3	-117	0	2	-118	-2	-5	29	4	2	46
136.52	0	51	114	35	154	194	57	56	122	65	136	189	45	2	2	-116	-1	1	-124	-1	-4	29	4	2	40
136.643	0	51	113	35	156	194	56	56	124	66	137	188	44	1	4	-115	0	1	-122	-2	-5	31	5	1	41
136.765	0	52	116	35	155	194	56	56	126	65	137	191	43	1	3	-115	-1	0	-123	-1	-3	28	4	0	42
136.888	0	52	117	34	155	196	54	56	129	66	137	192	42	3	3	-115	0	0	-123	-2	-5	29	5	0	45
137.011	0	52	119	37	155	197	52	57	130	66	137	191	43	1	3	-114	-1	0	-124	-2	-4	30	4	0	43
137.134	0	52	114	36	155	194	56	55	122	64	136	188	48	2	4	-116	-1	2	-118	-1	-4	30	4	1	45
137.257	0	51	113	35	155	194	57	55	122	64	136	188	45	2	3	-116	0	1	-124	-2	-4	29	4	1	40
137.38	0	52	114	35	154	193	56	56	123	64	136	189	45	1	4	-116	0	1	-124	-2	-4	29	5	1	41
137.503	0	52	116	35	155	194	55	56	125	65	137	191	43	2	3	-115	0	0	-123	-1	-3	30	4	0	42
137.626	0	52	118	35	154	194	52	56	129	65	136	191	43	2	3	-113	-1	0	-123	-2	-4	30	4	0	44
137.748	0	51	115	36	154	195	56	56	125	65	136	189	45	1	2	-116	0	2	-125	-2	-4	29	4	1	40
137.871	0	52	113	35	152	192	57	56	122	64	135	188	45	2	2	-116	0	2	-124	-2	-4	29	4	1	39
137.994	0	50	114	35	153	194	57	56	124	64	136	187	44	2	4	-114	0	2	-123	-1	-3	29	4	1	41
138.117	0	51	115	35	152	191	55	56	125	65	136	189	43	1	3	-115	-1	0	-122	-2	-4	29	5	0	43
138.24	0	51	117	34	153	194	54	57	129	66	136	190	41	1	4	-113	0	0	-123	-2	-5	30	5	0	44
138.363	0	52	120	38	153	195	52	58	130	65	136	190	41	2	3	-114	0	1	-124	-2	-4	30	4	0	44
138.486	0	52	114	35	153	193	55	56	123	65	135	187	46	2	4	-115	-1	2	-117	-2	-4	29	4	2	45
138.609	0	51	113	35	153	191	55	56	123	64	136	188	44	1	3	-115	0	0	-124	-3	-4	29	4	1	40
138.732	0	51	115	35	153	192	56	56	124	65	135	189	43	2	3	-116	0	0	-124	-2	-4	29	4	0	41
138.854	0	51	116	35	154	194	54	56	127	66	135	190	43	2	3	-115	0	0	-123	-1	-5	30	4	0	43
138.977	0	52	119	33	153	196	52	57	130	66	136	191	41	1	3	-114	0	0	-123	-2	-4	30	4	0	44
139.1	0	53	118	38	153	195	56	56	128	65	135	191	40	1	3	-114	0	0	-122	-1	-5	30	4	1	45
139.223	0	51	113	36	154	193	52	56	122	64	135	187	49	1	4	-116	0	1	-122	-2	-4	29	4	1	42
139.346	0	51	115	36	154	192	56	55	123	64	135	190	43	1	3	-116	-1	0	-125	-1	-4	29	4	0	41
139.469	0	52	115	35	153	193	55	56	125	66	136	190	44	1	4	-115	-1	0	-122	-1	-4	30	4	0	42
139.592	0	52	118	34	153	195	53	56	128	65	135	191	42	1	3	-114	0	0	-123	-1	-4	29	4	0	44
139.715	0	52	121	35	153	196	50	57	132	65	135	193	41	1	4	-115	0	0	-123	-3	-5	32	4	0	45
139.837	0	52	116	37	152	193	54	56	125	67	134	188	45	2	3	-116	-1	2	-118	-1	-4	30	4	2	47
139.96	0	51	115	34	153	192	55	55	124	66	135	189	43	1	4	-117	0	0	-124	-1	-4	29	4	1	40
140.083	0	51	115	36	154	193	55	56	125	67	136	188	43	1	3	-115	0	0	-124	-1	-4	29	4	1	41
140.206	0	52	116	34	153	194	53	56	127	66	136	191	42	2	3	-116	0	0	-124	-1	-4	30	5	0	43
140.329	0	51	120	34	153	197	52	57	131	65	136	192	41	1	4	-114	0	0	-124	-1	-4	30	4	0	44
140.452	0	52	121	38	153	197	50	56	131	66	137	193	42	2	3	-114	0	0	-124	-1	-4	31	4	0	43
140.575	0	52	115	36	153	195	51	57	125	66	136	190	50	1	3	-117	0	1	-115	-1	-4	29	5	2	50
140.698	0	51	115	35	153	194	55	57	126	66	136	192	43	1	3	-117	0	0	-125	-2	-4	31	4	0	40
140.82	0	51	115	35	154	194	55	56	126	66	136	192	43	2	4	-117	-1	0	-125	-1	-4	30	5	0	42
140.943	0	52	118	34	152	196	53	57	130	66	136	192	42	1	2	-115	-1	0	-123	-2	-5	30	4	0	43
141.066	0	52	120	35	153	197	50	57	133	65	136	194	41	2	4	-114	0	0	-123	-1	-4	31	4	0	44
141.189	0	52	117	38	154	196	57	56	127	66	137	194	42	2	4	-116	-1	0	-115	-1	-4	30	4	0	50
141.312	0	51	113	34	154	197	52	57	124	66	136	190	48	2	3	-117	0	2	-121	-2	-4	30	4	2	43
141.435	0	51	115	35	153	195	55	56	125	67	136	191	44	2	4	-116	-1	1	-124	-1	-4	29	4	1	40
141.558	0	51	116	35	153	194	54	57	127	66	136	192	43	1	3	-116	0	0	-123	-2	-4	30	4	0	43
141.681	0	52	118	34	153	196	53	57	130	66	137	193	42	1	4	-115	0	0	-124	-1	-4	30	5	0	45
141.804	0	52	118	40	154	195	52	57	127	65	136	191	43	1	3	-116	0	0	-118	0	-4	29	3	1	48
141.926	0	51	113	35	153	193	52	55	123	65	135	189	50	2	3	-115	0	1	-115	-2	-4	30	4	2	49
142.049	0	50	114	36	153	194	56	55	123	66	135	189	43	1	3	-116	0	2	-125	-2	-4	29	4	2	40
142.172	0	51	114	36	153	194	55	56	125	66	135	189	43	1	3	-117	0	1	-124	-2	-4	30	4	1	41
142.295	0	52	117	34	153	194	54	56	128	66	136	191	42	1	3	-116	-1	0	-123	-2	-4	30	5	0	43
142.418	0	52	119	37	153	195	51	58	131	67	135	191	41	2	4	-113	0	0	-124	-1	-4	30	4	0	43
142.541	0	51	114	37	152	192	53	57	124	65	135	188	47	0	3	-117	0	1	-112	-2	-4	29	4	3	53
142.664	0	51	113	35	153	191	52	55	121	64	135	186	48	2	3	-117	-1	1	-121	-2	-5	30	4	2	42
142.787	0	51	114	34	151	189	56	55	123	65	135	187	43	1	3	-116	-2	1	-124	-1	-4	28	3	2	40
142.909	0	51	116	35	152	190	55	56	125	65	135	186	43	1	3	-116	0	0	-123	-2	-4	29	4	1	42
143.032	0	52	118	35	152	191	53	57	128	65	133	188	42	2	3	-115	0	-1	-123	-2	-4	30	5	0	44
143.155	0	51	120	35	152	193	51	57	131	65	135	189	41	1	4	-115	-1	0	-123	-2	-4	31	4	0	45
143.278	0	52	116	38	152	191	57	56	124	66	135	187	42	2	3	-115	-1	0	-116	-1	-5	29	4	1	49
143.401	0	51	113	35	152	192	56	55	121	65	134	185	46	1	4	-116	0	1	-117	-1	-3	29	4	2	46
143.524	0	51	113	36	152	190	57	56	122	65	135	188	44	2	4	-116	-1	0	-124	0	-5	29	4	0	40
143.647	0	51	113	34	152	192	55	56	123	66	135	188	43	1	3	-115	0	0	-123	-2	-3	28	4	0	42
143.77	0	51	115	35	152	194	54	56	128	66	135	189	43	2	3	-115	0	0	-123	-1	-4	29	4	0	44
143.892	0	52	118	36	153	196	52	56	130	66	136	191	41	1	4	-114	0	0	-123	-1	-4	30	4	0	44
144.015	0	52	114	38	153	194	58	56	125	65	136	189	42	2	4	-115	0	0	-116	-2	-3	29	3	1	49
144.138	0	51	113	34	153	192	53	55	121	64	135	188	50	1	3	-116	-1	1	-120	-2	-4	28	3	1	43
144.261	0	51	113	35	154	192	57	56	122	64	135	188	44	1	4	-115	-1	1	-123	-1	-4	29	4	0	40
144.384	0	51	115	35	153	192	55	56	124	67	135	189	43	2	3	-115	-1	0	-122	-2	-4	29	4	0	42
144.507	0	52	116	35	153	194	54	56	127	65	135	190	42	2	3	-114	0	0	-123	-2	-3	30	4	0	44
144.63	0	52	118	36	153	194	52	56	129	67	135	192	42	2	3	-115	0	0	-123	-2	-4	30	4	0	44
144.753	0	51	113	36	154	192	55	56	122	65	136	187	46	1	4	-116	0	1	-118	-1	-4	29	4	2	46
144.876	0	50	112	35	153	193	57	55	122	65	135	187	45	2	3	-116	0	2	-123	-1	-4	29	4	2	39
144.998	0	51	113	36	152	192	56	56	122	65	135	188	44	1	3	-116	0	1	-124	-1	-4	28	4	0	41
145.121	0	51	114	35	153	192	55	56	124	66	136	190	43	2	4	-116	0	0	-124	-1	-4	30	5	0	42
145.244	0	50	116	36	154	194	54	56	127	66	135	191	42	2	4	-114	-1	0	-123	-1	-4	30	4	0	44
145.367	0	52	118	38	153	195	52	57	127	66	136	192	43	1	2	-113	0	0	-123	-2	-4	30	4	0	43
145.49	0	51	112	36	153	196	54	55	122	63	136	190	50	1	3	-117	0	0	-121	-1	-4	29	4	0	42
145.613	0	51	112	34	157	202	59	56	122	64	139	195	47	1	3	-116	0	0	-124	-1	-4	27	4	0	40
145.736	0	51	113	35	156	201	58	56	123	64	138	196	46	2	4	-115	0	0	-124	-1	-4	28	4	0	41
145.859	0	51	115	35	155	198	56	57	125	65	137	196	44	1	3	-114	-1	0	-123	-1	-4	29	4	0	43
145.981	0	52	118	35	155	197	54	57	129	66	137	195	43	1	3	-114	0	0	-123	-2	-4	29	4	0	44
146.104	0	52	116	39	154	194	55	56	126	64	136	194	45	2	3	-115	0	2	-117	-2	-4	29	4	2	48
146.227	0	50	113	35	153	192	57	55	120	63	135	193	47	1	3	-115	0	0	-117	-1	-3	27	4	1	45
146.35	0	50	112	35	154	195	58	55	120	64	137	193	47	1	3	-114	0	0	-124	-1	-5	28	3	0	40
146.473	0	51	113	35	155	197	58	56	122	64	136	195	46	2	2	-115	-1	0	-123	-1	-4	27	4	0	41
146.596	0	51	114	34	155	200	57	56	125	65	137	196	44	2	3	-114	-1	0	-123	-1	-4	28	4	0	43
146.719	0	51	116	40	157	202	55	56	125	64	138	197	45	1	2	-113	0	0	-123	-1	-4	28	5	0	43
146.842	0	50	110	36	156	199	56	54	120	62	139	197	53	1	4	-115	0	0	-120	-1	-3	28	4	0	42
146.964	0	50	110	35	158	204	60	55	119	62	140	199	48	1	3	-113	0	0	-124	-1	-4	26	4	0	40
147.087	0	50	109	35	159	208	61	55	119	62	140	203	48	1	4	-112	-1	0	-123	-1	-4	24	4	0	41
147.21	0	51	112	35	159	210	59	56	122	64	141	205	48	2	3	-111	0	0	-122	-2	-4	25	4	0	43
147.333	0	50	113	36	158	209	57	56	123	64	140	205	46	1	3	-111	0	0	-123	-1	-4	25	4	0	43
147.456	0	50	110	35	158	201	58	55	118	60	140	202	51	1	3	-112	0	1	-111	-1	-4	24	5	3	52
147.579	0	50	108	34	156	197	60	54	116	61	139	198	48	1	3	-111	0	1	-124	-2	-4	26	4	2	38
147.702	0	51	109	35	156	199	61	54	116	61	138	198	48	1	3	-111	0	1	-123	-1	-4	24	5	1	39
147.825	0	51	110	34	156	200	59	56	119	61	139	198	47	1	3	-111	0	0	-123	-2	-3	24	4	0	41
147.948	0	51	112	35	156	201	56	56	122	62	139	200	46	2	3	-111	0	0	-123	-1	-3	25	4	0	43
148.07	0	50	109	37	155	197	58	55	117	60	138	197	49	1	2	-111	-1	1	-118	-2	-4	25	4	2	46
148.193	0	49	105	35	156	197	60	54	115	60	138	197	50	2	3	-110	0	0	-123	-1	-2	24	4	0	38
148.316	0	50	107	34	156	198	60	55	115	60	138	197	48	2	3	-111	-1	1	-122	-1	-3	24	4	1	39
148.439	0	50	107	33	155	196	59	55	118	60	137	196	47	1	3	-110	0	1	-122	-1	-4	23	4	1	42
148.562	0	50	111	34	156	192	57	54	121	62	136	193	46	1	3	-110	0	0	-122	-2	-4	25	4	1	43
148.685	0	50	109	37	153	191	56	55	117	60	136	191	46	2	3	-110	0	1	-122	-1	-3	26	3	2	41
148.808	0	49	106	34	155	191	56	53	113	60	136	188	52	1	3	-111	-1	1	-119	-1	-3	25	4	2	42
148.931	0	49	106	34	154	194	59	54	113	60	137	191	48	2	3	-111	0	0	-122	-1	-4	25	5	0	39
149.053	0	49	107	33	155	197	60	55	114	59	136	192	46	2	3	-111	-1	-1	-121	-1	-3	24	4	0	40
149.176	0	49	108	34	155	198	58	55	117	60	138	194	46	1	3	-110	0	0	-121	-2	-4	25	4	0	42
149.299	0	50	110	36	156	198	56	55	118	60	138	196	47	1	3	-110	0	0	-122	-1	-3	25	4	0	42
149.422	0	49	105	34	155	194	60	53	112	59	137	192	49	1	3	-111	0	2	-123	-1	-4	24	5	2	37
149.545	0	49	105	33	155	193	60	52	112	59	138	191	48	1	3	-111	-1	2	-120	-2	-4	24	3	2	38
149.668	0	50	106	33	156	192	59	53	112	60	137	192	47	2	3	-110	0	0	-119	-1	-3	24	4	0	39
149.791	0	50	107	33	155	194	58	54	115	59	137	192	46	1	3	-111	0	0	-120	-1	-4	25	4	0	41
149.914	0	49	109	34	154	196	57	53	117	60	137	193	47	2	2	-111	-1	0	-121	-2	-3	26	4	0	42
150.036	0	49	106	35	156	193	60	53	112	59	137	192	48	2	2	-111	0	1	-122	-2	-3	25	4	1	39
150.159	0	49	104	34	156	192	59	53	111	59	137	190	48	1	3	-110	-1	2	-121	-1	-4	24	4	2	37
150.282	0	49	105	32	154	192	59	53	112	59	137	190	46	2	2	-112	0	1	-120	-1	-3	25	4	1	40
150.405	0	50	106	32	156	193	59	54	113	60	137	192	47	2	3	-111	-1	0	-120	-2	-2	25	4	0	40
150.528	0	49	109	33	155	196	58	55	117	60	138	192	46	1	2	-111	0	0	-120	0	-4	26	4	0	42
150.651	0	50	110	37	155	197	56	55	117	61	138	194	47	1	3	-110	-1	0	-119	-1	-4	27	4	0	43
150.774	0	48	106	32	155	195	60	53	112	60	137	194	50	2	3	-113	0	0	-121	-1	-4	25	4	0	38
150.897	0	48	105	33	155	197	61	54	113	59	139	195	49	0	3	-112	0	0	-120	-1	-4	26	5	0	40
151.02	0	50	106	33	156	198	61	53	114	60	138	195	48	2	2	-111	0	0	-120	-1	-3	25	4	0	41
151.142	0	49	109	34	157	200	58	55	117	62	140	197	47	1	3	-111	0	0	-120	-1	-3	26	4	0	42
151.265	0	51	111	36	156	200	56	55	120	62	138	197	46	1	3	-112	0	0	-121	-2	-4	26	4	0	44
151.388	0	49	106	34	156	195	61	53	114	60	138	196	49	1	3	-113	-1	0	-122	-2	-4	26	4	0	39
151.511	0	49	106	33	156	196	60	53	114	61	138	195	48	1	3	-113	0	0	-121	-1	-3	27	4	0	40
151.634	0	50	108	33	155	197	59	54	116	61	138	195	48	1	3	-112	0	0	-121	-2	-4	26	4	0	40
151.757	0	49	110	32	154	197	57	54	120	63	137	196	46	1	3	-112	0	0	-121	-1	-3	28	4	0	43
151.88	0	50	113	35	156	199	56	55	122	62	138	197	46	1	2	-112	0	0	-122	-2	-4	28	4	0	44
152.003	0	50	109	36	155	195	59	53	118	62	138	196	48	1	3	-113	0	0	-123	-2	-4	27	4	0	39
152.125	0	50	106	33	155	194	60	53	115	61	138	195	48	2	3	-114	0	0	-122	-1	-3	27	4	0	38
152.248	0	49	109	34	155	195	59	54	116	62	137	195	47	2	2	-114	-1	0	-122	-1	-4	28	4	0	41
152.371	0	49	110	34	155	197	58	54	118	62	137	195	45	1	2	-114	0	0	-121	-1	-4	28	4	0	42
152.494	0	50	113	34	155	199	56	54	122	65	137	197	46	2	3	-113	0	0	-121	-1	-4	28	5	0	44
152.617	0	50	111	37	155	197	58	54	119	62	137	195	47	1	3	-113	0	1	-123	-1	-3	28	4	1	40
152.74	0	49	107	34	155	194	60	54	115	61	137	193	48	1	3	-115	-1	1	-123	-2	-4	27	4	1	39
152.863	0	49	108	35	154	194	58	54	115	62	137	192	47	2	3	-113	-1	1	-122	-2	-4	27	5	1	40
152.986	0	50	110	34	153	193	58	54	118	63	135	193	46	2	4	-113	0	0	-121	-2	-4	27	4	0	41
153.108	0	49	112	33	152	194	56	54	122	64	134	193	45	1	2	-113	0	0	-121	-2	-3	27	4	0	44
153.231	0	50	112	37	153	194	55	54	121	63	135	192	46	1	2	-113	0	0	-122	-1	-4	27	4	0	42
153.354	0	49	108	34	153	190	59	54	115	61	134	191	48	1	3	-115	0	1	-123	-1	-3	27	5	2	38
153.477	0	49	109	34	153	191	58	53	117	61	136	188	47	1	4	-113	-1	0	-121	0	-3	27	3	1	40
153.6	0	49	110	34	153	191	57	54	118	62	135	190	46	2	3	-113	0	0	-121	0	-4	27	4	0	42
153.723	0	50	111	34	153	193	56	54	122	64	135	190	45	1	3	-113	-1	0	-121	-1	-5	27	4	0	43
153.846	0	50	112	37	153	193	54	55	124	64	135	190	45	1	3	-113	0	0	-123	-2	-3	27	3	0	42
153.969	0	49	108	35	152	189	57	54	115	61	134	188	48	1	4	-113	-1	2	-123	-2	-4	28	5	2	38
154.092	0	50	108	34	153	192	58	53	116	63	134	188	48	1	3	-113	0	0	-122	-1	-4	27	3	1	40
154.214	0	49	109	34	154	193	58	55	119	62	135	190	46	1	3	-114	0	0	-122	-1	-3	26	5	0	41
154.337	0	50	112	35	153	196	57	55	121	63	135	192	45	2	3	-113	0	0	-121	-1	-3	26	4	0	43
154.46	0	51	114	36	155	199	53	56	124	65	136	194	44	2	3	-111	0	0	-121	-1	-4	27	4	0	45
154.583	0	50	110	36	154	196	58	55	119	63	136	194	46	1	3	-112	0	0	-124	-1	-4	27	4	0	39
154.706	0	50	108	35	155	196	59	54	118	63	138	193	48	2	3	-113	0	0	-124	-2	-3	27	5	0	40
154.829	0	50	111	33	156	198	59	54	120	63	137	196	46	1	3	-113	-1	0	-123	-1	-4	27	4	0	41
154.952	0	50	113	35	154	198	57	55	122	65	137	195	46	2	3	-111	0	0	-122	-2	-4	27	4	0	43
155.075	0	51	115	35	154	200	54	56	125	65	136	197	45	2	3	-112	0	0	-122	-2	-4	28	4	0	45
155.197	0	50	113	38	156	198	53	55	121	64	137	197	50	1	3	-113	-1	0	-121	-1	-3	27	5	0	45
155.32	0	50	110	34	155	196	58	55	119	63	138	195	46	2	3	-114	-1	0	-124	-1	-4	27	4	0	39
155.443	0	49	112	34	155	197	57	54	119	65	137	196	45	1	3	-113	-1	0	-124	-2	-4	27	4	0	41
155.566	0	51	112	34	155	198	56	55	122	65	137	197	45	1	3	-113	-1	0	-123	-1	-4	27	5	0	43
155.689	0	51	115	34	156	200	55	56	126	66	138	197	44	1	2	-113	0	0	-124	-1	-4	28	4	0	44
155.812	0	51	115	38	155	198	54	55	124	65	138	199	46	2	3	-113	0	-1	-118	-2	-4	28	4	0	49
155.935	0	50	110	35	155	197	55	54	120	65	137	196	52	1	2	-115	-1	0	-120	-2	-4	28	4	0	43
156.058	1	49	111	35	156	198	58	55	121	66	138	196	46	1	4	-114	-1	0	-124	0	-4	28	5	0	41
156.18	0	50	113	34	156	198	57	53	123	66	138	197	45	2	2	-115	-1	0	-124	-1	-5	29	5	0	42
156.303	0	50	116	34	155	200	55	55	127	65	137	198	45	1	3	-114	-1	0	-124	-2	-4	29	4	0	44
156.426	0	51	116	37	156	201	53	55	127	65	137	199	45	1	3	-112	0	0	-124	-1	-4	29	5	1	43
156.549	0	50	111	35	155	197	54	54	120	66	138	197	53	2	3	-116	0	1	-114	-2	-4	29	5	0	49
156.672	0	50	110	35	155	196	57	55	120	66	136	197	46	2	3	-115	0	0	-125	-1	-4	28	4	0	40
156.795	0	49	112	35	155	197	57	55	121	66	136	197	45	1	3	-115	0	0	-124	-1	-4	28	4	0	41
156.918	0	51	114	33	154	197	55	55	125	65	136	197	44	2	2	-114	0	0	-124	-1	-4	30	4	0	43
157.041	0	51	116	35	153	197	51	55	127	66	136	197	43	3	3	-113	0	0	-124	-2	-4	29	4	0	45
157.164	0	50	112	36	154	192	56	54	121	66	136	197	48	2	3	-116	0	0	-112	-2	-4	29	4	1	52
157.286	0	50	111	35	153	193	57	54	120	65	135	196	46	2	3	-116	0	0	-125	-1	-4	30	4	0	39
157.409	0	50	111	35	152	192	56	54	121	66	135	197	46	1	3	-114	-1	0	-124	-2	-4	29	4	0	41
157.532	0	50	113	33	153	196	55	54	124	66	134	194	45	2	3	-115	0	0	-124	-1	-5	30	5	0	42
157.655	0	50	116	34	153	199	53	56	128	65	136	196	44	1	3	-115	0	0	-124	-1	-3	30	4	0	45
157.778	0	50	114	38	153	195	55	55	124	67	135	197	46	1	3	-115	-1	0	-118	-1	-4	29	4	0	47
157.901	0	49	111	35	153	193	53	54	121	66	135	196	50	2	3	-116	-1	0	-121	-1	-4	30	3	-1	43
158.024	0	50	111	35	153	192	56	55	122	66	135	195	45	2	2	-116	-1	0	-124	-2	-5	29	4	0	41
158.147	0	50	112	34	153	195	55	55	123	67	135	194	45	1	3	-115	0	0	-124	-1	-4	29	5	0	42
158.269	0	51	115	32	152	196	54	56	127	66	134	194	43	1	3	-115	0	0	-124	-2	-3	30	4	0	44
158.392	0	51	115	38	152	193	53	55	125	66	135	196	45	1	3	-114	0	0	-118	-1	-4	30	5	0	49
158.515	0	50	111	35	152	192	53	54	121	67	134	194	50	1	4	-117	-1	1	-122	-1	-4	30	4	1	43
158.638	0	49	112	35	151	193	55	55	122	67	135	193	44	1	3	-116	0	0	-125	-1	-5	29	4	0	42
158.761	0	50	113	33	151	194	54	55	124	66	134	193	44	1	3	-116	-1	0	-125	-1	-4	29	4	0	42
158.884	0	51	115	31	151	195	53	56	128	66	134	194	43	1	2	-115	-1	0	-124	-2	-4	31	4	0	45
159.007	0	51	117	36	151	195	54	55	129	66	134	194	39	1	5	-115	-1	0	-122	-1	-3	32	4	0	46
159.13	0	50	113	35	151	191	49	55	123	67	133	193	53	1	3	-118	-1	0	-118	-1	-5	30	5	0	47
159.252	0	50	114	35	151	193	55	55	125	67	134	194	45	2	4	-117	0	0	-126	-1	-3	31	5	0	41
159.375	0	51	115	34	151	194	54	56	126	67	134	193	44	1	4	-116	0	0	-124	-1	-4	30	4	0	43
159.498	0	50	117	32	151	197	53	55	128	66	134	195	42	1	3	-115	0	0	-124	-2	-5	31	4	0	44
159.621	0	51	118	36	151	196	55	56	129	66	135	195	39	2	3	-116	0	0	-122	-1	-3	32	3	0	47
159.744	0	49	113	36	151	191	51	54	123	68	135	194	50	2	3	-118	-1	0	-115	-1	-5	30	5	0	50
159.867	0	50	114	35	152	193	54	55	126	67	135	193	44	1	3	-117	0	0	-126	-2	-3	31	4	0	40
159.99	0	51	115	34	151	195	55	55	125	67	134	193	43	2	4	-117	0	0	-126	-1	-4	31	4	0	41
160.113	0	51	117	32	151	195	53	56	129	66	134	194	42	2	3	-117	-1	0	-126	0	-4	32	4	0	44
160.236	0	51	119	35	150	195	51	57	131	65	134	196	41	1	3	-115	0	0	-125	-1	-4	33	4	0	44
160.358	0	50	114	36	149	191	54	55	124	67	133	193	47	2	3	-117	0	0	-112	-2	-4	31	3	1	53
160.481	0	50	114	34	151	193	51	55	124	67	133	192	48	1	3	-118	0	1	-123	-2	-4	32	5	1	44
160.604	0	50	115	34	151	193	54	55	125	67	133	193	44	1	3	-118	0	0	-126	-1	-3	32	4	0	42
160.727	0	51	116	32	150	196	52	55	129	65	134	193	41	2	3	-116	0	0	-125	-1	-4	31	4	0	44
160.85	0	50	119	32	151	198	49	56	132	65	134	195	42	2	3	-115	0	0	-124	-1	-4	34	4	0	44
160.973	0	51	116	37	151	195	57	55	126	68	135	195	40	2	4	-116	0	0	-116	-2	-4	32	5	0	51
161.096	0	50	113	35	152	194	50	55	123	67	135	194	47	1	4	-118	0	0	-123	-1	-5	31	4	0	44
161.219	0	50	114	34	151	194	53	55	124	67	135	193	43	1	3	-116	0	0	-126	-1	-4	31	5	0	41
161.341	0	49	115	32	151	195	53	56	126	66	134	194	41	1	3	-117	-1	0	-125	-1	-4	31	4	0	42
161.464	0	52	118	31	152	196	52	56	130	64	134	195	41	1	3	-116	0	0	-126	-1	-4	33	5	0	44
161.587	0	51	118	35	151	196	50	56	129	66	135	196	42	2	2	-116	0	0	-119	-1	-5	32	4	0	50
161.71	0	49	113	35	152	191	52	55	123	67	134	193	46	1	3	-119	0	1	-113	-1	-3	31	4	1	53
161.833	0	50	114	35	151	193	50	55	125	68	134	191	48	1	3	-117	0	1	-122	-1	-4	31	4	1	44
161.956	0	50	114	33	151	192	54	56	126	67	133	192	43	1	3	-118	0	0	-125	-2	-4	32	4	0	41
162.079	0	51	117	31	150	194	52	55	129	66	134	193	42	1	3	-117	0	0	-126	-1	-5	33	4	0	43
162.202	0	51	119	33	149	194	49	57	132	65	132	194	40	2	3	-114	0	0	-126	-1	-5	33	3	0	45
162.324	0	50	115	36	150	190	53	55	126	67	133	195	45	2	3	-118	0	0	-112	-1	-4	31	5	0	54
162.447	0	50	115	34	151	192	49	55	125	67	133	192	47	2	4	-119	0	0	-123	-2	-4	32	4	0	44
162.57	0	51	116	33	150	193	54	55	127	67	132	193	42	1	3	-118	0	0	-126	-1	-5	31	4	0	42
162.693	0	51	116	32	151	194	52	56	130	66	133	192	41	1	4	-117	-1	-1	-125	-1	-5	32	3	0	43
162.816	0	51	120	30	150	196	49	56	132	64	132	194	41	2	4	-115	-1	0	-125	-1	-4	35	4	0	44
162.939	0	51	117	38	150	192	55	56	127	68	133	194	40	2	3	-117	0	0	-116	-1	-4	33	4	0	50
163.062	0	50	115	35	149	191	50	55	124	67	133	192	48	2	4	-119	-1	0	-116	-1	-5	32	4	0	51
163.185	0	51	114	34	150	192	54	56	126	68	133	192	42	1	4	-119	0	0	-127	-1	-4	32	4	0	41
163.308	0	52	117	32	149	194	53	55	128	66	132	192	42	2	3	-117	-1	0	-125	-1	-4	33	3	0	42
163.43	0	51	119	30	151	196	51	57	131	66	133	194	41	1	4	-116	-1	0	-126	-1	-4	34	4	0	44
163.553	0	51	120	35	150	195	54	56	132	66	132	194	38	1	4	-116	0	0	-123	-1	-4	33	4	0	47
163.676	0	50	115	35	150	192	53	55	125	67	133	191	46	1	4	-118	-1	1	-112	-1	-4	32	5	2	53
163.799	0	50	115	35	150	192	51	55	125	68	133	191	47	2	3	-118	0	0	-122	-1	-4	32	4	0	44
163.922	0	50	115	34	149	193	54	55	126	68	133	192	43	2	3	-118	0	0	-127	-2	-5	33	4	0	41
164.045	0	51	116	32	150	194	53	55	129	67	132	193	41	1	4	-118	0	0	-126	-3	-4	33	4	0	43
164.168	0	52	119	32	150	195	49	57	131	65	133	192	41	2	3	-116	0	0	-126	-1	-5	33	5	0	45
164.291	0	51	116	36	150	194	52	56	126	69	133	191	45	1	4	-117	0	1	-112	-2	-5	32	4	0	55
164.413	0	50	114	35	150	193	54	55	125	67	133	191	45	1	3	-119	0	0	-120	-2	-5	32	4	0	47
164.536	0	51	115	34	150	193	54	55	125	68	133	191	43	1	4	-119	0	0	-127	-1	-4	31	4	0	42
164.659	0	51	116	33	150	195	53	55	127	67	133	193	42	2	4	-117	0	0	-126	-2	-4	33	4	0	43
164.782	0	51	118	31	150	196	52	56	130	66	134	193	41	0	4	-116	-1	0	-126	-1	-4	33	4	0	45
164.905	0	51	118	36	150	196	51	57	130	67	133	192	43	2	3	-116	-1	0	-119	-1	-4	32	4	0	49
165.028	0	51	114	35	150	191	51	55	125	68	134	194	49	0	4	-119	0	0	-116	-2	-4	32	4	0	51
165.151	0	50	115	35	151	193	54	56	126	67	134	192	43	1	3	-117	0	0	-126	-1	-4	31	4	0	41
165.274	0	51	115	33	150	194	54	56	127	67	134	192	43	1	4	-118	0	0	-126	-2	-4	32	4	0	42
165.396	0	51	117	32	150	197	52	55	130	67	134	194	41	2	4	-117	0	0	-127	-1	-4	32	4	0	44
165.519	0	51	120	35	151	196	55	57	132	66	133	195	38	1	4	-116	-1	0	-124	-1	-5	32	5	0	46
165.642	0	51	115	37	151	192	53	55	125	68	134	194	46	1	3	-119	0	0	-113	-2	-4	32	3	0	54
165.765	0	50	115	35	151	193	50	55	126	69	134	192	47	1	3	-117	0	0	-122	-1	-4	32	4	0	43
165.888	0	51	115	34	150	193	54	56	126	68	134	192	43	1	4	-119	0	0	-126	-2	-5	32	4	0	42
166.011	0	51	117	31	150	194	52	56	129	66	133	192	41	1	3	-118	0	0	-126	-2	-5	33	4	0	43
[truncated: 1,440 more rows]

## Sheet: Add_info
Time	Marker	Accel_x	Accel_y	Accel_z	Gyro_x	Gyro_y	Gyro_z	Magnet_x	Magnet_y	Magnet_z	battery		ld_gain	pd_gain
[truncated: 2,790 more rows]
