# Supplementary material for: Charitable crowdfunding donation-intention estimation depending on emotional project images using fNIRS-based functional connectivity
Source: PLoS One. 2024 May 8;19(5):e0303144. doi: 10.1371/journal.pone.0303144 (PMC11078340; doi:10.1371/journal.pone.0303144)
Supplement: S1 File — (ZIP) [file pone.0303144.s001.zip › Some donation dataset/negative/subject62.xlsx]

## Sheet: D780
	SNR :	43	39	48	39	41	38	36	39	43	36	43	38	48	48	39
Time	Marker	ch1	ch2	ch3	ch4	ch5	ch6	ch7	ch8	ch9	ch10	ch11	ch12	ch13	ch14	ch15
0.24576	0	431	130	200	109	161	211	136	91	136	105	111	93	90	228	395
0.36864	0	431	130	200	109	161	211	136	91	136	105	111	93	90	228	395
0.49152	0	473	132	206	113	159	209	144	91	136	109	112	90	86	240	415
0.6144	0	464	118	200	107	152	205	138	88	131	108	111	87	80	230	417
0.73728	0	458	115	200	110	150	205	140	90	131	109	110	89	83	223	399
0.86016	0	461	118	201	110	149	205	141	88	130	109	111	89	85	221	392
0.98304	0	452	118	203	112	151	206	141	87	130	108	110	87	84	221	386
1.10592	0	454	113	197	105	144	201	133	85	128	106	108	87	82	212	373
1.2288	0	453	113	199	109	144	200	138	85	128	107	109	87	84	216	384
1.35168	0	435	123	198	110	148	201	138	87	129	107	111	88	86	221	385
1.47456	0	464	133	200	108	155	204	130	89	129	101	113	90	86	222	383
1.59744	0	463	128	197	104	149	200	124	89	127	98	111	89	84	215	371
1.72032	0	471	129	197	104	150	201	125	89	129	101	112	91	85	219	378
1.8432	0	484	132	199	106	151	202	129	91	129	101	114	92	87	222	379
1.96608	0	478	130	202	108	153	203	129	90	128	102	113	92	87	221	378
2.08896	0	467	124	199	103	148	200	125	89	127	100	112	91	85	215	368
2.21184	0	468	126	198	105	149	201	129	90	129	102	113	92	85	220	375
2.33472	0	468	128	198	109	151	202	133	89	130	104	116	94	88	224	380
2.4576	0	458	126	201	108	152	203	132	89	130	105	115	93	87	222	381
2.58048	0	459	120	199	104	148	200	129	88	129	105	113	91	85	216	372
2.70336	0	458	125	199	108	148	200	135	88	130	108	115	94	89	219	378
2.82624	0	478	127	199	110	150	203	136	88	130	110	118	95	90	222	378
2.94912	0	471	125	202	110	152	200	137	87	130	110	116	94	89	220	372
3.072	0	465	120	200	107	150	201	134	88	130	110	116	94	88	217	369
3.19488	0	464	120	200	110	151	202	138	88	131	111	118	95	91	223	376
3.31776	0	460	121	201	112	152	204	139	87	132	111	120	97	92	228	383
3.44064	0	445	117	206	110	156	204	137	87	133	110	118	95	90	226	380
3.56352	0	452	115	203	107	152	204	134	88	132	108	119	96	90	224	374
3.6864	0	462	117	205	111	153	205	136	90	132	110	121	96	92	227	378
3.80928	0	459	120	206	114	155	207	139	90	134	111	122	98	93	230	379
3.93216	0	465	121	208	114	155	207	136	90	134	110	120	97	92	226	373
4.05504	0	463	122	204	113	153	207	139	90	133	112	121	96	92	226	374
4.17792	0	465	124	208	117	155	208	141	91	134	112	122	98	94	229	380
4.3008	0	477	126	209	119	159	211	144	91	136	114	123	98	95	233	381
4.42368	0	468	128	211	115	160	210	139	92	134	113	120	98	93	226	374
4.54656	0	469	126	205	114	156	210	140	92	135	113	122	97	93	228	377
4.66944	0	467	129	208	118	158	212	140	94	136	114	122	98	94	230	382
4.79232	0	471	133	209	121	162	213	144	93	137	114	124	99	96	233	383
4.9152	0	465	127	210	115	159	211	137	93	135	113	120	96	93	225	372
5.03808	0	469	128	207	116	159	212	139	94	136	113	121	97	95	227	375
5.16096	0	471	129	209	117	160	211	141	93	138	114	121	97	97	229	382
5.28384	0	460	132	211	119	161	214	142	95	137	115	122	96	96	232	381
5.40672	0	459	124	208	114	156	211	136	91	135	112	118	95	93	224	372
5.5296	0	465	126	208	115	158	214	138	95	135	112	119	97	94	226	379
5.65248	0	466	127	209	117	158	213	139	95	136	113	121	98	96	229	383
5.77536	0	462	128	210	118	161	214	140	93	137	114	121	97	95	229	380
5.89824	0	455	122	209	112	155	209	134	91	136	110	117	96	93	222	372
6.02112	0	462	125	208	115	159	213	136	95	135	111	119	97	92	227	380
6.144	0	466	125	207	115	159	212	139	94	135	112	119	97	94	230	384
6.26688	0	458	126	210	116	160	212	139	94	137	112	118	96	93	228	379
6.38976	0	453	122	208	113	156	209	135	92	135	111	116	96	91	223	375
6.51264	0	461	125	208	114	155	210	137	92	136	112	118	97	93	226	383
6.63552	0	465	125	208	115	155	210	140	92	136	114	119	97	94	230	383
6.7584	0	462	124	210	115	159	211	137	91	135	113	117	95	93	226	382
6.88128	0	448	122	207	111	153	207	136	90	135	111	116	95	92	223	378
7.00416	0	451	122	207	113	157	208	136	92	135	113	118	96	92	225	383
7.12704	0	464	126	207	114	157	210	135	94	135	111	119	97	94	229	383
7.24992	0	458	124	209	113	159	209	133	91	134	109	116	95	92	223	374
7.3728	0	449	122	208	110	152	207	130	92	133	108	116	97	91	222	373
7.49568	0	450	124	208	111	155	209	134	93	132	109	116	96	91	224	376
7.61856	0	453	122	209	113	156	207	135	91	135	110	116	96	92	227	378
7.74144	0	453	120	208	110	156	206	131	89	134	107	114	92	89	224	373
7.86432	0	453	120	207	109	151	207	130	92	133	108	115	94	90	221	369
7.9872	0	445	121	206	109	154	206	133	92	133	109	115	95	89	222	374
8.11008	0	460	120	210	111	154	208	133	92	133	109	117	96	91	224	376
8.23296	0	451	119	207	109	156	206	130	90	133	106	112	91	87	220	372
8.35584	0	453	119	206	107	153	205	129	92	131	107	113	93	87	221	382
8.47872	0	453	119	210	107	153	208	130	92	132	108	114	94	88	225	391
8.6016	0	452	121	210	112	156	209	132	92	132	108	116	94	89	227	389
8.72448	0	452	118	208	107	156	208	127	92	131	105	113	91	88	220	377
8.84736	0	452	118	208	108	156	208	128	92	131	105	114	93	88	220	380
8.97024	0	455	120	210	109	157	208	128	93	132	104	116	94	88	221	377
9.09312	0	466	122	209	111	157	210	131	94	133	105	116	96	90	224	382
9.216	0	458	120	206	107	158	209	127	92	130	102	114	95	88	218	371
9.33888	0	459	122	207	108	157	208	127	93	131	103	115	95	88	220	375
9.46176	0	462	120	209	108	157	210	129	94	132	104	116	94	89	222	376
9.58464	0	462	124	212	111	160	212	132	94	133	105	116	96	89	223	380
9.70752	0	456	120	206	107	158	209	127	92	131	102	114	94	86	216	372
9.8304	0	464	122	206	109	156	209	128	94	131	104	115	94	88	217	375
9.95328	0	466	123	207	109	157	210	129	94	132	103	116	95	88	219	374
10.0762	0	449	125	208	108	161	212	126	94	132	104	117	94	89	221	374
10.199	0	454	121	204	106	156	209	124	93	130	102	113	92	86	214	370
10.3219	0	470	121	206	107	156	211	126	95	132	102	115	93	87	216	373
10.4448	0	475	121	206	106	156	209	128	93	132	105	116	94	88	218	377
10.5677	0	465	120	207	110	156	207	130	90	132	105	114	93	87	217	377
10.6906	0	456	113	203	104	150	204	125	90	130	103	113	93	85	214	372
10.8134	0	453	115	204	104	152	205	125	90	131	104	114	92	86	216	375
10.9363	0	455	114	204	106	153	206	126	91	130	104	116	94	88	218	373
11.0592	0	450	115	207	106	153	204	126	90	131	104	114	93	87	216	369
11.1821	0	448	112	200	103	147	204	124	90	128	102	113	92	85	213	367
11.305	0	446	112	203	103	147	202	126	88	130	103	112	93	87	215	371
11.4278	0	449	114	205	106	148	203	127	89	129	103	114	94	88	218	372
11.5507	0	453	113	205	106	147	202	127	87	129	104	113	92	88	216	369
11.6736	0	442	109	200	103	146	196	129	84	128	106	110	91	86	213	366
11.7965	0	447	112	203	104	145	199	129	86	128	105	112	92	87	216	369
11.9194	0	435	112	197	106	174	189	190	129	169	128	288	102	127	237	419
12.0422	0	437	163	200	134	368	259	287	266	214	108	644	115	86	359	593
12.1651	0	451	193	204	147	414	333	298	283	223	172	774	112	68	402	640
12.288	0	508	201	222	119	210	220	203	103	148	154	314	111	136	397	602
12.4109	0	530	202	226	116	196	217	182	98	143	131	264	114	124	385	581
12.5338	0	527	198	228	115	198	218	175	100	145	126	250	112	119	373	553
12.6566	0	515	193	223	111	194	215	155	100	145	115	224	112	112	362	539
12.7795	0	512	203	231	115	206	215	114	105	146	94	197	112	115	366	529
12.9024	0	523	175	236	110	204	209	67	106	144	78	197	108	123	355	504
13.0253	0	511	162	237	108	199	204	64	103	141	76	183	112	119	327	482
13.1482	0	510	149	229	99	181	201	67	104	139	73	170	110	110	313	466
13.271	0	504	147	224	102	159	201	104	97	136	83	142	109	106	311	483
13.3939	0	505	149	218	120	186	218	145	94	134	100	135	107	103	312	498
13.5168	0	517	150	220	119	180	216	143	96	135	102	133	105	103	307	492
13.6397	0	504	138	213	114	164	206	150	93	138	105	130	100	99	298	483
13.7626	0	505	141	214	117	168	211	154	93	134	109	133	100	101	299	486
13.8854	0	512	142	213	117	168	213	153	95	135	109	135	102	102	300	489
14.0083	0	511	145	216	117	170	214	151	95	135	109	136	99	102	301	489
14.1312	0	502	137	212	111	163	210	144	93	135	104	132	98	99	291	475
14.2541	0	511	140	211	111	163	209	142	93	135	105	134	100	99	292	475
14.377	0	517	142	212	111	164	210	142	94	135	104	135	100	101	297	480
14.4998	0	516	143	215	113	167	211	144	94	134	104	135	98	100	297	481
14.6227	0	500	136	209	108	159	205	140	92	135	103	131	96	96	286	469
14.7456	0	510	138	209	107	156	203	144	89	134	105	131	97	97	286	470
14.8685	0	515	138	210	109	157	201	145	88	133	108	131	97	98	291	478
14.9914	0	511	140	212	112	160	203	150	90	131	109	131	96	97	293	479
15.1142	0	494	130	207	107	151	201	152	88	131	110	129	94	93	280	464
15.2371	0	505	132	207	108	153	205	155	89	131	112	130	94	94	284	470
15.36	0	509	134	207	109	155	210	155	92	133	112	130	95	94	289	481
15.4829	0	510	137	210	112	160	215	158	95	135	114	131	95	95	291	482
15.6058	0	491	127	205	105	153	211	155	94	132	112	129	93	91	283	466
15.7286	0	508	131	205	107	155	210	154	93	133	111	129	93	93	287	472
15.8515	0	514	134	205	111	156	212	158	94	134	112	131	94	95	289	481
15.9744	0	515	137	209	114	159	214	162	95	135	116	130	94	94	294	485
16.0973	0	496	129	206	108	155	212	158	95	135	115	126	90	88	283	473
16.2202	0	506	131	206	110	158	212	160	95	134	116	127	92	90	288	481
16.343	0	517	133	207	114	158	212	164	93	135	117	128	92	91	292	489
16.4659	0	519	138	210	115	162	214	168	96	136	120	129	92	93	295	494
16.5888	0	504	131	208	108	158	213	164	96	134	117	128	92	89	288	482
16.7117	0	510	134	208	112	157	213	164	94	136	118	128	91	90	292	489
16.8346	0	522	136	209	114	159	214	168	95	135	118	129	93	92	296	497
16.9574	0	527	141	210	117	165	215	167	96	137	119	133	94	95	301	498
17.0803	0	509	134	209	109	159	213	166	95	135	117	130	92	91	290	485
17.2032	0	513	136	209	112	161	215	164	95	136	117	132	93	93	295	490
17.3261	0	523	137	208	117	162	214	170	94	136	120	136	94	99	298	494
17.449	0	525	143	213	118	170	222	163	101	140	117	134	95	97	304	499
17.5718	0	511	136	209	114	164	215	167	95	137	118	133	93	95	292	484
17.6947	0	522	137	210	114	163	217	164	96	136	116	133	94	95	295	495
17.8176	0	542	139	211	115	165	217	166	96	137	117	135	95	97	298	503
17.9405	0	534	142	213	119	168	218	169	98	137	120	135	95	96	300	504
18.0634	0	507	134	209	109	161	213	167	96	136	117	131	93	91	292	483
18.1862	0	507	138	211	111	168	215	159	99	137	113	133	95	93	297	489
18.3091	0	520	140	210	113	167	218	163	98	137	116	134	95	94	297	499
18.432	0	539	143	213	118	171	219	168	100	138	119	136	96	95	301	504
18.5549	0	532	137	211	114	168	217	163	98	136	115	133	94	92	290	488
18.6778	0	530	139	212	116	167	216	164	95	137	115	135	95	95	296	496
18.8006	0	535	143	215	119	169	214	162	95	136	116	136	97	98	301	502
18.9235	0	542	147	214	120	175	217	161	99	138	115	139	98	101	306	504
19.0464	0	533	141	215	114	172	217	157	99	138	113	138	98	97	297	486
19.1693	0	534	144	215	119	173	219	159	99	139	114	138	99	99	302	496
19.2922	0	545	147	216	121	173	219	163	99	139	115	140	100	101	306	505
19.415	0	552	151	218	125	178	221	168	100	139	118	143	101	102	308	511
19.5379	0	545	144	216	119	173	217	161	98	140	117	140	101	99	300	494
19.6608	0	544	149	216	121	174	218	162	98	139	117	143	101	102	308	504
19.7837	0	555	150	217	121	175	218	164	99	140	119	144	102	103	311	511
19.9066	0	563	153	220	127	180	219	170	100	142	122	145	103	103	312	515
20.0294	0	553	146	216	120	173	215	165	98	141	120	143	102	101	303	499
20.1523	1	561	150	218	122	174	218	165	99	140	120	144	102	101	308	507
20.2752	0	564	149	217	121	174	218	166	98	140	122	145	102	103	309	514
20.3981	0	558	150	220	124	177	219	169	99	140	122	144	102	101	307	511
20.521	0	560	145	216	119	171	215	166	98	140	120	143	101	100	301	501
20.6438	0	559	150	217	120	173	217	165	96	140	123	143	100	101	305	510
20.7667	0	567	150	216	122	172	218	168	98	140	123	143	102	102	308	516
20.8896	0	558	147	218	120	172	216	169	97	140	123	140	101	98	300	501
21.0125	0	554	144	215	116	166	213	165	95	139	121	140	99	97	296	494
21.1354	0	554	145	215	118	170	214	161	95	139	120	140	99	97	298	501
21.2582	0	566	148	217	118	169	215	166	98	137	122	140	100	99	303	506
21.3811	0	507	144	213	112	165	213	165	96	137	120	135	97	92	303	502
21.504	0	528	152	211	107	161	212	162	99	136	116	133	96	89	321	538
21.6269	0	573	161	210	109	166	214	160	100	135	116	132	95	87	323	570
21.7498	0	571	167	213	110	170	215	159	102	137	116	134	95	88	325	584
21.8726	0	561	162	213	105	166	215	157	102	134	112	130	90	84	311	553
21.9955	0	574	159	211	104	166	213	153	101	133	111	131	92	86	303	539
22.1184	0	571	153	211	107	167	209	149	103	136	111	133	94	87	301	522
22.2413	0	577	154	213	109	170	212	151	101	134	113	133	92	88	307	525
22.3642	0	563	145	209	103	164	203	150	104	135	110	129	90	84	292	504
22.487	0	560	145	206	105	161	201	150	101	133	113	130	94	85	285	506
22.6099	0	572	144	209	108	164	200	148	100	133	113	132	96	89	282	498
22.7328	0	548	141	210	113	165	203	151	95	129	113	134	94	90	287	499
22.8557	0	551	134	207	109	159	195	147	98	132	110	132	95	86	277	480
22.9786	0	552	138	207	108	160	199	146	97	129	111	134	96	88	281	484
23.1014	0	561	141	209	110	162	202	148	94	127	112	133	98	89	286	492
23.2243	0	566	143	211	114	164	203	154	94	129	115	133	98	90	289	497
23.3472	0	554	138	208	110	160	200	149	94	127	113	131	97	87	281	482
23.4701	0	565	141	209	112	161	202	151	94	128	115	133	98	88	286	486
23.593	0	561	143	210	114	164	203	153	94	129	116	134	100	90	290	489
23.7158	0	567	146	210	117	165	204	156	96	130	118	135	100	91	295	490
23.8387	0	553	141	211	110	166	204	155	94	129	115	133	99	88	287	481
23.9616	0	548	146	212	113	167	205	156	97	129	117	134	100	90	298	502
24.0845	0	547	146	213	114	168	208	156	98	131	117	137	101	91	302	513
24.2074	0	556	148	214	119	171	211	159	99	131	119	138	101	92	301	507
24.3302	0	543	143	215	114	170	207	156	98	131	117	135	100	90	289	480
24.4531	0	554	145	215	114	172	209	156	98	132	118	136	101	93	292	479
24.576	0	556	146	215	115	171	209	156	98	133	118	137	101	93	293	481
24.6989	0	554	146	215	120	172	210	160	100	134	119	137	102	96	298	484
24.8218	0	541	142	216	115	171	209	157	99	132	117	135	100	93	288	467
24.9446	0	547	143	214	115	168	210	157	98	133	117	136	100	94	291	466
25.0675	0	547	146	215	116	171	211	158	97	134	117	136	100	95	294	472
25.1904	0	545	147	215	119	170	211	161	98	134	119	137	101	97	298	476
25.3133	0	543	144	215	116	171	211	158	99	132	116	134	100	93	291	459
25.4362	0	543	143	214	117	169	209	157	99	134	114	135	99	96	291	454
25.559	0	542	146	215	116	170	210	157	100	133	115	136	100	95	294	461
25.6819	0	550	147	216	117	173	212	157	100	134	115	136	102	97	296	464
25.8048	0	541	144	216	118	172	211	157	100	133	115	133	100	94	289	449
25.9277	0	540	142	214	116	168	210	154	99	133	113	134	100	95	290	445
26.0506	0	539	146	216	115	171	210	154	98	133	112	134	100	96	292	450
26.1734	0	547	145	215	118	170	210	156	100	133	113	136	101	98	295	455
26.2963	0	538	144	216	117	170	210	155	100	133	112	132	100	93	287	444
26.4192	0	536	140	213	114	166	206	153	101	133	112	132	98	95	286	438
26.5421	0	534	142	213	115	167	209	154	97	131	112	132	98	95	288	442
26.665	0	534	144	213	117	168	204	161	98	133	115	133	98	96	292	448
26.7878	0	531	140	215	115	169	208	155	97	129	112	131	95	94	286	434
26.9107	0	533	139	212	114	163	205	153	96	129	110	130	98	92	282	428
27.0336	0	532	141	212	114	166	205	153	95	129	110	131	97	93	284	432
27.1565	0	539	143	212	118	166	207	154	96	130	111	132	98	95	288	438
27.2794	0	531	140	213	114	168	206	154	95	128	111	129	96	92	281	427
27.4022	0	531	137	210	112	163	203	150	95	127	109	129	96	91	279	422
27.5251	0	535	139	211	112	163	203	149	94	127	109	130	97	91	280	427
27.648	0	537	140	211	113	167	204	152	93	127	110	132	97	92	284	434
27.7709	0	530	138	212	113	166	204	152	95	126	108	129	96	90	276	424
27.8938	0	531	137	210	111	161	201	148	94	126	108	129	96	90	276	421
28.0166	0	534	139	211	111	163	202	149	93	126	108	130	95	91	279	425
28.1395	0	537	140	210	112	164	202	150	93	126	109	130	97	92	282	435
28.2624	0	530	139	213	114	166	204	150	95	127	108	129	97	90	277	426
28.3853	0	530	138	210	112	162	200	149	93	126	107	129	95	91	276	423
28.5082	0	533	138	210	111	164	201	148	93	126	106	130	97	90	278	428
28.631	0	533	140	209	113	166	202	148	93	126	106	132	97	91	282	435
28.7539	0	528	140	212	112	167	203	146	95	126	105	131	98	89	276	427
28.8768	0	529	137	209	109	163	201	145	93	126	102	130	96	89	275	426
28.9997	0	528	139	210	110	167	203	143	95	127	101	133	97	90	278	428
29.1226	0	528	142	212	111	169	206	140	98	129	101	135	99	92	283	435
29.2454	0	528	140	213	111	172	206	141	97	128	102	134	99	89	275	426
29.3683	0	529	138	210	109	167	205	141	96	128	101	133	97	90	273	422
29.4912	0	528	140	211	112	167	204	141	95	127	102	134	98	91	276	429
29.6141	0	533	141	211	113	167	206	144	95	129	102	134	99	91	280	438
29.737	0	527	138	213	112	166	206	144	96	128	104	132	97	90	275	429
29.8598	0	528	136	209	110	163	204	144	96	128	102	132	97	89	272	425
29.9827	0	531	138	211	111	164	204	142	94	128	103	132	97	91	274	431
30.1056	0	534	140	211	112	166	204	144	96	129	105	133	99	91	278	440
30.2285	0	527	139	213	111	168	206	144	97	128	105	133	96	90	274	432
30.3514	0	526	136	210	109	162	203	143	95	128	103	130	98	89	271	432
30.4742	0	531	138	210	110	164	204	142	95	128	104	132	97	89	274	437
30.5971	0	531	140	210	111	165	205	145	96	129	105	133	98	92	279	446
30.72	0	531	140	212	113	167	207	144	97	129	105	133	95	90	277	441
30.8429	0	528	137	210	110	162	204	143	96	129	102	130	97	89	273	440
30.9658	0	532	138	211	110	164	206	144	95	130	104	133	97	92	277	448
31.0886	0	532	140	210	113	164	205	147	95	129	106	134	98	92	280	455
31.2115	0	530	141	213	114	168	207	147	97	130	107	133	95	90	280	452
31.3344	0	524	137	211	111	163	205	147	96	129	107	132	97	90	275	449
31.4573	0	526	139	211	112	164	207	147	95	129	107	132	97	91	279	456
31.5802	0	517	140	211	114	163	207	150	95	131	109	134	98	92	282	471
31.703	0	518	141	213	116	167	209	152	98	130	110	134	97	92	283	470
31.8259	0	539	138	210	111	163	206	148	96	130	108	133	97	90	277	468
31.9488	0	543	141	211	114	166	207	150	96	130	108	134	97	91	282	473
32.0717	0	556	141	212	116	168	207	151	96	130	110	136	99	93	285	480
32.1946	0	549	143	213	118	169	209	155	97	132	111	134	97	93	285	479
32.3174	0	551	137	212	114	163	207	150	95	130	109	132	97	90	278	469
32.4403	0	547	141	212	114	165	207	151	95	130	110	134	97	92	282	476
32.5632	0	553	142	212	115	166	207	152	96	131	110	134	98	92	285	487
32.6861	0	549	143	214	117	167	208	155	97	131	111	134	99	92	285	486
32.809	0	541	137	211	113	164	206	151	94	130	108	132	97	91	278	473
32.9318	0	540	140	212	114	163	206	151	94	130	108	133	97	91	282	481
33.0547	0	551	141	211	116	167	205	153	94	130	110	133	97	92	286	487
33.1776	0	561	145	214	118	169	208	156	96	131	110	132	97	92	288	491
33.3005	0	525	138	211	113	166	207	150	96	130	108	131	98	89	295	493
33.4234	0	526	141	213	115	169	208	152	96	131	108	133	97	87	316	553
33.5462	0	533	142	213	116	169	210	154	96	131	110	135	96	88	315	571
33.6691	0	493	148	217	120	170	212	158	98	131	111	134	97	89	306	549
33.792	0	513	155	207	112	171	210	155	97	131	110	131	95	88	293	515
33.9149	0	580	167	215	111	170	211	156	97	131	111	131	98	89	293	525
34.0378	0	570	165	213	113	171	211	157	97	132	112	132	98	90	300	543
34.1606	0	571	166	218	116	175	213	161	98	133	114	133	97	90	313	579
34.2835	0	564	158	211	112	173	212	157	98	131	112	131	94	85	308	576
34.4064	0	564	167	214	112	172	213	157	98	132	111	132	95	86	310	575
34.5293	0	584	169	214	114	173	214	159	99	133	113	133	95	89	310	563
34.6522	0	581	171	215	115	177	215	161	100	133	114	135	96	90	309	561
34.775	0	563	157	214	111	172	212	157	99	132	112	132	93	89	289	525
34.8979	0	578	149	214	114	167	207	155	99	134	110	134	95	90	283	514
35.0208	0	559	146	211	117	170	206	151	99	133	109	136	99	93	284	519
35.1437	0	587	158	216	120	176	214	145	100	134	108	138	101	95	288	517
35.2666	0	562	146	214	118	174	212	147	100	132	105	135	98	91	279	500
35.3894	0	556	143	214	118	173	213	146	97	133	106	136	99	92	281	498
35.5123	0	561	144	216	118	172	212	148	97	133	108	137	100	95	283	501
35.6352	0	554	146	216	121	173	212	152	98	134	111	137	101	96	288	502
35.7581	0	546	140	215	119	171	211	151	97	132	109	135	99	93	279	478
35.881	0	551	141	215	120	171	211	150	95	132	109	136	100	94	282	486
36.0038	0	555	143	216	120	171	211	151	96	131	111	137	101	95	285	491
36.1267	0	553	145	216	122	173	212	154	96	133	113	137	102	96	290	501
36.2496	0	534	142	215	120	171	211	153	95	132	110	135	100	93	282	479
36.3725	0	542	142	215	120	167	210	151	95	132	110	135	101	94	283	489
36.4954	0	546	143	214	120	167	211	153	95	132	111	136	101	95	287	493
36.6182	0	542	146	216	123	171	211	157	95	134	112	136	102	95	291	501
36.7411	0	533	141	215	120	170	209	153	94	131	111	133	100	93	282	478
36.864	0	535	141	215	121	164	208	152	92	130	110	133	100	93	283	484
36.9869	0	541	144	214	121	166	208	155	93	130	112	133	100	94	286	490
37.1098	0	536	144	215	121	170	209	155	94	131	112	134	100	95	290	496
37.2326	0	528	139	214	119	165	207	152	93	129	109	131	100	92	281	472
37.3555	0	531	139	213	118	163	206	150	92	129	108	130	100	92	282	479
37.4784	0	536	141	213	119	163	206	151	92	130	108	131	99	92	283	485
37.6013	0	529	143	214	121	166	208	155	93	130	110	132	100	93	286	488
37.7242	0	520	137	211	117	161	204	150	92	128	108	127	97	89	277	467
37.847	0	524	137	212	115	160	203	150	90	127	107	127	97	89	279	476
37.9699	0	532	138	212	118	162	203	151	90	127	107	128	98	90	282	481
38.0928	0	529	141	213	121	161	204	155	90	127	110	128	98	91	286	486
38.2157	0	517	135	210	118	159	201	152	90	126	108	125	96	88	276	467
38.3386	0	526	136	209	117	156	200	154	88	125	108	125	96	87	280	476
38.4614	0	533	138	209	119	158	200	154	87	125	110	125	97	89	284	482
38.5843	0	531	141	211	124	160	202	159	88	125	111	126	96	90	288	487
38.7072	0	522	137	210	117	160	200	155	88	124	109	123	94	86	279	470
38.8301	0	528	138	209	119	159	200	156	87	124	108	124	96	88	282	478
38.953	0	535	139	209	118	160	200	155	87	124	109	124	96	89	286	485
39.0758	0	534	141	210	124	161	202	160	88	126	110	125	97	91	291	488
39.1987	0	522	137	210	120	160	201	157	87	124	108	123	94	88	283	473
39.3216	0	527	140	211	120	160	201	156	87	125	107	124	96	89	287	481
39.4445	0	537	142	211	121	163	202	157	86	126	109	124	97	90	290	486
39.5674	0	532	144	212	125	165	203	162	88	126	111	126	97	92	295	491
39.6902	0	521	138	211	120	162	202	157	87	124	109	123	95	88	284	476
39.8131	0	526	140	211	121	161	201	155	85	125	109	125	96	90	288	480
39.936	0	533	141	211	123	165	202	159	86	125	111	126	97	91	292	486
40.0589	0	528	143	212	126	167	204	163	87	126	112	127	98	92	296	492
40.1818	0	516	137	212	122	164	202	157	87	124	109	123	95	89	285	473
40.3046	0	524	139	212	120	163	203	158	86	126	110	124	95	91	288	480
40.4275	0	528	141	212	121	167	203	160	86	127	111	126	96	92	292	486
40.5504	0	525	143	214	126	167	204	164	88	127	112	127	97	93	295	492
40.6733	0	512	139	211	120	167	202	157	88	125	108	125	94	91	287	472
40.7962	0	523	143	213	120	168	203	153	88	126	107	127	95	92	290	480
40.919	0	515	147	211	121	167	205	156	89	127	107	127	96	93	295	494
41.0419	0	518	160	212	119	171	208	159	92	128	111	127	96	93	305	523
41.1648	0	528	158	209	115	170	208	155	94	128	108	125	95	86	324	544
41.2877	0	557	164	212	115	173	210	154	97	130	107	128	95	86	333	573
41.4106	0	564	163	213	116	174	211	155	97	131	108	132	96	91	325	581
41.5334	0	554	158	215	120	176	211	158	97	131	109	133	97	94	316	557
41.6563	0	515	142	213	116	171	207	153	95	129	107	132	96	91	301	536
41.7792	0	530	141	212	116	167	206	153	94	129	107	133	98	93	299	539
41.9021	0	539	144	212	117	167	208	157	94	130	110	133	98	94	305	549
42.025	0	544	150	214	123	174	208	164	94	130	112	133	98	94	310	557
42.1478	0	525	142	213	119	169	208	161	95	129	112	131	96	91	302	541
42.2707	0	528	145	211	120	171	209	163	94	130	113	133	97	94	305	546
42.3936	0	546	147	212	120	173	210	164	94	130	113	134	99	95	308	552
42.5165	0	547	150	216	125	175	213	166	95	132	113	137	100	97	311	556
42.6394	0	528	143	214	120	172	212	163	94	131	112	135	99	95	300	542
42.7622	0	548	145	215	122	172	211	162	93	132	112	137	99	97	303	551
42.8851	0	551	147	215	123	174	212	164	93	133	112	138	100	99	308	558
43.008	0	549	149	217	129	173	214	169	94	134	115	140	101	99	311	555
43.1309	0	527	144	214	123	171	212	164	93	133	114	137	98	98	302	541
43.2538	0	537	147	216	124	174	213	164	94	133	114	138	100	98	307	545
43.3766	0	547	149	215	126	174	213	167	95	134	114	140	102	100	310	548
43.4995	0	545	151	218	127	179	216	169	96	135	116	141	102	99	314	551
43.6224	0	534	145	217	123	174	213	164	96	133	114	140	101	99	304	540
43.7453	0	540	147	217	125	174	214	166	96	134	115	140	101	99	309	546
43.8682	0	542	150	217	125	175	215	167	96	135	116	142	102	101	312	557
43.991	0	546	153	220	128	180	217	168	97	135	118	142	103	101	313	554
44.1139	0	538	146	218	125	175	216	167	97	134	116	141	102	99	304	543
44.2368	0	536	148	217	125	175	215	171	96	134	118	140	101	100	310	549
44.3597	0	552	150	218	128	176	216	171	96	135	118	143	103	102	313	554
44.4826	0	548	151	220	128	181	217	171	97	136	118	143	102	101	312	553
44.6054	0	535	145	218	124	174	215	168	97	135	116	141	101	100	306	544
44.7283	0	542	148	217	126	175	216	168	96	135	117	143	102	100	310	550
44.8512	0	548	151	217	126	176	216	170	98	136	118	143	103	101	313	562
44.9741	0	547	150	220	127	180	217	170	98	136	119	143	103	101	311	553
45.097	0	539	145	217	124	172	213	167	97	135	117	142	101	99	306	546
45.2198	0	547	147	216	124	176	216	168	97	136	117	143	102	101	309	550
45.3427	0	550	150	216	125	176	216	167	97	136	118	144	103	102	313	561
45.4656	0	545	148	220	125	178	217	169	97	136	119	143	103	101	310	550
45.5885	0	539	143	217	123	171	215	167	97	135	117	141	101	100	305	546
45.7114	0	547	147	217	125	173	216	167	97	135	116	143	101	101	308	549
45.8342	0	554	148	216	126	175	215	167	97	136	118	144	103	101	312	562
45.9571	0	547	147	218	125	175	216	167	97	136	118	143	102	100	305	548
46.08	0	544	143	216	123	170	212	171	94	136	122	139	100	98	304	551
46.2029	0	550	145	216	126	171	213	177	95	135	126	137	99	97	305	553
46.3258	11	551	145	215	128	170	214	182	92	136	128	136	98	98	308	568
46.4486	0	543	143	217	123	171	215	182	93	135	126	135	99	95	301	551
46.5715	0	534	142	215	119	164	212	183	92	136	126	134	97	93	301	554
46.6944	0	540	142	215	121	168	214	182	91	135	125	134	97	94	303	554
46.8173	0	550	143	214	124	173	215	181	92	135	127	135	98	95	303	561
46.9402	0	537	138	213	118	166	212	182	90	133	124	131	95	91	296	541
47.063	0	529	138	212	117	162	210	179	91	133	123	130	95	91	295	548
47.1859	0	534	139	212	116	162	210	181	88	133	124	129	95	91	298	550
47.3088	0	542	139	213	118	166	211	181	89	132	123	129	95	90	299	553
47.4317	0	531	134	209	114	161	206	176	87	131	121	126	92	87	290	538
47.5546	0	524	134	209	113	159	207	179	88	129	121	125	93	88	291	544
47.6774	0	536	135	208	114	159	208	179	88	129	121	125	93	87	293	547
47.8003	0	535	136	210	115	162	208	179	87	129	122	126	92	87	292	545
47.9232	0	527	130	207	113	156	205	174	87	127	118	123	91	84	285	532
48.0461	0	535	140	206	115	160	206	168	88	126	115	127	92	88	290	534
48.169	0	545	142	208	118	165	207	164	87	126	115	127	93	88	292	535
48.2918	0	538	138	210	118	162	207	169	87	126	115	126	93	87	290	531
48.4147	0	527	133	208	112	156	203	166	87	124	112	125	92	86	285	520
48.5376	0	519	135	208	114	161	204	164	87	124	112	127	92	88	288	526
48.6605	0	528	137	207	118	162	206	163	87	125	110	129	94	89	293	529
48.7834	0	533	138	210	116	162	207	161	87	126	111	128	93	88	288	520
48.9062	0	527	135	207	115	162	203	158	87	124	109	129	92	88	286	515
49.0291	0	531	137	206	116	163	205	157	88	125	109	130	93	90	287	522
49.152	0	538	139	207	118	163	206	158	88	125	110	131	94	91	290	525
49.2749	0	535	139	209	119	164	207	156	88	126	110	131	94	90	286	518
49.3978	0	531	136	207	116	162	205	153	88	125	108	130	94	89	284	515
49.5206	0	525	138	208	117	162	205	156	88	125	109	132	94	89	287	521
49.6435	0	540	141	208	118	166	207	154	90	126	108	132	95	91	291	522
49.7664	0	538	141	211	119	166	206	154	90	126	107	131	95	89	287	516
49.8893	0	534	138	208	117	162	204	151	91	125	106	132	95	90	284	509
50.0122	0	528	140	208	116	163	206	150	91	126	106	133	96	91	288	517
50.135	0	534	142	209	118	166	206	151	91	128	106	134	97	92	291	519
50.2579	0	537	141	211	118	168	208	151	91	126	107	133	96	91	287	514
50.3808	0	533	139	210	116	164	205	149	92	126	107	133	95	90	285	509
50.5037	0	525	141	210	116	165	206	150	93	127	106	134	95	93	287	514
50.6266	0	533	142	210	117	168	208	151	93	128	107	137	97	93	292	516
50.7494	0	535	142	212	119	167	208	152	94	127	106	135	97	92	288	508
50.8723	0	530	139	211	115	166	206	151	92	127	105	134	97	91	286	504
50.9952	0	522	140	212	116	167	207	151	94	128	107	135	97	91	288	512
51.1181	0	530	141	209	118	166	208	154	93	129	107	137	98	94	293	515
51.241	0	534	141	213	120	166	209	154	92	128	108	135	97	93	287	508
51.3638	0	528	137	210	115	164	206	151	91	126	107	134	96	92	286	503
51.4867	0	520	139	211	116	166	207	154	93	128	109	135	96	93	289	511
51.6096	0	527	139	210	119	167	208	157	92	128	109	137	97	94	294	515
51.7325	0	531	139	212	121	167	208	159	91	128	111	134	96	93	288	507
51.8554	0	524	134	209	116	164	205	158	90	126	109	133	95	92	287	503
51.9782	0	515	136	210	118	163	206	161	90	127	111	134	95	94	289	511
52.1011	0	517	137	208	121	165	207	164	90	128	113	135	95	95	293	514
52.224	0	525	137	210	121	164	204	167	88	128	115	132	95	92	287	507
52.3469	0	518	132	206	117	158	201	164	87	125	114	129	94	90	283	502
52.4698	0	514	133	205	120	157	199	167	87	123	114	130	93	90	287	509
52.5926	0	521	135	204	120	157	199	168	87	125	114	133	94	93	292	511
52.7155	0	528	136	205	122	160	199	168	86	124	114	131	94	91	288	508
52.8384	0	520	131	204	116	153	196	167	85	123	113	129	91	89	283	501
52.9613	0	514	131	203	120	152	196	170	85	122	115	130	91	89	287	512
53.0842	0	518	134	203	122	158	199	173	86	124	117	130	91	90	291	516
53.207	0	528	134	207	123	159	201	175	85	125	118	130	93	89	288	512
53.3299	0	522	131	205	118	154	199	173	85	123	118	128	92	86	282	507
53.4528	0	515	132	203	122	157	200	176	86	125	120	128	91	88	288	520
53.5757	0	510	135	205	125	159	203	177	87	127	121	129	92	88	295	534
53.6986	0	494	140	208	123	166	207	181	88	127	123	127	91	86	306	558
53.8214	0	507	143	205	113	162	206	178	88	126	120	125	89	82	318	589
53.9443	0	527	154	207	120	162	208	181	90	127	121	126	89	82	324	605
54.0672	0	545	151	208	121	165	209	181	89	127	123	129	91	85	319	591
54.1901	0	518	145	211	128	166	210	185	89	128	123	129	91	86	313	574
54.313	0	519	140	208	117	162	209	184	89	127	122	127	90	84	303	562
54.4358	0	525	144	209	124	165	210	184	90	128	124	129	92	86	302	558
54.5587	0	534	149	209	125	167	214	183	91	131	124	129	92	89	301	557
54.6816	0	537	149	212	128	169	216	191	91	130	126	130	92	90	300	553
54.8045	0	522	137	212	122	163	212	190	90	129	127	131	93	89	291	548
54.9274	0	514	138	210	128	163	213	193	90	130	128	133	94	89	300	557
55.0502	0	503	142	213	129	171	214	190	90	131	128	133	93	89	318	592
55.1731	0	517	151	214	128	175	220	195	91	132	129	131	93	87	327	609
55.296	0	527	147	209	120	170	218	192	92	130	127	129	91	85	331	628
55.4189	0	528	148	216	131	174	219	194	93	132	129	133	91	87	342	660
55.5418	0	516	141	214	132	175	218	196	90	132	129	137	92	88	342	664
55.6646	0	529	142	216	133	176	219	198	91	132	129	137	92	87	336	661
55.7875	0	513	138	213	127	169	217	196	90	131	129	136	92	85	328	643
55.9104	0	519	142	215	129	172	218	197	91	132	130	138	93	87	325	630
56.0333	0	521	143	213	132	172	219	200	91	132	131	140	93	89	326	637
56.1562	0	528	143	215	134	175	220	200	91	133	132	138	94	86	327	656
56.279	0	523	138	214	128	171	219	199	92	131	131	138	92	87	326	672
56.4019	0	528	140	214	128	173	219	202	93	132	131	139	92	87	328	665
56.5248	0	529	142	213	135	172	220	201	91	134	131	141	94	90	328	636
56.6477	0	523	141	217	131	172	219	201	91	132	131	140	94	86	316	604
56.7706	0	524	139	212	126	166	216	198	92	130	129	140	91	87	308	597
56.8934	0	527	141	213	129	167	216	201	92	132	131	141	95	89	302	590
57.0163	0	522	143	214	129	168	217	201	91	131	131	142	95	90	304	590
57.1392	0	523	138	212	127	168	214	198	90	131	129	139	91	87	298	563
57.2621	0	525	138	210	124	165	212	195	91	130	129	138	93	88	292	561
57.385	0	517	138	211	125	163	213	197	90	131	130	140	94	90	293	561
57.5078	0	515	139	211	126	169	215	199	90	131	130	141	94	90	297	561
57.6307	0	511	134	209	124	164	212	193	90	128	127	137	92	86	287	541
57.7536	0	518	135	210	124	162	211	193	89	128	129	138	94	87	290	548
57.8765	0	518	134	208	124	162	211	196	90	129	128	139	93	88	294	550
57.9994	0	511	137	211	126	165	212	195	89	128	129	139	92	88	293	547
58.1222	0	515	131	208	122	160	209	191	89	128	126	136	93	86	286	534
58.2451	0	514	133	209	122	162	209	191	89	128	127	137	93	87	289	537
58.368	0	515	134	207	123	161	209	193	89	128	128	139	93	89	293	540
58.4909	0	511	136	209	124	164	211	192	88	128	128	137	93	87	290	534
58.6138	0	511	130	207	121	159	207	189	87	126	125	135	93	86	286	528
58.7366	0	513	132	208	122	160	208	190	89	127	127	137	93	88	289	531
58.8595	0	512	135	207	124	161	209	194	89	127	128	138	93	88	293	534
58.9824	0	509	134	209	126	163	210	193	88	127	128	137	93	87	289	527
59.1053	0	510	131	207	121	160	208	188	87	127	125	136	92	87	286	523
59.2282	0	512	133	206	122	161	209	190	88	126	126	139	92	88	289	527
59.351	0	513	136	207	128	162	210	192	88	127	127	140	93	90	293	527
59.4739	0	507	135	210	125	162	209	192	88	127	125	138	93	90	289	514
59.5968	0	510	133	207	121	162	208	184	89	126	121	141	94	92	289	506
59.7197	0	512	138	209	127	166	209	181	90	127	122	142	95	94	291	510
59.8426	0	518	142	209	130	169	211	183	90	129	123	144	95	96	295	515
59.9654	0	517	141	212	125	169	211	176	91	128	120	143	95	94	288	497
60.0883	0	516	140	209	126	169	209	172	91	127	118	144	95	95	286	497
60.2112	0	515	141	210	127	171	212	172	92	129	119	145	95	95	288	501
60.3341	0	520	145	213	129	173	213	174	93	131	120	148	96	97	292	502
60.457	0	510	140	212	126	172	213	169	93	130	118	145	96	95	283	486
60.5798	0	518	139	210	126	171	213	167	92	129	117	146	96	95	283	487
60.7027	0	518	142	211	124	172	214	166	94	131	116	148	97	97	287	488
60.8256	0	520	144	213	127	176	216	166	94	132	117	150	98	99	289	491
60.9485	0	508	140	212	126	172	215	165	93	131	115	148	97	96	280	477
61.0714	0	516	139	211	123	172	214	163	93	131	114	149	98	96	281	480
61.1942	0	514	141	211	124	172	214	163	94	132	116	150	98	97	283	482
61.3171	0	520	142	212	127	175	216	167	94	133	116	152	99	98	286	485
61.44	0	515	140	213	124	174	216	160	94	132	114	148	99	95	278	471
61.5629	0	523	140	210	124	173	214	159	94	133	113	150	97	96	280	477
61.6858	0	520	142	212	123	176	215	159	95	134	114	151	99	97	282	479
61.8086	0	524	144	212	125	178	217	160	97	136	115	152	100	98	286	481
61.9315	0	514	140	211	123	174	216	156	95	133	112	150	99	95	279	470
62.0544	0	515	140	211	122	174	215	158	95	133	113	150	99	96	281	476
62.1773	0	518	142	212	123	174	216	157	96	134	114	152	100	97	283	478
62.3002	0	522	142	212	125	177	217	164	96	135	116	153	100	99	287	481
62.423	0	508	138	213	122	174	215	162	94	133	115	150	100	95	279	469
62.5459	0	508	138	210	122	172	214	163	94	133	116	151	100	96	281	476
62.6688	0	516	141	211	125	175	214	163	96	134	117	151	100	97	284	477
62.7917	0	519	143	211	126	177	216	168	96	134	119	152	101	97	287	480
62.9146	0	506	137	210	123	176	214	165	94	132	115	147	99	95	279	467
63.0374	0	508	137	210	123	176	214	163	95	132	116	149	100	95	283	474
63.1603	0	513	138	209	124	175	215	166	95	133	118	150	99	97	286	478
63.2832	0	521	142	212	127	179	217	169	95	133	119	150	100	98	287	481
63.4061	0	508	138	211	123	174	216	164	94	132	117	147	98	94	278	468
63.529	0	516	140	210	123	176	215	160	95	132	114	150	99	95	282	474
63.6518	0	518	144	211	123	183	217	152	99	134	109	151	101	97	286	478
63.7747	0	523	151	215	123	188	219	141	99	135	104	153	102	97	290	477
63.8976	0	512	144	215	119	186	217	133	99	133	98	149	101	92	281	462
64.0205	0	508	146	215	112	201	212	101	104	131	85	169	105	92	286	461
64.1434	0	502	160	233	104	202	192	64	103	130	83	197	112	101	286	448
64.2662	0	507	160	246	105	201	188	63	101	126	89	203	114	106	288	447
64.3891	0	496	149	241	103	190	188	67	101	124	87	187	111	102	276	428
64.512	0	496	147	239	105	186	189	71	102	121	86	174	111	105	278	436
64.6349	0	492	150	238	111	185	193	75	102	119	87	173	111	107	280	440
64.7578	0	504	151	242	113	187	198	77	101	118	88	172	111	109	280	440
64.8806	0	492	145	237	110	186	198	76	99	117	86	165	109	103	269	423
65.0035	0	492	146	237	114	188	198	75	100	117	87	167	110	105	270	432
65.1264	0	496	146	237	114	186	200	79	100	118	88	164	110	105	273	437
65.2493	0	510	150	238	116	189	204	83	99	121	87	162	111	105	275	438
65.3722	0	501	140	233	111	187	206	87	97	120	85	153	109	99	262	424
65.495	0	503	141	230	112	190	210	89	94	122	87	148	110	99	264	432
65.6179	0	506	143	229	114	187	212	95	94	124	86	143	110	99	269	436
65.7408	0	512	144	229	114	184	217	102	92	127	87	137	110	100	273	437
65.8637	0	504	135	223	112	170	217	107	90	127	86	128	106	95	263	421
65.9866	0	502	134	222	112	168	220	110	91	128	86	129	107	96	264	429
66.1094	0	503	136	222	114	169	223	113	92	129	88	130	106	97	269	436
66.2323	0	514	139	224	114	169	225	114	93	130	88	131	105	98	270	434
66.3552	0	516	137	218	113	165	223	110	92	129	84	126	103	93	261	419
66.4781	0	535	143	219	115	167	223	108	92	128	85	127	103	95	261	430
66.601	0	524	144	220	115	166	224	109	92	129	85	129	103	96	264	437
66.7238	0	521	143	222	115	167	226	111	92	130	88	129	101	95	265	435
66.8467	0	521	136	218	111	159	222	109	90	130	85	125	99	91	257	426
66.9696	0	520	135	219	110	161	223	116	90	131	90	125	99	92	259	435
67.0925	0	510	135	216	112	160	224	127	91	134	97	128	97	93	263	446
67.2154	0	504	134	217	117	171	233	147	95	137	110	132	97	93	265	452
67.3382	0	507	128	212	113	169	233	148	95	137	109	130	96	91	260	445
67.4611	0	511	132	213	116	171	234	154	96	138	116	130	95	91	263	454
67.584	0	503	134	213	119	170	234	161	98	141	122	129	94	92	267	467
67.7069	0	515	134	213	120	173	235	166	99	140	126	128	94	91	268	465
67.8298	0	511	130	210	116	169	232	162	96	137	124	125	92	88	262	465
67.9526	0	514	133	211	117	166	231	165	96	138	125	126	91	89	268	470
68.0755	0	509	135	210	119	164	230	169	95	139	128	127	92	91	271	481
68.1984	0	508	134	212	119	167	227	169	93	140	127	127	92	90	268	469
68.3213	0	517	130	209	113	160	219	164	91	137	123	125	90	88	262	463
68.4442	0	520	133	207	116	161	217	165	89	137	125	128	91	90	265	475
68.567	0	512	135	207	117	160	216	166	88	137	126	129	91	91	270	485
68.6899	0	508	134	209	115	160	216	169	89	136	127	134	90	88	266	474
68.8128	0	514	131	206	112	155	211	163	87	135	122	129	89	86	263	470
68.9357	0	514	134	207	114	160	215	161	90	133	122	128	90	87	266	476
69.0586	0	519	135	208	118	163	215	166	91	133	124	129	90	89	272	487
69.1814	0	506	134	209	115	161	214	167	89	132	122	125	89	86	266	474
69.3043	0	516	132	206	114	160	207	165	87	131	120	124	90	87	264	477
69.4272	0	517	134	206	115	162	209	165	89	129	119	125	88	90	270	478
69.5501	0	511	138	207	121	161	210	169	88	129	120	125	89	92	274	479
69.673	0	507	134	206	118	160	203	167	83	130	118	121	87	89	264	468
69.7958	0	525	134	204	116	156	200	164	82	128	117	120	87	88	264	472
69.9187	0	524	137	205	117	160	205	167	86	125	119	120	88	89	266	481
70.0416	0	524	139	207	123	160	208	175	87	128	123	122	89	88	270	488
70.1645	0	518	135	207	117	158	207	168	85	127	120	120	89	85	261	466
70.2874	0	526	138	206	117	159	206	165	86	127	117	123	88	86	265	475
70.4102	0	527	138	208	119	161	210	166	88	130	119	124	89	87	267	475
70.5331	0	527	141	211	120	164	211	172	88	130	122	126	91	88	269	479
70.656	0	515	137	209	115	161	207	163	87	128	117	123	90	85	260	464
70.7789	0	523	138	209	118	163	209	165	87	128	119	124	89	87	267	475
70.9018	0	528	140	210	121	162	213	170	89	129	121	125	91	88	270	478
71.0246	0	529	142	213	123	170	216	171	90	131	123	125	91	89	271	481
71.1475	0	513	136	211	116	164	213	166	88	129	119	121	90	85	262	463
71.2704	0	519	138	210	118	166	214	170	89	130	122	123	90	86	269	476
71.3933	0	525	139	211	123	167	217	176	90	131	122	124	91	87	274	485
71.5162	0	527	142	213	126	175	220	177	92	133	122	128	92	89	274	475
71.639	0	519	139	210	121	173	218	163	91	130	113	127	93	89	268	457
71.7619	0	528	142	213	121	169	219	164	92	131	115	129	94	92	272	466
71.8848	0	529	143	213	123	171	219	170	92	132	120	131	95	93	276	472
72.0077	0	533	143	217	125	176	222	172	94	132	121	131	95	94	275	466
72.1306	0	518	137	212	119	167	218	166	91	131	118	128	94	91	267	456
72.2534	0	529	140	211	120	170	217	169	92	131	121	129	94	92	270	464
72.3763	0	533	143	213	124	171	218	174	93	132	125	131	94	93	274	468
72.4992	0	518	144	215	126	176	221	177	94	132	125	131	95	93	274	463
72.6221	0	513	138	212	120	166	219	172	91	131	122	129	93	90	266	449
72.745	0	523	142	213	122	169	220	173	92	132	124	131	93	92	273	463
72.8678	0	527	144	213	128	171	221	176	93	133	125	135	96	95	278	467
72.9907	0	534	146	216	127	175	223	177	94	134	126	136	96	96	278	460
73.1136	0	522	140	214	117	168	221	170	92	132	122	133	95	93	268	449
73.2365	0	526	141	213	123	172	221	171	93	132	124	136	94	95	274	459
73.3594	0	534	145	215	126	173	223	176	95	135	126	137	96	99	280	465
73.4822	0	535	148	219	128	181	227	178	96	135	129	138	96	99	279	461
73.6051	0	527	140	214	120	170	223	175	94	134	126	134	95	94	269	447
73.728	0	533	143	214	125	174	225	177	94	135	128	137	96	98	276	461
73.8509	0	537	146	216	128	178	227	180	96	137	130	139	96	100	281	471
73.9738	0	540	152	220	133	182	229	186	97	138	132	139	97	100	283	470
74.0966	0	529	143	218	124	173	226	181	95	136	130	136	96	96	272	451
74.2195	0	531	147	216	128	176	227	181	96	137	133	138	97	98	278	466
74.3424	0	533	150	217	132	179	229	188	97	139	135	138	98	99	284	477
74.4653	0	541	153	221	135	182	231	193	97	139	139	137	98	98	284	479
74.5882	0	527	144	216	125	172	227	188	95	137	136	134	98	93	273	460
74.711	0	530	147	217	129	177	228	189	96	138	138	135	97	95	280	475
74.8339	0	530	149	219	134	178	229	195	96	138	140	136	98	97	284	481
74.9568	0	538	151	221	134	180	231	198	97	139	141	136	99	96	283	476
75.0797	0	531	143	217	124	173	225	192	94	138	137	132	97	93	274	460
75.2026	0	528	146	218	129	177	228	193	96	137	138	134	97	96	279	473
75.3254	0	530	149	218	134	178	228	197	97	139	141	136	99	97	284	484
75.4483	0	535	149	221	132	180	230	198	98	139	141	136	98	96	281	481
75.5712	0	530	140	217	124	170	223	191	94	138	135	132	97	93	272	469
75.6941	0	523	143	216	125	174	226	195	96	137	136	134	98	97	283	475
75.817	0	508	148	218	133	178	228	195	97	139	138	138	98	100	287	481
75.9398	0	515	147	221	132	181	230	198	97	138	140	135	99	97	276	456
76.0627	0	527	136	217	126	171	224	194	93	138	137	135	98	96	264	439
76.1856	0	530	138	217	134	177	227	198	94	137	142	137	99	98	265	444
76.3085	0	568	140	218	140	179	229	202	95	139	144	139	99	100	268	451
76.4314	0	577	139	221	137	184	229	203	92	139	142	138	97	99	261	438
76.5542	0	584	134	218	129	174	225	198	92	137	139	134	97	97	254	430
76.6771	0	584	137	217	130	179	229	201	94	138	140	137	99	101	261	440
76.8	0	582	140	219	139	182	230	202	95	139	142	138	99	103	265	446
76.9229	0	575	140	221	137	183	228	204	94	139	141	136	99	100	260	430
77.0458	0	576	135	217	129	173	226	198	92	136	140	134	97	97	256	424
77.1686	0	577	138	219	132	178	229	203	93	137	141	136	99	100	260	435
77.2915	0	582	141	219	139	183	229	203	95	138	143	138	100	103	263	440
77.4144	0	564	139	221	134	182	228	204	94	139	142	136	98	100	258	424
77.5373	0	565	136	217	130	175	225	201	92	138	140	135	99	99	256	423
77.6602	0	558	141	218	132	181	228	205	94	138	141	136	99	101	262	432
77.783	0	548	143	221	139	184	228	202	94	138	144	138	100	103	266	436
77.9059	0	528	142	221	133	181	227	201	94	139	141	134	98	99	258	414
78.0288	0	536	141	219	130	176	226	199	93	137	140	134	99	98	258	414
78.1517	0	531	145	220	131	180	227	201	95	138	140	136	100	102	266	423
78.2746	0	534	149	222	138	185	228	197	95	138	139	140	102	105	271	427
78.3974	0	515	141	222	130	180	225	195	93	137	137	136	100	99	260	407
78.5203	0	511	140	219	128	177	225	194	94	136	135	137	99	101	264	406
78.6432	0	509	147	219	130	181	226	191	95	137	135	138	100	102	270	413
78.7661	0	508	151	222	136	187	227	192	96	138	137	139	101	103	273	417
78.889	0	497	143	220	128	178	222	188	93	137	132	135	99	98	261	397
79.0118	0	505	143	219	127	176	223	185	92	136	132	137	99	100	264	403
79.1347	0	505	146	219	131	182	223	185	94	136	133	137	100	100	269	411
79.2576	0	507	148	221	133	185	226	189	94	137	136	137	101	101	271	414
79.3805	0	496	140	218	125	175	220	187	92	136	132	132	98	98	260	394
79.5034	0	499	141	218	129	175	222	188	92	135	133	134	99	99	264	400
79.6262	0	502	144	218	131	179	223	188	93	135	134	135	100	101	266	410
79.7491	0	509	148	221	132	181	224	192	94	135	136	135	100	100	267	410
79.872	0	500	141	218	126	173	219	189	91	134	132	131	98	97	259	395
79.9949	0	510	143	218	128	174	222	188	93	135	132	133	98	97	264	401
80.1178	0	507	145	219	132	178	222	187	94	135	133	133	99	101	268	408
80.2406	0	503	146	220	131	178	223	191	95	135	134	133	98	99	266	407
80.3635	0	495	139	218	124	168	219	186	90	134	131	130	96	95	258	395
80.4864	0	502	142	217	125	171	221	189	91	133	132	131	97	97	263	400
80.6093	0	500	142	219	131	175	220	188	92	134	133	131	98	99	266	408
80.7322	0	495	140	218	128	176	221	191	92	132	132	130	97	96	262	398
80.855	0	487	136	214	122	165	215	184	90	133	127	129	95	95	257	390
80.9779	0	494	137	216	123	166	218	186	90	132	130	128	95	96	260	391
81.1008	0	491	140	216	126	169	219	188	91	131	131	129	97	97	261	398
81.2237	0	480	135	216	123	166	217	187	90	131	129	125	93	93	254	383
81.3466	0	479	132	212	119	162	213	184	88	130	128	124	93	92	251	379
81.4694	0	484	134	213	120	163	214	184	89	129	127	123	93	92	253	381
81.5923	0	483	136	214	125	165	216	185	89	129	129	125	94	93	257	388
81.7152	0	472	131	211	120	163	211	183	90	129	126	121	91	89	247	374
81.8381	0	472	129	210	118	159	211	182	88	129	126	121	90	89	248	374
81.961	1	478	129	210	119	158	212	183	87	128	125	122	92	90	249	376
82.0838	0	476	130	211	123	165	213	184	88	128	127	122	91	90	252	382
82.2067	0	464	125	208	116	157	210	178	88	126	125	118	90	87	243	370
82.3296	0	469	126	208	117	155	210	180	88	127	124	119	89	88	246	372
82.4525	0	475	127	207	121	159	210	180	87	127	125	120	90	89	249	376
82.5754	0	478	133	209	122	164	211	179	88	127	125	120	91	90	252	376
82.6982	0	447	130	207	115	154	206	172	88	125	120	117	90	86	245	369
82.8211	0	457	133	205	115	154	207	172	88	126	121	118	89	86	249	384
82.944	0	465	136	207	116	157	207	172	88	126	120	119	90	86	254	392
83.0669	0	480	137	209	117	160	207	172	88	126	120	119	89	85	253	392
83.1898	0	478	132	206	111	151	202	167	87	123	117	116	88	83	249	389
83.3126	0	473	138	203	110	154	205	168	89	125	116	115	90	82	276	447
83.4355	0	504	147	204	112	159	208	168	89	126	116	117	86	80	292	471
83.5584	0	494	139	207	111	157	208	168	88	125	115	116	84	79	287	480
83.6813	0	488	133	204	109	151	203	165	88	123	113	116	84	78	279	462
83.8042	0	495	135	205	111	155	204	162	88	124	114	117	83	78	280	467
83.927	0	501	137	203	116	157	206	165	87	124	116	117	84	81	277	467
84.0499	0	491	132	204	110	155	204	164	86	122	115	114	82	79	267	444
84.1728	0	487	131	202	108	152	200	163	85	122	114	115	82	79	256	435
84.2957	0	494	131	200	111	155	200	160	85	121	114	116	85	81	254	428
84.4186	0	497	133	202	115	155	201	164	84	121	115	116	86	81	257	428
84.5414	0	486	129	202	108	152	198	163	84	119	114	114	82	78	252	422
84.6643	0	487	130	201	110	154	196	160	83	119	114	114	83	79	250	427
84.7872	0	493	132	200	112	155	197	161	82	119	114	114	85	80	250	423
84.9101	0	501	139	202	114	157	198	162	82	120	115	116	86	82	252	421
85.033	0	492	131	203	108	151	197	157	82	119	112	114	83	80	245	406
85.1558	0	496	132	202	110	153	196	157	82	118	113	115	84	79	255	426
85.2787	0	495	134	203	112	157	199	159	83	120	113	116	86	79	262	442
85.4016	0	499	135	204	116	160	202	165	83	122	115	118	85	81	264	446
85.5245	0	493	132	201	111	158	197	158	83	120	113	115	83	79	251	422
85.6474	0	495	133	203	111	156	198	155	83	119	112	119	85	81	251	413
85.7702	0	500	135	202	113	159	200	156	83	121	112	119	86	84	253	416
85.8931	0	503	138	204	117	163	202	160	84	122	113	121	87	85	256	416
86.016	0	497	134	205	112	158	200	154	83	121	112	118	86	82	247	406
86.1389	0	498	134	203	112	159	200	154	84	122	112	119	86	85	250	410
86.2618	0	503	136	204	113	161	202	158	84	122	114	120	87	86	254	412
86.3846	0	506	138	205	118	162	203	162	84	123	116	121	88	87	256	419
86.5075	0	499	132	205	111	158	201	157	84	121	113	119	87	84	249	403
86.6304	0	500	134	204	113	159	201	160	85	123	115	120	88	87	252	411
86.7533	0	505	135	205	116	160	202	163	85	123	116	122	88	87	257	413
86.8762	0	508	137	207	120	164	205	166	85	124	118	123	89	89	260	421
86.999	0	497	131	206	112	157	203	169	85	122	121	119	89	85	251	408
87.1219	0	501	132	204	117	157	203	173	84	125	123	121	88	86	254	416
87.2448	0	505	133	203	120	157	202	177	84	124	124	121	88	86	257	417
87.3677	0	507	136	205	121	161	204	180	84	125	126	123	89	87	259	425
87.4906	0	496	129	204	112	155	201	176	84	123	123	119	88	84	251	409
87.6134	0	499	131	203	113	154	201	176	85	123	122	120	88	85	256	416
87.7363	0	506	134	204	115	158	202	174	84	123	122	121	89	88	259	417
87.8592	0	508	139	207	116	164	204	173	85	123	118	124	91	90	262	418
87.9821	0	502	133	205	113	156	201	163	85	122	112	122	90	86	251	400
88.105	0	502	134	205	109	159	202	161	86	122	111	124	90	87	253	406
88.2278	0	506	136	205	113	161	202	158	85	124	112	124	90	88	256	407
88.3507	0	505	135	207	114	166	204	157	85	123	111	124	89	88	256	406
88.4736	0	497	128	204	105	154	199	153	86	121	106	121	88	84	247	393
88.5965	0	496	129	203	109	157	199	150	85	121	106	123	89	86	248	398
88.7194	0	501	130	202	109	160	198	150	84	121	107	124	90	87	251	400
88.8422	0	502	129	205	109	162	200	150	84	122	107	122	89	85	250	396
88.9651	0	493	124	201	104	151	195	147	84	119	104	120	87	82	242	386
89.088	0	493	126	202	105	155	196	147	84	120	105	120	89	83	243	392
89.2109	0	497	127	202	106	156	196	146	84	120	106	122	88	85	246	395
89.3338	0	498	127	203	107	159	198	147	84	120	106	121	87	83	245	391
89.4566	0	491	123	201	103	153	194	144	83	119	103	119	86	82	241	386
89.5795	0	492	125	202	103	153	195	144	84	120	104	120	87	82	243	391
89.7024	0	498	127	202	107	154	195	145	84	120	104	121	87	84	246	392
89.8253	0	497	126	203	107	157	197	146	83	119	104	121	87	84	244	389
89.9482	0	492	123	200	104	153	193	143	83	118	104	119	88	81	240	386
90.071	0	492	125	200	105	154	194	144	83	119	104	119	88	83	241	390
90.1939	0	497	125	199	107	152	195	147	83	119	105	121	88	84	246	393
90.3168	0	494	126	203	107	156	195	147	82	120	105	119	86	82	244	387
90.4397	0	492	123	200	104	151	192	144	82	118	104	118	88	81	239	384
90.5626	0	491	125	201	105	151	193	145	82	119	105	120	86	83	242	391
90.6854	0	495	125	199	108	152	195	149	82	119	106	121	88	84	247	394
90.8083	0	494	127	201	108	157	194	147	82	118	106	119	86	83	244	386
90.9312	0	500	129	200	106	154	193	136	84	118	99	121	88	83	242	385
91.0541	0	497	129	200	106	153	195	140	84	118	101	121	88	84	244	390
91.177	0	504	129	201	107	155	194	140	84	120	101	123	89	87	250	394
91.2998	0	499	128	204	107	157	196	137	85	119	100	121	88	83	243	383
91.4227	0	494	125	199	105	152	192	135	83	118	99	120	88	82	239	383
91.5456	0	496	127	200	105	153	193	136	84	119	102	122	89	83	241	387
91.6685	0	499	128	201	108	155	194	141	84	121	102	122	89	85	246	391
91.7914	0	497	127	202	108	155	195	140	84	120	102	121	88	83	242	383
91.9142	0	492	123	201	103	153	192	137	84	119	102	119	88	83	239	384
92.0371	0	492	127	201	106	156	194	138	84	120	102	122	88	84	241	387
92.16	0	499	127	200	110	154	194	142	85	121	104	123	89	86	246	392
92.2829	0	504	131	203	109	158	195	140	86	120	103	123	88	84	242	385
92.4058	0	499	126	201	107	154	194	136	85	119	101	122	89	83	238	381
92.5286	0	501	128	202	108	154	195	141	86	121	103	123	89	85	242	388
92.6515	0	502	129	202	110	156	197	143	86	122	104	125	90	87	247	393
92.7744	0	508	135	202	110	165	200	140	88	123	103	125	90	84	246	397
92.8973	0	511	137	202	107	163	203	132	91	124	99	124	89	83	242	390
93.0202	0	499	138	205	107	167	208	132	93	127	100	127	90	85	245	392
93.143	0	522	141	204	110	167	209	136	92	127	103	128	91	86	247	396
93.2659	0	515	136	208	111	165	209	144	93	127	106	127	90	85	247	393
93.3888	0	497	128	204	107	162	203	143	90	124	107	125	90	85	243	395
93.5117	0	506	130	204	111	162	204	147	91	126	109	126	90	84	249	407
93.6346	0	494	131	205	114	161	204	154	89	126	112	126	90	86	252	416
93.7574	0	498	131	206	113	163	203	156	89	126	113	126	89	85	251	416
93.8803	0	495	123	201	108	155	199	153	89	124	113	122	88	82	245	413
94.0032	0	494	125	201	113	154	199	163	88	125	121	122	87	83	249	421
94.1261	0	497	130	203	114	159	200	162	88	125	120	124	88	84	254	431
94.249	0	481	136	202	112	164	204	156	90	127	115	125	88	83	262	437
94.3718	0	499	128	201	106	158	203	154	91	124	115	121	86	80	257	437
94.4947	0	482	126	203	108	160	203	157	90	125	117	123	87	81	253	434
94.6176	0	495	127	202	113	157	202	160	89	126	117	124	86	83	251	426
94.7405	0	496	128	204	113	161	202	163	90	127	118	123	86	82	247	417
94.8634	0	506	125	198	108	157	200	159	90	125	118	120	85	81	243	406
94.9862	0	513	128	200	112	156	201	162	90	126	120	121	86	82	246	411
95.1091	0	512	131	199	112	156	203	162	90	128	120	123	87	83	251	422
95.232	0	519	135	200	113	163	205	164	91	128	122	122	87	82	253	427
95.3549	0	512	133	200	106	156	202	162	90	126	121	120	86	80	249	427
95.4778	0	516	136	201	111	159	203	164	91	127	122	122	87	82	253	434
95.6006	0	511	136	201	114	160	205	166	91	128	123	124	88	83	255	435
95.7235	0	517	138	205	115	165	206	168	91	129	125	124	89	83	259	441
95.8464	0	507	134	204	109	161	205	165	93	127	123	121	87	80	261	457
95.9693	0	506	136	203	113	163	207	169	92	130	124	123	88	81	275	482
96.0922	0	519	139	204	115	165	209	169	92	130	124	125	88	83	269	473
96.215	0	516	138	206	119	167	208	174	92	129	128	126	89	85	267	457
96.3379	0	497	131	205	113	163	205	173	92	128	128	125	88	84	258	447
96.4608	0	490	131	206	118	163	206	174	91	131	128	127	90	86	259	447
96.5837	0	501	133	206	120	163	206	176	91	130	129	128	91	89	261	447
96.7066	0	507	135	209	123	168	209	178	92	130	130	128	91	88	263	444
96.8294	0	514	131	208	118	164	207	172	92	130	129	126	92	87	257	438
96.9523	0	520	133	209	122	166	209	177	92	130	130	129	92	88	264	443
97.0752	0	519	134	209	125	164	209	179	92	131	131	130	93	89	267	448
97.1981	0	520	137	213	125	168	211	179	93	132	130	130	92	88	266	444
97.321	0	518	132	209	118	165	208	177	93	130	130	129	92	87	261	435
97.4438	0	522	134	210	125	167	210	180	93	132	132	130	92	89	265	441
97.5667	0	519	136	210	125	168	210	183	93	132	132	132	94	92	268	447
97.6896	0	522	137	212	124	171	212	183	93	133	132	131	93	90	266	443
97.8125	0	516	133	211	119	164	212	180	94	132	132	130	93	89	263	439
97.9354	0	528	136	212	125	168	212	183	94	133	134	131	93	91	267	450
98.0582	0	521	136	212	127	171	214	184	94	133	134	132	95	92	271	449
98.1811	0	519	138	215	122	169	215	186	94	133	132	130	93	90	265	441
98.304	0	516	134	212	119	166	213	186	95	132	133	128	93	89	265	441
98.4269	0	523	137	212	127	169	215	186	95	133	134	129	93	91	268	442
98.5498	0	519	138	213	129	172	218	189	94	134	135	130	94	91	270	450
98.6726	0	511	136	214	122	170	217	188	94	133	131	127	93	89	263	441
98.7955	0	510	135	211	120	164	216	188	94	133	132	127	92	90	264	444
98.9184	0	512	137	213	129	167	216	198	94	134	141	134	93	92	270	454
99.0413	0	508	141	214	132	175	218	199	94	134	137	135	94	93	272	450
99.1642	0	505	136	210	121	170	213	183	94	131	126	131	92	90	263	433
99.287	0	507	138	210	120	167	209	184	94	130	128	130	93	91	264	439
99.4099	0	515	138	211	120	168	210	187	91	130	130	129	93	92	267	439
99.5328	0	510	138	212	121	171	212	189	92	130	129	128	91	91	265	436
99.6557	0	503	133	209	118	164	209	183	90	128	127	126	90	88	260	431
99.7786	0	506	136	209	118	164	210	185	91	128	128	127	91	90	261	432
99.9014	0	506	138	211	122	165	210	185	92	128	130	127	92	90	266	434
100.024	0	508	136	211	118	167	211	185	89	127	127	127	90	88	260	427
100.147	0	510	133	208	114	161	206	180	89	125	126	126	90	88	258	430
100.27	0	505	138	208	115	164	206	181	89	126	126	127	91	89	262	435
100.393	0	517	139	208	122	166	207	179	90	127	127	128	92	90	264	435
100.516	0	504	132	209	115	164	206	178	89	125	124	126	91	88	256	426
100.639	0	514	132	208	115	159	205	176	88	124	123	125	91	87	257	434
100.762	0	494	134	208	118	163	204	177	88	125	125	128	92	89	260	442
100.884	0	500	135	210	122	168	206	178	89	126	126	129	92	91	259	432
101.007	0	501	129	207	115	161	202	177	86	124	123	125	90	87	251	414
101.13	0	524	140	205	122	167	202	165	87	124	118	130	93	89	253	409
101.253	0	527	142	210	120	167	206	160	90	126	115	132	94	91	259	420
101.376	0	513	139	212	120	171	208	163	90	127	117	133	94	92	259	413
101.499	0	498	131	208	114	163	203	161	88	124	115	130	94	89	250	403
101.622	0	506	132	208	118	162	204	163	88	125	117	132	95	90	253	409
101.745	0	502	134	210	120	163	205	167	89	125	120	133	95	92	254	409
101.868	0	501	132	210	122	166	205	169	88	125	121	132	94	92	250	397
101.99	0	494	130	208	119	161	202	164	86	125	119	130	94	89	244	394
102.113	0	506	132	208	120	163	204	169	87	125	122	131	94	92	248	397
102.236	0	500	134	210	124	164	205	171	87	126	124	132	95	94	251	402
102.359	0	497	133	209	121	166	206	171	88	125	124	130	95	92	245	388
102.482	0	504	134	207	119	163	202	166	86	125	123	130	95	91	244	383
102.605	0	510	142	209	121	175	206	152	91	127	112	138	97	93	252	391
102.728	0	514	145	212	120	179	213	144	93	129	107	141	101	94	256	398
102.851	0	511	143	214	119	177	214	143	92	128	106	137	100	91	249	383
102.973	0	512	140	211	116	177	213	142	91	128	107	136	99	91	246	380
103.096	0	510	142	213	117	179	214	144	93	130	109	139	100	92	251	390
103.219	0	512	143	214	120	178	216	149	94	130	113	138	101	94	252	395
103.342	0	506	141	214	118	179	215	145	93	129	113	136	100	91	245	380
103.465	0	510	137	211	117	177	214	145	91	128	113	136	98	91	243	378
103.588	0	508	140	213	117	177	215	147	92	129	114	136	99	92	248	390
103.711	0	511	142	212	120	179	216	150	93	131	118	136	100	94	251	395
103.834	0	507	140	213	118	177	214	151	92	130	118	134	97	90	245	382
103.956	0	510	136	211	118	173	214	151	90	129	117	133	98	91	243	382
104.079	0	511	140	211	118	173	214	152	91	130	119	133	97	93	248	392
104.202	0	511	143	212	121	175	215	157	91	130	121	134	97	95	253	395
104.325	0	506	139	212	119	176	214	155	90	128	119	132	97	92	244	382
104.448	0	498	136	211	118	170	213	153	89	128	117	131	96	92	245	382
104.571	0	505	140	212	118	173	214	154	90	128	119	131	97	92	249	391
104.694	0	503	140	213	121	175	216	159	91	130	121	132	97	94	252	393
104.817	0	496	136	212	118	172	214	154	89	127	118	128	96	92	244	379
104.94	0	498	134	210	117	171	212	152	89	127	117	127	95	91	245	382
105.062	0	498	136	210	118	172	212	155	89	127	118	129	95	93	250	385
105.185	0	496	139	211	121	173	214	159	89	128	118	131	96	94	252	389
105.308	0	487	133	210	117	170	213	153	88	126	115	126	94	91	245	375
105.431	0	495	133	209	115	169	211	152	87	126	116	126	95	91	244	375
105.554	0	489	136	210	117	170	211	156	88	125	117	127	95	92	248	382
105.677	0	487	138	211	121	171	213	162	89	126	119	129	96	93	252	389
105.8	0	480	132	210	116	171	210	157	88	124	117	125	93	90	243	371
105.923	0	487	133	208	116	169	209	156	86	124	117	126	94	91	244	376
106.045	0	489	136	210	118	168	210	160	87	124	118	127	94	92	248	382
106.168	0	484	137	211	122	173	212	163	88	125	121	129	95	95	251	386
106.291	0	480	131	211	117	170	209	159	85	123	118	126	94	91	242	371
106.414	0	488	131	208	117	168	209	160	85	124	119	126	94	91	244	376
106.537	0	480	135	210	121	169	210	165	86	124	120	127	94	93	249	382
106.66	0	484	138	210	122	172	211	166	86	125	122	128	95	95	255	384
106.783	0	475	137	211	117	171	208	161	86	124	119	125	94	91	247	378
106.906	0	476	137	208	117	169	209	163	85	123	119	125	94	91	251	384
107.028	0	487	141	209	118	173	209	161	86	124	119	127	95	93	256	391
107.151	0	495	145	211	121	176	210	163	87	125	119	129	96	93	261	401
107.274	0	484	141	211	116	171	209	159	87	125	116	126	95	89	265	428
107.397	0	492	153	208	115	170	212	162	89	126	118	126	94	86	289	474
107.52	0	513	158	210	117	174	215	166	91	129	120	128	94	87	296	507
107.643	0	522	155	215	122	177	217	169	91	129	120	129	92	87	297	524
107.766	0	497	139	210	115	173	213	166	89	126	118	127	89	85	283	502
107.889	0	500	140	210	116	172	213	166	89	126	119	129	89	85	283	505
108.012	0	515	144	212	121	171	213	170	90	127	122	130	91	86	285	516
108.134	11	518	146	213	123	176	215	174	91	128	124	131	92	86	284	510
108.257	0	507	137	211	116	169	212	171	89	127	119	130	91	84	276	498
108.38	0	511	139	211	118	173	212	171	89	127	122	131	91	86	275	502
108.503	0	516	142	211	119	173	213	173	91	128	123	131	90	85	278	511
108.626	0	518	141	212	123	175	214	176	91	128	124	132	91	87	277	504
108.749	0	510	135	210	115	171	211	170	89	126	120	130	91	84	267	472
108.872	0	513	139	211	118	174	211	170	89	127	122	131	92	87	266	463
108.995	0	514	141	213	119	172	212	172	89	128	123	133	93	88	266	465
109.117	0	514	142	212	121	177	212	171	91	128	124	134	92	87	264	457
109.24	0	514	137	211	116	168	209	169	89	127	121	131	93	87	255	434
109.363	0	516	141	211	120	172	211	169	90	127	122	132	95	90	253	429
109.486	0	517	143	213	120	173	211	170	91	129	124	134	95	92	254	426
109.609	0	520	142	213	122	175	212	171	91	129	123	135	94	92	254	423
109.732	0	515	137	210	118	168	209	168	90	128	122	133	96	90	248	411
109.855	0	514	141	212	120	171	211	169	90	128	123	134	96	91	251	414
109.978	0	514	141	212	121	171	212	174	90	130	125	136	97	94	255	414
110.1	0	516	140	213	121	174	212	175	91	130	125	135	97	93	253	409
110.223	0	513	136	211	117	167	209	170	89	130	123	134	97	92	250	400
110.346	0	512	140	211	119	172	210	172	91	129	125	135	96	94	254	407
110.469	0	511	141	212	121	171	213	179	91	131	129	136	98	96	257	411
110.592	0	510	137	211	122	169	212	185	90	129	134	134	96	93	253	402
110.715	0	507	133	208	117	162	208	188	88	130	134	132	96	92	251	397
110.838	0	504	137	208	119	162	210	190	89	129	133	134	96	95	256	406
110.961	0	498	138	209	122	163	210	195	91	130	135	134	98	96	258	411
111.084	0	503	135	209	120	164	209	191	89	129	133	132	97	93	252	399
111.206	0	508	136	207	118	163	206	185	88	128	130	130	97	94	251	398
111.329	0	509	138	209	116	164	207	186	88	129	132	130	96	94	253	401
111.452	0	500	139	210	120	162	208	191	89	129	134	131	97	93	255	405
111.575	0	490	131	208	116	162	205	188	87	129	131	129	95	91	249	390
111.698	0	501	130	206	115	159	203	186	85	128	132	128	95	91	247	392
111.821	0	492	131	206	116	157	204	189	87	127	133	128	96	91	249	395
111.944	0	493	133	206	119	160	205	193	87	127	136	128	95	92	250	399
112.067	0	481	128	205	114	156	202	186	84	127	132	124	92	88	243	382
112.189	0	497	127	203	114	154	201	189	84	126	133	124	93	89	243	383
112.312	0	500	130	203	114	156	203	189	86	126	133	124	93	90	246	390
112.435	0	499	131	205	119	156	203	196	87	127	135	124	93	89	247	393
112.558	0	500	128	203	111	155	198	184	83	126	129	122	91	89	243	378
112.681	0	505	129	204	112	153	201	182	85	126	128	125	91	91	246	386
112.804	0	505	132	206	113	155	201	186	86	126	130	124	92	90	247	390
112.927	0	506	130	205	117	158	196	198	91	135	133	148	93	96	250	396
113.05	0	477	134	200	129	191	245	220	111	152	177	256	95	97	259	393
113.172	0	493	139	205	116	174	208	203	97	139	145	175	97	97	257	387
113.295	0	493	139	206	113	172	210	203	95	137	141	163	97	96	258	389
113.418	0	494	141	206	116	173	212	205	92	134	140	157	96	93	256	387
113.541	0	489	136	205	112	165	204	198	90	136	137	151	93	90	249	378
113.664	0	493	138	204	111	167	207	201	88	132	137	151	94	91	251	388
113.787	0	494	140	205	115	166	208	205	90	132	138	151	94	92	255	392
113.91	0	498	141	205	117	174	210	201	90	131	132	157	97	95	258	387
114.033	0	497	142	206	110	171	212	182	89	130	124	158	98	94	254	378
114.156	0	504	148	207	112	178	213	179	90	131	123	159	99	93	256	386
114.278	0	507	151	210	114	184	219	171	91	133	121	163	102	95	259	390
114.401	0	505	152	212	114	186	219	176	92	133	124	162	102	95	258	390
114.524	0	502	144	211	109	182	217	169	90	132	119	165	101	92	254	383
114.647	0	505	147	211	113	185	219	166	90	134	121	167	101	94	256	389
114.77	0	507	149	214	113	186	221	168	91	135	120	169	102	96	259	393
114.893	0	508	152	216	116	190	223	169	92	136	124	168	102	96	261	391
115.016	0	506	145	211	111	183	220	167	91	134	121	167	101	94	253	383
115.139	0	506	147	212	112	186	221	170	91	134	124	166	102	95	256	391
115.261	0	508	148	213	115	185	221	173	92	134	126	166	101	97	259	398
115.384	0	510	149	214	116	187	222	177	93	135	128	164	101	96	259	397
115.507	0	501	143	212	109	179	219	173	90	133	126	161	99	94	254	388
115.63	0	506	146	211	114	183	219	175	91	134	128	162	99	95	256	396
115.753	0	509	148	213	118	184	221	179	91	135	129	162	100	97	259	403
115.876	0	503	148	215	115	186	222	179	92	135	129	162	99	96	259	399
115.999	0	500	143	211	108	177	220	176	91	134	126	159	99	94	254	393
116.122	0	501	144	211	111	177	218	183	90	133	131	158	98	95	257	404
116.244	0	501	146	212	115	178	218	186	91	133	133	158	99	96	261	409
116.367	0	498	146	213	116	183	219	189	91	133	135	156	97	94	260	405
116.49	0	495	139	209	109	174	214	185	88	131	131	152	95	93	255	403
116.613	0	497	142	209	110	175	216	189	89	131	134	151	96	91	256	412
116.736	0	500	143	209	115	175	216	194	90	131	134	153	98	95	261	415
116.859	0	502	144	211	113	181	217	191	89	132	134	152	95	93	260	412
116.982	0	496	139	207	110	175	214	187	89	131	131	149	94	91	256	409
117.105	0	513	147	209	113	178	215	187	89	131	131	147	95	92	258	419
117.228	0	517	149	209	114	175	217	193	89	132	132	147	97	93	261	424
117.35	0	515	150	210	116	182	215	192	89	131	133	149	95	93	262	420
117.473	0	510	143	209	111	175	213	183	89	131	129	147	96	92	259	419
117.596	0	509	145	211	111	175	216	187	90	131	131	149	96	93	261	430
117.719	0	514	148	213	116	180	218	189	92	133	133	151	98	93	265	433
117.842	0	513	147	213	116	187	222	188	92	135	132	151	96	92	268	431
117.965	0	512	142	211	111	178	221	185	92	134	129	148	97	91	263	431
118.088	0	514	145	212	115	179	222	191	91	134	131	149	97	93	268	436
118.211	0	517	150	212	117	183	223	189	94	135	131	150	98	94	270	441
118.333	0	519	151	213	119	188	226	189	95	136	133	148	96	93	269	439
118.456	0	533	149	213	114	183	223	184	93	135	130	148	96	92	264	437
118.579	0	538	152	214	114	186	226	183	94	136	131	150	96	93	270	444
118.702	0	540	155	215	122	190	226	183	95	137	131	152	97	95	273	447
118.825	0	544	155	216	119	192	226	179	95	136	129	148	97	93	269	442
118.948	0	542	149	214	113	186	224	176	92	135	127	147	98	92	268	440
119.071	0	538	151	213	117	188	223	177	93	135	129	150	97	92	270	445
119.194	0	537	152	214	119	187	224	181	94	136	131	150	98	94	273	451
119.316	0	542	150	217	118	188	222	181	94	135	131	148	95	92	271	441
119.439	0	538	146	212	114	179	218	178	91	134	129	147	94	91	266	442
119.562	0	538	148	212	115	179	218	183	91	134	131	147	97	92	268	448
119.685	0	538	150	213	120	183	221	184	93	136	132	148	98	94	272	454
119.808	0	539	147	213	117	183	221	185	92	134	132	146	94	91	267	445
119.931	0	544	146	210	115	175	216	182	89	134	132	146	95	91	262	440
120.054	0	541	148	212	114	177	219	184	92	134	135	149	97	91	263	450
120.177	0	542	150	213	123	179	219	187	92	135	139	153	98	93	266	459
120.3	0	545	149	214	117	180	218	188	91	134	135	152	94	92	267	444
120.422	0	537	146	213	113	181	221	178	92	135	130	155	98	94	267	447
120.545	0	537	150	216	117	188	227	176	94	137	131	156	100	96	270	458
120.668	0	538	152	216	122	190	226	183	94	139	134	157	101	98	275	467
120.791	0	535	150	218	117	186	228	185	95	137	133	153	98	96	272	464
120.914	0	541	148	215	118	184	226	183	93	137	134	153	100	96	271	467
121.037	0	540	152	217	121	190	228	186	94	139	136	155	99	97	274	474
121.16	0	544	154	218	126	190	227	193	94	138	140	156	100	98	275	474
121.283	0	536	151	217	119	186	224	189	92	139	138	153	97	96	270	459
121.405	0	544	152	217	118	184	226	185	92	138	137	154	97	96	266	451
121.528	0	545	153	218	120	184	225	192	92	138	141	159	100	98	267	457
121.651	0	543	156	218	128	186	223	193	91	139	146	161	100	100	269	460
121.774	0	541	151	218	118	184	220	190	89	139	142	159	96	97	263	442
121.897	0	535	148	215	118	182	220	191	91	137	142	157	99	97	264	452
122.02	0	530	152	216	123	186	224	192	93	138	142	155	99	97	268	460
122.143	0	537	155	220	126	192	229	191	96	141	141	152	100	97	274	472
122.266	0	525	149	219	118	189	231	189	96	138	136	148	97	95	269	456
122.388	0	531	150	217	119	194	233	178	97	140	130	149	100	96	271	458
122.511	0	536	155	220	121	199	236	176	99	142	130	151	102	98	274	458
122.634	0	533	155	221	127	197	238	186	100	143	137	154	103	100	275	458
122.757	0	526	150	220	122	196	236	184	98	141	136	152	99	98	266	436
122.88	0	522	148	219	121	190	235	183	97	142	135	152	100	98	263	435
123.003	0	538	153	220	124	196	236	184	98	142	138	154	102	100	268	440
123.126	0	540	159	220	129	200	238	186	99	143	138	156	102	102	274	449
123.249	0	526	150	221	122	191	232	189	95	144	137	155	100	101	271	438
123.372	0	526	150	217	120	192	235	181	98	141	132	156	103	102	276	453
123.494	0	537	155	219	124	196	238	181	100	142	132	157	103	103	277	452
123.617	0	538	159	222	129	195	240	186	100	144	135	159	105	106	281	456
123.74	0	525	153	221	126	195	239	188	100	143	135	157	101	103	272	433
123.863	0	521	150	219	122	191	236	186	98	143	134	158	103	102	269	438
123.986	0	528	154	220	129	195	237	189	99	143	137	159	104	104	272	442
124.109	0	527	155	221	133	195	238	195	100	143	141	160	103	107	276	449
124.232	0	519	153	221	127	191	235	196	97	144	140	156	100	102	268	427
124.355	0	520	150	220	125	191	234	190	97	142	138	155	102	102	266	434
124.477	0	521	154	220	130	194	236	195	97	142	140	156	101	103	271	440
124.6	0	522	155	221	133	197	236	201	99	143	143	157	102	105	275	450
124.723	0	514	152	223	125	194	233	198	95	144	141	155	99	102	267	427
124.846	0	517	149	220	123	188	232	196	94	142	139	154	100	101	265	433
124.969	0	520	155	221	127	193	233	196	96	141	141	155	101	103	271	440
125.092	0	521	155	220	133	198	235	197	98	142	143	156	102	106	277	449
125.215	0	515	154	222	127	196	233	197	96	141	140	154	98	103	269	426
125.338	0	518	150	219	124	190	231	196	95	141	140	154	100	102	267	433
125.46	0	519	155	221	128	194	233	198	96	141	142	155	101	105	271	438
125.583	0	524	156	220	136	197	234	202	96	140	145	157	101	107	275	447
125.706	0	513	153	223	130	194	231	204	94	142	145	154	99	103	266	425
125.829	0	522	147	219	128	185	229	206	92	140	148	155	101	102	261	429
125.952	0	530	151	220	132	189	231	211	95	140	150	158	100	105	268	441
126.075	0	532	152	220	138	196	230	209	94	141	150	158	101	109	270	453
126.198	0	524	150	223	132	191	228	210	92	141	148	155	98	105	263	433
126.321	0	535	145	220	129	188	225	207	90	140	147	154	100	106	260	437
126.444	0	540	149	220	132	189	229	211	92	139	149	155	101	107	265	448
126.566	0	552	150	220	137	191	228	219	94	140	151	157	101	109	268	456
126.689	0	537	147	222	133	192	227	212	90	140	148	153	98	104	259	433
126.812	0	548	144	219	130	184	224	210	89	139	147	152	99	105	259	436
126.935	0	553	147	219	132	187	225	213	91	138	149	152	100	107	262	448
127.058	0	569	150	220	137	187	226	219	91	139	150	154	101	108	267	456
127.181	0	554	145	219	132	189	223	212	89	138	147	150	99	103	256	436
127.304	0	575	143	218	132	183	222	210	87	138	147	150	99	105	258	443
127.427	0	589	147	218	134	183	221	213	88	139	148	150	99	106	261	458
127.549	0	603	149	220	138	187	224	219	89	136	151	151	99	109	265	466
127.672	0	581	144	218	133	183	221	214	87	137	147	147	97	104	257	444
127.795	0	605	144	217	132	181	218	213	87	136	146	147	98	106	258	450
127.918	0	619	147	217	133	184	219	215	87	136	148	148	99	106	264	458
128.041	0	586	155	218	141	188	224	219	91	135	146	149	101	111	273	451
128.164	0	481	154	218	132	187	222	207	87	137	139	145	100	106	272	404
128.287	0	453	160	219	130	185	221	204	89	135	138	146	101	106	283	423
128.41	0	468	166	219	130	189	224	202	91	135	139	148	100	107	289	437
128.532	0	482	175	221	136	203	226	195	92	136	136	149	102	109	294	448
128.655	0	492	171	221	127	192	228	186	93	136	131	147	102	104	288	440
128.778	0	507	174	223	130	198	228	184	92	137	132	151	102	107	294	456
128.901	0	503	176	222	133	198	230	189	93	139	135	152	103	107	300	467
129.024	0	503	174	226	134	199	231	197	95	139	138	152	103	108	297	470
129.147	0	505	163	222	125	189	226	196	92	138	136	150	99	104	291	457
129.27	0	497	170	220	128	192	228	198	91	139	138	150	102	104	301	485
129.393	0	539	183	220	129	195	232	202	95	140	139	147	102	101	347	550
129.516	0	531	174	224	127	196	236	203	95	139	138	148	99	96	351	568
129.638	0	528	163	220	122	189	231	196	94	138	134	147	96	95	339	588
129.761	0	530	166	221	124	193	233	198	94	138	135	150	97	95	339	601
129.884	0	533	169	222	128	194	234	199	96	139	136	153	97	97	339	607
130.007	0	524	164	222	125	196	231	198	94	141	135	151	94	94	330	582
130.13	0	522	160	218	123	190	226	195	92	138	134	153	95	96	304	538
130.253	0	529	165	219	125	189	227	195	91	139	134	154	97	100	291	513
130.376	0	529	166	219	132	189	225	203	92	138	139	155	98	101	295	514
130.499	0	516	162	219	124	194	225	194	94	138	134	151	97	99	288	495
130.621	0	516	166	217	121	190	228	188	96	138	132	151	100	97	290	502
130.744	0	533	176	218	121	194	232	189	98	140	133	151	100	99	299	522
130.867	0	546	189	221	126	201	235	189	100	142	134	152	100	100	301	519
130.99	0	547	185	220	119	194	234	188	100	141	130	150	97	97	289	496
131.113	0	554	183	219	117	192	234	186	101	142	132	151	100	97	291	500
131.236	0	553	185	220	119	198	235	186	101	144	133	153	100	100	296	509
131.359	0	552	183	222	124	205	237	188	103	144	134	154	102	100	296	508
131.482	0	537	172	217	116	194	234	184	104	143	130	153	99	97	289	492
131.604	0	548	171	216	114	195	235	185	105	145	132	156	100	99	288	486
131.727	0	551	169	219	119	197	237	187	104	145	134	158	102	101	287	488
131.85	0	535	165	218	128	194	233	208	101	146	146	158	101	102	291	503
131.973	0	514	153	212	119	188	226	205	99	145	148	153	99	97	278	483
132.096	0	511	153	212	120	186	227	210	97	146	148	155	101	99	279	486
132.219	0	515	155	213	124	185	225	214	96	146	150	156	100	100	282	491
132.342	0	524	158	213	127	187	227	218	98	145	150	156	100	102	283	495
132.465	0	513	148	210	121	183	221	209	97	144	148	154	98	98	274	479
132.588	0	525	151	210	121	184	221	212	96	144	149	154	99	99	277	482
132.71	0	514	159	211	122	186	221	213	94	145	149	152	100	100	281	489
132.833	0	532	165	213	127	188	227	218	99	143	150	152	101	101	288	489
132.956	0	528	157	213	121	188	222	207	98	142	143	152	101	101	280	474
133.079	0	524	157	214	121	189	227	202	99	142	140	156	103	105	287	480
133.202	0	508	155	215	121	190	229	205	99	143	140	156	103	104	291	487
133.325	0	518	156	216	127	193	233	211	100	144	143	155	104	102	294	495
133.448	0	513	157	216	122	197	232	197	100	142	137	153	103	100	285	478
133.571	0	519	158	218	122	197	237	193	101	145	136	160	104	102	290	485
133.693	0	516	159	219	121	194	238	198	99	146	139	159	104	102	292	492
133.816	0	517	160	220	127	200	237	207	102	146	141	157	104	100	295	505
133.939	0	518	152	218	118	198	241	193	107	143	133	157	101	96	287	489
134.062	0	504	153	215	119	197	235	197	104	141	137	168	103	98	290	498
134.185	0	511	154	218	120	206	230	188	104	138	132	177	106	96	297	508
134.308	0	517	157	221	118	206	233	181	110	138	127	168	110	94	301	514
134.431	0	505	150	220	115	200	232	182	108	138	130	163	110	92	290	496
134.554	0	522	152	220	119	198	233	195	103	140	141	161	109	94	287	493
134.676	0	530	154	217	129	192	233	214	97	143	152	148	105	96	287	500
134.799	0	542	157	219	129	193	236	221	99	145	152	148	103	99	290	501
134.922	0	526	152	219	124	193	239	211	99	144	148	145	100	98	284	487
135.045	0	530	154	219	128	191	243	216	99	146	150	144	101	99	286	497
135.168	0	535	157	221	127	196	244	213	100	146	146	147	101	102	291	496
135.291	0	540	161	223	132	199	245	216	100	146	146	148	102	104	293	500
135.414	0	532	158	223	128	199	240	207	99	144	143	147	100	102	288	487
135.537	0	542	162	222	127	200	239	205	99	146	142	149	101	104	292	496
135.66	0	547	165	225	129	199	236	205	96	147	142	151	104	105	294	499
135.782	0	543	168	226	130	202	238	207	98	146	143	151	103	105	297	504
135.905	0	537	159	224	128	197	233	204	97	146	142	149	103	102	288	494
136.028	0	545	163	223	127	195	234	205	98	144	143	151	102	103	294	503
136.151	0	560	164	224	129	198	234	205	96	146	143	152	103	106	296	503
136.274	0	565	168	226	132	201	238	208	99	144	142	153	104	107	298	508
136.397	0	552	162	225	128	197	238	201	100	143	140	150	103	104	290	493
136.52	0	557	165	225	129	198	239	205	100	143	141	152	103	106	294	502
136.643	0	547	166	225	131	202	241	201	99	144	140	153	103	107	298	504
136.765	0	562	168	228	135	204	241	206	99	144	143	153	104	108	300	505
136.888	0	552	160	225	129	196	237	202	98	144	140	150	103	104	288	491
137.011	0	554	164	225	129	197	237	206	98	144	142	152	102	106	294	500
137.134	0	561	165	226	129	197	235	205	96	145	140	151	102	106	295	500
137.257	0	561	167	227	131	200	237	206	97	145	141	152	102	107	297	502
137.38	0	552	159	224	127	195	233	202	96	144	138	148	102	103	287	486
137.503	0	558	161	224	127	195	234	203	97	143	140	149	101	104	290	495
137.626	0	542	162	224	127	193	232	202	95	145	139	148	101	105	293	497
137.748	0	543	163	226	129	196	235	205	95	143	140	146	101	103	293	497
137.871	0	537	154	221	124	187	229	200	94	142	136	142	98	100	283	481
137.994	0	540	156	221	124	188	228	200	92	142	137	142	100	99	283	484
138.117	0	547	157	220	124	185	227	200	91	141	138	142	98	97	285	489
138.24	0	545	158	222	126	188	226	202	90	140	138	141	98	97	286	487
138.363	0	536	150	216	120	179	222	195	91	138	135	136	95	94	277	476
138.486	0	537	152	216	121	178	218	196	90	138	135	137	96	94	277	482
138.609	0	542	153	216	120	179	218	195	88	138	135	137	95	94	280	484
138.732	0	544	154	217	122	183	221	197	90	136	135	138	96	93	279	482
138.854	0	532	147	213	119	175	215	192	87	135	132	134	93	91	273	471
138.977	0	535	151	214	117	176	215	191	88	136	131	135	93	92	275	478
139.1	0	547	154	213	118	178	215	188	87	135	129	139	95	94	280	479
139.223	0	557	166	218	123	210	223	160	96	135	114	167	99	98	285	476
139.346	0	547	169	220	107	218	224	90	103	134	90	186	101	92	273	443
139.469	0	541	169	224	106	205	226	94	98	133	90	168	104	92	270	448
139.592	0	546	166	225	107	196	225	106	88	135	94	154	104	91	270	452
139.715	0	560	164	226	109	188	230	126	88	136	99	144	105	90	271	460
139.837	0	542	155	220	114	189	225	137	90	134	102	137	102	87	266	447
139.96	0	541	160	221	111	192	228	130	95	134	102	142	103	89	266	453
140.083	0	542	159	222	111	190	231	132	93	134	103	140	102	90	268	455
140.206	0	558	164	224	113	194	233	135	91	136	105	141	104	92	272	463
140.329	0	546	157	222	112	192	234	136	92	136	106	137	101	90	263	450
140.452	0	537	157	220	112	187	230	138	90	136	109	136	102	90	264	457
140.575	0	551	159	220	112	186	230	139	89	139	110	135	102	90	267	462
140.698	0	570	162	221	113	186	229	144	88	139	115	136	103	92	271	469
140.82	0	552	157	222	116	186	229	148	89	139	117	135	102	92	267	462
140.943	0	555	155	219	115	182	226	147	88	139	117	135	102	92	266	464
141.066	0	553	158	220	114	181	226	147	88	139	118	136	100	93	269	466
141.189	0	566	159	221	117	181	227	152	89	138	120	135	102	95	273	476
141.312	0	562	159	222	118	182	226	154	89	140	121	135	102	93	269	469
141.435	0	550	155	218	114	177	223	151	89	138	120	133	99	92	266	466
141.558	0	555	158	219	116	179	223	152	89	139	121	135	99	93	270	468
141.681	0	574	159	220	117	177	224	155	87	140	123	136	100	95	273	477
141.804	0	567	159	222	118	177	224	158	89	140	124	135	100	94	272	471
141.926	0	553	154	218	114	173	220	153	88	137	121	132	98	92	266	464
142.049	0	557	156	217	116	173	220	155	87	138	121	134	98	93	268	465
142.172	0	572	158	219	115	175	221	156	87	140	122	134	99	94	272	474
142.295	0	568	159	221	117	176	222	158	89	139	124	134	99	94	271	471
142.418	0	553	152	218	115	172	218	154	88	137	121	131	97	92	264	462
142.541	0	558	153	217	114	171	219	155	87	138	122	132	97	93	268	465
142.664	0	570	155	218	117	170	218	156	86	138	121	132	98	94	271	470
142.787	0	561	158	220	118	177	222	156	90	137	121	134	99	94	272	470
142.909	0	549	150	215	113	169	215	152	87	137	118	130	97	91	265	458
143.032	0	565	162	216	115	172	215	150	86	138	118	131	97	92	267	462
143.155	0	573	161	219	115	172	218	154	87	137	121	132	97	93	270	467
143.278	0	552	161	221	118	173	217	162	86	138	125	133	99	94	274	475
143.401	0	552	152	217	115	173	215	161	86	137	124	132	97	91	265	462
143.524	0	549	154	217	116	170	216	161	86	137	125	133	97	92	268	463
143.647	0	562	155	217	118	170	217	167	86	137	127	133	96	92	270	471
143.77	1	560	158	219	123	174	220	174	88	136	132	135	98	94	273	478
143.892	0	542	152	218	120	173	220	177	88	137	134	133	97	91	266	463
144.015	0	546	153	217	122	171	220	180	87	139	136	133	98	91	267	467
144.138	0	558	155	218	125	171	222	184	87	139	138	136	97	92	269	469
144.261	0	549	158	220	128	174	224	191	90	140	143	137	98	93	273	477
144.384	0	542	154	219	123	174	222	192	88	141	143	134	98	92	267	466
144.507	0	547	153	217	123	169	220	192	87	141	142	135	97	92	267	463
144.63	0	551	156	219	126	168	220	196	86	141	145	135	96	92	270	471
144.753	0	548	157	219	131	175	220	201	87	142	147	138	98	93	273	477
144.876	0	537	153	220	125	172	220	202	88	141	147	135	97	91	265	463
144.998	0	543	152	218	124	165	217	202	86	140	146	136	97	92	264	459
145.121	0	547	153	217	126	167	218	205	86	140	146	137	97	92	267	466
145.244	0	547	156	218	128	168	218	207	87	141	149	138	97	94	270	470
145.367	0	535	151	217	125	170	216	204	88	139	146	136	96	92	263	459
145.49	0	537	149	214	122	165	213	200	85	139	145	136	96	91	261	454
145.613	0	543	152	216	123	166	214	202	85	139	146	136	96	92	264	459
145.736	0	542	153	217	129	167	214	209	87	139	148	136	97	94	266	461
145.859	0	531	148	215	123	167	211	203	87	137	145	135	96	90	258	447
145.981	0	538	147	213	120	165	210	199	84	136	142	134	96	90	256	444
146.104	0	541	148	213	123	165	210	201	84	136	144	136	94	91	258	448
146.227	0	541	150	213	128	164	211	207	87	136	145	136	95	92	262	453
146.35	0	527	145	212	123	166	207	202	85	135	142	134	95	89	255	440
146.473	0	530	143	210	121	160	206	197	83	135	141	132	95	88	253	439
146.596	0	536	146	211	123	161	207	201	83	133	141	134	94	90	256	443
146.719	0	535	147	210	126	162	208	205	86	134	144	135	96	92	259	446
146.842	0	521	143	210	120	164	205	200	84	134	141	133	94	89	251	435
146.964	0	524	143	209	121	159	203	198	81	132	140	134	94	88	252	434
147.087	0	527	144	210	122	159	204	202	83	132	141	134	94	90	255	436
147.21	0	525	147	209	126	162	208	205	86	131	142	134	94	91	258	442
147.333	0	515	143	210	122	162	204	201	84	133	140	133	94	89	251	429
147.456	0	520	143	208	121	159	202	199	83	131	138	133	94	90	251	429
147.579	0	534	151	209	123	169	207	191	85	129	133	137	95	94	260	432
147.702	0	546	159	214	126	178	211	181	88	131	129	140	98	97	266	442
147.825	0	530	154	216	121	173	213	180	90	130	126	138	98	95	259	430
147.948	0	534	155	215	120	170	210	174	88	130	126	139	98	96	260	429
148.07	0	538	154	216	120	172	211	176	88	131	127	140	98	96	262	431
148.193	0	534	156	216	125	173	213	180	90	131	130	140	100	98	268	438
148.316	0	524	154	214	125	171	209	184	88	130	132	139	98	96	262	422
148.439	0	528	155	215	120	170	211	176	89	130	128	139	100	96	264	423
148.562	0	535	158	215	123	176	212	175	89	131	127	140	100	98	265	425
148.685	0	550	167	217	125	179	215	172	91	133	128	142	100	100	269	430
148.808	0	535	159	218	122	179	216	169	91	133	126	139	99	96	259	413
148.931	0	537	157	215	120	177	215	167	90	133	126	141	99	96	261	418
149.053	0	544	158	216	122	175	215	171	90	132	126	141	98	97	263	420
149.176	0	547	162	219	124	175	217	175	92	133	130	144	100	99	267	425
149.299	0	530	155	217	119	176	216	171	92	131	127	139	98	96	259	410
149.422	0	534	154	215	118	174	215	168	91	132	125	140	99	96	258	416
149.545	0	541	155	216	119	175	215	169	90	132	126	141	98	97	261	420
149.668	0	543	159	217	124	175	217	175	92	134	129	142	99	98	266	425
149.791	0	529	154	216	118	175	216	172	92	132	128	140	98	95	258	409
149.914	0	533	152	213	117	172	213	168	89	131	127	140	97	96	258	414
150.036	0	538	156	214	120	175	214	169	90	132	128	140	98	97	262	419
150.159	0	557	164	213	122	182	218	165	93	134	126	144	100	99	269	425
150.282	0	546	162	218	120	181	221	159	95	134	121	143	100	97	262	411
150.405	0	548	157	215	116	180	220	153	95	135	117	145	99	96	259	414
150.528	0	555	160	217	117	181	221	153	95	135	118	146	100	97	264	413
150.651	0	547	161	217	118	182	222	156	96	137	120	149	101	98	269	424
150.774	0	546	161	219	120	184	223	157	97	137	119	148	101	97	264	411
150.897	0	542	155	215	114	182	220	152	95	136	116	146	101	95	260	413
151.02	0	550	159	215	116	184	221	152	95	136	117	148	101	97	263	418
151.142	0	555	162	217	118	183	223	154	97	138	118	150	103	98	268	423
151.265	0	556	163	218	119	186	225	156	98	138	120	149	103	99	265	418
151.388	0	544	157	216	114	183	222	149	96	136	117	146	101	95	258	406
151.511	0	552	159	217	117	184	223	152	96	138	118	147	102	97	263	414
151.634	0	549	161	217	116	185	222	155	96	139	121	149	103	99	267	420
151.757	0	556	163	221	120	186	225	159	97	138	122	149	103	98	268	419
151.88	0	540	154	217	115	181	222	155	95	137	120	147	102	96	259	410
152.003	0	544	156	217	117	182	222	157	95	137	120	147	102	97	264	416
152.125	0	542	158	218	118	182	223	159	96	138	122	148	102	99	266	421
152.248	0	551	160	219	124	184	224	166	97	139	125	149	104	99	270	421
152.371	0	533	153	218	118	182	220	163	93	138	124	144	102	98	259	411
152.494	0	542	154	216	119	178	220	164	93	136	125	145	103	98	262	418
152.617	0	538	156	217	122	179	221	169	95	136	127	145	102	98	266	421
152.74	0	548	158	218	125	180	220	173	94	137	129	147	103	101	270	425
152.863	0	531	155	219	123	181	219	171	93	137	128	144	102	99	264	417
152.986	0	537	152	216	120	177	217	168	93	135	127	144	101	98	263	418
153.108	0	535	156	217	121	179	219	171	94	136	128	144	102	99	266	423
153.231	0	546	160	218	124	179	218	173	94	137	128	146	102	101	270	426
153.354	0	543	157	220	124	184	220	173	94	137	129	145	103	99	267	421
153.477	0	536	151	216	119	177	218	169	92	135	127	142	102	99	263	420
153.6	0	536	156	217	122	180	218	173	93	136	128	143	102	99	265	424
153.723	0	546	158	218	125	179	218	175	93	137	129	145	102	101	270	424
153.846	0	544	159	220	126	182	219	177	92	137	129	145	102	100	270	426
153.969	0	536	152	216	119	176	217	171	93	134	127	141	100	97	262	417
154.092	0	535	156	216	122	178	216	173	93	135	128	144	102	98	264	422
154.214	0	541	157	217	123	179	217	174	93	135	129	143	101	100	266	424
154.337	0	546	159	220	128	181	218	177	92	135	130	143	102	99	269	427
154.46	0	535	151	215	119	174	215	172	92	134	126	139	99	97	259	413
154.583	0	539	154	216	120	177	214	170	91	134	127	140	100	98	262	419
154.706	0	543	156	216	121	176	215	171	90	136	127	140	100	98	262	420
154.829	0	549	158	218	126	179	216	175	91	135	129	141	100	98	266	425
154.952	0	536	151	216	116	175	212	171	90	135	125	136	99	95	257	413
155.075	0	537	151	214	119	176	211	168	89	133	125	136	98	96	258	416
155.197	0	542	152	213	120	173	211	170	88	134	126	137	97	96	260	415
155.32	0	546	155	215	122	175	213	172	89	133	127	138	99	96	263	423
155.443	0	534	149	215	119	174	211	171	89	132	125	135	98	94	256	410
155.566	0	535	148	212	118	172	208	166	88	132	124	135	96	93	255	411
155.689	0	541	151	212	117	172	211	166	88	132	123	135	97	94	257	411
155.812	0	553	153	212	119	174	211	168	87	131	124	136	97	95	263	424
155.935	0	541	152	215	119	173	212	170	88	131	123	135	96	94	258	417
156.058	0	536	148	211	116	171	207	163	88	131	120	134	96	93	254	410
156.18	0	538	151	212	116	174	209	160	89	130	117	139	97	94	259	409
156.303	0	549	153	213	117	176	211	157	90	131	117	141	98	96	262	415
156.426	0	546	154	215	119	178	212	160	90	132	117	140	98	94	260	411
156.549	0	537	148	212	115	172	208	155	89	131	114	136	97	92	255	404
156.672	0	537	150	212	115	173	210	155	89	130	114	137	97	93	256	404
156.795	0	551	151	211	116	174	209	157	88	131	116	138	96	94	258	408
156.918	0	541	152	214	118	173	210	162	89	131	118	136	97	94	257	411
157.041	0	531	144	210	112	170	205	157	87	129	116	134	94	91	250	402
157.164	0	534	147	211	114	171	207	158	87	128	116	135	95	91	252	402
157.286	0	544	148	211	116	169	206	159	87	128	116	134	96	92	254	408
157.409	0	540	149	213	119	171	208	162	88	128	118	136	96	92	256	410
157.532	0	521	142	209	113	169	202	156	86	127	115	130	93	90	246	397
157.655	0	532	146	208	115	167	204	155	86	126	113	131	94	90	250	399
157.778	0	544	148	209	114	168	203	155	86	127	113	132	95	91	251	404
157.901	0	539	149	211	118	169	205	160	86	127	115	132	93	92	253	404
158.024	0	522	141	207	113	164	201	154	84	125	112	128	90	88	245	391
158.147	0	523	141	207	111	161	199	152	83	125	112	127	93	88	246	392
158.269	0	532	142	207	112	163	200	154	83	124	112	129	92	88	247	397
158.392	0	532	146	208	116	165	202	159	84	124	114	129	92	89	250	399
158.515	0	516	140	206	112	160	197	153	82	123	111	126	91	87	242	384
158.638	0	516	140	204	110	158	196	151	82	121	110	125	91	87	243	388
158.761	0	523	140	204	111	161	197	153	82	121	112	126	89	87	245	393
158.884	0	528	143	204	116	159	198	158	82	122	114	127	91	88	250	396
159.007	0	520	140	204	112	161	196	153	82	122	112	125	89	86	242	385
159.13	0	513	138	203	110	157	194	152	80	120	110	124	89	86	242	387
159.252	0	519	140	203	111	158	193	153	81	120	112	125	90	87	244	391
159.375	0	525	142	204	116	155	194	158	82	121	113	126	90	87	249	399
159.498	0	521	140	205	113	160	195	156	82	120	113	124	88	86	244	386
159.621	0	510	138	201	111	155	192	154	79	119	111	123	88	86	241	388
159.744	0	519	139	201	114	155	192	157	80	119	113	124	89	85	244	391
159.867	0	519	142	201	116	154	193	160	81	121	115	126	88	87	248	398
159.99	0	524	143	202	116	159	194	158	81	119	114	125	89	86	246	389
160.113	0	520	139	201	112	154	192	154	79	119	112	123	88	86	243	388
160.236	0	523	142	202	113	157	193	155	80	120	112	124	88	86	245	395
160.358	0	523	143	202	115	156	193	160	80	120	115	125	89	87	248	400
160.481	0	529	144	202	117	159	194	160	81	120	115	125	88	87	246	392
160.604	0	522	140	201	113	154	192	156	79	118	112	122	88	85	241	388
160.727	0	523	141	202	111	155	191	156	80	118	112	123	88	85	243	392
160.85	0	525	143	202	115	156	192	160	80	120	114	125	88	87	247	397
160.973	0	526	143	203	118	158	193	162	81	120	115	124	89	87	246	392
161.096	0	523	138	200	111	154	191	152	79	118	111	122	88	85	239	385
161.219	0	523	141	201	112	157	192	153	80	119	110	124	88	85	242	389
161.341	0	526	144	202	115	155	193	157	80	120	112	125	88	87	246	395
161.464	0	523	144	204	116	158	195	156	81	122	111	126	90	88	249	392
161.587	0	530	141	201	111	157	192	148	81	118	104	123	89	86	241	380
161.71	0	526	142	202	110	160	193	145	82	119	103	126	90	86	244	386
161.833	0	524	144	203	108	163	195	142	85	121	100	129	91	87	248	389
161.956	0	525	147	203	111	165	198	142	85	122	102	131	92	88	251	389
162.079	0	527	143	203	110	160	196	138	84	120	100	127	92	85	243	377
162.202	0	526	144	203	108	161	196	139	85	120	100	129	92	85	246	383
162.324	0	519	146	205	110	162	196	141	85	121	100	132	93	87	249	389
162.447	0	527	149	204	112	167	200	145	86	123	102	134	95	88	252	390
162.57	0	529	146	205	108	166	199	138	85	121	100	131	93	86	244	382
162.693	0	528	146	205	108	163	198	138	85	122	101	131	93	86	246	381
162.816	0	522	147	205	109	164	198	142	85	123	103	132	93	88	249	387
162.939	0	527	150	206	113	165	200	147	85	124	105	134	95	90	254	390
163.062	0	526	145	207	111	165	200	142	85	122	103	132	93	86	246	382
163.185	0	525	146	204	109	164	198	140	85	122	102	131	93	87	246	379
163.308	0	528	147	205	111	164	198	143	86	124	103	133	94	89	248	387
163.43	0	529	151	206	112	167	202	142	87	125	102	139	94	92	258	389
163.553	0	531	148	209	111	172	205	137	89	125	99	140	95	89	251	379
163.676	0	526	146	206	107	172	206	132	91	126	95	142	95	89	248	377
163.799	0	534	149	208	107	175	208	133	91	126	96	144	96	90	249	377
163.922	0	538	153	208	110	177	212	133	92	129	97	146	97	93	254	382
164.045	0	537	151	210	111	181	215	132	94	129	95	143	96	89	247	373
164.168	0	533	148	208	107	178	214	128	94	129	92	142	95	89	245	372
164.291	0	541	149	209	109	179	216	129	95	129	94	145	97	90	246	371
164.413	0	541	153	210	111	183	219	132	95	131	96	147	97	92	251	378
164.536	0	537	153	211	112	184	220	133	96	130	96	146	97	91	246	374
164.659	0	533	148	208	109	179	216	130	95	129	94	144	96	89	241	371
164.782	0	544	150	210	110	180	217	132	93	129	96	145	97	90	244	370
164.905	0	543	152	211	112	182	217	135	93	131	98	145	97	91	247	378
165.028	0	540	152	212	113	183	218	136	93	129	100	144	99	91	246	376
165.151	0	534	146	208	111	176	213	135	92	126	99	139	96	87	240	372
165.274	0	538	149	209	109	177	210	136	89	127	100	141	96	90	243	371
165.396	0	555	155	210	111	181	213	133	90	127	100	142	96	90	246	376
165.519	0	550	158	213	114	182	216	133	91	128	100	142	97	91	247	378
165.642	0	545	150	209	109	178	212	131	90	126	99	137	96	87	238	370
165.765	0	545	151	210	109	179	212	133	89	126	100	138	96	88	241	371
165.888	0	559	152	209	110	176	211	134	88	127	101	139	94	89	245	379
166.011	0	562	156	212	113	177	212	136	89	127	106	138	96	88	244	379
166.134	0	549	149	209	108	174	208	131	88	124	102	134	93	86	236	369
166.257	0	551	150	209	109	172	207	133	87	124	103	135	94	86	238	372
166.38	0	563	151	209	109	174	207	134	86	125	103	136	95	87	242	378
166.502	0	560	155	210	109	175	209	135	88	126	104	138	94	87	244	380
166.625	0	547	148	208	107	173	207	129	87	124	101	135	91	86	237	367
166.748	0	553	149	208	107	172	208	129	88	125	101	137	93	86	236	369
166.871	0	558	151	208	107	174	208	130	88	125	102	138	93	87	240	374
166.994	0	560	153	211	111	177	210	135	89	126	103	139	95	88	242	378
167.117	0	541	145	209	107	174	208	130	88	125	101	137	94	85	235	366
167.24	0	543	146	208	105	174	208	130	87	124	100	138	94	86	236	368
167.363	0	549	149	209	108	177	209	131	89	125	101	139	95	86	238	372
167.485	0	554	151	211	110	176	212	136	88	128	103	141	94	89	242	378
167.608	0	542	147	211	108	178	212	130	90	126	101	140	93	87	237	367
167.731	0	540	146	208	107	176	211	131	88	126	101	140	94	87	236	367
167.854	0	547	147	209	109	176	213	133	89	127	102	141	94	87	238	371
167.977	0	546	150	210	112	174	212	136	90	127	104	143	94	89	243	377
168.1	0	549	148	212	110	178	212	135	90	128	104	140	96	87	237	365
168.223	0	536	145	209	109	174	210	135	88	126	103	141	94	86	236	366
168.346	0	543	146	209	110	175	210	137	88	127	105	142	94	87	239	370
168.468	0	543	148	210	112	174	210	141	88	128	107	143	95	88	241	376
168.591	0	546	147	211	114	177	212	141	89	127	109	141	95	87	239	369
168.714	0	541	144	208	109	171	209	136	86	126	107	139	93	86	235	367
168.837	0	545	147	208	111	171	209	139	87	126	108	139	94	87	237	372
168.96	0	544	147	209	112	172	210	144	88	128	109	141	96	89	241	377
169.083	0	544	148	211	115	174	211	144	88	127	110	141	94	88	241	371
169.206	0	539	141	208	111	170	207	139	87	126	108	138	92	86	234	365
169.329	0	534	143	208	111	171	209	141	87	126	108	138	93	88	236	372
169.452	0	536	144	208	112	169	207	144	87	127	109	141	93	89	241	377
169.574	0	535	146	209	116	171	210	147	88	128	111	142	95	89	244	376
169.697	0	538	139	207	111	168	206	141	86	125	108	137	93	87	237	366
169.82	11	531	140	207	112	168	205	141	86	124	108	138	93	89	239	371
169.943	0	528	143	206	114	166	205	145	86	125	109	139	94	89	243	376
170.066	0	532	146	206	115	168	206	148	87	127	112	141	94	91	246	378
170.189	0	536	141	207	112	168	205	143	85	125	109	137	93	88	239	369
170.312	0	533	142	206	112	167	203	145	86	126	109	137	92	88	241	371
170.435	0	526	143	207	113	167	204	146	86	125	110	139	93	89	243	375
170.557	0	529	145	207	115	169	205	149	87	127	113	141	94	91	247	379
170.68	0	534	143	207	114	166	204	149	85	125	111	137	93	89	241	371
170.803	0	532	144	206	112	167	202	147	85	125	111	137	93	88	242	372
170.926	0	529	146	207	114	169	204	148	86	125	112	138	93	91	245	378
171.049	0	537	148	207	118	169	206	153	87	126	114	139	93	91	249	380
171.172	0	531	146	209	116	172	206	150	85	125	112	135	93	90	243	372
171.295	0	496	143	207	112	168	204	147	87	125	110	134	93	89	243	371
171.418	0	499	148	208	111	171	207	149	87	125	111	135	93	89	249	379
171.54	0	523	157	206	114	171	209	154	89	127	114	136	95	90	257	397
171.663	0	547	164	208	112	174	210	157	88	126	115	133	92	87	254	396
171.786	0	559	167	206	108	172	208	153	88	126	115	131	91	86	257	406
171.909	0	560	170	207	111	173	209	156	89	126	115	133	92	87	268	423
172.032	0	565	170	206	116	171	210	161	87	128	118	135	93	89	266	434
172.155	0	545	158	209	114	174	209	161	87	127	118	136	93	89	260	410
172.278	0	524	145	204	109	169	205	157	87	124	116	135	91	89	250	408
172.401	0	516	145	206	114	168	206	162	87	127	117	137	92	91	250	402
172.524	0	529	147	206	119	170	206	163	86	128	118	139	94	94	257	408
172.646	0	520	149	211	118	175	211	163	88	128	118	138	94	92	258	407
172.769	0	519	143	208	115	172	211	162	88	129	118	136	93	90	256	409
172.892	0	524	147	209	118	173	214	166	90	130	119	138	93	91	262	424
173.015	0	536	150	210	121	179	216	169	90	131	122	140	93	93	266	430
173.138	0	534	152	212	123	183	219	174	90	132	124	139	93	93	265	427
173.261	0	524	146	210	119	177	217	171	91	131	123	137	92	91	260	421
173.384	0	532	150	212	122	180	220	174	92	133	126	138	93	93	265	425
173.507	0	535	154	211	125	182	223	178	93	135	126	140	94	94	269	427
173.629	0	542	157	216	127	188	225	180	94	134	129	141	95	94	267	429
173.752	0	523	151	213	123	183	222	174	93	134	127	138	95	95	256	412
173.875	0	548	156	215	126	184	223	176	93	135	128	141	95	96	261	420
173.998	0	554	157	215	128	184	221	180	92	135	130	142	97	99	266	427
174.121	0	550	159	217	129	190	224	180	95	136	131	142	96	98	266	421
174.244	0	544	152	216	125	185	224	176	93	136	127	141	97	97	262	415
174.367	0	552	157	217	128	187	224	178	95	137	129	143	96	99	267	422
174.49	0	554	157	216	131	186	226	182	95	137	131	144	97	101	270	431
174.612	0	548	157	220	131	190	227	184	95	137	132	142	96	100	267	423
174.735	0	540	152	216	126	183	224	180	95	136	130	141	96	97	263	421
174.858	0	541	157	217	129	187	226	181	95	138	131	143	96	99	268	426
174.981	0	556	158	217	134	187	227	187	94	139	133	143	97	101	273	434
175.104	0	545	154	219	127	189	229	185	97	138	132	141	96	98	265	421
175.227	0	546	152	217	125	187	227	179	95	138	131	140	96	97	263	413
175.35	0	511	157	216	127	188	226	180	96	138	131	140	97	97	274	435
175.473	0	524	169	217	126	191	229	182	99	140	133	141	96	95	296	467
175.596	0	536	164	217	119	189	230	183	99	138	132	137	93	91	292	463
175.718	0	542	162	215	119	185	229	181	98	137	132	136	92	90	288	464
175.841	0	544	162	216	124	186	228	187	96	138	135	137	93	92	283	456
175.964	0	542	161	218	126	192	227	186	96	137	136	138	93	92	278	449
176.087	0	529	152	213	119	183	225	180	96	134	129	134	91	90	266	431
176.21	0	540	152	213	117	181	224	177	96	135	129	135	91	90	265	427
176.333	0	533	152	213	118	186	225	175	95	136	128	137	94	91	265	435
176.456	0	539	153	214	119	188	225	176	95	135	129	138	92	92	264	432
176.579	0	525	143	210	114	180	220	171	94	132	125	133	89	88	257	415
176.701	0	527	143	210	114	178	220	168	94	133	125	134	90	89	256	414
176.824	0	531	145	211	116	182	220	169	93	134	125	136	91	89	257	422
176.947	0	526	145	213	117	181	222	172	94	133	126	135	90	88	257	417
177.07	0	516	137	207	110	174	216	169	93	130	123	130	87	86	249	407
177.193	0	532	145	208	114	180	216	164	93	131	122	132	89	86	250	402
177.316	0	539	146	209	116	177	217	165	94	131	123	133	89	87	253	408
177.439	0	527	146	212	117	179	219	167	94	131	124	132	88	86	252	405
177.562	0	515	137	208	109	171	214	164	93	129	120	128	88	85	244	394
177.684	0	521	139	207	113	174	213	161	93	130	120	130	89	85	245	394
177.807	0	527	142	208	114	176	213	161	93	130	121	131	90	87	249	398
177.93	0	522	144	210	116	178	215	166	92	130	121	133	90	86	250	401
178.053	0	515	135	206	112	172	209	160	93	129	118	129	88	84	243	391
178.176	0	526	137	207	114	171	210	158	91	129	117	130	89	84	244	395
178.299	0	531	140	207	114	172	210	161	92	129	119	132	90	87	248	401
178.422	0	529	144	210	118	176	213	165	92	129	120	132	91	87	250	402
178.545	0	519	138	207	114	172	210	158	92	127	116	129	89	85	243	387
178.668	0	524	140	207	113	172	210	156	91	128	117	130	90	85	245	391
178.79	0	527	141	210	115	172	210	161	91	130	117	131	90	87	249	400
178.913	0	529	146	209	117	174	212	164	93	130	120	133	92	88	254	404
179.036	0	512	142	209	115	173	211	159	92	129	117	129	88	86	247	393
179.159	0	512	141	208	114	172	209	159	91	129	117	130	91	86	248	396
179.282	0	524	144	209	114	173	211	160	91	129	118	132	91	87	252	403
179.405	0	525	148	209	120	175	213	165	92	131	120	133	93	90	256	408
179.528	0	520	146	211	119	176	214	164	92	129	120	132	91	88	252	403
179.651	0	511	143	209	116	173	211	161	90	129	118	131	90	87	251	402
179.773	0	523	145	209	121	169	212	171	90	131	124	128	91	87	254	408
179.896	0	525	146	209	125	167	210	182	91	131	132	130	91	89	257	416
180.019	0	528	149	209	125	166	208	189	90	131	134	130	90	88	256	410
180.142	0	516	143	206	120	159	200	181	85	130	130	127	89	87	250	407
180.265	0	525	146	206	122	159	202	184	86	127	129	129	89	87	255	413
180.388	0	532	147	207	124	163	202	184	88	128	131	131	90	89	258	422
180.511	0	537	152	209	128	166	203	189	87	128	132	130	89	90	260	425
180.634	0	521	145	206	119	157	199	183	84	127	128	127	87	87	253	413
180.756	0	524	146	206	122	159	200	186	85	126	130	127	88	88	256	422
180.879	0	527	148	207	126	160	200	186	86	126	131	129	88	89	259	426
181.002	0	541	153	208	128	165	201	190	86	128	133	131	90	90	261	428
181.125	0	529	145	206	119	159	198	186	83	127	129	127	88	87	254	420
181.248	0	529	146	205	120	158	198	186	85	125	130	127	89	88	255	426
181.371	0	531	149	207	122	158	199	190	85	127	131	128	88	89	257	429
181.494	0	544	153	207	128	163	200	190	85	127	133	130	89	92	261	431
181.617	0	528	146	205	120	171	193	180	89	126	124	129	89	87	257	424
181.74	0	531	155	209	118	183	200	149	89	124	106	134	92	88	260	415
181.862	0	535	159	211	117	185	208	140	91	128	101	137	94	90	263	419
181.985	0	562	166	213	117	189	214	140	93	132	104	139	96	92	270	432
182.108	0	564	163	217	118	191	218	140	94	132	103	138	94	90	263	422
182.231	0	559	161	214	116	189	217	137	95	131	101	138	95	90	260	417
182.354	0	562	166	214	114	191	221	137	97	134	102	140	97	91	264	423
182.477	0	568	170	216	117	197	225	139	100	136	103	144	99	94	267	427
182.6	0	578	169	219	119	199	228	140	100	136	104	143	97	93	263	421
182.723	0	557	161	215	116	193	225	139	99	134	104	141	97	90	253	413
182.845	0	552	163	216	116	194	225	140	99	136	107	143	97	91	258	417
182.968	0	550	167	218	117	193	226	141	99	136	108	145	99	93	264	424
183.091	0	561	170	220	118	199	229	140	101	137	107	144	99	92	265	431
183.214	0	551	161	215	114	194	228	138	100	135	106	143	98	90	258	419
183.337	0	555	165	218	114	197	229	137	102	138	107	146	98	92	259	422
183.46	0	559	166	218	117	198	231	138	103	139	106	147	99	93	261	423
183.583	0	561	169	220	117	200	234	138	103	139	107	147	99	94	262	425
183.706	0	552	159	216	113	196	230	134	103	137	103	146	97	90	253	409
183.828	0	554	161	217	113	197	232	137	103	137	106	146	99	91	252	413
183.951	0	558	162	218	113	195	231	139	101	137	106	147	98	92	257	415
184.074	0	558	164	220	116	200	232	138	103	138	105	150	99	91	257	417
184.197	0	547	158	216	111	198	229	129	103	135	101	146	97	88	249	402
184.32	0	550	159	216	111	195	228	129	102	136	100	147	98	88	249	404
184.443	0	554	161	217	110	196	228	128	101	136	100	146	98	89	252	411
184.566	0	557	162	219	111	200	230	129	103	137	101	150	99	91	254	413
184.689	0	544	154	215	110	192	226	127	103	135	99	144	97	88	245	400
184.812	0	548	154	214	108	190	227	128	102	135	100	144	98	88	245	400
184.934	0	549	155	214	108	190	226	132	100	135	102	144	97	88	248	406
185.057	0	547	157	216	111	190	226	139	99	135	107	146	99	89	251	411
185.18	0	534	148	212	109	186	221	135	97	132	105	140	96	86	244	398
185.303	0	546	149	211	109	183	218	136	94	133	107	141	97	87	244	399
185.426	0	548	151	211	109	183	218	138	93	131	108	141	97	88	248	408
185.549	0	549	154	213	113	182	218	143	93	132	110	143	97	89	251	414
185.672	0	540	147	211	110	180	216	139	94	131	108	140	95	86	245	402
185.795	0	543	148	210	109	180	215	140	91	130	110	140	95	87	247	402
185.917	0	548	150	210	110	177	214	142	90	130	111	141	97	89	249	413
186.04	0	547	153	211	114	179	215	147	90	131	114	141	96	89	253	417
186.163	0	531	148	209	111	177	212	146	90	130	114	139	95	87	247	407
186.286	0	548	153	208	112	175	208	147	88	129	115	136	95	87	247	407
186.409	0	551	154	211	113	177	210	148	88	130	115	138	94	88	250	412
186.532	0	554	157	211	114	176	211	150	89	131	117	139	95	90	254	418
186.655	0	539	151	211	112	178	211	150	89	129	116	135	95	88	248	409
186.778	0	548	147	208	112	171	208	150	86	128	116	135	95	87	246	407
186.9	0	551	150	209	114	172	208	152	86	129	117	136	93	89	250	413
187.023	0	553	152	210	116	174	209	156	87	130	120	137	95	89	253	417
187.146	0	538	150	209	115	176	208	155	87	128	118	135	93	88	249	410
187.269	0	547	148	207	112	174	205	151	86	128	117	134	93	87	246	405
187.392	0	547	148	208	113	171	206	153	86	128	118	133	93	88	248	414
187.515	0	551	152	210	118	173	207	158	86	129	120	135	93	90	254	420
187.638	0	547	153	210	116	175	208	154	87	128	118	134	92	89	250	413
187.761	0	550	147	208	112	172	205	150	84	128	116	133	93	87	244	407
187.884	0	557	149	207	114	171	205	154	86	128	118	133	92	89	248	417
188.006	0	558	150	209	117	172	206	162	85	129	121	135	92	91	252	427
188.129	0	556	152	209	118	174	207	164	86	130	125	135	91	90	252	424
188.252	0	556	148	206	115	173	204	160	83	128	120	132	89	89	247	416
188.375	0	563	151	209	117	171	206	163	85	128	121	133	91	89	249	423
188.498	0	556	153	208	121	171	208	169	87	130	124	132	91	90	253	432
188.621	0	553	159	212	125	181	211	169	89	131	125	133	92	91	256	432
188.744	0	550	151	210	118	177	211	162	87	129	121	130	91	90	250	414
188.867	0	556	152	211	120	177	211	164	87	130	122	132	91	90	252	420
188.989	0	557	155	212	122	179	212	167	89	132	124	133	92	92	254	423
189.112	0	559	155	215	126	184	215	169	90	132	123	135	93	94	256	423
189.235	0	549	149	212	122	179	211	163	88	130	119	134	93	92	247	406
189.358	0	550	152	213	122	178	212	166	87	131	121	134	92	93	251	414
189.481	0	549	154	213	125	178	213	172	88	131	123	136	93	94	256	422
189.604	0	553	159	215	129	183	215	174	89	132	126	137	94	95	259	423
189.727	0	540	150	213	122	180	213	169	87	130	123	135	94	92	250	415
189.85	0	548	152	213	125	179	212	173	88	130	125	136	94	94	255	420
189.972	0	546	154	214	126	180	214	177	89	132	126	136	93	94	257	428
190.095	0	553	160	214	130	183	215	178	89	132	128	138	96	96	262	432
190.218	0	552	154	214	125	185	215	173	88	130	126	135	95	93	254	424
190.341	0	553	156	214	126	182	214	175	89	131	127	137	94	94	258	428
190.464	0	553	158	216	129	183	214	176	90	132	127	136	95	95	260	434
190.587	0	558	163	217	131	185	217	180	90	132	130	138	96	96	264	437
190.71	0	556	157	215	128	186	215	174	90	132	127	135	95	93	255	423
190.833	0	556	156	214	127	184	215	176	90	131	130	135	94	94	258	434
190.956	0	557	159	216	129	182	216	180	90	133	132	135	95	95	260	438
191.078	0	559	162	217	133	187	217	183	90	133	134	137	96	96	263	441
191.201	0	554	153	215	126	183	215	177	89	131	129	132	93	93	256	427
191.324	0	556	154	214	125	181	214	177	89	130	131	132	93	93	256	434
191.447	0	555	156	214	127	183	214	178	89	131	131	133	93	94	259	437
191.57	0	565	161	216	128	185	216	180	89	133	132	134	93	94	261	437
191.693	0	554	151	214	123	179	211	176	88	131	128	130	90	91	254	426
191.816	0	551	152	213	124	178	211	175	87	130	129	129	91	92	253	430
191.939	0	550	154	212	125	181	210	174	88	129	130	131	92	92	257	437
192.061	0	560	159	214	129	182	211	178	89	130	130	132	93	94	259	435
192.184	0	555	152	212	122	176	208	172	86	129	125	128	89	91	253	421
192.307	0	556	154	211	121	177	207	169	88	128	125	129	92	92	251	426
192.43	0	554	158	212	121	180	209	167	88	128	125	131	92	94	255	432
192.553	0	560	162	215	126	180	211	170	87	130	125	133	94	94	259	432
192.676	0	554	153	212	120	178	210	167	87	127	124	130	91	91	250	418
192.799	0	554	152	211	120	177	208	169	86	128	126	129	92	91	250	423
192.922	0	548	154	211	122	175	209	173	87	128	127	130	91	91	253	424
193.044	0	556	158	214	126	177	210	176	86	129	129	131	92	94	257	431
193.167	0	551	150	212	121	178	208	171	85	128	127	127	90	91	249	419
193.29	0	546	151	212	123	175	207	173	86	127	127	127	91	91	250	426
193.413	0	545	153	213	122	176	208	175	86	128	128	129	91	92	253	425
193.536	0	553	157	214	127	178	210	178	87	129	130	129	92	93	257	431
193.659	0	545	148	212	121	174	208	175	85	127	127	125	89	90	249	419
193.782	0	542	151	210	123	173	207	173	85	127	127	127	90	91	250	425
193.905	0	550	154	212	124	174	208	177	86	128	128	127	90	92	254	420
194.028	0	546	160	215	126	182	210	175	86	128	125	130	93	93	258	427
194.15	0	538	150	212	120	173	207	168	86	125	121	126	91	90	248	413
194.273	0	538	152	211	121	175	206	167	86	125	122	128	92	91	251	420
194.396	0	544	153	212	122	177	207	168	85	127	123	128	92	91	255	417
194.519	0	541	156	215	126	179	209	172	84	128	125	129	93	92	257	425
194.642	0	537	149	212	120	176	207	168	85	125	123	125	89	90	249	408
194.765	0	534	149	210	121	175	206	168	85	125	123	125	91	90	251	415
194.888	0	536	152	212	122	175	208	170	85	127	123	126	91	91	254	417
195.011	0	540	154	213	127	176	210	173	84	128	125	127	91	91	257	423
195.133	0	534	148	211	120	175	209	166	85	126	122	123	90	89	248	407
195.256	0	530	150	211	121	175	208	168	85	126	124	124	91	89	251	414
195.379	0	531	153	212	124	177	211	168	85	127	122	127	91	92	254	414
195.502	0	543	155	213	127	179	213	171	86	128	124	127	92	93	259	420
195.625	0	525	147	211	121	178	209	166	85	126	121	124	89	90	251	408
195.748	0	530	147	211	120	174	209	169	86	127	121	126	90	92	253	416
195.871	0	532	149	212	120	176	209	167	85	127	122	127	91	91	258	417
195.994	0	518	154	213	125	178	211	173	85	127	123	127	92	93	261	422
196.116	0	513	147	210	120	175	207	168	84	125	120	127	90	90	253	409
196.239	0	528	149	210	118	178	207	162	86	125	118	129	92	90	257	413
196.362	0	526	152	210	118	179	208	161	86	126	116	131	93	92	260	414
196.485	0	544	156	213	122	182	208	164	87	126	118	132	96	93	264	421
196.608	0	534	149	209	118	179	206	156	87	125	113	130	93	91	256	408
196.731	0	538	151	211	117	178	207	151	89	126	112	132	94	90	258	413
196.854	0	542	153	211	116	181	208	150	88	127	112	134	95	92	261	416
196.977	0	548	158	214	120	182	210	154	89	128	114	135	97	92	264	422
197.1	0	538	149	211	116	177	206	151	88	126	114	132	95	91	254	407
197.222	0	547	151	210	114	179	208	151	89	127	113	135	95	91	259	415
197.345	0	546	153	211	116	180	209	151	89	129	114	135	96	93	263	419
197.468	0	550	156	214	120	182	212	156	90	129	116	138	98	93	265	423
197.591	0	539	150	212	114	180	209	152	91	128	115	134	97	90	256	410
197.714	0	544	151	210	115	176	210	156	90	129	116	135	97	92	260	413
197.837	0	552	154	213	118	178	211	156	90	130	119	137	97	95	263	421
197.96	0	558	158	213	121	182	213	160	91	131	121	139	98	96	265	428
198.083	0	546	152	213	118	181	212	158	91	129	119	136	98	93	258	417
198.205	0	550	151	212	116	181	211	159	91	131	120	138	98	94	261	417
198.328	0	556	155	214	120	180	213	160	92	132	120	140	99	94	263	423
198.451	0	559	158	214	122	184	215	164	93	133	123	141	100	97	268	431
198.574	0	552	154	215	119	184	214	161	93	132	121	140	99	94	261	421
198.697	0	555	153	214	119	180	214	160	93	133	122	140	99	95	263	420
198.82	0	558	157	215	120	184	215	163	93	133	122	141	101	96	266	426
198.943	0	561	160	215	123	187	217	168	94	135	125	143	101	98	272	434
199.066	0	554	157	217	123	187	217	164	96	135	125	141	102	96	265	425
199.188	0	560	155	214	119	185	216	162	95	135	125	143	100	96	266	424
199.311	0	564	159	218	121	185	218	164	95	137	126	144	102	97	269	433
199.434	0	565	160	218	125	187	219	170	96	137	128	144	103	99	272	436
199.557	0	550	157	218	124	187	219	169	95	137	128	142	101	97	265	426
199.68	0	561	155	216	119	184	218	167	95	136	126	142	101	97	265	424
199.803	0	566	158	217	123	186	219	167	95	137	127	143	102	98	269	433
199.926	0	567	160	218	125	186	220	170	97	138	129	145	103	99	272	436
200.049	0	550	155	218	122	187	220	167	97	137	127	141	101	96	263	426
200.172	0	562	153	215	120	185	218	165	95	137	126	141	101	96	263	426
200.294	0	563	155	217	122	182	218	168	94	136	128	141	101	96	265	431
200.417	0	570	158	218	125	183	218	173	95	137	131	143	100	97	267	431
200.54	0	544	151	216	120	183	217	168	94	137	129	139	99	94	263	421
200.663	0	545	151	213	119	181	216	166	93	135	128	138	99	94	263	422
200.786	0	553	151	214	120	182	218	167	93	136	129	139	99	93	266	429
200.909	0	557	153	217	123	184	219	171	93	137	132	139	100	95	267	433
201.032	0	542	146	214	120	181	215	167	91	136	129	136	98	92	258	421
201.155	0	553	146	211	117	177	215	166	91	134	127	136	98	92	257	426
201.277	0	558	150	212	119	180	215	165	91	134	128	138	99	93	259	433
201.4	0	556	153	215	122	182	216	169	92	135	129	138	98	94	262	434
201.523	0	544	145	211	117	178	211	165	89	135	126	135	96	91	254	419
201.646	0	537	147	211	117	180	214	164	90	133	125	138	97	91	258	422
201.769	0	546	147	211	116	180	213	157	93	133	121	139	97	92	259	424
201.892	0	546	152	215	119	185	215	158	93	134	122	141	99	93	262	429
202.015	0	539	145	211	115	182	212	153	90	133	118	138	98	91	254	416
202.138	0	548	148	211	114	182	214	151	90	134	118	139	99	91	256	420
202.26	0	550	150	212	114	180	214	154	90	133	120	139	98	91	259	425
202.383	0	548	153	214	119	184	216	157	92	133	122	142	99	93	262	427
202.506	0	544	147	210	113	181	214	151	92	132	119	141	99	91	255	412
202.629	0	547	153	210	115	186	216	146	93	135	116	142	99	92	262	418
202.752	0	544	157	212	116	186	221	143	96	137	115	145	100	93	266	422
202.875	0	547	158	215	116	189	224	146	98	138	116	147	99	93	262	418
202.998	0	543	148	212	113	184	219	144	95	135	115	143	99	92	253	405
203.121	0	545	151	212	116	183	218	148	93	136	118	145	100	94	254	410
203.244	0	546	153	212	116	182	219	147	93	136	117	149	100	95	259	414
203.366	0	543	155	213	116	189	220	146	96	137	116	148	99	94	257	408
203.489	0	524	150	213	112	187	222	139	97	137	112	147	98	92	255	402
203.612	0	538	153	214	115	187	224	142	98	138	113	150	99	93	256	406
203.735	0	541	154	214	114	189	224	144	97	139	115	152	100	95	258	409
203.858	0	540	155	215	116	191	225	144	99	138	116	152	101	94	255	404
203.981	0	537	148	212	113	186	223	140	96	137	115	150	100	93	251	397
204.104	0	542	151	213	113	187	223	143	96	138	116	151	101	94	255	405
204.227	0	539	153	214	117	188	224	147	97	139	117	152	102	96	257	409
204.349	0	538	152	216	118	188	225	147	97	139	118	153	102	95	256	406
204.472	0	535	147	213	114	184	220	142	95	137	116	151	101	93	252	397
204.595	0	538	149	213	114	185	221	145	94	139	116	151	101	95	255	405
204.718	0	536	151	214	115	186	221	146	95	138	117	153	102	95	259	405
204.841	0	532	151	216	116	189	222	145	97	138	116	153	101	94	256	401
204.964	0	532	145	212	112	185	217	140	92	137	113	149	101	93	251	393
205.087	0	533	147	212	114	185	218	141	93	136	113	150	100	93	254	401
205.21	0	532	150	212	114	184	219	144	93	136	115	152	101	95	257	400
205.332	0	527	149	214	116	185	220	147	94	136	115	151	101	93	254	398
205.455	1	527	144	211	112	185	216	139	93	134	110	148	99	93	248	389
205.578	0	530	145	211	111	186	217	138	93	135	109	149	99	93	251	399
205.701	0	529	147	211	112	188	218	138	92	135	109	152	100	94	255	403
205.824	0	519	148	214	114	187	221	143	94	137	113	150	98	93	254	396
205.947	0	512	142	210	110	182	216	137	91	135	109	146	98	91	245	386
206.07	0	527	144	211	110	185	218	135	95	134	107	151	98	92	251	389
206.193	0	518	146	211	110	188	220	136	95	136	108	151	99	92	253	393
206.316	0	512	148	214	112	190	224	138	96	137	108	152	99	94	253	391
206.438	0	503	141	210	111	185	221	135	94	134	105	147	97	91	245	379
206.561	0	515	144	210	110	185	222	136	93	135	106	149	97	92	248	386
206.684	0	516	146	212	111	188	223	139	95	136	108	151	99	93	251	388
206.807	0	519	149	214	115	191	226	142	96	137	110	154	99	93	255	394
206.93	0	514	143	211	111	187	225	139	94	135	108	150	98	92	246	382
207.053	0	517	143	209	111	188	223	138	93	136	108	150	99	92	248	386
207.176	0	516	146	211	112	190	225	139	95	136	109	154	98	93	252	391
207.299	0	519	152	212	115	192	228	142	98	139	111	157	100	96	256	398
207.421	0	518	149	214	113	196	228	136	98	138	107	155	99	93	250	387
207.544	0	519	146	212	111	194	228	134	98	137	105	155	99	92	250	387
207.667	0	517	149	213	112	195	228	134	101	139	105	157	100	94	254	392
207.79	0	520	153	214	115	190	230	143	99	139	112	154	101	95	258	403
207.913	0	536	151	215	125	183	220	174	90	139	136	144	99	92	255	409
208.036	0	528	142	211	124	176	218	185	90	137	146	147	96	92	252	410
208.159	0	534	147	213	125	177	217	189	91	137	146	146	95	93	257	418
208.282	0	536	148	213	126	176	216	193	89	138	148	146	96	95	261	423
208.404	0	534	146	215	126	177	216	200	89	137	151	148	96	94	263	429
208.527	0	529	139	209	120	168	209	194	88	136	145	148	95	93	258	420
208.65	0	536	149	209	118	173	204	184	92	135	139	147	94	93	262	425
208.773	0	547	156	209	121	178	206	171	92	132	133	147	97	95	266	427
208.896	0	551	160	214	123	185	208	165	90	131	129	150	99	93	271	429
209.019	0	550	156	213	118	188	206	151	92	129	122	149	98	88	263	414
209.142	0	550	159	213	114	189	209	140	96	130	117	153	98	88	265	415
209.265	0	550	161	215	114	193	211	138	98	132	114	154	100	89	267	419
209.388	0	545	162	217	113	195	212	137	98	133	115	157	102	89	269	421
209.51	0	533	169	220	110	210	212	104	104	131	100	171	103	85	265	402
209.633	0	519	169	234	102	197	207	74	104	127	85	185	108	81	261	398
209.756	0	546	171	237	105	193	205	72	105	128	84	190	110	81	265	402
209.879	0	547	173	239	108	198	201	69	109	131	83	197	113	85	271	405
210.002	0	553	173	246	113	201	192	63	107	130	81	207	115	89	265	394
210.125	0	534	160	244	117	198	175	59	100	123	83	215	113	96	254	372
210.248	0	533	162	242	128	207	169	62	104	120	92	223	114	104	255	374
210.371	0	538	163	242	132	210	170	65	108	118	96	225	113	108	258	373
210.493	0	543	163	244	136	210	170	70	110	116	98	223	113	109	255	376
210.616	0	529	151	238	131	199	169	72	109	114	94	213	107	99	241	361
210.739	0	527	151	238	129	199	168	73	109	112	94	210	107	100	242	362
210.862	0	531	148	236	129	199	169	74	108	112	96	205	109	102	242	370
210.985	0	538	149	237	131	198	172	79	109	112	98	202	109	105	245	377
211.108	0	529	144	236	130	199	173	79	108	111	96	193	106	99	236	363
211.231	0	521	140	232	126	193	172	78	107	110	97	186	107	102	233	361
211.354	0	525	140	232	127	193	175	78	106	112	96	184	107	102	236	366
211.476	0	533	139	234	128	192	175	80	107	112	96	185	107	104	240	375
211.599	0	527	140	234	128	195	178	80	108	111	97	177	105	101	233	363
211.722	0	523	133	228	124	184	176	77	104	110	92	169	103	97	228	357
211.845	0	522	134	230	122	177	178	82	106	111	90	162	104	94	229	365
211.968	0	530	137	230	124	180	183	84	106	110	92	162	105	95	234	373
212.091	0	519	150	227	131	195	188	78	106	111	88	168	102	93	232	365
212.214	0	526	146	230	128	197	179	66	106	114	85	183	101	96	228	354
212.337	0	525	144	233	126	195	178	69	104	115	85	183	101	96	229	359
212.46	0	531	141	229	125	191	177	69	105	113	85	179	101	96	230	365
212.582	0	528	136	230	123	185	179	74	105	112	87	169	100	95	230	360
212.705	0	510	126	224	118	174	176	72	100	111	84	158	97	90	221	348
212.828	0	520	127	223	117	172	176	77	101	110	83	152	99	88	221	356
212.951	0	528	129	224	118	173	185	81	98	106	87	151	100	88	224	360
213.074	0	532	133	229	119	182	193	84	99	111	88	148	101	88	227	366
213.197	0	524	126	223	114	177	195	85	96	110	85	140	98	83	219	354
213.32	0	522	124	223	114	174	196	84	95	111	85	138	99	83	221	361
213.443	0	532	125	224	115	173	199	89	95	113	85	139	99	84	225	364
213.565	0	533	128	224	115	177	203	91	97	115	87	139	101	86	229	373
213.688	0	524	121	223	112	174	204	91	94	115	85	136	98	80	221	360
213.811	0	519	120	220	112	168	204	94	93	116	85	132	100	80	224	368
213.934	0	527	121	220	112	169	208	97	93	119	86	130	100	81	226	376
214.057	0	528	124	220	114	171	211	99	93	122	88	131	103	83	232	384
214.18	0	529	120	221	113	168	212	101	92	121	88	124	101	80	226	372
214.303	0	524	119	216	109	162	211	102	89	122	87	122	99	80	227	376
214.426	0	533	122	218	110	163	213	103	88	122	88	121	99	80	229	379
214.548	0	533	121	216	112	161	214	105	89	124	90	121	99	82	233	384
214.671	0	527	120	218	111	158	215	105	89	124	91	118	97	80	228	373
214.794	0	523	116	215	108	154	212	104	87	125	89	116	96	78	226	368
214.917	0	529	120	215	108	156	213	104	87	125	88	117	98	79	229	374
215.04	0	533	119	215	109	156	214	106	88	125	89	119	98	80	232	383
215.163	0	517	119	215	108	157	214	104	86	127	88	115	97	78	228	367
215.286	0	485	120	208	105	150	208	103	82	126	85	113	94	76	224	365
215.409	0	512	126	207	103	149	210	103	84	126	87	113	95	76	228	375
215.532	0	534	128	209	104	152	212	102	87	126	86	117	96	79	230	379
215.654	0	532	126	210	105	155	213	102	87	127	84	115	95	78	226	368
215.777	0	525	120	205	100	149	208	99	83	127	81	112	91	75	223	365
215.9	0	528	123	205	101	149	209	100	85	126	82	114	93	75	224	375
216.023	0	521	121	203	104	151	206	109	90	126	89	115	93	75	228	383
216.146	0	521	122	207	108	158	214	118	87	128	95	116	93	74	229	373
216.269	0	517	115	203	103	152	207	115	82	127	92	111	91	73	223	370
216.392	0	506	115	204	102	149	207	115	82	127	92	110	92	73	224	374
216.515	0	506	119	202	102	149	208	116	82	127	94	111	92	73	227	381
216.637	0	516	124	201	104	153	209	119	83	126	96	112	92	73	230	387
216.76	0	522	124	198	100	146	204	112	80	125	92	110	90	70	226	394
216.883	0	533	126	200	100	148	205	114	80	125	92	111	91	72	226	391
217.006	0	522	123	201	101	150	206	115	82	125	92	113	92	74	228	392
217.129	0	513	121	202	103	153	208	115	82	125	93	112	92	75	229	386
217.252	0	504	115	201	100	147	206	110	79	125	90	110	89	72	223	379
217.375	0	507	117	200	99	145	205	113	79	126	91	110	90	74	226	383
217.498	0	503	117	203	99	146	205	115	79	127	92	111	92	74	231	392
217.62	0	505	117	206	105	150	207	119	79	126	93	112	90	74	235	388
217.743	0	506	116	201	101	147	204	113	78	126	91	110	89	73	226	379
217.866	0	516	118	201	100	146	205	115	79	126	92	111	89	73	228	385
217.989	0	514	117	204	102	147	206	116	80	124	94	112	90	75	230	389
218.112	0	524	119	207	106	151	208	118	80	126	94	114	91	76	232	386
218.235	0	518	118	202	102	148	205	116	77	125	92	112	88	72	227	378
218.358	0	518	119	201	101	147	209	117	80	124	93	114	89	74	229	384
218.481	0	519	121	201	104	149	208	119	80	126	94	114	91	76	231	389
218.604	0	524	123	205	105	152	210	120	80	126	95	115	92	76	233	389
218.726	0	514	119	202	103	146	206	117	78	126	93	113	89	75	228	387
218.849	0	517	121	202	104	148	206	123	78	127	95	113	90	75	232	392
218.972	0	521	122	202	105	151	208	121	80	127	94	116	91	77	234	396
219.095	0	521	123	207	107	153	212	122	79	129	95	117	91	78	234	401
219.218	0	517	118	203	104	147	207	119	77	128	93	114	87	75	230	391
219.341	0	512	119	204	103	148	209	119	77	130	93	115	90	77	232	393
219.464	0	513	122	203	103	149	209	120	77	131	95	118	91	79	234	398
219.587	0	516	120	207	107	148	211	122	76	132	97	117	90	78	234	393
219.709	0	514	116	201	102	140	204	125	73	130	100	112	88	77	230	392
219.832	0	518	117	199	109	145	213	140	79	133	114	123	88	81	235	404
219.955	0	514	119	199	112	147	210	146	79	135	121	132	89	83	240	412
220.078	0	523	121	200	112	149	207	143	79	134	119	127	88	80	239	404
220.201	0	523	115	196	105	140	200	143	76	132	117	127	86	81	234	406
220.324	0	518	118	191	113	147	209	170	80	142	136	227	89	87	243	423
220.447	0	526	128	191	117	165	215	196	89	150	164	354	90	97	256	451
220.57	0	539	132	192	117	165	211	201	82	147	164	371	87	93	257	448
220.692	0	536	129	191	110	151	195	198	81	141	159	332	85	96	255	453
220.815	0	539	133	190	111	147	191	201	80	137	153	306	83	95	259	457
220.938	0	534	135	191	112	147	189	201	80	137	147	277	84	93	262	462
221.061	0	538	137	194	109	149	187	196	78	134	141	250	82	88	256	445
221.184	0	541	134	192	103	141	184	189	77	132	138	237	83	87	251	447
221.307	0	543	134	192	103	142	186	193	76	130	137	240	82	87	255	451
221.43	0	535	136	192	106	143	187	197	73	128	138	244	83	89	260	462
221.553	0	533	135	192	107	145	186	193	72	127	137	240	81	86	257	447
221.676	0	539	131	190	99	140	184	185	72	125	129	229	81	83	254	452
221.798	0	540	133	191	101	140	183	188	71	125	130	233	81	85	257	454
221.921	0	533	134	189	106	139	183	195	70	125	136	246	83	86	262	466
222.044	0	529	135	191	105	146	182	185	71	123	130	218	82	85	256	449
222.167	0	540	134	192	96	141	180	174	70	122	119	196	82	79	252	446
222.29	0	540	138	192	97	145	182	174	71	120	118	188	84	78	255	450
222.413	0	535	139	194	98	146	185	175	72	122	119	184	85	79	259	456
222.536	0	533	140	197	98	150	185	175	72	122	117	179	84	76	253	442
222.659	0	540	136	195	94	144	182	172	71	121	117	173	83	77	249	440
222.781	0	538	138	195	94	144	185	175	73	121	121	171	83	80	251	449
222.904	0	532	139	194	98	145	187	179	74	122	124	171	85	82	257	453
223.027	0	532	141	197	97	151	188	177	74	121	122	169	84	80	253	439
223.15	0	540	137	195	94	143	184	171	73	121	119	166	83	79	247	433
223.273	0	538	140	198	93	147	187	171	76	120	121	166	84	81	250	441
223.396	0	531	141	196	96	149	190	174	77	120	122	165	84	82	255	446
223.519	0	534	143	200	97	153	191	176	76	122	121	164	84	80	251	435
223.642	0	539	138	197	94	147	188	170	75	121	119	162	84	79	245	431
223.764	0	539	140	198	94	148	189	174	75	121	122	163	84	81	250	440
223.887	0	534	142	197	98	149	191	178	77	122	124	164	85	82	254	444
224.01	0	534	144	200	99	152	193	178	76	123	124	163	84	82	254	436
224.133	0	534	139	198	95	147	188	173	74	123	122	162	84	80	246	429
224.256	0	539	141	198	98	148	191	179	76	122	124	163	83	82	252	440
224.379	0	542	143	196	101	147	190	184	75	124	126	166	84	85	257	446
224.502	0	536	144	199	107	151	188	191	72	124	131	179	85	85	260	447
224.625	0	534	138	196	100	146	185	184	70	122	129	181	83	83	253	438
224.748	0	540	140	196	105	142	185	193	70	122	133	186	84	84	258	449
224.87	0	542	141	196	107	144	185	194	71	122	132	187	84	87	261	456
224.993	0	540	146	196	108	151	188	198	69	123	134	187	85	86	264	458
225.116	0	539	141	196	103	148	185	191	69	121	132	183	84	85	256	446
225.239	0	548	141	195	107	145	185	197	70	121	133	191	84	86	261	458
225.362	0	550	142	196	110	144	185	200	69	122	137	201	85	89	264	464
225.485	0	547	145	197	113	150	186	206	68	123	141	211	85	91	268	468
225.608	0	545	140	197	109	146	184	199	69	120	138	209	84	87	260	453
225.731	0	546	141	196	109	147	186	197	72	122	132	207	84	87	264	462
225.853	0	554	144	195	110	149	186	199	70	123	136	209	85	90	266	467
225.976	0	550	145	198	114	152	186	207	68	122	139	211	86	91	269	469
226.099	0	548	141	197	109	147	183	198	68	121	133	212	83	84	259	454
226.222	0	549	140	196	108	148	184	198	70	122	132	209	84	84	261	463
226.345	0	560	143	196	110	148	185	201	72	122	134	202	85	87	264	462
226.468	0	562	146	198	114	152	185	205	71	122	136	197	84	88	266	467
226.591	0	552	141	198	108	149	184	195	70	120	130	194	82	82	257	451
226.714	0	550	141	197	106	147	183	196	71	121	135	189	83	86	256	456
226.836	0	560	143	195	109	147	184	198	72	122	134	188	84	86	259	458
226.959	0	560	145	198	111	148	186	202	71	122	135	188	84	87	262	463
227.082	0	551	140	197	105	149	184	193	72	120	131	184	80	82	254	446
227.205	0	551	140	195	103	148	182	191	72	120	131	183	83	83	253	451
227.328	0	560	141	195	105	147	183	194	73	120	131	180	83	84	255	451
227.451	0	561	142	197	109	146	185	199	72	120	134	180	84	86	258	459
227.574	0	550	140	197	106	148	184	194	72	120	131	177	81	81	252	443
227.697	0	550	138	195	104	145	183	192	74	118	130	175	83	82	250	448
227.82	0	559	141	194	104	147	183	190	74	118	130	175	82	82	253	448
227.942	0	561	143	196	109	148	185	195	74	119	130	174	83	85	258	455
228.065	0	554	144	198	106	151	187	190	76	118	128	169	83	81	251	441
228.188	0	557	141	196	103	147	186	185	77	117	125	167	83	81	250	441
228.311	0	572	147	197	104	150	187	183	77	118	125	165	84	82	253	442
228.434	0	574	151	198	106	152	189	187	77	119	127	166	85	84	256	454
228.557	0	567	150	201	107	155	190	186	79	119	127	166	86	83	252	442
228.68	0	562	146	199	103	150	188	183	77	120	126	165	84	81	248	440
228.803	0	569	148	199	105	150	189	184	78	120	127	167	84	83	252	443
228.925	0	572	151	198	109	156	189	184	77	119	127	170	85	83	258	453
229.048	0	557	168	214	103	192	198	112	88	121	88	158	92	80	262	429
229.171	0	583	162	222	90	174	201	79	93	121	71	153	95	74	253	417
229.294	0	581	157	223	92	165	205	88	93	121	77	151	96	74	252	420
229.417	0	582	154	222	95	162	206	98	93	121	83	145	98	77	252	427
229.54	0	574	155	224	97	167	209	107	92	122	87	143	97	78	252	425
229.663	0	561	145	220	96	165	210	109	89	122	88	141	96	76	244	413
229.786	0	564	146	220	96	163	212	115	88	123	91	140	97	78	246	418
229.908	0	567	146	219	101	159	210	124	86	124	95	134	97	79	248	427
230.031	0	565	147	220	104	162	211	134	87	123	100	129	96	79	251	426
230.154	0	553	139	216	100	154	206	133	82	126	101	125	93	77	241	412
230.277	0	555	140	215	103	151	209	142	85	125	105	122	94	79	242	418
230.4	0	571	142	214	104	153	208	144	84	126	108	122	93	80	245	425
230.523	0	563	143	216	106	155	210	149	85	127	111	122	91	81	249	428
230.646	0	554	135	211	102	150	206	147	83	127	109	118	89	77	240	415
230.769	0	559	138	211	103	151	207	150	83	126	111	120	90	79	240	419
230.892	0	569	138	209	104	151	207	153	82	127	114	120	90	79	244	424
231.014	0	564	140	211	108	154	209	157	85	125	115	120	90	79	246	428
231.137	0	555	135	208	99	149	204	155	82	126	113	117	87	77	239	415
231.26	0	560	136	207	100	147	203	155	81	127	112	119	89	78	239	417
231.383	0	571	137	207	105	148	204	155	82	125	114	119	88	78	241	422
231.506	11	572	139	207	109	151	206	157	84	124	115	120	89	78	243	425
231.629	0	560	136	207	101	148	202	155	81	124	113	117	84	76	238	415
231.752	0	563	137	206	101	146	202	156	80	124	114	117	87	77	237	417
231.875	0	579	139	205	107	150	201	158	81	123	116	119	88	77	240	423
231.997	0	586	145	207	111	153	206	162	82	123	118	120	88	78	242	425
232.12	0	568	140	207	103	150	203	161	79	125	118	117	87	78	237	417
232.243	0	570	139	206	105	146	203	162	79	125	117	118	87	77	237	420
232.366	0	584	141	208	108	148	205	164	79	124	118	119	87	78	240	425
232.489	0	582	142	208	112	153	205	167	81	125	121	120	88	79	244	430
232.612	0	570	140	208	107	150	202	169	78	125	121	118	87	77	238	423
232.735	0	577	141	207	105	151	204	165	79	124	118	118	86	77	240	424
232.858	0	584	142	207	110	150	204	168	79	125	120	119	88	79	241	428
232.98	0	590	143	209	113	154	207	171	81	125	123	121	89	80	246	436
233.103	0	575	141	209	109	150	205	171	79	126	121	118	86	77	240	424
233.226	0	568	139	207	105	150	205	168	79	125	119	117	87	78	241	426
233.349	0	566	141	207	110	151	207	173	79	126	122	119	88	78	245	435
233.472	0	562	142	207	119	157	209	178	80	126	125	121	88	80	249	446
233.595	0	568	142	207	114	155	207	179	77	127	124	120	88	79	243	422
233.718	0	582	140	206	112	156	205	174	78	127	121	121	88	80	242	425
233.841	0	583	141	208	115	158	208	173	79	126	121	121	89	81	243	426
233.964	0	580	143	208	120	159	210	177	81	126	123	124	89	84	246	435
234.086	0	572	141	210	114	159	207	178	79	128	122	121	88	81	240	417
234.209	0	576	139	207	112	155	207	175	77	128	123	122	89	82	239	422
234.332	0	579	141	208	113	155	207	179	77	127	123	123	88	84	243	426
234.455	0	575	144	210	120	163	210	180	80	128	126	125	90	85	248	427
234.578	0	571	144	211	116	164	208	176	77	128	123	124	88	84	241	410
234.701	0	580	141	208	114	157	208	176	79	127	122	124	89	84	242	416
234.824	0	584	143	209	116	161	210	178	79	128	123	125	90	86	244	422
234.947	0	579	145	210	124	163	212	179	80	129	126	126	90	87	248	427
235.069	0	564	143	212	115	164	211	178	78	129	123	123	88	84	240	409
235.192	0	571	140	209	114	158	209	176	77	129	122	123	89	85	240	416
235.315	0	572	142	209	117	162	209	177	77	129	123	124	89	87	243	419
235.438	0	570	142	210	123	166	211	181	78	130	125	125	89	87	244	421
235.561	0	566	138	211	115	159	210	177	76	129	123	122	86	84	238	401
235.684	0	562	138	209	114	157	208	176	75	129	122	121	87	85	237	407
235.807	0	568	140	209	114	160	207	178	76	129	122	123	87	86	240	409
235.93	0	570	142	209	123	164	209	180	77	129	124	123	89	86	243	415
236.052	0	553	138	209	115	160	207	175	75	127	120	121	85	84	235	393
236.175	0	557	137	209	114	156	205	175	75	128	119	121	87	84	234	402
236.298	0	563	140	208	117	160	206	176	74	128	120	122	87	85	238	402
236.421	0	562	141	209	123	163	208	180	74	127	123	123	88	86	242	407
236.544	0	551	135	210	115	159	206	177	74	127	120	121	85	83	233	385
236.667	0	549	135	208	114	157	205	178	73	126	121	120	87	84	233	394
236.79	0	555	137	207	119	157	206	181	74	127	123	122	87	85	237	395
236.913	0	553	138	209	125	164	207	184	73	127	125	124	88	85	240	402
237.036	0	539	135	207	116	157	205	180	73	127	120	121	85	83	233	381
237.158	0	539	134	206	116	156	205	182	72	126	122	121	86	83	235	392
237.281	0	547	136	207	120	158	205	185	72	127	123	122	87	85	238	393
237.404	0	547	137	210	125	162	208	188	73	127	125	124	88	86	240	397
237.527	0	540	132	208	117	154	204	185	72	126	122	120	85	84	230	383
237.65	0	553	134	206	119	154	204	185	71	126	123	123	86	86	234	388
237.773	0	550	134	206	123	158	205	188	72	128	124	124	87	87	237	396
237.896	0	549	138	209	125	163	207	192	73	126	125	124	87	87	239	396
238.019	0	538	131	207	116	154	202	185	71	126	122	120	84	84	230	379
238.141	0	555	131	205	119	156	203	189	70	126	124	122	86	85	232	384
238.264	0	561	133	208	122	155	204	193	71	126	126	123	87	86	235	393
238.387	0	561	134	209	126	162	205	195	72	126	127	122	86	86	233	391
238.51	0	553	128	206	118	154	201	189	70	125	124	120	85	84	226	378
238.633	0	552	130	205	119	155	201	192	68	124	125	120	85	85	229	381
238.756	0	538	132	206	123	154	201	196	70	125	127	122	86	86	236	383
238.879	0	515	136	206	122	156	201	195	69	124	125	120	85	84	236	372
239.002	0	483	134	203	115	150	198	188	69	124	123	119	85	83	237	371
239.124	0	479	142	204	117	153	199	189	69	123	122	120	86	84	244	384
239.247	0	494	147	205	121	157	202	187	70	124	122	121	86	86	251	396
239.37	0	503	148	206	119	160	201	187	72	123	120	121	86	83	247	392
239.493	0	510	145	205	114	158	200	175	72	124	114	120	86	84	248	390
239.616	0	525	147	207	114	160	204	175	74	124	114	122	86	85	252	397
239.739	0	525	150	209	119	164	207	174	76	123	117	125	88	86	256	403
239.862	0	514	147	209	113	162	203	175	74	125	116	121	85	83	252	399
239.985	0	534	147	205	109	158	206	174	77	124	115	120	87	79	278	451
240.108	0	547	149	206	110	162	209	176	78	124	117	121	85	79	291	493
240.23	0	542	150	209	117	165	210	182	79	125	120	123	83	79	288	505
240.353	0	528	143	207	110	161	205	178	76	125	117	122	82	76	274	481
240.476	0	533	144	206	110	158	204	179	74	126	118	123	83	77	270	468
240.599	0	534	146	207	112	160	207	181	76	125	119	124	82	80	269	457
240.722	0	531	151	209	116	163	207	187	75	125	122	124	84	79	269	461
240.845	0	518	147	206	111	159	203	178	75	124	117	122	82	78	261	443
240.968	0	529	148	205	111	158	204	179	74	126	118	123	84	80	257	439
241.091	0	542	151	205	112	161	204	182	75	126	120	123	87	81	256	439
241.213	0	538	152	207	115	163	206	184	76	125	121	124	85	82	256	434
241.336	0	524	145	206	108	159	202	179	75	126	118	123	83	81	250	420
241.459	0	524	147	205	109	159	202	180	74	126	119	124	86	82	251	421
241.582	0	534	149	206	114	158	204	185	74	126	120	125	86	85	253	422
241.705	0	534	149	207	113	162	205	184	75	126	121	124	85	84	251	413
241.828	0	523	146	205	108	158	202	181	75	126	121	124	86	84	247	406
241.951	0	528	146	204	112	159	203	184	74	127	121	126	87	86	249	410
242.074	0	535	148	206	114	160	204	187	76	127	123	128	88	88	252	413
242.196	0	535	149	207	113	165	204	185	76	127	123	127	88	86	250	403
242.319	0	533	147	205	111	159	202	183	76	127	122	127	88	86	247	397
242.442	0	528	147	205	112	160	203	186	75	128	124	128	90	88	252	404
242.565	0	539	149	207	116	161	205	190	77	128	125	129	90	91	255	408
242.688	0	538	148	208	115	165	205	188	77	128	125	127	89	88	250	402
242.811	0	536	146	207	111	160	202	186	76	129	124	127	89	89	250	399
242.934	0	538	147	206	114	160	204	188	76	129	125	128	90	89	252	401
243.057	0	543	149	207	118	162	206	194	78	129	128	131	89	92	257	406
243.18	0	531	145	208	114	162	204	188	78	129	126	128	88	88	249	395
243.302	0	539	144	206	113	161	203	187	77	129	125	127	89	88	250	396
243.425	0	538	144	206	114	160	204	189	76	129	127	128	90	89	253	397
243.548	0	537	147	207	118	160	204	193	78	131	128	129	90	91	255	403
243.671	0	523	141	207	113	160	202	187	77	129	125	126	89	86	247	387
243.794	0	533	141	206	112	157	202	185	76	129	125	127	89	87	247	389
243.917	0	529	140	204	113	158	202	187	76	129	126	127	90	88	249	392
244.04	0	532	142	206	117	160	203	192	76	130	127	128	89	89	251	391
244.163	0	523	136	204	111	155	200	183	76	129	124	125	87	86	243	379
244.285	0	526	138	203	110	156	200	183	77	129	124	125	89	85	244	383
244.408	0	532	137	204	111	154	200	185	76	129	125	126	89	87	246	386
244.531	0	529	139	205	115	158	202	188	76	129	126	127	88	87	249	385
244.654	0	519	133	203	110	154	199	182	76	128	123	124	87	85	240	374
244.777	0	521	135	203	110	156	200	181	76	128	123	124	88	84	241	377
244.9	0	529	135	201	110	155	200	182	75	128	123	125	88	85	244	380
245.023	0	531	140	205	112	157	201	185	75	128	124	124	87	85	245	378
245.146	0	526	136	202	107	152	198	177	75	127	121	121	86	82	238	369
245.268	0	535	138	202	108	155	199	179	74	127	121	122	87	82	240	373
245.391	0	533	137	203	108	153	199	179	75	127	120	122	87	83	241	376
245.514	0	526	138	205	110	156	199	180	75	127	122	123	86	83	241	373
245.637	0	510	131	202	103	150	196	173	75	126	119	120	84	81	236	364
[truncated: 691 more rows]

## Sheet: D850
	SNR :	36	33	36	36	36	36	37	43	45	33	37	37	42	40	43
Time	Marker	ch1	ch2	ch3	ch4	ch5	ch6	ch7	ch8	ch9	ch10	ch11	ch12	ch13	ch14	ch15
0.24576	0	226	66	73	93	95	165	105	73	87	74	76	65	64	188	291
0.36864	0	226	66	73	93	95	165	105	73	87	74	76	65	64	188	291
0.49152	0	240	69	83	98	96	159	109	71	86	76	78	63	61	201	318
0.6144	0	233	57	74	92	90	150	107	70	82	75	77	61	54	190	310
0.73728	0	236	55	72	93	91	147	109	68	82	77	76	61	57	182	300
0.86016	0	240	57	72	92	91	146	111	69	83	79	77	62	58	181	298
0.98304	0	248	56	74	95	95	147	110	67	82	80	79	64	59	179	293
1.10592	0	229	53	62	90	88	141	101	67	78	76	76	60	58	172	283
1.2288	0	234	55	66	92	89	141	104	69	80	77	76	62	58	176	283
1.35168	0	230	63	65	93	91	143	106	69	80	78	78	62	60	180	291
1.47456	0	237	71	70	94	100	146	103	70	80	75	81	63	61	180	284
1.59744	0	238	65	67	89	91	141	95	70	78	72	78	63	59	174	277
1.72032	0	243	67	68	91	91	142	97	72	80	73	78	63	62	178	283
1.8432	0	250	70	68	91	94	143	100	72	81	74	80	64	63	179	287
1.96608	0	247	65	69	92	98	145	99	71	80	74	80	66	62	177	278
2.08896	0	241	61	62	90	89	140	95	71	78	73	79	65	60	173	275
2.21184	0	239	64	64	91	91	141	99	72	80	75	81	65	60	177	280
2.33472	0	250	65	68	91	93	142	101	71	81	76	82	66	63	181	284
2.4576	0	255	63	69	92	97	145	101	71	81	77	81	65	62	179	278
2.58048	0	235	57	61	92	89	141	101	70	79	76	81	65	61	174	278
2.70336	0	234	63	65	93	91	141	102	71	79	79	82	67	62	177	278
2.82624	0	246	67	66	93	92	142	104	71	82	81	84	68	64	181	285
2.94912	0	241	61	70	96	97	145	107	68	82	82	83	67	63	179	279
3.072	0	236	57	62	94	91	141	103	69	81	80	83	67	64	175	276
3.19488	0	233	60	68	94	94	143	106	69	82	82	84	69	65	179	281
3.31776	0	239	63	67	95	96	145	109	71	84	83	87	69	67	186	284
3.44064	0	244	55	71	97	100	147	104	69	84	81	85	68	64	184	276
3.56352	0	244	54	64	95	91	144	104	70	83	81	85	68	65	182	278
3.6864	0	239	57	72	96	97	146	105	72	83	81	87	70	67	185	282
3.80928	0	249	60	72	98	98	148	108	73	85	82	88	70	68	188	287
3.93216	0	232	59	73	97	101	149	106	73	84	81	87	69	66	184	278
4.05504	0	230	61	67	97	97	148	107	71	84	82	88	71	67	185	282
4.17792	0	233	63	74	100	97	149	108	72	85	83	88	70	68	187	283
4.3008	0	239	67	76	102	101	150	112	73	86	85	90	71	69	190	289
4.42368	0	230	64	71	102	101	152	108	73	86	84	89	69	68	185	278
4.54656	0	232	68	70	102	97	149	111	73	86	86	88	71	69	187	284
4.66944	0	238	70	73	104	100	152	111	75	86	85	90	71	69	189	285
4.79232	0	245	72	78	103	105	154	111	76	88	88	90	71	71	191	289
4.9152	0	232	65	70	101	101	153	107	75	87	85	87	70	68	182	279
5.03808	0	233	68	71	103	99	152	109	75	87	85	88	70	69	184	285
5.16096	0	236	71	73	102	102	154	112	75	88	86	89	71	70	187	288
5.28384	0	250	71	77	104	105	155	112	77	88	87	90	73	71	188	288
5.40672	0	234	64	70	102	98	153	107	75	87	85	87	71	69	181	278
5.5296	0	231	66	72	103	99	153	108	76	85	84	88	69	69	185	283
5.65248	0	234	68	73	103	100	154	109	77	87	86	89	71	70	187	286
5.77536	0	239	69	75	104	103	156	110	75	88	86	90	72	70	186	287
5.89824	0	234	62	69	100	98	155	106	73	87	84	87	70	68	181	279
6.02112	0	229	65	71	101	99	154	107	76	86	84	87	70	68	185	285
6.144	0	231	68	73	104	100	154	110	77	86	85	88	71	69	186	286
6.26688	0	236	67	75	103	104	157	109	76	87	85	87	72	70	185	285
6.38976	0	230	61	68	101	97	153	106	75	85	84	86	69	67	182	280
6.51264	0	224	64	71	101	99	154	110	75	86	85	87	71	69	184	284
6.63552	0	229	69	74	103	99	154	111	75	88	86	89	71	70	188	290
6.7584	0	225	65	75	103	102	156	110	75	86	85	88	71	69	183	280
6.88128	0	230	61	67	99	94	152	106	72	86	85	86	69	68	182	282
7.00416	0	228	65	73	100	98	152	108	75	85	84	86	70	69	184	285
7.12704	0	228	68	74	102	99	152	110	76	87	84	88	70	70	187	291
7.24992	0	220	63	73	98	102	154	106	74	85	83	87	70	67	180	279
7.3728	0	225	60	69	98	95	151	104	75	85	82	85	69	67	181	280
7.49568	0	226	63	69	100	97	151	106	76	85	83	86	70	67	183	280
7.61856	0	229	64	74	101	99	152	107	74	86	83	87	70	68	185	285
7.74144	0	215	59	70	97	100	154	103	73	86	81	84	70	66	178	269
7.86432	0	215	58	68	97	95	148	104	76	83	81	84	68	66	179	277
7.9872	0	224	60	70	97	96	150	104	73	84	82	85	68	67	180	278
8.11008	0	218	62	76	98	100	149	106	75	84	82	85	70	67	183	282
8.23296	0	211	57	69	96	98	151	100	74	83	81	83	68	64	175	267
8.35584	0	214	57	68	96	95	148	102	75	82	80	83	67	64	179	281
8.47872	0	216	56	71	95	98	148	102	74	83	81	84	67	65	183	292
8.6016	0	225	60	75	96	101	150	104	75	84	80	85	68	66	185	293
8.72448	0	210	56	68	95	97	150	100	75	82	79	84	68	64	176	276
8.84736	0	212	56	67	95	97	149	100	74	82	80	83	67	64	178	280
8.97024	0	214	57	71	96	99	149	101	76	82	79	84	68	65	179	284
9.09312	0	219	61	77	97	101	152	101	76	83	79	86	70	66	181	283
9.216	0	214	57	68	94	100	149	98	75	83	78	83	67	64	177	274
9.33888	0	216	58	68	94	99	150	100	75	82	78	84	69	65	177	277
9.46176	0	219	60	74	94	99	150	102	75	83	78	85	68	64	179	282
9.58464	0	231	61	77	97	104	153	101	76	83	79	86	69	66	181	283
9.70752	0	223	57	67	92	99	150	100	74	81	76	82	69	63	174	274
9.8304	0	220	58	69	94	99	150	99	76	82	77	84	68	64	176	277
9.95328	0	223	58	69	95	99	151	101	75	83	78	84	69	66	177	282
10.0762	0	224	62	72	96	105	153	102	76	83	78	85	69	65	176	276
10.199	0	221	57	66	92	98	149	96	75	81	75	82	68	63	171	271
10.3219	0	216	55	69	92	98	149	98	76	82	77	83	67	63	173	277
10.4448	0	224	56	69	93	97	149	99	75	82	78	84	68	63	176	282
10.5677	0	224	55	69	91	102	152	97	74	83	79	84	68	63	174	275
10.6906	0	221	50	64	88	93	146	96	72	80	76	81	66	62	170	275
10.8134	0	221	50	65	90	93	147	97	72	82	77	83	66	62	173	277
10.9363	0	226	51	67	92	94	145	99	73	81	78	83	67	63	174	282
11.0592	0	227	50	69	90	98	149	96	72	81	77	83	66	62	172	274
11.1821	0	216	48	62	88	89	142	94	71	78	75	81	67	62	169	273
11.305	0	215	46	66	88	90	144	96	70	80	77	82	66	62	172	275
11.4278	0	222	48	66	90	92	143	97	71	79	78	83	67	64	173	280
11.5507	0	209	47	68	90	94	148	96	70	80	77	81	66	62	172	272
11.6736	0	209	44	62	89	87	142	96	66	79	78	80	64	61	171	272
11.7965	0	211	46	66	89	88	142	97	68	79	78	81	65	62	172	273
11.9194	0	221	52	68	96	68	69	148	137	112	105	221	72	82	192	320
12.0422	0	221	101	68	105	260	244	212	282	163	62	502	81	52	330	472
12.1651	0	226	130	71	104	366	361	214	263	172	46	607	78	-13	372	518
12.288	0	236	132	83	98	130	135	151	85	91	106	251	77	92	355	487
12.4109	0	259	132	82	95	114	139	136	79	86	90	204	77	85	340	458
12.5338	0	263	123	85	91	124	146	126	79	87	85	192	77	82	324	439
12.6566	0	262	119	76	88	119	143	112	79	88	76	168	76	79	313	421
12.7795	0	266	127	86	93	132	148	83	85	92	67	140	77	78	314	426
12.9024	0	273	107	92	91	127	154	51	86	96	59	142	82	92	297	402
13.0253	0	262	91	89	90	128	153	48	82	93	57	134	82	89	271	374
13.1482	0	259	82	84	83	114	150	49	82	91	52	127	81	84	258	360
13.271	0	276	78	83	88	84	145	78	77	89	62	107	79	79	262	367
13.3939	0	271	82	72	98	115	155	112	75	85	77	102	74	80	266	387
13.5168	0	268	81	78	98	118	158	107	75	86	75	100	75	78	259	377
13.6397	0	257	72	70	96	101	149	111	74	87	78	97	74	72	247	369
13.7626	0	261	72	71	98	105	151	115	73	85	79	97	72	71	251	376
13.8854	0	264	75	71	97	104	151	114	74	84	79	99	70	73	254	379
14.0083	0	265	76	74	99	109	153	112	75	84	78	99	73	73	251	375
14.1312	0	253	70	69	95	98	151	106	73	83	76	96	70	71	241	360
14.2541	0	252	71	70	94	99	150	107	73	84	77	97	70	71	246	368
14.377	0	255	72	71	96	96	149	107	75	84	76	97	70	73	248	370
14.4998	0	256	74	74	96	102	151	107	75	84	75	98	71	72	247	368
14.6227	0	252	68	68	90	95	149	105	71	84	75	94	69	69	237	354
14.7456	0	249	68	69	92	94	147	108	70	83	76	94	67	68	241	363
14.8685	0	253	71	68	94	93	146	113	70	84	79	95	68	68	243	365
14.9914	0	252	70	74	94	99	146	112	70	83	79	95	70	68	244	365
15.1142	0	245	62	66	89	90	142	113	69	81	78	93	67	65	232	351
15.2371	0	243	63	65	88	92	144	115	71	81	82	94	67	65	238	358
15.36	0	248	65	66	90	92	147	116	73	82	80	94	65	66	243	363
15.4829	0	250	67	72	93	97	152	118	74	84	81	94	66	66	245	372
15.6058	0	244	61	64	90	94	147	118	74	80	80	92	65	63	236	354
15.7286	0	244	62	64	91	91	147	117	74	82	79	93	66	65	240	361
15.8515	0	255	65	68	91	91	148	116	74	81	81	95	65	65	244	363
15.9744	0	254	67	71	93	98	150	121	74	83	83	95	65	66	248	374
16.0973	0	250	62	65	92	91	148	120	74	81	83	91	64	61	236	359
16.2202	0	256	65	65	91	93	148	122	75	83	84	93	64	63	241	370
16.343	0	255	68	68	93	94	149	124	74	83	85	93	64	63	246	376
16.4659	0	257	69	71	96	97	152	126	75	83	86	94	65	64	250	385
16.5888	0	257	64	67	93	96	150	125	75	83	85	92	65	62	242	365
16.7117	0	270	66	67	94	94	149	125	76	83	86	94	64	63	246	377
16.8346	0	264	68	69	96	95	151	125	75	83	86	95	65	64	249	384
16.9574	0	266	71	73	100	100	151	128	76	85	86	98	66	66	255	390
17.0803	0	262	67	68	91	98	150	128	76	82	85	95	64	64	244	371
17.2032	0	275	68	69	95	97	150	125	76	83	86	96	64	66	249	380
17.3261	0	276	74	68	100	98	150	131	75	83	87	99	66	67	254	383
17.449	0	264	75	75	101	103	157	123	79	86	84	98	66	68	259	393
17.5718	0	270	68	69	99	98	154	127	76	84	86	97	67	66	244	371
17.6947	0	276	70	69	99	98	152	125	77	84	84	97	66	67	250	384
17.8176	0	276	73	72	101	98	153	128	77	85	85	98	66	68	253	384
17.9405	0	284	73	75	100	104	155	128	77	85	86	98	66	69	256	392
18.0634	0	272	68	68	95	102	153	129	76	84	85	96	67	64	245	374
18.1862	0	278	71	68	98	99	152	124	78	85	84	96	67	66	252	379
18.3091	0	263	76	70	100	102	154	127	78	84	85	97	68	66	251	385
18.432	0	274	76	79	99	107	155	129	78	85	86	99	66	68	255	391
18.5549	0	272	69	71	98	102	153	124	78	84	84	97	66	65	245	378
18.6778	0	291	72	72	99	103	155	124	76	87	85	100	68	68	251	387
18.8006	0	291	77	74	101	106	151	126	77	84	83	100	68	69	256	387
18.9235	0	285	81	80	105	110	154	125	79	85	83	101	70	72	261	389
19.0464	0	279	74	73	101	104	154	121	79	85	82	99	70	69	250	379
19.1693	0	299	77	76	102	107	155	123	80	86	84	101	70	71	258	389
19.2922	0	297	82	76	103	108	156	126	80	87	85	102	72	71	262	392
19.415	0	293	84	80	107	112	159	130	80	87	86	105	72	74	266	398
19.5379	0	287	79	75	106	105	156	125	79	88	86	102	71	71	256	387
19.6608	0	310	83	78	106	108	156	128	79	88	86	106	73	73	263	396
19.7837	0	309	86	77	109	107	157	131	80	88	87	107	73	74	267	403
19.9066	0	306	89	83	108	115	158	133	79	89	88	107	73	75	269	404
20.0294	0	300	82	75	105	107	156	128	79	88	87	105	72	73	259	394
20.1523	1	311	84	77	108	108	157	130	80	89	89	106	73	73	264	399
20.2752	0	313	87	79	110	109	157	132	80	88	90	108	74	74	267	400
20.3981	0	311	85	80	108	114	159	132	80	88	91	107	74	74	265	399
20.521	0	305	83	75	104	106	156	131	79	89	91	106	73	72	258	392
20.6438	0	322	85	77	107	109	158	131	79	89	90	107	74	73	263	400
20.7667	0	320	88	79	108	108	156	132	79	89	92	107	74	74	267	402
20.8896	0	308	83	80	105	114	160	132	78	88	92	106	72	71	258	393
21.0125	0	308	80	73	102	104	154	130	78	87	89	105	70	70	254	390
21.1354	0	320	81	75	104	105	155	128	78	88	89	104	71	71	256	393
21.2582	0	313	83	75	105	107	155	129	79	87	88	105	72	71	261	396
21.3811	0	296	80	74	99	110	156	127	79	86	89	103	70	67	258	396
21.504	0	292	87	69	93	104	151	126	80	85	88	100	67	63	277	429
21.6269	0	309	96	74	94	106	152	124	81	85	87	99	68	63	279	450
21.7498	0	326	102	80	96	107	154	126	83	85	86	99	68	64	280	470
21.8726	0	313	91	75	89	110	153	120	83	83	84	98	67	60	259	446
21.9955	0	312	90	72	89	104	151	117	83	81	82	97	66	61	256	428
22.1184	0	329	87	72	93	105	148	116	85	86	82	96	66	62	257	416
22.2413	0	322	86	75	95	109	152	118	83	83	83	98	69	63	258	411
22.3642	0	304	79	69	87	106	144	115	85	84	81	96	67	60	242	400
22.487	0	321	79	68	91	99	141	117	83	83	83	97	66	61	242	394
22.6099	0	326	77	71	93	99	140	118	83	83	83	98	67	63	240	389
22.7328	0	329	75	73	95	105	146	117	78	80	83	99	70	64	241	385
22.8557	0	309	71	66	92	101	139	112	80	83	81	98	69	62	232	369
22.9786	0	318	73	68	96	101	139	116	80	80	82	99	69	62	238	377
23.1014	0	321	76	70	97	99	143	117	78	80	84	100	70	64	242	380
23.2243	0	319	79	74	96	105	145	120	77	80	85	100	72	64	246	385
23.3472	0	308	74	69	96	101	142	117	76	78	84	98	70	62	238	372
23.4701	0	307	76	71	96	102	143	118	77	79	85	100	72	63	243	379
23.593	0	322	80	74	99	103	145	119	78	80	86	101	72	64	247	383
23.7158	0	321	82	79	99	108	148	122	78	82	88	102	72	64	253	385
23.8387	0	307	76	73	99	104	145	121	77	80	86	100	72	63	245	378
23.9616	0	313	80	73	99	105	146	122	78	81	87	101	72	64	255	394
24.0845	0	315	84	77	100	108	148	123	80	82	88	103	72	66	261	397
24.2074	0	313	85	81	103	111	151	124	81	83	89	104	74	67	260	396
24.3302	0	301	78	76	101	108	149	123	81	83	88	102	72	66	247	370
24.4531	0	299	80	75	101	107	149	125	81	84	88	103	73	66	249	373
24.576	0	307	82	76	102	108	150	125	80	84	88	104	75	68	251	373
24.6989	0	311	86	79	103	111	152	125	81	86	90	105	75	70	255	376
24.8218	0	298	79	76	103	109	151	124	81	84	89	103	74	67	246	359
24.9446	0	293	79	75	103	108	150	125	81	84	88	103	74	68	249	363
25.0675	0	300	81	76	105	106	150	128	81	84	89	103	74	69	252	363
25.1904	0	304	85	78	105	109	151	129	81	86	90	104	75	71	256	365
25.3133	0	288	80	77	103	111	151	126	82	84	88	102	75	69	246	346
25.4362	0	291	80	74	102	108	150	124	83	84	87	102	73	69	248	351
25.559	0	299	82	76	105	107	151	126	82	85	87	102	74	69	251	351
25.6819	0	298	86	78	105	108	152	128	82	86	87	103	74	71	256	354
25.8048	0	287	82	78	104	111	154	125	82	85	86	101	72	69	247	342
25.9277	0	289	79	73	103	105	150	124	82	84	86	101	72	70	247	341
26.0506	0	298	82	77	102	107	150	125	82	85	86	102	73	70	250	341
26.1734	0	296	84	77	105	108	152	126	83	85	86	102	74	72	254	346
26.2963	0	284	79	78	103	110	153	122	83	84	85	99	72	70	244	328
26.4192	0	284	78	73	101	103	147	123	84	86	84	98	72	69	244	332
26.5421	0	292	80	75	103	103	151	124	81	82	84	100	72	70	245	332
26.665	0	295	82	76	104	104	146	127	82	85	86	100	72	70	251	338
26.7878	0	280	77	76	102	108	150	124	80	81	85	98	74	67	237	318
26.9107	0	281	76	72	102	103	147	121	79	80	84	98	71	67	240	321
27.0336	0	291	77	73	101	103	147	122	79	80	83	97	71	68	241	322
27.1565	0	288	81	74	104	103	147	125	78	80	84	98	72	68	246	327
27.2794	0	278	75	75	99	107	148	121	78	80	83	97	71	66	235	312
27.4022	0	279	75	71	98	102	145	120	78	78	83	96	69	67	236	315
27.5251	0	282	77	72	100	102	144	120	78	78	81	96	69	67	238	315
27.648	0	286	80	73	103	103	143	121	77	80	82	96	71	67	241	320
27.7709	0	278	76	75	100	106	146	120	77	78	82	95	69	65	234	308
27.8938	0	278	74	70	97	100	141	119	77	77	81	95	70	65	233	311
28.0166	0	283	75	71	99	101	143	120	76	78	80	95	70	65	235	311
28.1395	0	287	79	73	100	101	143	119	76	78	81	97	70	66	239	316
28.2624	0	279	75	74	99	105	145	119	75	77	82	96	69	65	232	307
28.3853	0	279	74	70	98	100	141	118	76	77	80	94	70	66	232	309
28.5082	0	282	76	72	100	104	142	119	77	77	80	95	70	65	233	309
28.631	0	285	81	74	99	103	142	117	76	78	79	98	71	66	238	313
28.7539	0	278	76	76	99	106	145	114	77	76	79	96	70	65	231	305
28.8768	0	277	74	70	96	102	141	114	76	76	76	96	70	65	229	303
28.9997	0	287	77	74	98	105	142	112	77	78	76	96	71	65	232	307
29.1226	0	294	81	75	99	106	144	112	78	79	75	99	72	67	238	310
29.2454	0	280	76	75	97	108	147	111	78	78	76	98	71	66	230	302
29.3683	0	279	74	71	95	103	144	111	79	78	75	97	71	64	228	304
29.4912	0	289	76	72	97	103	144	113	77	77	76	96	72	65	230	306
29.6141	0	288	79	73	100	104	145	115	78	79	77	98	72	66	234	310
29.737	0	278	75	74	98	104	146	112	77	78	76	97	71	65	227	301
29.8598	0	277	74	69	96	101	143	110	77	77	76	95	70	64	226	304
29.9827	0	283	74	71	98	102	143	114	78	77	77	96	71	64	227	305
30.1056	0	285	78	73	98	103	144	114	78	79	76	98	71	67	231	308
30.2285	0	277	75	74	97	105	146	113	77	78	78	97	72	65	225	303
30.3514	0	276	73	70	94	100	142	113	77	77	77	95	70	64	224	300
30.4742	0	280	75	71	98	101	143	113	77	78	77	96	70	65	226	306
30.5971	0	285	77	73	97	101	144	116	77	79	78	97	71	66	231	310
30.72	0	281	77	74	98	107	145	114	78	78	78	97	71	65	226	306
30.8429	0	278	73	69	96	101	143	113	78	77	78	96	71	64	224	303
30.9658	0	283	75	71	96	101	145	114	79	79	79	96	71	65	227	307
31.0886	0	285	78	73	98	102	145	115	79	79	78	97	72	66	232	315
31.2115	0	278	76	75	99	104	146	116	78	79	80	97	72	66	228	314
31.3344	0	275	74	69	97	99	144	116	78	79	79	96	70	64	225	309
31.4573	0	287	75	71	98	101	145	117	78	79	79	96	70	64	229	316
31.5802	0	294	79	73	98	102	144	120	77	80	81	98	71	66	233	321
31.703	0	307	80	75	101	105	148	119	78	80	82	99	72	66	232	327
31.8259	0	296	74	70	99	101	145	117	78	79	82	96	69	65	228	316
31.9488	0	313	76	71	101	102	146	120	77	80	81	98	70	66	231	323
32.0717	0	309	79	74	102	102	146	122	78	80	81	99	71	68	236	331
32.1946	0	308	80	76	100	106	148	121	78	80	82	99	71	67	233	330
32.3174	0	298	75	69	99	101	145	118	78	79	81	97	69	65	228	324
32.4403	0	315	76	72	103	101	146	121	77	79	81	98	69	66	231	331
32.5632	0	311	79	72	103	101	146	121	77	80	82	98	71	67	236	333
32.6861	0	306	79	74	102	107	148	121	77	81	82	98	71	68	237	335
32.809	0	302	74	69	99	99	143	118	77	78	81	96	69	65	229	327
32.9318	0	315	76	71	100	101	145	120	77	79	81	98	69	65	232	333
33.0547	0	311	80	72	101	101	144	122	76	80	81	98	70	66	236	338
33.1776	0	310	82	76	103	106	147	122	77	80	80	98	72	67	238	338
33.3005	0	303	76	71	100	101	144	120	77	79	80	97	68	64	242	345
33.4234	0	300	77	72	102	104	147	120	77	81	82	98	68	62	261	379
33.5462	0	303	80	74	102	105	148	124	78	81	82	98	68	63	260	404
33.6691	0	302	86	84	101	111	150	124	78	81	83	99	71	65	251	381
33.792	0	258	93	66	99	105	146	122	78	78	83	96	70	63	236	357
33.9149	0	318	102	79	98	105	148	123	79	80	83	97	68	64	241	360
34.0378	0	332	100	78	100	105	149	126	79	81	84	97	69	64	246	377
34.1606	0	326	97	78	103	109	150	128	81	81	85	98	69	65	259	411
34.2835	0	317	93	71	97	106	149	126	81	80	84	96	67	62	250	398
34.4064	0	343	100	74	100	107	149	126	81	81	83	97	67	63	253	403
34.5293	0	332	101	77	101	107	151	127	81	82	84	97	68	63	253	398
34.6522	0	335	103	81	104	110	152	128	81	82	85	99	68	64	251	398
34.775	0	340	91	72	97	106	150	125	80	80	83	97	71	63	231	372
34.8979	0	335	84	74	101	104	145	124	80	83	82	98	72	65	226	364
35.0208	0	331	83	65	103	106	142	119	81	83	82	100	71	67	234	359
35.1437	0	345	93	77	108	113	151	116	81	82	80	101	72	69	237	362
35.2666	0	340	82	73	103	108	151	114	81	81	80	99	72	67	226	341
35.3894	0	333	80	72	104	106	149	118	79	80	80	100	72	67	231	349
35.5123	0	321	80	73	103	108	149	118	80	82	81	101	73	68	232	349
35.6352	0	319	82	75	106	109	151	122	80	82	82	101	73	70	237	357
35.7581	0	315	77	73	105	107	149	121	78	81	82	100	73	67	227	339
35.881	0	323	79	72	106	105	148	119	78	81	82	100	72	68	232	342
36.0038	0	321	79	74	107	106	149	121	79	82	83	101	73	69	237	345
36.1267	0	316	86	78	109	107	150	123	78	82	84	102	73	71	241	352
36.2496	0	314	79	74	107	106	149	121	78	81	83	100	74	67	230	341
36.3725	0	315	79	74	106	104	149	122	77	81	83	100	73	68	234	342
36.4954	0	313	81	76	107	104	149	123	77	82	83	101	74	68	237	344
36.6182	0	310	85	78	109	107	150	124	77	81	85	101	74	70	241	352
36.7411	0	303	78	73	105	106	148	122	76	80	85	99	74	67	230	339
36.864	0	309	79	73	105	102	147	122	76	80	83	98	72	68	233	340
36.9869	0	306	80	74	107	102	146	125	76	79	84	99	73	68	237	340
37.1098	0	306	85	78	110	108	148	126	76	80	83	100	73	69	241	348
37.2326	0	300	77	73	105	104	147	121	76	79	82	96	72	67	229	332
37.3555	0	303	77	71	105	101	145	119	75	78	82	96	72	66	232	335
37.4784	0	300	78	72	103	102	144	120	75	79	81	97	71	67	235	333
37.6013	0	298	79	74	104	105	146	122	75	80	81	97	71	66	237	343
37.7242	0	291	73	70	101	101	145	119	76	77	80	94	71	65	225	328
37.847	0	296	74	69	102	96	141	119	75	77	80	93	70	64	229	329
37.9699	0	298	76	69	103	98	141	120	73	76	80	94	70	65	234	331
38.0928	0	296	79	74	103	101	143	121	73	77	81	95	70	66	237	340
38.2157	0	292	73	69	102	97	141	120	72	75	81	91	69	62	226	326
38.3386	0	297	75	68	102	94	139	120	71	75	80	91	70	62	231	330
38.4614	0	298	77	70	104	96	140	123	71	75	81	92	69	64	235	332
38.5843	0	300	80	75	105	100	141	123	72	75	82	92	70	66	239	344
38.7072	0	294	74	67	104	98	139	121	71	74	81	90	70	62	228	329
38.8301	0	302	76	69	102	97	138	122	70	74	81	90	68	61	232	333
38.953	0	302	79	71	103	96	139	124	70	74	80	90	67	64	236	333
39.0758	0	301	83	75	106	102	140	124	71	75	81	92	70	64	242	345
39.1987	0	298	76	70	105	99	139	123	71	74	80	89	69	62	231	331
39.3216	0	304	78	69	104	97	139	123	70	75	80	90	68	63	237	335
39.4445	0	301	79	70	105	96	140	124	70	75	81	90	69	64	241	337
39.5674	0	302	84	76	106	102	142	124	71	76	80	92	70	66	246	347
39.6902	0	296	77	69	104	100	141	123	70	74	80	90	69	63	234	328
39.8131	0	301	77	69	107	97	139	123	70	74	80	90	68	64	238	335
39.936	0	297	79	72	107	101	141	126	69	75	80	90	69	65	242	338
40.0589	0	299	84	77	107	105	142	125	70	76	82	92	70	66	247	348
40.1818	0	292	78	71	107	100	141	123	70	74	81	90	69	64	235	332
40.3046	0	296	77	71	106	99	140	124	69	74	81	90	68	64	239	336
40.4275	0	302	80	73	106	101	141	126	69	75	81	92	69	65	244	341
40.5504	0	302	84	77	108	105	142	126	69	77	81	92	69	66	248	346
40.6733	0	298	79	69	106	104	139	121	70	74	80	90	69	64	235	333
40.7962	0	304	80	72	105	100	140	119	71	76	80	92	68	65	240	336
40.919	0	301	87	72	104	102	141	120	71	76	80	93	68	66	245	346
41.0419	0	298	98	81	106	106	145	124	73	77	81	93	70	66	252	363
41.1648	0	285	94	71	101	103	143	122	75	77	80	92	66	62	272	391
41.2877	0	306	101	76	101	106	146	122	78	78	79	93	66	61	279	418
41.4106	0	309	101	78	103	105	148	122	77	79	79	95	68	65	271	415
41.5334	0	312	95	78	105	108	149	123	77	80	80	97	70	66	261	399
41.6563	0	308	80	72	101	104	144	120	77	77	79	95	71	65	245	382
41.7792	0	305	81	69	104	103	143	119	76	79	79	96	69	67	249	386
41.9021	0	305	83	71	105	100	144	124	74	78	81	97	70	68	254	391
42.025	0	302	87	75	106	108	145	128	75	79	83	98	71	69	261	395
42.1478	0	300	82	71	103	105	146	125	76	79	83	96	70	65	250	384
42.2707	0	308	85	73	103	107	146	128	75	78	84	97	70	66	255	393
42.3936	0	300	89	75	107	106	146	130	75	80	84	98	70	68	258	396
42.5165	0	305	91	80	108	111	149	129	76	81	84	101	72	71	263	397
42.6394	0	302	83	72	109	108	148	128	75	79	83	99	70	69	251	384
42.7622	0	300	85	73	110	104	149	130	76	81	84	101	72	71	255	388
42.8851	0	307	87	76	110	106	149	130	75	81	84	102	73	72	258	393
43.008	0	306	91	81	110	111	151	131	75	82	86	104	73	72	262	402
43.1309	0	303	83	74	109	105	149	131	76	82	84	102	73	70	251	386
43.2538	0	307	90	76	110	106	149	132	76	81	85	104	73	72	258	396
43.3766	0	305	92	78	114	107	150	133	76	82	85	105	74	73	263	397
43.4995	0	303	93	82	113	112	153	134	77	84	86	106	74	73	266	401
43.6224	0	294	87	74	111	107	152	130	78	81	84	104	73	70	256	387
43.7453	0	302	90	76	114	108	151	133	78	83	86	105	74	73	262	398
43.8682	0	304	94	79	115	108	153	135	78	84	87	106	75	74	265	397
43.991	0	303	94	81	116	114	155	137	78	84	88	107	76	74	265	404
44.1139	0	299	88	75	112	108	152	132	78	83	87	105	73	73	256	391
44.2368	0	314	90	76	113	109	152	138	78	83	88	106	74	75	262	401
44.3597	0	311	94	78	116	109	154	138	78	84	88	107	74	75	266	404
44.4826	0	311	93	82	118	115	156	137	78	84	88	108	76	75	267	405
44.6054	0	309	88	75	113	108	153	135	78	84	88	106	74	74	259	394
44.7283	0	316	91	77	114	110	153	135	79	84	89	108	74	74	264	404
44.8512	0	315	94	79	116	110	155	138	79	85	89	108	76	75	267	405
44.9741	0	311	93	81	115	115	156	137	79	85	89	109	75	76	265	406
45.097	0	307	87	75	114	107	153	134	79	83	89	107	75	74	259	398
45.2198	0	311	92	79	114	109	154	137	79	84	88	108	75	74	263	406
45.3427	0	315	94	79	116	111	153	138	80	85	89	109	76	75	268	406
45.4656	0	311	92	81	113	113	156	137	78	85	88	108	75	75	265	406
45.5885	0	307	87	74	113	107	152	135	78	84	90	107	75	73	261	399
45.7114	0	313	90	77	112	111	154	133	79	85	89	109	75	74	263	407
45.8342	0	318	94	79	113	110	153	137	79	85	89	110	76	76	267	407
45.9571	0	314	90	79	114	113	156	136	79	85	89	108	74	74	262	405
46.08	0	310	89	74	113	104	153	138	76	85	91	106	73	72	260	403
46.2029	0	313	88	76	112	108	153	143	77	85	95	106	73	71	261	412
46.3258	11	317	91	78	114	109	153	145	77	85	96	107	73	72	265	413
46.4486	0	306	86	77	112	111	155	148	76	84	96	105	71	70	258	405
46.5715	0	316	84	73	110	106	152	146	75	84	95	104	71	70	257	407
46.6944	0	317	86	74	110	107	153	147	75	85	96	103	71	69	259	412
46.8173	0	314	89	79	113	107	153	148	75	84	95	104	71	70	262	413
46.9402	0	303	81	73	105	110	154	146	72	83	94	102	70	67	251	401
47.063	0	310	82	71	104	106	151	144	74	82	94	101	69	66	254	404
47.1859	0	314	83	71	107	105	151	145	73	82	93	101	70	66	253	412
47.3088	0	309	84	75	107	110	152	148	72	82	94	101	68	67	257	412
47.4317	0	298	78	69	101	104	150	141	69	80	93	96	68	63	245	401
47.5546	0	307	79	69	101	102	148	144	71	80	92	97	66	63	249	403
47.6774	0	303	81	70	104	103	146	143	72	78	92	97	66	63	250	410
47.8003	0	303	80	72	103	109	150	143	70	79	92	97	67	64	250	407
47.9232	0	295	75	66	99	102	146	137	69	76	89	96	64	61	244	396
48.0461	0	305	85	70	102	104	144	135	71	76	85	96	65	62	246	394
48.169	0	313	88	73	105	99	144	132	72	77	86	96	67	63	250	401
48.2918	0	304	82	73	101	106	146	132	71	75	87	97	66	63	247	394
48.4147	0	297	78	66	100	102	142	128	70	74	84	95	65	62	242	389
48.5376	0	307	78	68	102	99	142	129	70	74	83	95	66	62	245	387
48.6605	0	310	84	70	103	101	144	126	71	75	82	97	68	65	249	392
48.7834	0	302	81	72	103	102	145	128	70	75	82	96	67	65	246	387
48.9062	0	299	78	66	103	99	141	123	69	74	80	97	66	63	242	384
49.0291	0	301	84	70	102	99	143	121	71	75	80	98	66	64	244	384
49.152	0	307	86	71	105	100	143	125	72	75	81	99	68	66	248	391
49.2749	0	306	82	72	105	105	146	122	73	76	81	99	66	64	243	382
49.3978	0	302	81	67	105	99	143	120	72	74	79	98	66	64	240	381
49.5206	0	310	83	69	104	101	142	122	71	75	80	99	68	66	244	383
49.6435	0	310	87	72	104	101	143	123	73	76	81	100	69	67	248	391
49.7664	0	308	85	73	104	105	145	120	73	76	81	99	67	66	243	380
49.8893	0	305	83	69	102	101	142	117	72	76	79	98	67	65	242	380
50.0122	0	313	86	71	105	101	144	119	73	75	80	99	69	67	244	380
50.135	0	317	89	72	105	102	144	120	74	77	80	101	69	67	248	388
50.2579	0	307	86	74	103	106	145	120	74	77	79	100	68	66	244	379
50.3808	0	304	83	68	102	101	142	117	73	76	79	99	68	66	242	377
50.5037	0	312	84	70	103	102	143	118	74	76	79	99	69	66	244	377
50.6266	0	316	88	73	106	103	145	119	76	77	80	100	70	68	249	385
50.7494	0	307	84	73	103	107	147	118	75	77	80	101	69	67	246	379
50.8723	0	301	81	68	102	101	144	117	75	76	78	99	68	67	243	377
50.9952	0	309	83	69	105	101	144	119	76	76	79	100	69	68	245	376
51.1181	0	313	88	72	104	102	145	120	75	78	81	101	70	69	249	384
51.241	0	303	84	75	104	107	147	119	75	77	80	101	67	67	245	377
51.3638	0	299	80	68	104	99	144	119	75	76	80	99	68	67	243	376
51.4867	0	307	82	69	103	101	144	121	75	78	81	99	68	67	245	375
51.6096	0	310	85	72	104	103	145	124	74	79	82	101	69	68	250	383
51.7325	0	300	83	74	104	105	147	123	75	77	82	99	67	67	246	375
51.8554	0	294	79	66	105	99	141	122	73	76	81	99	68	66	245	374
51.9782	0	304	80	68	105	100	143	126	73	77	82	100	68	68	246	375
52.1011	0	311	82	69	108	98	144	131	73	77	84	101	69	68	250	385
52.224	0	296	79	70	107	103	147	131	71	77	85	99	67	66	244	376
52.3469	0	290	77	63	104	95	139	128	70	74	84	97	65	65	241	372
52.4698	0	298	78	65	104	97	139	129	71	74	85	98	65	65	243	375
52.5926	0	306	81	68	107	95	138	131	70	76	85	99	67	67	248	384
52.7155	0	298	79	69	105	100	139	132	70	74	84	99	66	67	244	377
52.8384	0	292	74	63	104	93	136	131	68	72	83	96	65	65	240	374
52.9613	0	300	78	66	105	93	136	132	69	74	85	97	65	64	243	379
53.0842	0	310	80	67	104	95	138	136	70	75	87	99	66	65	248	389
53.207	0	298	80	69	106	98	140	137	70	75	88	99	65	63	245	386
53.3299	0	291	75	63	106	94	137	135	69	74	86	98	64	62	241	383
53.4528	0	297	79	66	105	96	139	136	70	74	88	97	65	62	246	387
53.5757	0	304	82	69	107	97	140	139	70	76	90	98	65	63	255	404
53.6986	0	300	84	74	106	104	145	141	71	76	91	97	64	62	263	418
53.8214	0	295	90	64	103	102	143	143	70	75	89	95	60	58	277	452
53.9443	0	304	99	73	103	104	146	140	71	76	90	95	61	59	282	470
54.0672	0	319	95	76	109	101	146	144	72	77	91	97	63	60	276	459
54.1901	0	325	88	73	109	105	148	146	72	77	91	99	63	61	271	445
54.313	0	303	84	66	104	103	146	146	72	76	90	97	63	60	261	430
54.4358	0	295	91	67	106	103	147	143	73	77	91	97	63	62	261	435
54.5587	0	315	96	68	110	102	149	145	74	78	92	98	65	64	260	432
54.6816	0	313	94	77	110	110	154	151	74	79	95	99	66	65	257	431
54.8045	0	308	81	72	110	104	149	152	72	78	94	101	65	64	251	418
54.9274	0	318	83	69	110	105	148	152	73	78	95	102	66	64	260	431
55.0502	0	323	88	72	115	103	151	153	73	78	95	102	65	65	276	456
55.1731	0	314	97	73	110	114	155	154	74	80	97	101	65	64	285	475
55.296	0	305	95	70	109	111	154	154	74	79	96	99	63	60	288	489
55.4189	0	323	90	80	113	109	155	153	75	80	97	102	63	61	298	517
55.5418	0	326	87	71	117	109	155	156	75	81	97	105	64	62	301	526
55.6646	0	317	87	74	117	116	155	158	74	80	96	106	65	63	295	515
55.7875	0	318	83	70	115	108	153	157	73	80	95	107	64	62	285	507
55.9104	0	312	85	71	117	110	154	161	75	81	96	107	66	62	284	494
56.0333	0	322	89	75	119	109	155	161	75	81	98	108	66	63	285	496
56.1562	0	307	88	77	119	115	157	160	75	81	99	108	66	62	286	521
56.279	0	306	84	71	116	109	155	161	75	81	97	109	66	61	285	531
56.4019	0	309	89	75	116	112	155	164	75	80	98	109	65	62	286	516
56.5248	0	318	92	76	119	112	156	163	75	82	99	112	67	64	285	494
56.6477	0	304	87	76	118	115	157	163	75	80	99	110	65	62	276	473
56.7706	0	301	85	71	116	107	152	161	73	80	97	109	69	63	262	466
56.8934	0	307	87	72	116	110	152	160	75	80	98	110	66	64	264	468
57.0163	0	321	90	76	118	110	153	165	75	80	99	112	67	65	265	467
57.1392	0	302	83	71	114	111	155	158	73	80	97	109	68	63	252	443
57.2621	0	302	83	70	112	106	150	157	74	78	96	109	65	63	253	441
57.385	0	308	85	71	114	106	149	160	74	78	96	110	66	64	255	443
57.5078	0	317	87	76	116	111	152	161	75	80	98	112	68	64	256	444
57.6307	0	304	79	69	111	105	149	156	73	77	96	108	65	62	248	425
57.7536	0	297	81	69	111	105	148	155	73	77	95	109	66	63	252	427
57.8765	0	300	84	71	112	105	148	157	73	77	96	109	67	63	254	431
57.9994	0	313	83	72	112	111	150	159	74	78	97	110	66	64	255	428
58.1222	0	295	78	68	109	104	146	152	72	76	94	107	65	61	248	414
58.2451	0	294	80	69	112	103	146	153	72	77	94	108	66	62	250	420
58.368	0	297	82	71	112	102	146	155	73	77	96	109	67	63	254	424
58.4909	0	301	81	72	111	110	149	155	73	77	95	108	66	63	253	418
58.6138	0	292	77	69	108	102	145	152	72	75	93	106	66	62	249	409
58.7366	0	292	79	70	110	103	145	153	72	76	95	108	66	63	250	415
58.8595	0	297	82	70	109	105	145	156	73	77	95	108	66	64	254	420
58.9824	0	299	79	73	110	109	147	154	73	76	95	108	65	62	251	411
59.1053	0	294	77	69	109	103	145	152	72	76	93	107	65	61	249	406
59.2282	0	292	81	71	109	103	145	154	72	76	94	108	66	63	250	406
59.351	0	298	84	71	111	104	146	151	73	76	96	109	67	64	253	415
59.4739	0	299	80	73	111	110	148	153	73	77	94	109	66	64	251	401
59.5968	0	295	80	68	110	105	145	146	72	75	90	109	66	67	250	390
59.7197	0	296	86	73	112	104	146	142	74	76	90	110	68	68	251	392
59.8426	0	302	88	72	114	104	148	143	75	77	91	112	69	70	256	397
59.9654	0	298	85	75	112	111	150	141	75	78	90	111	67	69	248	384
60.0883	0	297	85	71	113	104	148	135	74	77	88	111	68	69	247	382
60.2112	0	299	88	74	115	105	149	137	75	78	88	112	69	70	248	383
60.3341	0	302	89	76	116	106	149	138	76	79	89	114	69	72	253	392
60.457	0	303	83	73	114	108	151	134	76	78	87	111	68	70	244	376
60.5798	0	298	85	72	112	107	147	133	75	78	87	112	68	70	243	374
60.7027	0	301	89	74	113	107	149	130	76	79	85	113	70	72	245	378
60.8256	0	303	91	77	115	109	152	132	77	80	86	115	71	72	250	384
60.9485	0	303	82	72	111	111	151	128	76	79	86	112	69	71	240	367
61.0714	0	298	83	70	111	108	150	128	77	79	84	114	69	70	241	369
61.1942	0	298	84	71	112	106	150	130	76	79	85	115	71	70	243	374
61.3171	0	300	88	76	112	110	153	131	78	82	86	116	70	72	247	379
61.44	0	307	84	71	111	109	152	126	77	80	84	114	70	70	238	363
61.5629	0	304	86	72	111	108	150	125	77	80	84	114	70	70	239	366
61.6858	0	303	85	71	112	108	152	124	78	81	84	115	70	70	241	371
61.8086	0	306	89	76	112	110	153	126	79	82	84	116	71	73	247	376
61.9315	0	307	83	71	109	110	153	124	78	81	84	114	70	71	239	361
62.0544	0	308	85	72	109	106	151	123	78	81	85	115	72	70	241	366
62.1773	0	303	86	73	111	109	151	125	78	82	83	115	72	71	243	371
62.3002	0	303	88	76	112	109	154	127	78	83	87	117	73	73	247	376
62.423	0	301	80	71	110	108	152	130	77	81	86	114	71	71	240	361
62.5459	0	304	83	70	110	109	152	129	77	81	86	116	72	71	242	366
62.6688	0	300	86	73	111	111	150	130	78	82	86	116	73	71	244	371
62.7917	0	300	88	76	112	111	153	135	78	82	88	116	73	71	248	377
62.9146	0	298	80	70	111	111	151	129	78	80	88	113	71	69	240	361
63.0374	0	303	82	70	112	110	150	129	78	80	86	114	73	69	242	366
63.1603	0	298	85	73	113	109	152	130	78	80	87	114	72	71	245	372
63.2832	0	300	87	77	113	112	154	133	78	82	89	115	72	72	249	378
63.4061	0	300	80	69	110	109	151	130	78	80	87	112	70	69	240	362
63.529	0	300	84	71	109	111	150	127	77	81	85	114	71	71	242	367
63.6518	0	301	90	74	109	116	153	117	80	82	81	115	72	70	246	370
63.7747	0	305	94	79	106	122	156	110	82	84	77	115	74	73	251	376
63.8976	0	305	86	73	102	122	153	102	82	82	74	114	73	69	242	362
64.0205	0	292	89	74	93	138	152	79	85	84	65	123	76	70	243	359
64.1434	0	287	101	96	89	137	150	53	85	90	64	143	83	75	246	349
64.2662	0	288	98	108	90	139	144	54	87	89	70	149	85	80	250	352
64.3891	0	289	89	95	89	131	144	54	86	86	69	138	82	80	237	337
64.512	0	291	85	94	93	127	140	59	87	83	68	130	82	83	239	342
64.6349	0	292	89	93	95	127	144	61	87	82	70	128	84	85	239	345
64.7578	0	289	88	99	99	131	152	64	85	81	71	128	85	86	241	347
64.8806	0	287	84	93	98	127	151	64	85	79	68	126	83	83	227	329
65.0035	0	290	86	92	100	129	151	63	84	80	69	125	82	82	232	337
65.1264	0	292	87	91	101	129	151	65	84	81	69	122	83	83	234	341
65.2493	0	292	87	95	104	130	155	69	84	82	70	122	84	83	236	345
65.3722	0	294	81	89	97	128	157	71	81	81	67	118	83	78	222	330
65.495	0	299	82	86	99	131	159	73	79	81	67	113	83	79	227	334
65.6179	0	301	82	86	102	129	161	77	77	82	67	109	83	79	230	339
65.7408	0	306	83	88	105	127	165	83	76	84	68	105	83	79	234	342
65.8637	0	295	75	80	99	117	162	84	74	82	66	99	80	75	222	332
65.9866	0	297	75	80	99	113	164	90	74	82	65	97	78	75	226	336
66.1094	0	298	77	79	103	112	166	91	75	84	67	97	79	74	230	340
66.2323	0	295	78	83	104	117	170	93	77	83	68	98	80	75	229	341
66.3552	0	299	78	76	99	111	166	87	74	81	65	93	76	72	220	331
66.4781	0	315	85	82	102	109	167	86	75	82	65	93	73	71	222	335
66.601	0	318	83	81	102	108	167	86	75	83	65	94	75	73	226	341
66.7238	0	314	83	83	103	112	170	89	75	83	67	94	76	73	224	340
66.8467	0	301	75	76	99	105	166	88	74	83	65	91	73	69	216	331
66.9696	0	302	76	75	101	103	165	93	72	82	67	92	71	69	222	342
67.0925	0	304	75	76	99	99	164	101	74	83	72	93	72	69	225	349
67.2154	0	303	75	75	103	109	171	117	76	85	81	97	71	68	228	355
67.3382	0	288	70	70	98	107	170	116	78	85	82	96	68	66	223	347
67.4611	0	290	73	72	100	107	170	120	78	86	85	97	68	67	226	358
67.584	0	297	75	70	103	105	167	125	78	86	90	95	68	66	230	367
67.7069	0	291	75	75	105	110	169	130	79	87	94	96	66	66	232	372
67.8298	0	289	71	68	105	103	166	127	78	84	92	94	64	65	227	365
67.9526	0	291	74	70	104	102	165	128	78	83	93	94	66	65	231	375
68.0755	0	304	77	71	106	102	163	131	77	83	95	96	66	66	235	379
68.1984	0	306	76	75	105	110	167	133	73	86	96	96	66	65	230	377
68.3213	0	295	73	67	102	99	160	128	69	81	93	95	64	64	225	373
68.4442	0	299	77	71	106	96	158	128	71	82	93	98	63	65	230	380
68.567	0	307	80	71	105	95	155	128	69	83	93	99	64	66	235	386
68.6899	0	298	75	70	101	102	154	133	71	82	95	104	63	65	230	380
68.8128	0	293	74	66	102	97	150	126	70	79	91	100	62	63	226	376
68.9357	0	294	75	70	104	95	147	127	72	79	90	98	62	64	230	385
69.0586	0	300	79	70	105	98	150	128	73	80	92	99	64	65	236	390
69.1814	0	303	74	69	101	104	152	130	71	80	92	96	61	64	231	378
69.3043	0	294	75	66	102	97	146	128	69	77	89	95	61	65	231	379
69.4272	0	293	78	70	105	95	145	129	70	77	88	94	62	66	235	387
69.5501	0	305	83	70	104	100	146	130	70	77	88	96	63	68	239	392
69.673	0	307	76	67	106	100	146	130	67	78	88	93	60	64	229	377
69.7958	0	304	77	65	105	91	142	129	66	76	87	92	61	64	229	380
69.9187	0	304	80	69	105	93	141	129	68	74	88	91	61	64	230	384
70.0416	0	303	83	71	105	98	144	134	69	75	90	92	61	64	235	387
70.1645	0	297	76	65	106	95	143	133	69	75	88	91	61	60	227	379
70.2874	0	301	80	68	104	94	141	130	69	75	87	93	61	63	228	379
70.4102	0	302	82	71	107	94	145	129	70	76	86	95	62	63	231	389
70.5331	0	307	84	73	105	101	147	132	71	77	89	94	63	64	234	389
70.656	0	313	80	68	106	95	143	127	70	75	87	93	61	62	225	373
70.7789	0	310	82	69	105	98	143	128	71	76	88	94	62	61	230	381
70.9018	0	304	84	72	107	99	148	131	71	78	88	94	63	64	236	391
71.0246	0	304	84	77	109	105	151	136	72	79	90	95	63	64	236	385
71.1475	0	310	78	68	105	98	148	131	72	76	89	92	61	61	227	377
71.2704	0	308	81	70	107	100	150	135	71	77	89	93	64	62	234	385
71.3933	0	302	84	72	108	102	151	137	72	78	90	92	64	63	240	393
71.5162	0	302	83	75	110	110	155	136	75	79	90	95	64	65	241	386
71.639	0	318	84	72	108	106	152	127	74	77	84	94	64	65	233	370
71.7619	0	317	84	72	110	102	153	128	74	78	84	95	66	67	237	373
71.8848	0	315	87	73	111	102	152	133	73	79	87	97	66	69	241	381
72.0077	0	310	87	77	111	109	155	134	75	80	89	98	67	70	240	379
72.1306	0	315	79	70	108	101	152	129	73	77	89	95	64	66	232	369
72.2534	0	317	84	71	110	100	152	135	74	78	90	97	65	67	235	375
72.3763	0	316	87	73	112	105	153	138	74	78	91	98	66	69	239	382
72.4992	0	320	87	77	112	110	156	140	75	79	93	98	65	68	240	377
72.6221	0	314	81	71	108	103	153	135	74	77	92	96	64	65	233	370
72.745	0	314	84	72	110	104	154	134	74	78	91	99	66	68	238	375
72.8678	0	316	89	75	111	108	155	138	75	79	93	100	67	70	244	380
72.9907	0	308	89	77	115	112	158	141	76	80	94	101	67	70	244	376
73.1136	0	309	81	72	109	103	156	133	74	78	90	100	66	68	234	360
73.2365	0	316	85	72	113	104	156	135	75	80	92	102	67	71	240	369
73.3594	0	310	91	75	115	107	158	138	76	80	93	103	68	73	245	377
73.4822	0	309	90	79	116	112	161	143	78	82	95	104	67	72	245	377
73.6051	0	303	83	70	110	105	158	136	77	80	94	101	66	70	236	368
73.728	0	310	86	74	113	106	158	141	76	81	94	104	68	73	242	374
73.8509	0	314	92	77	117	108	160	146	77	83	97	105	69	73	249	382
73.9738	0	316	95	81	116	117	163	148	78	84	99	105	69	74	251	385
74.0966	0	314	86	72	113	109	160	144	77	82	98	103	67	71	239	372
74.2195	0	322	92	76	119	109	162	146	77	83	99	105	69	73	246	379
74.3424	0	324	95	79	119	111	163	150	78	85	101	105	70	74	251	389
74.4653	0	316	95	81	119	118	166	155	79	86	104	106	70	73	252	394
74.5882	0	314	87	73	116	109	160	152	79	83	103	104	69	69	241	382
74.711	0	319	92	76	119	109	162	154	78	84	103	105	69	71	249	390
74.8339	0	320	96	79	119	113	164	155	79	85	105	106	71	72	253	394
74.9568	0	314	95	82	121	121	167	161	80	86	106	106	70	73	253	395
75.0797	0	304	88	74	115	111	163	155	77	84	105	103	68	68	243	380
75.2026	0	319	92	76	119	111	162	158	78	84	105	105	69	71	250	390
75.3254	0	320	96	79	121	112	163	157	79	85	106	106	70	73	254	397
75.4483	0	313	93	83	122	121	166	160	80	85	108	106	70	71	252	392
75.5712	0	307	84	74	114	110	162	155	77	84	104	104	68	68	243	378
75.6941	0	318	89	75	116	112	162	159	78	84	103	105	70	72	250	390
75.817	0	316	94	79	122	111	163	159	79	85	104	107	71	75	256	401
75.9398	0	307	90	83	122	121	166	160	80	86	106	108	70	74	247	373
76.0627	0	315	82	73	116	110	162	157	77	84	105	106	69	70	234	351
76.1856	0	353	85	75	123	111	163	161	77	85	108	110	70	73	235	367
76.3085	0	368	90	79	126	114	163	163	79	85	109	111	71	75	239	375
76.4314	0	385	84	83	125	123	168	165	77	87	109	109	72	74	231	363
76.5542	0	386	79	74	120	114	164	164	76	85	106	107	70	74	225	357
76.6771	0	388	84	76	120	115	163	166	77	85	106	109	71	76	233	362
76.8	0	391	90	80	127	114	165	164	78	85	107	110	72	77	237	367
76.9229	0	380	86	83	125	124	168	166	78	87	108	109	71	75	232	353
77.0458	0	376	83	76	122	114	162	165	78	84	107	109	72	74	228	351
77.1686	0	384	89	80	125	117	164	169	78	84	108	109	71	75	233	359
77.2915	0	384	91	81	127	116	165	169	79	86	109	110	72	78	237	363
77.4144	0	369	86	83	125	125	168	171	78	87	109	109	72	75	230	348
77.5373	0	364	85	77	122	114	164	166	76	85	108	109	72	74	229	349
77.6602	0	360	89	81	126	119	165	169	79	85	108	111	73	76	235	356
77.783	0	352	92	82	131	116	165	169	79	85	110	111	72	79	239	359
77.9059	0	332	89	82	125	126	166	168	78	86	110	109	73	75	229	339
78.0288	0	333	91	81	123	115	163	165	79	84	108	109	72	74	231	340
78.1517	0	334	94	82	124	120	165	167	78	85	107	111	73	77	237	346
78.2746	0	330	97	84	131	119	165	163	80	86	107	112	74	81	245	352
78.3974	0	314	88	81	121	122	166	161	79	85	106	109	73	75	232	330
78.5203	0	312	89	77	120	116	161	161	78	84	105	110	73	77	236	333
78.6432	0	302	97	83	123	119	163	159	79	84	103	111	74	79	242	335
78.7661	0	299	98	86	127	120	165	156	80	86	105	111	75	79	244	337
78.889	0	291	89	79	118	121	163	152	79	84	103	109	72	75	232	318
79.0118	0	294	91	78	119	116	161	151	78	85	101	109	72	76	236	326
79.1347	0	298	95	81	125	114	162	154	79	84	103	108	74	77	240	331
79.2576	0	294	96	86	126	119	163	157	79	85	105	110	74	78	243	330
79.3805	0	289	87	77	116	117	161	152	78	84	103	106	72	74	232	316
79.5034	0	293	89	79	119	115	161	153	79	84	103	107	73	76	236	323
79.6262	0	294	94	80	124	113	161	154	78	84	103	109	74	78	240	330
79.7491	0	294	96	85	122	122	163	159	79	85	104	108	73	77	240	328
79.872	0	295	89	76	117	115	160	154	77	83	102	106	71	74	231	316
79.9949	0	297	93	81	121	114	160	155	78	83	103	106	72	76	237	323
80.1178	0	299	95	80	122	112	160	156	78	84	102	106	73	77	240	329
80.2406	0	288	92	81	121	119	162	156	79	84	103	106	72	76	237	323
80.3635	0	287	85	76	116	112	159	152	77	83	101	104	70	72	231	314
80.4864	0	289	89	77	118	113	159	156	77	82	102	105	71	74	235	322
80.6093	0	292	92	80	123	110	158	155	78	83	102	105	72	75	239	326
80.7322	0	278	87	81	118	117	160	155	78	81	102	104	72	73	233	313
80.855	0	282	82	74	113	108	156	152	76	80	99	103	70	72	229	306
80.9779	0	279	85	76	116	112	156	151	76	80	99	102	70	73	231	313
81.1008	0	282	86	78	118	110	156	154	76	81	99	103	70	73	235	315
81.2237	0	264	80	77	114	114	158	152	75	80	100	100	70	71	222	299
81.3466	0	269	78	70	109	105	153	149	74	78	98	99	68	69	223	297
81.4694	0	269	81	74	111	107	153	151	75	79	97	99	68	70	226	302
81.5923	0	271	83	76	116	107	154	152	75	79	98	100	68	70	228	304
81.7152	0	254	74	72	108	108	153	148	74	78	98	97	66	67	219	290
81.8381	0	263	74	69	109	102	149	148	74	77	96	96	66	66	218	292
81.961	1	263	77	71	109	105	151	150	73	77	96	96	66	67	220	297
82.0838	0	265	78	76	113	105	152	152	74	78	97	97	66	67	224	300
82.2067	0	251	69	68	106	102	149	144	74	75	95	94	64	65	213	286
82.3296	0	258	71	67	107	102	147	146	73	75	94	94	64	65	216	292
82.4525	0	257	76	70	111	99	147	146	73	76	95	95	66	65	219	298
82.5754	0	252	80	73	112	108	150	146	74	76	94	96	65	67	223	294
82.6982	0	255	75	68	102	101	144	137	72	73	90	92	64	63	216	286
82.8211	0	254	78	70	104	100	143	138	74	74	91	92	64	65	220	299
82.944	0	268	83	71	105	99	145	139	73	74	91	93	65	64	224	308
83.0669	0	255	80	72	106	105	146	137	73	74	90	93	64	63	222	307
83.1898	0	251	76	65	100	99	141	131	72	72	87	90	62	62	219	306
83.3126	0	268	84	69	99	98	142	134	72	74	89	89	63	61	241	354
83.4355	0	259	91	70	100	98	144	134	73	75	88	91	62	58	263	385
83.5584	0	265	81	73	99	106	146	134	73	73	87	90	62	58	253	384
83.6813	0	260	75	64	97	97	140	129	72	71	85	89	60	56	245	374
83.8042	0	261	76	64	102	94	141	129	72	72	86	90	58	57	245	380
83.927	0	264	80	69	102	99	142	129	72	72	86	90	58	57	243	379
84.0499	0	252	74	67	99	103	142	130	70	70	85	88	60	57	227	356
84.1728	0	252	73	62	96	94	137	127	70	69	83	87	61	57	217	346
84.2957	0	254	75	65	100	94	137	125	70	69	85	88	61	57	216	337
84.4186	0	257	78	68	101	96	138	130	70	70	87	88	60	58	221	343
84.5414	0	250	71	63	97	100	137	127	68	69	84	87	61	56	211	329
84.6643	0	250	72	61	98	92	134	126	68	68	84	87	59	57	214	332
84.7872	0	252	76	64	99	94	135	127	68	68	84	87	59	57	215	333
84.9101	0	260	81	72	100	98	136	127	67	70	84	89	61	59	216	336
85.033	0	253	72	63	94	100	135	124	67	68	84	87	60	56	206	321
85.1558	0	255	73	62	96	93	133	121	68	68	83	87	61	57	216	338
85.2787	0	261	74	65	98	94	137	124	68	69	84	87	60	57	226	349
85.4016	0	262	79	69	99	99	139	127	68	70	85	88	60	58	226	358
85.5245	0	255	73	63	97	98	134	123	66	68	83	87	60	57	212	331
85.6474	0	258	75	65	98	94	134	122	68	68	82	88	60	59	214	329
85.7702	0	261	79	68	101	95	136	123	68	70	83	89	60	59	215	329
85.8931	0	265	81	72	100	103	139	124	68	71	84	90	61	63	218	333
86.016	0	259	75	63	98	98	136	119	68	69	82	88	59	59	210	317
86.1389	0	259	77	65	98	96	137	121	68	69	83	89	61	60	212	319
86.2618	0	262	80	69	99	98	138	123	70	71	84	90	62	61	215	324
86.3846	0	267	81	72	102	103	140	126	69	71	85	92	62	63	220	323
86.5075	0	260	74	64	101	97	139	123	67	70	84	89	61	61	211	315
86.6304	0	263	75	64	101	96	139	125	69	70	84	90	62	62	214	319
86.7533	0	264	79	69	101	100	139	125	69	71	86	92	63	64	218	325
86.8762	0	268	80	70	101	102	142	129	70	72	87	93	63	64	223	325
86.999	0	261	72	66	100	99	141	132	68	70	89	91	62	60	214	319
87.1219	0	264	75	65	100	95	138	133	69	71	90	93	62	60	217	323
87.2448	0	266	77	67	104	94	140	139	69	72	91	93	63	61	221	330
87.3677	0	268	79	71	106	101	142	141	68	74	93	94	63	62	224	329
87.4906	0	260	72	64	101	98	139	138	69	71	91	91	62	59	215	320
87.6134	0	261	74	65	100	98	138	141	69	71	91	92	62	60	218	323
87.7363	0	268	78	69	104	96	138	139	69	72	90	93	64	61	221	328
87.8592	0	272	80	72	104	105	142	136	69	72	88	94	64	65	225	321
87.9821	0	263	74	64	95	102	140	124	69	70	82	93	62	63	213	312
88.105	0	267	74	66	99	101	138	125	70	70	82	92	63	62	216	313
88.2278	0	269	75	66	101	96	138	124	69	70	82	93	64	63	217	319
88.3507	0	267	76	70	99	103	142	124	70	71	81	93	65	63	216	317
88.4736	0	260	69	62	92	99	136	118	69	69	78	91	64	61	207	306
88.5965	0	262	70	62	96	94	135	115	69	69	78	91	64	61	209	306
88.7194	0	263	72	65	96	95	136	115	69	70	78	92	63	62	212	311
88.8422	0	261	71	67	95	100	137	116	69	70	79	91	64	61	210	307
88.9651	0	256	65	61	91	95	132	113	67	67	76	89	63	59	201	298
89.088	0	258	66	61	92	93	132	112	68	67	76	89	62	59	204	300
89.2109	0	261	69	63	93	94	133	114	68	69	77	90	62	59	207	307
89.3338	0	260	69	66	94	97	135	113	66	69	77	89	63	59	203	303
89.4566	0	253	63	60	90	91	132	110	67	67	75	88	61	58	198	297
89.5795	0	257	65	62	90	94	131	109	68	67	75	87	61	58	202	298
89.7024	0	261	68	63	90	94	132	112	67	68	76	89	63	59	206	304
89.8253	0	260	68	66	93	96	134	113	67	69	76	88	62	60	203	299
89.9482	0	255	63	60	90	90	129	107	65	66	74	86	60	58	200	296
90.071	0	258	64	61	90	92	130	110	67	66	74	87	61	58	202	296
90.1939	0	261	68	63	93	92	131	113	66	68	75	88	62	59	205	303
90.3168	0	259	64	64	91	95	132	111	66	67	76	88	62	58	202	297
90.4397	0	255	62	59	89	89	128	109	65	65	74	86	60	57	200	295
90.5626	0	259	64	61	90	90	128	112	65	67	74	87	61	58	201	296
90.6854	0	260	68	63	91	90	130	112	65	68	76	88	62	59	205	303
90.8083	0	257	64	63	90	97	131	112	66	67	76	88	61	59	201	296
90.9312	0	261	69	62	89	93	128	101	66	67	70	87	62	58	200	290
91.0541	0	265	68	63	91	90	130	105	67	67	72	87	63	58	202	295
91.177	0	270	72	63	93	95	130	107	67	68	73	88	63	60	208	302
91.2998	0	263	67	65	91	97	132	103	67	67	71	88	63	59	200	292
91.4227	0	261	64	60	91	90	128	100	66	65	71	86	61	58	198	289
91.5456	0	261	66	61	90	92	128	102	67	67	71	87	62	59	199	292
91.6685	0	264	68	62	91	94	130	106	66	69	74	89	63	60	203	299
91.7914	0	259	65	65	89	97	132	104	67	67	73	88	62	58	199	292
91.9142	0	256	63	59	90	90	127	103	66	66	72	87	61	57	197	289
92.0371	0	261	64	61	91	92	129	104	67	67	73	88	61	60	199	292
92.16	0	264	69	63	90	94	129	105	67	68	75	88	62	61	204	300
92.2829	0	266	67	65	92	98	132	104	67	68	73	89	62	60	202	293
92.4058	0	264	65	61	90	91	129	101	67	66	72	88	62	59	198	292
92.5286	0	264	64	63	90	95	131	103	68	67	73	89	63	60	200	293
92.6515	0	268	69	63	91	95	132	106	69	69	75	91	64	60	204	299
92.7744	0	273	75	67	93	104	135	103	69	70	74	90	63	60	204	292
92.8973	0	275	75	65	90	100	136	96	71	71	70	90	63	59	199	293
93.0202	0	277	76	67	90	103	140	100	73	73	72	91	64	61	201	296
93.143	0	283	82	68	91	106	141	99	73	75	72	93	65	61	205	303
93.2659	0	278	73	69	93	106	145	106	72	73	76	92	64	60	203	299
93.3888	0	264	66	62	92	99	137	107	71	71	75	91	63	59	199	295
93.5117	0	264	66	64	92	98	138	110	72	71	77	91	63	60	205	308
93.6346	0	282	67	64	93	97	138	115	72	73	80	93	62	61	209	313
93.7574	0	273	67	65	96	101	139	117	71	73	83	92	62	61	209	313
93.8803	0	258	62	60	94	93	134	115	70	71	82	90	60	58	204	312
94.0032	0	260	63	60	93	92	135	122	71	72	86	91	60	57	207	316
94.1261	0	269	69	63	95	96	134	122	71	73	85	92	62	58	210	323
94.249	0	275	74	65	96	103	138	116	71	73	82	93	61	59	217	335
94.3718	0	261	66	64	92	94	136	115	71	71	82	90	60	56	212	336
94.4947	0	275	63	62	93	95	136	120	71	71	83	91	60	57	209	324
94.6176	0	277	65	60	96	95	137	121	72	72	85	92	60	58	208	326
94.7405	0	273	63	66	97	100	138	122	71	74	86	93	61	58	204	320
94.8634	0	264	62	58	96	92	134	119	71	71	84	90	61	57	196	311
94.9862	0	272	66	63	93	95	134	120	72	72	85	91	60	57	203	320
95.1091	0	293	68	62	96	96	136	122	72	74	88	91	60	58	208	326
95.232	0	287	71	68	97	100	140	125	72	73	87	92	61	57	210	331
95.3549	0	269	68	60	92	95	135	123	72	71	86	91	60	56	205	328
95.4778	0	276	71	66	95	95	137	123	73	73	88	91	62	57	210	331
95.6006	0	291	73	66	95	96	138	125	73	74	89	92	62	58	214	341
95.7235	0	287	72	66	97	103	140	129	73	75	90	94	61	59	217	344
95.8464	0	279	70	62	96	98	138	125	73	73	89	91	61	56	218	351
95.9693	0	289	73	66	95	99	140	128	73	75	89	93	60	56	231	386
96.0922	0	295	77	66	98	100	142	129	75	75	92	94	61	59	228	375
96.215	0	285	74	71	100	105	143	132	73	76	93	96	61	60	224	363
96.3379	0	279	67	64	97	100	139	131	73	75	91	94	62	59	216	346
96.4608	0	290	68	65	101	98	140	132	74	76	94	96	63	62	217	350
96.5837	0	290	71	65	102	100	140	135	73	76	95	98	64	63	219	353
96.7066	0	288	71	67	105	107	143	139	73	76	96	99	65	64	221	351
96.8294	0	283	70	66	105	98	140	134	73	76	93	96	63	61	216	340
96.9523	0	288	70	67	104	103	142	134	75	77	96	99	65	63	221	349
97.0752	0	298	73	70	106	101	143	137	73	77	97	99	66	64	226	354
97.1981	0	296	72	71	108	106	146	139	74	77	97	100	65	64	224	350
97.321	0	286	70	68	104	101	142	139	73	77	95	99	65	63	220	343
97.4438	0	290	73	70	108	103	144	139	75	78	97	101	66	64	223	351
97.5667	0	309	76	72	109	103	146	141	75	79	98	102	67	66	227	350
97.6896	0	298	75	73	108	110	148	144	75	78	99	102	67	65	224	346
97.8125	0	293	72	70	107	102	145	140	75	78	97	100	66	64	221	344
97.9354	0	292	76	71	110	104	146	143	76	79	98	101	66	65	225	345
98.0582	0	312	79	74	112	104	147	148	76	80	100	103	67	67	231	354
98.1811	0	297	73	74	105	113	150	144	76	79	98	100	66	66	224	342
98.304	0	291	72	69	105	105	148	147	76	79	98	99	67	65	224	342
98.4269	0	290	76	73	110	105	149	147	76	80	100	99	68	66	227	350
98.5498	0	304	79	74	111	106	152	147	76	81	100	102	68	67	230	353
98.6726	0	290	72	72	107	111	152	148	76	79	98	98	65	65	222	340
98.7955	0	289	73	69	107	104	149	148	75	78	98	97	65	65	224	346
98.9184	0	292	74	71	111	99	149	157	76	80	103	104	67	66	231	358
99.0413	0	300	79	75	111	115	153	158	77	81	102	106	67	67	233	352
99.1642	0	285	74	68	107	110	148	143	75	77	96	101	66	66	220	335
99.287	0	286	74	69	107	105	144	146	74	76	96	100	66	67	224	339
99.4099	0	282	76	69	108	106	144	150	75	77	97	99	66	66	225	344
99.5328	0	287	77	73	106	110	148	149	75	77	98	98	66	65	223	340
99.6557	0	284	71	67	103	102	144	144	73	75	95	95	65	64	217	332
99.7786	0	277	74	69	102	107	144	144	73	75	96	96	64	64	221	338
99.9014	0	276	76	68	105	104	145	147	74	75	95	97	65	65	224	340
100.024	0	276	73	71	105	110	146	147	73	75	95	96	63	64	220	332
100.147	0	274	70	67	102	101	141	142	72	73	93	95	64	63	218	329
100.27	0	274	76	67	102	104	141	142	72	74	93	96	65	64	221	334
100.393	0	281	78	72	107	100	142	139	73	74	94	97	65	65	224	341
100.516	0	274	70	68	102	105	144	140	72	73	92	95	64	63	217	328
100.639	0	277	69	66	102	100	140	137	71	72	91	95	64	63	217	332
100.762	0	283	71	67	103	101	139	139	72	73	91	97	66	63	220	341
100.884	0	278	72	71	107	102	142	140	72	74	92	98	65	65	220	333
101.007	0	283	67	64	100	102	139	140	71	71	92	95	64	63	208	315
101.13	0	295	77	66	103	104	138	126	72	72	87	97	66	64	213	315
101.253	0	301	80	73	106	101	142	123	73	73	84	99	68	66	219	316
101.376	0	292	77	73	106	107	145	127	74	74	85	100	68	67	219	317
101.499	0	288	69	66	100	100	139	124	71	72	85	97	66	64	211	304
101.622	0	281	70	67	102	98	138	128	70	73	86	99	67	66	213	310
101.745	0	279	71	67	103	99	140	129	72	74	88	100	69	67	215	313
101.868	0	278	72	70	103	105	142	130	72	74	89	99	67	67	210	304
101.99	0	284	68	65	102	97	137	127	70	72	88	97	67	65	207	295
102.113	0	277	70	68	106	98	139	132	71	73	89	99	67	67	209	303
102.236	0	278	72	68	105	101	140	132	71	74	91	100	68	68	212	306
102.359	0	274	72	72	104	105	142	133	72	73	92	99	66	67	207	296
102.482	0	281	71	66	105	97	137	129	70	72	89	98	67	66	206	295
102.605	0	287	80	71	104	109	140	117	72	75	83	103	69	67	211	297
102.728	0	288	83	76	103	111	148	110	75	78	79	105	72	69	217	304
102.851	0	285	78	74	100	112	149	110	75	75	78	102	71	66	209	290
102.973	0	284	75	70	100	109	145	108	74	75	79	102	71	66	207	290
103.096	0	288	78	71	100	111	148	109	75	76	80	103	73	67	210	293
103.219	0	288	80	71	103	113	150	113	75	77	82	103	73	69	213	299
103.342	0	287	76	72	102	113	150	110	76	76	83	102	71	67	205	287
103.465	0	285	75	68	101	108	146	109	74	75	83	101	70	66	204	290
103.588	0	289	77	70	101	110	147	113	74	77	85	101	71	67	207	294
103.711	0	286	78	71	102	109	149	116	75	77	88	103	71	69	213	297
103.834	0	288	76	72	101	110	149	114	75	76	87	101	71	67	203	287
103.956	0	287	75	67	100	106	147	114	74	76	87	99	69	66	206	291
104.079	0	287	77	72	103	107	148	118	73	76	88	100	70	68	208	295
104.202	0	289	79	71	104	108	148	122	74	77	91	101	71	69	214	299
104.325	0	281	75	71	102	110	149	120	73	76	89	99	68	67	205	287
104.448	0	288	75	67	102	105	148	119	73	76	88	98	68	67	207	290
104.571	0	281	76	70	103	105	148	118	72	76	88	98	69	68	211	294
104.694	0	281	78	70	104	110	149	120	73	75	89	99	70	70	213	297
104.817	0	274	74	70	102	107	149	119	74	75	88	96	67	67	205	285
104.94	0	275	73	66	102	105	146	118	72	74	87	96	67	66	207	284
105.062	0	275	76	70	103	103	147	120	72	74	86	96	68	67	209	294
105.185	0	276	79	72	102	109	149	119	72	75	87	98	69	69	214	296
105.308	0	273	72	68	102	106	148	116	72	73	86	95	68	66	204	282
105.431	0	268	72	67	100	101	146	118	70	73	85	93	67	67	206	283
105.554	0	268	74	69	100	102	147	120	71	72	86	95	67	67	208	291
105.677	0	269	77	72	101	106	147	123	71	74	87	96	68	69	214	289
105.8	0	264	71	67	100	104	146	120	71	72	87	94	66	65	203	281
105.923	0	261	71	67	101	101	144	120	70	71	87	94	66	65	206	279
106.045	0	256	73	69	101	102	144	121	69	72	87	95	67	67	209	288
106.168	0	265	75	72	105	104	147	127	69	72	88	96	68	68	213	288
106.291	0	263	70	68	101	104	146	123	70	72	88	94	65	66	204	277
106.414	0	260	70	67	102	102	144	123	68	71	87	93	66	67	208	279
106.537	0	269	73	69	101	105	145	122	69	72	89	94	67	67	211	289
106.66	0	274	80	72	104	106	146	127	70	74	89	95	67	68	216	293
106.783	0	263	75	69	101	104	144	126	69	71	89	95	67	65	208	284
106.906	0	272	77	69	103	103	143	125	69	72	88	94	68	67	212	290
107.028	0	274	83	72	104	104	145	125	69	72	87	96	68	68	218	298
107.151	0	283	84	76	105	108	147	124	70	74	87	96	68	69	222	304
107.274	0	278	79	69	100	104	145	121	70	72	87	94	69	65	224	331
107.397	0	272	91	68	101	103	145	125	71	74	87	94	67	63	252	369
107.52	0	265	97	73	101	105	150	127	73	75	88	95	66	63	256	402
107.643	0	288	89	80	104	111	152	131	73	76	89	97	65	63	255	416
107.766	0	280	77	68	102	104	148	127	72	74	88	95	63	62	243	390
107.889	0	277	79	67	104	103	148	131	72	75	88	97	64	62	241	400
108.012	0	271	81	70	104	108	147	130	72	74	89	98	64	62	243	407
108.134	11	275	83	75	105	113	150	134	73	74	91	99	64	63	244	405
108.257	0	273	75	69	102	106	146	133	72	74	88	97	63	61	234	387
108.38	0	274	77	68	103	104	146	133	72	75	90	98	63	62	235	394
108.503	0	275	80	71	104	106	148	135	73	76	90	99	64	62	237	404
108.626	0	273	80	75	106	113	150	136	74	76	92	100	65	62	236	397
108.749	0	269	75	68	101	106	146	132	72	74	89	98	62	61	228	369
108.872	0	273	76	69	106	106	147	133	71	75	90	99	64	61	225	361
108.995	0	274	79	71	106	105	146	135	73	76	90	100	66	64	226	365
109.117	0	272	80	73	107	109	148	137	74	76	92	100	68	64	223	356
109.24	0	271	77	69	100	105	145	131	73	75	91	99	65	64	215	338
109.363	0	277	78	69	104	105	146	132	73	76	90	100	67	64	214	332
109.486	0	276	80	72	107	104	146	134	73	76	91	101	68	67	215	334
109.609	0	276	80	74	107	112	148	135	74	77	92	102	69	67	211	326
109.732	0	272	75	69	102	105	145	132	73	76	91	100	68	67	208	318
109.855	0	274	78	70	105	104	146	132	74	78	92	101	69	67	211	320
109.978	0	275	79	71	106	107	147	135	74	78	93	102	70	68	214	324
110.1	0	273	79	74	106	112	149	137	75	78	93	103	69	68	213	316
110.223	0	269	75	69	104	104	146	133	73	77	92	101	69	68	210	310
110.346	0	272	77	71	106	105	147	134	75	78	92	103	70	68	212	311
110.469	0	272	78	71	106	103	147	141	75	78	95	103	71	70	216	312
110.592	0	266	77	73	106	109	149	147	75	79	99	103	70	68	213	310
110.715	0	261	72	65	105	102	145	151	73	78	100	102	69	66	210	307
110.838	0	264	74	70	105	103	147	152	72	78	99	103	71	69	214	306
110.961	0	271	76	68	104	106	146	153	73	79	101	103	72	70	217	311
111.084	0	261	73	69	105	109	147	153	74	78	101	102	69	68	212	304
111.206	0	265	73	67	103	103	144	146	72	77	98	101	69	69	212	300
111.329	0	264	75	69	104	104	144	147	72	78	98	101	69	69	212	303
111.452	0	273	76	69	104	104	145	153	73	78	100	101	69	69	215	305
111.575	0	267	70	66	103	105	145	149	71	78	100	100	69	67	206	294
111.698	0	256	68	65	101	98	143	149	69	77	99	99	68	66	207	293
111.821	0	262	71	66	102	100	142	151	71	77	100	99	68	66	207	297
111.944	0	263	72	70	102	105	143	153	71	76	100	99	68	67	210	297
112.067	0	260	67	64	100	100	142	149	69	76	100	96	67	64	201	287
112.189	0	253	67	64	98	97	139	148	70	75	100	95	66	64	204	286
112.312	0	257	67	65	102	95	140	151	70	76	100	96	66	64	204	289
112.435	0	258	69	69	99	103	141	152	71	76	100	97	67	65	206	288
112.558	0	255	65	63	97	97	138	145	69	75	98	94	65	64	200	278
112.681	0	261	69	65	98	97	137	145	70	74	95	94	66	66	202	275
112.804	0	262	70	67	100	96	139	147	70	76	96	95	66	66	203	280
112.927	0	258	69	66	101	86	112	156	76	82	101	113	67	66	207	285
113.05	0	248	69	64	104	127	195	171	94	94	123	214	68	65	215	288
113.172	0	247	77	70	97	112	144	159	81	84	108	140	70	70	211	273
113.295	0	249	76	67	98	106	143	161	77	83	106	129	71	70	212	276
113.418	0	248	76	70	98	111	148	161	75	80	107	125	70	69	209	275
113.541	0	245	71	64	98	103	142	156	73	81	104	120	67	66	202	271
113.664	0	248	72	64	97	102	142	158	72	78	104	118	67	66	205	271
113.787	0	248	74	64	96	105	141	159	73	78	103	118	67	66	208	276
113.91	0	251	77	67	96	113	143	153	75	77	98	123	70	69	211	271
114.033	0	252	75	64	93	106	143	140	73	76	92	123	70	67	204	261
114.156	0	259	80	68	93	111	145	138	72	77	89	123	71	68	207	265
114.278	0	260	85	73	97	112	150	132	74	79	88	124	72	69	209	270
114.401	0	258	83	74	99	116	153	135	74	79	90	125	73	69	209	270
114.524	0	255	77	69	92	113	149	128	73	78	86	126	73	67	203	261
114.647	0	259	79	69	95	112	151	128	73	79	87	127	73	69	205	264
114.77	0	260	83	70	97	113	152	129	73	81	87	129	74	69	208	270
114.893	0	261	81	73	98	118	154	129	74	80	89	128	75	70	207	270
115.016	0	259	77	68	92	113	151	127	74	79	88	126	73	67	201	264
115.139	0	261	79	70	96	112	151	130	73	80	90	126	73	69	204	269
115.261	0	261	81	71	98	112	151	133	73	80	91	127	74	70	207	273
115.384	0	259	82	73	97	118	154	137	74	80	93	125	74	70	205	272
115.507	0	262	77	69	94	112	151	136	74	79	92	123	73	68	199	266
115.63	0	261	79	70	98	109	150	134	74	80	92	122	72	69	203	272
115.753	0	259	81	70	99	112	151	134	74	81	94	124	73	69	207	275
115.876	0	256	81	72	96	118	153	138	75	80	94	123	73	69	205	272
115.999	0	252	76	68	94	112	151	136	73	79	93	121	72	67	200	268
116.122	0	256	77	69	95	110	150	143	73	79	95	120	70	68	204	271
116.244	0	254	79	70	97	112	150	144	73	79	97	120	71	70	208	278
116.367	0	249	79	70	98	115	152	145	72	79	98	119	72	67	205	276
116.49	0	247	72	66	95	107	147	146	72	78	97	116	70	66	200	270
116.613	0	250	75	68	95	110	149	147	73	78	98	116	69	66	204	277
116.736	0	253	77	68	94	112	148	150	72	79	97	117	69	68	208	283
116.859	0	251	76	70	98	115	150	151	72	78	98	116	70	67	205	278
116.982	0	251	72	64	96	107	146	145	71	76	96	114	70	64	201	275
117.105	0	264	81	68	97	110	149	146	71	77	96	112	69	65	205	282
117.228	0	267	84	73	97	112	150	150	73	78	97	112	69	66	209	289
117.35	0	266	81	72	97	116	148	149	73	78	97	114	71	66	206	286
117.473	0	262	77	68	93	108	146	144	72	77	96	112	69	65	204	279
117.596	0	264	78	68	96	110	149	146	72	78	95	113	70	66	207	285
117.719	0	264	81	69	98	112	149	144	73	79	94	114	71	67	212	295
117.842	0	263	80	74	97	118	154	147	75	81	97	114	71	66	211	292
117.965	0	261	75	67	94	112	153	144	75	80	95	112	69	65	210	289
118.088	0	270	78	71	97	115	155	148	74	80	96	112	70	66	214	299
118.211	0	273	81	71	100	116	154	148	75	82	97	114	72	67	217	303
118.333	0	273	84	74	101	121	158	148	77	82	97	113	71	66	213	297
118.456	0	279	82	71	98	116	155	142	76	80	96	112	70	65	210	294
118.579	0	284	84	71	98	119	157	143	75	83	95	113	71	66	215	302
118.702	0	289	87	73	102	118	158	141	76	82	96	114	71	68	218	309
118.825	0	290	87	76	100	124	158	140	77	81	95	113	70	67	215	302
118.948	0	292	82	70	96	116	156	137	76	81	94	111	71	67	213	300
119.071	0	301	84	72	99	116	156	138	75	80	95	112	70	68	216	305
119.194	0	301	85	71	102	115	156	140	75	82	96	113	71	68	220	312
119.316	0	290	83	77	100	120	157	141	77	81	97	113	72	66	212	308
119.439	0	298	80	69	96	113	154	139	74	81	96	111	71	66	210	303
119.562	0	303	80	71	97	115	152	141	74	81	96	111	70	66	215	310
119.685	0	300	83	71	101	113	153	141	75	82	97	112	70	67	218	315
119.808	0	289	81	73	98	121	155	142	75	81	98	111	72	66	209	305
119.931	0	292	79	68	96	112	151	139	73	82	97	112	71	65	208	306
120.054	0	303	81	71	98	113	152	144	74	79	98	114	70	65	210	310
120.177	0	302	84	72	103	111	152	143	74	82	101	118	70	67	214	319
120.3	0	293	80	74	97	121	153	144	74	80	100	117	71	66	208	314
120.422	0	298	79	70	96	116	154	138	75	81	95	118	71	69	213	312
120.545	0	301	82	74	99	113	159	137	75	83	96	119	73	70	216	318
120.668	0	301	85	74	102	118	159	139	76	84	99	120	73	71	222	327
120.791	0	293	82	77	98	124	162	143	78	83	98	117	74	69	215	317
120.914	0	291	81	73	101	117	158	142	76	84	99	118	73	69	218	320
121.037	0	294	84	74	104	117	160	145	77	84	101	118	73	70	219	327
121.16	0	295	87	77	106	118	160	149	76	85	103	121	73	72	223	338
121.283	0	290	83	76	102	123	162	147	76	85	102	119	74	69	213	315
121.405	0	304	85	74	101	117	159	146	76	84	101	119	74	70	211	315
121.528	0	304	88	75	103	117	159	151	76	85	105	124	74	71	215	318
121.651	0	307	90	75	106	118	159	150	75	86	108	127	73	72	218	323
121.774	0	293	84	76	104	120	159	150	74	85	106	125	73	69	208	313
121.897	0	297	84	72	104	115	155	150	75	84	105	124	73	70	213	315
122.02	0	300	88	75	104	119	157	149	76	85	105	122	72	71	218	321
122.143	0	289	89	75	107	122	161	147	78	88	106	119	73	72	225	333
122.266	0	283	82	77	103	124	165	148	78	86	105	116	74	69	216	323
122.388	0	293	83	73	103	124	164	139	79	87	99	115	74	71	221	321
122.511	0	298	87	79	107	121	168	136	81	89	98	117	74	71	224	323
122.634	0	296	89	78	107	123	169	142	81	89	101	118	76	73	225	324
122.757	0	292	84	77	104	127	169	145	81	87	102	118	76	71	212	304
122.88	0	307	84	75	105	122	166	143	80	86	101	118	73	72	214	301
123.003	0	305	88	77	110	121	168	144	80	89	102	120	75	73	219	313
123.126	0	309	92	80	110	127	170	141	81	90	102	120	75	74	224	319
123.249	0	302	85	79	104	129	172	147	79	89	103	120	75	73	221	310
123.372	0	309	85	74	104	121	166	140	82	87	98	121	75	74	228	313
123.494	0	305	91	77	110	120	170	142	82	88	99	121	77	75	229	323
123.617	0	304	93	79	110	123	171	144	83	89	100	123	77	77	233	327
123.74	0	294	88	80	109	129	171	148	83	87	101	122	78	75	221	311
123.863	0	301	86	75	108	119	169	146	82	88	100	121	76	75	221	308
123.986	0	297	89	78	110	121	170	148	82	88	102	123	75	76	224	316
124.109	0	296	92	79	113	123	171	152	82	90	105	125	77	77	228	321
124.232	0	290	88	80	109	130	171	154	81	89	105	122	77	74	216	310
124.355	0	289	86	76	109	120	168	153	81	88	104	121	74	75	218	308
124.477	0	293	90	79	113	122	170	152	81	89	106	123	75	75	223	316
124.6	0	292	93	80	114	123	170	156	82	89	108	124	75	77	228	321
124.723	0	283	87	80	111	129	173	156	79	91	107	120	75	75	216	307
124.846	0	286	86	75	109	123	168	154	79	88	105	120	75	74	219	305
124.969	0	290	90	79	113	124	168	155	80	88	105	121	75	77	224	316
125.092	0	290	96	80	116	124	169	158	80	88	107	123	75	78	231	322
125.215	0	286	89	81	109	131	171	155	79	88	107	121	76	75	218	307
125.338	0	289	88	76	110	124	167	157	78	88	106	121	73	75	221	307
125.46	0	295	92	79	113	123	169	158	80	88	106	122	75	76	225	317
125.583	0	295	96	82	117	124	168	157	80	88	108	123	74	79	231	322
125.706	0	297	89	82	112	133	173	162	78	89	110	123	75	75	218	311
125.829	0	301	86	76	111	120	167	162	78	88	111	124	73	75	218	317
125.952	0	313	88	77	113	127	166	168	79	88	113	126	75	77	223	328
126.075	0	318	93	80	118	124	168	166	78	90	113	127	75	80	228	335
126.198	0	318	87	82	115	131	170	166	77	89	112	125	76	78	215	323
126.321	0	320	84	76	114	121	167	168	76	88	111	124	75	78	217	330
126.444	0	331	88	79	117	126	166	171	78	88	113	126	75	79	222	337
126.566	0	342	92	81	117	127	168	175	78	89	114	126	76	82	225	344
126.689	0	335	85	80	118	130	169	171	76	89	114	124	76	77	212	326
126.812	0	337	83	75	113	123	166	166	75	88	111	123	74	77	217	333
126.935	0	351	86	79	117	123	166	173	76	87	112	123	74	79	220	340
127.058	0	362	90	81	119	126	167	176	77	88	113	124	75	81	224	346
127.181	0	356	83	80	118	126	168	172	75	88	113	121	75	77	213	332
127.304	0	374	81	74	117	119	164	170	74	87	112	121	73	78	213	344
127.427	0	390	85	77	120	121	164	174	74	88	112	122	75	78	218	354
127.549	0	402	89	79	121	124	164	180	75	87	114	124	75	80	223	360
127.672	0	386	81	79	121	124	166	171	74	87	114	120	74	78	211	341
127.795	0	399	83	75	118	117	162	173	74	86	112	119	74	77	217	352
127.918	0	424	88	79	120	119	163	176	73	86	112	120	74	79	221	355
128.041	0	378	96	84	119	127	163	177	77	86	111	121	74	82	231	342
128.164	0	256	96	81	117	126	166	165	75	87	109	117	74	80	229	295
128.287	0	254	101	80	117	120	163	163	74	87	106	116	74	79	240	303
128.41	0	252	108	84	119	125	163	165	76	85	106	117	75	81	246	314
128.532	0	261	115	85	122	132	166	156	78	87	105	118	76	81	252	325
128.655	0	261	110	83	111	129	166	148	79	86	100	115	76	77	243	320
128.778	0	265	117	84	118	125	166	147	79	87	100	118	76	81	252	336
128.901	0	275	116	84	118	127	167	151	78	88	101	120	76	81	256	343
129.024	0	269	113	86	117	133	170	156	80	88	104	121	77	80	254	341
129.147	0	263	103	78	112	123	166	157	78	87	103	117	77	78	243	338
129.27	0	284	108	78	113	126	168	161	77	88	105	118	76	78	252	352
129.393	0	285	121	82	115	126	168	163	80	88	106	116	75	75	301	417
129.516	0	290	110	89	111	134	172	163	81	87	106	116	73	70	300	425
129.638	0	282	101	77	109	123	168	157	80	86	103	116	70	69	286	440
129.761	0	284	104	79	111	128	169	159	80	87	102	117	71	71	285	443
129.884	0	287	107	79	114	126	170	161	80	87	102	119	71	71	286	461
130.007	0	277	100	83	111	133	174	158	78	89	102	117	72	69	273	438
130.13	0	272	98	75	108	122	168	153	77	87	100	117	74	71	250	401
130.253	0	279	102	78	110	124	166	157	78	87	102	120	74	73	239	381
130.376	0	280	105	79	113	124	165	161	78	87	105	122	76	75	243	383
130.499	0	276	98	78	109	129	165	152	79	86	102	118	74	71	235	365
130.621	0	284	102	75	106	124	164	151	81	86	99	117	73	72	243	377
130.744	0	294	113	78	106	126	167	153	82	89	101	117	73	73	250	383
130.867	0	305	125	82	112	128	171	150	84	89	101	117	75	76	253	387
130.99	0	287	117	82	102	132	170	146	84	87	99	116	76	72	237	363
131.113	0	296	115	78	104	127	168	149	85	89	99	116	75	72	242	371
131.236	0	310	117	80	108	126	169	149	86	90	99	118	74	74	247	373
131.359	0	311	116	80	109	129	173	151	86	92	101	119	76	75	248	377
131.482	0	296	105	76	101	131	169	145	87	90	98	118	75	73	236	359
131.604	0	301	105	75	101	127	170	148	89	92	99	119	76	74	241	361
131.727	0	312	103	78	106	125	171	149	87	92	100	122	76	75	239	365
131.85	0	292	100	79	109	126	171	165	85	93	109	124	77	75	242	372
131.973	0	275	90	72	107	124	167	165	80	92	111	122	75	71	231	358
132.096	0	289	90	70	106	120	168	168	82	93	111	123	75	72	233	363
132.219	0	291	92	72	107	123	166	172	81	93	113	124	76	74	237	372
132.342	0	290	92	76	111	128	167	174	83	93	115	125	76	75	240	370
132.465	0	277	86	70	108	119	164	169	81	91	113	123	75	72	228	351
132.588	0	275	87	70	109	119	164	174	82	92	113	123	74	74	234	361
132.71	0	278	94	71	110	120	164	173	81	93	113	123	75	75	237	361
132.833	0	281	100	78	108	127	164	173	83	91	113	121	75	76	243	366
132.956	0	269	92	72	108	123	162	164	82	91	110	121	76	76	237	348
133.079	0	281	93	77	108	122	162	163	84	90	106	123	76	78	243	352
133.202	0	287	91	76	111	121	166	167	84	91	107	123	77	77	246	360
133.325	0	276	94	78	110	130	170	168	83	92	108	123	77	77	251	363
133.448	0	267	93	75	108	131	167	155	84	90	104	121	75	74	241	352
133.571	0	272	94	79	107	130	171	153	86	92	104	124	76	77	245	356
133.693	0	270	94	78	110	125	173	160	86	93	106	125	77	77	249	364
133.816	0	270	98	80	107	137	171	165	85	93	108	123	76	76	252	372
133.939	0	258	89	78	105	129	177	154	90	93	102	122	77	71	242	362
134.062	0	281	88	74	108	128	172	160	88	90	104	130	77	72	246	370
134.185	0	284	89	75	105	139	168	151	87	90	102	135	80	72	254	380
134.308	0	281	92	81	101	137	171	144	93	93	100	130	83	71	257	385
134.431	0	272	86	76	102	136	170	144	90	90	103	125	81	67	246	373
134.554	0	274	88	77	106	125	170	158	87	89	108	123	81	69	246	378
134.676	0	287	90	78	110	124	172	174	82	93	118	117	78	71	247	378
134.799	0	289	95	80	113	127	173	179	84	94	117	117	77	75	249	377
134.922	0	279	89	77	112	126	174	171	83	91	114	113	76	73	239	363
135.045	0	284	93	80	113	130	177	173	84	92	115	113	75	74	244	374
135.168	0	288	95	81	116	130	179	175	84	93	113	115	76	76	248	375
135.291	0	293	99	86	118	135	181	176	84	95	113	117	76	78	252	377
135.414	0	287	94	80	113	131	179	166	82	93	110	116	76	77	243	366
135.537	0	295	100	80	115	132	177	167	83	93	109	116	77	79	250	374
135.66	0	312	103	83	117	133	177	165	81	94	109	119	77	79	252	380
135.782	0	307	105	87	118	133	177	168	83	94	109	119	77	79	256	383
135.905	0	295	97	81	113	131	176	163	81	93	109	117	76	77	247	372
136.028	0	303	99	80	115	130	173	167	83	92	109	118	77	79	251	377
136.151	0	313	104	84	118	130	175	168	81	94	110	120	77	80	255	386
136.274	0	316	106	85	117	136	174	169	84	92	110	120	77	82	258	387
136.397	0	306	99	83	114	132	174	161	84	91	108	118	76	78	249	375
136.52	0	310	101	82	116	130	175	167	84	91	108	119	77	80	253	380
136.643	0	326	104	84	120	132	176	166	85	93	109	120	77	81	255	385
136.765	0	317	105	87	121	135	178	167	84	93	109	121	77	82	259	388
136.888	0	305	100	81	116	132	176	162	82	92	107	119	75	79	248	377
137.011	0	311	100	82	116	131	176	166	82	93	108	119	77	80	253	379
137.134	0	313	102	83	118	132	178	167	81	93	108	119	77	80	253	385
137.257	0	317	103	86	120	136	177	168	82	93	108	120	77	81	256	386
137.38	0	305	98	81	114	129	175	161	80	92	107	117	75	79	247	376
137.503	0	309	98	81	113	129	174	163	81	91	106	116	76	79	249	377
137.626	0	315	98	81	115	129	174	165	80	93	107	116	76	79	252	381
137.748	0	310	98	85	116	132	177	166	81	91	107	116	76	79	250	380
137.871	0	295	92	78	113	123	172	160	78	91	106	112	74	75	240	367
137.994	0	298	95	77	110	124	171	160	78	90	105	112	73	74	244	374
138.117	0	300	94	78	112	122	170	163	78	90	105	112	74	74	245	378
138.24	0	300	93	81	111	127	171	162	76	90	107	111	73	74	243	376
138.363	0	288	88	74	106	117	165	154	74	87	104	107	71	69	235	366
138.486	0	291	88	73	108	115	163	157	75	87	103	107	70	69	239	367
138.609	0	293	90	74	108	115	161	159	75	87	103	107	69	70	240	373
138.732	0	293	89	77	107	120	162	159	75	85	103	108	69	69	239	371
138.854	0	285	84	71	102	113	159	150	73	84	99	104	69	66	231	361
138.977	0	290	86	72	103	114	159	153	73	84	100	104	68	67	234	363
139.1	0	298	90	74	103	116	158	152	72	85	97	106	69	70	238	367
139.223	0	312	98	81	99	144	159	123	80	86	85	121	72	73	242	353
139.346	0	303	102	85	89	137	168	68	84	88	67	138	77	72	227	335
139.469	0	313	100	84	87	128	167	71	81	87	67	128	77	70	227	339
139.592	0	320	98	83	90	126	171	81	73	87	71	118	78	70	227	347
139.715	0	310	94	83	93	120	173	98	73	87	75	109	79	69	230	349
139.837	0	297	90	76	94	124	167	105	74	86	77	103	76	65	221	341
139.96	0	307	92	76	92	122	166	101	77	84	77	105	76	66	224	340
140.083	0	317	92	78	94	122	169	102	78	85	78	103	76	67	225	345
140.206	0	311	97	80	95	124	172	105	76	87	79	103	76	70	230	353
140.329	0	304	91	78	93	122	173	105	76	86	79	99	75	66	220	344
140.452	0	308	91	76	94	119	171	105	74	86	80	97	74	67	222	348
140.575	0	305	92	77	97	117	173	108	73	89	83	98	75	66	224	354
140.698	0	315	95	79	98	115	171	112	72	89	85	100	75	69	229	358
140.82	0	306	90	79	98	119	172	113	72	88	87	98	73	67	225	353
140.943	0	308	90	74	97	111	169	111	72	88	88	98	73	68	224	352
141.066	0	324	91	77	99	113	168	114	72	89	88	99	74	68	226	359
141.189	0	318	94	76	99	114	167	115	73	89	90	101	74	69	231	362
141.312	0	311	91	80	101	115	170	117	72	89	90	100	73	70	227	359
141.435	0	315	89	74	99	107	165	115	72	87	90	98	72	69	225	353
141.558	0	327	91	77	102	108	164	117	72	88	91	99	73	70	227	359
141.681	0	321	93	76	101	109	166	121	72	89	93	100	73	71	231	362
141.804	0	313	92	78	100	112	167	120	72	89	93	100	72	70	229	361
141.926	0	315	89	73	99	105	163	117	71	87	91	98	70	68	224	352
142.049	0	326	89	75	100	106	163	118	71	87	91	100	70	69	227	360
142.172	0	320	91	75	101	106	162	120	71	89	92	99	72	70	229	358
142.295	0	314	90	79	102	109	165	122	71	88	93	99	71	70	230	364
142.418	0	314	86	73	97	103	161	119	70	87	90	96	69	68	223	348
142.541	0	323	87	75	100	103	160	119	70	86	91	97	71	68	226	354
142.664	0	317	89	75	101	103	161	120	70	87	90	98	70	68	228	357
142.787	0	321	90	79	101	110	161	118	73	86	90	99	71	70	230	363
142.909	0	310	85	72	98	101	159	116	70	86	88	96	68	67	222	347
143.032	0	330	93	73	100	104	157	116	70	86	88	96	69	67	224	352
143.155	0	324	94	76	100	102	157	118	71	85	89	97	69	68	228	358
143.278	0	323	93	78	101	108	160	124	69	87	92	98	70	69	231	368
143.401	0	299	86	73	100	103	158	123	69	85	91	97	68	66	223	357
143.524	0	318	87	73	100	103	157	125	70	86	93	97	69	67	226	359
143.647	0	308	88	73	99	104	157	126	69	86	95	99	70	68	228	355
143.77	1	306	91	77	102	106	156	135	71	85	97	99	70	69	232	371
143.892	0	301	86	75	102	106	160	136	71	85	100	98	68	66	225	358
144.015	0	310	86	74	103	102	158	137	71	86	101	100	68	66	229	360
144.138	0	304	89	74	105	105	160	142	71	87	102	101	69	66	230	360
144.261	0	312	93	76	109	105	160	150	72	87	105	104	70	68	234	373
144.384	0	303	88	77	106	110	163	149	70	88	105	102	69	66	227	356
144.507	0	308	89	74	105	104	160	149	70	88	106	102	68	67	229	362
144.63	0	311	90	75	106	106	160	152	69	88	107	103	69	67	231	361
144.753	0	311	93	76	111	106	160	156	70	89	109	105	70	68	235	373
144.876	0	300	89	78	106	112	161	159	70	88	108	104	69	65	228	357
144.998	0	306	88	74	106	105	157	157	70	87	108	104	68	66	229	360
145.121	0	310	89	75	107	108	158	158	70	87	109	106	68	67	229	358
145.244	0	312	92	75	109	111	157	163	69	89	109	107	69	69	234	371
145.367	0	302	86	76	108	112	158	159	70	86	109	106	68	67	226	353
145.49	0	309	86	71	108	103	153	157	70	85	108	105	67	65	226	357
145.613	0	308	87	72	107	105	155	159	68	86	108	106	68	65	227	354
145.736	0	309	90	73	106	107	154	161	69	87	108	107	68	68	229	367
145.859	0	299	84	73	107	109	155	159	69	85	108	106	67	66	222	346
145.981	0	304	83	70	107	100	150	158	69	84	106	106	66	65	221	350
146.104	0	309	84	71	107	102	151	158	68	84	106	106	67	64	223	348
146.227	0	307	88	72	106	107	151	160	69	83	107	107	68	66	227	362
146.35	0	297	82	71	106	106	150	157	68	82	107	105	66	65	218	341
146.473	0	304	81	68	104	99	147	155	68	82	105	104	66	63	218	346
146.596	0	306	82	69	104	103	147	155	69	81	105	105	66	64	222	345
146.719	0	304	86	72	106	105	148	157	69	82	106	107	66	66	224	356
146.842	0	293	81	70	105	105	148	155	68	81	105	104	65	63	215	336
146.964	0	296	80	67	103	102	146	154	68	80	103	105	66	63	216	341
147.087	0	297	82	69	102	101	145	156	68	80	104	106	67	64	219	341
147.21	0	298	85	70	106	105	145	158	70	80	104	106	67	65	223	351
147.333	0	290	80	70	106	106	147	156	68	80	104	104	65	64	216	335
147.456	0	296	82	67	102	102	144	155	68	81	103	103	65	63	216	338
147.579	0	305	90	71	105	106	144	150	70	79	97	105	67	68	223	336
147.702	0	306	97	77	107	106	147	139	71	80	93	106	70	71	230	351
147.825	0	303	89	75	102	112	149	139	73	79	94	105	69	69	222	333
147.948	0	305	89	72	102	105	147	134	72	79	92	105	71	69	222	336
148.07	0	304	91	73	103	105	148	136	72	79	93	105	72	69	225	337
148.193	0	309	95	75	104	105	149	135	73	80	94	106	71	71	232	349
148.316	0	292	88	72	105	111	148	140	71	79	97	105	69	69	225	327
148.439	0	299	91	72	102	103	148	135	72	79	93	105	69	69	227	331
148.562	0	301	93	73	104	104	148	135	72	79	94	105	72	70	227	330
148.685	0	305	103	79	107	109	151	132	73	81	94	106	71	72	232	339
148.808	0	300	93	76	105	110	152	130	74	80	92	104	70	69	222	325
148.931	0	305	92	72	104	105	151	126	73	80	92	105	70	70	223	325
149.053	0	303	92	74	103	105	150	129	74	79	92	105	70	70	225	323
149.176	0	298	95	74	104	109	152	131	73	80	94	106	70	72	231	335
149.299	0	297	90	74	102	110	152	130	74	79	93	104	69	70	221	321
149.422	0	302	89	72	102	104	150	127	73	79	92	104	68	69	222	319
149.545	0	301	91	72	103	102	151	128	73	79	93	104	69	70	225	320
149.668	0	297	94	73	101	105	151	129	74	80	94	106	70	71	229	331
149.791	0	296	89	74	99	109	152	131	73	78	92	104	68	68	221	319
149.914	0	303	89	70	102	103	149	128	73	79	92	104	67	69	221	318
150.036	0	306	91	72	103	104	149	130	73	79	93	105	69	69	224	319
150.159	0	309	100	76	105	108	152	125	73	82	91	107	71	71	231	330
150.282	0	311	95	78	99	114	155	119	76	81	88	107	70	70	224	318
150.405	0	317	92	71	95	109	154	113	75	81	85	107	70	70	223	312
150.528	0	314	94	73	98	108	155	115	75	82	85	107	71	71	226	320
150.651	0	316	97	73	100	110	156	118	77	83	87	108	72	72	231	325
150.774	0	310	94	77	99	116	158	116	78	83	86	109	71	71	226	319
150.897	0	315	92	70	97	107	154	112	76	82	85	107	70	69	222	312
151.02	0	312	93	73	96	109	155	116	77	83	85	109	72	70	226	316
151.142	0	309	98	73	98	109	155	115	77	84	85	109	73	71	230	325
151.265	0	308	97	79	99	116	158	115	78	84	87	109	72	72	228	320
151.388	0	318	92	71	95	109	155	113	77	83	85	107	71	69	221	315
151.511	0	317	94	73	97	110	156	115	76	83	85	108	71	69	224	318
151.634	0	313	96	74	98	110	156	115	77	84	86	109	73	71	228	324
151.757	0	309	98	79	100	117	159	119	78	85	88	109	74	72	231	327
151.88	0	313	90	73	98	110	156	116	76	83	88	107	72	70	221	313
152.003	0	311	91	73	99	109	155	118	76	83	88	108	72	70	225	318
152.125	0	307	93	75	100	109	156	121	76	84	88	108	74	71	228	323
152.248	0	306	97	79	100	113	157	124	76	83	91	110	74	73	234	330
152.371	0	308	89	75	100	112	157	124	75	83	91	107	72	70	223	315
152.494	0	303	89	73	101	105	154	125	74	83	91	107	72	71	226	319
152.617	0	302	92	76	103	108	154	124	75	83	92	108	72	72	228	324
152.74	0	301	94	75	105	109	155	131	76	83	94	108	74	73	234	332
152.863	0	309	90	78	104	113	157	130	74	84	93	106	72	71	227	321
152.986	0	301	89	72	103	106	152	128	74	82	92	106	72	70	226	319
153.108	0	302	91	74	103	107	153	129	75	82	93	107	73	72	230	324
153.231	0	301	95	75	104	108	154	133	76	83	93	107	73	73	235	332
153.354	0	304	94	79	107	113	156	134	75	83	95	108	72	73	232	326
153.477	0	302	89	72	104	107	153	130	74	82	92	107	72	71	227	319
153.6	0	301	92	75	104	107	153	132	74	83	93	106	72	71	230	326
153.723	0	301	94	76	106	108	154	133	75	83	94	107	73	74	233	330
153.846	0	307	96	79	105	116	157	132	74	85	94	107	73	74	234	330
153.969	0	301	88	72	102	108	152	133	73	82	93	105	71	70	226	319
154.092	0	302	92	74	106	108	152	133	74	81	93	106	72	73	228	325
154.214	0	305	94	74	105	107	153	133	73	82	94	106	72	73	231	329
154.337	0	309	95	78	107	115	155	133	74	82	95	106	72	73	234	331
154.46	0	302	87	71	101	107	151	131	73	80	93	104	70	69	224	320
154.583	0	301	91	73	103	106	151	131	71	82	93	104	71	70	226	321
154.706	0	307	92	74	106	104	152	130	72	82	92	105	70	70	227	326
154.829	0	313	95	77	104	112	153	131	73	82	93	105	72	72	231	329
154.952	0	303	87	73	99	110	152	132	71	81	92	102	70	69	222	313
155.075	0	302	88	71	100	104	148	129	70	80	91	103	69	69	222	318
155.197	0	305	88	72	101	104	149	128	71	80	91	102	70	69	224	322
155.32	0	311	91	73	104	106	149	131	71	80	92	102	70	70	229	327
155.443	0	304	86	73	100	110	150	131	70	80	91	100	68	68	220	315
155.566	0	300	86	71	100	103	146	126	69	79	90	100	68	67	219	315
155.689	0	305	87	70	100	103	146	129	70	78	90	100	68	68	222	320
155.812	0	307	91	73	101	104	146	128	70	78	90	102	69	69	227	322
155.935	0	305	87	74	97	111	148	127	71	78	90	100	67	68	223	318
156.058	0	304	85	69	98	102	146	123	69	78	88	99	67	66	219	318
156.18	0	313	87	71	99	103	145	121	71	78	84	101	69	67	223	318
156.303	0	316	91	71	100	104	146	120	72	80	84	103	70	68	225	325
156.426	0	313	91	77	98	110	148	118	72	79	85	103	69	68	224	319
156.549	0	307	85	69	97	102	146	115	70	78	83	101	68	66	218	314
156.672	0	315	86	70	97	103	144	117	70	78	82	100	69	67	221	316
156.795	0	306	88	71	98	103	144	119	70	78	83	100	69	68	222	322
156.918	0	308	87	73	97	109	146	121	70	78	85	100	68	67	221	319
157.041	0	302	82	68	96	101	143	117	69	76	83	97	67	65	214	308
157.164	0	307	83	69	97	101	141	117	70	76	84	99	67	65	216	313
157.286	0	299	84	70	98	101	142	120	68	77	83	98	67	65	218	314
157.409	0	295	86	73	97	107	144	120	68	77	85	99	68	66	220	316
157.532	0	294	80	67	95	99	141	115	67	75	83	95	65	64	211	302
157.655	0	306	83	67	95	99	138	116	67	74	81	96	65	64	215	307
157.778	0	299	84	68	96	97	139	117	67	74	82	96	66	65	217	309
157.901	0	296	85	71	95	103	141	116	67	75	82	97	66	66	216	312
158.024	0	290	78	65	93	98	139	113	65	74	80	93	66	63	205	297
158.147	0	299	78	65	95	95	137	114	65	72	79	93	64	62	209	300
158.269	0	291	78	66	95	95	136	115	65	72	80	93	63	62	211	302
158.392	0	289	81	69	93	100	137	117	66	72	81	93	65	64	213	308
158.515	0	286	76	64	92	96	136	112	64	71	80	92	62	61	205	298
158.638	0	292	76	63	92	92	132	112	64	70	78	91	62	61	205	297
158.761	0	290	77	63	95	91	132	113	64	70	79	91	63	61	208	299
158.884	0	287	81	66	93	96	132	114	64	71	79	91	63	62	212	309
159.007	0	279	76	64	94	97	134	112	64	69	80	91	62	61	205	296
159.13	0	292	75	62	93	90	130	112	63	67	78	89	61	60	205	295
159.252	0	288	76	63	93	91	130	114	63	70	77	89	62	61	206	298
159.375	0	283	79	65	94	92	131	114	63	70	80	91	62	62	211	305
159.498	0	275	75	65	95	95	132	118	63	69	80	90	61	60	206	299
159.621	0	290	75	60	92	89	127	116	62	68	80	90	61	60	205	296
159.744	0	287	77	62	93	89	129	115	62	68	79	90	62	60	207	300
159.867	0	287	79	63	94	90	128	117	62	69	81	91	62	61	210	305
159.99	0	279	79	66	95	95	131	115	63	69	80	90	61	61	208	302
160.113	0	287	75	60	94	88	128	114	61	68	79	89	60	60	205	299
160.236	0	287	78	63	96	88	129	117	62	68	79	88	61	61	208	300
160.358	0	291	81	63	95	91	128	117	62	69	80	90	62	61	211	306
160.481	0	286	80	66	95	96	131	116	63	69	81	90	60	61	209	304
160.604	0	290	77	60	92	90	128	112	61	68	79	88	59	60	204	297
160.727	0	292	78	61	95	88	129	115	61	68	79	88	60	59	207	299
160.85	0	292	80	62	93	91	128	116	62	68	79	89	61	61	209	305
160.973	0	292	81	65	94	98	131	116	62	68	80	89	60	60	209	304
161.096	0	290	76	60	94	88	127	114	61	66	79	87	59	59	203	294
161.219	0	293	77	61	94	89	128	112	61	68	77	89	60	60	206	300
161.341	0	291	80	62	92	91	128	112	62	68	78	88	60	61	209	302
161.464	0	301	83	66	94	97	132	113	63	68	78	90	61	62	213	303
161.587	0	282	77	61	91	90	127	108	63	66	74	88	60	60	204	293
161.71	0	292	78	62	91	92	129	106	63	68	72	90	61	61	206	296
161.833	0	293	82	62	90	92	131	103	65	69	70	91	63	61	210	298
161.956	0	299	83	70	92	98	134	105	67	71	71	92	64	62	213	303
162.079	0	283	78	63	90	95	132	99	65	68	70	90	63	60	204	291
162.202	0	284	81	63	89	94	132	101	65	69	69	91	62	61	206	294
162.324	0	293	82	63	89	95	131	103	65	69	70	92	64	61	210	294
162.447	0	303	88	69	89	100	134	104	66	71	71	94	65	63	215	300
162.57	0	287	80	65	90	99	135	101	65	70	70	92	63	61	206	288
162.693	0	287	81	64	91	96	133	101	65	70	69	92	63	60	208	295
162.816	0	294	83	65	90	95	133	103	65	70	70	93	64	62	210	294
162.939	0	304	88	69	93	101	134	107	66	72	73	94	65	64	215	302
163.062	0	291	81	66	90	101	136	104	65	70	72	94	63	62	208	289
163.185	0	286	80	64	91	93	132	103	65	69	71	92	64	61	208	294
163.308	0	288	83	65	89	97	132	103	66	71	71	93	65	62	210	291
163.43	0	310	87	68	91	101	135	104	67	73	71	96	66	65	220	302
163.553	0	297	82	69	90	105	141	101	69	72	69	97	65	63	212	288
163.676	0	296	82	64	89	103	139	97	69	73	66	98	64	63	209	287
163.799	0	295	84	66	89	105	141	97	70	73	66	100	65	63	210	288
163.922	0	306	89	69	91	109	145	97	71	75	67	102	67	66	214	294
164.045	0	304	85	72	90	115	148	95	72	74	65	100	66	65	210	284
164.168	0	302	83	65	88	110	145	94	72	74	64	99	65	63	206	279
164.291	0	299	86	67	90	109	147	94	73	75	65	100	66	63	209	284
164.413	0	312	89	67	91	111	149	96	74	76	66	101	67	66	212	290
164.536	0	310	87	71	89	116	152	95	73	77	67	103	66	65	208	282
164.659	0	304	82	66	89	111	147	95	71	74	66	100	66	63	203	277
164.782	0	303	85	68	91	111	149	97	72	74	66	100	67	64	206	283
164.905	0	315	89	68	93	112	148	99	72	75	68	101	68	65	208	287
165.028	0	312	87	70	92	114	150	99	71	75	69	102	67	66	209	286
165.151	0	303	84	66	92	106	144	100	68	72	69	97	67	63	203	281
165.274	0	309	85	66	90	108	142	99	69	73	70	99	67	64	205	286
165.396	0	316	91	69	92	109	145	98	70	74	69	100	68	64	208	292
165.519	0	325	93	73	92	114	148	96	69	75	70	100	67	65	209	290
165.642	0	318	87	67	90	108	144	94	69	73	69	98	66	62	200	281
165.765	0	324	86	68	89	108	144	97	69	73	70	98	66	63	202	288
165.888	0	320	91	68	91	107	144	97	68	73	71	98	66	63	206	291
166.011	0	322	92	71	92	111	145	98	68	73	74	97	67	63	206	293
166.134	0	323	86	66	91	105	140	93	66	71	72	94	64	60	198	281
166.257	0	329	86	67	88	104	140	96	66	71	73	95	64	61	199	287
166.38	0	323	88	67	88	103	140	99	67	71	72	96	65	62	203	287
166.502	0	322	90	70	89	110	142	97	66	72	73	97	66	63	204	291
166.625	0	326	86	65	87	104	139	93	67	71	71	95	65	59	194	279
166.748	0	334	85	66	88	103	140	93	67	71	70	96	63	61	198	282
166.871	0	330	87	67	88	104	140	95	67	72	69	97	65	61	201	285
166.994	0	323	90	70	89	110	144	98	67	73	71	99	65	62	204	290
167.117	0	320	82	68	88	106	141	93	67	71	70	96	63	61	196	276
167.24	0	325	82	66	87	104	141	94	67	71	69	96	64	60	197	281
167.363	0	323	85	67	88	104	141	97	66	72	70	98	64	61	199	284
167.485	0	319	87	68	90	109	143	97	67	73	70	100	66	63	204	290
167.608	0	317	83	68	91	111	144	96	68	72	71	98	63	62	198	276
167.731	0	325	83	66	88	105	143	94	68	72	70	99	64	62	198	279
167.854	0	322	83	67	91	106	144	96	69	73	70	100	65	62	199	282
167.977	0	320	87	68	90	108	145	99	68	73	72	100	65	62	203	288
168.1	0	309	83	70	93	109	146	100	68	73	72	100	64	62	198	282
168.223	0	324	81	66	90	104	143	97	68	73	72	100	64	61	196	279
168.346	0	317	82	68	92	105	143	99	67	73	73	99	65	61	198	282
168.468	0	316	85	68	92	105	143	102	67	73	76	100	66	63	202	287
168.591	0	308	85	71	95	108	145	102	68	73	76	100	65	62	199	285
168.714	0	317	81	65	93	103	142	101	66	73	75	99	63	61	196	278
168.837	0	320	82	67	94	103	143	103	67	73	75	100	64	61	198	283
168.96	0	318	85	67	95	103	143	105	66	73	76	100	65	63	201	287
169.083	0	319	85	70	94	108	145	105	69	75	78	100	65	62	202	288
169.206	0	311	79	65	92	102	141	101	68	72	76	98	63	60	196	279
169.329	0	314	80	66	94	99	141	104	67	73	76	99	64	61	198	283
169.452	0	311	82	66	93	101	141	105	67	74	77	100	63	63	201	286
169.574	0	320	83	70	95	107	143	106	67	74	77	102	65	64	206	289
169.697	0	301	78	65	94	99	140	104	67	72	77	98	62	62	196	279
169.82	11	305	78	65	94	98	140	104	66	72	77	98	63	63	200	283
169.943	0	306	80	65	93	99	139	107	66	72	77	100	64	63	201	285
170.066	0	313	84	71	96	103	142	107	68	74	78	102	64	65	206	289
170.189	0	298	78	65	95	99	140	106	66	72	78	98	62	62	199	279
170.312	0	298	79	65	94	97	138	107	66	73	77	98	63	63	200	284
170.435	0	306	80	66	93	98	139	109	66	72	77	99	63	64	201	285
170.557	0	315	85	68	96	100	140	111	67	74	79	100	64	65	207	293
170.68	0	298	79	67	94	103	140	110	65	72	79	98	63	63	200	281
170.803	0	298	80	65	96	98	136	107	65	72	78	97	62	63	203	286
170.926	0	307	82	66	96	99	139	110	66	73	79	98	64	64	204	286
171.049	0	317	87	69	97	101	140	111	67	74	81	99	65	66	209	295
171.172	0	306	81	69	95	105	141	110	66	72	79	97	62	64	204	284
171.295	0	298	80	66	95	98	137	109	65	71	78	95	62	63	204	286
171.418	0	295	84	67	96	99	139	111	67	73	79	95	64	63	208	293
171.54	0	306	97	66	96	102	143	114	69	74	81	97	64	63	217	304
171.663	0	315	101	73	93	107	146	116	68	74	83	95	63	61	213	299
171.786	0	311	103	69	93	101	141	113	68	72	82	94	63	61	213	309
171.909	0	319	105	70	92	102	142	115	68	73	81	94	61	60	226	334
172.032	0	338	107	69	94	103	143	118	68	74	83	96	62	63	222	335
172.155	0	317	90	75	97	104	144	122	67	74	82	96	62	63	217	317
172.278	0	311	83	60	96	99	138	119	66	72	82	96	62	63	209	309
172.401	0	309	82	65	95	100	141	118	67	74	83	97	63	64	208	313
172.524	0	311	85	64	98	102	140	120	66	75	83	99	65	66	213	319
172.646	0	305	85	69	98	108	145	123	67	76	84	100	63	66	215	314
172.769	0	296	80	64	97	103	144	119	68	74	83	97	63	63	212	314
172.892	0	300	85	68	96	106	146	123	69	76	86	98	64	65	218	324
173.015	0	299	88	69	101	106	149	128	69	77	87	100	63	66	223	326
173.138	0	297	87	75	101	113	153	128	71	78	88	101	64	66	222	329
173.261	0	291	83	67	100	106	149	126	70	77	87	98	64	64	216	320
173.384	0	295	86	69	103	109	152	131	71	78	89	100	65	65	222	331
173.507	0	300	93	71	106	109	154	134	72	80	91	100	66	67	226	339
173.629	0	300	93	76	107	117	158	135	72	80	92	102	64	67	224	334
173.752	0	296	88	71	107	109	153	131	72	79	91	101	64	67	214	324
173.875	0	308	92	73	107	112	155	134	73	80	91	102	67	69	218	327
173.998	0	315	97	72	108	112	153	136	72	81	93	104	66	70	224	324
174.121	0	315	96	77	109	119	156	137	72	81	94	105	67	72	224	328
174.244	0	309	91	70	110	111	154	134	73	80	93	103	66	70	220	319
174.367	0	315	93	72	109	114	157	137	73	82	93	105	68	72	225	327
174.49	0	317	97	75	111	115	156	139	73	82	94	105	68	73	228	330
174.612	0	309	94	77	111	119	160	139	74	82	95	105	67	72	225	329
174.735	0	309	90	73	109	112	157	136	74	82	95	104	66	71	221	322
174.858	0	325	93	74	113	114	158	141	74	83	96	106	68	72	227	330
174.981	0	317	97	76	114	114	158	142	75	83	96	106	68	74	230	332
175.104	0	307	91	77	109	121	161	140	75	83	96	104	66	71	223	325
175.227	0	311	91	73	110	112	158	138	76	83	96	104	67	71	222	328
175.35	0	314	94	73	111	115	159	139	76	83	97	104	67	71	227	333
175.473	0	314	109	77	110	117	161	141	77	85	98	105	66	70	255	368
175.596	0	292	99	76	102	121	163	141	77	83	98	102	66	65	245	358
175.718	0	299	98	71	103	115	160	140	77	82	97	101	64	65	244	363
175.841	0	313	97	76	106	113	159	142	76	82	100	102	65	65	239	358
175.964	0	314	96	76	110	121	160	143	76	83	99	102	67	67	235	350
176.087	0	303	89	71	99	119	157	136	76	80	96	101	65	64	219	328
176.21	0	301	89	69	101	116	155	137	76	79	94	100	65	64	219	333
176.333	0	318	89	71	102	114	156	134	76	80	94	101	64	66	221	334
176.456	0	311	87	74	102	120	158	135	76	81	95	101	65	66	220	331
176.579	0	299	80	68	95	112	152	129	73	77	92	99	64	62	208	317
176.701	0	302	80	67	97	111	152	127	74	79	91	99	63	63	210	321
176.824	0	303	81	68	100	109	153	130	75	79	92	99	62	64	214	321
176.947	0	300	80	71	99	118	155	130	74	79	92	99	63	65	211	320
177.07	0	290	74	64	94	110	149	127	73	76	90	95	63	61	201	306
177.193	0	295	80	66	98	107	149	121	75	76	90	97	61	61	206	310
177.316	0	299	80	68	97	108	150	124	75	78	89	98	63	62	208	314
177.439	0	300	78	71	97	112	152	124	73	77	90	97	63	61	205	308
177.562	0	288	72	64	93	106	146	124	72	74	88	95	61	59	198	294
177.684	0	284	73	66	95	105	147	121	73	76	88	95	60	59	201	299
177.807	0	287	76	67	98	106	146	122	73	75	88	95	63	61	204	305
177.93	0	286	75	71	98	110	150	123	73	76	88	96	63	61	203	302
178.053	0	275	70	65	93	103	143	120	72	74	85	93	61	58	196	292
178.176	0	279	71	65	95	102	143	120	72	74	85	94	62	59	199	293
178.299	0	284	73	67	97	102	144	120	73	76	86	95	62	61	202	294
178.422	0	288	74	71	96	109	146	122	72	75	86	96	63	61	206	303
178.545	0	276	70	65	95	103	144	118	72	73	85	93	61	58	197	288
178.668	0	279	72	66	95	100	143	119	73	74	84	93	61	59	200	291
178.79	0	282	74	66	96	103	143	118	73	74	84	95	61	60	203	293
178.913	0	281	76	71	99	107	146	122	72	75	86	95	63	63	209	304
179.036	0	279	72	68	98	107	145	119	72	73	84	93	62	59	200	288
179.159	0	288	73	66	97	101	143	120	72	74	84	93	61	60	203	291
179.282	0	278	74	67	97	103	144	120	71	75	83	94	63	60	205	293
179.405	0	279	77	69	99	106	146	122	71	76	85	95	63	63	210	305
179.528	0	275	75	72	99	109	148	123	72	75	85	95	62	61	207	294
179.651	0	287	75	67	99	101	145	120	72	75	85	94	62	60	204	296
179.773	0	275	75	69	100	103	145	126	71	75	88	93	61	60	209	303
179.896	0	278	78	67	105	98	144	138	71	76	94	96	62	61	210	308
180.019	0	281	78	68	104	106	143	144	71	77	96	98	61	61	211	313
180.142	0	291	74	63	101	95	138	139	66	76	93	95	60	60	205	301
180.265	0	287	78	66	101	98	137	140	68	74	92	95	60	61	209	308
180.388	0	285	79	65	105	96	136	141	69	74	94	96	60	62	213	316
180.511	0	284	80	71	107	102	139	142	69	74	94	97	61	63	216	315
180.634	0	292	76	64	101	99	136	141	67	73	93	96	60	60	206	309
180.756	0	289	78	65	103	96	136	140	68	74	93	95	60	61	211	315
180.879	0	291	80	66	105	99	135	139	67	74	93	96	61	61	212	319
181.002	0	290	81	69	106	102	138	145	68	75	95	98	61	62	215	327
181.125	0	288	76	65	103	100	138	143	67	74	94	95	60	60	206	311
181.248	0	291	78	64	101	96	134	143	67	73	93	95	59	60	210	317
181.371	0	293	80	66	99	101	135	143	68	74	93	95	60	62	212	322
181.494	0	292	81	68	107	98	137	143	68	75	94	98	61	62	217	331
181.617	0	289	79	65	101	110	132	140	71	75	92	96	58	61	212	313
181.74	0	296	82	67	97	111	134	111	70	72	76	97	62	63	212	310
181.862	0	301	88	71	95	113	143	102	71	76	74	98	65	63	215	314
181.985	0	313	97	75	98	114	147	105	73	77	74	97	65	66	223	321
182.108	0	314	93	78	96	119	153	102	73	77	74	98	66	64	214	309
182.231	0	314	91	69	94	117	148	99	73	77	73	98	64	64	212	312
182.354	0	323	93	72	96	118	153	103	77	79	72	99	66	65	217	318
182.477	0	336	96	74	98	122	156	103	78	80	73	101	68	67	219	319
182.6	0	326	95	76	98	125	160	104	78	81	73	101	67	65	214	314
182.723	0	319	92	70	94	119	156	103	77	79	74	99	66	63	208	308
182.845	0	317	93	73	97	120	156	103	77	80	76	100	67	64	211	317
182.968	0	323	95	73	99	122	156	105	78	81	77	102	68	66	216	322
183.091	0	314	97	77	97	126	160	105	80	82	76	102	67	66	218	317
183.214	0	310	91	73	94	119	158	101	79	80	75	101	67	63	210	312
183.337	0	309	94	73	94	125	159	101	81	81	76	103	67	65	213	313
183.46	0	313	95	74	95	123	160	102	81	82	76	105	69	66	214	319
183.583	0	313	95	77	98	127	165	103	81	83	76	105	70	67	213	317
183.706	0	304	89	72	93	122	160	98	80	81	74	103	68	64	205	305
183.828	0	306	90	72	93	122	160	101	81	81	75	104	68	64	208	306
183.951	0	310	92	72	94	121	161	105	81	81	76	104	69	66	209	313
184.074	0	310	94	76	93	128	161	102	81	83	74	107	68	66	211	313
184.197	0	300	87	70	89	124	159	92	81	81	72	106	67	63	201	301
184.32	0	301	88	72	89	123	158	93	81	81	71	104	67	63	204	306
184.443	0	308	90	73	90	123	159	96	81	81	72	104	68	64	204	307
184.566	0	307	91	75	90	126	161	97	82	82	73	107	68	65	207	308
184.689	0	297	83	70	86	121	157	91	80	80	70	103	67	62	198	293
184.812	0	297	83	70	86	118	157	92	80	79	71	101	67	62	200	300
184.934	0	309	84	71	88	117	156	98	79	80	73	102	68	63	200	304
185.057	0	312	86	72	89	119	158	101	77	80	75	103	68	63	204	306
185.18	0	300	79	68	89	112	153	99	76	77	76	100	67	60	195	294
185.303	0	294	79	67	90	109	151	100	73	77	76	100	66	60	198	301
185.426	0	298	80	68	89	110	149	103	74	77	76	101	67	61	201	303
185.549	0	301	83	70	92	114	150	104	74	78	79	102	67	62	204	308
185.672	0	291	78	67	91	109	150	102	72	76	78	99	67	60	197	298
185.795	0	295	78	66	91	106	147	102	71	76	79	100	65	62	199	304
185.917	0	295	79	67	91	106	147	106	71	77	79	100	67	62	202	303
186.04	0	300	82	68	92	109	148	110	71	77	82	101	67	63	206	312
186.163	0	298	79	69	93	106	147	109	70	76	81	99	66	60	199	302
186.286	0	296	82	66	93	104	144	110	68	76	83	98	65	60	199	306
186.409	0	303	84	67	96	106	144	111	70	76	83	98	66	62	203	307
186.532	0	304	85	69	95	106	144	112	70	77	83	100	66	63	207	315
186.655	0	304	80	69	93	106	145	112	70	76	84	97	64	61	201	303
186.778	0	298	77	65	93	101	142	111	69	75	83	98	62	60	202	306
186.9	0	302	80	66	94	102	143	113	67	76	84	98	65	62	203	307
187.023	0	303	83	67	96	104	143	112	69	77	85	98	64	63	207	317
187.146	0	302	80	69	95	107	144	115	68	75	86	98	64	62	200	304
187.269	0	296	77	65	93	100	139	112	68	74	83	97	62	61	200	304
187.392	0	301	79	65	95	99	141	114	68	75	85	97	63	61	202	306
187.515	0	302	82	65	95	105	141	115	67	76	85	97	63	63	207	314
187.638	0	299	81	70	95	107	144	114	68	76	85	98	63	63	202	305
187.761	0	300	77	65	94	100	139	111	67	75	83	96	61	61	199	304
187.884	0	307	79	66	94	101	141	115	66	75	85	97	62	63	201	309
188.006	0	307	81	65	95	102	140	119	67	76	86	99	63	63	205	319
188.129	0	303	80	68	97	104	143	123	68	76	88	98	63	63	203	316
188.252	0	307	79	64	98	100	138	119	67	74	87	97	63	61	198	310
188.375	0	308	80	67	98	101	140	119	67	75	88	97	62	62	203	314
188.498	0	309	81	67	100	100	142	125	68	76	90	97	62	62	208	322
188.621	0	318	88	73	101	111	147	125	69	77	90	96	62	64	209	319
188.744	0	320	82	67	99	103	144	121	69	76	87	95	61	61	202	309
188.867	0	316	83	67	100	105	145	124	69	76	88	96	62	64	205	312
188.989	0	307	86	68	102	105	146	125	69	76	88	98	63	64	208	315
189.112	0	310	86	73	104	113	148	126	71	78	88	99	63	66	209	309
189.235	0	317	81	67	102	105	145	123	70	76	87	98	62	65	201	303
189.358	0	316	83	68	103	105	146	125	69	76	87	99	64	65	204	309
189.481	0	311	86	68	102	109	147	126	69	77	89	99	64	65	208	316
189.604	0	316	86	73	106	113	149	130	70	78	90	99	65	67	212	318
189.727	0	315	81	69	105	107	148	127	70	76	90	98	63	65	205	306
189.85	0	311	84	69	104	107	146	129	69	77	90	99	64	66	209	314
189.972	0	313	86	69	104	109	147	131	70	78	91	100	65	66	211	319
190.095	0	318	91	74	107	113	149	135	71	79	92	101	67	68	216	323
190.218	0	313	86	71	107	110	150	132	71	77	92	100	64	66	209	310
190.341	0	318	88	70	109	107	148	131	70	78	92	100	65	67	212	319
190.464	0	317	90	72	107	111	147	132	71	77	92	100	66	68	214	324
190.587	0	326	94	73	110	113	150	136	71	78	94	101	66	69	218	327
190.71	0	319	88	72	109	113	150	133	71	77	94	99	64	66	210	319
190.833	0	323	89	70	108	110	149	133	70	77	94	100	65	67	212	325
190.956	0	320	90	72	108	111	149	134	71	78	96	100	65	67	214	331
191.078	0	330	92	76	111	116	151	138	72	80	97	102	66	69	218	335
191.201	0	320	87	71	108	112	150	135	70	78	96	99	65	65	209	321
191.324	0	318	88	70	109	109	148	135	70	77	95	99	65	66	211	330
191.447	0	320	90	71	108	109	149	136	71	78	96	101	65	67	213	332
191.57	0	327	92	74	108	116	150	136	72	79	97	100	66	67	216	339
191.693	0	318	84	69	104	111	149	135	69	77	95	97	64	65	205	318
191.816	0	316	85	69	105	106	146	133	69	76	94	96	62	65	209	328
191.939	0	320	88	69	108	107	144	134	69	76	95	96	64	66	211	328
192.061	0	326	90	73	106	112	147	133	70	76	95	98	64	67	214	332
192.184	0	318	86	69	103	110	145	131	68	76	93	95	63	64	204	314
192.307	0	313	87	68	103	106	143	127	68	74	92	95	62	64	208	322
192.43	0	324	90	68	104	107	144	126	69	74	90	96	64	67	210	321
192.553	0	330	92	73	106	110	146	127	69	76	91	97	65	67	214	327
192.676	0	315	86	70	103	108	143	125	69	74	91	96	64	64	204	308
192.799	0	309	85	69	101	104	142	130	68	73	91	94	62	65	207	319
192.922	0	318	86	69	102	106	143	130	69	75	92	94	64	64	208	323
193.044	0	323	88	72	104	111	145	132	68	76	94	97	64	67	213	325
193.167	0	311	83	69	103	107	143	128	68	74	91	94	63	63	203	308
193.29	0	309	84	69	102	104	142	130	69	74	92	94	62	63	207	318
193.413	0	312	86	69	103	104	143	132	68	75	93	94	63	65	209	323
193.536	0	318	88	72	104	110	145	134	69	76	94	96	63	66	214	325
193.659	0	306	81	68	101	108	144	132	67	74	93	93	63	63	204	304
193.782	0	303	83	67	105	102	142	131	67	73	92	92	62	63	207	314
193.905	0	302	86	68	104	103	143	134	67	74	91	93	62	64	209	320
194.028	0	319	89	73	104	110	145	132	68	75	90	95	64	67	214	317
194.15	0	301	84	69	100	107	141	127	67	73	88	93	62	63	204	301
194.273	0	297	84	68	101	102	141	125	66	72	88	92	61	64	207	309
194.396	0	303	87	69	102	103	141	128	67	72	88	92	63	64	210	316
194.519	0	315	88	74	102	109	143	129	67	74	89	94	64	66	214	314
194.642	0	298	82	69	102	106	143	127	66	72	88	90	62	64	202	304
194.765	0	296	82	68	102	102	141	125	66	73	89	91	62	63	206	310
194.888	0	301	84	68	102	104	142	127	67	73	89	90	63	64	209	311
195.011	0	301	85	73	102	109	145	130	67	75	90	92	63	64	214	307
195.133	0	297	82	68	102	103	143	126	66	72	89	89	61	62	205	302
195.256	0	294	82	67	102	102	141	126	66	72	88	89	62	63	208	303
195.379	0	304	86	69	103	105	143	126	67	74	88	91	62	64	212	307
195.502	0	302	87	74	103	108	147	129	67	74	89	91	63	66	215	312
195.625	0	289	80	68	102	104	144	124	66	72	87	90	62	63	206	301
195.748	0	288	82	66	103	103	143	126	66	72	87	91	62	64	209	304
195.871	0	294	83	68	103	102	143	127	67	73	87	90	63	63	213	312
195.994	0	300	85	73	103	108	145	128	66	73	90	93	63	65	217	314
196.116	0	290	80	66	100	105	142	124	66	71	87	90	61	62	208	303
196.239	0	288	81	67	98	106	140	123	67	72	85	92	64	63	212	308
196.362	0	299	83	69	101	103	140	122	68	72	83	94	64	65	217	313
196.485	0	293	86	73	100	109	143	123	67	74	84	95	65	66	219	312
196.608	0	287	82	68	97	107	141	115	67	71	82	93	63	64	211	304
196.731	0	290	84	68	98	105	140	112	68	73	79	95	64	65	213	306
196.854	0	295	85	69	98	105	142	112	69	73	80	95	66	66	217	311
196.977	0	298	87	73	98	109	144	115	69	75	81	96	66	65	219	314
197.1	0	290	82	68	97	107	142	110	69	74	81	94	64	62	211	307
197.222	0	292	82	68	96	104	140	112	70	74	80	96	65	64	214	308
197.345	0	304	85	70	98	105	142	114	71	75	81	97	67	65	218	313
197.468	0	302	88	73	97	110	145	116	70	75	83	99	67	67	222	316
197.591	0	294	82	71	96	107	143	113	69	74	82	96	66	64	212	308
197.714	0	296	84	68	95	107	142	116	70	75	83	97	67	65	215	313
197.837	0	303	87	69	97	108	143	117	71	76	85	98	68	66	218	315
197.96	0	306	90	74	100	109	146	122	71	77	87	100	69	68	222	320
198.083	0	296	84	71	98	110	144	116	71	75	86	99	67	66	214	310
198.205	0	300	85	69	98	107	144	119	71	76	86	99	68	66	216	315
198.328	0	308	87	71	101	109	145	121	72	78	87	100	70	67	219	320
198.451	0	311	91	74	101	112	148	123	73	79	89	102	70	69	225	323
198.574	0	303	86	74	100	113	149	118	73	78	88	101	69	67	219	313
198.697	0	305	88	71	98	109	147	120	73	78	88	102	70	68	219	320
198.82	0	310	91	72	102	111	148	122	74	80	89	103	71	68	222	323
198.943	0	315	94	75	102	114	150	123	74	80	91	104	72	70	228	327
199.066	0	307	90	76	101	118	151	122	75	81	91	103	71	69	222	318
199.188	0	310	89	71	104	109	149	124	75	81	90	103	71	69	223	324
199.311	0	315	92	75	105	113	152	127	75	82	92	104	72	69	226	323
199.434	0	317	95	73	105	114	153	129	75	83	93	107	73	72	230	333
199.557	0	316	90	77	104	118	153	126	75	81	94	105	71	70	224	322
199.68	0	313	90	71	102	113	151	128	76	82	93	104	72	71	224	326
199.803	0	318	93	74	104	113	153	127	75	82	94	106	73	70	226	330
199.926	0	319	96	76	104	116	153	128	76	84	95	107	75	72	230	337
200.049	0	318	89	76	104	116	153	127	76	83	94	105	72	69	221	322
200.172	0	313	88	71	102	110	151	127	75	82	94	104	71	69	222	325
200.294	0	318	89	74	103	112	152	129	75	83	96	105	71	69	224	327
200.417	0	319	92	74	105	114	152	130	75	83	95	106	72	71	228	333
200.54	0	308	87	73	103	113	153	127	73	82	95	104	72	68	218	318
200.663	0	311	86	70	101	109	150	126	74	82	96	102	69	67	222	323
200.786	0	313	86	72	103	110	152	127	74	82	95	102	71	67	224	331
200.909	0	308	89	74	103	113	153	130	74	82	96	104	71	68	227	337
201.032	0	300	83	71	99	112	154	125	72	81	95	102	69	67	217	326
201.155	0	306	82	69	99	106	149	127	73	80	94	101	68	66	217	329
201.277	0	311	84	70	102	109	150	125	72	80	94	103	70	67	218	327
201.4	0	312	87	73	100	113	151	125	73	81	95	103	70	68	221	332
201.523	0	298	81	69	99	109	152	125	70	80	94	101	67	65	215	320
201.646	0	308	82	69	99	109	148	123	72	78	92	102	69	65	217	325
201.769	0	304	85	69	97	112	148	117	74	80	89	103	69	67	217	327
201.892	0	305	86	75	100	114	150	120	73	81	89	103	69	67	221	328
202.015	0	299	82	69	97	110	148	115	72	79	87	101	69	65	214	317
202.138	0	304	82	69	97	110	148	112	72	79	88	103	68	66	216	324
202.26	0	305	85	71	98	109	149	115	72	79	88	103	69	65	218	326
202.383	0	306	88	72	99	116	150	116	73	79	89	104	70	67	222	327
202.506	0	299	82	70	96	109	147	112	71	78	87	103	69	65	215	320
202.629	0	314	89	70	95	113	147	110	74	80	84	105	71	67	220	321
202.752	0	319	93	75	97	116	153	107	76	81	83	106	71	67	225	325
202.875	0	309	89	75	98	118	157	109	76	82	85	107	71	68	221	323
202.998	0	302	85	68	97	112	152	105	74	80	84	105	69	66	213	314
203.121	0	307	86	71	96	113	151	109	74	81	85	107	70	67	214	315
203.244	0	306	87	70	99	112	151	112	74	81	85	109	70	68	217	317
203.366	0	306	91	74	96	119	153	106	75	82	84	109	71	69	215	316
203.489	0	309	86	69	93	115	152	101	76	81	83	108	70	67	214	311
203.612	0	306	88	71	93	115	156	103	77	82	83	110	71	68	216	313
203.735	0	304	89	72	97	116	155	106	77	83	84	112	71	69	216	316
203.858	0	299	88	74	94	121	158	106	77	83	85	112	71	69	214	311
203.981	0	296	85	69	95	116	153	104	76	82	83	110	70	68	210	306
204.104	0	300	85	70	96	114	154	105	75	83	84	110	71	68	213	307
204.227	0	304	88	71	98	116	154	106	75	83	86	112	72	69	216	314
204.349	0	298	88	73	97	119	158	108	75	84	86	113	72	70	216	311
204.472	0	295	84	68	95	112	152	105	75	82	86	110	71	68	212	307
204.595	0	298	84	72	96	113	153	106	72	84	86	112	71	69	214	305
204.718	0	300	87	70	98	114	152	108	75	83	86	112	72	69	217	311
204.841	0	295	86	74	98	120	155	106	76	82	84	112	71	69	216	306
204.964	0	289	82	68	95	113	150	101	73	82	83	110	70	66	210	302
205.087	0	292	82	69	93	112	149	105	73	80	83	110	70	68	213	299
205.21	0	293	84	70	96	112	150	106	73	81	82	111	71	68	215	306
205.332	0	290	83	72	95	117	151	107	74	81	84	110	71	67	213	301
205.455	1	284	79	66	91	112	147	102	72	80	81	108	68	65	208	297
205.578	0	288	79	69	92	113	148	101	72	79	80	108	69	66	210	294
205.701	0	287	82	70	92	112	149	102	72	80	79	108	70	67	212	301
205.824	0	291	81	72	94	117	151	104	73	81	82	108	71	67	210	300
205.947	0	290	76	67	92	112	147	101	71	77	79	105	66	64	205	290
206.07	0	283	76	67	90	114	149	99	73	79	77	107	68	66	208	291
206.193	0	286	79	69	92	113	152	101	74	79	77	107	69	66	210	295
206.316	0	284	80	71	90	120	155	100	73	81	78	109	70	67	211	298
206.438	0	284	74	67	89	114	151	97	73	78	76	104	67	64	202	287
206.561	0	276	76	67	90	112	150	99	73	79	76	106	67	65	206	287
206.684	0	277	79	68	91	113	151	100	72	78	77	107	69	66	208	294
206.807	0	278	80	72	93	120	155	102	73	81	78	108	68	67	213	294
206.93	0	273	76	68	92	115	153	99	74	79	78	107	66	65	203	285
207.053	0	274	77	67	92	114	152	101	72	79	77	106	67	65	206	288
207.176	0	275	80	68	92	115	152	102	73	80	77	107	69	67	208	293
207.299	0	280	83	71	92	120	155	103	75	81	78	111	70	68	214	296
207.421	0	277	80	72	93	121	157	100	75	80	78	110	68	67	209	291
207.544	0	278	79	69	92	119	155	96	76	80	76	110	68	66	207	289
207.667	0	279	83	69	92	121	156	98	76	82	75	110	69	67	210	299
207.79	0	284	87	71	95	113	159	106	75	82	80	110	71	68	214	301
207.913	0	287	85	76	101	108	155	132	69	82	97	108	67	64	213	310
208.036	0	285	77	67	102	106	149	139	69	80	104	111	66	63	212	310
208.159	0	290	80	71	103	107	150	141	69	80	105	111	67	63	215	319
208.282	0	294	82	71	103	106	147	145	69	81	106	113	66	66	222	328
208.404	0	298	80	73	102	112	150	151	69	81	109	115	65	66	224	331
208.527	0	286	76	66	99	108	146	144	66	79	105	113	64	64	218	319
208.65	0	294	83	66	100	108	138	140	70	79	102	111	65	66	220	323
208.773	0	304	90	72	103	104	141	131	71	78	97	111	67	66	225	326
208.896	0	317	96	76	102	113	141	125	70	77	96	111	68	67	228	331
209.019	0	307	89	69	97	115	138	111	69	75	89	111	67	63	219	314
209.142	0	305	90	69	91	114	142	101	73	77	85	112	69	63	220	317
209.265	0	310	94	72	92	119	144	99	74	78	85	112	71	63	223	316
209.388	0	328	95	73	95	121	146	103	76	81	84	112	72	64	225	324
209.51	0	314	103	78	86	142	150	75	80	81	74	122	72	62	219	309
209.633	0	317	101	89	81	124	149	54	82	81	61	134	76	58	215	307
209.756	0	321	100	94	85	121	147	55	84	82	60	136	79	58	217	313
209.879	0	337	103	94	88	127	146	53	88	87	61	139	80	61	224	314
210.002	0	324	101	101	94	134	148	48	87	88	61	147	82	65	221	303
210.125	0	314	91	97	99	129	134	47	83	86	63	150	82	70	211	284
210.248	0	319	91	95	110	135	128	52	88	85	69	156	82	77	213	282
210.371	0	323	93	97	116	139	127	55	91	84	74	158	84	79	211	287
210.493	0	323	92	100	120	142	129	60	94	84	77	160	84	82	213	285
210.616	0	310	83	92	114	136	127	57	93	81	72	156	81	77	195	270
210.739	0	320	82	90	113	129	126	61	93	80	72	154	83	78	195	276
210.862	0	322	81	89	112	132	128	62	92	80	74	150	80	79	200	278
210.985	0	320	82	89	115	131	129	66	94	80	76	148	82	82	202	282
211.108	0	302	77	92	111	134	130	64	93	79	74	145	81	77	190	269
211.231	0	312	75	87	108	126	129	63	92	78	76	138	77	80	193	273
211.354	0	314	75	85	110	127	130	66	92	78	75	136	79	81	194	277
211.476	0	314	73	91	113	126	130	66	91	80	76	135	79	82	198	279
211.599	0	301	73	91	110	130	134	66	92	79	74	133	78	79	190	270
211.722	0	300	69	83	107	123	131	63	90	77	73	129	77	76	185	270
211.845	0	310	69	87	105	115	131	66	91	77	70	124	76	73	189	273
211.968	0	311	71	86	110	120	136	69	90	76	71	121	78	73	192	276
212.091	0	299	86	88	115	130	142	64	89	76	70	123	77	74	190	274
212.214	0	292	78	87	114	131	134	55	90	79	67	132	74	72	188	268
212.337	0	314	76	89	111	130	134	56	90	79	66	133	75	75	188	269
212.46	0	311	76	88	110	127	133	58	88	79	65	131	76	74	189	273
212.582	0	301	72	88	110	127	135	60	89	78	67	126	77	74	188	272
212.705	0	303	64	78	103	116	132	59	86	74	65	121	75	71	176	261
212.828	0	305	65	81	104	112	131	62	87	74	65	115	73	69	182	266
212.951	0	307	66	83	106	117	137	68	82	71	68	113	75	69	186	274
213.074	0	304	67	91	106	124	143	71	82	74	69	111	76	68	187	275
213.197	0	300	63	80	100	119	145	68	80	72	65	107	73	63	178	264
213.32	0	313	63	81	100	119	146	69	79	73	66	104	74	64	183	268
213.443	0	306	63	83	104	119	149	73	78	73	66	103	76	64	184	275
213.565	0	307	66	86	106	119	151	76	79	75	68	104	77	65	190	281
213.688	0	297	59	82	99	120	153	74	79	75	67	102	76	61	181	269
213.811	0	307	59	81	98	116	151	75	76	75	67	100	76	60	184	274
213.934	0	301	60	81	101	115	153	79	75	76	66	98	76	60	187	278
214.057	0	303	62	83	105	115	156	81	75	79	68	99	79	62	192	286
214.18	0	292	58	82	101	116	158	81	74	78	69	95	76	61	187	278
214.303	0	310	56	77	99	109	155	83	73	77	69	93	77	61	189	279
214.426	0	306	58	80	101	111	156	85	72	78	68	93	76	60	189	283
214.548	0	306	61	83	102	111	158	86	73	79	69	92	78	61	193	289
214.671	0	299	57	82	100	113	160	86	72	79	70	90	76	60	187	278
214.794	0	306	56	75	97	104	158	82	69	79	69	89	75	59	185	280
214.917	0	303	57	77	96	105	155	85	70	78	69	91	75	59	188	283
215.04	0	302	60	81	99	107	157	86	70	80	68	91	76	60	193	284
215.163	0	301	56	81	98	109	160	85	69	79	69	90	76	59	186	276
215.286	0	286	60	71	94	102	157	80	66	80	67	87	74	58	184	277
215.409	0	280	67	74	94	102	155	83	68	79	66	87	73	57	187	280
215.532	0	286	66	80	96	103	155	83	70	80	66	89	75	59	190	284
215.654	0	285	63	79	94	108	160	82	70	81	66	89	74	59	186	279
215.777	0	292	59	68	88	100	155	79	67	80	62	86	73	57	180	273
215.9	0	295	60	69	90	101	154	80	68	81	63	86	71	57	186	279
216.023	0	286	63	73	94	97	153	88	72	81	68	88	72	55	190	289
216.146	0	290	59	78	96	109	160	98	71	81	72	89	73	55	189	285
216.269	0	295	53	65	92	102	154	93	65	80	71	86	70	54	182	276
216.392	0	293	53	67	92	99	154	94	65	80	71	85	71	54	185	280
216.515	0	283	58	67	91	100	153	94	66	81	72	85	70	55	189	284
216.637	0	290	64	67	92	104	154	96	68	79	74	86	70	54	191	292
216.76	0	293	60	68	90	97	151	90	65	78	72	83	68	52	186	293
216.883	0	297	62	71	91	97	151	91	64	79	71	85	68	53	185	298
217.006	0	292	60	69	91	98	150	94	66	79	72	86	70	55	187	293
217.129	0	293	57	69	92	104	154	94	66	79	71	87	71	56	187	294
217.252	0	287	53	62	88	96	151	89	63	79	69	84	70	55	180	280
217.375	0	274	53	66	90	96	151	89	63	79	69	85	69	54	186	288
217.498	0	282	52	67	90	96	151	94	64	79	70	85	69	55	191	294
217.62	0	298	54	73	93	102	154	96	65	81	72	85	71	55	192	295
217.743	0	293	53	65	89	96	151	91	63	79	70	84	69	54	185	283
217.866	0	292	55	67	90	96	150	93	63	79	70	84	68	53	188	290
217.989	0	291	57	71	93	96	150	93	64	78	72	86	68	55	191	291
218.112	0	284	57	74	93	103	153	96	65	79	73	86	69	55	192	294
218.235	0	278	54	66	90	96	151	93	63	79	71	85	69	54	184	284
218.358	0	281	57	67	90	97	149	96	65	78	71	85	70	55	188	289
218.481	0	283	60	69	92	96	151	98	64	79	73	86	70	55	191	292
218.604	0	283	60	71	94	103	154	97	65	80	73	87	69	57	193	295
218.726	0	277	54	65	91	95	152	94	62	79	71	85	68	55	186	283
218.849	0	283	58	67	94	96	150	100	62	80	73	86	68	56	191	295
218.972	0	287	63	70	96	99	152	99	63	81	72	88	69	58	193	297
219.095	0	284	59	73	95	103	157	98	64	82	73	88	70	58	193	297
219.218	0	276	55	65	94	95	153	96	61	81	70	86	69	57	186	286
219.341	0	280	56	67	93	95	153	96	61	82	71	88	68	57	191	296
219.464	0	278	59	68	95	96	154	98	61	83	72	89	69	58	193	298
219.587	0	277	57	72	97	97	156	98	61	84	74	89	69	58	192	298
219.709	0	275	54	64	93	86	149	99	59	82	75	86	66	56	189	293
219.832	0	282	58	64	93	90	152	113	63	84	84	94	66	57	194	306
219.955	0	290	59	64	96	92	153	117	62	86	90	102	68	58	199	310
220.078	0	282	58	67	98	97	152	116	62	84	90	100	67	58	196	308
220.201	0	280	53	61	95	82	144	114	61	83	89	100	65	57	192	301
220.324	0	294	57	59	99	82	144	136	63	91	99	194	65	61	203	324
220.447	0	300	67	61	103	96	152	156	71	98	112	312	65	67	219	344
220.57	0	291	69	65	98	112	155	160	71	97	110	329	64	64	219	348
220.692	0	290	69	58	91	102	139	157	71	92	107	294	60	65	216	343
220.815	0	295	72	61	94	98	133	158	68	88	105	273	61	69	219	353
220.938	0	305	75	62	95	98	133	162	66	86	109	247	61	70	222	355
221.061	0	303	74	64	92	100	133	156	65	83	106	223	61	66	215	344
221.184	0	297	70	57	89	90	127	150	63	82	104	212	58	67	213	338
221.307	0	296	73	60	90	89	131	153	60	81	101	211	58	64	217	349
221.43	0	307	76	61	90	90	132	158	59	80	100	215	60	64	222	354
221.553	0	306	72	63	90	98	134	153	60	78	100	210	58	63	216	347
221.676	0	294	69	56	89	88	131	149	58	77	95	200	57	62	215	342
221.798	0	293	72	58	88	87	130	150	59	77	94	202	57	61	218	351
221.921	0	305	74	60	88	90	130	156	58	78	94	215	58	61	223	357
222.044	0	303	72	62	86	99	131	148	59	76	97	191	57	61	217	349
222.167	0	294	71	58	84	87	127	138	57	74	90	171	58	60	214	342
222.29	0	295	75	62	83	90	128	136	57	75	87	164	59	60	215	347
222.413	0	305	77	63	86	89	129	140	57	76	88	157	59	60	219	349
222.536	0	306	75	65	83	94	132	141	58	75	89	152	59	58	213	341
222.659	0	296	72	59	81	87	128	134	58	75	90	146	57	57	210	336
222.781	0	294	74	62	82	89	129	139	58	73	91	143	58	58	212	339
222.904	0	303	77	64	82	92	130	141	60	74	92	142	59	59	217	345
223.027	0	306	76	67	81	98	132	139	60	75	91	139	60	58	211	337
223.15	0	293	73	60	78	89	130	132	59	74	88	138	58	56	208	331
223.273	0	294	75	61	79	92	129	136	60	72	88	135	59	57	210	334
223.396	0	304	78	66	81	91	131	139	61	74	89	135	60	58	214	339
223.519	0	306	77	67	80	98	135	139	61	74	90	135	61	57	210	333
223.642	0	295	73	61	80	90	130	134	60	73	88	133	58	56	206	327
223.764	0	293	77	62	81	91	132	137	61	74	90	134	60	58	210	332
223.887	0	303	79	66	81	94	131	138	62	73	90	133	59	58	215	337
224.01	0	307	78	67	82	98	136	141	61	75	91	134	61	58	212	334
224.133	0	300	75	62	82	91	133	135	60	75	89	133	59	57	208	327
224.256	0	296	79	63	81	93	132	139	62	73	90	133	60	58	212	331
224.379	0	297	80	66	83	92	135	145	60	76	92	136	59	59	217	338
224.502	0	311	81	68	85	96	136	155	58	77	94	148	59	58	222	345
224.625	0	299	76	60	87	89	131	148	56	76	94	152	57	58	215	334
224.748	0	295	78	60	85	93	132	150	57	75	94	156	59	59	220	342
224.87	0	299	83	63	87	93	132	155	57	76	96	158	60	61	224	348
224.993	0	315	84	69	91	96	135	160	57	76	97	158	59	62	228	354
225.116	0	306	78	61	91	91	131	151	57	75	96	155	59	60	219	340
225.239	0	301	82	65	88	94	131	156	55	75	96	162	60	61	224	350
225.362	0	303	84	65	93	93	133	161	56	77	98	172	60	61	227	356
225.485	0	321	86	66	94	97	134	166	58	78	100	181	60	63	233	363
225.608	0	308	79	63	93	96	133	157	56	76	99	181	59	62	224	350
225.731	0	311	84	64	92	94	133	159	58	77	95	180	61	61	227	354
225.853	0	308	86	66	94	94	134	160	58	77	98	180	61	64	230	358
225.976	0	327	87	68	94	99	135	166	58	78	101	183	61	65	234	365
226.099	0	311	80	64	95	96	133	159	58	76	96	185	60	59	224	351
226.222	0	312	82	64	96	92	132	162	57	77	96	181	59	60	226	355
226.345	0	311	87	66	95	97	132	163	57	76	99	176	60	63	227	361
226.468	0	323	89	70	96	99	135	164	60	77	101	171	61	64	231	364
226.591	0	314	80	64	94	97	134	157	59	76	98	169	60	60	219	346
226.714	0	314	82	63	93	93	132	158	58	76	100	164	59	63	222	350
226.836	0	313	85	65	93	96	133	159	59	76	99	163	61	63	222	358
226.959	0	324	88	67	92	99	133	163	59	77	101	164	60	64	227	360
227.082	0	316	80	64	92	97	132	156	59	75	99	158	61	61	215	344
227.205	0	314	81	62	90	93	132	155	60	75	97	157	59	61	218	345
227.328	0	311	84	64	92	94	131	157	60	76	99	156	60	61	220	352
227.451	0	321	86	65	92	96	132	160	61	76	100	156	61	62	223	356
227.574	0	314	79	65	93	97	133	154	61	75	98	152	61	59	213	342
227.697	0	312	80	62	90	92	130	153	61	75	97	151	59	60	215	343
227.82	0	313	84	66	93	93	130	155	61	74	97	150	60	60	217	348
227.942	0	328	87	67	91	97	132	156	62	76	98	150	60	61	222	352
228.065	0	324	84	68	91	102	133	152	62	75	96	145	59	60	215	340
228.188	0	321	86	64	90	95	130	149	65	73	94	142	59	59	214	337
228.311	0	324	90	67	92	98	131	149	64	74	94	140	61	59	215	343
228.434	0	338	92	70	91	98	133	149	65	75	96	141	62	60	220	343
228.557	0	332	91	70	91	104	134	149	65	74	95	141	61	60	217	341
228.68	0	327	87	65	91	95	133	145	64	74	94	141	61	59	213	336
228.803	0	331	90	68	92	98	133	148	66	74	95	143	63	60	217	343
228.925	0	332	94	69	90	107	132	146	66	75	95	144	63	62	220	344
229.048	0	349	111	75	83	136	142	88	71	79	67	125	69	60	224	331
229.171	0	337	102	88	78	108	146	60	75	79	55	123	71	58	213	314
229.294	0	359	98	91	78	106	150	69	77	80	59	120	73	57	212	320
229.417	0	347	95	86	82	109	150	76	77	80	64	114	75	59	214	320
229.54	0	343	94	85	84	111	155	85	75	81	67	110	75	58	212	320
229.663	0	333	86	79	82	109	154	89	74	79	68	108	74	57	203	309
229.786	0	339	86	80	86	109	156	93	73	80	71	108	74	57	207	318
229.908	0	338	87	80	88	105	154	100	72	80	74	104	75	57	210	320
230.031	0	333	86	83	91	107	154	107	71	81	77	102	75	58	210	325
230.154	0	321	80	77	88	99	153	106	69	81	78	99	72	57	198	309
230.277	0	332	79	75	90	98	150	115	70	80	82	96	71	58	206	319
230.4	0	326	82	77	90	98	152	116	69	83	83	97	71	58	209	321
230.523	0	330	82	80	91	102	153	119	71	81	86	97	71	59	209	325
230.646	0	322	76	73	88	95	151	116	69	81	84	94	69	58	199	310
230.769	0	330	76	72	90	94	153	118	69	81	86	94	67	57	204	318
230.892	0	328	78	73	89	97	151	124	68	81	88	95	67	58	205	321
231.014	0	333	81	77	93	100	152	126	70	81	89	97	67	58	208	325
231.137	0	325	74	71	90	98	151	124	67	80	87	94	67	57	198	312
231.26	0	333	75	71	90	95	151	124	67	80	87	94	66	57	202	317
231.383	0	328	77	72	91	95	149	122	68	80	87	95	66	56	203	319
231.506	11	330	81	75	91	98	149	125	69	80	89	96	65	57	205	324
231.629	0	329	76	69	90	97	150	125	66	79	88	93	66	55	196	311
231.752	0	340	76	68	89	94	149	126	67	80	87	94	64	54	200	317
231.875	0	335	82	72	93	96	147	125	66	79	90	94	66	56	201	319
231.997	0	341	85	75	96	96	148	127	67	79	90	97	66	57	205	329
232.12	0	338	79	70	91	99	150	131	66	78	90	94	65	56	196	312
232.243	0	347	80	71	90	96	148	131	65	79	90	95	64	56	200	320
232.366	0	340	81	73	93	97	148	130	66	79	90	94	65	57	201	324
232.489	0	342	86	73	94	96	149	135	66	79	93	95	65	56	205	333
232.612	0	339	81	71	92	101	149	136	64	79	91	95	64	56	198	318
232.735	0	352	82	71	91	96	146	134	66	78	92	95	65	56	201	324
232.858	0	352	84	74	94	97	148	132	65	79	92	95	65	57	204	328
232.98	0	346	87	73	97	99	148	136	67	79	94	97	66	58	208	333
233.103	0	344	80	71	95	102	151	137	64	80	92	94	65	56	199	320
233.226	0	352	79	68	94	96	147	137	65	79	92	93	64	56	204	326
233.349	0	343	81	72	94	98	149	136	64	79	92	94	65	56	207	327
233.472	0	350	85	73	99	97	151	143	66	79	95	97	65	59	211	344
233.595	0	342	81	71	98	105	152	144	64	80	95	96	64	57	205	324
233.718	0	357	82	71	98	101	150	138	63	80	94	96	65	58	204	321
233.841	0	357	85	73	100	101	151	138	64	80	92	97	65	59	205	329
233.964	0	356	87	74	103	102	151	139	66	80	94	99	66	60	208	334
234.086	0	348	82	74	100	107	153	141	64	80	94	97	66	59	200	320
234.209	0	354	82	70	99	101	152	143	64	82	93	98	65	60	204	320
234.332	0	355	85	74	98	102	152	144	63	81	93	98	66	60	205	320
234.455	0	351	88	74	106	101	152	146	65	81	96	101	66	62	210	331
234.578	0	354	85	76	105	108	153	141	65	81	94	99	66	61	202	318
234.701	0	358	85	74	101	105	152	143	65	82	95	99	66	63	204	318
234.824	0	357	87	75	104	102	153	144	66	82	95	100	67	63	207	319
234.947	0	354	90	75	106	106	155	144	65	82	96	100	67	65	211	330
235.069	0	352	83	74	104	109	157	144	63	82	95	99	66	62	201	314
235.192	0	352	84	72	103	103	154	143	64	83	94	99	66	62	203	314
235.315	0	352	86	74	104	103	155	144	64	83	95	99	67	63	205	314
235.438	0	347	88	76	105	106	157	143	63	84	95	100	67	64	209	325
235.561	0	333	80	71	103	107	155	142	63	82	94	99	67	61	197	310
235.684	0	350	81	71	102	103	154	143	62	82	94	98	65	62	201	310
235.807	0	348	84	74	103	104	153	146	63	82	93	99	65	63	203	314
235.93	0	345	87	76	105	107	156	142	63	83	93	100	66	63	207	319
236.052	0	348	79	71	102	106	154	141	62	80	92	97	66	62	195	303
236.175	0	351	81	71	100	102	152	139	62	81	91	98	64	62	200	301
236.298	0	346	84	72	103	104	153	140	60	80	92	98	64	62	202	307
236.421	0	340	86	76	107	105	154	142	62	82	93	98	65	63	206	310
236.544	0	333	79	70	103	106	152	141	61	79	91	96	64	61	195	297
236.667	0	341	80	71	101	101	152	142	61	80	93	97	63	61	200	297
236.79	0	335	81	73	102	103	153	144	60	80	93	98	64	62	201	303
236.913	0	332	84	75	106	106	155	144	60	81	94	100	65	63	204	305
237.036	0	330	77	69	103	105	151	143	61	79	92	98	64	60	195	293
237.158	0	336	79	71	103	102	151	145	60	80	92	97	63	62	199	294
237.281	0	332	82	74	104	102	151	145	60	80	93	99	64	62	202	301
237.404	0	332	83	76	105	109	153	148	61	81	94	100	64	61	205	305
237.527	0	329	76	69	102	103	151	146	60	79	93	97	63	61	192	289
237.65	0	337	79	71	103	102	150	148	60	79	92	98	64	62	199	298
237.773	0	342	81	73	105	102	151	150	60	80	94	100	65	63	202	304
237.896	0	337	81	75	107	109	153	152	60	80	95	99	66	64	202	301
238.019	0	338	76	69	103	100	149	151	59	78	93	97	64	61	193	288
238.141	0	344	78	71	104	101	150	153	59	79	94	99	63	62	197	297
238.264	0	359	78	71	105	102	151	154	59	79	95	100	64	62	198	304
238.387	0	356	78	73	110	106	152	157	59	80	96	99	65	63	196	299
238.51	0	353	73	68	106	99	148	153	59	77	94	97	64	61	190	290
238.633	0	341	76	70	105	100	149	157	58	78	95	98	63	62	195	292
238.756	0	325	80	71	105	102	148	157	58	79	96	99	64	63	200	292
238.879	0	288	80	73	105	107	149	155	58	78	96	98	63	62	200	278
239.002	0	280	81	70	103	97	146	151	58	76	93	95	62	61	202	275
239.124	0	284	86	72	103	101	147	151	58	77	93	97	63	61	209	285
239.247	0	283	92	74	107	99	148	150	60	79	92	97	64	63	217	297
239.37	0	280	89	76	103	109	149	149	59	77	91	96	64	60	210	292
239.493	0	287	92	71	101	102	146	141	60	77	87	97	63	61	211	295
239.616	0	285	94	74	103	104	148	141	62	77	87	97	64	62	215	304
239.739	0	294	96	74	107	101	148	140	63	77	88	98	66	63	221	312
239.862	0	288	88	71	100	108	150	138	62	78	88	96	66	60	209	309
239.985	0	295	93	71	97	102	145	140	64	75	88	94	63	59	240	344
240.108	0	303	93	74	97	105	150	144	66	77	88	94	62	57	252	379
240.23	0	299	94	77	102	108	153	145	65	77	90	96	61	57	248	389
240.353	0	289	85	68	99	106	150	142	63	77	89	96	59	54	233	370
240.476	0	290	85	68	99	103	149	145	63	77	89	97	59	56	230	357
240.599	0	293	89	72	98	104	148	147	62	76	89	98	62	57	229	350
240.722	0	290	93	74	99	112	151	149	63	77	90	97	62	57	229	352
240.845	0	288	87	69	96	104	147	141	62	76	88	93	63	57	217	339
240.968	0	293	92	71	99	102	149	144	62	77	88	94	63	57	217	337
241.091	0	289	95	71	99	105	148	145	63	77	90	96	62	58	218	336
241.213	0	289	93	75	100	110	149	148	63	77	90	96	63	59	215	327
241.336	0	291	87	69	96	99	147	143	62	77	89	95	63	58	207	318
241.459	0	299	89	70	99	103	148	145	63	77	89	96	63	59	211	319
241.582	0	300	91	71	98	105	148	147	62	78	90	98	63	60	212	322
241.705	0	289	89	74	97	110	150	148	62	79	90	97	65	60	210	313
241.828	0	294	86	68	99	101	147	145	62	77	89	96	63	60	207	308
241.951	0	304	91	72	98	105	148	148	62	79	91	98	64	60	209	310
242.074	0	302	94	72	99	107	148	151	64	79	92	100	65	63	212	311
242.196	0	291	90	75	102	109	150	151	63	79	92	99	66	63	208	304
242.319	0	290	87	69	101	102	147	147	63	80	92	100	65	64	208	302
242.442	0	308	93	73	102	106	148	150	64	81	94	101	66	64	212	306
242.565	0	306	95	73	102	107	148	153	65	80	94	102	67	66	216	309
242.688	0	291	91	75	101	111	151	152	64	81	94	102	66	64	211	298
242.811	0	294	87	69	101	102	148	152	64	80	95	101	67	65	210	297
242.934	0	304	92	74	102	106	149	155	64	81	95	102	68	64	213	303
243.057	0	308	94	75	104	108	150	155	65	80	98	103	68	67	218	306
243.18	0	297	87	72	104	111	151	153	65	81	96	101	67	65	209	292
243.302	0	294	86	69	103	104	149	153	65	82	96	101	67	65	210	293
243.425	0	304	89	73	103	105	149	154	65	82	96	103	68	65	212	297
243.548	0	307	92	76	102	110	150	154	65	83	97	104	67	66	215	297
243.671	0	294	82	69	101	107	150	150	65	81	95	101	67	64	205	286
243.794	0	290	83	68	101	102	148	149	64	82	95	100	66	64	207	287
243.917	0	296	85	70	103	103	148	151	63	81	96	101	67	65	209	289
244.04	0	294	85	75	101	111	150	154	65	81	96	103	67	66	212	292
244.163	0	280	79	67	98	103	147	149	64	79	95	100	66	64	202	278
244.285	0	284	80	69	101	101	147	149	64	80	94	100	66	63	205	279
244.408	0	287	81	69	101	100	146	149	64	81	95	100	66	63	206	281
244.531	0	288	83	74	99	108	149	151	63	82	95	101	68	64	206	284
244.654	0	278	76	66	97	100	145	145	63	79	93	98	66	62	199	272
244.777	0	280	78	69	98	100	146	147	64	80	93	99	65	62	201	274
244.9	0	284	81	69	98	100	146	148	63	80	94	99	66	62	204	275
245.023	0	287	80	73	99	106	148	148	63	80	93	98	67	63	204	278
245.146	0	283	79	67	96	100	144	141	63	79	92	95	65	60	196	266
245.268	0	288	81	70	97	100	145	143	64	78	92	96	65	60	198	268
245.391	0	286	80	70	95	99	145	145	63	79	91	96	65	61	200	270
245.514	0	283	78	71	95	103	145	142	62	79	91	97	66	61	198	268
245.637	0	279	73	65	92	98	141	137	62	77	88	94	66	58	191	261
[truncated: 691 more rows]

## Sheet: Short_ch
	SNR :	53	42	33	43	41	34	42	42	37	46	38	23	0	0	0	0	0	0	0	0	0	0	0	0
		D780						D850						D725						D940
Time	Marker	ch16	ch17	ch18	ch19	ch20	ch21	ch16	ch17	ch18	ch19	ch20	ch21	ch16	ch17	ch18	ch19	ch20	ch21	ch16	ch17	ch18	ch19	ch20	ch21
0.24576	0	0	0	0	0	0	0	0	0	0	0	0	0	0	0	0	0	0	0	0	0	0	0	0	0
0.36864	0	52	57	12	56	41	6	52	56	14	51	35	3	0	2	-24	-1	0	-16	0	-2	5	3	3	11
0.49152	0	51	59	13	55	42	5	53	59	14	49	31	3	0	3	-27	-1	0	-19	-1	-1	5	4	7	11
0.6144	0	50	59	12	53	40	6	51	58	14	47	30	3	0	2	-29	0	-1	-20	0	-2	5	4	6	11
0.73728	0	51	59	13	54	41	6	51	58	14	48	31	3	1	1	-28	0	-1	-22	-1	-1	5	4	6	12
0.86016	0	51	60	13	54	42	5	51	59	13	48	32	4	2	0	-27	0	-1	-23	-1	0	5	4	7	11
0.98304	0	50	60	13	54	41	5	50	60	15	48	34	3	1	-1	-28	0	0	-24	-1	0	5	4	6	11
1.10592	0	50	58	12	53	38	5	49	58	14	47	32	3	1	0	-27	-1	0	-24	-1	0	6	3	6	11
1.2288	0	49	58	12	53	40	5	50	58	15	48	33	3	1	0	-26	-1	0	-24	-1	0	6	4	5	11
1.35168	0	51	60	13	54	41	6	51	59	14	48	33	3	1	0	-26	0	0	-24	0	0	5	4	6	11
1.47456	0	50	59	12	54	40	6	51	59	14	48	35	3	1	0	-26	0	0	-24	-1	0	5	3	6	12
1.59744	0	51	58	12	53	38	5	51	56	14	48	35	4	2	0	-25	-1	0	-24	-1	0	6	4	4	11
1.72032	0	50	59	12	54	42	6	51	58	15	48	35	2	1	0	-25	0	0	-23	-1	0	6	4	6	11
1.8432	0	51	59	12	54	43	6	51	58	15	49	34	3	1	0	-26	-1	0	-24	-1	0	6	4	7	12
1.96608	0	50	59	12	55	41	6	51	58	15	49	36	3	1	0	-26	0	0	-25	-1	0	5	4	5	11
2.08896	0	51	58	11	53	39	6	50	57	14	47	37	2	1	0	-25	0	0	-24	-2	0	5	4	4	11
2.21184	0	51	58	11	54	40	5	50	59	15	47	36	3	1	0	-27	-1	0	-24	-1	0	6	3	6	11
2.33472	0	51	59	12	55	43	5	51	58	13	49	34	3	1	0	-27	0	0	-25	-1	0	5	3	7	12
2.4576	0	51	59	13	54	40	6	51	58	14	48	36	4	2	0	-27	-1	-1	-25	-1	0	5	4	5	11
2.58048	0	51	58	12	54	40	6	50	58	15	49	35	3	2	0	-26	0	-1	-24	-1	0	6	4	6	11
2.70336	0	51	59	12	55	43	6	52	58	15	49	35	3	1	0	-26	0	0	-25	-1	0	6	4	6	11
2.82624	0	50	59	13	55	45	6	51	60	15	49	34	3	2	0	-27	-1	0	-25	-1	0	6	4	7	11
2.94912	0	52	59	13	56	42	6	52	59	15	50	36	4	2	0	-27	0	0	-25	-1	0	6	5	6	11
3.072	0	52	59	11	55	41	6	51	59	15	49	35	3	1	0	-26	0	0	-26	-1	0	6	5	5	12
3.19488	0	52	59	12	55	43	6	51	59	15	49	36	3	1	0	-27	0	0	-26	-1	0	5	4	6	12
3.31776	0	52	60	12	56	44	6	52	60	15	50	36	4	2	0	-27	0	0	-26	-1	0	6	5	7	12
3.44064	0	50	59	12	54	41	5	51	59	15	49	38	4	1	0	-27	-1	0	-26	-1	0	6	4	4	12
3.56352	0	51	59	11	56	43	6	51	59	15	50	36	3	2	0	-26	-1	0	-27	-1	0	7	4	7	12
3.6864	0	51	59	12	56	44	6	52	61	15	49	36	3	1	0	-27	0	0	-27	-1	0	7	5	6	12
3.80928	0	51	60	13	55	44	7	53	61	16	50	37	2	2	0	-27	0	0	-27	-1	0	6	4	4	12
3.93216	0	51	59	13	55	41	6	52	60	16	50	38	4	2	0	-27	0	0	-27	-1	0	6	4	5	12
4.05504	0	51	61	12	55	42	7	52	60	15	50	37	4	1	0	-27	-1	0	-27	-2	0	6	5	5	12
4.17792	0	52	61	13	56	42	6	54	61	16	50	38	3	1	0	-28	0	0	-27	-1	0	5	5	4	13
4.3008	0	52	62	12	56	45	7	53	62	16	51	37	4	2	0	-28	-1	0	-28	-1	0	6	4	7	13
4.42368	0	52	60	12	55	41	7	52	61	16	50	38	4	1	0	-27	0	0	-29	-2	0	6	5	5	12
4.54656	0	53	61	12	56	44	6	53	61	16	50	37	4	1	0	-28	-1	0	-28	-2	0	6	4	7	12
4.66944	0	53	62	12	56	44	6	54	62	16	50	38	4	2	0	-28	0	0	-28	-1	0	7	4	6	12
4.79232	0	53	62	13	57	45	7	54	62	17	51	38	4	1	0	-29	-1	0	-29	-1	0	6	5	5	13
4.9152	0	52	61	12	56	41	6	53	60	16	49	40	4	2	0	-27	0	-1	-28	-1	0	6	4	5	12
5.03808	0	52	61	12	56	44	7	53	62	16	50	37	4	1	0	-28	0	0	-28	-1	-1	6	5	6	12
5.16096	0	53	61	13	56	45	6	54	62	16	50	38	3	1	0	-29	0	0	-29	-1	0	6	4	6	12
5.28384	0	53	62	14	56	43	6	53	62	17	51	40	4	2	0	-28	0	0	-29	-2	0	6	4	4	13
5.40672	0	52	60	12	55	41	7	53	60	16	50	39	4	2	0	-27	0	0	-28	-2	0	6	4	4	12
5.5296	0	53	60	12	55	42	7	53	62	16	50	39	4	2	0	-28	-1	0	-28	-1	0	6	5	5	13
5.65248	0	53	60	13	57	44	6	54	62	16	51	39	4	2	0	-28	0	-1	-29	-2	0	5	4	5	13
5.77536	0	53	61	14	56	44	6	52	62	16	51	39	4	1	0	-28	-1	0	-29	-2	0	6	4	5	12
5.89824	0	52	59	11	56	42	7	53	61	16	50	39	3	1	0	-27	0	0	-28	-2	0	6	4	5	12
6.02112	0	53	60	12	57	42	6	52	62	16	50	39	3	1	0	-28	-1	0	-28	-1	0	6	4	5	12
6.144	0	53	61	13	56	44	6	52	61	16	51	39	3	2	0	-28	-1	0	-29	-1	0	6	4	5	13
6.26688	0	52	60	13	57	42	6	52	62	16	50	40	4	1	0	-28	0	0	-28	-1	0	6	3	4	12
6.38976	0	51	59	13	55	42	6	53	61	16	50	39	4	1	0	-27	0	-1	-29	-1	0	6	5	5	12
6.51264	0	52	60	13	55	44	7	52	61	16	51	38	4	0	0	-27	-1	0	-29	-1	0	6	5	5	12
6.63552	0	53	61	13	56	44	7	53	61	17	50	37	3	0	0	-28	-1	0	-28	-1	0	5	4	6	12
6.7584	0	52	60	12	55	41	7	53	62	16	50	38	4	2	0	-28	-1	-1	-28	-1	0	6	4	4	12
6.88128	0	53	60	12	55	41	6	52	60	16	50	39	4	1	0	-28	0	0	-28	-1	0	7	4	4	12
7.00416	0	52	60	12	56	42	7	52	61	16	50	39	3	3	0	-27	0	0	-28	-1	0	6	3	5	12
7.12704	0	53	61	12	56	45	7	52	61	16	50	39	4	2	0	-26	-1	0	-29	-1	0	7	4	6	12
7.24992	0	52	60	12	55	41	7	53	59	15	49	38	3	1	0	-27	0	0	-28	-1	0	6	4	4	12
7.3728	0	52	59	10	55	40	7	52	59	15	49	38	4	2	0	-26	0	0	-28	-2	0	6	5	4	11
7.49568	0	52	59	12	56	41	7	52	59	16	50	38	3	1	0	-26	-1	-1	-28	-1	0	7	4	4	12
7.61856	0	52	60	12	56	43	6	52	60	15	50	38	3	1	0	-27	-1	0	-27	-1	0	7	5	5	11
7.74144	0	52	59	12	55	40	7	52	60	15	49	38	3	1	0	-27	0	0	-27	-2	0	6	5	4	12
7.86432	0	52	58	11	55	40	7	53	58	15	49	39	3	1	0	-26	0	0	-27	-1	0	5	4	4	12
7.9872	0	51	58	12	56	40	6	52	59	16	49	38	3	2	0	-27	0	0	-27	-1	0	6	4	5	12
8.11008	0	53	59	12	56	41	6	53	60	16	50	38	3	2	0	-27	-1	0	-27	-2	0	6	4	5	13
8.23296	0	52	58	11	54	39	7	51	58	15	49	38	3	1	0	-27	0	0	-28	-1	0	6	4	4	11
8.35584	0	52	59	11	54	39	6	52	60	15	49	37	3	1	0	-26	-1	0	-26	-1	0	6	4	4	13
8.47872	0	51	59	11	55	41	6	52	59	15	48	36	4	2	0	-26	0	0	-27	-1	0	6	4	5	12
8.6016	0	51	59	12	55	42	6	52	59	16	49	38	3	2	0	-27	0	0	-27	-1	0	6	4	5	12
8.72448	0	50	57	11	54	39	5	52	58	16	49	37	3	1	0	-26	-1	0	-26	0	0	7	4	4	11
8.84736	0	52	59	11	54	40	6	51	59	15	49	36	3	1	0	-26	-1	0	-26	-1	0	6	4	5	11
8.97024	0	52	59	11	55	41	6	52	60	15	50	37	4	2	0	-27	-1	0	-26	-1	0	5	4	5	12
9.09312	0	52	60	12	56	42	6	52	60	15	49	36	4	1	0	-27	0	0	-27	-1	0	6	4	6	12
9.216	0	52	59	11	55	39	6	52	58	15	49	37	4	1	0	-26	0	0	-27	-1	0	6	4	4	12
9.33888	0	51	59	11	55	40	6	52	58	14	50	38	3	2	0	-26	0	0	-26	-1	-1	6	4	4	12
9.46176	0	51	60	11	55	41	6	52	60	15	50	37	4	2	0	-27	0	0	-26	-1	0	6	4	5	12
9.58464	0	52	60	12	55	43	6	51	60	15	49	35	3	1	0	-27	-1	0	-27	-1	0	6	4	6	11
9.70752	0	51	58	11	54	40	6	52	58	16	48	37	3	1	0	-26	-1	0	-26	-1	0	6	4	5	12
9.8304	0	51	59	12	54	41	6	51	58	15	49	36	4	2	0	-26	-1	0	-26	-1	0	6	4	5	12
9.95328	0	51	59	11	55	44	6	52	60	15	49	35	3	1	0	-27	-1	0	-27	-1	0	5	5	6	11
10.0762	0	52	59	11	54	42	6	52	59	15	49	37	3	1	0	-27	-1	0	-27	-1	-1	6	4	5	11
10.199	0	52	59	11	54	39	5	51	58	14	48	37	4	2	0	-27	0	0	-27	-2	0	5	4	4	11
10.3219	0	52	58	11	54	39	6	51	59	15	48	37	3	2	0	-26	-1	-1	-26	-1	0	6	4	4	12
10.4448	0	52	59	11	54	41	5	52	59	15	49	36	4	1	0	-27	-1	0	-27	-1	0	6	4	5	12
10.5677	0	52	58	12	54	40	6	51	59	15	48	37	3	1	0	-27	-1	0	-26	-1	0	6	5	3	12
10.6906	0	51	58	11	54	38	6	51	57	15	49	36	3	2	0	-25	0	0	-26	-1	0	6	4	4	12
10.8134	0	51	58	11	55	41	6	51	58	15	48	36	3	0	0	-25	0	0	-25	-1	0	6	4	6	11
10.9363	0	51	58	11	54	42	6	52	58	14	48	36	4	2	0	-26	-1	0	-26	-1	0	6	3	6	11
11.0592	0	51	58	12	55	40	6	51	57	15	49	36	4	1	0	-26	-1	0	-26	-1	0	6	5	5	11
11.1821	0	51	58	11	54	41	5	50	57	14	48	35	3	1	0	-25	-1	0	-26	-2	0	6	5	6	12
11.305	0	50	58	10	54	40	5	51	57	13	49	36	3	1	0	-25	-1	0	-25	-1	0	6	4	5	12
11.4278	0	51	59	11	55	41	6	50	58	15	49	35	3	2	0	-26	0	-1	-26	-2	0	6	4	6	11
11.5507	0	50	58	11	54	39	6	51	58	14	48	36	4	1	0	-26	-1	-1	-26	-1	0	5	5	5	11
11.6736	0	50	58	11	54	39	6	49	57	14	48	37	3	1	0	-25	0	0	-26	-1	0	6	4	4	12
11.7965	0	50	59	11	54	41	6	51	58	15	49	36	3	1	0	-25	-1	0	-26	0	0	6	4	5	11
11.9194	0	51	60	4	61	49	23	51	59	12	52	39	18	1	0	-29	0	-2	-37	0	0	4	4	6	16
12.0422	0	63	61	20	82	66	5	63	59	17	71	54	1	1	0	-45	0	-1	-44	-1	-1	4	5	3	43
12.1651	0	71	63	35	80	64	1	69	60	24	68	48	-17	2	0	-45	0	-1	-51	-1	-1	6	4	7	41
12.288	0	70	63	16	78	59	14	69	61	18	66	47	9	2	0	-32	0	-1	-36	-2	0	6	4	7	15
12.4109	0	71	66	12	77	60	10	69	64	16	67	48	7	2	0	-30	0	0	-31	-3	0	6	4	7	12
12.5338	0	70	66	13	75	54	8	69	63	16	65	49	5	2	0	-29	0	0	-26	-3	0	7	5	5	8
12.6566	0	69	66	12	75	56	6	68	63	14	65	46	5	2	0	-28	0	0	-29	-3	0	6	4	7	8
12.7795	0	72	70	13	76	60	7	72	71	14	67	48	5	3	0	-26	-1	0	-32	-1	0	4	4	7	9
12.9024	0	75	73	11	81	64	8	74	73	13	72	53	5	3	0	-25	0	-2	-33	-2	0	5	5	6	13
13.0253	0	74	71	11	84	64	8	74	71	12	75	53	5	3	0	-23	0	0	-33	-3	-1	4	5	8	12
13.1482	0	73	68	10	82	61	7	73	67	13	72	51	5	3	0	-23	0	0	-30	-2	0	4	5	7	12
13.271	0	72	67	10	82	58	8	72	66	13	72	52	5	2	0	-28	0	0	-30	-3	0	4	5	6	11
13.3939	0	72	69	15	81	58	6	72	68	15	70	50	3	3	1	-30	0	0	-27	-3	0	4	4	6	11
13.5168	0	72	69	14	79	56	7	71	68	15	70	50	4	3	1	-29	0	-1	-26	-2	0	6	4	6	12
13.6397	0	71	67	13	78	53	7	70	65	16	69	49	3	2	0	-28	0	0	-27	-3	0	6	4	5	12
13.7626	0	70	66	14	78	54	7	69	66	16	68	49	4	3	0	-28	0	0	-26	-2	0	6	4	5	12
13.8854	0	70	65	13	77	55	7	69	66	16	68	47	3	3	0	-28	-1	0	-26	-2	0	6	3	6	12
14.0083	0	70	67	14	78	54	7	69	66	16	69	48	4	3	0	-28	0	0	-25	-3	0	6	4	6	12
14.1312	0	69	65	12	76	51	7	68	63	16	67	47	3	2	0	-27	0	-1	-26	-3	0	6	5	5	11
14.2541	0	70	65	12	77	54	7	68	63	15	67	46	4	2	0	-26	0	0	-25	-3	0	6	4	7	12
14.377	0	68	65	12	78	54	7	67	64	16	68	46	4	2	0	-28	0	0	-26	-2	0	6	5	7	13
14.4998	0	69	65	13	77	54	6	68	65	16	68	46	4	2	0	-28	-1	-1	-26	-2	0	6	5	6	12
14.6227	0	69	63	11	75	48	7	67	63	14	66	46	3	2	0	-26	0	-1	-25	-3	-1	6	4	4	11
14.7456	0	68	63	11	75	50	6	67	62	14	68	45	4	3	0	-27	-1	0	-25	-2	-1	6	4	6	11
14.8685	0	69	64	12	76	52	6	67	63	15	66	44	3	3	0	-28	0	0	-24	-3	0	7	5	6	12
14.9914	0	68	64	13	76	51	7	67	62	16	67	44	3	2	1	-28	0	-1	-25	-2	0	6	4	6	12
15.1142	0	67	62	12	74	47	6	66	60	16	64	43	4	2	0	-28	0	0	-24	-2	-1	6	4	5	12
15.2371	0	68	61	12	74	49	7	66	61	15	65	41	3	2	0	-27	-1	0	-25	-3	0	7	5	7	13
15.36	0	68	64	12	74	52	7	66	61	14	65	42	3	2	0	-27	-1	-1	-26	-2	0	7	4	7	12
15.4829	0	68	63	14	75	51	6	66	62	14	66	43	3	2	0	-29	0	-1	-25	-3	0	5	4	7	12
15.6058	0	66	61	12	73	47	6	65	60	14	63	42	3	2	0	-27	0	0	-26	-1	0	6	4	6	12
15.7286	0	67	62	12	74	50	6	65	61	15	63	41	3	3	0	-28	0	0	-25	-2	0	6	5	7	12
15.8515	0	67	63	12	74	52	6	66	62	15	65	41	4	2	0	-29	-1	0	-26	-3	0	6	4	7	13
15.9744	0	68	64	14	75	51	7	67	62	15	65	43	3	2	0	-29	0	-1	-26	-2	0	5	4	7	13
16.0973	0	67	62	12	71	46	7	65	60	15	63	41	3	3	0	-28	-1	0	-26	-3	0	7	4	5	12
16.2202	0	67	63	13	73	49	6	65	61	15	64	41	3	2	0	-28	0	0	-25	-2	0	7	4	6	12
16.343	0	68	64	12	73	49	7	65	61	15	63	40	3	2	0	-29	0	0	-26	-3	0	6	3	7	13
16.4659	0	68	63	15	73	51	5	66	63	15	65	40	3	2	0	-31	-1	0	-26	-2	0	5	4	7	12
16.5888	0	67	62	12	72	46	6	65	62	16	63	42	3	3	0	-28	0	0	-26	-3	0	7	5	5	12
16.7117	0	68	64	12	73	50	6	66	63	16	63	40	4	2	0	-28	0	0	-26	-2	0	7	5	7	13
16.8346	0	68	63	12	73	51	5	65	63	15	64	41	3	3	0	-29	0	0	-27	-2	0	7	4	7	12
16.9574	0	68	65	14	73	52	6	66	65	16	65	41	3	2	0	-28	0	-1	-26	-2	0	7	4	7	13
17.0803	0	67	63	11	72	48	6	66	62	16	64	41	3	2	0	-30	0	0	-27	-3	0	7	4	6	12
17.2032	0	67	63	11	72	51	6	66	63	16	63	41	3	3	0	-29	0	-1	-26	-3	0	7	4	7	12
17.3261	0	67	64	12	74	53	7	66	64	16	65	41	5	2	0	-29	0	0	-26	-2	0	7	3	8	13
17.449	0	67	65	13	73	53	6	66	64	16	66	43	3	2	0	-29	0	0	-27	-3	0	7	4	6	12
17.5718	0	66	65	13	72	50	7	66	62	17	63	41	4	3	0	-28	0	0	-26	-2	0	7	4	7	13
17.6947	0	67	65	12	72	51	6	65	63	17	63	41	5	2	0	-29	-1	-1	-27	-3	-1	7	4	8	13
17.8176	0	68	65	13	74	52	7	67	64	17	64	42	4	2	0	-29	-1	0	-27	-2	0	7	4	7	13
17.9405	0	67	66	14	74	51	6	67	64	16	64	43	4	3	0	-30	0	0	-27	-3	0	7	4	6	13
18.0634	0	67	63	13	71	46	6	66	62	16	62	41	3	3	0	-29	0	0	-27	-2	0	7	5	5	12
18.1862	0	68	64	12	72	49	6	66	63	17	63	42	3	2	0	-29	0	0	-27	-3	0	8	4	6	13
18.3091	0	67	66	13	72	51	6	65	64	17	63	40	5	1	0	-30	0	-1	-27	-2	0	7	4	8	12
18.432	0	68	65	15	73	50	6	66	64	16	65	42	4	2	0	-31	0	0	-27	-2	-1	6	4	7	12
18.5549	0	67	64	12	71	47	6	66	63	16	63	42	4	2	0	-29	-1	0	-27	-2	-1	7	4	5	12
18.6778	0	67	64	13	72	50	7	66	64	16	64	40	4	3	0	-30	0	-1	-26	-2	0	6	3	8	13
18.8006	0	67	66	13	74	52	6	67	65	16	65	41	3	2	0	-30	-1	0	-27	-2	0	6	4	7	12
18.9235	0	68	67	13	73	54	6	66	65	16	64	43	4	2	0	-30	-1	-1	-26	-2	0	7	3	7	12
19.0464	0	67	65	13	72	50	7	66	65	17	63	42	3	2	0	-29	0	0	-27	-3	0	7	4	6	12
19.1693	0	67	66	12	73	53	6	67	66	16	64	43	4	3	0	-29	-1	-1	-27	-2	0	7	4	7	12
19.2922	0	68	67	13	74	54	6	67	67	17	66	43	4	2	0	-30	-1	0	-27	-3	-1	7	4	7	13
19.415	0	68	68	14	74	54	6	68	67	17	66	45	5	3	1	-30	0	0	-28	-2	0	7	4	6	13
19.5379	0	67	66	14	73	50	7	66	66	18	64	44	4	3	0	-29	0	0	-27	-2	0	8	4	6	13
19.6608	0	68	67	13	75	53	7	67	66	17	66	43	4	2	0	-30	0	-1	-28	-2	0	6	4	7	13
19.7837	0	68	67	13	74	54	7	68	68	18	66	44	4	2	0	-30	0	-1	-28	-2	-1	8	4	8	14
19.9066	0	69	67	15	75	53	7	68	68	17	66	45	4	2	0	-31	0	-1	-28	-3	0	7	4	6	14
20.0294	0	68	66	13	73	50	7	67	67	17	64	44	5	2	0	-30	0	0	-28	-3	0	7	5	6	14
20.1523	1	68	67	14	73	52	7	68	67	18	64	44	3	2	0	-30	-1	0	-29	-2	0	7	5	7	14
20.2752	0	68	67	13	74	53	7	68	67	17	66	44	4	3	0	-31	0	0	-30	-2	0	6	3	6	14
20.3981	0	68	67	14	73	51	8	68	67	17	64	45	4	2	0	-30	-1	0	-29	-2	-1	8	4	6	14
20.521	0	68	66	12	72	50	7	67	66	18	64	43	4	2	0	-29	0	0	-29	-3	-1	7	4	6	13
20.6438	0	67	67	14	72	51	7	67	67	17	63	43	4	2	0	-31	0	-1	-28	-2	0	7	4	6	14
20.7667	0	68	67	14	73	53	7	68	68	17	65	43	4	2	0	-31	0	0	-29	-3	0	7	4	7	13
20.8896	0	67	67	14	70	48	8	66	66	17	63	44	4	2	0	-29	0	0	-29	-2	0	7	4	5	13
21.0125	0	67	65	13	71	48	7	67	65	17	63	43	4	2	0	-29	0	0	-28	-1	0	7	4	6	12
21.1354	0	67	66	13	71	49	7	66	65	17	63	43	4	3	0	-30	0	0	-29	-3	0	7	4	6	14
21.2582	0	68	67	14	72	50	7	67	65	18	64	43	5	3	0	-30	0	0	-29	-3	0	7	4	6	14
21.3811	0	66	64	12	70	45	7	65	63	17	61	42	3	2	0	-28	0	-1	-28	-2	0	7	4	4	13
21.504	0	66	63	12	68	42	6	64	62	15	60	41	3	2	0	-30	0	-1	-29	-3	0	7	4	4	12
21.6269	0	67	62	11	68	43	6	65	62	16	60	40	4	2	0	-30	0	0	-29	-2	0	7	4	5	11
21.7498	0	67	64	11	69	44	6	65	62	15	61	39	4	2	0	-30	0	0	-28	-3	0	7	5	5	13
21.8726	0	66	61	12	67	40	6	65	61	16	57	38	3	2	0	-29	0	0	-27	-2	0	7	5	4	11
21.9955	0	65	61	12	67	44	6	64	61	15	59	38	4	2	0	-29	0	0	-27	-2	0	7	4	6	12
22.1184	0	66	61	12	68	47	6	66	61	16	60	37	3	2	0	-29	0	0	-27	-3	0	7	3	6	13
22.2413	0	66	63	12	69	47	6	65	62	16	61	39	4	2	0	-29	0	0	-27	-2	0	7	5	6	13
22.3642	0	66	61	12	67	42	6	65	60	16	58	40	4	1	0	-28	0	-1	-27	-2	0	6	4	4	12
22.487	0	66	61	12	69	47	5	65	62	17	61	37	4	2	0	-29	-1	0	-27	-2	0	7	4	8	11
22.6099	0	66	63	12	70	49	7	65	63	16	61	38	4	2	0	-29	-1	0	-26	-2	0	6	4	7	13
22.7328	0	67	64	12	70	48	6	66	62	16	62	40	3	2	0	-29	-1	0	-27	-1	0	6	4	6	13
22.8557	0	67	63	12	68	44	6	65	63	16	61	39	3	2	0	-27	0	0	-27	-3	0	6	4	5	12
22.9786	0	67	63	12	69	48	6	66	63	16	61	38	3	2	0	-28	-1	-1	-26	-3	-1	6	4	7	13
23.1014	0	67	64	13	70	49	5	66	64	17	61	38	3	3	0	-29	0	-1	-26	-2	0	6	4	7	12
23.2243	0	68	64	13	69	49	6	66	65	16	62	40	3	2	0	-28	0	0	-27	-3	0	6	4	7	13
23.3472	0	67	64	12	69	44	6	66	63	15	60	40	3	2	0	-27	0	0	-27	-3	0	7	4	5	13
23.4701	0	67	64	12	69	49	6	66	63	16	61	38	3	3	0	-29	0	-1	-27	-2	-1	7	4	8	12
23.593	0	67	64	13	69	49	6	67	65	16	61	38	4	1	0	-28	0	-1	-27	-2	-1	7	4	7	13
23.7158	0	67	66	13	71	48	7	67	65	16	63	40	4	1	0	-30	0	0	-27	-2	0	6	4	6	14
23.8387	0	67	63	12	69	44	6	65	64	17	60	41	3	2	0	-29	0	-1	-28	-2	0	6	4	6	12
23.9616	0	68	64	12	70	48	6	66	64	16	61	38	3	2	0	-30	0	-1	-28	-2	-1	7	4	8	13
24.0845	0	67	65	12	69	49	7	67	65	17	61	39	3	2	0	-30	-1	0	-29	-2	0	7	4	7	13
24.2074	0	68	66	13	70	50	6	67	66	17	63	40	4	2	0	-31	0	0	-28	-2	0	6	4	7	13
24.3302	0	67	64	13	69	47	6	66	65	16	61	41	4	3	1	-30	0	0	-28	-2	0	6	5	6	13
24.4531	0	66	66	12	70	49	6	66	64	16	61	40	4	2	0	-30	0	0	-28	-3	0	7	4	7	13
24.576	0	67	65	12	71	50	6	67	66	17	62	40	3	2	0	-29	0	-1	-29	-1	0	6	4	6	14
24.6989	0	68	66	13	71	51	7	66	67	17	63	41	4	2	0	-30	0	0	-29	-2	0	7	5	7	13
24.8218	0	67	64	12	69	47	7	66	64	17	61	42	4	2	0	-30	-1	0	-28	-3	-1	7	4	6	13
24.9446	0	66	65	12	71	50	7	66	66	16	61	41	4	2	0	-29	-1	0	-28	-3	0	7	4	7	13
25.0675	0	66	65	13	70	51	7	65	64	17	63	41	4	2	0	-30	-1	-1	-29	-2	0	7	4	7	13
25.1904	0	67	67	13	72	52	7	66	66	17	64	42	5	2	0	-31	0	0	-29	-2	0	7	4	7	13
25.3133	0	66	65	13	70	46	7	66	66	17	62	42	4	3	0	-30	0	0	-28	-3	-1	7	3	5	12
25.4362	0	67	65	12	71	50	6	66	65	17	62	41	3	2	0	-29	0	0	-28	-2	0	7	5	7	13
25.559	0	67	65	12	71	51	7	66	66	17	64	41	4	2	0	-30	0	-1	-28	-3	0	7	4	7	14
25.6819	0	67	66	12	71	52	7	66	66	17	63	42	5	2	0	-30	0	0	-28	-2	0	6	4	7	12
25.8048	0	66	64	13	69	47	7	65	65	17	62	44	4	2	0	-29	0	0	-28	-2	0	7	5	5	13
25.9277	0	67	65	12	71	51	6	65	66	16	63	41	4	2	0	-29	0	-1	-28	-3	0	7	4	8	12
26.0506	0	67	65	12	71	51	7	64	65	16	62	42	5	2	0	-30	0	0	-28	-2	0	7	3	6	13
26.1734	0	67	65	12	71	52	7	66	66	17	64	42	4	2	0	-30	0	-1	-28	-2	0	8	3	7	12
26.2963	0	66	65	13	69	47	7	65	64	17	62	44	4	2	0	-29	-1	0	-28	-2	0	7	4	4	13
26.4192	0	66	64	11	71	49	7	66	64	17	62	41	3	2	1	-29	0	0	-28	-3	0	7	3	6	13
26.5421	0	65	64	12	71	50	7	65	64	17	63	42	3	2	0	-30	0	0	-27	-3	0	6	4	6	13
26.665	0	65	65	13	71	51	7	65	65	17	63	42	4	3	0	-31	0	0	-28	-2	0	6	3	7	13
26.7878	0	66	64	13	69	46	7	65	64	16	62	43	4	3	0	-29	-1	0	-27	-2	0	6	4	5	12
26.9107	0	65	64	13	69	48	7	65	64	16	61	42	4	2	0	-29	0	0	-26	-2	-1	6	3	6	13
27.0336	0	65	64	12	70	49	6	66	64	16	62	41	3	2	0	-29	0	0	-27	-3	0	7	5	7	13
27.1565	0	66	65	12	70	50	7	65	65	17	62	42	4	1	0	-29	0	-1	-26	-1	0	7	4	7	12
27.2794	0	65	63	13	69	46	6	64	63	17	61	43	4	1	0	-28	-1	0	-26	-2	0	6	4	4	12
27.4022	0	65	63	11	68	48	6	63	63	17	61	42	3	2	1	-28	-1	0	-27	-2	0	6	4	6	12
27.5251	0	64	64	12	69	49	6	64	63	16	61	40	4	2	0	-29	0	0	-26	-2	0	7	4	7	13
27.648	0	65	64	13	69	49	6	63	65	17	62	40	4	2	0	-29	0	0	-27	-3	0	7	4	7	13
27.7709	0	64	63	13	68	47	6	65	63	16	61	41	3	3	0	-28	0	-1	-27	-2	0	6	5	6	13
27.8938	0	65	64	12	69	47	6	64	63	16	60	41	3	2	0	-27	-1	0	-26	-1	0	7	4	6	12
28.0166	0	65	63	12	68	48	7	64	62	16	61	39	4	2	0	-28	0	0	-26	-2	0	6	4	7	12
28.1395	0	65	64	13	69	49	6	64	64	16	62	40	4	2	0	-29	0	-1	-26	-1	0	6	4	7	12
28.2624	0	66	64	13	68	46	7	63	63	17	60	41	3	3	0	-28	0	0	-26	-3	-1	7	4	6	12
28.3853	0	65	63	12	68	47	6	63	62	17	60	40	3	2	0	-28	-1	0	-25	-2	0	6	4	6	12
28.5082	0	65	63	13	69	47	5	64	63	17	60	39	3	2	0	-28	0	0	-26	-2	0	6	4	6	11
28.631	0	65	64	12	68	49	6	64	64	16	61	40	4	2	0	-29	0	-1	-25	-3	0	6	4	7	12
28.7539	0	65	63	13	68	44	7	64	64	17	60	41	3	2	0	-27	-1	0	-26	-2	0	7	4	4	13
28.8768	0	65	63	13	68	45	6	64	63	16	60	40	3	3	0	-28	-1	0	-25	-2	0	6	4	6	12
28.9997	0	66	64	12	67	47	6	64	63	16	60	39	3	3	0	-27	0	0	-25	-3	0	6	4	6	12
29.1226	0	65	64	12	69	48	6	64	64	15	61	40	4	2	0	-29	0	0	-25	-2	0	6	4	7	12
29.2454	0	65	63	13	68	45	6	65	64	15	60	41	4	2	0	-28	0	0	-25	-2	0	6	4	5	12
29.3683	0	65	64	12	67	47	6	64	63	15	59	38	4	3	1	-27	-1	0	-25	-2	0	6	4	7	12
29.4912	0	64	63	12	67	48	7	63	63	15	60	39	3	2	0	-27	-1	-1	-25	-2	0	5	4	7	11
29.6141	0	65	64	12	69	49	6	65	65	16	61	40	3	2	0	-28	-1	0	-25	-2	-1	6	3	7	12
29.737	0	65	63	12	67	45	7	63	63	16	60	41	4	2	0	-27	0	0	-24	-3	0	6	4	4	12
29.8598	0	65	63	12	67	46	6	63	62	15	60	39	3	2	0	-27	-1	0	-26	-2	0	7	5	6	13
29.9827	0	65	63	12	67	46	6	63	62	16	59	39	3	2	0	-28	-1	0	-25	-2	0	7	4	6	13
30.1056	0	65	64	12	69	48	6	64	64	15	60	39	4	2	0	-28	-1	0	-26	-2	0	5	4	7	12
30.2285	0	64	63	13	66	46	6	63	63	16	58	41	3	2	0	-27	-2	0	-26	-2	0	7	4	5	12
30.3514	0	64	62	12	67	47	5	62	63	15	59	39	3	2	0	-27	-1	0	-25	-2	0	6	4	6	12
30.4742	0	64	63	12	66	47	6	62	63	16	59	39	3	1	0	-28	0	0	-26	-1	0	6	4	6	13
30.5971	0	65	64	13	69	48	6	63	63	16	60	39	3	2	0	-28	0	0	-26	-3	0	7	5	7	11
30.72	0	65	63	13	67	46	5	64	63	16	59	41	2	2	0	-27	0	0	-26	-3	0	7	4	6	12
30.8429	0	64	62	12	67	46	6	64	62	16	59	39	4	1	0	-27	0	0	-26	-1	0	6	4	7	12
30.9658	0	64	63	12	67	47	6	63	62	16	59	39	3	2	0	-28	-1	-1	-25	-2	0	6	5	7	12
31.0886	0	65	64	12	68	48	6	63	64	16	60	39	4	2	1	-28	0	-1	-26	-2	0	6	4	7	12
31.2115	0	64	63	13	68	46	6	63	63	16	59	40	4	2	0	-28	-1	0	-26	-3	0	7	4	6	12
31.3344	0	64	63	12	67	47	7	63	63	16	58	39	3	2	0	-28	-1	0	-25	-2	0	6	5	7	12
31.4573	0	64	63	13	67	48	6	62	63	16	59	38	4	3	0	-28	-1	-1	-26	-2	-1	6	4	7	12
31.5802	0	64	64	13	68	49	7	63	64	16	60	38	4	2	0	-28	-1	-1	-26	-2	0	5	4	7	12
31.703	0	65	64	13	67	47	6	64	64	17	60	40	3	2	0	-29	0	0	-26	-2	0	6	4	5	12
31.8259	0	64	63	13	67	46	6	62	63	16	59	39	4	2	0	-28	0	0	-25	-2	0	6	4	6	12
31.9488	0	65	64	13	68	48	6	63	64	16	59	39	4	2	0	-28	0	-1	-26	-2	0	6	5	7	12
32.0717	0	64	64	13	68	50	6	63	64	17	60	39	3	1	0	-29	0	0	-27	-1	0	8	4	7	12
32.1946	0	64	65	13	68	48	6	63	63	17	59	40	4	2	0	-29	0	0	-27	-1	0	7	5	6	13
32.3174	0	64	63	13	68	45	5	63	63	16	58	39	4	2	0	-28	0	0	-27	-1	0	6	4	5	13
32.4403	0	64	64	12	68	48	6	63	63	17	59	39	3	2	0	-29	-1	-1	-27	-2	0	6	5	7	12
32.5632	0	64	64	12	67	49	6	64	65	16	60	39	3	2	0	-29	0	-1	-27	-2	0	7	5	7	12
32.6861	0	64	64	13	68	48	6	63	64	17	59	39	4	2	0	-29	-1	0	-26	-2	0	6	5	7	12
32.809	0	64	63	13	67	47	7	63	63	17	59	39	2	2	0	-28	0	0	-26	-2	-1	6	4	7	12
32.9318	0	64	64	13	68	46	6	63	63	17	59	39	4	1	0	-29	0	0	-26	-3	0	7	4	6	13
33.0547	0	64	64	13	67	48	6	64	64	17	60	39	4	1	0	-29	0	-1	-26	-2	0	7	4	6	13
33.1776	0	64	66	13	68	47	6	64	64	18	60	40	3	2	0	-29	-1	0	-27	-2	0	6	4	7	12
33.3005	0	64	63	13	66	43	6	63	62	16	57	40	4	2	0	-27	0	0	-26	-2	0	6	4	3	12
33.4234	0	64	63	13	65	43	6	63	64	16	58	39	3	2	0	-29	0	0	-27	-2	0	6	5	5	13
33.5462	0	64	63	13	65	46	6	63	64	17	57	37	3	1	0	-29	0	0	-27	-2	0	7	5	7	13
33.6691	0	64	64	14	67	47	6	64	65	16	59	38	3	2	0	-29	-1	0	-26	-1	0	6	4	7	13
33.792	0	65	63	13	65	44	6	63	62	16	57	37	3	2	0	-29	0	0	-26	-2	0	6	5	6	12
33.9149	0	64	63	12	66	47	6	63	62	17	58	38	3	2	0	-30	0	0	-26	-3	0	7	4	7	13
34.0378	0	65	63	13	66	48	6	64	63	17	58	37	3	2	0	-30	0	-1	-27	-2	0	7	4	7	13
34.1606	0	64	63	13	66	46	6	63	64	17	58	38	3	2	0	-30	0	0	-26	-1	0	7	4	6	12
34.2835	0	63	63	12	64	42	5	63	63	17	56	38	3	2	0	-30	0	0	-27	-2	0	6	4	5	12
34.4064	0	64	63	12	65	44	6	63	62	16	56	37	3	3	0	-30	0	0	-27	-2	0	7	4	5	12
34.5293	0	64	64	14	65	47	6	63	62	17	58	36	4	1	0	-30	-1	0	-27	-2	-1	6	5	7	12
34.6522	0	64	63	13	65	47	6	63	63	17	57	38	3	2	0	-31	0	-1	-27	-1	0	7	4	7	12
34.775	0	64	63	13	65	45	6	63	62	17	57	37	3	1	0	-29	0	0	-27	-2	0	6	5	7	12
34.8979	0	64	63	13	66	48	6	63	63	17	59	38	3	1	0	-30	0	0	-27	-2	0	7	4	7	12
35.0208	0	64	65	13	67	48	6	64	65	16	59	38	4	2	0	-29	0	-1	-26	-1	0	7	4	8	12
35.1437	0	66	68	13	68	51	7	66	69	16	60	40	3	2	0	-28	-1	-1	-27	-2	0	6	4	7	12
35.2666	0	66	65	13	66	46	6	65	66	16	59	39	3	2	0	-28	-1	0	-26	-3	0	6	4	6	12
35.3894	0	65	65	13	67	49	6	65	65	17	59	39	4	2	0	-28	0	0	-26	-2	0	6	3	7	13
35.5123	0	64	66	13	67	50	6	65	67	17	60	40	4	2	1	-28	0	0	-27	-2	-1	6	3	7	12
35.6352	0	66	67	14	68	50	7	65	66	17	60	40	3	2	0	-30	0	-1	-27	-2	0	6	4	7	13
35.7581	0	65	65	13	66	47	7	64	65	17	59	42	3	2	0	-28	0	0	-27	-2	0	6	5	6	13
35.881	0	65	66	13	67	49	6	65	66	17	60	40	3	3	0	-29	0	0	-26	-2	0	7	4	7	13
36.0038	0	66	66	14	68	49	6	65	66	17	60	39	4	1	0	-29	-1	-1	-27	-2	0	7	4	7	12
36.1267	0	65	66	14	68	51	6	65	66	18	60	41	4	2	0	-29	0	-1	-27	-2	0	7	3	6	13
36.2496	0	64	67	14	67	46	6	64	66	17	59	41	4	3	0	-28	0	0	-27	-2	0	6	4	5	13
36.3725	0	65	65	12	67	47	5	65	66	18	60	40	3	2	0	-29	0	0	-27	-2	-1	7	4	6	13
36.4954	0	64	66	13	68	49	6	65	66	18	59	40	4	2	0	-28	0	0	-27	-2	0	7	5	7	13
36.6182	0	65	67	13	68	50	6	66	66	18	61	41	4	2	0	-29	0	0	-27	-3	0	6	4	7	12
36.7411	0	65	65	14	66	45	7	65	65	16	59	40	3	2	0	-28	0	0	-28	-3	0	7	4	6	13
36.864	0	65	65	13	67	47	6	64	66	17	59	40	4	2	0	-29	-1	0	-27	-3	0	7	4	7	12
36.9869	0	65	65	13	67	49	7	65	66	17	59	40	3	4	0	-29	0	0	-27	-3	0	6	4	7	13
37.1098	0	65	67	13	68	50	6	64	66	18	61	40	5	3	0	-30	-1	0	-26	-1	0	6	4	6	12
37.2326	0	65	65	13	66	45	7	64	66	17	58	40	3	2	0	-28	0	0	-27	-1	0	6	4	5	11
37.3555	0	64	65	13	67	46	6	63	64	17	59	40	3	2	0	-27	-1	0	-26	-2	-1	6	4	6	12
37.4784	0	64	66	12	67	48	7	64	64	16	59	38	3	2	0	-28	-1	-1	-26	-2	0	7	4	8	11
37.6013	0	64	66	13	68	49	6	63	66	16	60	40	3	2	0	-28	-1	-1	-26	-2	0	7	4	7	12
37.7242	0	64	64	12	66	43	6	63	64	17	58	40	3	2	1	-27	-1	0	-25	-2	0	7	4	4	12
37.847	0	64	65	12	67	46	6	63	64	17	58	38	4	2	0	-27	-1	-1	-25	-2	0	6	4	7	12
37.9699	0	64	65	13	67	47	6	63	64	17	59	39	4	2	0	-28	0	0	-26	-3	0	6	5	6	12
38.0928	0	64	65	13	68	49	6	64	65	17	60	39	3	2	0	-28	0	0	-25	-3	0	6	4	7	12
38.2157	0	64	64	13	67	44	7	63	63	17	58	40	3	2	0	-27	0	0	-25	-2	0	7	4	5	12
38.3386	0	64	65	13	67	47	5	63	65	17	59	38	3	2	0	-28	0	0	-25	-2	0	7	5	7	12
38.4614	0	65	64	12	67	48	6	63	65	16	59	38	4	2	0	-28	0	0	-25	-2	0	6	5	7	12
38.5843	0	64	67	14	67	49	6	64	65	16	60	40	3	2	0	-29	-1	0	-25	-2	0	6	4	7	12
38.7072	0	64	65	13	67	44	6	63	63	17	58	39	3	3	0	-28	-1	0	-25	-2	0	7	4	6	11
38.8301	0	63	65	12	66	47	7	63	64	16	59	38	3	1	0	-28	-1	0	-25	-2	-1	7	3	6	11
38.953	0	65	66	13	67	48	6	64	66	16	58	39	3	2	0	-28	-1	0	-25	-2	0	7	4	7	11
39.0758	0	65	66	13	68	49	6	64	65	17	60	39	3	1	0	-28	0	-1	-24	-2	0	7	5	7	11
39.1987	0	65	66	13	67	45	6	63	65	17	58	39	4	2	0	-27	0	0	-24	-2	0	6	4	6	11
39.3216	0	64	66	13	67	49	5	63	64	17	59	38	3	1	0	-29	0	-1	-24	-2	0	7	4	7	12
39.4445	0	64	67	13	68	49	5	64	65	17	60	39	3	3	0	-28	0	-1	-24	-2	0	7	4	8	12
39.5674	0	65	67	14	69	50	5	64	67	17	60	40	3	2	0	-29	-1	0	-24	-2	-1	6	4	6	11
39.6902	0	65	66	14	67	46	6	63	65	18	59	39	4	2	0	-27	0	0	-25	-2	0	6	4	6	12
39.8131	0	64	67	13	68	49	6	63	65	17	59	40	3	2	0	-28	0	-1	-24	-2	0	7	4	7	11
39.936	0	65	66	13	68	50	7	64	66	17	60	39	3	2	0	-28	0	-1	-25	-2	0	7	4	7	12
40.0589	0	66	68	14	68	50	7	64	67	16	61	40	4	3	0	-28	0	-1	-24	-2	0	7	4	7	12
40.1818	0	64	66	13	67	46	6	63	65	17	59	41	4	2	0	-28	0	0	-24	-2	0	6	5	6	12
40.3046	0	64	66	13	68	49	6	63	66	16	59	39	3	2	0	-28	0	0	-24	-1	0	6	4	7	12
40.4275	0	64	66	14	69	50	5	63	67	17	60	39	3	1	0	-28	-1	0	-25	-2	0	7	5	7	12
40.5504	0	65	66	14	68	50	6	65	67	17	61	41	5	1	0	-30	-1	-2	-25	-2	0	7	4	7	12
40.6733	0	64	65	13	66	45	6	63	65	17	58	42	4	1	0	-28	0	0	-25	-2	0	6	4	5	11
40.7962	0	65	65	13	67	48	7	63	65	16	59	39	3	2	0	-28	-1	0	-24	-2	0	6	4	6	12
40.919	0	65	66	12	68	50	5	62	65	16	60	39	4	2	0	-29	0	0	-25	-1	0	7	4	7	12
41.0419	0	64	65	13	67	50	6	63	65	17	60	41	4	1	0	-29	0	-1	-25	-2	-1	6	4	6	12
41.1648	0	64	64	13	65	43	6	62	64	17	57	40	3	2	0	-30	0	-1	-25	-2	0	7	4	4	11
41.2877	0	63	64	13	65	45	5	62	64	17	57	38	3	2	0	-30	0	0	-26	-2	0	7	5	5	11
41.4106	0	64	65	13	65	48	5	63	64	17	58	39	3	1	0	-30	0	0	-26	-2	0	7	4	7	12
41.5334	0	63	65	15	68	51	6	63	65	16	60	40	3	2	0	-28	0	-1	-26	-2	0	7	5	6	12
41.6563	0	63	64	13	66	47	6	63	64	16	58	39	3	2	0	-28	0	0	-25	-2	0	7	3	7	12
41.7792	0	63	64	12	67	49	6	62	65	17	60	40	4	2	0	-29	0	0	-26	-2	0	6	4	7	12
41.9021	0	63	64	13	68	50	6	62	64	16	59	40	4	2	0	-30	0	-1	-26	-2	0	7	4	7	12
42.025	0	63	65	13	68	51	7	63	66	17	59	41	4	2	0	-30	0	-1	-25	-2	0	7	3	7	12
42.1478	0	63	63	13	66	46	6	62	65	17	58	40	3	2	0	-29	0	0	-26	-2	0	6	5	6	12
42.2707	0	64	65	13	67	47	7	62	65	17	59	40	3	2	0	-30	0	0	-26	-2	-1	7	4	6	12
42.3936	0	63	65	13	67	50	7	63	66	18	60	40	4	1	0	-30	0	0	-27	-2	0	6	4	6	12
42.5165	0	64	66	15	68	51	7	64	65	17	61	41	4	2	0	-31	-1	-1	-27	-2	0	7	4	7	13
42.6394	0	63	66	13	67	49	6	63	65	18	59	41	4	3	0	-29	0	0	-26	-2	0	6	3	6	13
42.7622	0	64	66	13	68	51	7	64	66	17	60	41	3	2	0	-30	0	0	-27	-2	-1	7	4	7	12
42.8851	0	64	66	13	68	51	6	63	66	17	59	41	4	3	0	-30	0	-2	-26	-1	-1	7	4	7	14
43.008	0	64	67	14	69	52	7	63	67	18	61	42	4	1	0	-30	0	0	-28	-2	-1	7	4	7	14
43.1309	0	63	65	14	66	48	6	63	66	18	59	41	4	2	0	-29	0	0	-27	-3	0	6	4	6	13
43.2538	0	64	65	12	68	51	7	63	67	17	60	41	3	1	0	-31	0	-1	-27	-3	-1	6	4	6	13
43.3766	0	64	67	14	69	52	7	63	67	19	61	41	4	2	0	-31	0	0	-27	-1	0	7	3	7	13
43.4995	0	64	67	14	69	51	7	64	68	18	62	43	5	3	0	-30	-1	0	-28	-2	0	6	4	6	13
43.6224	0	63	66	13	67	48	7	63	67	18	60	43	4	2	0	-30	0	0	-28	-3	-1	7	4	5	12
43.7453	0	64	67	13	67	51	7	63	68	18	61	42	4	3	0	-31	-1	0	-27	-2	0	6	4	7	14
43.8682	0	65	66	14	69	52	7	64	68	18	61	42	4	2	0	-30	-1	0	-28	-2	0	8	4	7	13
43.991	0	64	67	14	69	52	7	64	68	18	62	44	4	2	0	-30	0	-1	-28	-3	0	7	5	6	14
44.1139	0	64	66	14	68	48	7	64	66	18	60	43	4	2	0	-30	0	0	-28	-2	-1	7	4	5	13
44.2368	0	64	67	13	68	51	7	64	67	18	61	42	4	2	0	-32	0	0	-28	-2	0	8	4	7	13
44.3597	0	64	67	14	69	52	6	65	68	19	62	43	4	2	0	-31	0	0	-29	-2	-1	7	4	7	14
44.4826	0	64	67	14	68	51	7	64	68	18	62	43	4	1	0	-31	0	0	-29	-1	0	7	5	6	12
44.6054	0	64	66	14	68	49	6	64	68	19	60	44	4	2	0	-31	-1	-1	-29	-1	-1	7	4	6	13
44.7283	0	64	67	14	68	52	7	64	67	19	62	42	4	2	0	-32	0	0	-29	-1	0	7	4	7	14
44.8512	0	64	67	13	69	53	6	64	68	18	61	42	5	2	0	-31	0	0	-29	-2	0	7	5	6	14
44.9741	0	64	67	15	69	50	7	64	68	18	61	44	5	1	0	-32	-1	0	-29	-3	0	6	4	5	14
45.097	0	64	66	13	67	49	7	64	66	18	60	42	4	2	0	-31	-1	0	-28	-2	-1	8	3	6	14
45.2198	0	64	65	13	69	51	7	64	67	18	61	43	4	2	0	-31	0	0	-28	-2	0	7	4	6	14
45.3427	0	64	66	13	69	53	7	64	69	19	60	43	4	2	0	-30	-1	0	-31	-2	0	6	4	7	14
45.4656	0	64	67	15	68	49	7	63	68	18	61	44	4	2	0	-31	0	0	-29	-2	0	7	4	5	14
45.5885	0	63	66	14	67	49	7	64	67	18	60	43	3	2	0	-30	-1	0	-29	-2	0	7	4	6	13
45.7114	0	64	66	14	67	51	7	64	68	18	60	42	4	2	0	-31	-1	-1	-29	-2	-1	7	4	6	14
45.8342	0	64	66	14	68	52	7	64	68	18	61	42	5	2	0	-32	0	-1	-30	-2	0	7	4	7	14
45.9571	0	64	66	14	68	48	8	64	66	19	60	45	4	2	0	-31	0	-1	-30	-2	0	6	4	4	13
46.08	0	64	66	13	67	47	7	64	67	18	60	44	4	2	0	-31	-1	0	-29	-1	-1	8	4	4	13
46.2029	0	64	66	14	67	47	7	63	66	19	59	43	5	2	0	-32	0	0	-29	-2	-1	7	4	5	14
46.3258	11	64	66	15	67	49	7	64	67	19	59	42	4	1	0	-32	-1	0	-30	-3	0	8	4	6	14
46.4486	0	62	65	14	66	44	6	63	66	18	59	43	4	2	0	-31	-1	0	-29	-3	0	7	4	4	13
46.5715	0	62	65	14	66	46	7	63	66	20	58	41	4	2	0	-31	0	0	-29	-2	0	8	4	5	13
46.6944	0	64	65	13	66	47	7	63	65	19	58	40	4	2	0	-31	-1	0	-28	-2	0	7	4	6	13
46.8173	0	63	65	15	67	47	6	64	67	19	59	40	4	2	1	-32	-1	0	-29	-2	0	8	4	6	13
46.9402	0	63	63	13	65	43	7	62	65	18	57	41	4	2	0	-31	0	-1	-28	-2	-1	7	4	4	13
47.063	0	62	63	12	65	43	6	61	65	18	57	41	4	2	0	-31	0	0	-28	-3	-1	8	4	4	13
47.1859	0	62	64	13	65	45	7	63	65	18	57	39	3	1	0	-31	0	0	-28	-2	0	6	4	7	12
47.3088	0	63	65	14	65	45	6	63	65	18	57	38	4	2	1	-31	-1	-1	-28	-2	-1	8	4	6	13
47.4317	0	62	63	13	64	42	6	61	63	18	56	39	4	2	0	-29	0	0	-27	-3	0	7	4	4	12
47.5546	0	63	63	13	64	42	6	62	63	18	56	39	4	2	0	-30	0	0	-27	-2	-1	8	5	5	12
47.6774	0	62	63	13	64	44	6	62	64	18	56	37	4	2	0	-31	0	0	-27	-2	0	7	4	6	12
47.8003	0	62	63	14	64	43	5	62	64	18	56	38	3	2	0	-30	-1	0	-27	-2	0	7	4	5	12
47.9232	0	61	62	12	62	41	6	62	62	17	55	37	4	1	0	-30	0	0	-26	-2	0	7	5	5	13
48.0461	0	62	62	13	63	44	6	62	64	17	55	36	4	2	0	-29	-1	0	-27	-2	0	7	4	7	12
48.169	0	63	64	12	64	45	6	63	65	18	57	35	2	1	0	-29	-1	-1	-26	-2	0	7	4	7	13
48.2918	0	62	63	14	64	44	6	61	64	17	56	37	4	2	0	-29	0	0	-25	-2	0	7	4	5	12
48.4147	0	62	62	13	63	43	5	62	63	17	55	38	3	2	0	-29	-1	-1	-25	-2	0	6	3	6	12
48.5376	0	62	62	13	64	44	6	62	62	17	55	36	3	2	0	-28	0	0	-25	-1	0	7	4	7	12
48.6605	0	62	65	13	64	46	6	62	63	17	57	35	4	2	0	-30	-1	-1	-25	-1	0	7	4	7	12
48.7834	0	62	64	14	64	45	6	62	64	17	56	38	4	1	0	-28	-1	0	-25	-2	0	7	4	6	12
48.9062	0	62	63	12	64	45	7	62	63	18	55	36	3	3	0	-28	0	0	-25	-1	-1	6	4	7	12
49.0291	0	63	63	13	63	46	6	62	64	16	57	37	4	1	0	-28	0	0	-25	-2	0	6	4	7	12
49.152	0	62	66	13	64	47	6	62	65	16	57	37	3	1	0	-29	-1	0	-26	-2	0	6	4	7	13
49.2749	0	63	64	14	64	45	7	62	64	16	56	38	4	2	0	-28	0	-1	-25	-2	0	6	4	5	12
49.3978	0	63	64	12	63	45	6	62	65	17	56	37	3	2	0	-28	-1	0	-25	-1	0	6	5	6	13
49.5206	0	63	64	13	65	45	7	62	65	16	56	38	4	1	0	-29	-1	0	-25	-1	0	7	4	7	12
49.6435	0	63	65	14	64	48	6	63	65	17	58	37	4	2	0	-29	-1	-1	-25	-2	0	6	4	7	12
49.7664	0	63	64	13	65	46	6	64	66	16	57	38	3	3	1	-28	0	0	-25	-1	0	6	4	6	12
49.8893	0	63	64	13	64	45	6	62	64	17	57	39	4	2	0	-28	0	0	-25	-2	0	6	4	6	13
50.0122	0	63	64	14	64	47	6	63	65	17	57	37	4	2	0	-28	0	0	-26	-2	0	6	5	7	13
50.135	0	63	65	13	65	48	7	62	66	17	59	38	3	2	0	-28	0	0	-26	-1	0	6	4	7	13
50.2579	0	63	65	13	65	46	7	62	65	17	57	39	3	2	0	-28	0	0	-26	-2	0	6	4	5	13
50.3808	0	62	64	12	64	46	6	62	64	17	56	40	4	2	0	-28	-1	0	-26	-2	-1	7	4	5	13
50.5037	0	62	64	13	65	47	6	62	65	16	57	38	4	3	0	-29	0	-1	-27	-2	0	6	4	7	13
50.6266	0	63	65	13	66	49	6	62	65	17	58	39	3	2	0	-28	0	0	-26	-2	0	6	4	7	13
50.7494	0	62	64	13	64	46	6	63	64	17	58	39	4	1	0	-29	0	0	-26	-2	0	7	5	7	12
50.8723	0	62	64	13	65	46	6	61	64	17	57	39	3	2	0	-29	0	0	-27	-2	0	7	5	7	13
50.9952	0	62	65	13	65	48	6	62	64	17	57	37	5	2	0	-28	0	-1	-26	-1	0	6	4	7	13
51.1181	0	62	64	12	66	49	7	62	65	16	57	39	3	2	0	-29	0	0	-26	-1	0	7	5	6	13
51.241	0	62	65	13	65	47	7	62	65	18	57	40	3	1	0	-28	-1	0	-26	-2	0	5	4	5	12
51.3638	0	62	63	13	65	46	7	62	64	17	57	39	4	2	1	-29	-1	0	-26	-1	0	6	5	6	13
51.4867	0	62	65	12	65	48	6	61	64	16	58	38	3	3	0	-28	0	0	-26	-1	0	7	4	7	12
51.6096	0	62	64	13	65	48	7	62	65	17	58	39	4	2	0	-29	0	-1	-26	-2	0	6	4	7	13
51.7325	0	62	64	13	65	45	6	61	64	17	58	41	4	2	0	-28	-1	0	-26	-2	0	6	4	5	13
51.8554	0	62	64	13	65	46	7	60	63	17	57	38	3	2	0	-29	0	0	-26	-2	0	7	5	6	12
51.9782	0	62	64	13	64	46	7	60	64	17	58	39	4	2	0	-29	0	0	-26	-2	0	6	3	6	13
52.1011	0	62	64	14	65	49	6	61	64	17	58	39	3	1	0	-29	-1	-1	-27	-2	0	7	4	7	13
52.224	0	62	64	14	64	45	6	62	64	17	57	40	4	2	0	-30	-1	-1	-27	-2	0	6	4	6	13
52.3469	0	62	63	14	63	43	6	61	64	18	56	40	4	2	0	-29	0	0	-26	-2	0	6	4	5	12
52.4698	0	62	64	13	64	45	6	61	64	17	56	39	3	3	0	-28	-1	0	-26	-1	0	7	4	6	13
52.5926	0	63	64	14	65	47	7	62	65	17	58	37	4	2	0	-29	0	0	-27	-2	0	7	4	7	13
52.7155	0	62	64	14	64	45	6	61	64	18	57	39	4	2	0	-30	0	0	-26	-2	0	7	4	5	12
52.8384	0	62	63	14	64	43	6	61	63	17	56	38	4	2	0	-28	0	0	-26	-2	0	7	4	5	13
52.9613	0	62	64	14	65	44	7	61	64	17	57	37	4	1	0	-28	-1	0	-25	-3	-1	7	4	7	12
53.0842	0	63	64	14	64	46	6	63	64	17	57	37	3	2	0	-30	-1	-1	-25	-1	-1	7	4	7	13
53.207	0	62	64	14	65	44	6	61	64	17	56	37	3	2	1	-29	-1	0	-25	-2	-1	7	4	6	13
53.3299	0	62	64	14	63	42	7	61	64	17	56	37	3	2	0	-29	-1	0	-26	-2	0	7	4	5	13
53.4528	0	62	63	14	64	44	6	61	64	18	55	37	3	1	0	-30	0	0	-26	-2	0	7	5	6	12
53.5757	0	62	65	15	64	45	6	62	64	18	56	36	3	2	0	-29	-1	0	-25	-2	0	7	4	7	13
53.6986	0	62	65	15	63	42	6	61	64	18	56	37	3	3	-1	-30	-1	0	-26	-1	0	7	3	5	12
53.8214	0	62	63	13	62	39	5	62	63	18	54	37	4	2	0	-29	0	0	-26	-1	0	7	4	4	11
53.9443	0	61	64	14	62	41	7	62	64	18	55	35	2	2	0	-30	0	0	-26	-1	0	7	4	5	11
54.0672	0	63	65	14	62	44	6	61	65	19	55	35	3	2	0	-30	0	0	-26	-2	0	7	4	7	12
54.1901	0	63	64	14	63	43	6	62	66	19	56	36	4	2	0	-30	0	0	-26	-2	-1	7	5	5	13
54.313	0	63	64	14	64	43	5	61	64	19	54	37	4	2	0	-30	0	0	-25	-2	0	7	4	6	12
54.4358	0	62	65	15	64	45	6	62	65	18	55	36	3	2	0	-31	-1	0	-26	-3	0	7	4	7	12
54.5587	0	63	65	15	64	47	6	62	66	17	56	36	4	2	0	-31	-1	0	-26	-2	0	6	4	7	13
54.6816	0	63	65	16	64	46	7	63	66	19	56	37	4	2	0	-32	0	0	-27	-2	0	8	4	6	13
54.8045	0	63	66	14	63	45	6	62	65	19	56	36	3	2	0	-30	0	0	-26	-2	0	8	4	7	13
54.9274	0	63	66	14	64	45	7	63	67	19	57	36	3	2	0	-31	-1	0	-26	-1	0	7	4	7	13
55.0502	0	63	67	15	64	46	6	63	67	20	56	36	3	2	0	-32	-1	0	-27	-1	-1	8	4	7	13
55.1731	0	62	66	15	63	42	5	63	68	18	55	37	4	1	0	-32	-1	-1	-27	-2	0	8	4	5	13
55.296	0	63	65	14	61	41	5	62	65	18	55	36	3	3	0	-32	-1	0	-26	-2	0	8	4	5	12
55.4189	0	62	66	15	63	43	6	63	67	20	54	36	2	1	0	-32	0	0	-26	-2	0	8	5	6	13
55.5418	0	62	66	15	63	45	5	63	66	20	55	36	3	2	0	-33	-1	0	-27	-2	0	8	4	7	13
55.6646	0	63	67	15	63	45	7	63	68	19	55	35	3	2	0	-33	0	0	-27	-2	0	7	4	7	13
55.7875	0	62	66	14	62	43	6	62	67	20	55	35	4	2	0	-32	0	0	-26	-2	0	8	4	7	14
55.9104	0	63	67	15	63	44	6	63	67	19	55	35	3	3	0	-32	0	0	-27	-2	0	7	4	7	13
56.0333	0	63	68	16	63	45	7	63	68	20	56	35	4	2	0	-32	-1	-1	-27	-2	0	8	4	7	14
56.1562	0	62	67	16	62	41	7	63	68	19	55	37	4	2	0	-32	0	0	-27	-2	-1	8	4	5	14
56.279	0	63	67	14	62	41	6	63	68	19	54	36	3	3	0	-31	0	0	-27	-2	0	7	4	5	13
56.4019	0	62	68	15	63	44	5	63	68	20	55	35	3	2	0	-33	0	0	-28	-2	0	8	4	7	14
56.5248	0	63	68	15	63	45	6	64	68	20	55	35	3	2	0	-32	-1	0	-27	-2	0	8	4	7	14
56.6477	0	63	68	16	64	41	6	63	68	20	55	37	4	2	0	-32	0	0	-27	-2	-1	8	5	6	13
56.7706	0	64	66	15	62	44	6	63	67	20	55	36	3	2	0	-32	0	0	-27	-2	0	7	4	7	14
56.8934	0	63	67	16	64	44	6	64	68	19	55	34	5	2	0	-32	0	-1	-27	-3	-1	8	5	8	13
57.0163	0	63	67	15	63	46	6	64	69	21	56	36	3	2	0	-33	0	0	-27	-2	0	8	4	7	14
57.1392	0	62	66	16	63	40	7	64	66	20	55	38	3	1	0	-31	0	-1	-26	-2	-1	8	4	5	14
57.2621	0	63	66	14	62	43	7	62	66	19	55	36	4	2	0	-31	-1	0	-26	-2	0	7	4	6	14
57.385	0	63	66	15	64	44	7	62	68	20	54	35	5	2	0	-32	-1	-1	-27	-2	0	7	4	7	14
57.5078	0	63	67	16	64	45	7	63	68	19	55	36	4	3	0	-32	0	-1	-27	-3	0	8	4	6	13
57.6307	0	63	65	15	63	40	5	63	66	20	54	37	3	2	0	-30	0	0	-26	-3	0	7	5	5	13
57.7536	0	62	66	14	62	43	7	63	66	19	55	35	3	1	0	-32	0	0	-26	-2	0	7	4	7	13
57.8765	0	62	65	15	63	44	7	62	65	19	54	35	4	2	0	-31	-1	-1	-25	-1	0	8	4	6	13
57.9994	0	63	66	16	63	43	6	62	66	19	56	37	3	1	0	-32	0	0	-27	-2	-1	8	4	6	13
58.1222	0	62	65	14	63	42	6	63	65	19	53	35	4	3	0	-30	-1	0	-26	-2	0	7	4	6	13
58.2451	0	62	65	15	63	43	7	62	65	19	55	35	3	1	0	-31	-1	0	-26	-3	0	7	4	6	13
58.368	0	62	65	15	64	45	6	62	66	18	55	34	3	2	1	-31	-1	0	-25	-2	0	7	5	7	14
58.4909	0	62	65	15	63	42	7	62	66	19	54	36	3	1	0	-32	0	0	-26	-2	0	7	4	6	14
58.6138	0	62	64	13	63	41	7	62	64	18	54	36	4	2	0	-30	-1	0	-26	-2	-1	8	4	6	14
58.7366	0	62	65	14	63	43	6	63	65	19	55	35	3	1	0	-30	0	0	-25	-2	-1	7	4	7	13
58.8595	0	63	65	15	63	44	6	62	67	19	55	36	3	2	0	-31	-1	0	-25	-2	0	7	5	7	13
58.9824	0	63	65	14	63	42	7	62	66	19	54	36	4	2	0	-31	0	0	-26	-2	-1	7	4	6	14
59.1053	0	63	65	15	63	42	6	62	65	19	55	36	3	2	0	-31	0	0	-25	-1	0	7	4	6	13
59.2282	0	62	65	14	63	43	7	62	65	19	54	36	4	2	0	-31	-1	0	-26	-1	0	7	4	6	13
59.351	0	61	66	14	63	45	6	63	66	18	56	35	3	2	0	-30	-1	-1	-26	-2	0	8	4	7	13
59.4739	0	61	65	15	62	44	7	62	66	18	54	36	3	1	0	-31	-1	0	-26	-3	0	8	4	6	13
59.5968	0	63	65	15	63	46	6	62	66	19	56	36	4	2	0	-30	0	0	-25	-2	0	7	4	7	13
59.7197	0	63	66	15	63	47	7	61	67	18	55	37	4	2	0	-30	-1	0	-25	-2	0	7	4	7	13
59.8426	0	63	67	15	64	47	8	62	67	19	57	37	3	1	0	-30	0	0	-26	-2	0	7	4	7	14
59.9654	0	62	67	16	64	45	7	62	67	20	56	39	4	1	0	-29	0	0	-26	-2	-1	7	4	6	14
60.0883	0	62	66	15	63	47	6	61	66	18	57	37	4	2	0	-29	0	0	-25	-2	0	6	3	7	14
60.2112	0	62	66	14	64	48	7	62	68	19	57	37	4	2	0	-29	-1	0	-26	-2	0	7	4	8	13
60.3341	0	62	67	14	66	48	7	63	67	18	57	39	4	2	0	-30	-1	0	-26	-2	0	7	4	7	14
60.457	0	63	66	14	64	46	7	63	67	18	57	39	4	2	0	-29	-1	0	-26	-2	0	7	4	6	14
60.5798	0	63	66	15	64	47	7	62	66	18	57	38	3	2	0	-29	-1	0	-27	-2	0	7	5	7	14
60.7027	0	63	66	14	65	49	7	62	67	18	57	39	3	1	0	-29	0	-1	-27	-2	0	6	4	7	13
60.8256	0	63	67	14	65	49	7	61	68	18	58	40	4	2	0	-29	0	-1	-27	-1	-1	6	4	7	14
60.9485	0	62	66	13	64	44	7	62	66	18	56	42	4	2	0	-29	-1	0	-26	-2	0	6	4	4	14
61.0714	0	62	65	13	64	46	7	62	67	17	56	40	4	2	0	-28	0	0	-26	-2	0	7	4	5	13
61.1942	0	62	66	14	65	47	6	63	67	18	57	40	4	2	1	-28	0	0	-27	-1	-1	6	4	6	13
61.3171	0	63	66	14	66	48	7	63	67	18	59	39	3	2	0	-29	0	-1	-27	-2	0	6	4	7	14
61.44	0	62	66	14	64	45	7	62	66	19	56	40	4	2	0	-28	0	0	-26	-2	0	7	4	5	13
61.5629	0	63	66	14	65	46	7	63	66	17	56	39	4	1	0	-28	-1	0	-26	-2	0	6	3	6	13
61.6858	0	62	66	14	65	47	7	62	66	18	57	38	3	2	0	-28	-1	-1	-27	-3	0	7	4	7	14
61.8086	0	63	66	14	65	49	7	63	67	18	59	39	4	3	0	-29	0	-1	-27	-1	0	7	4	7	14
61.9315	0	62	65	14	64	45	6	62	66	18	57	40	4	1	0	-28	0	0	-26	-2	0	6	5	6	13
62.0544	0	63	65	14	64	47	7	62	66	17	57	40	4	2	0	-27	-1	0	-27	-1	0	6	4	6	13
62.1773	0	62	65	13	65	49	7	62	67	17	57	39	4	2	0	-29	0	0	-27	-2	0	5	5	7	14
62.3002	0	63	66	13	66	48	7	62	67	17	58	40	4	2	0	-30	-1	0	-27	-2	0	6	5	6	14
62.423	0	62	65	13	63	43	7	62	65	17	57	41	3	2	0	-28	0	0	-27	-2	0	6	4	5	14
62.5459	0	62	64	14	64	46	7	63	66	17	56	39	4	1	0	-28	-1	0	-27	-2	0	6	4	6	13
62.6688	0	62	65	13	66	47	6	63	67	18	57	39	4	2	0	-30	0	0	-28	-2	0	6	3	6	14
62.7917	0	63	66	14	65	48	7	62	66	17	57	40	4	2	0	-30	0	0	-27	-2	0	7	4	6	14
62.9146	0	62	65	14	64	44	7	62	65	18	56	40	4	2	0	-29	-1	0	-28	-2	0	6	4	5	14
63.0374	0	61	65	13	65	47	7	61	66	17	57	40	4	2	0	-28	-1	-1	-27	-2	0	7	5	6	13
63.1603	0	62	65	14	65	47	6	62	66	18	58	39	3	2	0	-29	-1	-1	-27	-2	0	7	4	7	14
63.2832	0	62	65	15	65	48	7	63	67	18	58	39	4	2	0	-29	-1	-1	-28	-2	-1	7	4	7	13
63.4061	0	62	65	14	64	44	7	62	66	17	56	40	4	2	0	-29	0	0	-27	-2	0	6	4	5	14
63.529	0	63	65	13	64	46	7	62	66	16	56	39	4	2	0	-29	-1	0	-27	-2	0	6	3	5	14
63.6518	0	63	65	13	65	47	7	62	67	16	57	39	4	2	0	-28	0	0	-27	-2	0	8	4	6	13
63.7747	0	63	66	13	66	48	6	63	67	16	58	40	4	2	0	-27	0	0	-27	-3	-1	5	5	6	13
63.8976	0	62	64	13	63	44	7	62	67	16	56	40	3	2	0	-26	-1	0	-27	-2	-1	5	4	5	13
64.0205	0	62	64	13	65	43	6	63	64	14	58	40	3	2	0	-24	-1	0	-28	-2	0	5	5	4	13
64.1434	0	64	61	11	66	42	6	64	61	13	59	40	3	3	0	-24	0	0	-30	-1	0	4	4	4	16
64.2662	0	63	60	10	68	48	6	63	63	13	61	38	4	2	0	-24	-1	-1	-33	-2	0	3	4	6	17
64.3891	0	63	60	11	67	47	7	62	62	14	61	39	5	2	0	-24	0	0	-33	-1	-1	4	4	7	16
64.512	0	64	61	11	69	49	7	63	64	14	61	40	4	2	0	-26	0	0	-34	-2	0	5	4	6	15
64.6349	0	64	64	11	70	51	7	64	66	14	62	41	5	2	0	-27	-1	-1	-34	-1	0	5	4	7	15
64.7578	0	64	66	13	70	51	8	64	67	14	64	43	5	2	0	-28	0	0	-34	-1	0	4	4	6	15
64.8806	0	63	65	12	69	47	7	64	66	14	61	43	5	2	0	-28	0	0	-35	-1	0	5	4	5	14
65.0035	0	63	64	12	70	50	7	64	67	15	62	42	4	2	0	-28	-1	0	-34	-3	0	5	5	7	15
65.1264	0	63	64	11	71	50	7	64	67	15	63	42	5	1	0	-28	-1	-1	-35	-2	0	5	4	6	15
65.2493	0	64	65	12	71	52	8	64	68	16	62	44	5	2	0	-29	-1	0	-34	-2	0	5	4	6	14
65.3722	0	63	64	11	69	45	7	63	65	15	61	44	5	2	0	-28	0	-1	-33	-2	0	5	4	4	13
65.495	0	63	64	11	69	47	7	63	67	15	62	45	4	2	0	-29	0	0	-33	-2	0	4	4	4	12
65.6179	0	63	64	12	70	48	7	64	67	16	61	43	4	1	0	-29	-1	0	-31	-2	0	5	4	6	11
65.7408	0	63	65	13	70	48	7	64	67	16	62	44	4	2	0	-29	0	0	-31	-2	0	5	4	5	12
65.8637	0	63	63	13	69	44	7	62	65	16	60	43	4	2	0	-29	0	-1	-29	-2	0	6	4	4	11
65.9866	0	62	63	12	68	45	6	62	65	16	61	43	4	2	0	-30	0	0	-29	-2	0	7	4	4	12
66.1094	0	63	63	13	69	47	7	63	65	16	61	43	5	2	1	-30	0	0	-27	-2	0	7	4	5	12
66.2323	0	62	64	12	68	46	7	63	65	17	60	43	4	2	0	-30	0	0	-27	-3	0	7	4	4	13
66.3552	0	63	64	12	67	44	6	62	65	16	60	42	3	2	0	-28	0	-1	-27	-1	-1	6	5	4	12
66.4781	0	64	65	14	67	45	6	64	67	15	61	42	4	2	0	-27	0	0	-26	-3	0	6	5	5	11
66.601	0	63	65	12	68	46	6	62	67	16	61	43	4	2	0	-28	-1	0	-26	-2	0	7	4	5	12
66.7238	0	62	64	13	68	45	6	63	66	16	61	42	4	2	0	-28	-1	0	-26	-2	0	7	4	4	12
66.8467	0	62	63	12	67	43	6	62	65	17	60	41	4	1	0	-28	0	-1	-26	-2	0	6	3	4	12
66.9696	0	62	63	12	66	43	6	62	66	17	59	41	3	2	0	-29	0	-1	-26	-2	0	6	4	4	12
67.0925	0	61	63	11	67	44	7	62	64	16	60	40	4	1	0	-30	-1	0	-25	-2	0	6	3	5	12
67.2154	0	61	62	15	67	45	6	61	64	16	60	41	4	2	0	-32	-1	0	-27	-3	0	6	4	5	13
67.3382	0	60	61	12	66	42	6	60	62	16	58	39	4	1	0	-31	0	0	-26	-1	0	6	4	4	13
67.4611	0	61	62	12	66	43	6	61	63	17	58	39	4	2	0	-30	0	0	-26	-2	0	7	5	5	13
67.584	0	60	62	14	65	45	6	61	63	17	59	39	3	1	0	-30	0	0	-27	-2	0	7	4	6	12
67.7069	0	61	63	13	65	43	6	61	63	17	57	39	3	2	1	-31	0	-1	-28	-2	0	7	4	5	13
67.8298	0	60	62	13	64	41	6	61	62	18	56	39	3	1	0	-30	0	0	-27	-2	0	7	4	4	13
67.9526	0	60	62	13	64	41	7	60	63	17	57	39	4	2	0	-30	0	0	-27	-2	-1	8	5	4	13
68.0755	0	61	62	14	65	44	7	61	65	17	58	38	3	2	0	-30	0	0	-27	-1	0	7	4	5	13
68.1984	0	62	64	13	66	41	7	60	64	18	57	39	4	1	0	-30	-1	0	-28	-2	0	7	3	4	13
68.3213	0	60	61	12	62	40	7	61	62	16	56	38	2	2	0	-29	-1	-1	-26	-1	0	6	5	4	13
68.4442	0	61	61	13	65	43	6	61	63	18	56	37	3	2	0	-29	0	0	-27	-2	0	6	4	6	13
68.567	0	62	62	13	65	45	7	61	64	18	57	36	4	1	0	-28	-1	0	-27	-1	0	7	4	6	13
68.6899	0	61	62	13	64	40	6	60	62	17	57	38	4	2	0	-29	-2	-1	-26	-2	0	6	4	4	14
68.8128	0	61	61	12	63	40	6	60	61	18	56	37	4	1	0	-28	0	0	-27	-2	0	7	3	5	13
68.9357	0	60	62	12	64	41	6	60	61	16	56	36	4	2	0	-28	0	0	-26	-2	0	7	5	6	12
69.0586	0	60	61	14	65	43	6	59	63	17	57	36	3	2	0	-28	0	0	-26	-1	0	7	4	6	13
69.1814	0	61	61	13	64	40	5	60	62	17	57	37	3	2	0	-28	-2	-1	-25	-2	0	7	4	4	13
69.3043	0	60	62	14	64	41	6	60	62	17	56	36	3	2	0	-28	-1	0	-26	-2	0	6	4	5	13
69.4272	0	60	62	14	64	43	6	60	63	17	57	36	3	2	0	-28	0	0	-25	-1	0	6	4	6	13
69.5501	0	61	63	13	65	45	7	61	64	17	58	36	4	2	0	-28	0	-1	-25	-2	0	5	4	7	13
69.673	0	61	62	14	63	40	7	60	62	17	57	37	3	2	0	-27	0	0	-25	-2	0	6	4	5	14
69.7958	0	61	62	13	64	40	6	60	62	17	56	36	3	2	0	-28	0	0	-25	-2	-1	6	4	5	13
69.9187	0	60	62	14	64	41	6	61	63	17	56	37	3	2	0	-28	0	0	-25	-2	0	6	3	6	12
70.0416	0	61	63	14	64	41	5	61	64	17	56	37	3	2	0	-28	0	0	-24	-2	0	7	4	4	12
70.1645	0	60	62	14	62	38	6	60	63	17	56	36	3	2	0	-27	0	-1	-25	-2	0	7	4	4	12
70.2874	0	61	62	13	64	42	6	61	63	17	57	35	4	1	0	-28	-1	0	-23	-2	0	6	5	5	13
70.4102	0	61	62	14	64	44	6	61	63	17	57	35	3	2	0	-29	-1	-1	-24	-2	0	7	3	7	13
70.5331	0	61	63	15	64	43	6	60	63	17	57	36	3	1	0	-30	0	0	-24	-2	0	6	4	6	13
70.656	0	61	62	13	63	38	5	61	63	17	55	37	3	2	0	-28	-1	-1	-25	-2	0	7	4	4	13
70.7789	0	62	62	14	64	40	6	60	63	17	57	35	3	2	0	-29	-1	0	-25	-2	0	7	4	5	13
70.9018	0	62	63	14	64	44	6	60	64	16	57	35	4	2	0	-28	-1	0	-24	-1	0	7	5	7	13
71.0246	0	61	64	15	64	43	7	61	65	17	57	38	4	1	0	-29	-1	-1	-24	-2	0	7	4	5	13
71.1475	0	61	62	13	62	39	6	60	63	17	56	37	3	1	0	-28	0	0	-25	-2	0	7	3	4	12
71.2704	0	62	63	14	64	42	6	60	64	17	57	36	4	2	0	-29	0	0	-25	-2	0	6	5	5	13
71.3933	0	61	64	14	63	43	6	62	65	18	57	35	4	2	0	-30	0	0	-24	-2	0	7	5	7	12
71.5162	0	61	64	15	64	43	5	61	64	18	57	37	3	1	0	-30	0	0	-24	-2	0	6	4	6	13
71.639	0	61	63	14	64	42	6	61	65	17	56	38	4	2	1	-28	0	0	-25	-1	0	7	4	5	12
71.7619	0	62	63	13	65	45	6	61	65	17	58	35	4	1	-1	-28	0	-1	-25	-2	0	6	4	7	12
71.8848	0	62	65	14	65	46	7	61	66	18	58	37	4	2	0	-29	-1	0	-25	-2	0	7	4	7	13
72.0077	0	61	64	15	66	44	7	61	66	17	58	38	3	2	0	-29	0	0	-25	-2	-1	8	4	5	12
72.1306	0	60	63	14	64	40	6	61	64	17	57	39	4	2	0	-29	-1	0	-25	-2	0	6	4	4	12
72.2534	0	61	64	14	64	43	5	61	65	17	57	38	3	2	0	-29	-1	0	-25	-3	0	6	4	5	13
72.3763	0	61	64	14	65	45	6	62	66	18	58	37	4	1	0	-29	-1	0	-25	-1	0	7	4	6	13
72.4992	0	62	65	15	64	43	7	61	65	18	57	38	3	2	0	-29	0	0	-26	-2	0	6	4	5	13
72.6221	0	61	63	14	64	41	7	61	65	18	56	39	4	2	0	-29	-1	-1	-25	-2	-1	6	4	4	13
72.745	0	60	65	14	65	44	6	61	66	17	58	37	4	1	0	-30	0	0	-25	-3	0	6	4	6	13
72.8678	0	62	65	15	65	47	6	62	66	18	59	36	3	2	0	-30	-1	-1	-25	-2	0	7	4	8	14
72.9907	0	62	65	15	65	45	6	61	67	18	57	39	4	2	0	-29	-1	0	-26	-1	0	7	5	5	13
73.1136	0	61	64	13	64	42	7	61	65	18	57	40	4	1	0	-29	0	0	-26	-2	-1	6	3	4	13
73.2365	0	61	64	14	65	46	7	61	66	18	58	38	3	2	0	-30	0	0	-26	-2	-1	7	4	6	13
73.3594	0	61	65	14	66	48	7	62	67	18	59	38	4	2	0	-30	0	-1	-26	-1	0	7	4	7	13
73.4822	0	61	66	16	66	45	7	61	66	18	58	40	4	2	0	-31	0	0	-27	-2	0	6	4	5	14
73.6051	0	61	64	13	65	43	6	60	65	17	58	39	4	2	0	-30	0	0	-27	-2	0	6	4	4	14
73.728	0	61	65	14	66	46	7	62	66	18	58	38	4	2	0	-31	0	0	-26	-2	0	7	5	7	13
73.8509	0	61	65	14	66	49	7	62	67	18	59	39	4	3	0	-30	0	0	-27	-2	0	7	4	7	14
73.9738	0	61	66	16	67	47	7	63	68	19	59	40	3	1	0	-31	0	-1	-27	-2	0	8	5	6	13
74.0966	0	62	64	14	65	44	8	62	66	19	57	42	4	2	0	-30	0	-1	-28	-1	0	7	4	5	15
74.2195	0	61	66	14	67	46	7	61	67	19	58	40	4	3	0	-32	-1	0	-27	-2	0	7	5	6	13
74.3424	0	63	65	15	66	47	7	62	68	19	59	39	4	3	0	-31	-1	-1	-28	-2	0	8	4	7	13
74.4653	0	62	66	16	66	46	7	62	68	19	59	41	5	2	0	-32	0	0	-28	-2	0	7	4	5	14
74.5882	0	62	65	15	64	42	7	61	68	19	57	41	4	2	0	-32	0	-1	-29	-2	0	7	4	4	13
74.711	0	62	66	15	66	44	6	62	68	19	58	41	5	1	0	-32	-1	0	-29	-2	0	8	3	4	14
74.8339	0	62	66	15	66	46	7	62	68	20	59	39	4	2	0	-32	0	0	-28	-2	-1	7	4	6	13
74.9568	0	62	66	16	66	45	8	63	69	20	59	41	4	2	0	-32	0	-1	-28	-2	0	8	4	5	13
75.0797	0	61	65	14	65	41	7	62	67	20	58	39	4	2	1	-31	0	0	-28	-2	0	7	3	4	13
75.2026	0	62	66	15	65	46	7	62	68	20	58	38	4	2	0	-32	-1	0	-29	-2	0	7	4	6	15
75.3254	0	62	66	15	66	48	7	62	68	20	59	40	4	2	0	-32	-1	0	-29	-2	0	8	4	6	14
75.4483	0	62	67	16	66	44	7	62	68	19	58	41	4	1	0	-34	0	0	-28	-2	-1	8	5	3	14
75.5712	0	62	65	15	64	41	6	62	66	19	57	39	5	2	0	-33	0	0	-29	-3	-1	7	4	5	13
75.6941	0	62	65	15	66	46	6	62	68	20	58	38	4	2	0	-32	-1	0	-28	-2	-1	8	3	6	13
75.817	0	62	66	15	67	48	8	62	68	19	60	39	5	1	0	-33	-1	-1	-28	-2	0	7	4	7	13
75.9398	0	62	66	16	65	45	8	63	69	20	58	41	5	2	0	-33	0	0	-28	-2	-1	7	4	5	13
76.0627	0	62	65	14	65	43	8	63	67	20	56	40	4	2	0	-32	-1	0	-28	-2	-1	8	4	4	14
76.1856	0	63	66	15	66	47	8	62	69	20	59	39	4	2	0	-33	-1	0	-28	-2	0	8	3	6	14
76.3085	0	64	67	15	67	48	8	63	69	21	59	39	4	2	0	-33	0	0	-28	-2	0	8	4	7	14
76.4314	0	63	67	17	65	44	8	63	69	22	58	42	4	2	0	-33	-1	0	-29	-2	-1	7	4	5	15
76.5542	0	62	66	15	65	43	7	62	68	21	58	41	4	2	0	-32	0	0	-29	-2	0	7	5	5	13
76.6771	0	63	66	16	66	48	7	64	69	20	58	40	5	1	0	-32	0	0	-27	-2	0	7	4	6	13
76.8	0	63	67	16	67	49	7	63	70	20	60	40	5	2	0	-33	0	0	-28	-3	0	8	4	7	14
76.9229	0	63	66	18	66	45	8	63	70	20	59	42	5	2	0	-34	0	-1	-28	-2	0	7	4	4	14
77.0458	0	63	66	15	66	44	7	63	69	20	58	41	5	2	0	-33	0	0	-29	-1	0	8	5	5	13
77.1686	0	63	66	16	67	46	7	64	70	21	59	40	4	2	0	-32	0	0	-28	-2	-1	8	4	6	13
77.2915	0	63	67	16	67	48	8	65	70	20	60	40	4	1	0	-34	-1	0	-28	-2	-1	8	4	6	14
77.4144	0	62	67	17	65	44	8	63	69	21	58	42	4	3	0	-33	0	-1	-28	-2	0	7	3	5	14
77.5373	0	63	66	15	65	43	7	63	69	20	59	41	5	2	0	-33	0	0	-28	-2	0	7	4	4	14
77.6602	0	63	66	16	66	46	7	64	70	21	60	42	4	1	0	-33	0	0	-28	-2	-1	7	4	5	14
77.783	0	64	68	17	68	50	7	65	71	21	60	41	5	2	0	-34	0	0	-27	-1	0	8	5	6	15
77.9059	0	64	67	16	65	43	7	63	69	21	57	42	4	2	0	-33	0	0	-29	-2	0	8	4	3	14
78.0288	0	63	67	15	66	45	8	64	69	21	59	41	5	1	0	-33	0	0	-28	-3	0	8	4	5	14
78.1517	0	64	67	15	67	47	7	64	69	21	60	42	5	2	0	-33	0	0	-28	-2	0	7	4	6	14
78.2746	0	63	68	16	67	50	8	65	71	21	61	42	5	2	0	-34	0	0	-28	-2	-1	8	5	6	14
78.3974	0	63	66	16	65	44	7	63	69	20	58	43	4	2	0	-31	0	-1	-28	-3	-1	8	4	4	13
78.5203	0	63	66	15	66	45	7	64	68	20	59	43	4	3	0	-31	-1	0	-28	-2	0	7	4	4	13
78.6432	0	64	66	15	66	48	8	64	70	21	60	41	5	2	0	-31	-1	0	-29	-2	-2	7	5	6	14
78.7661	0	64	67	16	68	48	7	64	70	21	60	43	4	2	0	-32	-1	0	-28	-2	-1	7	4	5	14
78.889	0	63	66	16	65	43	8	64	68	21	59	42	5	2	0	-31	0	0	-28	-3	0	7	5	3	14
79.0118	0	63	66	15	66	45	8	63	69	20	59	42	4	2	0	-31	0	0	-27	-2	-1	7	4	5	14
79.1347	0	63	66	15	67	47	7	64	69	20	60	41	4	1	0	-32	-1	0	-28	-2	0	7	4	5	14
79.2576	0	63	66	16	67	47	8	64	70	21	60	42	4	2	0	-33	-1	0	-28	-2	-1	7	4	5	14
79.3805	0	63	65	15	66	44	8	63	67	19	58	43	4	3	0	-31	-1	0	-28	-2	0	7	4	4	13
79.5034	0	63	66	15	66	45	7	64	68	20	59	41	5	3	0	-31	-1	0	-27	-2	0	8	4	6	14
79.6262	0	63	66	15	67	46	7	63	69	20	60	43	5	2	0	-32	0	-1	-28	-2	0	7	5	5	14
79.7491	0	63	67	15	67	47	7	64	69	20	60	42	4	2	0	-33	-1	0	-27	-3	0	7	5	6	13
79.872	0	63	65	14	65	43	6	64	68	20	58	42	5	3	0	-31	0	-1	-28	-2	0	7	4	4	14
79.9949	0	63	67	14	67	45	7	63	69	20	59	42	4	2	0	-32	-1	0	-28	-2	0	7	5	4	14
80.1178	0	63	67	15	67	46	7	63	71	19	60	42	5	2	0	-31	0	0	-28	-2	0	7	4	5	14
80.2406	0	63	66	16	67	46	6	63	69	20	60	43	5	1	0	-31	-1	0	-27	-2	-1	7	4	4	14
80.3635	0	63	64	14	66	42	7	63	67	19	59	42	4	1	0	-31	0	-1	-27	-2	0	6	4	3	13
80.4864	0	62	65	15	66	44	7	62	68	19	59	42	4	2	0	-31	0	0	-28	-1	0	7	5	5	14
80.6093	0	63	65	15	66	47	7	63	69	19	60	40	5	2	0	-31	0	0	-27	-2	0	8	5	7	13
80.7322	0	62	65	15	65	44	7	62	68	20	59	42	4	2	0	-31	0	0	-27	-3	0	8	5	4	13
80.855	0	61	63	14	65	42	8	62	66	19	58	41	4	2	0	-30	0	-1	-26	-2	-1	7	4	4	14
80.9779	0	61	64	15	66	43	7	61	66	19	59	41	4	2	0	-31	0	0	-26	-2	0	7	4	4	13
81.1008	0	62	65	14	66	45	7	62	67	19	60	40	4	2	0	-31	0	0	-26	-3	0	7	4	5	13
81.2237	0	61	64	15	64	42	6	61	66	19	58	40	3	2	0	-30	0	-1	-26	-2	0	7	4	4	13
81.3466	0	61	64	14	64	41	6	61	65	18	58	40	4	3	0	-30	0	0	-26	-2	-1	7	4	3	13
81.4694	0	60	64	14	65	42	7	62	66	19	58	40	5	1	0	-29	0	-1	-26	-2	0	7	4	4	13
81.5923	0	61	64	15	65	43	6	61	66	19	58	40	4	2	0	-30	0	0	-26	-2	0	7	5	5	13
81.7152	0	61	62	14	63	40	7	61	65	18	56	39	4	2	0	-29	0	-1	-26	-2	0	7	4	4	12
81.8381	0	61	62	14	64	40	6	61	65	19	57	39	3	2	1	-29	-1	0	-25	-3	0	7	4	3	13
81.961	1	61	63	14	64	41	6	61	65	18	57	39	4	2	0	-31	-1	-1	-26	-3	0	6	5	5	12
82.0838	0	61	64	15	64	43	7	62	66	19	58	37	4	2	0	-30	-1	0	-25	-2	0	7	4	5	12
82.2067	0	61	62	14	62	39	7	61	64	18	55	38	3	2	0	-28	0	0	-24	-3	0	6	4	4	13
82.3296	0	61	62	13	62	39	6	60	65	18	56	38	4	2	0	-29	-2	0	-25	-1	0	7	5	4	13
82.4525	0	61	63	14	63	41	6	60	65	18	57	38	4	2	0	-30	-1	-1	-25	-2	0	7	4	4	13
82.5754	0	60	64	15	64	42	7	61	64	19	58	38	4	2	0	-29	0	-1	-24	-2	0	6	4	5	12
82.6982	0	60	62	13	63	40	6	61	63	18	55	38	3	2	0	-27	-1	0	-25	-2	0	6	4	4	13
82.8211	0	60	62	13	64	39	6	60	63	18	57	37	3	2	0	-29	0	0	-23	-1	-1	6	5	5	12
82.944	0	61	62	13	63	41	7	60	65	18	57	37	3	2	0	-28	0	0	-24	-2	0	7	4	5	12
83.0669	0	59	63	14	64	39	5	60	63	17	57	37	3	2	0	-27	0	-1	-24	-2	0	7	4	4	12
83.1898	0	60	61	13	63	38	5	60	62	17	55	37	3	2	0	-27	-1	0	-24	-2	0	6	4	4	12
83.3126	0	59	61	13	61	37	6	60	62	17	55	36	3	1	0	-28	0	0	-24	-2	-1	7	4	4	11
83.4355	0	60	61	12	61	36	5	60	62	17	55	35	3	2	0	-28	0	-1	-24	-1	0	6	5	4	11
83.5584	0	61	61	13	60	36	5	59	61	17	54	35	2	1	0	-28	0	0	-24	-2	0	6	4	4	12
83.6813	0	59	59	13	60	35	6	59	61	16	53	34	3	1	0	-26	-1	0	-23	-2	0	6	4	4	12
83.8042	0	60	60	13	60	36	5	59	62	16	54	35	3	1	0	-26	0	-1	-23	-2	-1	6	4	3	11
83.927	0	60	61	13	61	39	6	60	64	17	55	33	3	2	0	-28	0	0	-22	-2	0	6	5	6	12
84.0499	0	60	61	13	61	36	5	59	61	17	53	35	2	2	0	-27	-1	-1	-23	-2	0	6	4	4	12
84.1728	0	58	61	13	60	38	5	59	61	16	54	33	3	1	0	-26	0	0	-22	-2	-1	6	4	6	12
84.2957	0	59	61	12	61	40	5	59	61	16	55	32	3	1	0	-27	0	0	-23	-1	0	6	4	7	11
84.4186	0	60	62	14	62	40	5	59	63	17	55	33	3	2	0	-27	0	0	-24	-2	0	6	5	6	12
84.5414	0	59	61	13	61	37	5	58	61	18	54	34	4	2	0	-26	-1	0	-23	-1	0	6	5	4	12
84.6643	0	59	60	13	61	38	5	58	61	16	54	34	2	2	0	-26	0	-1	-22	-2	0	6	4	5	11
84.7872	0	60	61	13	62	38	5	59	61	17	54	34	3	2	0	-27	0	0	-22	-2	0	6	5	5	12
84.9101	0	60	62	14	63	41	6	59	62	17	56	34	3	2	0	-28	-1	0	-23	-2	0	6	4	6	12
85.033	0	59	60	13	62	37	5	59	61	16	54	34	3	2	0	-26	0	0	-22	-2	-1	6	4	4	11
85.1558	0	59	60	14	62	38	6	58	61	17	55	33	2	2	0	-26	0	0	-22	-1	0	6	5	5	11
85.2787	0	59	61	13	61	38	5	59	61	17	54	34	2	1	0	-27	-1	0	-22	-2	0	6	4	5	11
85.4016	0	60	61	13	62	39	5	59	62	16	54	35	3	2	0	-27	-1	0	-22	-1	0	6	4	5	12
85.5245	0	59	61	13	61	37	6	58	61	16	54	34	2	2	0	-27	-1	0	-23	-2	0	6	4	5	12
85.6474	0	59	62	12	62	40	6	58	61	16	55	33	2	1	0	-26	0	0	-21	-3	0	6	5	6	12
85.7702	0	59	61	13	63	42	6	59	62	16	56	33	3	2	0	-27	0	-1	-22	-1	-1	6	5	7	12
85.8931	0	59	63	13	63	43	6	59	63	17	57	34	2	1	0	-27	-1	-1	-22	-2	0	6	3	6	12
86.016	0	59	61	13	61	38	5	59	61	16	54	36	3	1	0	-26	0	0	-22	-1	0	5	5	4	12
86.1389	0	60	62	13	62	42	6	59	62	16	55	33	3	1	0	-27	0	-1	-22	-2	0	6	4	7	12
86.2618	0	59	61	13	62	42	7	59	62	16	56	35	3	2	0	-27	0	0	-22	-2	0	5	4	6	12
86.3846	0	59	63	14	63	43	6	60	63	16	56	36	3	2	0	-27	0	-1	-23	-2	0	6	4	6	12
86.5075	0	59	61	13	62	39	5	58	62	17	56	36	3	3	0	-26	0	0	-23	-2	0	6	4	5	12
86.6304	0	60	62	13	63	42	6	59	62	16	55	35	2	2	0	-27	0	0	-22	-2	0	6	5	7	12
86.7533	0	59	62	13	63	44	6	59	63	15	56	35	4	1	0	-27	0	0	-23	-1	0	5	4	7	12
86.8762	0	60	63	14	65	44	6	60	63	16	57	36	3	1	0	-28	-1	-1	-23	-2	0	6	4	6	13
86.999	0	59	61	13	62	38	6	59	61	17	55	37	4	1	0	-28	0	-1	-23	-2	0	6	4	4	12
87.1219	0	60	61	14	63	38	6	60	63	16	56	37	3	2	0	-28	0	0	-23	0	0	7	4	4	12
87.2448	0	61	61	13	63	41	6	59	62	17	56	36	3	2	0	-28	-1	0	-23	-1	0	7	4	5	13
87.3677	0	60	63	14	63	42	7	60	64	18	56	35	3	2	0	-29	0	0	-23	-2	0	7	5	6	13
87.4906	0	59	62	13	62	38	6	59	61	18	53	36	3	2	0	-28	0	0	-23	-2	0	7	5	4	12
87.6134	0	59	61	14	63	41	5	59	62	17	55	35	3	3	0	-28	0	0	-24	-2	-1	7	4	6	12
87.7363	0	60	62	13	64	43	6	59	62	16	56	34	2	2	0	-29	0	-1	-23	-1	0	7	4	7	12
87.8592	0	60	63	14	63	43	5	60	63	16	57	36	3	2	0	-28	-1	0	-23	-2	0	7	4	6	12
87.9821	0	60	61	13	63	40	6	59	62	16	56	36	3	2	0	-26	0	0	-23	-2	0	6	4	5	12
88.105	0	60	62	13	63	41	6	59	62	16	56	36	3	2	0	-26	0	0	-23	-2	0	5	4	5	12
88.2278	0	59	61	13	62	42	6	59	61	16	56	36	3	2	0	-26	-1	0	-23	-2	0	6	3	6	12
88.3507	0	60	61	14	63	42	5	59	62	16	56	37	4	1	0	-26	0	0	-23	-2	0	6	4	6	13
88.4736	0	59	60	13	62	39	5	57	60	15	56	36	3	2	0	-25	0	-1	-23	-1	0	5	4	5	12
88.5965	0	58	59	13	63	40	6	57	60	14	55	36	3	2	0	-26	0	0	-22	-2	0	5	4	5	12
88.7194	0	59	61	13	63	41	5	59	60	16	55	36	3	2	0	-26	0	0	-22	-2	0	5	5	6	12
88.8422	0	59	61	13	63	40	5	58	60	16	56	36	4	1	0	-26	-1	0	-22	-1	-1	6	4	5	12
88.9651	0	58	59	11	62	38	6	58	60	15	55	36	3	2	0	-25	0	0	-21	-1	-1	6	5	4	11
89.088	0	57	59	11	62	38	6	58	59	14	55	36	2	2	0	-25	-1	0	-22	-2	0	5	5	4	11
89.2109	0	58	60	12	62	40	6	57	60	15	55	35	3	1	0	-25	0	0	-22	-2	0	6	4	5	12
89.3338	0	58	60	13	62	40	6	58	60	16	56	35	3	2	0	-25	-1	0	-22	-1	-1	5	4	5	11
89.4566	0	58	59	12	62	37	6	58	58	15	54	36	3	2	0	-24	-1	-1	-22	-1	-1	5	4	4	11
89.5795	0	57	60	12	62	38	5	58	58	15	55	36	3	2	0	-24	0	0	-21	-2	0	6	4	4	11
89.7024	0	58	60	13	63	41	5	58	59	15	55	33	3	1	0	-24	0	0	-22	-1	0	6	4	7	11
89.8253	0	58	59	13	62	40	6	57	59	15	56	36	2	1	0	-25	-1	0	-22	-1	0	5	4	5	12
89.9482	0	58	58	12	62	38	5	57	58	15	55	35	3	2	0	-24	0	0	-21	-1	0	5	3	5	11
90.071	0	58	60	12	63	40	6	57	59	14	54	34	2	1	0	-24	0	0	-21	-2	0	6	4	5	11
90.1939	0	58	60	13	62	41	5	57	59	15	55	34	3	1	0	-25	-1	0	-21	-2	0	5	4	6	12
90.3168	0	59	59	12	62	39	5	58	59	15	55	36	3	2	0	-25	0	0	-21	-2	0	6	3	4	11
90.4397	0	58	59	12	61	39	6	57	58	14	55	34	3	1	0	-24	-1	0	-21	-1	0	5	4	5	11
90.5626	0	58	60	12	62	39	6	57	59	15	54	33	4	2	0	-25	-1	0	-21	-2	-1	5	3	6	11
90.6854	0	58	61	12	62	42	6	58	60	15	54	34	3	2	0	-26	0	0	-22	-2	0	5	4	6	11
90.8083	0	58	60	13	62	38	5	58	60	14	55	35	3	1	0	-24	-1	0	-21	-2	0	6	4	5	12
90.9312	0	59	61	12	61	39	5	59	60	14	55	35	2	2	0	-23	0	0	-21	-1	0	5	5	6	11
91.0541	0	59	59	11	62	40	5	59	60	15	55	35	3	2	0	-24	0	-1	-22	-2	0	5	4	6	11
91.177	0	59	62	12	63	43	6	58	61	14	56	34	3	1	0	-25	0	0	-22	-1	0	5	4	7	12
91.2998	0	59	61	12	62	39	6	59	61	15	55	35	3	2	0	-23	-1	-1	-21	-1	0	5	4	5	12
91.4227	0	58	60	11	62	39	5	58	60	14	54	35	3	2	0	-22	0	0	-21	-1	0	5	3	5	11
91.5456	0	59	60	12	62	41	6	58	60	14	55	35	3	2	0	-24	-1	0	-21	-2	0	4	3	6	12
91.6685	0	59	61	13	63	43	5	58	60	14	55	35	3	1	0	-24	-2	-1	-21	-2	0	4	4	6	12
91.7914	0	60	61	12	62	38	6	59	60	14	54	36	2	2	0	-24	0	0	-22	-2	0	5	4	4	12
91.9142	0	59	60	12	62	38	5	59	59	14	54	36	3	1	0	-23	0	0	-22	-1	0	5	4	4	11
92.0371	0	59	60	12	62	40	5	59	60	14	54	37	3	1	0	-23	-1	0	-22	-2	0	5	4	5	11
92.16	0	60	61	13	62	42	6	58	61	15	55	35	3	2	0	-25	-1	0	-22	-1	0	5	5	6	12
92.2829	0	59	61	13	62	40	5	58	60	15	55	37	4	2	0	-24	-1	0	-22	-1	0	5	3	5	11
92.4058	0	60	61	12	62	40	6	58	59	14	56	35	2	1	0	-24	0	0	-21	-2	0	5	4	6	12
92.5286	0	59	61	12	63	42	5	59	60	14	55	34	2	2	0	-25	-1	0	-21	-1	0	5	4	6	11
92.6515	0	59	61	12	63	42	6	59	60	14	55	36	3	2	0	-25	-1	0	-21	-1	0	5	5	6	12
92.7744	0	60	62	13	62	40	5	59	61	15	56	35	3	1	0	-25	0	0	-22	-2	0	5	4	5	12
92.8973	0	60	62	12	62	40	5	60	62	15	55	36	3	2	0	-25	0	0	-22	-2	0	6	4	5	12
93.0202	0	61	62	12	63	42	5	60	62	14	54	34	3	2	0	-24	0	0	-21	-1	0	5	3	6	11
93.143	0	60	62	12	63	43	6	60	62	14	56	35	3	1	0	-26	-1	0	-23	-3	0	4	5	5	12
93.2659	0	59	62	13	64	41	6	59	61	14	55	37	3	2	0	-27	0	0	-23	-2	-1	5	4	5	12
93.3888	0	59	61	12	62	38	6	59	60	14	54	37	3	2	0	-25	0	-1	-22	-1	0	6	5	4	12
93.5117	0	60	62	13	62	41	6	59	60	15	55	35	3	2	0	-25	0	0	-23	-2	0	6	4	5	12
93.6346	0	60	62	13	63	41	5	59	62	14	55	36	3	2	0	-28	0	0	-24	-2	0	5	4	5	12
93.7574	0	60	61	14	62	39	6	59	61	16	55	37	3	2	0	-27	0	0	-23	-2	0	6	4	4	13
93.8803	0	59	60	12	62	38	5	59	61	16	53	36	3	2	0	-26	0	-1	-24	-2	-1	5	3	4	12
94.0032	0	60	61	13	61	38	6	59	61	15	54	36	2	2	0	-27	0	0	-23	-2	0	5	4	4	13
94.1261	0	61	62	13	62	40	6	59	62	16	54	34	3	2	0	-28	-1	0	-24	-2	0	6	4	6	13
94.249	0	59	61	13	62	39	6	59	61	15	54	35	3	1	0	-27	0	0	-24	-2	0	5	4	5	12
94.3718	0	59	60	12	60	37	5	58	60	15	54	35	2	1	0	-26	-1	0	-23	-2	0	5	4	4	12
94.4947	0	59	61	13	60	40	5	58	60	16	53	34	3	2	0	-26	-1	0	-24	-2	0	6	4	5	11
94.6176	0	59	61	13	61	42	6	59	61	15	54	33	2	1	0	-27	0	-1	-24	-1	0	6	5	7	13
94.7405	0	60	62	14	61	39	6	58	61	15	54	34	3	2	0	-28	0	0	-24	-1	0	6	4	6	13
94.8634	0	60	61	13	60	38	6	58	60	16	54	35	4	2	0	-27	0	0	-24	-2	0	6	4	5	12
94.9862	0	60	61	12	62	40	5	59	60	16	54	34	3	2	0	-27	0	-1	-24	-3	-1	6	5	6	12
95.1091	0	60	60	12	62	41	5	60	60	15	54	33	2	2	0	-28	0	0	-24	-1	0	6	4	6	12
95.232	0	60	62	14	62	40	5	59	61	15	54	34	3	2	0	-29	-1	0	-23	-2	0	7	4	5	12
95.3549	0	60	61	12	60	38	5	59	60	15	54	35	3	2	0	-27	0	0	-23	-2	0	6	4	5	12
95.4778	0	60	62	13	61	41	5	59	60	15	54	34	3	2	0	-28	-1	0	-23	-2	0	6	4	5	12
95.6006	0	60	62	14	62	42	5	59	61	15	55	34	3	2	0	-29	0	0	-24	-1	0	6	4	6	13
95.7235	0	60	62	14	62	41	6	61	61	15	55	36	2	2	0	-29	-1	0	-24	-2	0	6	4	5	12
95.8464	0	60	61	13	60	37	6	59	61	16	52	35	3	1	0	-28	0	0	-25	-2	0	7	4	4	12
95.9693	0	60	62	12	60	37	5	59	61	16	53	35	3	2	0	-28	0	0	-25	-2	0	7	5	5	12
96.0922	0	61	62	13	61	43	6	59	61	16	54	32	3	3	0	-29	-1	-1	-25	-1	0	6	4	8	12
96.215	0	61	63	14	63	42	6	61	62	16	55	35	3	2	0	-30	-1	0	-26	-2	0	7	4	6	13
96.3379	0	60	63	14	62	40	6	60	62	16	55	36	2	2	0	-28	-1	0	-25	-2	0	7	5	5	13
96.4608	0	59	63	13	63	43	6	60	63	17	56	34	3	3	1	-29	0	0	-25	-2	0	7	4	7	14
96.5837	0	61	64	13	63	44	6	60	64	17	56	36	3	2	0	-29	0	0	-26	-2	0	6	4	6	13
96.7066	0	61	65	14	63	41	6	60	64	17	56	37	3	2	0	-30	0	0	-26	-2	0	7	4	5	13
96.8294	0	61	64	12	63	41	6	61	65	17	56	35	4	2	0	-29	0	0	-26	-2	0	6	4	6	13
96.9523	0	61	65	14	63	44	6	60	64	17	56	35	4	2	0	-30	-1	0	-26	-2	0	7	4	6	13
97.0752	0	61	65	14	64	43	6	60	65	17	56	36	3	2	0	-30	0	0	-26	-2	0	7	5	6	14
97.1981	0	61	65	14	64	42	6	60	65	17	57	37	3	2	0	-30	0	-1	-26	-1	0	6	4	5	13
97.321	0	61	64	13	63	42	6	61	64	17	56	36	4	1	0	-30	0	0	-27	-2	0	7	3	6	13
97.4438	0	61	65	14	63	44	7	61	65	18	58	36	4	1	0	-30	-1	0	-26	-2	0	7	4	6	13
97.5667	0	61	66	14	64	45	6	61	66	18	57	37	4	2	0	-30	-1	0	-27	-2	0	7	4	6	14
97.6896	0	62	65	15	63	42	7	61	65	18	57	38	3	1	0	-30	-1	-1	-27	-2	0	6	4	5	14
97.8125	0	61	65	14	63	42	6	61	65	18	56	38	3	2	0	-31	-1	0	-27	-2	0	6	4	5	14
97.9354	0	61	65	14	64	44	7	62	65	18	57	36	4	2	0	-31	-1	0	-27	-3	0	7	4	7	13
98.0582	0	61	66	14	64	46	6	60	67	19	58	37	4	2	0	-31	-1	-1	-28	-2	0	8	4	7	14
98.1811	0	61	66	15	63	42	7	61	65	18	56	38	4	1	0	-31	0	0	-27	-1	0	7	4	5	13
98.304	0	60	65	13	63	42	6	60	66	18	56	38	3	2	0	-30	0	0	-27	-2	0	7	4	5	13
98.4269	0	61	65	15	64	44	7	60	66	17	57	37	4	2	0	-31	0	0	-27	-2	-1	7	4	6	14
98.5498	0	61	66	15	65	44	7	60	67	20	57	38	3	2	-1	-30	0	0	-28	-2	0	7	4	5	15
98.6726	0	60	64	15	62	40	7	60	65	17	57	37	4	1	0	-30	0	0	-27	-2	0	7	4	5	13
98.7955	0	60	64	14	63	42	7	60	65	18	55	37	3	2	0	-30	-1	0	-26	-2	0	7	5	5	13
98.9184	0	60	66	16	64	44	6	60	65	19	56	36	3	2	0	-32	-1	0	-27	-2	0	7	4	6	15
99.0413	0	61	66	16	62	43	7	60	65	19	57	38	4	2	0	-31	0	0	-27	-2	0	8	4	5	13
99.1642	0	61	64	14	62	40	7	59	65	18	55	38	4	2	0	-29	-1	0	-26	-2	-1	7	5	4	12
99.287	0	60	65	14	63	42	7	60	65	17	56	38	3	2	0	-29	0	0	-26	-1	0	7	3	5	13
99.4099	0	60	64	15	63	43	7	60	65	18	56	37	4	2	0	-31	0	0	-26	-2	0	6	5	5	13
99.5328	0	60	65	14	63	41	6	60	65	18	55	37	4	2	0	-30	-1	-1	-26	-1	0	6	5	5	12
99.6557	0	59	63	14	62	40	6	59	64	17	55	37	4	1	0	-30	-2	0	-26	-2	0	8	4	4	12
99.7786	0	60	63	14	62	40	6	59	65	19	54	38	4	2	0	-29	0	0	-24	-3	0	7	5	5	13
99.9014	0	60	64	15	63	43	6	59	63	17	56	36	4	2	0	-30	0	0	-25	-1	0	7	4	6	13
100.024	0	59	64	14	62	39	6	60	64	19	54	38	4	1	0	-30	-1	0	-25	-2	0	7	4	4	12
100.147	0	60	63	13	61	41	6	58	62	17	53	35	3	2	0	-28	-1	0	-25	-2	0	7	4	5	13
100.27	0	60	63	14	63	42	7	59	62	17	54	35	3	3	1	-29	0	0	-24	-2	0	7	5	6	13
100.393	0	59	63	15	63	43	7	59	63	17	55	35	4	1	0	-30	0	0	-24	-3	0	7	5	6	13
100.516	0	60	63	14	62	39	6	59	63	17	55	38	3	1	0	-29	-1	0	-25	-2	0	7	4	4	13
100.639	0	60	63	13	62	40	5	59	62	18	55	36	3	2	0	-28	0	0	-24	-2	0	6	4	5	12
100.762	0	60	63	14	62	41	6	59	64	18	55	35	3	1	0	-29	0	0	-24	-2	0	7	5	6	13
100.884	0	61	64	15	62	42	6	59	64	17	55	37	3	2	0	-29	-1	0	-24	-1	0	6	5	5	13
101.007	0	60	63	14	62	38	7	59	63	18	55	37	3	2	0	-27	-1	0	-24	-2	0	7	5	4	12
101.13	0	61	64	13	62	43	6	61	65	17	55	34	3	2	0	-28	0	0	-24	-1	0	7	4	7	13
101.253	0	61	65	14	63	44	6	59	64	17	57	35	4	2	0	-27	0	0	-24	-1	0	6	4	6	13
101.376	0	61	64	14	64	43	6	60	65	17	57	37	3	2	0	-28	-1	0	-24	-2	0	6	4	5	13
101.499	0	59	63	13	62	40	6	59	64	17	55	37	3	1	0	-27	0	0	-24	-2	-1	6	4	5	13
101.622	0	60	63	14	62	43	5	60	64	17	57	36	4	1	0	-28	0	0	-24	-2	0	7	4	6	13
101.745	0	60	63	14	63	45	7	60	65	16	56	36	3	2	0	-27	0	-1	-25	-2	0	6	4	7	13
101.868	0	60	64	14	63	43	7	60	64	17	56	37	3	2	0	-28	0	0	-25	-2	0	6	4	6	12
101.99	0	61	64	13	62	41	7	59	64	16	56	37	3	1	1	-29	0	0	-24	-2	0	6	4	5	13
102.113	0	60	64	14	63	43	8	60	64	16	56	36	4	2	0	-28	-1	0	-24	-2	0	6	3	6	13
102.236	0	60	64	14	63	44	6	60	65	17	56	37	3	2	0	-28	0	0	-25	-2	0	6	4	6	13
102.359	0	61	64	14	62	41	6	60	64	17	55	39	4	2	1	-28	-1	0	-24	-2	0	6	4	5	13
102.482	0	60	64	13	63	41	7	61	64	17	55	37	3	1	0	-29	0	0	-24	-2	0	6	4	5	13
102.605	0	61	65	14	62	42	7	60	66	17	56	37	4	2	0	-27	0	0	-25	-2	0	5	5	5	12
102.728	0	61	65	12	64	44	7	60	65	16	57	38	4	1	0	-26	-1	0	-24	-1	0	6	4	6	13
102.851	0	61	65	12	63	40	7	61	65	15	56	37	4	1	0	-25	0	0	-25	-2	0	6	5	4	12
102.973	0	61	64	13	64	42	6	60	64	15	55	37	4	2	0	-26	0	0	-25	-2	0	5	4	5	13
103.096	0	62	65	12	63	43	7	61	64	15	56	37	3	3	0	-26	-1	0	-24	-1	0	5	4	5	13
103.219	0	61	65	13	64	45	6	61	65	17	57	37	4	2	0	-27	-1	-1	-24	-2	0	5	4	6	14
103.342	0	61	64	13	63	42	7	61	65	16	56	38	4	2	0	-26	-1	0	-25	-2	0	6	5	5	14
103.465	0	61	65	13	62	43	7	61	65	14	55	36	3	1	0	-27	0	0	-25	-2	0	6	4	6	13
103.588	0	62	65	13	63	44	7	61	65	16	56	36	3	1	0	-27	-2	-1	-25	-2	-1	5	4	7	13
103.711	0	61	65	13	63	46	6	62	65	16	57	37	4	1	0	-28	-1	0	-26	-2	0	6	4	6	12
103.834	0	61	64	13	63	41	7	61	64	16	55	39	4	2	0	-27	0	0	-25	-2	0	6	4	4	13
103.956	0	61	65	13	63	43	6	61	65	16	55	37	4	2	0	-27	0	0	-26	-1	0	5	4	6	13
104.079	0	62	65	13	63	43	7	61	64	15	57	38	4	2	1	-27	0	-1	-26	-2	0	5	4	5	14
104.202	0	62	65	14	65	46	6	61	65	16	57	38	4	2	0	-28	-1	0	-27	-2	0	6	5	7	13
104.325	0	61	65	13	63	41	7	60	65	15	55	38	3	2	0	-27	-1	-1	-26	-2	0	6	4	4	13
104.448	0	60	64	12	63	43	7	60	64	16	57	38	4	2	0	-27	-1	0	-26	-2	0	5	4	5	13
104.571	0	61	64	13	65	43	7	61	65	16	56	39	4	2	0	-27	0	0	-26	-2	0	5	5	5	13
104.694	0	61	66	13	64	45	6	61	65	17	58	39	4	2	0	-27	-1	0	-26	-2	0	6	5	5	13
104.817	0	61	63	13	63	41	6	60	64	16	56	39	4	1	0	-27	-1	0	-26	-2	0	6	4	5	13
104.94	0	61	64	13	63	43	7	60	64	17	57	38	4	2	0	-28	-1	0	-25	-2	0	5	4	5	12
105.062	0	61	64	13	64	43	7	60	63	17	57	38	3	2	0	-27	-2	0	-26	-1	0	5	5	5	13
105.185	0	61	65	14	64	44	6	61	65	16	57	38	5	1	0	-27	-1	0	-25	-2	0	6	4	5	13
105.308	0	61	64	14	63	40	6	60	63	15	56	38	5	1	0	-26	0	0	-24	-3	0	6	4	5	12
105.431	0	61	64	13	64	43	6	59	62	16	56	39	3	1	0	-26	-1	0	-24	-1	0	6	4	5	13
105.554	0	62	63	14	64	43	7	60	64	16	57	38	4	2	0	-26	-1	0	-24	-2	0	6	5	5	13
105.677	0	61	65	14	64	45	6	60	65	16	58	38	4	2	0	-27	-1	0	-24	-1	0	5	4	6	13
105.8	0	60	63	13	63	41	6	59	63	16	56	39	4	2	0	-27	0	0	-25	-2	0	5	4	4	12
105.923	0	61	64	13	63	42	6	60	63	17	56	39	4	2	0	-27	-1	0	-24	-1	0	5	4	5	13
106.045	0	60	64	13	64	44	7	60	63	16	57	37	4	1	0	-27	0	-1	-25	-2	0	6	4	6	14
106.168	0	61	65	15	64	46	7	60	64	16	57	38	4	2	0	-27	0	0	-25	-1	0	6	3	6	13
106.291	0	61	64	13	62	41	6	60	63	16	56	38	4	2	0	-27	0	0	-25	-2	0	6	5	4	11
106.414	0	60	64	12	63	43	6	60	64	16	57	39	4	2	0	-28	-1	0	-25	-1	0	5	4	5	12
106.537	0	61	65	13	65	45	6	61	64	16	56	36	4	1	0	-27	0	0	-24	-2	0	6	3	6	13
106.66	0	61	65	14	64	45	7	61	65	17	58	38	4	2	0	-28	0	0	-25	-2	0	6	4	6	13
106.783	0	60	63	14	63	42	6	59	63	16	56	38	4	2	0	-27	0	0	-24	-2	0	6	3	5	12
106.906	0	61	64	14	64	44	7	60	63	16	57	37	4	2	0	-28	-1	0	-24	-1	0	6	5	5	12
107.028	0	61	63	13	64	45	6	60	63	16	57	37	4	2	0	-28	0	0	-24	-1	0	6	4	5	12
107.151	0	61	65	14	65	45	6	60	65	16	57	37	4	2	0	-28	0	0	-25	-2	0	6	4	5	12
107.274	0	60	63	13	62	40	7	60	63	16	56	38	4	1	0	-27	0	0	-24	-1	0	6	4	4	12
107.397	0	60	62	13	62	39	6	60	63	16	55	38	3	2	0	-28	-1	-1	-25	-2	0	6	4	4	13
107.52	0	60	63	13	62	39	5	60	63	16	54	37	3	2	0	-29	0	0	-25	-1	0	6	4	5	13
107.643	0	61	64	14	62	40	6	60	64	17	54	36	3	1	0	-29	0	0	-25	-1	0	7	4	5	13
107.766	0	61	63	12	61	38	6	59	63	16	54	36	3	2	0	-28	0	-1	-25	-2	0	7	5	5	13
107.889	0	61	63	13	61	39	6	60	63	16	53	37	3	2	0	-29	-1	-1	-25	-3	0	7	5	4	13
108.012	0	60	64	15	61	41	5	60	65	17	55	36	3	2	0	-28	0	0	-25	-1	0	7	4	6	13
108.134	11	60	64	13	62	40	7	60	65	16	53	35	4	2	0	-30	-1	0	-26	-1	0	6	5	5	13
108.257	0	60	63	13	60	36	7	59	63	16	53	35	3	1	0	-29	-1	0	-26	-2	0	6	4	4	12
108.38	0	60	64	13	60	38	6	59	64	17	53	34	4	2	0	-29	0	0	-25	-1	0	7	4	5	14
108.503	0	60	64	14	61	38	6	60	64	17	53	34	4	2	0	-29	0	0	-25	-1	0	7	4	5	12
108.626	0	60	64	14	61	38	6	60	64	18	54	35	3	3	0	-29	0	0	-26	-1	0	7	5	5	12
108.749	0	61	63	13	61	38	6	59	63	17	53	34	3	2	0	-29	0	-1	-25	-2	0	6	4	5	13
108.872	0	60	64	13	60	42	6	59	64	17	53	33	3	2	0	-28	0	-1	-25	-2	0	6	3	7	13
108.995	0	60	64	13	61	42	6	60	65	17	54	34	4	2	1	-29	-1	0	-26	-1	0	7	4	7	13
109.117	0	60	65	14	61	41	6	61	64	18	54	34	3	2	0	-29	0	0	-26	-2	0	6	4	6	14
109.24	0	59	63	13	61	40	7	59	63	18	54	34	3	2	0	-28	0	0	-26	-3	-1	6	4	5	13
109.363	0	61	64	14	61	42	6	60	64	17	54	33	5	2	0	-29	-1	-1	-26	-2	0	6	3	7	13
109.486	0	61	64	13	62	44	7	60	65	17	56	35	3	2	0	-29	-1	0	-26	-2	0	6	3	7	13
109.609	0	60	64	15	62	43	7	61	64	18	55	36	4	2	0	-29	0	0	-26	-3	0	7	4	6	13
109.732	0	60	63	13	62	40	6	61	64	17	54	37	3	1	0	-30	0	0	-26	-3	-1	6	4	5	13
109.855	0	60	64	14	62	43	7	60	64	17	55	37	4	2	0	-29	-1	0	-27	-2	0	6	4	5	14
109.978	0	60	64	14	63	45	7	60	65	17	56	36	4	2	0	-29	-1	0	-26	-2	0	6	4	7	14
110.1	0	60	64	14	62	42	7	60	64	17	56	38	4	2	0	-29	-1	-1	-26	-2	0	7	4	5	13
110.223	0	60	63	13	61	43	7	60	64	17	56	37	4	2	0	-29	0	0	-27	-1	-1	7	4	6	13
110.346	0	60	64	14	63	44	7	61	64	18	56	37	4	1	0	-29	0	0	-27	-2	0	7	4	7	14
110.469	0	60	63	13	64	45	7	60	65	17	56	37	4	2	0	-30	-1	0	-27	-1	0	6	5	6	14
110.592	0	60	64	15	62	40	7	60	64	18	55	39	5	2	0	-30	-1	-1	-27	-2	0	7	4	4	14
110.715	0	59	63	15	62	41	7	59	64	18	55	38	4	2	0	-30	-1	0	-27	-2	0	8	4	5	14
110.838	0	60	64	15	62	44	7	60	65	18	56	37	5	2	0	-30	0	0	-26	-1	0	6	5	6	13
110.961	0	60	63	15	63	44	7	60	65	18	57	36	4	2	0	-31	0	0	-27	-2	0	8	4	6	14
111.084	0	60	64	15	62	40	7	59	64	18	55	38	4	1	0	-31	0	0	-28	-2	0	7	3	4	14
111.206	0	59	63	14	62	42	7	60	64	18	55	36	3	1	0	-30	0	0	-27	-2	-1	6	5	6	13
111.329	0	60	64	14	62	41	7	60	64	18	55	38	4	2	0	-30	0	-1	-26	-1	0	7	4	5	14
111.452	0	60	63	14	62	41	7	60	64	18	56	38	4	2	0	-30	-1	0	-27	-3	0	7	4	5	14
111.575	0	59	63	14	62	39	7	59	63	17	55	38	4	2	0	-31	-1	-1	-26	-2	0	7	5	5	14
111.698	0	58	62	13	62	39	6	59	62	18	55	37	4	2	0	-31	-1	0	-27	-1	-1	8	4	5	13
111.821	0	60	63	13	62	40	7	58	62	17	55	36	4	2	0	-31	0	0	-26	-2	0	7	4	5	13
111.944	0	59	63	15	61	41	7	60	63	18	55	36	4	2	0	-31	0	0	-26	-2	-1	8	5	6	13
112.067	0	59	62	14	61	37	7	57	61	18	54	36	3	2	0	-30	-1	-1	-25	-2	0	7	4	4	13
112.189	0	59	62	14	61	38	7	58	61	18	53	36	4	2	0	-31	0	0	-26	-1	0	7	3	4	13
112.312	0	59	62	14	61	41	7	59	62	17	54	34	3	2	0	-30	0	0	-26	-1	0	7	4	6	13
112.435	0	59	63	14	61	41	6	58	60	18	53	35	4	1	0	-31	0	-1	-25	-2	0	7	4	5	13
112.558	0	58	62	13	60	39	6	58	61	17	53	36	4	1	0	-29	0	-1	-25	-2	0	7	4	4	12
112.681	0	59	62	14	61	41	7	58	61	17	54	34	3	2	0	-29	-1	-1	-26	-2	0	7	4	6	13
112.804	0	59	62	13	62	42	7	57	62	18	54	35	4	2	0	-30	-1	0	-25	-2	-1	6	4	6	13
112.927	0	58	63	12	62	42	7	58	62	17	55	34	4	1	0	-31	-1	0	-26	-2	0	6	4	7	13
113.05	0	57	61	19	61	40	7	57	58	18	53	34	2	2	0	-33	0	0	-30	-1	0	4	4	6	14
113.172	0	58	60	15	61	41	8	56	58	19	53	34	5	2	0	-31	0	-1	-28	-1	0	6	5	6	16
113.295	0	57	60	14	61	42	8	57	59	19	54	34	4	1	0	-31	0	0	-27	-2	0	7	5	7	14
113.418	0	57	61	16	60	39	7	56	59	19	53	35	4	2	0	-32	0	0	-27	-2	-1	7	4	5	14
113.541	0	58	60	13	60	38	6	55	58	18	52	35	4	2	0	-31	-1	0	-27	-1	0	7	4	5	14
113.664	0	58	60	14	61	39	7	56	60	18	52	34	3	2	0	-30	0	-1	-27	-2	0	7	4	5	15
113.787	0	57	60	14	60	41	7	56	59	18	53	34	4	1	0	-31	0	-1	-26	-1	0	7	4	6	14
113.91	0	57	60	15	61	42	7	56	59	17	53	33	4	2	0	-31	0	0	-26	-1	0	7	4	6	14
114.033	0	57	61	14	60	41	7	56	59	16	54	34	3	2	0	-28	0	0	-26	-1	0	7	5	6	14
114.156	0	58	61	14	61	42	7	57	61	16	54	34	4	2	0	-28	-1	0	-26	-2	0	6	4	6	14
114.278	0	58	63	13	61	44	6	57	61	16	54	35	3	2	0	-27	0	0	-26	-2	0	5	5	6	14
114.401	0	58	62	15	61	43	7	57	60	18	54	36	3	2	0	-29	-1	0	-26	-2	0	6	5	6	14
114.524	0	57	61	12	61	40	6	56	60	16	54	36	4	2	0	-28	0	0	-26	-2	0	5	5	5	15
114.647	0	58	61	13	61	43	8	57	60	15	54	34	4	1	0	-28	0	0	-26	-2	0	5	4	7	15
114.77	0	58	62	13	63	44	7	57	60	17	56	35	4	1	0	-28	-1	0	-26	-2	0	6	4	6	15
114.893	0	58	62	14	62	42	7	57	60	16	54	36	4	2	0	-29	0	0	-27	-1	0	5	5	5	15
115.016	0	58	61	13	61	41	8	56	60	16	54	36	4	2	0	-28	-1	0	-27	-2	0	5	4	5	15
115.139	0	57	61	13	62	43	6	56	60	16	54	34	4	2	0	-28	0	0	-26	-1	0	6	4	6	14
115.261	0	57	63	14	63	44	7	56	60	17	54	35	4	2	0	-28	0	0	-26	-2	0	6	5	7	15
115.384	0	58	63	14	62	41	7	57	61	17	55	37	4	2	0	-29	0	-1	-27	-1	0	6	5	5	15
115.507	0	58	61	13	61	40	7	57	59	17	55	36	4	1	0	-28	0	0	-26	-1	0	6	4	5	14
115.63	0	59	62	13	61	42	7	56	60	17	55	36	5	2	0	-29	0	0	-27	-1	0	6	4	6	14
115.753	0	57	62	14	62	43	7	57	61	17	55	36	4	2	0	-29	0	0	-27	-2	0	6	4	5	14
115.876	0	58	62	13	61	41	7	56	60	17	55	37	4	2	0	-30	0	-1	-27	-1	0	6	3	5	15
115.999	0	57	61	13	61	40	7	56	60	17	53	37	4	1	0	-29	-1	0	-27	-1	0	6	3	5	15
116.122	0	57	62	13	62	43	7	56	60	17	55	35	4	2	0	-30	0	0	-27	-1	0	6	4	6	14
116.244	0	58	61	14	62	43	7	56	61	17	55	35	4	1	0	-30	-1	0	-27	-2	0	6	4	6	14
116.367	0	58	62	14	62	42	8	56	61	18	54	36	4	1	0	-31	0	0	-27	-1	0	6	4	5	15
116.49	0	57	61	13	62	38	7	56	59	17	53	37	4	2	0	-29	-1	-1	-27	-2	0	6	5	3	13
116.613	0	57	61	14	61	39	7	57	60	17	54	36	4	1	0	-30	0	0	-26	-1	0	7	5	5	14
116.736	0	58	62	14	62	42	7	57	60	17	54	34	4	2	0	-31	-1	0	-26	-2	0	6	5	6	15
116.859	0	58	62	14	61	40	7	56	60	17	54	36	4	2	0	-30	-1	0	-27	-1	0	7	5	5	15
116.982	0	57	60	13	60	39	6	56	59	18	53	36	4	1	0	-29	-1	0	-26	-1	0	7	4	5	14
117.105	0	57	62	14	61	39	7	57	60	17	53	35	4	2	0	-31	-1	0	-26	-2	0	6	4	5	14
117.228	0	59	62	14	62	42	7	57	60	17	54	36	4	1	0	-30	-1	0	-26	-2	0	6	4	5	15
117.35	0	58	62	15	61	41	7	57	61	18	54	35	3	2	0	-31	-1	0	-26	-2	0	6	4	6	14
117.473	0	58	62	14	60	39	7	57	60	17	53	35	4	2	0	-29	0	0	-25	-1	0	7	4	5	14
117.596	0	58	62	14	61	41	7	57	60	17	53	34	4	2	0	-30	-1	-1	-26	-1	0	7	4	6	14
117.719	0	58	62	14	62	43	7	57	61	17	54	34	4	2	0	-30	-1	-1	-26	-2	0	7	5	7	14
117.842	0	58	62	14	62	41	7	57	61	16	54	36	4	1	0	-31	0	0	-26	-1	0	7	4	6	15
117.965	0	57	62	13	61	40	7	56	60	17	53	35	4	2	0	-31	-1	0	-27	-2	0	6	4	6	14
118.088	0	58	62	15	61	41	7	56	61	17	53	34	3	1	0	-31	-1	0	-26	-2	0	7	4	6	15
118.211	0	58	63	15	62	43	7	57	62	18	53	35	4	1	0	-30	-1	-1	-26	-2	0	7	5	6	14
118.333	0	59	63	14	61	41	7	58	62	18	53	36	4	2	0	-31	0	0	-26	-2	-1	6	4	6	15
118.456	0	59	63	15	61	40	7	58	62	16	53	36	4	2	0	-31	-1	0	-26	-1	0	7	4	5	14
118.579	0	59	63	14	61	43	7	58	61	18	53	35	4	2	0	-30	0	0	-27	-2	0	6	5	7	13
118.702	0	59	63	13	61	44	7	59	63	18	54	36	4	1	0	-30	0	-1	-26	-2	0	6	4	7	14
118.825	0	60	63	15	61	40	6	58	62	17	53	36	4	2	0	-30	0	0	-26	-2	0	5	4	5	14
118.948	0	59	62	14	60	41	7	59	61	16	53	34	4	2	0	-29	0	0	-26	-1	0	6	4	6	13
119.071	0	60	63	14	61	42	7	58	60	17	53	36	4	2	0	-30	0	0	-27	-2	0	6	4	5	13
119.194	0	59	63	14	62	43	7	59	63	17	54	35	4	2	0	-30	0	0	-27	-2	0	7	5	5	15
119.316	0	60	63	15	61	40	7	59	62	17	53	37	3	2	0	-29	-1	0	-27	-2	0	6	5	4	14
119.439	0	59	63	13	61	40	6	59	61	17	53	36	4	1	0	-30	0	0	-26	-2	0	6	5	5	14
119.562	0	59	63	14	61	40	8	58	62	17	53	36	4	2	0	-30	-1	0	-27	-1	0	6	5	5	14
119.685	0	60	64	15	61	42	7	59	62	18	54	35	3	2	0	-30	0	-1	-26	-2	0	7	4	6	14
119.808	0	60	63	15	60	39	6	59	62	18	53	36	3	2	0	-30	0	-1	-27	-2	0	6	5	5	15
119.931	0	60	64	14	61	39	7	58	61	17	54	35	4	2	0	-30	0	0	-26	-2	0	7	4	6	15
120.054	0	59	63	14	61	40	7	59	62	17	53	34	3	2	0	-30	-1	0	-26	-1	0	6	4	6	14
120.177	0	60	63	15	62	42	7	59	63	18	53	35	4	2	0	-31	0	0	-27	-2	0	7	4	5	15
120.3	0	60	63	14	61	41	7	58	62	17	54	36	4	1	0	-30	-1	0	-27	-2	0	7	4	6	15
120.422	0	58	62	13	61	43	7	58	62	17	54	35	4	2	0	-30	-1	-1	-27	-2	0	7	4	7	14
120.545	0	59	63	13	62	44	7	58	62	17	55	35	4	2	0	-31	0	0	-27	-2	0	6	4	7	14
120.668	0	59	64	15	61	45	8	59	63	17	55	35	3	2	0	-31	0	0	-27	-1	0	6	4	7	15
120.791	0	59	63	15	61	40	8	58	62	17	53	38	4	2	0	-30	-1	0	-27	-2	0	7	4	4	14
120.914	0	59	64	14	61	42	7	60	63	17	54	37	5	2	0	-31	-1	0	-26	-2	0	6	4	6	15
121.037	0	60	64	14	62	42	8	59	64	18	55	37	4	2	0	-31	-1	0	-28	-2	0	6	4	5	15
121.16	0	61	66	16	63	45	8	59	64	18	55	37	5	2	0	-32	0	0	-28	-2	0	7	5	6	16
121.283	0	60	64	15	61	42	7	60	64	19	55	38	4	1	0	-31	-1	0	-28	-2	0	7	4	6	14
121.405	0	61	64	14	62	43	7	59	64	17	55	35	4	2	0	-31	0	0	-27	-2	0	6	4	7	15
121.528	0	61	65	15	62	44	7	59	65	18	55	35	4	2	0	-32	-1	0	-28	-2	0	7	4	7	15
121.651	0	61	65	15	63	45	7	59	66	17	56	36	5	1	0	-32	-1	-1	-28	-1	0	6	4	7	16
121.774	0	60	64	15	62	40	8	60	64	18	54	38	4	1	0	-31	-1	-1	-28	-2	0	7	4	5	15
121.897	0	60	65	14	61	42	7	59	63	18	55	37	4	3	0	-31	0	0	-27	-2	0	7	4	5	15
122.02	0	60	64	15	62	44	8	60	64	17	54	36	4	1	0	-32	-1	0	-28	-1	0	7	4	6	14
122.143	0	60	65	14	63	45	7	59	65	18	55	37	4	2	0	-32	-1	0	-28	-2	0	5	4	6	15
122.266	0	60	64	14	61	39	7	59	64	18	53	38	4	2	0	-31	-1	-1	-28	-2	0	6	4	4	14
122.388	0	60	64	14	61	43	7	60	63	17	53	37	4	1	0	-31	0	0	-29	-1	0	7	5	6	14
122.511	0	61	65	13	62	45	7	59	64	18	54	37	4	2	0	-30	0	-1	-28	-1	0	5	4	7	14
122.634	0	60	66	14	63	46	7	60	65	18	56	37	5	2	0	-31	0	-1	-28	-2	0	6	4	7	15
122.757	0	60	66	14	62	42	8	59	64	18	55	39	4	1	0	-31	0	0	-28	-2	0	7	4	5	14
122.88	0	60	65	14	62	44	7	60	64	18	55	37	4	2	0	-31	0	0	-28	-2	0	6	4	6	15
123.003	0	62	65	14	63	45	8	59	64	18	56	37	5	2	0	-32	-1	0	-28	-2	0	7	4	6	14
123.126	0	61	66	16	64	46	8	60	66	18	56	38	5	2	0	-32	0	-1	-29	-1	0	7	5	6	15
123.249	0	60	65	15	63	44	8	60	64	19	56	38	4	2	0	-32	-1	-1	-28	-1	0	6	5	5	15
123.372	0	60	65	14	65	47	8	60	65	18	58	37	4	1	0	-31	0	-1	-28	-2	0	7	4	7	14
123.494	0	61	66	15	65	47	8	60	66	18	58	40	5	2	0	-31	0	0	-29	-2	0	6	4	5	15
123.617	0	62	67	15	66	49	8	61	67	18	59	39	5	2	0	-32	0	-1	-29	-2	0	7	4	7	15
123.74	0	61	66	16	65	45	7	60	65	19	57	41	4	2	0	-32	-1	0	-29	-2	0	7	5	5	15
123.863	0	60	66	14	65	45	7	61	66	18	57	41	5	1	0	-31	0	0	-29	-2	-1	7	4	5	15
123.986	0	61	66	15	64	46	8	61	67	19	58	41	4	2	0	-32	0	0	-28	-2	0	7	4	5	15
124.109	0	62	68	16	66	48	7	61	68	18	58	41	5	2	0	-33	0	0	-29	-2	0	7	4	6	16
124.232	0	61	66	15	65	43	7	60	66	18	57	41	4	1	0	-32	0	-1	-29	-3	0	7	4	4	15
124.355	0	60	65	15	63	44	7	59	67	19	57	40	4	2	0	-32	0	-1	-29	-2	-1	6	4	5	15
124.477	0	61	67	16	64	47	8	61	67	19	58	39	4	2	1	-32	0	0	-29	-2	0	7	4	6	15
124.6	0	61	68	15	65	48	8	61	67	20	59	40	5	2	0	-33	-1	0	-29	-2	-1	7	4	7	15
124.723	0	60	67	15	63	44	7	59	66	19	56	41	5	2	0	-32	-1	0	-29	-2	0	7	5	4	15
124.846	0	61	66	15	64	44	8	60	66	19	56	40	5	1	0	-33	0	0	-28	-2	0	7	4	6	15
124.969	0	61	66	15	64	47	8	60	66	19	57	40	5	2	0	-33	-1	0	-28	-2	0	7	4	6	15
125.092	0	61	67	16	65	49	8	60	68	20	58	40	5	2	0	-33	-1	-1	-29	-1	0	7	4	6	15
125.215	0	60	67	16	64	43	8	60	66	19	57	41	5	2	0	-32	0	0	-29	-2	-1	7	4	5	15
125.338	0	61	66	15	64	44	7	61	67	19	57	41	5	2	0	-32	0	0	-29	-2	0	6	4	4	15
125.46	0	62	67	16	65	48	8	60	67	19	57	40	5	2	0	-33	-1	0	-28	-2	0	7	4	7	15
125.583	0	61	68	16	66	49	8	60	68	20	59	40	5	2	0	-34	0	-1	-29	-2	-1	7	4	7	15
125.706	0	61	66	16	64	44	8	60	66	19	57	41	4	2	1	-33	-1	-1	-29	-2	-1	7	4	4	15
125.829	0	61	66	14	64	45	8	60	66	19	57	40	4	2	0	-33	0	0	-29	-2	0	7	4	5	15
125.952	0	61	67	16	64	48	8	60	68	21	57	39	5	2	0	-34	-1	0	-29	-2	0	8	5	7	15
126.075	0	61	68	17	66	50	9	61	68	21	59	40	5	2	1	-33	-1	0	-30	-2	-1	7	4	7	16
126.198	0	61	68	17	64	44	8	60	67	20	56	42	5	2	0	-33	0	0	-29	-2	0	7	4	4	15
126.321	0	61	67	15	65	46	8	60	67	20	57	39	4	1	0	-34	0	0	-30	-2	0	7	4	6	14
126.444	0	61	68	16	65	49	9	60	67	21	58	40	5	2	0	-35	-1	0	-29	-2	0	8	4	6	15
126.566	0	62	69	16	66	49	7	62	69	22	58	41	5	2	0	-34	0	0	-29	-1	0	8	4	6	15
126.689	0	62	67	16	65	44	9	60	67	20	57	42	5	1	0	-33	-1	0	-29	-3	-1	8	5	4	14
126.812	0	61	67	17	65	46	8	61	67	20	57	42	4	2	0	-33	0	0	-29	-2	0	7	4	5	14
126.935	0	61	68	16	66	48	8	61	69	21	58	41	5	2	0	-34	-1	0	-28	-2	-1	8	4	6	15
127.058	0	62	68	17	66	50	8	61	69	20	59	41	5	2	0	-34	0	-1	-29	-3	-1	8	5	6	15
127.181	0	61	67	17	64	43	8	61	69	20	58	42	5	2	0	-34	0	-1	-28	-1	0	8	4	4	15
127.304	0	61	67	16	64	46	8	61	67	21	57	40	5	3	0	-34	0	0	-28	-2	0	8	4	5	14
127.427	0	62	68	17	66	48	9	60	69	21	58	40	5	3	0	-34	0	0	-28	-2	0	7	4	6	15
127.549	0	62	69	17	66	49	9	60	70	22	60	40	4	2	1	-34	0	0	-28	-2	0	8	3	6	16
127.672	0	62	67	17	65	44	8	60	68	21	57	42	4	2	0	-33	-1	0	-28	-2	-1	8	4	4	14
127.795	0	61	68	16	65	46	9	60	68	21	59	41	5	2	0	-34	0	0	-28	-1	0	7	4	6	15
127.918	0	61	69	16	67	50	8	61	69	20	60	40	5	1	0	-34	0	0	-28	-2	0	8	4	7	14
128.041	0	62	69	18	67	51	8	61	71	21	61	42	5	2	0	-34	0	-1	-28	-2	0	8	4	7	14
128.164	0	61	67	16	65	46	8	61	68	21	58	43	4	3	0	-33	0	0	-27	-1	0	7	5	5	14
128.287	0	60	68	16	67	48	8	61	68	20	60	42	4	2	1	-33	-1	0	-28	-3	0	7	4	5	14
128.41	0	62	68	15	66	50	8	61	69	20	59	40	5	2	0	-32	0	-1	-27	-1	0	7	4	6	14
128.532	0	61	68	16	67	49	8	62	68	21	60	42	5	2	0	-32	0	-1	-28	-1	0	7	3	6	15
128.655	0	61	66	14	66	46	7	61	68	19	59	42	4	2	0	-31	0	-1	-27	-2	-1	7	5	4	13
128.778	0	62	67	15	66	49	9	61	68	19	60	41	4	1	0	-32	0	0	-27	-2	0	7	4	6	14
128.901	0	62	67	15	67	51	8	62	69	18	60	42	5	2	0	-32	-1	0	-27	-2	-1	7	4	7	15
129.024	0	62	67	16	67	48	8	60	69	20	60	44	5	2	0	-33	0	0	-28	-1	0	7	5	5	15
129.147	0	60	65	15	65	45	8	60	67	19	59	43	5	2	0	-32	0	0	-27	-2	-1	7	3	5	15
129.27	0	61	66	15	66	45	8	60	67	20	60	43	4	2	1	-33	-1	-1	-28	-1	0	7	3	4	14
129.393	0	60	66	15	65	44	7	60	67	19	58	42	5	2	0	-33	-1	0	-29	-2	-1	8	4	4	15
129.516	0	60	65	15	63	42	7	59	66	20	56	40	4	1	0	-33	-1	-1	-28	-1	0	8	5	4	14
129.638	0	60	65	14	62	40	7	59	65	18	55	38	5	1	0	-32	0	-1	-28	-1	0	7	3	4	14
129.761	0	60	66	15	62	41	7	59	66	19	56	39	4	1	0	-33	0	-1	-28	-2	0	7	4	4	15
129.884	0	60	66	15	63	43	7	60	67	19	57	39	4	2	0	-33	0	0	-28	-2	-1	7	4	4	15
130.007	0	60	65	15	61	40	7	59	66	20	55	38	3	3	0	-32	0	-1	-28	-2	-1	7	5	4	15
130.13	0	60	65	13	62	43	7	60	65	19	56	39	4	2	0	-32	0	0	-27	-2	0	7	4	5	14
130.253	0	60	66	13	63	45	7	59	67	19	57	38	4	1	0	-32	-1	0	-28	-2	0	7	5	7	15
130.376	0	60	66	15	64	47	8	60	67	19	58	38	5	2	0	-33	0	0	-28	-1	-1	7	3	6	15
130.499	0	60	65	16	63	43	7	60	66	19	56	39	4	2	0	-32	0	0	-28	-2	-1	8	5	5	14
130.621	0	61	65	14	62	44	7	59	65	18	55	38	4	2	0	-32	-1	0	-28	-2	0	6	4	6	14
130.744	0	60	64	14	63	46	7	60	65	19	56	38	5	3	0	-33	0	0	-29	-2	0	7	5	6	14
130.867	0	61	65	15	63	46	7	60	66	19	57	38	5	1	0	-32	0	-1	-29	-1	0	7	4	7	14
130.99	0	61	64	15	61	42	7	59	64	18	56	39	5	0	0	-31	0	0	-28	-2	0	6	4	5	14
131.113	0	60	63	14	63	43	7	60	64	18	56	39	4	2	0	-32	0	0	-28	-2	0	6	4	5	14
131.236	0	60	64	14	64	46	7	60	65	18	57	38	4	2	0	-32	-1	0	-29	-2	0	7	5	7	14
131.359	0	60	65	14	64	46	8	60	64	18	58	39	5	2	0	-33	0	0	-29	-1	0	7	4	6	15
131.482	0	60	62	13	62	41	7	59	63	18	55	40	4	2	0	-32	0	0	-29	-2	0	7	4	4	14
131.604	0	60	63	13	62	42	7	60	63	18	56	40	4	2	0	-31	0	0	-28	-2	0	7	4	4	14
131.727	0	60	63	14	63	46	8	60	65	19	58	41	4	1	0	-32	0	0	-29	-2	0	8	4	6	15
131.85	0	60	65	17	64	45	7	59	64	18	57	40	5	1	0	-35	0	0	-29	-2	0	6	4	5	16
131.973	0	59	63	16	62	41	7	59	63	19	56	39	4	2	0	-33	-1	0	-29	-2	0	7	4	4	14
132.096	0	60	63	15	63	41	7	59	63	19	56	40	5	3	0	-34	-1	-1	-29	-2	0	7	4	4	15
132.219	0	60	64	15	63	44	8	59	64	19	56	39	4	1	-1	-35	0	0	-30	-2	-1	8	4	5	15
132.342	0	60	65	16	64	46	7	60	65	20	57	39	5	2	0	-35	0	0	-29	-2	-1	7	4	6	16
132.465	0	58	63	16	62	42	7	58	63	20	56	39	4	2	0	-33	0	0	-29	-2	0	7	4	5	16
132.588	0	59	64	15	63	44	7	59	64	19	56	38	5	2	0	-34	0	0	-29	-1	0	8	4	6	15
132.71	0	60	63	15	64	45	7	58	65	20	57	38	5	1	0	-33	0	0	-30	-1	0	8	5	6	16
132.833	0	59	65	15	64	47	8	61	64	19	57	38	4	1	0	-35	-1	-1	-30	-2	0	8	4	6	15
132.956	0	59	64	14	63	46	7	59	64	19	56	37	4	2	0	-33	-1	0	-30	-2	-1	7	4	7	15
133.079	0	59	64	14	63	48	8	59	64	19	57	39	5	2	0	-33	-1	0	-29	-2	0	8	4	6	14
133.202	0	59	65	15	64	47	7	59	65	20	58	40	5	2	0	-33	0	0	-29	-2	0	8	4	6	15
133.325	0	60	66	15	64	47	8	60	66	20	58	41	4	2	1	-34	-1	0	-29	-2	0	8	5	5	15
133.448	0	60	65	15	63	43	7	60	66	20	56	41	4	2	0	-32	0	0	-29	-2	0	7	3	4	14
133.571	0	61	65	14	64	46	7	60	66	19	58	40	5	2	1	-33	-1	0	-29	-2	0	7	4	5	15
133.693	0	60	65	14	64	47	7	61	65	19	57	41	4	2	0	-34	0	-1	-30	-2	-1	7	4	5	15
133.816	0	60	64	16	64	46	7	59	66	19	58	41	4	2	0	-34	0	0	-30	-2	0	8	4	6	15
133.939	0	60	63	14	63	41	7	59	63	19	57	40	4	1	0	-33	0	0	-29	-2	0	7	4	4	14
134.062	0	60	65	16	64	42	7	59	65	19	58	40	4	2	0	-33	0	-1	-29	-1	0	7	4	4	15
134.185	0	60	63	15	64	41	7	60	64	18	57	40	3	2	0	-33	0	0	-30	-2	0	7	5	4	15
134.308	0	61	64	14	63	42	6	61	66	18	57	40	5	2	0	-33	0	0	-31	-1	-1	7	4	5	14
134.431	0	59	64	13	62	41	7	60	64	19	56	40	4	2	0	-33	-1	-1	-32	-1	0	7	4	5	14
134.554	0	61	65	14	63	42	7	61	64	18	56	37	4	2	0	-36	0	0	-32	-2	0	7	4	6	14
134.676	0	60	66	17	64	46	6	60	66	19	57	37	5	2	-1	-37	0	0	-32	-1	0	7	5	7	15
134.799	0	60	66	16	65	48	8	60	67	20	57	39	4	1	0	-36	-1	-1	-32	-2	0	8	5	7	15
134.922	0	59	66	15	63	44	7	60	66	21	56	40	5	1	0	-35	0	0	-31	-2	0	8	5	4	14
135.045	0	59	67	16	63	47	7	59	67	20	57	39	4	2	0	-35	-1	0	-31	-1	0	8	4	7	15
135.168	0	60	66	15	64	48	7	60	67	21	57	40	4	2	0	-36	0	0	-31	-1	0	8	5	6	14
135.291	0	60	67	17	64	49	7	60	68	21	58	41	4	2	0	-36	0	0	-31	-2	0	8	4	6	15
135.414	0	60	66	16	63	44	8	61	68	20	57	42	4	2	0	-34	-1	0	-30	-2	0	8	4	5	14
135.537	0	60	67	15	65	49	8	61	69	21	57	40	4	2	0	-34	0	0	-30	-2	0	7	4	6	14
135.66	0	61	67	15	65	49	7	62	68	20	58	41	4	1	0	-35	-1	0	-30	-1	0	8	4	7	15
135.782	0	61	67	15	65	47	8	62	70	21	59	42	5	2	0	-35	-1	0	-31	-1	-1	8	4	4	15
135.905	0	60	66	15	63	44	7	61	68	20	57	42	4	2	0	-34	-1	-1	-32	-2	-1	8	4	4	15
136.028	0	61	66	15	65	47	7	61	68	20	58	42	4	1	0	-34	-1	0	-31	-2	0	8	4	6	14
136.151	0	61	67	16	64	48	8	61	68	21	57	42	4	1	0	-35	0	0	-31	-2	0	7	4	6	15
136.274	0	62	68	16	65	49	8	61	69	20	59	42	5	2	0	-35	0	0	-32	-2	0	8	5	7	15
136.397	0	61	66	15	64	46	7	60	67	19	57	43	4	1	0	-33	0	0	-30	-2	-1	8	4	5	14
136.52	0	61	67	15	65	48	8	61	69	20	58	43	5	2	0	-35	-1	0	-31	-1	-1	8	4	6	15
136.643	0	61	68	15	66	49	8	61	69	20	58	42	5	2	0	-35	0	0	-31	-2	0	7	4	6	14
136.765	0	61	68	16	65	48	8	61	70	21	59	43	5	2	0	-34	0	0	-31	-2	0	8	4	6	15
136.888	0	60	67	16	64	45	7	60	69	20	57	43	5	2	1	-34	0	0	-30	-2	-1	8	4	4	14
137.011	0	60	67	16	65	47	8	61	69	20	58	43	5	2	0	-34	0	0	-31	-2	-1	8	3	5	15
137.134	0	60	67	15	65	48	8	61	69	20	58	42	3	1	0	-35	-2	-1	-30	-3	-1	8	4	6	15
137.257	0	61	67	16	64	48	8	61	69	21	58	42	4	2	0	-35	-1	0	-31	-2	0	9	4	6	15
137.38	0	61	65	15	64	45	7	61	67	20	57	43	6	2	0	-34	0	0	-30	-2	0	8	4	4	14
137.503	0	59	67	15	64	45	8	60	68	20	57	42	5	1	1	-34	0	0	-31	-1	0	7	5	4	14
137.626	0	60	66	15	64	45	8	60	68	21	58	43	4	2	0	-34	0	0	-30	-2	0	7	5	4	14
137.748	0	60	66	16	63	45	8	60	68	20	57	43	5	2	0	-33	0	0	-31	-2	0	7	4	4	14
137.871	0	60	65	15	63	43	7	60	66	19	57	42	4	2	0	-33	-1	0	-30	-2	0	7	5	4	13
137.994	0	60	65	14	63	42	7	59	66	19	56	41	4	3	0	-33	0	-1	-29	-2	-1	7	4	4	14
138.117	0	59	66	15	64	43	7	59	65	19	58	41	5	2	0	-33	0	0	-29	-2	0	7	4	5	14
138.24	0	59	65	15	62	42	7	59	67	19	56	41	4	1	0	-33	0	-1	-28	-3	0	7	5	4	13
138.363	0	59	64	15	61	40	7	58	64	19	55	39	4	2	0	-32	0	0	-27	-2	0	7	4	4	13
138.486	0	59	64	14	62	40	7	58	64	18	55	38	4	2	0	-32	-1	-1	-27	-1	0	6	4	5	13
138.609	0	58	64	15	62	41	7	58	64	19	56	39	4	1	0	-32	0	0	-27	-2	0	7	4	5	14
138.732	0	59	64	15	61	42	7	58	65	20	55	38	4	1	0	-33	-1	-1	-28	-1	0	7	4	5	14
138.854	0	58	63	14	61	39	6	57	62	18	55	37	4	2	0	-31	-1	-1	-26	-1	0	7	3	4	14
138.977	0	58	63	14	61	40	6	58	63	18	54	38	5	1	0	-31	0	0	-27	-2	0	7	5	4	13
139.1	0	59	64	14	61	43	6	57	63	18	56	36	4	2	0	-31	-1	-1	-26	-2	-1	6	4	6	13
139.223	0	60	64	16	62	42	7	59	64	16	57	38	4	1	0	-29	-1	0	-27	-2	0	5	6	5	13
139.346	0	60	62	11	63	37	6	60	63	13	55	37	4	2	0	-24	-1	0	-29	-2	0	4	4	4	14
139.469	0	60	63	11	63	38	6	59	63	13	55	37	4	2	0	-25	0	0	-29	-1	-1	4	4	4	14
139.592	0	60	64	11	62	41	7	59	64	14	55	36	4	1	0	-26	-1	0	-29	-1	0	4	4	5	13
139.715	0	59	64	11	62	43	6	59	63	15	56	37	4	2	0	-29	-1	0	-28	-3	-1	5	4	5	12
139.837	0	60	63	14	61	38	6	59	63	16	54	37	3	2	0	-28	0	-1	-27	-2	0	6	4	4	12
139.96	0	60	64	11	61	41	6	59	64	15	55	36	4	2	0	-27	-1	0	-28	-1	0	5	4	5	13
140.083	0	60	64	12	62	43	6	60	64	16	56	36	3	1	0	-29	0	0	-29	-1	0	6	4	6	13
140.206	0	60	64	12	63	45	7	60	65	14	56	37	4	1	0	-30	-1	0	-28	-1	0	6	4	7	12
140.329	0	60	63	13	62	40	7	60	64	16	55	38	3	2	0	-28	0	0	-28	-1	0	7	3	4	13
140.452	0	60	63	12	62	41	6	60	63	15	54	38	4	2	0	-28	-1	0	-28	-2	0	5	4	5	12
140.575	0	60	62	13	63	43	7	60	63	15	55	37	3	1	0	-29	0	0	-28	-3	0	6	5	5	13
140.698	0	60	64	13	62	44	7	60	64	17	56	36	4	2	0	-29	-1	0	-28	-2	0	6	5	6	14
140.82	0	59	63	13	62	41	7	60	64	16	55	39	4	2	0	-28	0	0	-28	-2	-1	6	4	4	13
140.943	0	59	63	13	61	42	6	59	64	16	55	38	3	2	0	-29	0	0	-28	-2	0	6	4	5	12
141.066	0	59	64	13	62	43	6	59	64	15	55	37	3	1	0	-29	-1	0	-29	-1	0	6	4	5	13
141.189	0	60	64	13	62	44	7	59	64	15	56	38	4	2	0	-30	-1	0	-29	-1	0	6	4	6	13
141.312	0	59	64	13	61	42	7	59	64	16	55	39	4	2	0	-29	-1	0	-29	-1	-1	5	4	5	14
141.435	0	59	63	13	61	41	6	58	64	17	55	38	3	1	0	-28	0	0	-29	-1	0	6	4	5	13
141.558	0	59	64	13	62	42	7	59	63	16	55	38	4	1	0	-29	0	0	-29	-2	0	6	4	5	13
141.681	0	60	64	13	62	45	6	59	64	16	56	37	4	1	0	-29	0	0	-29	-2	0	7	4	6	13
141.804	0	59	64	13	62	42	7	59	63	16	55	39	4	2	0	-29	0	-1	-29	-2	0	6	4	4	14
141.926	0	59	63	13	61	41	7	58	62	17	55	39	4	2	0	-28	-1	0	-28	-2	0	6	3	5	12
142.049	0	59	63	13	61	42	7	58	63	16	56	37	3	1	0	-28	0	0	-29	-2	0	5	5	6	13
142.172	0	59	64	13	62	43	7	58	63	16	55	38	4	2	0	-29	-1	0	-29	-2	0	6	4	5	13
142.295	0	59	63	14	62	42	7	58	64	17	55	38	5	2	0	-29	0	-1	-29	-1	0	6	4	4	13
142.418	0	59	63	12	61	41	7	57	62	16	54	38	3	2	0	-28	-1	0	-29	-1	-1	5	4	4	13
142.541	0	59	63	13	61	42	7	57	62	15	53	37	4	2	0	-29	0	0	-28	-1	0	6	4	5	13
142.664	0	58	63	14	62	43	7	57	63	17	55	36	4	1	0	-28	0	0	-28	-2	0	5	4	6	13
142.787	0	59	63	13	62	43	6	58	64	17	56	37	5	1	0	-28	0	0	-28	-1	0	6	4	5	12
142.909	0	59	62	13	61	39	6	57	62	16	54	38	4	1	0	-27	0	-1	-28	-2	0	6	5	4	12
143.032	0	58	63	12	61	41	7	58	63	17	54	37	4	1	0	-27	0	0	-28	-1	-1	5	5	5	13
143.155	0	59	63	12	61	41	7	58	63	16	55	37	3	2	0	-29	0	0	-28	-1	0	7	5	5	13
143.278	0	59	64	13	62	43	6	58	63	17	54	37	4	2	0	-28	0	0	-27	-1	0	6	4	5	12
143.401	0	58	61	13	61	39	7	58	62	16	55	38	4	2	0	-28	-1	0	-27	-2	0	6	4	4	13
143.524	0	58	63	13	61	40	7	58	62	17	55	38	4	2	0	-28	0	0	-28	-2	0	6	4	5	13
143.647	0	59	63	13	61	41	7	57	63	16	54	37	3	2	0	-29	0	0	-28	-1	0	7	4	5	13
143.77	1	59	64	15	62	43	6	58	63	17	55	36	4	2	0	-31	0	0	-28	-2	0	5	4	5	14
143.892	0	59	64	15	61	39	7	58	62	18	53	37	3	1	0	-30	0	0	-27	-1	0	7	4	4	13
144.015	0	59	64	15	61	42	7	59	63	17	54	36	4	1	0	-30	0	0	-29	-1	0	6	4	6	14
144.138	0	59	63	15	62	42	7	58	64	18	54	35	4	2	0	-30	0	-1	-28	-1	0	6	4	6	14
144.261	0	59	65	16	62	44	7	59	65	18	54	35	4	1	1	-32	-1	-1	-29	-1	-1	4	4	6	14
144.384	0	59	65	17	60	39	7	57	64	17	53	37	4	1	0	-32	0	0	-28	0	-1	7	3	4	13
144.507	0	59	65	15	61	40	7	59	64	19	53	36	4	2	0	-31	-1	0	-28	-2	0	7	4	5	14
144.63	0	60	64	15	61	41	7	59	64	18	53	36	4	2	0	-31	-1	0	-27	-1	0	7	4	5	13
144.753	0	60	66	17	62	44	6	59	65	17	54	35	3	2	0	-32	-1	0	-28	-2	0	6	5	7	15
144.876	0	59	65	16	60	38	7	58	64	18	53	37	4	2	0	-31	-1	0	-28	-1	0	7	5	4	14
144.998	0	60	65	16	61	40	6	59	64	19	53	35	4	2	0	-32	0	0	-28	-1	0	7	5	5	14
145.121	0	59	64	16	61	42	7	59	64	18	53	34	5	2	0	-32	0	0	-28	-2	0	7	4	7	14
145.244	0	59	65	16	61	44	7	59	65	20	54	35	5	1	0	-32	-1	0	-27	-2	0	7	4	6	14
145.367	0	59	64	16	59	39	7	59	64	20	52	36	4	2	0	-32	-1	0	-27	-1	0	8	4	4	14
145.49	0	59	64	15	60	39	6	59	64	19	53	37	4	2	0	-31	0	0	-27	-2	0	7	5	5	13
145.613	0	60	64	15	60	40	7	59	64	19	53	35	4	1	0	-31	-1	0	-27	-2	0	7	4	6	15
145.736	0	60	65	17	61	42	7	58	64	18	54	35	4	2	0	-32	-1	0	-27	-2	0	6	5	6	13
145.859	0	59	64	15	60	38	7	58	63	19	52	36	5	2	0	-30	-1	0	-26	-2	-1	7	4	4	14
145.981	0	60	64	16	59	38	8	58	63	18	52	36	5	2	0	-31	0	0	-27	-1	0	7	5	4	13
146.104	0	60	63	15	59	39	6	59	64	19	52	34	4	1	0	-31	0	0	-27	-1	0	7	4	5	14
146.227	0	61	65	16	60	41	6	59	63	19	52	35	4	2	0	-31	-1	0	-26	-2	0	6	4	5	14
146.35	0	60	65	16	59	37	7	57	62	19	52	35	4	1	0	-30	0	0	-26	-1	0	7	3	5	13
146.473	0	60	64	14	60	37	7	59	62	19	52	34	3	3	0	-30	0	0	-27	-2	0	7	5	4	14
146.596	0	59	63	15	60	40	7	58	62	18	53	33	3	2	0	-31	0	0	-26	-1	0	6	4	6	13
146.719	0	59	65	15	60	40	7	59	64	19	53	34	4	2	0	-30	0	0	-27	-1	0	6	5	5	14
146.842	0	60	63	15	59	38	7	58	61	19	52	35	4	2	0	-30	-1	0	-26	-2	0	7	4	5	13
146.964	0	60	64	15	58	38	7	59	62	18	53	34	4	1	0	-32	-1	0	-25	-2	0	7	4	5	14
147.087	0	59	64	15	60	39	7	58	62	18	53	33	4	2	0	-31	-1	0	-25	-2	0	8	4	6	14
147.21	0	59	63	16	61	41	7	59	63	19	53	33	4	3	0	-31	0	-1	-25	-3	0	8	4	6	13
147.333	0	59	63	16	60	38	7	58	63	19	53	33	4	2	0	-31	-1	0	-26	-2	0	6	4	5	14
147.456	0	59	64	16	59	40	7	58	61	17	52	33	3	2	0	-30	0	0	-27	-2	0	7	4	6	13
147.579	0	60	64	16	61	44	7	60	63	19	53	34	4	1	0	-30	-1	-1	-25	-2	0	6	5	7	13
147.702	0	61	66	15	61	45	7	59	64	18	55	35	4	2	0	-29	0	0	-25	-2	0	7	5	7	13
147.825	0	60	65	15	62	43	7	58	63	18	54	35	4	1	0	-28	-1	0	-24	-2	0	7	3	7	12
147.948	0	60	64	14	62	44	7	59	63	17	55	35	5	1	0	-29	-1	0	-24	-1	-1	5	3	7	14
148.07	0	59	63	15	62	44	8	58	63	17	56	35	4	1	0	-28	0	0	-25	-2	0	6	4	7	14
148.193	0	59	64	15	63	46	7	59	64	18	56	35	4	1	0	-29	-1	0	-25	-2	0	6	4	7	14
148.316	0	59	64	16	62	41	7	59	63	17	55	37	4	2	0	-30	0	0	-25	-1	0	6	4	5	13
148.439	0	59	64	14	62	45	6	59	64	18	55	37	4	2	0	-29	0	0	-25	-2	0	6	5	7	13
148.562	0	60	64	15	62	45	8	59	64	17	55	36	5	2	0	-29	0	-1	-25	-2	0	7	4	7	14
148.685	0	60	66	14	63	46	7	59	65	18	56	37	4	1	0	-29	0	0	-25	-2	-1	7	4	7	14
148.808	0	60	65	14	61	41	7	58	63	18	54	39	4	2	0	-27	-1	-1	-26	-1	0	6	5	5	12
148.931	0	59	64	14	63	43	7	58	63	17	56	37	4	1	0	-27	0	0	-26	-2	0	5	4	6	13
149.053	0	60	65	14	63	45	7	57	63	16	55	37	4	1	0	-29	-1	-1	-26	-2	0	6	4	6	13
149.176	0	58	65	14	63	45	6	58	64	16	56	38	4	2	0	-29	0	-1	-26	-2	0	7	5	7	13
149.299	0	59	64	14	62	41	7	57	63	17	54	39	4	2	0	-28	-1	0	-26	-2	0	6	4	4	13
149.422	0	58	63	13	62	43	7	57	63	17	55	38	3	1	0	-27	-1	0	-26	-2	0	6	4	6	13
149.545	0	59	64	15	63	45	7	58	63	17	55	36	4	1	0	-28	0	0	-26	-2	0	5	4	7	14
149.668	0	59	64	15	63	47	7	57	63	17	56	37	4	2	0	-28	0	-1	-27	-2	0	6	4	7	13
149.791	0	59	64	13	62	40	7	57	62	17	54	39	3	2	0	-28	0	-1	-27	-1	0	6	4	4	13
149.914	0	59	63	13	62	43	6	57	62	17	55	38	4	1	0	-28	0	0	-25	-2	0	7	5	5	13
150.036	0	59	64	14	63	43	7	57	62	17	55	36	4	2	0	-29	0	0	-26	-1	0	5	4	6	13
150.159	0	59	64	14	63	47	7	58	63	17	57	37	4	2	0	-28	0	0	-27	-1	0	6	4	7	14
150.282	0	60	64	15	63	43	7	58	62	17	55	38	4	2	0	-27	0	0	-26	-2	0	6	4	5	13
150.405	0	59	64	13	62	42	7	58	62	15	55	38	4	2	0	-27	-1	0	-26	-2	0	5	4	5	14
150.528	0	58	63	13	63	45	7	59	63	16	56	38	4	2	0	-27	0	0	-26	-2	0	5	4	6	13
150.651	0	58	64	13	63	46	6	58	63	15	56	37	4	2	0	-26	-1	0	-26	-1	0	6	4	7	14
150.774	0	59	64	14	63	44	7	57	62	16	55	38	4	2	0	-27	0	0	-26	-1	0	5	4	5	13
150.897	0	59	63	13	63	44	6	58	62	16	55	38	4	1	0	-27	0	0	-26	-2	0	6	4	5	13
151.02	0	59	63	13	63	44	6	58	62	15	56	37	4	2	0	-26	-1	0	-26	-1	0	6	4	5	13
151.142	0	60	63	13	63	46	7	59	64	15	56	37	4	2	0	-27	0	0	-27	-2	0	5	5	7	14
151.265	0	60	64	14	63	45	7	59	63	16	57	39	4	2	0	-28	-1	0	-26	-1	0	5	3	5	14
151.388	0	59	63	13	63	43	7	57	61	16	56	38	4	1	0	-27	0	0	-25	-3	0	5	4	5	13
151.511	0	60	64	13	63	43	7	58	62	16	56	41	4	1	0	-27	0	0	-26	-1	-1	5	5	5	13
151.634	0	60	63	13	63	45	7	58	63	16	56	38	5	3	0	-28	0	0	-26	-2	0	5	4	6	13
151.757	0	59	64	13	64	47	7	59	64	16	58	39	4	2	0	-28	-1	0	-27	-1	0	6	4	6	13
151.88	0	59	63	12	63	42	7	58	61	16	56	38	4	2	0	-27	-1	0	-26	-2	-1	6	4	5	13
152.003	0	59	64	13	63	45	7	58	62	17	56	37	4	2	0	-28	-1	0	-27	-2	0	6	4	6	13
152.125	0	60	64	13	64	45	7	58	63	16	56	39	4	2	0	-28	0	0	-26	-1	0	6	5	6	14
152.248	0	59	65	15	64	48	7	58	64	16	57	40	4	2	0	-29	0	0	-27	-2	-1	6	3	7	14
152.371	0	59	64	13	63	42	7	58	62	17	56	39	4	2	0	-28	-1	0	-27	-2	-1	6	4	4	13
152.494	0	59	64	14	63	45	6	58	62	17	57	38	4	1	0	-28	0	0	-27	-1	0	6	5	6	13
152.617	0	59	64	15	63	46	8	59	63	17	56	38	4	2	0	-28	-1	0	-27	-2	0	6	4	6	13
152.74	0	59	65	16	64	48	8	58	64	17	57	38	4	2	0	-29	0	0	-27	-1	0	6	4	7	14
152.863	0	58	65	14	64	43	8	57	63	18	56	40	5	1	0	-29	0	0	-27	-2	0	7	4	4	14
152.986	0	58	64	14	63	43	7	58	64	16	56	39	4	2	0	-28	0	0	-27	-2	0	6	3	5	13
153.108	0	60	64	13	64	46	8	58	64	16	57	38	4	2	0	-29	0	0	-27	-2	0	6	3	7	13
153.231	0	60	66	15	64	47	7	59	64	17	57	39	4	2	0	-29	0	0	-28	-2	0	6	4	7	13
153.354	0	59	65	14	63	44	8	58	65	17	56	40	5	2	0	-29	-1	0	-27	-1	-1	6	4	5	14
153.477	0	59	64	13	63	44	8	58	64	18	57	39	4	2	0	-28	-1	0	-27	-2	0	6	5	6	12
153.6	0	59	64	14	63	44	7	58	64	17	56	39	3	2	0	-28	-1	0	-27	-2	0	6	5	5	13
153.723	0	59	65	15	64	46	7	58	64	18	57	38	4	1	0	-29	0	0	-26	-2	0	6	3	7	13
153.846	0	59	64	15	64	45	8	58	65	18	56	40	4	2	0	-30	0	-1	-27	-2	0	6	4	6	13
153.969	0	59	64	13	63	42	7	58	63	17	55	39	4	2	0	-28	0	0	-27	-2	0	7	4	5	13
154.092	0	59	64	14	63	44	6	58	64	17	56	38	4	2	0	-29	0	0	-26	-1	0	6	4	6	13
154.214	0	59	65	14	63	46	9	59	63	17	56	38	3	2	0	-30	0	0	-27	-2	0	7	4	6	13
154.337	0	58	65	15	64	46	7	59	64	17	57	38	4	2	0	-29	0	0	-27	-2	0	6	4	6	13
154.46	0	59	64	14	62	42	8	58	62	18	55	40	5	1	0	-28	0	0	-27	-2	-1	7	5	5	13
154.583	0	59	64	14	63	43	7	58	63	17	56	39	4	1	0	-28	-1	0	-27	-2	0	6	5	5	13
154.706	0	59	64	14	63	45	8	58	63	17	56	39	4	2	0	-28	-1	-1	-27	-1	0	6	4	6	14
154.829	0	59	65	15	63	45	7	58	64	17	57	39	4	2	0	-29	-1	-1	-28	-1	0	6	5	5	13
154.952	0	58	63	14	62	41	7	57	61	18	55	40	4	1	0	-28	0	-1	-26	-1	0	6	4	4	13
155.075	0	58	64	13	62	41	7	57	62	17	55	39	4	1	0	-27	0	0	-26	-2	0	6	4	5	13
155.197	0	58	63	14	63	44	7	57	63	17	55	37	4	1	0	-28	-1	0	-26	-1	-1	6	5	6	13
155.32	0	59	64	14	63	45	7	58	63	17	55	38	4	2	0	-28	0	0	-26	-2	0	6	4	6	13
155.443	0	57	63	14	62	41	8	58	62	17	55	39	4	2	0	-29	-1	-1	-25	-2	0	6	4	4	13
155.566	0	58	63	13	61	41	7	57	61	16	54	39	4	2	0	-28	-1	0	-26	-2	0	6	4	4	13
155.689	0	59	64	13	62	41	7	57	61	17	55	38	4	2	0	-28	-1	-1	-26	-1	0	5	5	5	13
155.812	0	59	64	14	63	44	6	57	63	17	55	37	3	2	0	-28	0	0	-25	-2	0	6	4	6	13
155.935	0	59	63	14	62	42	7	58	62	16	55	37	4	2	0	-28	0	0	-26	-1	0	7	5	6	13
156.058	0	58	63	13	62	42	7	57	61	17	55	36	4	2	0	-28	0	0	-26	0	0	6	4	5	12
156.18	0	58	62	13	62	41	7	57	62	17	54	37	4	2	0	-29	0	0	-25	-1	0	5	4	6	13
156.303	0	59	63	14	63	44	7	57	62	16	56	36	4	2	0	-27	-1	0	-25	-1	0	5	4	7	13
156.426	0	59	63	14	63	44	7	58	62	15	55	37	3	1	0	-27	0	0	-25	-2	0	5	4	6	12
156.549	0	58	63	13	61	41	7	57	61	16	54	38	4	2	0	-25	0	0	-24	-2	0	5	4	5	12
156.672	0	58	63	13	62	43	6	58	61	15	55	37	4	2	0	-26	0	0	-24	-2	0	6	4	5	13
156.795	0	59	62	14	62	43	6	57	62	16	55	36	4	1	0	-27	-1	0	-25	-1	-1	5	4	6	13
156.918	0	58	63	14	62	42	6	57	62	16	55	38	4	1	0	-27	0	0	-23	-2	0	6	3	5	12
157.041	0	57	62	12	61	40	6	57	61	16	54	37	3	2	0	-26	0	-1	-25	-1	0	5	4	4	12
157.164	0	58	62	14	61	41	7	57	60	16	54	37	4	2	0	-26	0	0	-24	-2	0	5	5	5	13
157.286	0	58	63	13	62	42	6	57	61	15	54	36	4	1	0	-26	0	0	-24	-2	0	5	4	7	13
157.409	0	58	63	14	62	43	6	58	61	16	55	36	4	2	0	-27	-1	-1	-24	-2	0	6	4	6	12
157.532	0	57	61	13	61	39	6	57	60	16	54	37	4	2	0	-25	-1	0	-23	-2	0	6	5	4	12
157.655	0	58	62	13	61	43	7	57	60	15	54	35	3	2	0	-26	0	0	-23	-1	0	5	4	6	12
157.778	0	57	62	13	61	43	7	56	61	16	54	36	4	2	0	-26	-1	0	-24	-1	0	5	5	7	12
157.901	0	58	63	14	62	43	6	56	62	16	55	36	3	1	0	-26	0	0	-23	-1	0	5	4	6	12
158.024	0	58	61	13	61	39	7	56	60	16	53	37	4	1	0	-25	-2	0	-22	-2	0	5	4	3	12
158.147	0	58	61	13	61	40	7	56	60	15	54	35	3	2	0	-24	0	0	-22	-2	0	6	4	5	12
158.269	0	57	62	13	61	41	6	56	60	15	54	35	3	2	0	-25	0	0	-23	-1	0	6	3	5	12
158.392	0	58	62	14	62	42	6	56	60	16	54	35	4	2	0	-26	0	0	-24	-1	-1	5	4	6	12
158.515	0	57	61	14	60	38	6	55	59	15	53	37	4	2	0	-25	-1	-1	-22	-2	0	6	3	4	11
158.638	0	58	62	12	59	39	5	55	59	15	53	36	4	1	0	-26	0	0	-23	-2	0	5	5	5	11
158.761	0	56	61	13	61	40	6	56	59	16	52	34	3	1	0	-25	0	0	-22	-2	0	5	4	6	12
158.884	0	57	62	14	61	43	6	57	60	15	53	34	3	2	0	-26	0	0	-23	-2	0	6	4	6	12
159.007	0	57	61	14	59	38	6	56	59	15	53	36	3	1	0	-24	0	-1	-22	-2	0	5	4	4	11
159.13	0	57	61	13	60	39	6	55	60	15	53	35	4	1	0	-25	0	0	-22	-1	0	5	5	5	12
159.252	0	56	61	13	60	40	5	55	60	15	53	33	3	2	0	-24	-1	0	-22	-1	0	5	4	5	12
159.375	0	57	62	14	61	41	6	56	60	15	54	34	4	1	0	-25	-1	0	-22	-1	0	5	3	5	12
159.498	0	57	62	13	60	38	6	55	60	16	54	36	3	1	0	-26	-1	0	-22	-2	0	5	5	4	12
159.621	0	58	61	13	60	37	6	55	59	15	53	35	3	2	0	-25	-1	0	-22	-1	0	5	5	5	12
159.744	0	57	61	14	60	39	5	55	60	15	53	34	3	2	0	-25	0	0	-22	-2	0	6	4	5	12
159.867	0	57	62	13	60	41	6	57	61	15	53	33	3	2	0	-25	-1	0	-22	-2	0	4	5	7	12
159.99	0	57	62	12	60	39	6	55	60	16	53	35	4	1	0	-26	-1	0	-22	-1	0	5	4	5	11
160.113	0	57	61	14	59	40	6	56	59	15	52	34	3	2	0	-25	-1	0	-22	-2	0	6	5	6	12
160.236	0	57	62	14	59	40	6	56	59	15	52	34	3	2	0	-26	0	0	-21	-1	0	5	5	5	12
160.358	0	57	63	14	61	41	6	56	60	15	53	34	3	1	0	-26	-1	0	-22	-2	0	5	4	7	11
160.481	0	57	62	14	60	39	6	56	60	15	53	36	2	1	0	-26	0	-1	-22	-2	0	5	4	5	12
160.604	0	57	62	14	59	39	6	55	59	15	52	35	3	2	0	-24	-1	0	-22	-2	0	5	5	5	11
160.727	0	56	62	14	60	39	6	55	59	15	52	34	2	1	0	-25	0	0	-21	-1	0	5	4	6	12
160.85	0	57	62	13	61	42	6	56	60	15	52	33	2	2	0	-25	-1	-1	-21	-1	0	6	4	7	12
160.973	0	58	62	14	61	40	6	56	60	15	53	34	4	2	0	-25	-1	0	-22	-2	0	5	4	6	12
161.096	0	58	61	13	59	38	6	55	59	15	52	34	3	2	0	-25	0	0	-21	-1	0	4	4	5	11
161.219	0	57	61	13	59	40	6	55	59	16	52	33	3	2	0	-24	0	0	-20	-1	0	6	4	6	11
161.341	0	57	61	13	60	41	6	55	60	15	52	33	3	1	0	-25	0	0	-21	-1	0	5	4	7	11
161.464	0	57	61	14	61	41	6	55	60	15	53	34	3	2	0	-25	0	0	-22	-1	-1	5	5	6	11
161.587	0	57	61	13	59	39	7	55	59	15	53	34	2	2	0	-24	-1	0	-21	-1	0	5	4	6	11
161.71	0	58	60	14	60	41	6	57	60	15	53	34	3	1	0	-23	-1	0	-20	-1	0	4	5	5	11
161.833	0	57	61	12	60	42	6	55	59	15	54	33	4	1	0	-24	-1	0	-21	-2	0	4	5	6	11
161.956	0	58	62	13	62	42	6	57	60	15	53	34	3	0	0	-24	-1	0	-22	-1	0	5	4	6	12
162.079	0	58	61	11	60	39	6	57	58	15	52	34	4	2	0	-23	-1	0	-21	-2	0	5	5	6	10
162.202	0	57	61	13	61	41	5	56	59	15	53	34	2	2	0	-23	0	-1	-20	-1	0	5	4	7	11
162.324	0	58	61	12	61	40	6	57	60	14	53	35	2	1	0	-25	0	0	-20	-2	0	5	5	5	12
162.447	0	58	63	13	61	43	6	57	59	14	54	34	3	1	0	-24	0	-1	-20	-1	0	5	4	6	12
162.57	0	58	62	13	60	39	6	56	60	15	53	35	3	2	0	-24	-1	0	-21	-2	0	4	4	5	11
162.693	0	58	62	12	61	42	6	55	60	15	54	34	4	2	0	-24	0	0	-20	-1	0	5	4	6	12
162.816	0	58	61	13	61	42	6	56	60	15	53	34	4	1	0	-24	0	0	-21	-2	0	4	3	6	12
162.939	0	57	62	13	62	44	6	57	61	14	55	35	4	1	0	-25	0	-1	-21	-1	0	5	5	7	12
163.062	0	57	61	13	60	39	6	56	59	15	53	36	3	1	0	-25	-1	0	-21	-1	0	5	4	5	11
163.185	0	58	61	13	60	40	6	56	60	15	52	35	3	1	0	-24	0	0	-22	-1	-1	5	4	5	11
163.308	0	57	62	13	61	41	6	56	60	14	54	35	3	1	1	-24	0	0	-20	-1	0	4	4	6	11
163.43	0	58	62	12	63	45	5	56	60	14	55	36	2	2	0	-25	0	0	-21	-2	0	5	4	7	12
163.553	0	58	63	13	61	42	6	57	60	15	55	36	3	1	1	-25	0	0	-21	-2	0	5	4	5	11
163.676	0	58	62	12	62	41	6	57	60	14	55	35	3	2	0	-24	-1	0	-21	-2	0	4	4	5	11
163.799	0	59	61	12	62	42	5	57	61	15	54	36	3	2	0	-24	0	0	-21	-1	0	5	5	6	12
163.922	0	59	63	12	64	45	6	58	61	14	56	35	4	2	0	-26	0	0	-21	-2	0	5	5	7	11
164.045	0	59	62	14	62	42	5	58	61	13	55	37	3	1	0	-25	0	0	-21	-1	0	4	4	5	12
164.168	0	59	62	11	62	43	5	57	60	14	55	36	3	2	0	-24	-1	0	-21	-2	0	6	4	6	12
164.291	0	59	64	11	62	44	6	57	61	14	56	36	3	1	0	-25	-1	0	-21	-2	-1	5	4	6	12
164.413	0	59	63	12	63	45	6	58	62	14	56	36	3	2	0	-25	-1	0	-22	-2	0	5	4	7	12
164.536	0	59	63	12	62	43	6	58	63	14	55	37	3	2	0	-25	-1	0	-22	-2	0	5	5	6	12
164.659	0	58	62	12	62	41	5	57	60	14	53	36	4	1	0	-24	-1	0	-21	-2	0	5	4	5	12
164.782	0	59	63	12	62	42	6	57	62	14	55	36	3	2	0	-25	-1	0	-22	-2	0	4	4	6	12
164.905	0	59	63	12	63	44	7	58	62	15	55	37	3	2	0	-25	-1	0	-23	-2	0	4	4	6	12
165.028	0	59	63	13	62	42	7	58	62	14	54	38	3	1	0	-25	0	0	-22	-1	0	4	4	5	12
165.151	0	59	63	12	61	40	5	57	61	15	54	37	3	1	0	-24	-1	0	-22	-2	0	5	4	5	11
165.274	0	59	63	12	62	41	7	57	61	14	54	36	3	2	0	-24	-1	0	-23	-1	-1	5	4	6	12
165.396	0	60	63	13	62	43	6	58	63	15	55	36	4	2	0	-25	0	0	-22	-2	0	4	4	5	12
165.519	0	60	64	12	62	42	6	60	62	14	55	37	3	2	0	-25	0	0	-22	-1	-1	5	3	6	13
165.642	0	59	63	12	62	40	6	58	61	14	54	37	3	1	0	-24	-1	0	-22	-2	0	5	4	4	11
165.765	0	60	63	12	61	40	6	58	62	14	55	36	3	2	0	-25	0	0	-22	-1	0	5	4	5	12
165.888	0	60	63	13	62	43	7	58	61	14	54	36	3	2	0	-25	0	0	-22	-2	0	5	5	6	12
166.011	0	59	63	13	61	42	6	59	61	15	55	36	4	2	0	-25	-1	0	-23	-2	0	5	3	5	11
166.134	0	59	63	13	60	38	6	58	60	14	53	37	2	2	0	-23	0	-1	-22	-2	0	5	5	5	11
166.257	0	60	62	11	60	40	4	58	60	14	53	37	3	2	0	-25	-1	0	-22	-1	0	5	5	4	12
166.38	0	59	62	12	61	43	6	59	61	14	54	36	3	1	0	-24	0	0	-23	-1	0	4	4	7	12
166.502	0	59	63	13	61	42	6	58	62	14	53	36	3	2	0	-24	0	0	-23	-1	0	5	5	5	11
166.625	0	59	61	12	61	38	5	58	60	14	52	37	2	1	0	-24	0	-1	-23	-2	0	4	5	5	12
166.748	0	58	62	11	60	39	6	58	60	14	53	35	3	2	0	-24	0	0	-22	-1	0	3	4	4	12
166.871	0	59	62	12	60	40	6	58	60	14	53	36	4	1	1	-24	0	0	-22	-1	0	4	4	5	12
166.994	0	59	63	13	62	42	6	58	60	14	53	35	3	1	0	-25	-1	0	-22	-1	0	5	4	6	12
167.117	0	58	62	12	60	38	6	57	60	14	52	36	3	1	0	-23	-1	0	-22	-2	0	4	4	4	11
167.24	0	59	61	12	60	39	6	57	60	13	53	35	3	1	0	-23	-1	0	-21	-2	0	5	4	5	12
167.363	0	59	62	12	60	40	6	57	61	15	53	36	3	2	0	-24	0	0	-23	-2	0	5	5	5	12
167.485	0	59	62	12	61	42	6	58	61	13	54	34	3	1	0	-24	0	0	-23	-2	0	5	5	7	13
167.608	0	59	62	13	61	39	6	58	61	15	52	35	4	1	0	-24	0	0	-22	-2	0	5	4	5	12
167.731	0	58	62	12	61	39	5	58	60	14	53	36	3	2	0	-24	0	0	-22	-2	0	5	4	5	12
167.854	0	59	62	12	60	40	6	58	61	14	53	35	3	1	0	-25	0	0	-22	-2	0	5	4	6	12
167.977	0	59	63	12	61	42	6	58	62	14	54	33	3	2	0	-25	0	0	-23	-1	-1	4	4	6	13
168.1	0	59	63	12	61	40	6	58	62	14	53	36	3	2	0	-25	0	-1	-23	-2	0	5	5	5	12
168.223	0	58	62	12	61	38	6	58	62	14	52	34	3	1	0	-24	0	0	-23	-1	0	5	5	5	12
168.346	0	59	63	12	61	41	5	58	61	14	53	35	3	3	0	-25	-1	0	-23	-2	0	5	4	7	12
168.468	0	59	63	12	60	42	7	57	62	15	54	34	3	2	0	-25	0	0	-23	-2	0	5	5	6	13
168.591	0	58	64	13	60	40	6	57	62	14	52	35	3	2	0	-25	-1	0	-23	-1	0	4	4	5	12
168.714	0	59	62	12	59	38	6	57	61	14	53	36	4	1	0	-25	0	0	-24	-2	0	5	5	4	12
168.837	0	58	63	12	60	40	6	57	62	14	52	33	3	1	0	-25	-1	0	-23	-2	0	5	4	6	12
168.96	0	58	63	12	61	42	6	58	62	14	53	33	2	2	0	-25	-1	0	-24	-2	0	4	4	7	12
169.083	0	59	63	14	61	41	6	57	62	15	53	34	3	1	0	-26	-1	-1	-23	-2	0	4	4	6	12
169.206	0	58	62	12	60	39	6	56	62	14	53	34	3	2	0	-24	0	0	-23	-1	0	4	4	6	12
169.329	0	59	62	12	60	41	5	56	61	15	52	33	3	2	0	-25	0	-1	-24	-1	0	6	4	7	12
169.452	0	59	63	13	60	41	6	57	61	16	54	34	3	3	0	-25	-1	0	-24	-1	0	5	4	7	12
169.574	0	59	62	13	60	43	6	57	62	15	53	35	3	2	0	-26	0	0	-24	-1	0	5	5	6	12
169.697	0	58	62	12	59	39	7	57	60	15	53	35	4	1	0	-25	-1	-1	-23	-1	-1	5	4	5	12
169.82	11	58	62	12	60	41	6	57	61	14	53	33	3	2	0	-25	-1	0	-23	-2	0	5	4	6	12
169.943	0	57	63	13	60	42	7	57	62	15	53	33	3	1	0	-25	-1	0	-23	-2	-1	5	4	7	13
170.066	0	58	63	14	61	43	6	56	61	14	54	34	4	2	0	-26	-1	-1	-24	-2	0	6	5	7	12
170.189	0	57	62	13	60	39	6	56	60	15	52	36	3	1	0	-25	-1	0	-24	-1	0	5	4	5	12
170.312	0	58	62	13	60	42	7	57	61	15	53	34	3	2	0	-25	-1	0	-23	-2	-1	5	4	6	12
170.435	0	58	62	13	61	42	6	57	61	15	54	34	3	2	0	-25	-1	0	-24	-1	0	5	4	6	12
170.557	0	58	63	13	61	43	6	57	62	15	53	34	3	1	0	-25	0	0	-23	-2	0	4	5	6	12
170.68	0	58	62	14	61	39	6	56	61	16	54	36	3	1	0	-26	0	0	-23	-1	0	6	4	5	12
170.803	0	58	62	13	61	40	6	57	61	15	53	35	3	2	0	-25	-1	0	-23	-2	0	5	4	6	12
170.926	0	58	63	13	62	42	6	57	61	16	53	35	4	2	0	-25	-1	0	-23	-2	0	5	4	6	13
171.049	0	58	63	15	61	44	6	56	62	15	54	35	3	1	0	-27	0	-1	-23	-2	0	5	4	7	13
171.172	0	58	63	13	60	39	5	56	62	14	53	37	4	1	0	-25	0	0	-23	-2	-1	5	4	5	12
171.295	0	58	62	13	59	40	6	57	61	16	54	35	3	2	0	-26	0	0	-24	-2	0	5	4	6	12
171.418	0	58	62	12	61	41	6	56	62	14	53	35	4	2	0	-26	-1	-1	-23	-1	0	5	5	6	12
171.54	0	58	62	14	61	42	6	57	61	16	54	34	4	2	0	-27	-1	-1	-25	-1	0	5	5	6	11
171.663	0	58	62	14	59	39	5	57	60	14	52	36	4	2	0	-28	0	0	-24	-2	0	5	4	4	11
171.786	0	58	61	13	59	39	6	56	60	15	52	35	3	2	0	-26	0	0	-24	-2	0	5	3	4	12
171.909	0	58	62	12	59	39	6	57	60	15	52	34	2	1	0	-27	0	0	-24	-2	0	6	4	6	11
172.032	0	58	63	14	61	42	6	57	61	14	53	33	4	1	0	-28	0	-1	-24	-2	0	5	5	7	12
172.155	0	57	62	13	59	40	6	56	60	16	52	36	3	1	0	-27	0	-1	-23	-2	0	5	5	4	12
172.278	0	56	61	12	60	40	7	56	59	15	52	35	3	1	0	-26	0	0	-24	-2	0	5	4	6	12
172.401	0	56	62	13	61	42	6	55	60	15	54	34	3	2	0	-27	0	0	-23	-1	0	6	3	6	13
172.524	0	56	63	14	62	45	6	56	62	16	54	34	3	2	0	-28	-1	-1	-24	-1	0	6	4	8	13
172.646	0	56	62	14	61	42	7	56	61	15	54	36	4	1	0	-27	0	0	-23	-1	0	6	4	6	13
172.769	0	56	62	13	61	41	6	56	60	16	53	34	3	1	0	-28	0	0	-24	-2	0	7	4	5	12
172.892	0	57	63	13	60	42	6	57	61	15	54	35	3	2	0	-28	-1	0	-24	-1	0	5	4	6	12
173.015	0	57	63	15	62	45	7	57	63	15	54	34	4	2	0	-30	-1	0	-24	-1	0	4	4	7	13
173.138	0	57	63	15	61	43	7	56	63	16	55	35	3	1	0	-29	0	0	-25	-1	0	6	4	6	12
173.261	0	57	63	13	60	41	6	56	62	16	53	36	3	2	0	-29	-1	0	-25	-2	0	6	4	5	13
173.384	0	57	64	14	61	43	6	57	63	16	54	36	3	2	0	-29	0	0	-25	-2	-1	6	4	6	12
173.507	0	58	64	15	62	45	7	57	63	16	55	36	4	2	0	-30	-1	0	-26	-2	0	5	4	6	12
173.629	0	58	64	15	62	43	6	57	64	17	55	37	4	2	0	-30	0	0	-26	-1	-1	6	4	6	12
173.752	0	58	65	15	61	41	6	57	64	17	54	36	4	2	0	-29	-1	0	-26	-1	0	6	4	5	13
173.875	0	59	65	14	63	45	6	58	64	18	56	36	3	1	0	-31	0	-1	-26	-1	0	6	4	7	13
173.998	0	59	66	15	63	48	7	58	65	18	57	37	3	2	0	-31	0	0	-26	-1	-1	7	4	7	14
174.121	0	59	65	17	63	46	7	58	66	17	55	39	4	1	0	-30	0	0	-26	-1	0	6	4	6	13
174.244	0	59	65	13	62	43	7	58	64	17	55	38	4	2	0	-30	0	-1	-27	-2	0	7	4	5	12
174.367	0	59	66	14	64	45	7	58	65	17	55	38	4	1	0	-30	0	0	-26	-2	0	6	4	6	13
174.49	0	59	66	14	63	47	7	59	67	18	57	38	4	2	0	-30	0	-1	-27	-1	0	7	4	7	13
174.612	0	59	65	16	63	44	7	58	66	17	55	40	4	1	0	-31	0	0	-27	-1	0	5	4	5	13
174.735	0	59	65	15	63	44	7	58	65	17	56	38	5	2	0	-31	0	0	-27	-2	0	6	5	5	13
174.858	0	59	66	14	63	46	8	59	65	18	56	39	4	2	0	-31	0	0	-27	-3	0	7	4	7	13
174.981	0	59	67	15	63	48	8	59	66	19	57	39	4	2	0	-31	0	-1	-28	-1	0	7	4	6	14
175.104	0	59	66	15	63	43	7	58	66	19	55	39	5	1	0	-31	0	0	-27	-2	0	7	4	5	13
175.227	0	59	65	14	63	44	7	58	64	17	55	38	4	2	0	-30	0	0	-27	-1	-1	7	4	5	14
175.35	0	59	66	14	63	44	7	59	65	18	56	38	4	2	1	-31	-1	0	-28	-1	0	7	5	6	14
175.473	0	59	65	15	63	42	7	59	65	17	54	39	4	2	0	-31	-1	0	-28	-1	0	8	4	4	14
175.596	0	59	63	14	60	39	7	58	62	18	53	37	4	2	0	-31	-1	-1	-27	-1	0	7	5	5	12
175.718	0	58	63	14	60	39	6	58	63	18	53	36	4	2	0	-31	0	0	-27	-2	0	7	4	5	13
175.841	0	59	64	14	61	41	7	58	64	17	54	37	3	2	0	-31	0	0	-28	-1	0	7	4	5	13
175.964	0	59	65	15	61	43	7	58	65	18	54	36	4	1	0	-32	0	-1	-28	-2	0	7	4	6	13
176.087	0	58	63	14	60	38	6	57	62	17	53	36	4	1	0	-30	0	0	-28	-1	0	6	4	4	13
176.21	0	59	63	13	60	41	6	57	63	18	53	36	3	2	0	-29	0	0	-26	-2	0	7	4	5	12
176.333	0	59	64	13	60	42	6	57	62	18	53	35	3	2	0	-31	0	0	-28	-1	0	7	4	6	13
176.456	0	58	63	14	60	42	7	57	62	17	54	36	5	1	0	-30	0	0	-26	-1	0	6	4	5	13
176.579	0	57	62	13	59	38	7	57	62	16	52	36	3	2	0	-30	-1	-1	-26	-1	0	5	5	4	13
176.701	0	57	62	12	60	39	6	57	61	16	52	35	4	1	0	-28	-1	0	-27	-1	0	5	4	5	12
176.824	0	57	62	13	60	42	6	57	62	17	53	33	3	1	0	-30	-1	0	-26	-2	-1	6	5	7	13
176.947	0	57	63	14	60	40	6	57	61	17	53	34	3	1	0	-29	0	0	-27	-2	0	6	5	5	13
177.07	0	58	61	12	59	37	7	57	60	17	50	35	3	1	0	-27	0	-1	-26	-1	0	6	5	4	12
177.193	0	58	62	12	60	38	6	57	62	17	52	34	3	1	0	-28	0	0	-26	-1	0	6	3	5	12
177.316	0	58	62	13	59	40	6	56	62	16	53	33	4	2	1	-29	0	0	-25	-1	0	6	3	6	12
177.439	0	57	62	14	60	39	6	58	61	17	53	35	3	1	0	-28	-1	-1	-26	-2	0	6	4	5	12
177.562	0	57	60	12	59	36	5	56	60	16	52	34	3	1	0	-27	0	-1	-26	-1	0	7	4	4	12
177.684	0	57	61	13	60	38	5	57	60	16	53	34	3	1	0	-27	0	0	-25	-1	0	7	4	5	12
177.807	0	57	61	13	60	40	6	57	60	16	53	32	3	1	0	-29	0	0	-25	-1	0	6	4	6	12
177.93	0	57	62	13	60	39	6	57	61	16	53	34	4	2	0	-28	-1	0	-25	-1	0	6	4	5	12
178.053	0	57	61	14	58	37	6	56	60	15	51	33	3	2	0	-27	-1	0	-25	-2	0	5	5	5	12
178.176	0	56	62	12	59	40	6	56	60	17	52	33	4	1	0	-27	-1	1	-25	-1	0	6	4	6	12
178.299	0	58	62	13	59	40	6	57	61	16	53	32	3	0	0	-27	0	-1	-25	-2	0	6	5	6	12
178.422	0	57	62	13	61	41	6	58	62	15	53	33	3	2	0	-27	-1	-1	-24	-2	0	7	4	6	13
178.545	0	57	61	13	59	37	6	56	60	16	52	34	3	2	0	-26	-1	0	-24	-1	0	6	4	5	12
178.668	0	57	62	13	59	40	6	56	60	16	52	32	3	2	0	-27	0	0	-24	-1	0	5	5	6	12
178.79	0	58	62	13	60	39	6	57	61	15	53	33	3	1	0	-27	-1	0	-25	-2	0	6	5	6	12
178.913	0	58	63	13	61	42	6	57	62	15	54	34	3	2	0	-27	0	-1	-25	-1	0	6	4	7	12
179.036	0	58	63	13	59	38	6	57	61	15	52	34	3	1	0	-27	-1	0	-24	-1	0	7	4	5	12
179.159	0	57	62	12	59	39	6	57	60	16	53	33	3	2	0	-27	-1	0	-23	-2	0	6	5	6	13
179.282	0	57	64	13	60	42	6	56	60	16	53	32	3	1	0	-28	0	-1	-24	-2	0	6	4	8	13
179.405	0	58	64	13	61	43	7	57	63	16	54	33	3	1	0	-27	0	0	-24	-1	-1	6	5	7	13
179.528	0	57	62	15	60	39	6	56	61	16	54	35	3	1	0	-27	-1	0	-25	-2	0	6	3	5	12
179.651	0	57	62	12	59	40	7	57	61	17	53	34	3	2	0	-27	0	0	-25	-1	0	7	4	6	12
179.773	0	58	63	14	61	40	7	56	61	16	53	34	4	2	0	-29	-1	0	-25	-1	0	6	4	5	12
179.896	0	58	65	15	61	41	6	57	63	16	54	33	4	2	0	-30	0	0	-25	-2	-1	6	4	7	13
180.019	0	59	64	16	61	40	6	57	63	18	53	34	4	1	0	-30	-1	0	-24	-1	0	6	4	5	14
180.142	0	58	63	14	60	38	7	57	61	17	52	33	4	2	0	-28	0	0	-25	-1	-1	6	4	5	13
180.265	0	57	64	14	60	40	6	58	62	18	53	33	3	2	0	-28	0	0	-24	-2	0	7	5	6	13
180.388	0	59	64	15	61	42	7	57	62	17	54	32	3	2	-1	-28	0	0	-24	-2	0	6	4	6	14
180.511	0	58	65	16	61	41	6	57	63	19	53	33	3	3	0	-30	0	-1	-25	-1	0	7	4	7	13
180.634	0	57	64	15	60	38	6	57	61	18	53	33	3	1	0	-28	0	0	-25	-2	0	6	4	6	12
180.756	0	58	64	15	60	39	7	56	61	18	52	33	4	2	0	-29	0	0	-25	-1	0	7	4	6	13
180.879	0	57	63	15	61	40	6	58	62	18	53	32	4	2	0	-29	0	0	-24	-2	0	7	4	7	12
181.002	0	58	64	17	61	41	6	57	63	16	53	34	3	1	0	-31	0	0	-25	-1	0	5	5	6	13
181.125	0	58	62	15	60	37	7	56	61	17	52	34	3	1	0	-29	0	0	-24	-1	0	6	4	5	13
181.248	0	58	63	15	60	39	6	56	61	18	53	32	3	2	0	-29	0	0	-24	-2	0	6	4	6	13
181.371	0	57	64	15	61	41	6	57	61	18	53	32	3	2	0	-29	0	0	-24	-2	0	7	4	6	13
181.494	0	58	64	15	60	43	6	57	63	17	53	32	4	1	0	-30	0	-1	-24	-2	0	6	5	7	13
181.617	0	58	63	16	60	37	7	58	60	18	52	33	3	2	0	-29	-1	0	-24	-2	0	7	4	5	11
181.74	0	58	62	14	59	41	6	57	60	16	53	32	2	1	0	-26	0	0	-24	-2	0	5	5	7	12
181.862	0	58	63	13	61	42	7	57	61	15	53	32	4	1	0	-25	-1	-1	-22	-2	0	5	4	7	12
181.985	0	59	64	13	62	44	6	58	63	15	55	35	3	1	0	-26	0	-1	-24	-1	0	6	3	7	12
182.108	0	59	64	13	62	43	6	58	62	15	55	35	3	2	0	-26	-1	0	-24	-1	0	4	3	6	12
182.231	0	58	64	12	61	44	6	58	62	14	54	34	3	2	0	-26	0	0	-23	-1	0	4	5	6	13
182.354	0	60	63	12	63	45	6	58	62	15	56	35	4	2	0	-26	-1	0	-24	-2	0	5	4	7	12
182.477	0	59	65	12	63	46	7	58	63	15	56	36	3	1	0	-28	0	0	-25	-1	0	4	4	7	12
182.6	0	60	65	14	63	44	6	59	64	15	56	37	3	1	0	-27	0	-1	-25	-2	0	6	4	5	12
182.723	0	58	63	12	61	42	6	59	62	15	54	36	3	2	0	-26	0	0	-25	-2	0	5	4	6	12
182.845	0	59	64	13	62	42	6	59	63	15	55	37	4	1	0	-26	0	0	-25	-2	0	5	4	5	13
182.968	0	60	63	13	62	45	7	59	64	15	55	36	3	1	0	-27	-1	0	-25	-2	0	5	4	6	13
183.091	0	59	64	12	62	44	7	59	63	15	55	38	4	2	0	-27	-1	0	-25	-1	0	5	4	6	12
183.214	0	59	63	12	61	41	6	59	61	15	54	37	3	1	0	-26	0	0	-25	-2	0	5	4	5	13
183.337	0	59	64	12	62	44	6	59	62	14	55	35	3	2	0	-27	0	0	-26	-1	0	5	4	6	13
183.46	0	60	64	12	62	45	7	59	63	15	55	36	3	2	0	-27	0	0	-26	-2	0	5	4	7	13
183.583	0	59	64	12	63	43	5	59	62	15	55	37	4	2	0	-27	0	0	-27	-2	0	5	4	6	13
183.706	0	59	63	12	61	41	6	58	61	14	53	37	4	2	0	-26	-1	0	-25	-2	0	3	4	5	12
183.828	0	59	63	13	61	43	6	58	61	15	55	35	3	2	0	-27	-1	0	-25	-1	0	5	4	6	12
183.951	0	60	63	12	62	42	6	58	62	15	55	36	3	2	0	-27	0	0	-26	-1	0	5	4	6	14
184.074	0	59	62	12	62	43	7	58	63	15	55	36	3	1	0	-26	-1	0	-26	-2	0	4	5	6	13
184.197	0	59	62	12	60	39	6	57	61	14	54	36	4	2	0	-25	0	0	-25	-2	0	4	4	5	12
184.32	0	59	62	12	61	40	5	58	60	14	54	35	3	2	0	-25	-1	0	-26	-2	0	4	4	6	12
184.443	0	59	62	12	61	40	6	58	60	14	54	36	4	1	0	-26	-1	0	-24	-2	0	4	4	5	13
184.566	0	59	62	12	61	41	7	58	60	14	54	35	3	2	0	-26	0	0	-25	-2	0	5	5	6	13
184.689	0	59	61	12	61	39	6	57	59	13	54	36	3	1	0	-25	0	0	-25	-1	0	4	4	5	12
184.812	0	58	62	10	60	40	6	58	60	14	54	35	3	1	0	-25	0	0	-25	-1	0	4	4	5	13
184.934	0	57	61	12	60	40	6	57	60	14	54	36	3	2	0	-27	-1	0	-25	-2	0	5	4	5	13
185.057	0	57	62	13	61	41	6	57	61	14	53	35	3	0	0	-27	0	0	-25	-1	0	5	4	6	13
185.18	0	57	62	12	59	38	6	57	59	15	52	36	3	2	0	-25	-1	0	-25	-2	0	5	4	4	12
185.303	0	57	61	12	60	38	6	57	59	14	53	33	3	1	0	-26	0	0	-25	-2	0	5	4	5	12
185.426	0	57	61	12	60	39	7	57	59	15	53	35	3	1	0	-25	-1	0	-25	-2	-1	6	5	5	13
185.549	0	58	62	12	60	42	6	57	60	15	54	34	3	1	0	-26	0	0	-25	-2	0	5	4	6	13
185.672	0	57	61	12	60	38	7	56	59	14	52	35	3	2	0	-26	0	0	-26	-2	0	5	5	4	11
185.795	0	57	61	11	59	40	6	55	58	15	52	34	2	2	0	-24	0	0	-25	-1	0	6	4	6	12
185.917	0	56	60	12	60	40	6	55	59	14	53	33	4	2	0	-26	-1	0	-25	-2	0	5	4	7	12
186.04	0	57	62	13	60	42	6	57	60	14	53	34	3	2	0	-27	0	0	-25	-2	0	5	4	6	13
186.163	0	57	61	13	59	37	6	55	59	16	52	36	4	2	0	-26	-1	0	-24	-1	0	5	5	3	13
186.286	0	57	61	12	60	40	6	56	60	14	52	33	3	1	0	-26	0	0	-25	-1	0	6	4	6	12
186.409	0	57	61	14	59	41	6	57	59	15	52	33	3	3	0	-26	-1	0	-25	-1	0	5	3	7	13
186.532	0	58	62	13	61	42	6	56	60	16	53	33	3	1	0	-26	0	0	-25	-2	0	5	4	7	13
186.655	0	57	61	13	60	40	6	57	58	15	52	33	3	2	0	-26	0	0	-25	-2	0	5	5	6	13
186.778	0	57	62	12	58	39	6	56	59	15	52	34	3	1	0	-26	0	0	-25	-2	0	5	4	5	12
186.9	0	57	62	13	59	40	7	56	60	15	51	32	3	2	0	-26	0	0	-25	-1	0	5	4	7	12
187.023	0	58	62	13	61	42	6	55	61	16	52	33	4	1	0	-26	0	0	-25	-2	0	6	5	6	13
187.146	0	58	62	14	59	39	6	55	60	16	52	35	3	1	0	-26	0	0	-26	-1	0	5	4	4	12
187.269	0	58	61	13	59	38	6	57	59	16	51	33	2	1	0	-26	0	0	-25	-2	0	5	4	5	12
187.392	0	57	61	13	59	40	7	55	60	15	52	33	3	1	0	-26	0	0	-26	-2	0	5	4	6	13
187.515	0	58	63	13	60	42	7	56	61	16	52	33	4	1	0	-27	0	0	-25	-1	0	5	4	7	13
187.638	0	57	62	13	60	41	6	56	60	15	52	33	3	1	0	-27	0	0	-25	-1	0	5	4	6	13
187.761	0	57	61	13	59	39	6	56	59	15	52	34	4	2	0	-26	-1	0	-26	-1	0	5	4	6	12
187.884	0	57	62	13	59	41	6	56	60	15	52	34	3	2	0	-25	0	0	-25	-1	0	6	4	6	13
188.006	0	57	62	15	60	42	6	56	61	15	53	33	4	2	0	-27	0	0	-25	-2	0	5	5	7	13
188.129	0	58	63	14	60	40	7	57	61	16	52	34	3	1	0	-27	-1	0	-24	-1	0	6	4	5	14
188.252	0	58	62	14	59	40	6	56	61	15	52	34	3	2	0	-27	-1	0	-25	-1	0	6	3	6	12
188.375	0	57	63	14	59	41	7	57	61	16	53	34	3	1	0	-28	0	-1	-24	-1	0	6	4	6	13
188.498	0	58	63	15	60	41	6	56	61	16	52	33	4	2	0	-29	0	0	-25	-2	0	5	4	6	13
188.621	0	58	64	15	60	41	6	57	61	16	52	34	4	3	0	-28	0	0	-26	-1	0	5	4	6	13
188.744	0	58	63	13	60	41	7	58	61	16	53	33	3	2	0	-27	-1	0	-25	-2	0	6	4	6	13
188.867	0	58	63	14	60	42	6	57	62	16	52	33	3	2	0	-28	-1	0	-25	-1	0	6	5	6	12
188.989	0	58	65	14	60	43	7	58	63	16	53	34	4	2	0	-27	0	0	-24	-1	0	6	4	7	13
189.112	0	59	65	15	61	44	7	58	63	16	54	34	4	2	0	-28	0	0	-25	-1	0	7	5	7	13
189.235	0	59	63	14	60	42	7	57	62	16	53	34	4	2	0	-28	0	-1	-25	-2	0	6	4	7	12
189.358	0	58	63	14	60	43	7	57	62	16	54	35	3	2	0	-28	-1	0	-25	-1	0	5	4	6	12
189.481	0	58	64	15	61	42	6	58	63	16	54	36	3	2	0	-28	0	0	-26	-1	0	6	5	5	12
189.604	0	58	66	16	61	43	7	58	64	17	54	35	4	2	0	-30	-1	0	-25	-2	0	6	5	7	13
189.727	0	58	64	14	60	40	7	57	62	17	54	36	4	2	0	-28	0	0	-24	-2	-1	6	4	5	13
189.85	0	58	64	14	61	42	6	58	62	16	53	35	4	1	1	-28	0	0	-26	-2	0	7	4	6	12
189.972	0	59	65	15	61	44	6	58	63	16	54	34	4	1	0	-28	0	0	-25	-2	-1	5	4	7	13
190.095	0	59	66	15	62	44	7	58	64	17	55	36	4	2	0	-29	0	0	-27	-2	0	5	4	7	13
190.218	0	58	64	14	60	41	7	57	63	17	54	36	3	2	0	-29	0	0	-26	-1	0	6	4	6	13
190.341	0	58	65	14	62	42	7	58	63	17	54	36	4	1	0	-29	0	0	-26	-1	0	6	5	6	13
190.464	0	58	65	16	61	44	7	59	64	17	55	35	4	1	0	-28	0	-1	-26	-1	0	6	3	6	14
190.587	0	59	66	16	61	44	7	59	64	17	55	35	4	1	0	-30	-1	0	-27	-2	0	6	4	7	13
190.71	0	59	65	15	60	40	7	58	63	18	54	37	4	2	0	-29	-1	0	-26	-1	-1	6	4	5	13
190.833	0	58	65	15	61	42	8	58	64	17	53	36	3	2	0	-30	0	0	-26	-2	0	6	4	6	13
190.956	0	59	65	14	61	43	7	58	64	18	54	35	4	2	0	-30	0	0	-27	-1	0	6	4	7	13
191.078	0	59	66	15	61	44	7	58	64	17	54	36	3	2	0	-30	-1	0	-27	-1	0	7	5	6	13
191.201	0	60	64	15	60	39	7	59	63	18	53	37	4	2	0	-30	0	0	-26	-2	0	6	4	4	13
191.324	0	59	65	14	60	42	7	58	64	18	53	36	3	2	0	-29	-1	0	-26	-1	0	6	5	6	13
191.447	0	59	65	14	62	43	7	59	64	17	54	34	4	2	0	-29	-1	-1	-26	-2	0	6	4	7	13
191.57	0	60	65	15	61	43	6	59	65	18	54	34	3	2	0	-30	0	0	-26	-2	0	5	4	6	13
191.693	0	58	63	15	60	39	7	58	62	18	53	36	4	1	0	-29	0	-1	-26	-2	0	6	4	4	12
191.816	0	59	64	14	62	41	7	57	63	18	53	35	3	1	1	-28	-1	-1	-25	-2	-1	7	4	5	13
191.939	0	58	64	14	61	42	7	58	62	17	53	35	4	2	0	-28	-1	0	-26	-1	0	6	4	6	12
192.061	0	59	65	15	60	43	7	58	63	17	54	35	4	2	0	-30	-1	0	-26	-2	0	6	4	6	13
192.184	0	57	64	14	60	39	7	57	62	18	53	36	5	0	0	-28	0	0	-26	-2	0	5	4	5	12
192.307	0	59	64	14	60	42	7	58	62	17	53	35	4	2	0	-28	-1	0	-26	-2	-1	6	4	6	13
192.43	0	59	63	13	61	43	6	58	62	16	53	34	3	1	0	-28	-1	-1	-26	-1	0	7	5	7	12
192.553	0	59	65	15	62	44	6	58	63	16	55	35	4	2	0	-28	-1	0	-26	-2	0	6	4	7	14
192.676	0	58	63	14	59	38	7	57	62	17	53	36	4	1	0	-27	-1	0	-26	-2	0	6	5	4	13
192.799	0	58	63	14	60	41	6	59	62	17	53	35	3	2	0	-27	-1	0	-25	-2	0	7	4	6	12
192.922	0	59	63	13	60	43	7	58	62	16	53	35	3	2	0	-28	-1	-1	-25	-2	0	5	5	7	12
193.044	0	59	65	14	61	42	6	59	63	17	55	34	3	1	0	-29	-1	0	-26	-2	0	6	5	6	14
193.167	0	58	63	15	60	39	6	57	62	17	54	36	3	2	0	-28	-1	0	-27	-2	0	6	4	5	12
193.29	0	57	64	14	60	41	7	58	62	17	54	34	4	2	0	-27	-1	0	-25	-1	-1	6	5	6	12
193.413	0	58	64	14	61	42	7	57	62	16	54	35	3	2	0	-28	0	0	-26	-3	0	6	4	6	13
193.536	0	58	65	16	61	43	6	57	63	17	53	35	4	2	0	-28	-1	0	-26	-2	0	6	5	6	12
193.659	0	58	63	14	61	40	6	56	61	17	53	36	3	1	0	-28	-1	0	-26	-2	0	5	4	5	12
193.782	0	58	64	14	59	40	6	57	62	17	53	35	3	2	0	-27	0	0	-25	-1	0	6	5	6	12
193.905	0	58	64	14	60	42	7	57	62	16	54	34	4	2	0	-28	0	-1	-25	-2	0	7	4	6	12
194.028	0	58	64	14	61	43	7	56	62	16	55	35	4	1	0	-29	-1	0	-24	-2	0	6	4	7	12
194.15	0	58	63	13	60	40	7	57	61	16	53	35	3	1	0	-27	0	0	-24	-2	0	6	4	5	12
194.273	0	58	63	14	61	41	6	56	61	16	53	35	4	2	0	-27	-1	0	-25	-1	0	6	5	6	12
194.396	0	58	63	13	61	43	7	57	62	16	55	34	3	2	0	-27	0	-1	-24	-1	0	6	4	7	12
194.519	0	57	64	14	61	44	8	57	63	16	54	35	3	3	0	-28	-1	0	-24	-2	0	6	4	7	13
194.642	0	58	62	15	60	40	6	57	61	16	53	35	3	3	-1	-28	-1	0	-24	-2	0	5	5	5	13
194.765	0	58	63	14	61	41	6	56	62	16	54	35	3	1	-1	-27	0	0	-24	-2	-1	6	4	6	12
194.888	0	57	64	14	60	42	6	57	62	17	53	35	3	2	0	-27	0	0	-24	-2	0	6	4	6	11
195.011	0	59	64	15	61	44	6	57	62	17	53	35	4	2	0	-27	-1	-1	-25	-1	-1	6	4	7	11
195.133	0	58	64	14	60	39	7	57	61	17	53	36	4	2	0	-28	-1	-1	-24	-2	0	5	4	5	11
195.256	0	57	63	14	60	43	6	57	62	16	53	34	4	2	0	-27	0	-1	-24	-2	0	5	5	7	12
195.379	0	58	64	14	62	44	7	58	62	16	54	34	4	2	0	-28	0	0	-24	-2	0	7	4	7	12
195.502	0	59	65	15	62	44	6	57	63	16	54	35	4	1	0	-27	-1	0	-24	-2	-1	5	5	7	13
195.625	0	57	63	14	61	39	6	56	62	16	53	36	3	3	0	-26	0	0	-25	-1	0	5	4	4	11
195.748	0	58	63	14	60	42	6	56	62	16	54	34	4	2	0	-26	-1	0	-24	-1	0	6	4	6	12
195.871	0	57	64	14	62	43	6	57	61	15	54	34	4	1	0	-27	-1	0	-24	-2	0	6	4	7	12
195.994	0	57	64	15	61	43	7	57	62	17	54	35	2	1	0	-28	0	0	-24	-3	0	6	5	6	13
196.116	0	57	62	14	60	39	5	56	60	16	53	35	3	2	0	-27	-1	0	-24	-2	0	6	4	5	12
196.239	0	58	62	13	61	41	7	57	61	16	53	36	2	1	0	-27	0	0	-24	-2	0	6	4	6	12
196.362	0	57	62	13	61	42	6	56	61	16	54	35	4	1	0	-26	-1	0	-24	-2	0	6	4	6	12
196.485	0	57	63	14	61	44	6	57	62	16	54	34	4	2	0	-27	-1	0	-24	-2	0	5	4	8	13
196.608	0	57	62	14	60	40	6	56	61	15	53	34	4	2	0	-26	-1	0	-25	-2	0	5	4	6	13
196.731	0	57	62	13	60	42	6	57	61	16	54	35	4	2	0	-26	-1	0	-24	-2	0	5	4	6	13
196.854	0	57	62	13	61	44	6	56	60	15	54	34	3	2	1	-26	-1	0	-24	-2	0	5	4	7	11
196.977	0	58	63	14	61	44	6	57	62	16	54	36	4	1	0	-27	0	0	-25	-2	0	5	4	6	13
197.1	0	57	63	13	60	40	7	57	60	16	54	36	3	2	0	-26	-1	0	-24	-2	0	5	5	4	12
197.222	0	57	63	13	61	42	6	56	60	15	53	35	3	2	0	-26	0	0	-24	-2	0	5	4	6	13
197.345	0	57	63	13	61	44	6	57	61	15	55	34	3	1	0	-27	0	0	-25	-2	0	6	5	7	13
197.468	0	57	63	13	63	45	6	58	61	15	56	36	3	2	0	-27	0	0	-24	-2	0	5	4	6	14
197.591	0	57	62	13	60	40	6	57	60	15	53	37	3	2	0	-27	0	0	-25	-2	0	5	5	4	13
197.714	0	58	62	13	60	43	7	57	61	16	54	36	3	2	0	-26	0	0	-25	-2	0	6	3	6	14
197.837	0	58	62	13	61	45	7	57	62	16	54	36	4	1	0	-28	0	-1	-26	-1	0	5	4	6	13
197.96	0	58	63	14	62	45	8	58	63	16	56	36	4	2	0	-28	0	0	-26	-2	0	5	4	7	13
198.083	0	58	63	13	62	41	7	57	62	16	54	37	3	2	0	-27	-1	0	-25	-2	0	6	4	5	13
198.205	0	58	64	12	61	42	7	57	62	16	54	36	4	2	0	-27	0	-1	-26	-2	0	6	4	6	12
198.328	0	57	63	14	62	44	7	58	62	16	55	36	4	1	0	-27	-1	0	-26	-2	0	5	4	7	12
198.451	0	59	63	14	62	45	7	57	63	16	55	37	4	2	0	-29	0	0	-27	-2	0	5	4	6	13
198.574	0	58	63	14	61	41	6	57	62	16	54	38	4	2	0	-28	0	0	-26	-1	-1	5	4	5	12
198.697	0	58	63	14	62	44	6	58	62	16	54	36	4	1	0	-28	-1	0	-27	-1	0	5	4	7	13
198.82	0	58	63	14	62	45	6	58	62	16	55	36	3	2	0	-28	0	0	-27	-2	0	6	4	7	14
198.943	0	58	65	14	63	46	6	58	64	16	56	37	4	2	0	-28	-1	-1	-27	-2	0	6	4	6	14
199.066	0	59	64	14	62	41	7	58	63	16	55	39	4	1	0	-27	-1	0	-28	-1	0	7	4	4	13
199.188	0	58	64	13	62	44	7	57	62	17	55	38	3	2	0	-27	-1	0	-27	-1	0	6	4	5	13
199.311	0	59	63	14	62	44	7	58	63	17	55	38	4	2	0	-28	-1	0	-28	-2	-1	6	6	6	14
199.434	0	59	64	13	62	46	7	59	64	16	56	37	4	2	0	-29	0	0	-29	-2	0	6	5	7	14
199.557	0	59	65	14	62	42	7	57	63	17	55	38	4	2	0	-28	0	0	-28	-1	0	6	3	5	13
199.68	0	58	64	14	62	43	7	58	64	16	55	38	4	1	0	-28	0	0	-28	-2	0	5	4	5	14
199.803	0	58	64	14	62	45	6	58	63	17	55	37	5	2	0	-29	0	0	-28	-2	0	6	5	7	13
199.926	0	59	65	14	63	47	7	59	65	17	56	37	4	2	0	-29	0	-1	-29	-2	0	6	5	6	14
200.049	0	59	65	14	62	42	8	59	63	17	54	40	4	1	0	-29	0	-1	-28	-2	0	6	5	4	15
200.172	0	59	64	13	62	43	7	58	62	17	55	39	4	2	0	-28	-1	-1	-28	-2	-1	6	4	5	14
200.294	0	60	64	14	61	43	6	59	64	16	55	38	3	2	1	-29	0	0	-29	-1	0	6	4	5	13
200.417	0	59	64	15	63	44	7	58	64	17	55	37	4	2	0	-29	0	0	-28	-2	0	6	4	5	14
200.54	0	59	64	14	61	40	7	58	63	17	54	38	4	2	0	-29	0	0	-29	-1	0	6	5	4	13
200.663	0	58	62	14	60	41	7	58	62	16	54	38	4	2	0	-29	0	0	-29	-1	0	6	4	5	13
200.786	0	58	63	14	61	43	7	59	63	17	54	36	3	2	0	-29	0	-1	-29	-1	0	6	4	6	14
200.909	0	59	64	14	62	42	7	58	63	16	54	38	4	2	0	-30	0	0	-28	-2	-1	6	5	5	13
201.032	0	58	62	13	60	39	6	58	61	16	54	38	4	1	0	-28	0	0	-28	-1	0	6	4	4	13
201.155	0	59	63	14	60	40	7	57	62	16	53	38	3	1	0	-28	0	0	-28	-2	0	6	4	5	13
201.277	0	58	63	14	60	43	7	57	63	17	54	36	4	2	0	-29	0	0	-28	-2	0	5	3	6	13
201.4	0	58	64	14	61	42	7	58	62	17	54	36	3	1	0	-28	0	0	-28	-1	0	6	4	5	13
201.523	0	58	62	14	60	38	7	58	61	16	53	37	4	1	0	-27	0	0	-28	-2	0	6	4	4	14
201.646	0	58	62	13	60	41	7	59	62	17	53	35	3	1	0	-27	-2	0	-27	-2	0	6	4	6	13
201.769	0	58	63	14	60	41	7	58	62	17	53	35	4	1	0	-27	-1	-1	-27	-2	0	6	5	6	14
201.892	0	58	63	14	60	43	7	58	62	16	54	35	4	1	0	-27	0	0	-28	-2	0	5	4	6	14
202.015	0	57	62	13	60	38	6	58	61	15	53	36	4	2	-1	-26	0	0	-27	-1	0	5	5	5	13
202.138	0	58	62	13	60	41	6	58	62	15	54	35	4	2	0	-27	0	0	-26	-1	-1	5	4	6	14
202.26	0	58	62	13	61	42	7	58	62	16	54	35	4	2	0	-27	-1	0	-27	-2	0	5	4	6	13
202.383	0	59	63	14	62	42	7	58	62	16	54	36	4	2	0	-27	0	-1	-27	-2	0	5	4	6	14
202.506	0	58	62	13	60	40	7	58	62	16	53	37	4	2	0	-26	0	0	-26	-2	0	6	4	5	12
202.629	0	58	63	13	61	43	6	58	62	14	55	36	4	1	0	-26	0	0	-27	-2	-1	5	5	5	12
202.752	0	58	64	12	62	45	6	60	63	16	55	36	3	2	0	-26	0	0	-27	-2	0	5	5	6	13
202.875	0	59	64	14	60	43	7	59	63	16	54	38	3	2	0	-27	-1	0	-26	-2	0	6	4	5	14
202.998	0	58	62	12	60	40	7	59	62	14	54	38	3	1	0	-26	-1	0	-27	-2	0	4	3	4	13
203.121	0	59	63	13	61	42	6	59	63	15	55	35	4	2	0	-26	0	0	-26	-1	0	5	4	6	14
203.244	0	59	64	13	61	44	7	58	63	15	55	36	3	2	0	-26	0	0	-27	-2	0	5	4	7	13
203.366	0	60	63	13	61	42	8	59	63	14	55	38	4	2	0	-27	0	0	-28	-2	-1	5	4	5	14
203.489	0	59	62	12	61	41	6	58	62	14	54	38	3	2	0	-25	-1	0	-27	-1	0	5	5	5	13
203.612	0	59	63	12	61	43	6	59	63	14	54	37	4	1	0	-26	-1	0	-28	-2	0	5	4	5	14
203.735	0	59	63	13	61	43	7	59	63	15	54	37	4	2	0	-26	0	0	-28	-2	0	5	5	5	14
203.858	0	58	64	13	61	43	6	58	63	14	55	37	4	2	0	-25	0	0	-28	-2	0	5	4	6	14
203.981	0	58	63	12	60	42	6	58	63	15	54	37	3	2	0	-26	0	0	-29	-2	0	4	4	6	13
204.104	0	58	62	13	61	42	6	58	63	16	54	37	4	1	0	-26	0	0	-28	-2	-1	5	5	6	13
204.227	0	58	63	12	61	44	7	58	63	15	54	37	4	2	0	-26	0	0	-27	-2	0	5	4	6	14
204.349	0	59	63	13	61	43	7	58	63	14	54	38	4	2	0	-26	0	0	-28	-2	-1	5	4	5	14
204.472	0	58	62	12	59	42	8	57	62	14	54	36	4	1	0	-25	0	0	-27	-2	0	5	5	6	13
204.595	0	58	63	14	60	42	8	58	62	16	54	37	4	3	0	-26	0	0	-28	-2	0	4	4	6	14
204.718	0	57	63	12	61	43	7	58	64	15	54	37	4	1	0	-26	0	0	-28	-2	0	5	4	6	14
204.841	0	58	63	13	61	42	6	58	62	15	53	38	4	2	0	-25	0	0	-28	-1	0	4	5	5	14
204.964	0	58	62	12	60	40	6	57	61	15	53	37	4	1	0	-25	-1	0	-27	-2	0	4	4	5	13
205.087	0	58	62	12	61	40	7	57	62	14	53	38	4	1	0	-26	-1	0	-27	-3	0	5	4	4	13
205.21	0	58	61	12	60	43	8	57	63	15	54	37	4	1	0	-26	0	0	-28	-2	0	5	5	6	13
205.332	0	57	63	14	60	41	7	57	61	14	54	38	4	2	0	-25	0	-1	-27	-2	0	5	4	4	13
205.455	1	57	61	13	59	40	7	56	60	14	53	37	4	1	0	-25	0	0	-27	-2	0	4	4	5	13
205.578	0	57	62	12	61	42	7	56	60	15	53	35	3	2	0	-25	-1	0	-26	-1	0	4	4	6	13
205.701	0	57	62	12	61	43	6	56	61	14	54	35	4	2	0	-24	0	-1	-27	-2	0	5	4	6	13
205.824	0	56	62	13	60	42	7	57	61	14	54	36	4	2	0	-26	-1	0	-27	-1	0	4	5	5	14
205.947	0	57	61	12	60	40	7	56	60	15	52	36	3	1	0	-24	0	0	-27	-1	0	4	4	6	13
206.07	0	57	61	12	61	42	6	56	60	14	53	35	4	2	0	-24	0	0	-25	-1	-1	4	4	6	13
206.193	0	57	61	12	60	44	6	56	60	14	53	35	3	1	0	-25	0	0	-26	-2	0	6	4	7	13
206.316	0	57	62	13	61	42	7	57	60	15	54	37	4	2	0	-26	0	0	-27	-2	0	5	5	5	13
206.438	0	56	61	12	60	40	6	56	60	14	53	37	3	1	0	-25	0	0	-26	-1	0	4	4	4	12
206.561	0	57	61	12	60	41	7	56	60	15	53	35	4	2	0	-24	0	0	-27	-1	0	5	4	6	13
206.684	0	57	62	13	60	42	6	56	60	15	54	35	3	2	0	-25	-1	0	-25	-1	0	4	4	6	14
206.807	0	58	63	13	61	43	6	57	61	14	54	36	4	2	0	-26	-1	-1	-26	-2	0	5	4	6	13
206.93	0	57	62	11	61	39	6	56	61	14	52	36	3	2	1	-25	0	0	-26	-1	0	5	4	4	13
207.053	0	57	61	12	61	41	6	56	60	14	53	37	4	2	0	-25	0	0	-26	-2	0	5	4	5	13
207.176	0	58	62	13	60	42	7	57	61	15	53	36	4	3	0	-25	0	0	-26	-1	0	4	5	6	13
207.299	0	58	63	13	61	45	6	57	60	15	54	35	4	1	0	-26	-1	-1	-26	-2	0	5	4	7	14
207.421	0	58	62	13	60	40	6	57	61	14	54	37	4	1	0	-25	-1	0	-27	-1	0	4	4	4	13
207.544	0	57	62	11	60	41	7	56	60	14	54	37	3	1	0	-26	0	0	-26	-2	0	4	4	5	13
207.667	0	59	62	13	60	42	7	58	61	14	53	37	4	1	0	-25	-1	0	-27	-2	0	4	4	6	14
207.79	0	58	63	12	62	44	7	58	63	15	55	36	3	2	0	-27	0	-1	-26	-1	0	5	3	6	14
207.913	0	59	64	16	61	41	6	58	62	16	53	37	4	1	0	-29	0	0	-26	-1	0	5	4	4	14
208.036	0	59	63	16	60	40	7	58	61	16	53	37	4	2	0	-30	-1	0	-27	-1	0	5	4	5	15
208.159	0	58	62	17	60	40	7	57	60	17	53	35	3	2	0	-30	0	0	-28	-2	0	5	4	5	15
208.282	0	58	63	17	61	43	7	57	61	16	53	35	4	2	0	-31	0	0	-28	-2	0	5	4	6	15
208.404	0	58	62	17	61	42	7	56	60	17	53	35	4	2	0	-30	-1	0	-28	-2	0	5	4	6	15
208.527	0	56	61	16	59	38	8	56	59	19	53	36	4	1	0	-30	-1	0	-28	-2	0	6	4	4	14
208.65	0	58	61	15	60	40	7	56	60	18	52	35	4	2	0	-28	-1	0	-27	-2	0	6	4	5	13
208.773	0	58	62	15	60	42	8	56	60	17	53	35	4	1	0	-28	-1	-1	-27	-1	0	5	5	6	13
208.896	0	59	63	14	61	43	8	58	61	17	54	35	4	2	0	-27	0	0	-26	-1	0	5	5	7	13
209.019	0	58	62	13	60	39	7	58	59	16	53	36	4	2	0	-25	0	0	-26	-2	0	6	5	5	12
209.142	0	59	61	13	61	42	6	57	61	14	54	33	3	1	0	-26	0	0	-28	-2	0	5	5	7	13
209.265	0	59	61	13	61	43	7	58	60	15	55	34	3	1	0	-25	0	0	-27	-1	0	4	5	7	13
209.388	0	59	62	12	61	44	6	58	60	15	54	35	3	1	0	-27	0	0	-28	-1	0	5	5	7	13
209.51	0	59	61	13	62	39	5	58	59	13	54	35	3	2	0	-24	0	-1	-28	-2	0	4	5	5	13
209.633	0	59	60	11	61	36	5	58	59	12	55	35	2	1	0	-23	0	-1	-29	-2	0	3	5	4	14
209.756	0	61	62	11	62	36	6	61	60	13	56	35	3	2	0	-24	-1	-1	-30	-2	0	4	3	4	15
209.879	0	62	62	12	64	38	6	62	62	13	57	35	3	2	0	-25	-1	-1	-30	-2	0	4	4	5	15
210.002	0	65	64	12	64	37	7	66	63	13	58	34	3	2	0	-24	0	-1	-31	-2	0	3	5	5	15
210.125	0	71	68	13	63	38	6	71	68	13	57	35	4	3	0	-24	0	0	-30	-3	0	3	4	5	17
210.248	0	77	72	13	66	41	7	76	73	15	58	33	5	3	0	-25	0	0	-33	-2	0	2	5	6	17
210.371	0	78	74	15	68	41	8	77	76	15	61	33	4	3	0	-28	-1	0	-35	-3	0	3	5	6	17
210.493	0	77	76	16	68	41	9	76	77	17	61	36	5	2	1	-29	0	0	-36	-3	0	4	4	5	17
210.616	0	75	73	14	67	38	8	74	74	16	59	36	4	3	0	-29	0	-1	-36	-3	0	4	4	5	16
210.739	0	74	74	14	68	40	7	74	75	17	61	36	5	3	0	-30	0	0	-37	-3	0	4	4	5	17
210.862	0	74	75	13	67	43	7	73	76	17	60	34	6	2	1	-31	0	0	-38	-4	-1	4	5	6	16
210.985	0	74	75	14	67	44	8	73	76	17	61	35	4	3	1	-31	0	0	-38	-2	0	4	4	6	16
211.108	0	73	74	14	68	40	8	72	75	18	60	37	5	2	1	-29	-1	0	-38	-3	0	5	5	4	16
211.231	0	72	73	14	66	41	8	72	74	17	60	36	4	2	1	-29	-1	0	-37	-2	0	5	4	5	15
211.354	0	72	74	13	67	41	7	72	75	17	59	36	5	3	1	-30	0	0	-37	-3	-1	6	4	5	15
211.476	0	73	74	13	67	44	7	71	75	18	61	35	5	3	0	-31	0	0	-37	-3	-2	4	4	7	15
211.599	0	72	73	14	66	41	7	71	76	17	60	38	5	3	1	-29	-1	0	-36	-3	0	5	4	5	15
211.722	0	71	73	14	65	39	7	71	74	17	59	38	4	2	1	-29	-1	-1	-36	-3	-2	6	4	4	14
211.845	0	71	73	12	66	38	7	70	75	16	59	37	4	2	0	-30	-1	-1	-34	-2	-1	6	4	4	12
211.968	0	71	75	13	66	43	7	71	77	17	59	36	3	2	1	-29	0	0	-34	-2	0	6	4	6	13
212.091	0	73	76	15	66	40	6	73	78	16	59	37	3	3	1	-28	0	0	-33	-3	-1	5	4	4	14
212.214	0	74	73	14	65	39	6	74	76	16	58	38	4	3	1	-26	-1	0	-33	-3	-1	4	4	4	15
212.337	0	74	73	13	66	40	7	73	77	16	59	38	5	3	0	-26	-1	0	-33	-3	-1	5	4	4	15
212.46	0	73	74	13	67	43	6	73	76	16	59	36	4	3	0	-27	0	0	-33	-2	-1	5	5	6	15
212.582	0	72	74	13	66	41	7	72	77	16	59	37	5	2	1	-26	0	-1	-33	-2	-1	5	5	5	14
212.705	0	71	71	13	64	38	6	71	74	16	57	37	3	2	1	-27	-1	-1	-31	-3	-1	5	4	4	13
212.828	0	71	72	12	65	38	6	69	76	16	58	36	4	3	0	-27	-1	-1	-32	-3	0	5	4	5	13
212.951	0	70	72	12	65	40	5	70	74	16	58	36	3	2	0	-28	0	0	-31	-3	0	6	4	5	14
213.074	0	70	73	13	65	41	6	71	76	16	59	36	3	2	1	-29	0	0	-31	-2	-1	5	3	5	13
213.197	0	70	70	12	65	37	6	69	72	15	57	36	3	2	0	-27	0	-1	-31	-2	0	5	4	4	13
213.32	0	70	70	11	65	39	6	69	73	16	58	36	3	2	1	-28	-1	0	-30	-2	0	5	3	4	12
213.443	0	70	70	12	65	40	6	70	72	15	57	35	3	2	1	-27	0	0	-29	-3	0	5	4	5	13
213.565	0	70	71	13	64	41	6	70	73	16	59	36	4	2	0	-29	0	0	-29	-2	-2	5	4	6	13
213.688	0	69	69	12	65	37	5	69	71	16	56	36	4	3	1	-28	0	0	-29	-3	-1	6	3	3	13
213.811	0	69	69	12	64	37	5	68	71	16	57	36	4	3	1	-28	0	0	-29	-3	-1	4	4	4	12
213.934	0	69	68	11	64	37	6	68	70	16	57	35	4	2	0	-27	0	0	-27	-3	-1	6	4	4	13
214.057	0	68	69	12	64	39	4	69	71	16	58	33	3	2	0	-29	0	0	-29	-3	0	5	4	6	13
214.18	0	68	67	12	64	36	6	68	70	16	58	35	4	3	0	-27	-1	0	-28	-3	-1	5	4	4	11
214.303	0	68	67	13	64	37	5	67	69	15	57	35	3	3	0	-27	-1	-1	-28	-2	-1	6	5	4	12
214.426	0	67	67	12	64	38	5	67	70	15	57	35	3	3	1	-27	0	0	-27	-3	-1	6	4	5	11
214.548	0	68	67	12	64	40	6	68	71	16	58	36	2	2	1	-26	0	0	-28	-3	0	6	4	5	13
214.671	0	67	67	12	63	37	5	67	69	15	57	36	3	3	1	-26	-1	0	-26	-2	0	6	5	4	12
214.794	0	67	66	12	64	37	4	67	68	16	57	35	3	3	0	-26	0	0	-26	-2	0	4	4	4	11
214.917	0	67	66	13	63	37	5	66	68	16	57	35	3	3	0	-26	0	0	-26	-2	-1	4	4	4	12
215.04	0	67	67	12	64	39	5	67	69	14	57	32	3	3	1	-26	0	0	-26	-3	0	5	4	6	11
215.163	0	66	66	11	63	37	4	66	68	14	57	35	3	2	0	-25	0	-1	-26	-2	-1	5	4	5	12
215.286	0	66	64	11	62	35	5	65	65	14	55	34	4	3	0	-25	-1	0	-25	-3	0	5	5	4	12
215.409	0	66	63	12	63	36	5	66	66	15	56	35	3	1	0	-25	-1	-1	-25	-2	-1	6	3	4	11
215.532	0	67	65	11	64	38	5	66	67	14	57	34	3	3	0	-25	-1	0	-24	-3	0	5	4	5	11
215.654	0	67	64	11	63	36	5	65	66	15	56	34	3	2	0	-25	0	0	-24	-3	0	5	3	5	10
215.777	0	65	63	11	61	35	5	65	64	14	57	34	3	2	0	-24	-1	0	-25	-3	0	5	4	4	12
215.9	0	65	63	11	63	35	5	66	65	14	55	34	3	3	0	-25	0	0	-24	-2	-1	6	4	4	11
216.023	0	67	63	11	63	37	4	65	65	14	56	32	3	2	0	-26	-1	0	-23	-3	0	5	5	6	11
216.146	0	67	65	14	62	35	5	66	66	15	55	33	2	3	0	-29	0	0	-25	-1	0	4	5	4	11
216.269	0	65	63	11	60	33	5	64	64	15	54	33	2	2	1	-27	-1	0	-24	-2	-1	5	5	3	11
216.392	0	65	62	12	61	35	4	64	64	15	55	33	3	2	0	-26	0	0	-24	-2	0	5	4	4	11
216.515	0	65	62	11	62	36	5	65	65	15	56	32	3	2	0	-26	-1	-1	-25	-1	0	7	4	5	11
216.637	0	66	63	11	62	35	4	65	64	15	54	32	3	2	0	-27	-1	0	-25	-2	-1	6	5	4	11
216.76	0	65	62	12	61	33	4	64	62	15	54	32	3	2	0	-25	-1	0	-24	-3	0	6	4	4	11
216.883	0	65	63	11	61	33	5	64	63	15	53	32	3	2	1	-25	-1	0	-24	-2	0	5	5	4	11
217.006	0	66	64	12	61	36	5	65	64	14	55	32	3	2	0	-26	0	0	-24	-3	0	6	3	5	11
217.129	0	66	64	12	62	37	5	65	66	15	56	31	2	2	1	-27	-1	0	-25	-2	0	6	5	5	11
217.252	0	65	61	11	61	34	4	64	63	15	55	32	3	2	0	-25	0	-1	-24	-2	0	6	4	4	12
217.375	0	64	62	12	62	34	5	63	62	15	55	32	3	2	0	-25	-2	0	-23	-2	-1	5	4	4	11
217.498	0	64	62	11	61	35	4	63	63	15	55	33	2	3	0	-26	-1	0	-24	-2	0	6	5	4	11
217.62	0	64	63	11	62	37	4	63	64	15	56	33	2	2	0	-26	0	0	-23	-2	0	6	4	5	11
217.743	0	63	62	11	61	33	5	63	63	14	55	32	2	2	1	-25	-1	-1	-24	-2	0	5	4	4	11
217.866	0	64	62	11	61	35	5	65	64	14	54	32	2	2	0	-24	0	-1	-23	-2	-1	5	4	5	11
217.989	0	64	63	12	63	36	5	64	65	14	55	31	3	2	0	-26	-1	0	-23	-2	-1	6	4	5	11
218.112	0	64	64	12	62	37	5	65	65	15	56	31	3	2	0	-26	0	-1	-24	-3	0	5	5	6	11
218.235	0	64	63	11	61	33	5	63	63	15	55	33	2	3	0	-25	-1	0	-24	-2	0	6	4	4	11
218.358	0	65	62	12	63	34	5	64	64	14	55	33	3	2	0	-25	0	0	-24	-2	-1	5	4	4	11
218.481	0	64	64	11	62	35	5	63	65	15	56	33	3	2	0	-26	0	0	-23	-2	0	4	4	4	12
218.604	0	65	64	12	62	37	5	64	65	15	56	33	4	2	0	-26	0	0	-23	-2	0	6	4	5	11
218.726	0	64	62	11	62	34	5	63	64	16	55	32	3	2	1	-25	0	0	-23	-2	0	5	5	4	11
218.849	0	64	63	12	62	35	5	64	65	15	55	33	3	2	0	-26	0	0	-24	-2	0	6	4	4	11
218.972	0	64	64	11	62	37	5	64	65	15	55	32	2	3	0	-26	0	0	-24	-2	0	6	4	5	11
219.095	0	65	65	13	61	36	5	65	66	15	56	32	3	2	0	-26	0	0	-23	-3	0	5	4	5	11
219.218	0	64	62	11	61	34	6	64	64	15	56	32	2	3	0	-26	0	0	-23	-2	0	6	4	4	11
219.341	0	64	64	11	62	35	6	64	64	15	56	33	3	2	0	-26	-1	0	-24	-2	-1	5	4	5	12
219.464	0	64	64	11	62	38	6	64	66	15	55	31	3	2	0	-26	0	0	-23	-2	-1	6	4	6	12
219.587	0	65	63	12	62	36	5	64	64	15	55	32	3	2	0	-26	0	-1	-24	-2	-1	5	4	5	11
219.709	0	65	63	12	62	36	5	64	64	16	55	32	3	1	0	-25	0	0	-23	-2	-1	6	5	4	12
219.832	0	66	64	13	62	40	5	64	65	15	55	31	3	3	0	-27	0	0	-23	-2	0	6	5	7	13
219.955	0	66	65	14	63	39	6	65	66	16	56	31	3	2	0	-28	0	0	-25	-2	0	6	4	7	13
220.078	0	65	64	14	62	36	6	64	64	16	56	33	3	2	1	-28	0	0	-26	-2	0	5	5	4	13
220.201	0	64	63	12	62	35	6	64	63	16	53	33	3	1	0	-27	0	-1	-25	-2	0	7	4	4	14
220.324	0	66	65	14	61	41	5	65	66	15	54	31	4	3	0	-30	0	-1	-28	-3	0	5	5	8	13
220.447	0	72	65	16	61	45	7	70	64	17	54	34	5	2	0	-32	0	-1	-33	-2	0	5	4	7	15
220.57	0	72	63	18	60	41	7	71	62	17	52	34	4	3	0	-32	0	-1	-34	-3	0	6	4	6	16
220.692	0	71	62	17	59	40	7	70	61	17	51	34	5	2	0	-31	0	0	-32	-3	0	6	4	5	15
220.815	0	72	62	16	59	41	7	70	61	19	52	33	5	3	0	-30	0	-1	-30	-3	0	7	4	7	14
220.938	0	71	61	15	60	42	8	69	60	18	53	33	5	2	0	-30	0	0	-26	-3	0	7	5	6	16
221.061	0	69	60	15	59	37	7	68	58	18	52	34	4	3	0	-30	-1	0	-26	-3	0	6	4	4	14
221.184	0	68	59	13	59	37	7	67	57	17	51	34	3	3	0	-28	0	0	-26	-2	-1	7	4	4	14
221.307	0	68	59	14	59	40	7	67	57	18	52	34	4	3	0	-29	0	0	-25	-2	0	6	5	5	15
221.43	0	68	59	14	59	41	7	67	58	18	53	33	5	1	0	-30	0	0	-26	-2	0	7	4	7	15
221.553	0	68	59	15	59	37	7	66	56	18	52	34	4	2	0	-28	0	0	-26	-2	0	7	4	5	15
221.676	0	68	58	13	57	37	7	65	56	18	51	33	4	3	0	-28	-1	0	-25	-2	0	6	4	5	14
221.798	0	68	58	13	60	37	8	65	56	16	51	33	4	2	0	-28	-1	0	-25	-2	0	6	4	5	15
221.921	0	67	59	14	60	41	5	66	58	17	53	31	4	3	0	-29	0	0	-27	-2	0	7	4	7	14
222.044	0	68	59	15	59	36	7	66	56	16	52	33	5	3	0	-28	0	0	-24	-2	0	7	4	5	13
222.167	0	68	57	12	58	34	6	65	55	15	52	32	3	3	0	-25	0	-1	-23	-2	0	7	5	4	13
222.29	0	67	58	12	60	37	6	65	56	16	52	31	4	2	0	-26	0	0	-23	-2	0	6	4	6	13
222.413	0	67	59	13	60	40	7	65	56	16	53	31	3	2	0	-27	0	0	-23	-3	0	6	4	6	14
222.536	0	67	58	14	59	36	6	65	56	16	52	32	3	1	0	-27	0	0	-22	-2	0	7	4	5	13
222.659	0	65	56	12	59	35	6	64	54	16	52	31	3	1	0	-26	0	0	-23	-1	0	6	4	4	13
222.781	0	66	58	12	60	38	6	63	55	15	52	30	4	1	0	-27	0	0	-22	-3	0	7	4	7	14
222.904	0	66	57	12	60	41	6	64	55	15	53	30	3	3	0	-27	-1	-1	-22	-2	0	6	4	7	14
223.027	0	66	58	13	59	36	6	63	55	16	53	32	3	2	0	-28	0	0	-23	-2	0	7	4	5	14
223.15	0	66	58	11	59	36	6	64	54	16	52	32	3	2	0	-27	-1	0	-22	-2	0	6	4	5	13
223.273	0	65	57	12	59	39	6	63	54	15	53	30	3	2	0	-27	0	0	-22	-2	0	7	4	7	13
223.396	0	65	58	12	61	41	6	64	56	16	54	31	3	2	0	-27	0	-1	-22	-2	0	6	5	7	13
223.519	0	66	59	14	60	39	5	64	55	15	53	33	4	2	0	-29	0	0	-22	-2	0	6	4	6	14
223.642	0	65	57	12	60	38	6	63	55	15	53	31	4	2	0	-26	0	0	-22	-2	0	6	4	6	13
223.764	0	66	59	13	60	40	5	63	55	15	53	30	3	2	0	-27	0	-1	-23	-2	0	6	4	7	14
223.887	0	66	59	13	60	41	6	64	56	15	53	31	3	2	0	-28	0	0	-23	-1	0	6	4	7	13
224.01	0	67	60	13	60	39	6	64	57	15	53	33	3	2	0	-29	-1	0	-22	-2	0	6	4	6	14
224.133	0	66	59	12	59	38	7	63	56	16	53	33	3	2	-1	-28	0	0	-22	-2	0	6	4	6	13
224.256	0	67	59	12	60	40	5	64	56	16	54	31	3	2	0	-28	-1	0	-22	-2	0	6	4	7	14
224.379	0	67	60	14	61	42	6	64	57	16	53	32	3	2	0	-28	0	-1	-24	-1	0	6	5	8	14
224.502	0	66	61	16	60	40	6	65	58	16	54	33	3	2	0	-31	0	0	-22	-2	0	6	5	6	15
224.625	0	67	59	13	60	37	6	64	57	17	52	33	4	2	0	-28	-2	0	-23	-3	0	6	4	5	14
224.748	0	66	60	13	61	39	6	65	57	16	54	32	3	2	0	-29	0	0	-23	-2	0	6	5	6	15
224.87	0	67	60	14	60	41	7	66	58	17	53	31	4	2	0	-30	-1	0	-23	-2	0	6	5	7	15
224.993	0	67	61	15	61	41	6	65	58	17	53	33	3	3	0	-30	-1	0	-23	-2	0	7	4	7	15
225.116	0	67	60	14	59	37	7	65	57	17	53	32	3	1	0	-29	0	0	-24	-3	0	7	4	6	14
225.239	0	67	61	15	61	41	6	65	57	17	53	31	3	3	0	-29	0	-1	-23	-2	0	7	4	7	16
225.362	0	67	60	15	61	42	7	66	58	17	52	32	5	3	0	-30	0	-1	-25	-1	0	7	4	8	15
225.485	0	67	62	16	61	42	7	66	59	17	54	33	4	2	0	-31	-1	-1	-26	-2	0	6	4	7	15
225.608	0	68	60	14	60	38	7	65	57	18	53	34	4	2	0	-29	0	0	-26	-2	0	6	4	5	14
225.731	0	68	61	14	60	40	7	66	59	18	52	32	4	2	0	-29	0	-1	-24	-2	0	7	5	7	16
225.853	0	68	60	15	61	41	7	66	59	18	53	33	4	2	0	-30	-1	-1	-26	-2	0	7	4	7	14
225.976	0	68	61	16	61	43	8	66	59	17	54	33	5	2	0	-31	-1	0	-26	-3	0	6	4	7	14
226.099	0	68	60	15	59	37	8	66	57	19	52	35	5	2	0	-28	0	-1	-25	-2	0	7	4	4	15
226.222	0	67	60	14	60	39	7	66	58	18	53	33	5	3	0	-30	0	-1	-25	-2	0	7	4	5	14
226.345	0	67	61	13	60	40	6	65	58	19	53	32	5	3	0	-30	-1	0	-25	-2	0	8	4	6	16
226.468	0	68	61	15	60	41	8	66	59	19	54	33	4	1	0	-30	0	-1	-25	-2	0	7	4	6	15
226.591	0	67	60	15	59	35	7	65	57	17	52	34	3	2	0	-30	0	-1	-24	-3	0	7	4	4	16
226.714	0	67	61	14	60	39	7	65	57	18	52	32	4	2	0	-29	0	0	-25	-2	0	7	4	6	15
226.836	0	67	60	15	60	39	7	65	58	17	53	31	4	2	0	-31	-1	0	-24	-2	0	7	3	6	15
226.959	0	67	61	15	60	41	7	65	59	18	53	32	4	2	0	-30	0	0	-25	-3	0	7	4	7	15
227.082	0	67	60	14	58	35	7	65	58	18	51	33	4	2	0	-29	0	-1	-24	-2	0	6	4	4	15
[truncated: 842 more rows]

## Sheet: Add_info
Time	Marker	Accel_x	Accel_y	Accel_z	Gyro_x	Gyro_y	Gyro_z	Magnet_x	Magnet_y	Magnet_z	battery		ld_gain	pd_gain
[truncated: 2,689 more rows]
