# Supplementary material for: Charitable crowdfunding donation-intention estimation depending on emotional project images using fNIRS-based functional connectivity
Source: PLoS One. 2024 May 8;19(5):e0303144. doi: 10.1371/journal.pone.0303144 (PMC11078340; doi:10.1371/journal.pone.0303144)
Supplement: S1 File — (ZIP) [file pone.0303144.s001.zip › Some donation dataset/negative/subject63.xlsx]

## Sheet: D780
	SNR :	40	36	50	40	42	40	38	33	38	41	43	52	43	42	45
Time	Marker	ch1	ch2	ch3	ch4	ch5	ch6	ch7	ch8	ch9	ch10	ch11	ch12	ch13	ch14	ch15
0.24576	0	687	137	207	127	178	176	468	198	142	144	185	113	300	307	750
0.36864	0	687	137	207	127	178	176	468	198	142	144	185	113	300	307	750
0.49152	0	665	138	214	136	194	172	508	209	148	152	193	114	309	312	770
0.6144	0	637	140	216	142	199	169	522	203	152	153	195	117	311	318	759
0.73728	0	657	139	216	139	201	169	523	196	152	153	198	119	313	324	778
0.86016	0	668	139	214	142	204	168	520	201	149	151	197	117	316	320	801
0.98304	0	639	134	210	140	196	166	516	208	147	149	194	115	314	309	798
1.10592	0	670	135	207	139	195	166	517	205	147	149	193	115	314	312	807
1.2288	0	697	134	207	138	194	167	522	198	146	149	193	116	316	314	836
1.35168	0	699	135	209	139	194	167	533	202	146	152	193	119	316	318	852
1.47456	0	704	137	209	139	195	168	544	211	147	155	194	120	317	323	845
1.59744	0	709	138	210	139	198	169	550	204	148	156	195	122	318	328	850
1.72032	0	711	138	212	140	200	171	551	196	150	154	196	121	318	326	866
1.8432	0	676	130	209	138	195	168	546	198	146	154	192	118	314	314	860
1.96608	0	632	131	209	136	194	167	547	206	144	154	192	118	311	317	841
2.08896	0	669	132	208	137	193	168	545	198	146	152	191	118	311	316	827
2.21184	0	694	134	209	136	193	169	544	192	148	151	193	120	309	319	802
2.33472	0	693	136	210	136	195	169	548	197	146	153	192	122	306	324	810
2.4576	0	693	138	212	138	198	171	555	204	148	155	193	125	306	329	820
2.58048	0	677	140	213	139	198	171	542	200	149	153	190	119	299	319	807
2.70336	0	676	137	211	136	192	171	526	193	149	149	187	115	291	311	805
2.82624	0	694	138	211	135	193	171	534	201	148	149	187	117	290	312	790
2.94912	0	697	136	211	134	193	171	542	208	148	150	187	119	291	315	794
3.072	0	694	137	211	135	195	171	550	202	149	150	188	121	291	319	794
3.19488	0	696	138	212	135	196	173	555	194	151	150	188	123	291	325	799
3.31776	0	708	138	214	136	199	172	555	197	148	152	188	123	293	325	808
3.44064	0	695	132	211	136	194	171	550	202	146	149	185	117	291	312	813
3.56352	0	682	129	209	136	193	170	547	194	147	149	185	117	291	313	813
3.6864	0	681	129	208	135	193	169	545	186	146	146	186	118	290	315	832
3.80928	0	683	132	208	135	195	169	547	190	145	147	186	120	293	319	838
3.93216	0	691	133	210	137	194	170	551	199	146	150	187	122	295	325	833
4.05504	0	690	134	212	136	198	171	556	194	148	150	189	122	295	328	832
4.17792	0	691	127	210	136	194	171	552	183	146	148	186	117	296	315	848
4.3008	0	677	127	208	135	192	169	552	188	144	148	186	117	295	316	851
4.42368	0	688	126	208	135	193	169	553	195	143	148	186	117	295	318	839
4.54656	0	686	129	207	135	194	168	552	189	145	150	188	119	298	321	835
4.66944	0	682	131	210	136	194	171	554	182	148	149	189	121	300	327	851
4.79232	0	679	133	210	136	197	170	559	188	146	152	190	123	302	332	854
4.9152	0	691	129	211	136	195	170	556	195	145	151	188	118	301	320	847
5.03808	0	687	127	208	134	192	169	555	189	144	150	187	117	302	318	843
5.16096	0	691	126	207	135	193	170	557	182	146	150	188	117	302	320	855
5.28384	0	680	127	207	135	195	170	560	188	143	151	187	119	303	324	854
5.40672	0	691	125	211	135	195	171	564	196	145	154	190	119	304	329	850
5.5296	0	691	125	213	134	197	172	573	191	146	155	191	122	304	334	850
5.65248	0	695	125	213	135	199	173	575	183	147	155	191	121	305	330	861
5.77536	0	686	121	208	134	196	170	573	188	143	155	188	117	304	321	863
5.89824	0	689	120	208	134	194	170	572	195	144	154	189	116	304	324	859
6.02112	0	687	120	209	134	194	170	572	187	144	154	189	117	304	324	858
6.144	0	692	120	210	134	194	173	573	180	146	154	189	120	305	329	870
6.26688	0	682	123	212	135	198	172	571	186	145	154	191	121	307	333	863
6.38976	0	695	126	213	136	197	172	562	194	147	153	192	122	307	332	855
6.51264	0	689	124	208	135	194	171	558	188	145	151	189	117	306	321	852
6.63552	0	691	123	209	134	193	171	557	181	146	151	188	117	306	321	854
6.7584	0	684	123	209	134	192	170	557	188	143	150	188	117	306	322	853
6.88128	0	690	122	210	135	193	171	557	195	145	151	188	118	306	326	849
7.00416	0	690	124	212	134	194	170	558	190	146	150	189	120	308	329	848
7.12704	0	694	126	214	136	195	173	560	181	149	151	191	123	308	332	850
7.24992	0	684	125	209	136	195	171	557	187	145	152	187	117	305	322	852
7.3728	0	687	123	208	133	191	169	553	194	142	149	185	114	301	317	849
7.49568	0	685	124	206	135	189	169	551	186	144	147	185	114	303	317	846
7.61856	0	687	123	208	134	190	169	551	180	143	148	185	115	302	319	850
7.74144	0	681	123	209	133	192	169	552	184	143	148	186	118	303	322	853
7.86432	0	688	124	210	134	192	169	556	192	144	150	187	118	303	325	851
7.9872	0	686	125	213	135	194	169	557	187	145	150	188	119	305	326	846
8.11008	0	687	123	208	135	191	169	553	178	144	147	185	115	302	314	850
8.23296	0	679	122	206	135	189	167	552	183	140	147	183	114	300	312	849
8.35584	0	683	123	205	133	189	166	550	191	140	147	183	113	301	312	848
8.47872	0	683	122	206	133	190	167	550	183	142	146	185	114	301	316	844
8.6016	0	687	123	209	135	193	168	551	176	143	147	186	116	303	320	849
8.72448	0	678	124	209	135	192	167	552	182	141	149	187	117	303	323	849
8.84736	0	687	125	211	135	194	169	555	191	144	150	187	117	303	322	846
8.97024	0	681	124	207	136	191	167	550	184	141	147	185	112	303	313	842
9.09312	0	680	122	205	135	190	167	548	176	140	147	185	111	304	312	848
9.216	0	678	123	204	136	191	165	549	181	139	146	184	111	304	313	857
9.33888	0	686	125	206	135	191	166	551	189	139	149	185	112	305	317	852
9.46176	0	685	124	208	134	193	167	556	185	142	149	186	113	306	321	850
9.58464	0	686	126	208	135	192	169	558	175	143	149	188	116	307	324	854
9.70752	0	685	125	210	136	195	167	562	183	141	152	188	116	308	325	861
9.8304	0	691	122	206	135	194	166	559	189	139	150	185	111	306	313	855
9.95328	0	687	122	204	136	191	166	558	183	141	149	185	110	307	313	856
10.0762	0	687	122	204	135	191	167	556	176	140	147	185	110	307	313	862
10.199	0	684	123	205	135	193	165	556	180	140	149	185	111	308	316	865
10.3219	0	691	123	208	136	193	168	558	190	141	151	187	113	310	318	858
10.4448	0	691	124	209	135	193	167	560	186	142	151	187	113	311	323	853
10.5677	0	690	125	210	137	197	170	563	177	145	152	189	114	312	325	863
10.6906	0	694	124	205	137	194	167	559	182	139	150	186	110	310	313	864
10.8134	0	691	121	205	137	190	166	562	191	140	150	185	109	310	311	860
10.9363	0	690	122	203	136	192	166	561	186	141	149	184	110	309	312	856
11.0592	0	687	123	204	137	193	168	559	178	141	149	185	110	310	314	864
11.1821	0	692	122	207	137	192	167	561	182	139	150	185	111	310	316	865
11.305	0	692	124	206	136	193	169	564	191	142	151	186	112	310	318	860
11.4278	0	695	123	209	137	195	169	567	187	143	151	187	113	311	319	861
11.5507	0	689	122	205	136	190	168	560	178	142	149	182	109	307	309	861
11.6736	0	694	120	204	135	188	167	561	183	138	149	182	109	306	307	862
11.7965	0	694	120	203	135	189	166	563	191	140	148	182	109	305	309	859
11.9194	0	691	119	206	135	190	166	562	185	141	148	182	109	305	311	855
12.0422	0	689	120	207	135	190	167	561	176	143	147	183	111	306	313	859
12.1651	0	695	121	207	136	192	166	563	182	141	148	184	112	306	316	864
12.288	0	699	122	208	136	194	169	567	191	143	150	184	112	306	315	856
12.4109	0	698	120	204	136	189	167	560	185	140	148	180	109	303	304	855
12.5338	0	703	119	203	136	186	165	557	176	140	146	181	108	302	303	864
12.6566	0	696	120	201	135	188	164	556	180	138	146	179	108	302	304	867
12.7795	0	685	122	202	134	189	164	559	188	138	146	180	108	302	308	863
12.9024	0	699	123	205	135	188	165	560	184	140	147	181	110	302	309	862
13.0253	0	697	122	206	135	191	166	557	175	143	147	183	111	304	312	861
13.1482	0	697	124	208	137	192	166	560	181	140	149	182	113	305	316	865
13.271	0	702	125	205	136	192	166	560	189	139	149	181	109	304	308	859
13.3939	0	698	120	203	136	187	165	556	182	140	146	180	108	302	304	859
13.5168	0	694	120	202	135	187	163	556	174	138	146	180	107	303	306	865
13.6397	0	701	122	202	135	187	163	557	178	137	146	180	108	302	307	868
13.7626	0	705	123	202	137	189	163	561	187	138	148	181	110	304	311	864
13.8854	0	702	122	205	135	191	162	564	182	140	149	182	110	306	315	863
14.0083	0	703	123	205	136	192	166	565	173	142	149	184	113	308	319	865
14.1312	0	709	122	209	137	192	165	570	179	140	151	185	113	309	321	871
14.2541	0	707	121	204	136	192	164	566	187	137	151	182	109	307	310	866
14.377	0	703	120	202	136	190	163	566	181	138	150	182	108	308	309	864
14.4998	0	701	121	202	136	190	164	564	173	139	149	181	108	309	310	869
14.6227	0	707	122	203	137	191	162	565	177	137	151	183	110	309	314	871
14.7456	0	709	121	206	138	193	164	568	187	137	152	185	111	311	317	865
14.8685	0	707	122	207	138	193	164	568	182	140	152	186	112	313	320	864
14.9914	0	706	124	209	139	194	167	572	174	143	153	188	114	315	324	864
15.1142	0	714	125	209	138	196	167	574	180	140	154	187	113	315	322	872
15.2371	0	711	122	205	138	194	164	572	187	137	153	184	109	314	314	866
15.36	0	709	122	204	137	192	163	572	183	138	151	183	110	315	315	865
15.4829	0	705	123	204	137	192	165	571	175	140	151	184	110	314	317	867
15.6058	0	713	122	205	137	193	164	575	179	138	152	185	112	312	321	876
15.7286	0	714	123	207	138	193	165	577	188	141	154	186	113	313	324	870
15.8515	0	711	123	209	138	195	165	579	184	143	155	186	114	314	327	869
15.9744	0	708	124	209	138	196	168	581	175	144	153	187	116	313	330	871
16.0973	0	716	123	207	139	194	167	579	179	140	154	185	112	312	322	877
16.2202	0	714	121	205	138	192	165	577	187	138	153	183	111	309	318	870
16.343	0	710	121	204	138	190	164	576	183	140	152	182	111	308	318	869
16.4659	0	707	122	204	137	191	167	576	174	141	151	182	112	307	321	870
16.5888	0	716	121	207	137	192	166	576	178	141	150	183	113	307	324	877
16.7117	0	717	121	208	138	193	167	579	188	142	151	183	115	308	326	871
16.8346	0	712	123	210	137	193	166	579	184	143	152	184	117	308	330	870
16.9574	0	710	125	209	139	195	168	580	175	144	150	183	115	308	326	874
17.0803	0	715	119	206	137	191	165	572	177	139	149	180	111	306	316	881
17.2032	0	714	120	204	137	189	165	569	186	139	148	179	111	305	315	876
17.3261	0	707	120	205	135	188	164	566	181	140	147	179	111	304	316	874
17.449	0	706	120	206	136	189	167	567	171	142	147	180	112	306	319	880
17.5718	0	715	121	208	135	189	166	568	177	140	148	182	113	306	322	886
17.6947	0	714	121	208	135	190	166	571	186	142	149	182	115	307	325	883
17.8176	0	714	124	209	136	192	166	574	183	143	151	184	117	308	329	879
17.9405	0	709	122	205	135	191	167	570	172	141	149	181	113	306	316	884
18.0634	0	716	120	205	134	188	164	567	175	138	148	180	110	305	314	888
18.1862	0	712	121	203	134	187	164	568	184	138	149	180	109	305	314	880
18.3091	0	712	120	205	135	189	164	568	179	140	148	181	111	305	317	877
18.432	0	709	120	206	135	191	166	569	170	142	148	182	113	307	321	886
18.5549	0	718	120	208	135	191	165	572	174	139	150	183	114	307	324	887
18.6778	0	716	122	208	135	193	165	576	185	140	152	184	116	308	329	896
18.8006	0	718	123	207	137	194	166	576	181	141	153	185	114	308	324	883
18.9235	0	713	121	203	136	190	165	572	170	139	150	182	110	307	316	895
19.0464	0	716	122	204	136	189	164	573	174	137	149	182	111	310	318	891
19.1693	0	717	122	204	136	191	163	575	184	137	152	182	111	309	319	888
19.2922	0	718	122	206	136	192	164	576	180	139	152	184	112	310	323	884
19.415	0	718	124	205	138	192	167	578	172	141	153	185	114	311	327	902
19.5379	0	722	123	207	138	193	165	581	175	138	153	186	115	313	330	893
19.6608	0	723	123	208	138	196	167	583	185	140	155	187	114	314	329	891
19.7837	0	714	122	205	138	193	163	582	181	139	153	184	110	313	321	889
19.9066	0	721	122	204	136	195	165	577	171	140	153	184	112	313	321	904
20.0294	0	723	122	204	137	194	164	580	176	138	153	184	110	315	323	896
20.1523	0	729	124	204	138	194	164	582	185	138	154	184	112	316	326	893
20.2752	0	711	124	207	138	195	165	580	183	140	154	187	113	318	330	888
20.3981	0	727	127	208	140	196	168	578	173	142	154	187	115	319	333	901
20.521	0	729	128	209	142	198	167	577	177	141	155	187	114	319	330	893
20.6438	0	732	126	206	140	194	165	575	187	138	153	185	111	318	321	889
20.7667	0	712	124	204	140	193	164	574	184	140	152	183	111	316	322	885
20.8896	0	728	125	205	138	194	168	579	174	141	152	183	111	317	324	904
21.0125	0	730	123	205	138	192	166	583	178	140	153	185	111	318	327	895
21.1354	0	733	124	205	137	193	166	586	188	139	153	186	113	319	329	888
21.2582	0	714	123	206	139	195	166	589	186	142	155	186	114	319	332	887
21.3811	0	729	124	209	139	196	168	587	175	142	154	186	113	319	327	903
21.504	0	728	121	205	138	192	166	581	176	138	153	182	109	316	321	897
21.6269	0	728	120	204	137	191	166	582	187	138	152	181	110	315	321	888
21.7498	0	712	121	203	136	189	165	581	184	139	152	183	110	315	322	888
21.8726	0	730	121	205	137	190	168	579	173	141	152	183	111	314	325	906
21.9955	0	731	123	203	137	193	166	580	175	139	152	184	111	314	327	900
22.1184	0	730	121	207	137	193	167	582	186	140	153	184	114	315	330	893
22.2413	0	714	122	207	139	193	166	580	184	140	153	184	111	315	324	895
22.3642	0	731	119	205	138	189	166	575	172	140	150	181	109	313	320	910
22.487	0	730	121	202	137	190	165	574	173	137	150	181	109	313	320	902
22.6099	0	728	121	203	137	189	165	575	184	137	151	182	109	314	322	895
22.7328	0	716	121	204	137	188	165	575	183	140	151	182	110	314	324	895
22.8557	0	734	123	205	138	191	168	575	171	142	151	185	112	316	327	909
22.9786	0	734	123	207	138	192	166	578	174	140	151	184	113	316	330	903
23.1014	0	729	123	205	139	191	167	574	183	138	151	183	111	316	320	896
23.2243	0	714	121	202	138	189	165	570	181	139	150	181	109	316	318	895
23.3472	0	734	122	202	138	191	166	566	170	140	149	182	108	316	320	909
23.4701	0	735	122	204	138	189	165	569	172	138	150	183	110	316	323	901
23.593	0	732	124	204	139	191	165	570	183	137	151	184	111	319	325	892
23.7158	0	728	128	208	142	197	165	553	184	140	146	187	112	334	333	878
23.8387	0	748	132	209	139	191	166	532	179	145	141	194	116	355	342	825
23.9616	0	725	124	207	138	192	166	535	179	143	140	192	116	356	337	674
24.0845	0	711	123	205	136	190	163	532	189	140	140	191	114	354	333	731
24.2074	0	703	125	205	136	189	163	540	189	141	144	192	114	349	333	848
24.3302	0	730	126	204	137	190	164	544	180	142	147	190	112	345	333	891
24.4531	0	718	127	204	137	191	164	551	181	139	149	192	113	341	334	894
24.576	0	703	131	205	140	196	166	551	192	140	150	191	114	344	338	879
24.6989	0	691	133	209	137	191	167	518	193	146	136	195	118	359	343	687
24.8218	0	712	128	208	136	192	168	529	188	147	137	196	118	357	340	593
24.9446	0	718	124	206	134	191	162	523	189	144	135	194	117	352	334	868
25.0675	0	688	125	205	133	184	158	549	198	140	150	192	112	339	335	584
25.1904	0	672	126	204	137	190	165	574	195	139	159	185	107	317	331	443
25.3133	0	682	125	204	137	190	164	571	179	138	156	184	107	310	330	573
25.4362	0	698	124	204	136	191	163	572	179	136	156	183	109	303	332	688
25.559	0	693	124	205	136	189	162	573	188	136	155	183	109	299	335	764
25.6819	0	682	125	207	137	190	163	572	187	138	154	181	110	296	332	810
25.8048	0	702	120	205	136	188	163	565	175	137	149	177	108	290	323	825
25.9277	0	698	119	204	134	186	161	565	175	135	148	175	107	286	323	815
26.0506	0	652	120	203	134	186	161	564	188	136	145	174	107	281	324	766
26.1734	0	586	134	199	132	185	160	572	188	140	150	178	106	266	331	630
26.2963	0	675	144	204	131	188	162	578	178	142	150	181	106	257	337	635
26.4192	0	699	131	209	132	188	161	573	182	140	145	182	110	262	333	660
26.5421	0	675	126	209	132	190	161	572	193	140	143	180	113	268	333	714
26.665	0	667	122	206	130	186	161	569	190	140	142	176	109	266	330	720
26.7878	0	684	120	205	130	185	161	567	176	140	141	175	110	263	324	731
26.9107	0	692	121	205	131	184	160	566	179	139	140	174	110	263	317	736
27.0336	0	680	124	204	132	186	162	571	188	137	141	175	111	263	317	750
27.1565	0	666	125	206	134	187	162	572	187	140	142	176	111	265	318	751
27.2794	0	685	127	205	132	189	165	574	175	142	142	177	113	266	321	768
27.4022	0	688	129	207	133	192	164	577	176	140	144	179	115	268	324	763
27.5251	0	678	125	206	134	190	163	575	186	138	143	177	111	267	315	772
27.648	0	660	122	205	134	188	163	572	183	139	142	176	111	266	313	775
27.7709	0	675	124	204	133	187	165	569	172	139	142	177	111	268	312	797
27.8938	0	687	125	204	134	188	164	569	173	138	142	177	111	272	313	794
28.0166	0	679	128	206	135	189	166	574	183	137	144	179	113	270	316	800
28.1395	1	676	129	207	135	192	166	575	180	139	145	179	114	274	318	800
28.2624	0	693	130	208	137	193	168	575	169	142	146	180	115	276	321	815
28.3853	0	696	128	207	138	192	166	573	171	138	144	178	112	276	311	807
28.5082	0	682	126	206	137	190	165	571	179	136	144	177	111	275	311	810
28.631	0	675	127	206	136	190	165	570	178	138	144	178	111	275	312	808
28.7539	0	698	127	205	137	192	167	569	165	139	144	179	111	277	313	827
28.8768	0	701	130	207	137	193	166	570	169	137	146	179	112	275	315	812
28.9997	0	696	131	207	139	194	168	572	179	137	148	181	115	277	318	812
29.1226	0	681	132	210	140	196	169	573	176	141	147	183	115	278	320	819
29.2454	0	699	128	207	140	193	169	566	163	138	145	180	111	277	309	836
29.3683	0	696	125	206	138	192	166	563	165	134	144	178	110	276	307	828
29.4912	0	695	127	206	138	193	167	561	176	134	144	179	110	278	308	825
29.6141	0	682	129	206	139	193	167	562	174	137	144	180	111	278	310	825
29.737	0	701	130	208	142	194	169	561	162	138	144	181	113	280	311	840
29.8598	0	706	135	209	145	198	169	550	166	137	145	183	114	283	314	824
29.9827	0	703	138	211	147	199	170	537	178	138	144	184	115	284	313	815
30.1056	0	687	135	209	147	195	165	524	176	137	141	180	110	282	303	804
30.2285	0	707	135	208	147	192	167	519	165	139	139	180	110	282	302	810
30.3514	0	706	135	209	146	192	166	520	169	137	139	180	111	282	304	804
30.4742	0	706	137	209	146	193	166	520	180	139	140	181	113	285	309	801
30.5971	0	699	138	212	145	194	162	506	182	145	136	186	115	285	312	789
30.72	0	710	140	212	144	195	164	516	178	148	139	187	119	286	314	801
30.8429	0	713	139	213	144	199	165	529	186	147	143	187	117	287	311	788
30.9658	0	709	135	210	143	193	163	525	199	144	142	184	115	286	303	790
31.0886	0	704	135	212	142	195	165	537	199	147	144	185	113	286	306	790
31.2115	0	712	136	209	142	194	167	542	190	148	144	184	113	291	309	804
31.3344	0	715	137	211	142	195	167	552	194	146	147	185	115	292	312	797
31.4573	0	712	138	213	142	197	168	562	204	145	150	187	117	292	315	802
31.5802	0	699	141	213	144	200	169	564	203	148	150	191	119	294	317	804
31.703	0	713	136	212	145	197	170	561	191	148	148	189	117	294	306	817
31.8259	0	713	133	210	142	196	168	561	193	143	148	186	114	292	303	802
31.9488	0	710	133	209	142	194	168	562	202	143	148	185	114	292	303	807
32.0717	0	695	134	208	142	195	168	564	200	146	148	188	115	294	305	807
32.1946	0	708	136	209	143	196	170	566	190	146	149	188	116	295	309	826
32.3174	0	714	138	211	143	198	170	570	192	145	150	188	118	296	313	813
32.4403	0	716	139	211	144	199	171	575	203	147	153	190	119	297	315	816
32.5632	0	697	133	210	143	196	171	573	199	144	152	188	115	296	303	815
32.6861	0	710	132	207	142	194	170	570	187	144	149	186	113	294	300	830
32.809	0	712	130	208	141	194	169	569	189	142	148	186	113	293	300	818
32.9318	0	713	132	207	141	192	170	568	198	143	150	186	113	295	303	822
33.0547	0	696	134	207	141	196	170	569	194	144	151	188	115	295	306	817
33.1776	0	712	134	209	143	195	173	571	183	146	150	189	117	297	311	831
33.3005	0	709	137	210	143	197	173	572	187	144	152	190	118	298	312	822
33.4234	0	715	131	209	143	196	171	569	195	142	151	187	113	297	301	824
33.5462	0	697	129	207	141	194	171	563	189	143	148	185	111	296	298	819
33.6691	0	709	129	207	140	193	170	562	180	142	147	186	112	295	299	837
33.792	0	709	130	206	140	191	170	560	182	140	148	186	112	296	300	828
33.9149	0	715	132	206	140	193	170	561	192	140	149	187	113	297	304	829
34.0378	0	711	131	206	139	193	169	565	187	142	150	189	115	298	307	824
34.1606	0	712	132	208	142	195	173	566	179	145	150	189	116	298	309	830
34.2835	0	710	126	208	140	193	170	563	181	139	150	186	112	297	299	837
34.4064	0	713	125	206	138	191	169	562	190	138	149	185	110	297	297	833
34.5293	0	706	125	205	137	190	169	560	184	141	148	185	111	298	299	830
34.6522	0	705	126	205	137	191	170	558	175	141	147	187	111	299	301	832
34.775	0	709	128	205	137	192	169	560	179	139	149	187	113	300	304	838
34.8979	0	713	128	206	138	192	170	563	189	140	151	188	115	301	307	834
35.0208	0	703	129	207	139	195	170	563	185	142	150	189	114	301	307	833
35.1437	0	706	124	206	137	191	171	558	174	140	147	185	109	300	297	837
35.2666	0	708	123	204	136	189	169	556	179	137	147	184	109	298	296	842
35.3894	0	718	123	204	135	188	169	556	187	137	147	184	109	299	298	837
35.5123	0	714	124	205	135	190	168	556	181	140	147	186	109	301	300	832
35.6352	0	710	125	204	136	193	170	557	174	140	146	186	112	301	303	843
35.7581	0	711	126	206	136	191	169	560	179	139	148	186	113	303	307	848
35.881	0	719	127	207	137	193	172	562	188	141	151	188	112	304	306	844
36.0038	0	720	122	204	137	190	170	556	181	139	147	185	108	302	297	836
36.1267	0	712	122	203	136	189	171	555	173	139	146	183	107	302	297	845
36.2496	0	709	123	203	135	190	169	555	179	137	145	184	109	301	298	847
36.3725	0	717	123	203	136	190	170	556	188	138	147	184	109	304	301	843
36.4954	0	720	124	205	136	191	169	558	182	140	147	184	110	304	303	842
36.6182	0	716	125	205	137	190	172	558	173	141	148	187	112	306	308	853
36.7411	0	709	126	205	137	192	172	561	181	140	149	186	110	306	305	855
36.864	0	717	122	203	136	191	171	559	188	138	148	184	108	305	299	846
36.9869	0	721	121	204	136	189	171	558	181	141	146	184	107	305	301	842
37.1098	0	715	123	203	135	189	171	558	174	140	146	183	108	305	302	854
37.2326	0	711	125	203	136	191	170	560	182	140	148	186	110	306	305	856
37.3555	0	717	125	205	137	191	173	563	189	142	149	187	111	307	309	851
37.4784	0	726	127	206	137	193	173	566	183	142	151	188	113	308	312	851
37.6013	0	721	124	206	137	193	173	564	176	143	149	186	111	307	305	859
37.7242	0	708	120	204	136	190	172	561	183	138	147	183	109	306	300	858
37.847	0	711	120	203	136	189	172	562	188	140	147	183	109	306	302	852
37.9699	0	726	122	202	135	188	171	562	181	141	147	185	109	307	304	856
38.0928	0	721	122	203	136	191	172	563	174	141	148	186	110	308	308	863
38.2157	0	707	123	204	137	191	171	565	182	141	150	187	112	309	312	862
38.3386	0	716	122	208	138	192	173	568	190	144	152	188	114	311	314	855
38.4614	0	728	121	205	136	193	173	565	181	142	150	186	110	310	307	860
38.5843	0	727	119	204	135	188	173	561	174	141	148	185	109	308	304	860
38.7072	0	702	120	203	135	187	171	560	182	139	148	185	108	308	305	864
38.8301	0	713	120	202	134	189	171	562	188	140	149	186	110	309	309	862
38.953	0	731	120	205	135	190	172	561	178	141	149	186	111	309	312	864
39.0758	0	728	122	206	136	191	172	562	173	142	149	187	113	310	315	866
39.1987	0	709	122	208	136	191	171	564	182	141	151	189	114	311	318	866
39.3216	0	717	121	206	136	191	172	562	188	141	150	186	110	311	311	865
39.4445	0	732	119	204	134	188	170	558	177	140	148	185	109	309	310	867
39.5674	0	724	121	203	135	188	170	557	172	140	148	186	110	309	312	869
39.6902	0	708	122	203	135	189	169	557	180	138	148	186	111	310	314	867
39.8131	0	716	122	205	137	188	170	559	184	141	149	187	112	311	317	868
39.936	0	734	120	207	136	188	170	561	176	142	150	188	114	312	321	869
40.0589	0	725	122	209	136	192	170	560	170	141	150	188	114	312	324	867
40.1818	0	704	121	205	135	190	169	559	180	137	149	184	110	310	313	868
40.3046	0	712	119	203	134	188	168	554	184	137	149	183	109	309	312	869
40.4275	0	727	120	203	134	186	168	553	174	138	147	183	109	309	313	870
40.5504	0	720	121	203	135	185	168	553	168	137	147	184	110	309	316	867
40.6733	0	702	121	206	134	187	167	554	178	137	147	185	112	309	320	867
40.7962	0	711	121	208	134	188	169	558	182	140	149	185	113	309	324	869
40.919	0	731	123	208	135	191	170	559	173	141	149	186	115	310	325	869
41.0419	0	721	121	206	134	188	169	554	168	137	147	183	110	308	315	867
41.1648	0	700	119	204	133	185	167	553	178	135	147	182	109	306	313	868
41.2877	0	708	120	203	132	187	166	552	182	136	146	181	110	306	315	859
41.4106	0	724	121	203	133	186	168	552	172	138	146	182	110	307	319	866
41.5334	0	721	123	204	134	186	167	553	168	137	145	183	113	307	322	865
41.6563	0	704	123	206	134	189	167	558	179	138	147	185	114	308	326	871
41.7792	0	709	122	209	136	192	170	561	184	141	149	185	116	309	328	858
41.9021	0	727	124	207	135	190	169	558	173	140	148	184	112	308	320	869
42.025	0	721	122	205	135	187	168	555	169	137	146	181	110	307	317	866
42.1478	0	700	122	203	135	187	168	556	179	136	148	183	111	307	317	870
42.2707	0	707	122	204	135	189	170	559	182	139	147	183	112	310	321	859
42.3936	0	725	123	204	136	188	171	559	173	142	148	184	113	310	324	871
42.5165	0	729	125	205	135	190	169	561	171	140	149	186	114	312	327	871
42.6394	0	700	125	208	137	192	170	565	182	140	151	187	115	313	329	873
42.7622	0	708	124	206	136	190	170	563	185	140	151	185	110	313	320	860
42.8851	0	725	122	204	135	189	169	561	173	141	148	183	112	312	318	876
43.008	0	727	123	204	136	190	169	560	170	138	148	183	110	313	320	876
43.1309	0	699	124	205	137	189	169	564	182	138	150	185	111	315	322	876
43.2538	0	712	125	206	137	190	171	565	185	141	151	187	113	316	327	864
43.3766	0	729	126	206	138	191	172	567	175	144	151	188	114	317	330	875
43.4995	0	737	125	209	137	193	172	570	174	142	153	189	115	318	332	881
43.6224	0	702	124	206	138	191	171	569	184	139	153	187	111	317	324	878
43.7453	0	711	123	205	138	190	170	566	185	140	151	185	109	318	321	868
43.8682	0	731	124	205	137	191	171	565	174	142	150	186	110	319	322	879
43.991	0	739	126	205	137	189	171	566	173	141	151	186	111	319	325	887
44.1139	0	703	127	206	137	191	170	568	183	140	152	187	113	320	331	885
44.2368	0	713	127	207	139	193	173	569	186	143	153	190	115	322	334	875
44.3597	0	732	129	209	139	194	172	572	175	145	155	191	116	324	337	881
44.4826	0	743	127	209	140	196	171	562	175	142	150	192	115	323	330	892
44.6054	0	715	125	207	139	190	170	554	185	141	149	190	113	325	327	887
44.7283	0	717	127	206	139	190	171	547	189	143	147	192	113	327	329	877
44.8512	0	733	129	207	139	191	171	545	178	145	147	193	115	328	332	892
44.9741	0	746	129	209	138	192	170	545	177	143	148	193	117	328	337	903
45.097	0	716	132	210	140	193	170	549	189	143	150	195	119	331	343	895
45.2198	0	717	132	211	138	194	171	554	191	147	152	197	120	331	345	884
45.3427	0	730	128	210	137	193	171	558	182	147	152	195	117	332	337	901
45.4656	0	738	125	208	136	192	170	564	179	144	153	193	115	329	334	903
45.5885	0	711	125	208	137	193	170	569	188	143	155	193	115	327	335	892
45.7114	0	716	127	208	137	194	170	570	192	145	156	194	115	328	337	881
45.8342	0	732	129	208	138	195	172	572	179	147	156	195	118	330	339	893
45.9571	0	745	130	210	139	195	171	574	178	144	157	196	119	330	343	892
46.08	0	716	131	212	139	197	172	579	189	142	159	196	118	330	343	887
46.2029	0	720	126	208	139	195	171	573	190	143	156	192	113	328	331	878
46.3258	0	734	125	207	140	193	171	569	177	143	154	192	113	328	331	891
46.4486	0	750	127	207	140	194	171	565	176	142	152	193	115	329	332	895
46.5715	0	718	130	208	140	194	171	568	187	143	154	194	115	330	337	886
46.6944	0	724	131	210	141	195	172	568	190	145	154	195	117	331	340	878
46.8173	0	740	131	210	141	196	174	571	179	147	156	196	119	331	346	896
46.9402	0	750	132	210	141	198	174	573	178	145	156	195	119	332	343	896
47.063	0	718	126	209	141	194	171	570	187	141	156	192	114	331	333	890
47.1859	0	723	126	209	140	193	171	571	190	142	156	191	113	330	333	876
47.3088	0	739	127	207	140	192	172	572	178	143	156	191	114	330	334	894
47.4317	0	751	128	208	140	195	172	573	177	142	155	192	114	330	338	894
47.5546	0	720	130	209	140	196	172	574	188	142	157	193	116	330	342	888
47.6774	0	724	131	210	140	197	174	580	188	145	158	196	118	333	345	875
47.8003	0	742	129	211	142	197	174	576	179	144	156	194	115	333	339	894
47.9232	0	751	127	207	141	195	171	574	176	141	155	190	114	330	333	896
48.0461	0	718	125	208	141	193	172	574	186	140	155	191	114	330	333	888
48.169	0	722	127	207	140	193	173	576	188	142	156	191	114	330	336	876
48.2918	0	742	129	208	141	195	174	577	177	146	157	193	115	332	340	894
48.4147	0	754	129	209	141	197	173	578	176	143	156	194	117	333	343	896
48.5376	0	723	131	210	143	198	174	579	189	143	158	194	117	333	343	888
48.6605	0	724	126	208	140	194	172	577	188	142	155	192	113	332	332	875
48.7834	0	741	125	207	140	192	172	573	177	143	154	191	111	333	330	894
48.9062	0	749	126	208	141	191	172	573	176	143	154	190	112	333	332	895
49.0291	0	722	128	207	140	194	172	577	187	141	156	192	114	334	337	889
49.152	0	728	129	208	140	195	173	578	188	144	157	193	115	335	340	878
49.2749	0	746	130	209	140	196	176	580	178	147	157	195	117	336	344	895
49.3978	0	754	129	209	142	196	174	579	177	143	157	194	115	335	336	897
49.5206	0	722	126	207	140	194	174	575	186	140	155	190	111	335	331	890
49.6435	0	728	125	207	141	193	173	575	189	143	155	192	112	335	330	877
49.7664	0	743	126	206	140	192	174	573	179	143	155	192	112	336	333	895
49.8893	0	753	128	206	140	194	173	576	177	142	156	193	114	337	336	895
50.0122	0	726	129	208	141	195	173	579	188	143	158	194	115	337	340	888
50.135	0	730	129	210	141	196	175	582	189	145	159	196	116	338	343	879
50.2579	0	743	126	208	140	195	174	578	178	143	157	192	112	335	332	898
50.3808	0	753	125	207	140	194	173	577	175	141	155	191	111	335	328	899
50.5037	0	726	124	206	139	192	173	577	185	140	157	191	112	334	329	889
50.6266	0	730	126	207	140	193	173	579	188	143	157	192	112	336	332	879
50.7494	0	744	127	207	140	194	173	580	178	144	157	193	113	337	335	896
50.8723	0	757	128	207	140	196	174	581	176	143	158	195	113	339	338	898
50.9952	0	720	130	210	142	196	173	583	187	141	159	194	115	339	337	890
51.1181	0	728	125	209	140	194	173	579	189	141	157	191	111	337	326	882
51.241	0	744	122	206	140	194	173	575	177	142	155	190	110	336	325	897
51.3638	0	755	125	207	139	192	172	575	174	140	154	191	111	335	326	897
51.4867	0	729	125	206	140	194	172	577	185	140	156	191	112	337	329	888
51.6096	0	727	126	207	140	193	173	578	187	142	157	192	113	336	332	881
51.7325	0	747	128	208	140	195	175	579	176	145	158	193	116	336	337	890
51.8554	0	757	127	210	142	196	173	578	175	142	156	193	114	336	333	897
51.9782	0	727	122	207	140	193	171	574	183	139	155	188	110	333	323	890
52.1011	0	725	122	206	138	192	171	572	186	140	154	188	111	331	323	883
52.224	0	743	122	205	138	190	171	570	176	141	153	189	111	331	326	892
52.3469	0	754	124	205	137	193	171	571	173	141	152	189	112	330	330	898
52.4698	0	718	126	206	138	193	172	572	184	139	154	190	114	331	333	888
52.5926	0	728	126	209	139	193	172	575	186	144	155	191	115	331	337	881
52.7155	0	747	125	208	139	194	173	572	175	142	153	189	112	329	328	891
52.8384	0	748	122	206	138	190	170	568	172	139	151	186	110	327	322	898
52.9613	0	715	121	207	137	190	171	569	181	138	152	186	111	325	325	891
53.0842	0	723	123	206	137	190	171	570	185	140	152	186	112	324	327	881
53.207	0	744	124	206	138	192	172	568	173	143	151	187	113	324	329	891
53.3299	0	746	124	209	138	192	171	570	172	141	152	188	115	325	334	894
53.4528	0	718	127	209	138	193	172	574	183	142	154	189	115	326	335	892
53.5757	0	724	122	208	137	190	172	570	186	141	152	185	111	324	323	880
53.6986	0	739	120	206	136	188	170	566	174	140	150	185	111	322	320	891
53.8214	0	743	121	206	135	189	170	565	170	140	149	184	111	320	322	893
53.9443	0	714	123	206	136	190	170	568	180	139	150	185	112	320	325	890
54.0672	0	725	123	206	137	192	171	568	184	142	152	187	114	321	330	878
54.1901	0	741	126	208	137	191	172	570	174	144	152	188	115	321	333	894
54.313	11	738	125	211	137	194	173	570	171	143	152	187	116	320	332	890
54.4358	0	712	121	207	136	191	170	566	180	139	151	184	111	318	321	889
54.5587	0	721	121	205	135	188	170	565	184	140	149	184	112	317	320	879
54.6816	0	733	120	205	136	188	170	563	173	141	149	183	111	317	322	890
54.8045	0	735	122	206	135	188	171	563	170	141	149	185	113	317	325	884
54.9274	0	715	123	207	135	190	171	564	180	140	150	186	115	317	328	888
55.0502	0	720	123	210	137	191	172	567	183	143	152	188	115	318	333	877
55.1731	0	733	124	209	137	193	173	568	175	143	152	188	114	318	330	888
55.296	0	733	120	207	135	190	170	563	169	140	149	184	111	317	320	886
55.4189	0	709	119	206	135	188	170	563	178	138	149	184	111	316	320	888
55.5418	0	719	120	206	134	187	170	563	182	140	149	184	111	316	321	879
55.6646	0	731	120	206	135	189	171	562	173	142	149	185	113	315	326	887
55.7875	0	733	123	208	136	190	172	566	170	141	150	186	115	317	329	884
55.9104	0	714	124	209	135	192	171	569	179	139	152	187	115	318	332	886
56.0333	0	721	123	208	137	193	172	565	183	142	151	186	113	316	326	880
56.1562	0	729	119	205	135	189	170	561	172	140	148	184	110	316	318	891
56.279	0	733	119	205	135	187	169	560	168	139	148	184	112	315	320	887
56.4019	0	708	120	204	134	187	170	561	177	138	149	184	111	316	322	885
56.5248	0	721	120	208	135	190	170	563	182	141	151	186	113	316	328	887
56.6477	0	732	121	208	135	190	171	564	172	143	151	187	114	318	330	889
56.7706	0	736	122	211	137	193	171	566	169	142	151	188	116	319	333	888
56.8934	0	712	120	207	136	191	171	564	178	139	150	185	111	318	321	886
57.0163	0	720	120	207	135	188	169	561	182	139	149	184	111	317	319	887
57.1392	0	731	120	205	133	189	169	560	172	140	148	184	110	318	321	891
57.2621	0	731	121	205	134	189	169	559	168	139	148	185	111	317	324	888
57.385	0	711	121	208	135	189	170	560	178	138	150	187	113	318	328	886
57.5078	0	720	122	209	136	189	172	565	182	142	151	188	115	319	332	889
57.6307	0	732	122	210	136	192	172	565	174	142	152	187	114	319	329	891
57.7536	0	728	119	206	135	189	170	560	168	138	149	185	110	318	321	891
57.8765	0	711	120	205	135	189	170	561	177	137	149	184	111	317	322	889
57.9994	0	718	121	204	135	188	170	563	181	139	149	185	111	317	324	891
58.1222	0	729	122	205	134	190	171	560	172	142	149	185	112	318	329	894
58.2451	0	729	121	209	136	190	171	561	169	140	151	188	114	318	332	892
58.368	0	713	122	209	136	191	172	564	178	139	152	188	113	320	329	889
58.4909	0	718	119	205	134	189	171	559	183	138	149	185	110	318	321	889
58.6138	0	737	119	205	136	189	171	560	174	139	148	185	111	319	321	893
58.7366	0	729	120	205	135	187	170	560	169	139	148	185	110	319	324	889
58.8595	0	712	122	205	136	188	170	561	178	138	150	187	112	319	328	888
58.9824	0	720	121	208	135	190	172	565	183	142	152	188	113	321	331	891
59.1053	0	737	124	208	136	193	173	567	175	143	152	189	114	322	332	893
59.2282	0	728	119	206	135	190	172	561	170	139	149	185	109	320	321	890
59.351	0	712	118	204	135	188	170	560	178	136	148	184	108	319	319	890
59.4739	0	717	119	205	135	187	171	559	182	138	148	184	108	319	321	890
59.5968	0	736	119	204	135	186	172	557	173	139	148	185	109	319	323	894
59.7197	0	730	119	206	134	189	171	559	169	140	149	186	111	321	327	891
59.8426	0	713	123	207	135	190	171	561	178	138	150	187	113	322	332	892
59.9654	0	721	123	208	136	191	174	561	183	141	150	188	111	322	329	893
60.0883	0	736	119	205	135	188	173	555	173	138	147	183	108	320	318	895
60.2112	0	729	118	204	133	186	171	552	169	138	146	184	108	320	318	891
60.3341	0	710	118	204	134	185	170	553	177	136	146	184	108	320	320	890
60.457	0	717	120	204	134	187	172	554	182	139	147	185	109	320	322	892
60.5798	0	734	119	208	134	188	172	553	173	142	147	187	112	322	327	894
60.7027	0	731	122	208	136	189	172	554	170	142	149	187	112	323	332	890
60.8256	0	712	123	208	135	191	173	556	180	140	150	187	112	322	327	891
60.9485	0	716	119	206	135	186	172	552	183	139	147	184	108	320	318	892
61.0714	0	732	119	205	134	186	171	549	174	140	145	185	107	319	319	894
61.1942	0	726	120	204	133	185	171	549	169	139	144	183	109	319	320	889
61.3171	0	709	122	204	134	187	171	550	179	138	147	186	110	320	323	888
61.44	0	717	123	206	134	187	172	551	183	141	147	187	112	321	325	887
61.5629	0	733	123	208	136	189	172	554	176	144	149	189	113	320	329	892
61.6858	0	725	121	207	135	189	172	553	171	141	147	185	110	319	321	890
61.8086	0	708	120	205	131	189	171	549	180	138	146	185	109	318	318	889
61.9315	0	717	121	204	134	186	172	551	184	140	146	185	109	318	319	891
62.0544	0	731	122	204	134	187	171	550	175	141	146	186	110	318	322	892
62.1773	0	727	123	205	136	188	171	552	171	141	148	187	111	319	325	889
62.3002	0	710	125	205	136	188	172	557	180	140	149	187	111	320	329	888
62.423	0	716	124	209	137	190	174	558	186	143	150	188	112	320	329	891
62.5459	0	731	121	204	135	188	172	555	175	140	148	185	109	319	318	894
62.6688	0	726	120	203	135	188	171	552	171	140	145	183	109	319	319	888
62.7917	0	708	120	205	135	186	170	553	180	138	147	184	109	319	320	888
62.9146	0	716	122	204	136	187	171	556	185	140	148	186	109	322	324	889
63.0374	0	734	124	204	136	187	172	556	176	142	149	186	111	324	329	888
63.1603	0	727	125	206	137	190	171	559	172	142	150	188	113	325	331	887
63.2832	0	711	125	208	138	192	172	560	182	140	151	187	112	324	331	889
63.4061	0	716	121	205	137	189	171	558	185	139	150	185	109	323	320	887
63.529	0	733	121	204	135	188	171	557	175	140	148	186	109	323	321	892
63.6518	0	728	120	204	136	187	171	558	171	139	148	185	107	323	323	890
63.7747	0	712	123	203	137	188	171	561	180	138	150	187	110	323	325	889
63.8976	0	718	124	204	137	190	172	564	186	141	153	188	111	324	328	892
64.0205	0	730	124	205	138	191	173	566	176	143	152	189	112	326	332	891
64.1434	0	729	124	207	138	194	173	566	172	142	154	189	111	325	327	891
64.2662	0	712	121	205	138	191	171	564	181	137	152	187	108	324	322	889
64.3891	0	719	120	204	137	189	171	565	186	139	152	187	109	325	324	894
64.512	0	730	120	204	138	190	171	564	177	141	151	187	109	325	325	894
64.6349	0	729	123	205	137	191	172	567	172	140	152	188	110	327	329	893
64.7578	0	713	124	205	137	192	172	570	181	138	154	189	112	326	333	894
64.8806	0	721	125	207	138	193	173	573	185	142	157	189	112	328	336	894
65.0035	0	733	124	207	139	194	174	572	176	141	154	190	111	327	329	897
65.1264	0	732	121	206	139	191	172	566	171	139	151	186	108	326	322	891
65.2493	0	713	121	205	139	189	171	565	180	137	152	186	109	325	322	891
65.3722	0	721	122	205	138	190	171	566	185	139	152	186	108	326	325	893
65.495	0	733	123	204	139	191	171	567	175	140	152	189	111	326	329	897
65.6179	0	733	124	206	140	190	173	567	171	141	152	189	111	327	332	893
65.7408	0	714	126	206	140	192	172	570	181	139	155	190	113	328	334	891
65.8637	0	722	126	207	140	193	174	569	185	140	154	188	111	326	329	892
65.9866	0	734	121	205	138	190	172	563	175	140	151	186	107	325	321	895
66.1094	0	731	122	205	138	189	171	562	170	138	150	185	108	323	322	892
66.2323	0	710	123	205	138	189	170	562	180	137	150	186	109	323	324	888
66.3552	0	720	124	206	139	191	171	563	184	141	152	186	110	322	328	881
66.4781	0	730	126	206	138	190	173	562	174	143	151	187	111	323	331	890
66.601	0	732	127	207	140	192	172	564	171	143	151	188	114	323	334	889
66.7238	0	712	129	208	140	194	172	566	180	140	153	188	113	322	332	886
66.8467	0	718	123	207	140	189	170	563	185	139	150	185	110	320	323	879
66.9696	0	728	123	206	139	188	170	561	175	140	149	185	109	319	323	888
67.0925	0	730	124	206	138	189	171	560	170	140	148	185	110	319	324	886
67.2154	0	705	125	205	140	190	170	563	180	139	150	184	111	319	328	885
67.3382	0	717	127	207	139	192	172	566	186	142	151	187	112	320	331	879
67.4611	0	730	128	207	140	192	172	566	176	144	152	188	114	321	335	886
67.584	0	731	130	209	140	193	172	568	172	143	152	188	115	321	335	883
67.7069	0	704	124	207	139	191	170	564	180	139	150	185	109	318	324	888
67.8298	0	715	124	206	139	189	169	564	184	139	149	184	110	319	323	876
67.9526	0	726	123	207	139	191	169	563	174	141	149	184	111	317	324	885
68.0755	0	728	126	206	139	191	169	564	171	141	149	185	112	318	327	883
68.1984	0	704	126	206	139	191	171	566	181	139	150	186	113	318	331	886
68.3213	0	714	128	208	138	194	171	570	184	143	152	187	115	319	336	878
68.4442	0	727	129	209	139	194	172	572	175	145	152	189	117	319	337	888
68.567	0	727	125	209	140	192	171	568	171	141	150	185	112	317	327	885
68.6899	0	701	123	207	138	190	169	567	179	138	150	183	110	315	323	888
68.8128	0	710	123	206	137	191	168	566	183	139	151	184	111	315	324	878
68.9357	0	722	124	206	138	190	169	566	173	140	149	183	112	315	328	889
69.0586	0	724	127	206	138	190	170	568	169	140	148	184	113	315	332	889
69.1814	0	699	127	208	138	192	169	568	179	140	150	186	114	315	334	885
69.3043	0	713	127	208	139	194	170	572	184	142	152	187	116	316	338	887
69.4272	0	724	126	209	139	193	171	569	174	141	149	185	114	316	329	889
69.5501	0	720	123	208	137	189	168	566	168	139	148	183	112	314	324	886
69.673	0	700	123	207	138	189	168	566	178	138	149	183	112	313	325	885
69.7958	0	710	124	206	138	190	168	566	182	140	150	183	113	313	328	885
69.9187	0	722	126	207	138	191	168	569	173	142	150	185	114	315	332	886
70.0416	0	721	126	207	138	193	169	570	170	141	151	185	116	315	336	883
70.1645	0	704	127	209	138	193	170	574	179	141	153	186	117	316	338	883
70.2874	0	709	125	209	138	192	169	572	183	141	152	185	113	315	327	885
70.4102	0	726	122	206	138	189	168	568	173	140	149	183	111	313	323	887
70.5331	0	718	122	206	137	190	168	568	169	139	149	183	112	314	325	883
70.656	0	701	123	206	136	188	167	569	177	138	150	184	112	313	327	883
70.7789	0	709	125	207	137	191	169	572	182	141	151	185	114	314	331	884
70.9018	0	726	126	207	138	192	169	572	174	143	151	186	115	314	335	887
71.0246	0	715	128	209	138	193	169	575	170	141	152	187	116	316	337	886
71.1475	0	701	124	208	138	192	168	574	178	138	151	185	112	314	326	885
71.2704	0	710	122	207	137	192	168	572	182	139	151	185	111	314	323	884
71.3933	0	727	122	207	137	190	168	571	173	140	150	184	112	315	324	886
71.5162	0	714	123	206	137	191	168	572	168	140	151	185	113	315	328	888
71.639	0	701	124	207	137	190	168	575	176	138	152	186	114	316	331	889
71.7619	0	712	126	207	138	192	169	577	182	141	154	187	115	317	335	885
71.8848	0	727	128	209	139	195	171	579	176	142	154	189	116	318	336	889
72.0077	0	714	123	208	139	194	169	575	169	140	152	186	112	318	326	890
72.1306	0	704	121	207	138	191	167	573	176	137	152	185	111	318	325	892
72.2534	0	711	121	208	138	190	169	574	182	139	152	186	111	316	326	884
72.3763	0	725	124	207	137	191	168	577	175	141	153	187	113	318	328	887
72.4992	0	720	125	207	138	193	170	576	168	142	154	187	114	320	333	890
72.6221	0	708	126	207	138	193	168	580	176	140	155	188	116	321	336	888
72.745	0	711	126	209	139	195	170	583	184	142	156	190	115	320	335	882
72.8678	0	727	122	208	138	192	169	577	175	140	154	186	111	320	324	883
72.9907	0	714	121	207	138	190	168	577	168	140	152	187	110	319	324	890
73.1136	0	708	121	207	137	190	168	576	176	138	153	186	110	321	325	891
73.2365	0	711	123	206	138	192	170	578	182	140	154	187	112	320	329	884
73.3594	0	727	124	206	139	193	169	580	176	141	155	189	113	321	333	880
73.4822	0	720	126	208	139	194	171	581	169	143	154	189	115	323	336	890
73.6051	0	714	126	209	140	197	170	584	177	141	156	189	114	322	334	890
73.728	0	715	122	207	139	194	170	578	183	138	154	186	110	321	324	883
73.8509	0	725	121	206	139	193	169	578	176	139	154	185	109	321	325	880
73.9738	0	723	122	206	139	190	169	576	169	140	152	185	110	322	326	892
74.0966	0	718	125	206	140	193	169	576	176	139	154	187	111	323	330	891
74.2195	0	719	127	207	139	193	172	577	184	141	154	188	113	323	333	884
74.3424	0	718	128	208	140	193	170	579	179	142	154	189	114	323	336	883
74.4653	0	726	128	210	140	196	174	581	171	143	154	189	114	323	335	892
74.5882	0	722	124	207	139	193	169	576	174	138	152	187	110	321	325	892
74.711	0	726	123	207	140	193	171	577	183	140	152	186	110	322	325	887
74.8339	0	716	124	207	141	192	171	576	179	141	152	186	110	322	327	882
74.9568	0	722	126	206	141	195	172	576	172	142	152	187	112	323	330	892
75.0797	0	723	128	207	141	194	171	578	177	141	154	188	112	323	333	889
75.2026	0	720	131	208	142	195	173	577	184	142	155	190	115	324	337	883
75.3254	0	721	132	210	144	197	173	575	181	143	154	189	113	325	332	878
75.4483	0	723	128	209	143	193	171	568	171	141	151	186	110	324	324	888
75.5712	0	730	128	208	144	193	171	568	177	140	151	185	111	323	323	883
75.6941	0	736	128	208	143	193	170	569	185	140	153	187	110	324	325	877
75.817	0	722	130	208	143	193	171	572	182	142	152	187	111	324	328	879
75.9398	0	728	131	208	143	193	175	573	174	144	154	188	113	325	332	882
76.0627	0	730	131	208	143	195	173	580	179	143	156	189	114	325	335	890
76.1856	0	736	131	210	143	198	174	584	187	144	157	190	114	326	334	885
76.3085	0	713	125	208	142	194	172	582	183	142	153	187	110	324	325	885
76.4314	0	725	124	208	142	192	172	581	174	141	154	187	109	324	325	890
76.5542	0	723	124	207	141	194	171	580	177	140	153	187	111	325	326	893
76.6771	0	729	124	207	142	194	172	584	186	140	155	188	111	325	330	887
76.8	0	713	125	207	141	194	172	585	183	142	156	191	114	327	332	885
76.9229	0	728	127	208	140	196	174	588	173	145	156	190	115	327	335	890
77.0458	0	724	128	210	142	197	173	591	177	142	158	191	115	327	335	896
77.1686	0	730	122	207	141	194	171	587	187	140	156	188	111	325	326	891
77.2915	0	710	122	207	140	193	170	587	182	141	156	188	111	324	325	886
77.4144	0	727	122	207	141	194	172	584	173	142	155	188	112	326	326	903
77.5373	0	724	124	207	140	194	171	586	175	140	156	189	112	327	329	895
77.6602	0	730	125	207	140	195	171	589	185	141	158	190	114	327	333	889
77.783	0	715	127	209	141	196	172	591	182	144	159	191	115	328	337	887
77.9059	0	731	128	210	140	198	175	592	172	145	159	192	117	328	339	904
78.0288	0	725	124	208	142	196	172	589	176	141	157	189	112	327	327	895
78.1517	0	728	122	208	140	194	171	588	185	139	156	188	112	326	325	889
78.2746	0	714	123	207	141	194	170	586	182	141	155	188	112	325	325	886
78.3974	0	730	124	206	141	194	173	587	172	142	155	188	113	325	329	903
78.5203	0	726	126	207	142	196	172	589	175	142	157	190	114	326	333	894
78.6432	0	720	127	208	142	195	171	591	185	142	159	191	115	327	336	887
78.7661	0	714	127	209	142	196	172	594	183	143	158	191	117	327	340	888
78.889	0	734	126	210	142	198	173	590	173	143	157	189	114	326	331	904
79.0118	0	732	124	208	141	195	170	587	174	141	155	188	113	325	328	893
79.1347	0	720	123	208	141	195	170	588	185	140	156	189	113	324	328	887
79.2576	0	710	124	208	141	194	171	588	182	142	156	189	113	325	331	884
79.3805	0	734	126	208	141	197	174	589	172	144	155	190	115	326	336	902
79.5034	0	733	127	209	141	198	172	590	174	142	157	190	116	326	338	894
79.6262	0	724	128	210	142	198	174	593	185	142	158	192	117	327	341	888
79.7491	0	710	125	210	142	197	172	590	182	143	156	189	114	325	330	883
79.872	0	732	121	207	141	194	171	586	173	142	154	187	113	323	326	901
79.9949	0	733	123	207	141	194	171	585	173	141	153	187	113	323	328	894
80.1178	0	720	124	208	140	195	171	587	183	140	154	187	113	323	330	887
80.2406	0	711	126	208	140	196	172	586	182	143	154	188	115	323	334	885
80.3635	0	733	127	208	141	197	173	587	172	146	154	189	117	323	337	901
80.4864	0	733	127	210	141	198	173	588	175	142	155	189	118	324	339	895
80.6093	0	719	123	208	141	195	173	584	183	140	155	187	113	322	328	888
80.7322	0	708	122	207	140	194	172	582	180	142	152	186	112	320	325	881
80.855	0	729	122	208	140	192	173	581	170	143	152	184	113	320	326	900
80.9779	0	728	123	208	140	194	171	581	172	141	152	186	114	320	328	893
81.1008	0	716	124	208	141	194	172	583	183	141	153	187	115	320	331	887
81.2237	0	706	127	208	141	195	171	585	181	143	154	188	116	322	334	884
81.3466	0	729	127	210	141	198	174	585	171	145	154	188	115	322	333	901
81.4694	0	727	122	208	140	195	171	582	172	140	151	186	112	320	323	894
81.5923	0	714	123	208	140	194	171	583	183	139	153	185	112	322	323	886
81.7152	0	704	122	207	141	193	170	583	181	140	152	186	112	322	324	886
81.8381	0	727	125	208	139	193	173	584	170	144	153	188	113	323	328	902
81.961	0	726	125	208	140	195	171	584	174	141	154	188	113	324	330	896
82.0838	0	717	126	208	142	196	172	591	184	142	156	189	116	325	333	887
82.2067	0	707	124	208	141	197	172	588	182	142	155	188	113	324	324	884
82.3296	0	729	121	207	139	193	172	585	171	141	153	187	110	325	321	904
82.4525	0	726	121	206	140	193	171	585	173	139	154	186	111	325	322	896
82.5754	0	714	120	206	139	193	172	587	183	140	156	188	112	326	324	890
82.6982	0	711	122	207	140	195	171	588	182	140	157	189	112	327	327	889
82.8211	0	729	124	207	141	195	173	590	172	143	158	190	114	329	329	906
82.944	0	721	123	208	141	199	173	593	176	142	158	190	113	328	331	896
83.0669	0	727	121	207	141	194	171	588	184	139	157	188	110	329	322	892
83.1898	0	711	120	206	140	193	171	588	182	140	157	189	111	329	322	890
83.3126	0	728	121	206	140	192	173	588	172	141	156	188	110	330	323	907
83.4355	0	725	121	206	140	195	171	590	176	141	158	189	110	331	326	899
83.5584	0	727	124	206	141	197	172	592	185	141	160	191	112	332	329	890
83.6813	0	713	125	207	140	197	172	595	184	143	160	193	114	334	332	892
83.8042	0	730	124	207	142	198	174	593	174	143	158	192	113	334	328	899
83.927	0	725	120	207	141	195	171	591	177	140	157	189	110	334	323	900
84.0499	0	727	121	206	141	195	172	592	186	141	158	190	110	333	323	894
84.1728	0	711	121	206	142	195	172	592	183	141	158	189	111	332	325	892
84.2957	0	727	122	205	140	195	175	592	174	144	157	190	111	332	329	900
84.4186	0	724	123	206	141	196	173	592	177	141	159	191	113	334	331	901
84.5414	0	733	125	207	141	196	175	596	187	143	160	191	114	333	332	893
84.6643	0	712	120	206	140	195	172	590	182	141	156	189	110	331	323	891
84.7872	0	726	120	206	140	193	173	587	173	141	155	188	110	330	322	900
84.9101	0	721	119	205	139	193	171	584	176	139	155	187	110	329	323	900
85.033	0	726	121	205	139	192	172	585	186	140	155	186	111	328	325	892
85.1558	0	708	122	206	139	194	173	585	181	142	155	188	112	327	327	889
85.2787	0	726	123	206	140	194	174	583	171	144	154	188	113	327	331	896
85.4016	0	721	123	208	140	194	174	583	176	141	154	187	113	326	328	900
85.5245	0	724	119	206	138	192	171	578	183	139	152	183	110	323	320	887
85.6474	0	707	118	205	138	190	171	575	179	140	150	182	110	321	320	885
85.7702	0	719	119	205	137	188	171	572	169	141	149	183	110	320	320	893
85.8931	0	715	121	206	138	189	170	573	173	140	150	183	111	319	324	895
86.016	0	720	122	205	137	189	171	575	182	140	150	184	112	320	327	885
86.1389	0	704	123	207	138	191	171	576	178	142	151	185	114	319	330	884
86.2618	0	717	122	207	137	191	172	574	169	142	149	183	112	318	325	894
86.3846	0	713	118	205	137	190	169	570	172	138	148	181	109	316	319	893
86.5075	0	716	118	206	137	188	169	571	180	138	148	182	110	316	320	883
86.6304	0	700	119	205	137	188	168	570	177	140	149	182	111	315	322	882
86.7533	0	713	120	206	136	190	172	572	168	141	148	182	112	316	325	890
86.8762	0	709	122	207	137	191	170	575	172	140	151	183	113	317	328	891
86.999	0	718	122	209	138	192	171	577	181	141	151	184	114	317	329	886
87.1219	0	697	119	205	136	191	168	573	176	139	149	182	111	316	320	883
87.2448	0	709	119	204	136	188	170	570	166	140	147	181	110	314	319	891
87.3677	0	704	119	205	136	189	167	570	170	138	148	181	110	315	320	893
87.4906	0	712	121	205	137	189	168	574	179	139	151	183	111	316	323	883
87.6134	0	695	122	207	137	192	168	574	177	140	151	185	113	318	327	882
87.7363	0	713	124	208	138	192	171	576	167	143	152	186	114	318	330	887
87.8592	0	709	125	208	140	194	169	577	172	139	153	187	113	320	327	890
87.9821	0	710	120	205	140	190	168	574	180	137	151	183	110	318	320	884
88.105	0	691	120	205	138	190	168	574	176	139	152	184	110	319	319	882
88.2278	0	710	122	205	138	189	170	576	167	141	151	184	111	320	321	890
88.3507	0	708	123	206	138	193	168	577	171	138	153	186	111	320	326	891
88.4736	0	700	124	206	140	192	169	581	180	140	155	187	112	321	330	882
88.5965	0	697	126	206	141	195	169	583	179	141	156	188	114	322	333	884
88.7194	0	711	124	208	141	195	171	583	168	141	154	188	112	322	327	899
88.8422	0	705	121	205	137	195	167	577	171	138	154	186	109	321	322	892
88.9651	0	693	121	206	140	192	169	581	181	138	154	186	111	322	323	886
89.088	0	687	121	206	140	192	168	582	178	139	155	186	111	322	325	885
89.2109	0	702	122	207	140	194	172	583	169	142	156	189	112	323	329	903
89.3338	0	698	125	206	140	195	169	586	172	139	156	188	114	324	334	894
89.4566	0	692	126	209	141	197	172	587	181	140	158	190	114	324	334	888
89.5795	0	681	123	206	143	197	170	581	179	139	154	188	110	325	326	885
89.7024	0	706	125	206	145	196	171	568	167	140	152	187	110	327	326	898
89.8253	0	702	126	206	145	195	169	557	170	137	150	189	110	331	327	886
89.9482	0	702	129	207	145	193	169	554	179	138	152	189	112	332	330	878
90.071	1	693	130	209	146	194	171	559	178	142	153	189	113	332	332	873
90.1939	0	715	132	210	146	196	173	558	168	144	153	191	114	332	337	892
90.3168	0	717	131	212	145	198	173	560	172	140	153	189	114	329	331	885
90.4397	0	698	127	209	145	194	170	562	182	138	152	187	110	326	325	880
90.5626	0	691	125	209	145	193	170	563	180	141	152	187	111	325	326	879
90.6854	0	711	125	208	146	192	172	562	169	142	150	186	112	324	326	895
90.8083	0	714	127	209	146	195	170	566	172	142	152	189	113	324	330	889
90.9312	0	699	129	210	146	196	171	569	183	143	154	189	114	324	334	882
91.0541	0	693	131	210	145	197	172	567	183	145	153	191	115	324	338	882
91.177	0	710	127	210	145	195	173	565	172	144	151	189	115	324	329	898
91.2998	0	710	125	209	144	194	170	564	173	142	150	187	113	322	327	890
91.4227	0	687	127	208	144	194	171	566	185	141	152	187	114	323	327	886
91.5456	0	686	127	209	145	195	172	568	184	145	154	189	115	324	330	878
91.6685	0	713	128	209	144	198	174	571	174	146	154	190	115	324	334	896
91.7914	0	709	131	211	146	198	174	573	175	144	155	191	116	324	336	887
91.9142	0	689	129	210	147	197	173	573	186	141	155	190	113	324	330	881
92.0371	0	686	125	209	144	195	171	571	185	142	154	188	113	323	325	874
92.16	0	709	126	209	145	196	173	571	173	144	154	188	113	323	325	889
92.2829	0	710	127	208	145	195	172	573	174	142	154	189	113	324	329	883
92.4058	0	690	129	210	146	197	173	578	186	141	156	190	115	324	333	881
92.5286	0	689	130	209	145	199	173	583	186	145	157	191	116	324	337	873
92.6515	0	713	130	211	146	199	175	586	176	146	157	192	116	325	335	889
92.7744	0	712	125	208	144	195	173	581	174	142	155	189	112	324	327	885
92.8973	0	687	126	208	145	196	172	582	185	140	156	189	112	325	326	884
93.0202	0	693	125	209	145	195	172	582	186	142	156	189	113	325	327	873
93.143	0	714	128	208	146	198	173	583	174	146	157	190	114	325	331	892
93.2659	0	715	129	208	146	198	172	585	174	143	157	192	115	327	334	887
93.3888	0	693	131	210	146	201	172	589	187	142	158	193	116	327	338	888
93.5117	0	695	129	211	146	200	173	587	187	143	158	193	115	327	331	876
93.6346	0	712	127	209	146	197	171	584	175	143	156	190	112	326	327	894
93.7574	0	721	126	209	145	197	172	582	173	142	156	191	113	327	327	892
93.8803	0	692	128	208	145	196	171	584	184	141	158	191	114	327	330	886
94.0032	0	698	129	209	145	198	172	585	186	143	158	193	114	328	334	876
94.1261	0	714	130	209	145	200	174	586	176	145	159	194	115	330	337	892
94.249	0	724	131	211	146	200	173	588	175	144	160	195	116	330	337	893
94.3718	0	685	126	209	145	199	171	587	184	140	158	192	112	328	329	887
94.4947	0	695	125	209	145	198	171	587	186	141	158	191	114	331	330	876
94.6176	0	714	126	209	144	195	171	588	176	143	158	192	114	331	332	888
94.7405	0	725	127	209	143	197	172	590	173	141	159	193	114	330	336	901
94.8634	0	691	128	210	145	198	172	595	186	140	162	194	115	331	338	891
94.9862	0	698	129	210	145	200	173	596	187	145	162	195	117	332	340	881
95.1091	0	714	126	210	145	200	174	593	176	144	160	193	113	331	331	892
95.232	0	724	124	208	144	196	171	590	173	140	157	191	112	329	327	899
95.3549	0	689	123	208	142	195	171	589	183	140	158	190	111	329	328	890
95.4778	0	696	124	208	142	196	172	590	186	142	158	191	112	328	329	883
95.6006	0	715	125	208	143	197	173	592	174	145	159	192	114	328	334	893
95.7235	0	728	128	209	143	197	172	591	173	143	158	194	115	329	337	901
95.8464	0	691	128	210	145	199	173	594	185	142	160	194	115	329	339	893
95.9693	0	698	123	208	143	196	172	590	186	141	157	190	112	327	328	885
96.0922	0	715	121	207	143	194	172	586	175	141	156	190	111	326	326	893
96.215	0	725	122	207	142	194	171	584	173	140	155	189	112	326	326	900
96.3379	0	691	124	207	142	196	172	586	183	139	157	191	113	326	330	890
96.4608	0	698	125	207	141	196	174	588	186	143	158	192	114	327	333	885
96.5837	0	716	126	209	142	197	175	588	175	145	158	193	115	327	337	893
96.7066	0	727	126	209	144	198	174	588	173	143	158	192	114	327	334	899
96.8294	0	690	122	208	143	194	172	585	182	139	156	189	110	325	325	888
96.9523	0	697	122	206	141	195	174	584	185	142	155	189	111	324	327	882
97.0752	0	714	122	207	142	195	173	583	173	143	156	189	112	324	327	892
97.1981	0	727	124	207	141	195	173	584	172	142	156	190	113	325	331	899
97.321	0	692	125	207	142	196	173	587	184	141	157	191	114	325	335	891
97.4438	0	699	126	208	143	197	174	588	186	144	159	191	114	324	336	879
97.5667	0	715	122	208	141	196	173	584	173	143	155	189	111	323	325	893
97.6896	0	725	122	207	140	193	173	581	171	140	154	187	110	322	324	899
97.8125	0	691	121	207	141	195	173	582	181	139	155	188	111	323	325	888
97.9354	0	699	122	207	140	195	173	582	184	141	156	189	112	322	328	882
98.0582	0	715	124	208	140	194	173	582	173	144	156	190	113	323	331	892
98.1811	0	726	124	208	143	196	174	584	171	141	157	191	115	324	334	898
98.304	0	692	124	209	142	198	174	586	182	141	157	191	114	323	331	889
98.4269	0	698	121	206	141	194	173	581	184	140	155	188	109	322	323	883
98.5498	0	715	121	206	141	195	173	578	172	143	153	187	110	322	322	891
98.6726	0	724	122	206	140	194	172	578	171	140	154	188	110	322	322	897
98.7955	0	690	123	207	139	195	172	579	181	139	155	189	111	322	327	891
98.9184	0	698	124	207	141	196	174	583	184	143	156	190	113	320	331	884
99.0413	0	721	125	208	141	198	175	583	173	145	156	191	115	323	333	889
99.1642	0	724	125	208	142	197	174	582	171	140	156	190	113	322	327	899
99.287	0	691	121	207	141	194	173	579	179	138	154	187	109	322	321	891
99.4099	0	702	121	207	140	194	172	579	183	140	155	189	110	321	321	882
99.5328	0	717	121	207	141	195	173	579	172	142	154	189	111	322	322	890
99.6557	0	716	123	207	142	195	173	581	169	141	156	189	112	322	326	896
99.7786	0	696	124	207	140	197	173	583	181	139	157	191	113	324	329	892
99.9014	0	706	126	209	141	199	174	585	185	142	157	192	114	323	330	883
100.024	0	716	122	207	142	195	173	579	173	142	155	190	110	323	321	893
100.147	0	718	121	206	141	193	171	578	170	140	153	188	110	322	319	890
100.27	0	695	122	207	141	194	171	578	181	139	155	188	111	322	320	893
100.393	0	702	124	207	141	194	173	579	185	140	155	189	112	321	324	881
100.516	0	717	125	207	141	197	173	580	174	144	155	190	114	322	328	894
100.639	0	720	125	209	142	197	173	582	170	142	156	191	115	322	331	891
100.762	0	696	123	208	141	198	173	579	181	139	154	189	112	320	323	894
100.884	0	702	121	207	141	194	171	577	183	139	154	187	110	318	318	886
101.007	0	714	120	206	139	192	170	575	173	141	151	186	110	317	319	895
101.13	0	715	121	206	138	193	171	573	170	139	152	187	111	317	320	894
101.253	0	694	123	207	139	193	171	574	179	138	153	187	112	318	323	892
101.376	0	705	124	207	140	193	172	575	183	141	154	187	113	317	326	884
101.499	0	717	123	209	140	196	172	575	175	143	152	188	112	318	324	895
101.622	0	714	120	206	138	192	170	570	168	138	150	185	109	315	316	890
101.745	0	695	120	206	138	191	169	570	177	136	150	184	110	315	316	890
101.868	0	700	120	206	139	191	171	570	182	138	150	184	109	314	316	888
101.99	0	713	122	205	139	193	171	569	173	140	150	185	112	314	319	894
102.113	0	706	122	207	140	191	170	571	168	140	151	186	112	314	322	892
102.236	0	695	124	207	139	194	170	574	177	139	152	186	112	315	322	890
102.359	0	704	119	206	139	192	170	569	182	139	150	184	108	312	314	889
102.482	0	721	119	205	138	191	170	568	172	138	148	183	108	312	313	891
102.605	0	709	119	204	139	190	169	568	167	138	148	183	110	313	314	890
102.728	0	695	120	205	138	192	168	569	176	137	149	184	110	313	317	888
102.851	0	703	122	205	138	192	170	572	182	140	152	185	110	315	320	888
102.973	0	721	123	206	139	192	171	572	173	141	152	186	111	315	323	887
103.096	0	710	122	206	140	194	170	569	167	140	150	185	110	315	316	892
103.219	0	700	119	204	139	192	168	567	175	136	149	182	108	314	312	888
103.342	0	703	119	203	139	190	168	566	182	136	149	183	108	313	313	884
103.465	0	718	120	205	140	191	169	568	174	138	151	183	109	314	314	886
103.588	0	712	122	204	140	192	170	568	166	139	150	184	110	315	317	889
103.711	0	702	122	206	141	193	170	571	175	137	152	184	111	316	320	885
103.834	0	705	123	208	141	194	172	573	183	141	154	186	111	318	323	880
103.956	0	718	121	206	141	194	170	567	174	139	150	185	109	316	316	881
104.079	0	705	122	205	142	191	170	563	166	139	149	184	108	316	313	885
104.202	0	701	123	205	141	191	169	560	173	137	148	184	108	317	316	884
104.325	0	703	123	206	140	192	171	560	182	139	150	185	109	317	317	878
104.448	0	721	124	206	142	193	170	563	176	140	151	186	110	318	321	877
104.571	0	708	126	207	141	193	172	566	167	142	152	187	111	319	323	883
104.694	0	702	126	208	143	196	171	569	176	138	153	187	111	320	321	882
104.817	0	704	123	206	142	192	172	567	183	139	151	184	107	317	315	875
104.94	0	715	121	205	141	192	169	567	175	139	151	184	107	317	314	873
105.062	0	705	122	206	142	191	170	566	167	139	150	184	108	317	315	881
105.185	0	701	123	205	141	192	168	569	175	137	152	185	108	318	318	883
105.308	0	706	124	206	142	194	170	570	183	139	152	185	110	318	321	875
105.431	0	715	126	206	142	193	169	574	177	141	153	188	112	319	324	872
105.554	0	709	125	207	142	195	171	574	169	140	152	187	110	318	322	882
105.677	0	700	121	205	142	191	168	572	175	136	150	183	108	316	315	884
105.8	0	704	120	204	141	190	169	572	183	137	152	184	107	315	314	878
105.923	0	712	120	205	139	190	168	572	177	139	151	183	108	314	317	875
106.045	0	708	122	205	140	192	168	573	167	139	151	184	109	315	320	887
106.168	0	703	124	206	141	193	168	574	175	137	153	185	109	317	324	886
106.291	0	704	124	207	141	194	169	578	184	140	153	186	111	317	327	878
106.414	0	714	124	207	141	195	169	578	177	141	153	187	111	317	326	875
106.537	0	706	121	205	140	192	168	574	168	138	151	182	108	315	318	886
106.66	0	701	120	205	140	190	167	575	175	136	151	182	108	315	318	886
106.783	0	703	121	206	139	191	168	575	182	138	152	183	109	314	320	878
106.906	0	712	122	205	138	191	167	578	175	139	152	184	110	316	323	875
107.028	0	707	122	205	140	192	169	578	167	140	153	185	111	315	327	884
107.151	0	704	123	207	140	195	169	582	175	138	155	186	112	317	331	887
107.274	0	704	125	208	141	197	170	584	184	141	155	186	113	317	331	878
107.397	0	712	120	207	139	193	168	581	177	138	153	184	109	315	321	876
107.52	0	705	120	205	139	192	167	579	167	138	152	182	109	315	321	886
107.643	0	701	120	205	140	192	166	580	174	136	152	184	109	315	323	885
107.766	0	704	122	206	139	194	167	582	182	138	153	184	110	316	327	878
107.889	0	713	122	206	140	193	167	582	177	139	154	186	112	317	330	874
108.012	0	708	124	208	141	196	168	585	167	140	155	187	114	318	334	885
108.134	0	704	124	210	141	198	169	589	176	140	157	188	115	319	336	884
108.257	0	703	124	208	142	196	169	587	183	140	156	186	111	318	328	878
108.38	0	713	121	208	140	194	167	584	175	138	154	185	111	317	324	874
108.503	0	706	121	207	140	196	169	583	168	139	154	184	110	317	326	889
108.626	0	698	122	208	140	195	166	584	174	137	155	185	112	317	329	887
108.749	0	705	125	207	140	196	169	587	182	139	156	187	113	318	332	879
108.872	0	715	124	207	140	197	168	588	177	141	157	188	114	319	336	874
108.995	0	708	126	210	141	198	171	589	167	142	156	190	115	321	339	885
109.117	0	702	126	209	143	200	170	593	176	140	159	190	115	321	338	886
109.24	0	701	122	208	141	197	169	589	184	139	157	187	112	319	329	878
109.363	0	714	122	208	141	197	168	587	176	141	155	186	113	320	329	875
109.486	0	704	122	208	142	196	169	588	167	141	155	187	112	321	330	887
109.609	0	701	124	207	141	197	169	591	176	139	157	188	113	321	334	885
109.732	0	704	125	208	141	200	171	592	184	141	158	189	114	322	337	877
109.855	0	719	124	212	142	201	170	594	178	141	159	190	116	325	341	875
109.978	0	709	129	211	143	203	173	595	169	144	159	191	117	325	341	885
110.1	0	701	124	209	142	199	170	591	177	139	156	188	112	324	329	888
110.223	0	702	123	209	142	198	169	590	184	140	156	188	112	323	329	879
110.346	0	716	123	208	142	196	170	589	176	141	156	188	113	323	329	876
110.469	0	709	124	207	142	198	171	590	168	142	156	189	114	325	333	888
110.592	0	701	126	209	143	200	171	592	177	141	157	189	115	325	336	885
110.715	0	704	127	210	142	200	173	595	186	143	159	191	116	325	339	878
110.838	0	720	128	210	144	202	172	596	179	143	160	191	117	326	341	877
110.961	0	708	124	210	143	200	172	591	170	141	157	188	113	323	330	888
111.084	0	699	122	209	143	198	170	591	177	138	156	188	112	322	327	885
111.206	0	702	122	208	142	197	170	591	185	140	156	189	113	323	328	880
111.329	0	718	124	208	141	197	171	590	177	141	157	190	113	322	333	882
111.452	0	706	126	208	141	199	172	591	169	143	157	190	115	323	336	888
111.575	0	702	126	210	142	199	172	594	179	142	158	191	117	322	339	889
111.698	0	705	127	212	143	201	174	597	187	144	160	192	117	324	341	883
111.821	0	717	124	210	142	200	172	593	178	143	157	189	113	323	331	881
111.944	0	706	122	209	141	198	171	592	170	141	156	189	114	322	328	888
112.067	0	703	123	209	143	198	171	592	178	139	157	189	113	323	330	889
112.189	0	703	124	209	142	199	171	593	184	141	158	190	114	323	333	884
112.312	0	720	125	209	142	199	173	592	177	143	157	191	116	324	336	888
112.435	0	715	126	208	142	198	173	594	169	144	158	192	116	326	340	892
112.558	0	705	125	212	143	201	172	595	179	141	158	192	116	325	336	888
112.681	0	707	123	209	143	198	171	592	185	140	157	189	112	324	328	886
112.804	0	720	123	209	141	196	171	590	176	142	155	188	112	323	328	891
112.927	0	713	123	209	142	197	171	588	169	141	155	189	113	324	330	894
113.05	0	703	124	208	142	196	171	590	178	140	157	190	113	324	334	892
113.172	0	709	125	208	142	199	172	593	185	143	158	191	114	324	336	886
113.295	0	723	127	209	142	200	174	593	177	143	158	193	117	326	340	890
113.418	0	713	125	210	142	200	172	590	170	141	156	190	115	324	333	895
113.541	0	700	122	208	143	196	170	587	179	138	155	187	112	321	326	894
113.664	0	708	122	208	141	195	171	585	184	140	154	187	111	321	326	890
113.787	0	723	123	208	140	196	171	584	174	141	153	187	112	320	328	891
113.91	0	714	125	207	141	196	171	583	168	140	154	188	114	321	331	895
114.033	0	701	126	208	141	197	171	585	177	139	154	189	114	321	335	890
114.156	0	709	128	209	140	199	173	586	184	143	156	189	116	320	339	891
114.278	0	729	126	212	141	197	173	586	175	143	155	189	115	320	332	894
114.401	0	714	122	208	141	194	170	580	168	139	152	185	111	318	324	893
114.524	0	698	122	207	140	194	169	580	176	137	151	184	110	316	324	888
114.647	0	707	122	207	139	195	169	580	181	139	151	185	112	316	327	890
114.77	0	722	124	207	140	195	170	578	172	140	151	185	113	315	330	892
114.893	0	718	125	209	139	194	170	579	167	140	151	185	114	315	333	891
115.016	0	701	126	209	140	196	169	582	176	139	153	187	115	316	336	890
115.139	0	707	124	211	141	197	172	581	183	142	153	186	115	315	331	889
115.261	0	721	121	207	140	193	169	577	172	140	150	184	110	313	323	893
115.384	0	716	121	208	139	194	169	575	165	138	149	183	111	312	324	889
115.507	0	698	121	208	139	193	169	576	176	138	150	183	112	313	326	888
115.63	0	702	123	207	139	194	170	577	181	140	151	185	112	312	329	888
115.753	0	722	125	208	139	195	171	579	171	142	151	186	114	313	332	892
115.876	0	717	126	209	137	199	171	576	166	142	151	186	116	314	335	888
115.999	11	701	126	210	140	198	171	579	178	140	153	186	114	314	332	887
116.122	0	702	122	208	139	193	169	575	180	139	151	184	111	311	322	886
116.244	0	722	121	207	139	193	169	573	170	138	149	183	110	310	321	889
116.367	0	715	121	208	139	193	169	573	166	138	147	183	111	311	322	886
116.49	0	695	124	207	139	192	168	573	176	137	150	185	113	312	325	885
116.613	0	704	124	208	138	195	170	575	182	140	151	185	113	312	329	885
116.736	0	716	126	208	139	196	173	578	170	142	151	186	114	313	333	890
116.859	0	717	127	211	141	197	171	578	168	141	152	187	116	313	332	884
116.982	0	695	122	207	139	194	169	577	178	137	149	184	111	311	321	883
117.105	0	703	121	208	139	193	170	575	182	139	149	182	109	311	319	878
117.228	0	713	121	207	139	192	170	574	170	140	148	184	110	311	320	887
117.35	0	716	122	206	137	194	171	575	167	139	149	184	112	311	323	884
117.473	0	693	125	208	140	195	170	576	177	138	151	185	113	312	326	884
117.596	0	704	125	208	139	195	171	579	182	141	152	187	114	313	329	879
117.719	0	716	124	210	140	197	173	580	171	144	153	187	115	313	331	888
117.842	0	716	121	208	139	194	170	577	167	139	149	185	110	310	319	885
117.965	0	693	119	207	139	193	169	576	177	137	150	183	110	312	318	885
118.088	0	701	121	207	139	193	170	576	181	138	150	183	110	310	320	878
118.211	0	715	120	207	138	194	171	577	170	142	150	185	111	311	323	888
118.333	0	717	123	207	139	196	171	578	167	139	151	186	112	313	326	884
118.456	0	696	124	207	139	195	170	581	177	138	152	186	113	314	328	885
118.579	0	704	124	210	140	199	173	582	183	142	153	186	113	314	327	876
118.702	0	716	121	207	139	194	171	577	172	140	150	185	108	312	316	887
118.825	0	717	119	206	138	193	169	575	166	138	147	183	110	311	315	886
118.948	0	695	119	206	138	192	170	576	178	136	149	183	108	312	316	888
119.071	0	702	121	206	137	194	172	577	182	140	150	184	110	312	320	876
119.194	0	718	122	206	138	196	172	577	171	140	150	185	111	314	321	885
119.316	0	721	123	206	140	196	172	579	169	140	152	186	112	314	325	891
119.439	0	698	122	209	139	197	173	581	180	138	152	185	112	316	323	889
119.562	0	705	119	207	139	195	172	577	182	139	149	183	107	313	314	878
119.685	0	720	118	205	138	194	171	574	171	139	148	183	108	313	315	884
119.808	0	725	119	205	138	192	170	573	168	138	148	183	109	314	315	891
119.931	0	698	121	205	137	194	171	577	179	136	150	184	108	314	319	890
120.054	0	706	121	207	138	195	172	578	182	140	151	186	110	316	321	879
120.177	0	727	122	207	139	197	173	579	172	142	151	187	111	317	325	889
120.3	0	729	122	209	139	197	173	581	170	139	152	187	111	317	322	895
120.422	0	696	119	206	139	194	171	579	180	135	150	184	108	316	316	888
120.545	0	706	119	205	138	193	172	578	183	139	151	183	108	317	315	879
120.668	0	724	120	206	139	192	172	578	171	141	150	185	108	318	318	890
120.791	0	735	122	205	138	195	171	580	170	139	151	186	110	319	322	897
120.914	0	702	123	207	139	195	172	584	182	139	154	186	110	320	327	891
121.037	0	708	122	208	139	196	173	586	185	141	154	187	111	321	329	880
121.16	0	727	122	210	139	197	174	585	174	142	153	188	112	320	326	895
121.283	0	739	120	206	139	194	171	580	170	137	151	185	108	320	319	899
121.405	0	710	119	205	139	195	171	581	182	136	152	184	109	320	319	891
121.528	0	707	121	205	139	194	172	581	184	140	152	184	109	320	322	879
121.651	0	727	120	206	139	195	173	581	173	141	152	185	110	320	325	898
121.774	0	738	123	207	139	195	172	583	171	140	152	186	111	321	329	902
121.897	0	701	121	210	140	196	172	587	183	140	155	188	112	322	332	892
122.02	0	714	122	209	141	199	174	587	184	142	154	188	113	322	329	881
122.143	0	728	120	206	138	194	173	580	171	140	152	185	109	320	322	900
122.266	0	737	119	207	140	192	172	579	170	138	150	184	110	320	322	899
122.388	0	707	120	206	138	193	172	579	181	138	151	184	111	319	324	894
122.511	0	710	121	206	138	194	172	581	182	141	152	185	111	320	327	881
122.634	0	731	121	208	138	193	175	580	171	142	152	186	112	319	330	900
122.757	0	732	122	209	139	195	172	581	172	141	151	187	114	321	333	893
122.88	0	707	123	209	139	197	173	583	183	139	153	187	114	320	332	891
123.003	0	708	119	206	138	193	171	579	183	140	151	185	110	318	325	880
123.126	0	729	120	205	139	192	172	577	171	141	150	184	112	317	325	899
123.249	0	731	120	205	138	192	171	576	170	139	150	184	111	317	326	892
123.372	0	703	122	205	139	193	172	578	180	139	151	184	113	317	330	893
123.494	0	705	122	207	138	192	172	578	181	142	152	185	114	317	333	880
123.617	0	730	123	209	139	194	174	579	170	144	152	186	116	318	338	898
123.74	0	729	126	208	141	195	172	580	170	140	152	186	114	319	334	893
123.863	0	706	120	207	139	191	170	577	181	137	151	183	111	316	327	891
123.986	0	701	120	206	138	192	169	575	181	140	150	183	112	315	327	881
124.109	0	725	121	205	139	193	171	574	167	140	149	184	112	315	328	899
124.232	0	727	123	206	139	193	170	576	169	139	149	185	112	316	332	894
124.355	0	705	125	206	138	193	170	578	180	138	151	185	114	316	336	887
124.477	0	706	124	208	140	194	171	580	180	141	152	187	115	317	339	883
124.6	0	727	126	209	141	197	174	581	169	144	151	187	116	317	339	903
124.723	0	723	122	207	139	192	169	577	169	137	149	184	111	316	330	895
124.846	0	703	121	206	139	193	169	578	179	136	150	183	111	315	331	891
124.969	0	702	123	206	139	193	168	576	178	139	151	184	111	317	332	884
125.092	0	727	124	206	140	193	170	576	167	140	150	185	112	316	334	902
125.215	0	727	125	206	139	195	170	578	168	139	152	186	114	318	338	896
125.338	0	712	126	208	140	196	170	582	180	138	153	186	114	319	340	890
125.46	0	705	126	209	141	197	171	582	179	141	153	187	114	320	339	886
125.583	0	726	122	208	141	194	170	579	167	140	151	185	110	318	332	903
125.706	0	726	122	207	140	192	168	578	168	137	151	185	111	319	332	898
125.829	0	711	122	207	140	193	167	580	179	137	152	185	111	318	333	891
125.952	0	701	125	206	141	195	168	583	179	139	153	186	112	318	339	894
126.075	0	725	125	208	140	197	172	582	167	141	153	187	113	321	341	907
126.198	0	727	126	207	141	197	171	586	171	140	155	189	115	322	344	899
126.321	0	716	127	210	142	199	172	587	181	140	156	189	114	323	342	891
126.444	0	702	123	209	141	195	169	584	179	137	152	186	111	322	334	889
126.566	0	727	122	207	142	194	170	581	168	140	152	186	110	321	333	907
126.689	0	724	123	206	141	194	170	582	170	137	152	186	112	322	333	901
126.812	0	714	124	207	141	196	170	584	182	137	154	187	111	322	339	893
126.935	0	709	125	208	141	197	170	585	179	141	155	188	113	324	342	893
127.058	0	725	126	208	143	198	173	587	168	143	154	189	114	325	345	909
127.181	0	726	127	209	142	198	173	589	172	141	155	190	115	325	346	899
127.304	0	723	123	208	142	196	171	586	183	138	155	186	112	324	337	895
127.427	0	706	123	208	141	195	170	586	179	140	153	187	110	323	335	894
127.549	0	723	123	206	141	197	173	585	168	141	153	187	111	324	337	909
127.672	0	719	124	207	142	197	172	587	172	139	154	189	112	325	340	902
127.795	0	724	126	208	141	198	173	589	182	140	156	188	113	325	344	895
127.918	0	708	127	208	142	198	172	590	181	141	156	190	114	327	347	893
128.041	0	724	127	209	143	199	176	590	169	142	156	191	114	326	345	901
128.164	0	717	123	209	141	197	172	588	174	139	154	186	111	324	337	903
128.287	0	724	123	208	141	196	172	588	183	140	154	187	111	324	337	896
128.41	0	708	123	207	142	195	172	587	180	141	154	188	112	324	338	893
128.532	0	721	125	208	140	197	175	587	169	143	154	188	112	324	342	899
128.655	0	718	125	208	140	197	172	588	174	141	155	189	114	325	344	903
128.778	0	725	127	209	140	198	175	593	184	142	156	190	116	326	347	895
128.901	0	706	126	209	142	198	173	590	181	142	155	189	114	326	341	893
129.024	0	721	123	207	141	197	173	586	169	140	152	187	111	322	335	900
129.147	0	716	122	207	141	194	172	584	173	139	152	185	111	323	335	905
129.27	0	721	123	208	140	195	173	584	181	139	153	186	112	322	335	896
129.393	0	711	123	207	140	196	171	585	178	140	153	187	112	323	339	895
129.516	0	718	125	208	142	197	174	585	168	142	153	188	113	323	341	898
129.638	0	721	126	207	142	197	172	588	174	140	155	189	114	324	345	905
129.761	0	723	125	209	141	198	173	587	183	141	154	187	112	323	338	896
129.884	0	711	122	207	140	194	173	582	176	139	152	186	110	322	332	890
130.007	0	717	121	207	140	194	173	580	165	140	150	186	110	321	333	899
130.13	0	716	122	207	139	194	172	580	173	136	152	184	110	321	334	902
130.253	0	723	123	206	140	196	172	581	182	139	153	186	111	322	337	894
130.376	0	714	125	207	140	197	171	582	177	140	153	188	112	323	340	892
130.499	0	717	126	207	141	196	173	584	166	142	154	188	112	324	342	901
130.621	0	720	125	208	141	199	172	583	174	138	154	187	111	324	337	902
130.744	0	719	122	207	142	195	172	581	181	139	153	186	109	322	333	894
130.867	0	721	122	206	141	194	170	579	175	139	152	186	109	323	334	895
130.99	0	721	122	207	140	195	172	579	166	140	152	187	110	323	335	902
131.113	0	714	124	206	140	195	171	581	174	138	154	187	110	325	339	902
131.236	0	713	125	206	141	195	171	583	182	139	155	188	110	325	342	895
131.359	0	725	125	207	141	196	172	584	175	141	156	189	112	326	345	891
131.482	0	720	125	208	142	200	173	583	168	140	155	188	111	326	340	902
131.604	0	712	121	206	141	195	170	580	174	137	154	185	108	325	333	903
131.727	0	713	121	207	140	194	171	581	180	139	153	186	109	325	335	894
131.85	0	728	123	206	141	194	170	580	174	139	153	187	109	327	337	893
131.973	0	717	124	206	140	195	171	581	166	140	153	188	110	326	338	903
132.096	0	711	125	207	142	196	170	582	175	139	155	189	111	327	342	902
132.219	0	713	125	207	140	198	172	585	182	142	156	189	113	328	345	895
132.342	0	732	126	208	142	199	173	585	176	143	156	190	114	328	345	896
132.465	0	716	122	207	141	195	172	581	167	140	153	187	109	327	337	902
132.588	0	710	121	206	140	195	170	580	175	137	152	186	109	325	335	899
132.71	0	709	121	207	140	194	172	579	182	139	153	186	110	324	336	896
132.833	0	726	122	207	140	194	171	578	173	140	152	185	110	323	339	902
132.956	0	717	124	206	141	194	172	578	165	140	151	186	112	323	340	905
133.079	0	708	125	206	141	196	171	577	176	139	152	186	112	323	342	900
133.202	0	716	127	208	141	196	173	579	182	142	153	187	113	323	346	895
133.325	0	730	124	208	141	195	173	577	173	142	151	185	111	321	337	899
133.448	0	716	122	207	139	193	171	572	165	139	148	182	110	317	333	902
133.571	0	701	122	207	138	192	170	570	176	137	148	182	110	316	333	896
133.693	0	707	123	207	138	191	171	570	180	140	149	182	112	316	336	896
133.816	0	724	124	206	138	192	171	570	172	141	148	183	112	314	338	899
133.939	0	719	125	207	137	192	171	570	166	140	148	182	113	313	340	897
134.062	0	698	127	208	139	193	169	572	175	140	149	184	114	313	344	895
134.185	0	705	126	209	138	194	171	570	181	141	149	183	113	310	338	895
134.308	0	721	122	206	138	191	169	564	169	139	145	179	111	308	332	902
134.431	0	714	122	206	136	189	168	562	163	137	144	178	110	305	331	895
134.554	0	692	122	206	136	189	167	562	173	137	144	178	112	305	331	893
134.676	0	700	124	206	137	189	169	561	177	138	144	180	112	304	335	884
134.799	0	718	125	206	136	190	169	562	167	141	144	181	114	304	337	894
134.922	0	710	127	208	137	191	170	564	163	141	145	181	116	304	339	893
135.045	0	688	127	210	139	193	169	565	175	139	146	181	115	304	339	890
135.168	0	694	123	207	135	190	168	562	178	139	143	179	112	302	329	882
135.291	0	706	122	206	136	188	167	559	166	138	143	178	111	300	328	890
135.414	0	706	122	207	135	188	166	558	162	137	143	179	112	300	328	887
135.537	0	683	123	206	135	189	165	560	173	136	144	179	114	300	331	888
135.66	0	690	125	206	136	190	167	562	176	138	144	180	114	301	334	876
135.782	0	705	126	208	136	190	168	564	166	141	145	180	115	302	337	885
135.905	0	705	127	209	137	193	168	566	164	140	146	181	116	302	337	890
136.028	0	681	123	207	136	190	166	563	174	136	145	179	112	301	328	888
136.151	0	689	122	205	138	190	166	563	177	138	145	180	111	301	327	875
136.274	0	704	122	208	136	189	167	562	165	139	144	179	112	300	328	886
136.397	0	709	125	207	137	192	166	563	163	137	146	180	113	302	331	893
136.52	0	680	126	207	137	190	167	565	174	136	147	182	115	304	335	885
136.643	0	690	128	208	138	192	168	568	177	140	148	183	115	305	337	874
136.765	0	708	129	210	139	195	170	570	167	142	149	184	117	306	339	883
136.888	0	718	126	209	139	193	167	569	165	138	148	182	113	306	330	891
137.011	0	682	123	207	137	192	167	568	176	136	148	181	111	307	328	882
137.134	0	689	123	207	138	191	167	569	178	139	149	182	111	307	328	872
137.257	0	704	125	207	138	191	168	570	167	139	149	183	113	307	331	883
137.38	0	721	126	207	139	192	167	572	167	138	149	184	113	309	334	889
137.503	0	681	127	208	139	194	168	576	179	139	152	186	115	311	338	884
137.626	0	689	128	209	140	197	170	579	181	143	153	187	117	313	342	873
137.748	0	708	127	209	140	197	172	577	170	142	152	186	114	313	336	892
137.871	0	718	124	209	139	194	169	575	168	138	150	184	112	313	330	893
137.994	0	689	125	208	140	195	169	577	179	138	152	184	113	313	330	886
138.117	0	691	124	207	139	193	170	578	181	141	152	184	113	314	332	873
138.24	0	711	127	209	140	195	171	579	170	142	152	186	113	314	335	892
138.363	0	712	128	208	139	195	171	581	170	141	153	188	115	317	339	885
138.486	0	689	129	210	141	196	171	585	183	141	156	188	116	317	342	887
138.609	0	693	127	210	142	196	172	582	183	142	154	187	113	317	334	876
138.732	0	712	124	207	141	194	171	579	170	141	152	185	111	315	329	893
138.854	0	712	124	208	141	194	170	576	169	139	151	185	113	314	330	886
138.977	0	690	125	208	139	194	171	578	181	139	152	184	112	314	331	887
139.1	0	689	126	208	141	193	172	578	181	143	153	186	113	316	334	875
139.223	0	713	127	209	141	195	173	578	169	144	152	187	115	315	337	893
139.346	0	714	129	210	141	195	173	579	171	142	153	188	116	316	340	885
139.469	0	694	127	210	142	195	172	578	182	140	152	187	114	314	332	882
139.592	0	688	124	208	139	193	171	573	181	141	150	185	111	313	328	875
139.715	0	711	125	207	141	193	171	570	169	141	148	183	112	313	328	893
139.837	0	710	126	209	140	192	171	568	170	139	148	184	113	312	329	886
139.96	0	691	128	208	140	193	172	570	180	139	150	184	114	311	333	884
140.083	0	692	129	209	140	193	172	571	179	143	150	185	115	312	336	873
140.206	0	715	129	210	141	196	174	574	169	144	150	187	117	313	338	896
140.329	0	710	127	209	140	195	170	572	169	140	148	184	113	311	330	888
140.452	0	688	126	209	139	193	171	570	180	138	148	183	112	309	328	885
140.575	0	686	125	208	140	192	171	569	179	140	148	183	113	308	328	877
140.698	0	711	125	208	139	191	171	567	167	143	147	183	113	309	330	894
140.82	0	707	127	207	138	194	170	568	168	140	147	184	114	309	334	888
140.943	0	695	128	208	139	194	171	571	179	141	149	186	115	310	338	885
141.066	0	689	130	210	140	195	172	575	178	142	151	186	117	311	338	880
141.189	0	713	127	211	140	195	171	571	168	143	147	184	113	310	329	895
141.312	0	712	124	209	138	191	170	568	168	140	146	183	111	308	325	887
141.435	0	695	124	207	139	191	169	569	178	138	147	182	112	308	326	882
141.558	0	685	125	208	139	192	169	568	178	139	148	183	113	308	330	880
141.681	0	711	127	207	138	194	172	569	166	142	147	185	115	309	333	896
141.804	0	713	128	209	140	194	169	570	167	140	149	186	116	311	336	888
141.926	0	698	129	210	140	196	172	574	179	141	151	187	117	311	338	883
142.049	0	687	125	209	140	194	171	572	178	141	150	185	114	310	330	883
142.172	0	711	125	208	139	193	172	568	165	141	148	184	112	310	327	896
142.295	0	713	125	209	139	191	169	568	168	139	149	184	113	311	327	887
142.418	0	696	126	208	140	193	169	570	179	139	150	186	114	311	330	883
142.541	0	688	128	208	139	194	170	572	178	141	151	186	115	313	334	883
142.664	0	714	128	209	140	196	172	573	167	142	151	188	115	314	336	896
142.787	0	713	128	210	142	195	172	574	170	140	151	187	116	315	332	892
142.909	0	696	125	208	137	196	170	570	180	138	151	186	112	313	326	884
143.032	0	687	125	208	140	192	170	572	178	140	150	186	112	313	326	884
143.155	0	712	124	208	139	192	172	572	166	141	149	186	113	314	327	898
143.278	0	712	127	207	139	193	170	572	170	139	151	187	113	315	331	895
143.401	0	696	126	208	139	195	171	575	180	140	153	188	115	316	334	885
143.524	0	691	128	208	140	195	171	577	178	142	154	190	115	318	337	887
143.647	0	714	127	209	140	197	174	575	167	142	152	189	113	317	329	900
143.77	0	712	123	207	140	195	170	572	169	137	151	185	111	316	324	896
143.892	0	697	123	206	139	193	170	571	180	137	151	185	111	316	324	886
144.015	0	690	123	207	139	193	169	572	178	139	151	186	110	317	325	887
144.138	0	714	125	207	140	192	172	572	167	141	151	188	112	318	328	900
144.261	0	713	126	207	140	194	171	573	171	139	152	189	112	318	331	895
144.384	0	700	126	207	140	196	173	577	181	139	154	189	114	319	334	888
144.507	0	690	125	209	141	196	173	575	179	140	154	189	112	319	329	887
144.63	0	713	123	207	140	194	172	570	167	140	150	186	109	318	322	900
144.753	0	712	121	206	140	192	171	570	168	137	149	186	109	318	323	895
144.876	0	697	121	206	139	192	171	570	181	136	150	186	110	317	323	885
144.998	0	688	125	206	139	195	171	571	178	140	151	187	111	319	326	886
145.121	0	715	124	207	139	193	173	572	168	141	150	188	112	318	327	898
145.244	0	713	125	208	140	195	171	573	170	140	152	188	113	319	332	894
145.367	0	699	124	208	141	198	175	575	180	140	153	188	112	318	327	888
145.49	0	689	121	206	140	193	171	572	180	139	151	186	109	318	321	886
145.613	0	713	122	205	140	194	174	568	169	140	150	186	109	316	322	899
145.736	0	715	121	207	139	193	171	571	170	138	149	186	110	317	323	894
145.859	0	698	124	207	139	195	172	572	181	138	151	186	111	318	327	888
145.981	0	689	125	207	140	194	173	574	180	141	151	188	112	317	328	886
146.104	0	717	126	207	140	195	175	575	168	144	153	189	112	319	332	898
146.227	0	716	125	210	141	197	173	576	172	140	153	187	111	318	327	894
146.35	0	697	121	207	139	194	173	573	181	138	151	186	109	316	321	885
146.473	0	690	121	206	140	194	171	573	181	139	150	185	109	316	321	885
146.596	0	715	121	205	139	194	174	571	168	141	149	186	109	316	322	898
146.719	0	713	124	206	139	193	172	571	170	139	149	186	110	317	325	893
146.842	0	698	125	207	139	194	174	574	182	140	152	187	112	318	329	888
146.964	0	691	125	206	140	196	174	576	180	142	153	189	113	318	331	886
147.087	0	717	127	209	141	198	177	576	170	144	153	189	114	319	331	899
147.21	0	716	123	207	140	195	174	573	171	139	151	187	110	318	321	891
147.333	0	697	122	206	139	194	173	571	181	138	151	186	109	317	321	886
147.456	0	689	122	206	139	194	173	571	181	140	151	187	111	317	321	885
147.579	0	716	122	206	139	194	174	570	169	142	150	188	111	317	325	899
147.702	0	717	124	207	140	194	173	575	172	140	153	188	112	319	329	892
147.825	0	700	125	208	141	197	173	576	181	139	155	189	113	319	332	888
147.948	0	691	125	211	140	198	174	579	181	143	155	191	115	321	335	883
148.07	0	717	124	209	141	197	176	576	170	142	152	189	112	320	327	899
148.193	0	716	122	208	139	194	173	574	170	138	151	187	111	319	324	894
148.316	0	698	122	207	141	195	172	574	181	137	153	187	111	318	325	890
148.439	0	690	123	207	140	195	172	574	181	140	152	188	112	319	327	888
148.562	0	715	124	207	139	195	174	575	168	142	153	190	114	319	332	901
148.685	0	713	125	209	140	195	172	576	170	140	153	190	115	320	335	897
148.808	0	700	128	210	140	197	174	580	181	142	155	191	117	322	338	891
148.931	0	693	127	211	142	198	174	580	180	141	155	191	114	321	332	889
149.053	0	716	122	208	141	195	173	573	168	141	150	187	110	319	325	901
149.176	0	715	123	208	140	194	171	571	169	139	151	187	111	320	325	895
149.299	0	697	123	208	139	192	171	572	180	138	151	188	112	319	326	889
149.422	0	689	124	209	139	194	172	573	180	141	152	188	114	319	331	889
149.545	0	715	125	208	140	195	174	575	168	142	153	190	115	320	334	902
149.668	0	717	127	210	140	196	172	576	170	141	154	191	116	320	338	898
149.791	0	699	129	211	140	198	174	580	181	141	155	191	117	321	336	891
149.914	0	688	122	209	140	196	172	576	180	140	153	189	112	320	325	889
150.036	0	713	122	208	139	194	172	572	168	141	151	188	112	318	325	902
150.159	0	714	123	208	138	193	171	572	169	138	151	188	112	319	326	895
150.282	0	695	124	207	138	193	171	573	180	138	153	188	114	319	331	890
150.405	0	689	126	208	140	196	172	575	178	142	153	191	115	320	333	889
150.528	0	714	127	211	140	196	173	576	167	144	153	191	116	320	336	902
150.651	0	715	128	211	140	198	173	577	171	142	154	191	117	321	336	897
150.774	0	696	122	209	140	195	172	575	180	139	153	188	112	319	328	889
150.897	0	686	121	208	139	193	171	573	179	140	152	188	113	318	326	890
151.02	0	712	122	207	139	196	173	571	168	142	151	188	112	319	327	902
151.142	0	710	124	208	139	196	171	573	169	139	152	189	114	319	330	896
151.265	0	699	126	209	140	195	172	576	180	140	154	190	114	320	334	889
151.388	0	689	127	210	140	197	173	579	179	143	154	191	117	320	337	890
151.511	0	713	128	211	142	198	175	578	169	145	155	192	116	320	337	903
151.634	0	711	123	209	140	195	172	575	171	139	152	188	112	320	325	896
151.757	1	698	121	208	140	194	172	574	180	137	152	188	111	318	325	889
151.88	0	689	122	207	141	195	171	574	179	139	152	188	112	318	325	887
152.003	0	710	122	208	139	195	173	573	167	142	152	189	112	319	328	904
152.125	0	712	125	208	140	195	172	574	170	140	152	189	112	320	331	897
152.248	0	701	125	208	141	196	174	576	179	141	154	191	114	322	333	890
152.371	0	693	127	210	142	200	174	578	180	143	155	191	114	322	334	889
152.494	0	712	122	209	140	196	174	574	167	142	151	188	110	320	325	906
152.617	0	711	121	207	140	195	172	573	169	138	151	188	111	319	324	899
152.74	0	699	121	207	141	194	173	573	179	139	152	188	111	320	325	891
152.863	0	691	122	207	140	195	172	572	177	141	152	189	111	322	328	890
152.986	0	714	124	207	141	196	174	574	167	142	153	191	112	323	331	906
153.108	0	713	124	208	140	197	173	576	171	141	154	191	114	323	334	900
153.231	0	710	125	210	141	199	174	577	182	140	156	191	113	325	330	893
153.354	0	692	122	207	141	194	172	574	178	139	153	189	109	323	324	890
153.477	0	714	121	206	140	194	173	572	167	141	152	188	109	324	324	908
153.6	0	714	121	206	140	195	170	573	170	139	153	189	109	324	326	900
153.723	0	703	122	205	141	195	172	575	181	140	155	190	111	327	330	894
153.846	0	693	124	207	141	197	172	575	180	142	156	191	112	327	332	890
153.969	0	717	124	210	141	199	175	578	169	143	156	192	114	327	337	909
154.092	0	719	123	209	143	198	173	576	171	139	156	191	111	328	330	902
154.214	0	705	120	207	141	194	172	576	182	138	155	189	110	327	325	895
154.337	0	697	120	207	141	195	171	574	180	140	154	190	110	328	326	893
154.46	0	717	122	207	141	196	173	572	169	142	154	191	110	328	328	909
154.583	0	719	123	206	141	197	171	574	172	139	156	192	112	330	332	906
154.706	0	706	124	207	141	197	173	578	183	141	157	192	113	329	337	898
154.829	0	698	124	211	142	199	174	581	183	143	159	195	114	331	338	895
154.952	0	722	121	209	141	198	175	578	171	143	155	192	112	331	331	910
155.075	0	721	120	207	141	197	173	577	172	140	154	190	110	329	328	906
155.197	0	704	120	207	140	197	172	578	183	138	155	190	112	329	329	897
155.32	0	696	122	207	142	196	171	578	183	141	155	191	112	330	332	895
155.443	0	719	123	207	142	197	174	579	172	143	155	191	113	330	334	909
155.566	0	720	123	207	142	198	172	581	173	141	156	192	113	330	337	904
155.689	0	707	124	209	142	200	174	585	184	141	158	193	115	331	339	897
155.812	0	699	122	208	142	199	173	582	184	142	155	191	113	329	332	891
155.935	0	720	120	206	141	196	173	577	170	142	153	189	112	328	327	911
156.058	0	717	119	206	141	196	173	575	172	139	153	189	110	328	329	900
156.18	0	697	120	206	141	195	173	577	183	139	154	188	111	327	330	896
156.303	0	696	122	206	141	196	173	578	183	142	154	189	112	327	332	886
156.426	0	718	123	206	141	197	175	577	171	144	155	190	113	326	334	902
156.549	0	721	123	209	142	198	174	580	173	141	155	191	116	326	337	897
156.672	0	699	123	210	142	199	175	580	185	140	155	190	114	326	332	894
156.795	0	695	121	206	140	195	173	576	184	141	152	188	111	323	326	886
156.918	0	718	119	206	141	194	174	573	170	142	152	186	112	322	326	901
157.041	0	719	120	207	141	194	172	571	170	140	152	188	112	322	327	895
157.164	0	694	121	205	141	195	173	574	182	138	153	189	112	323	330	893
157.286	0	700	123	207	141	197	174	576	182	143	153	189	113	322	333	881
157.409	0	720	124	207	140	197	175	577	171	144	153	189	114	323	335	900
157.532	0	722	124	209	142	198	175	578	171	142	154	189	113	322	332	893
157.655	0	696	120	206	140	197	173	575	181	138	152	186	111	320	326	895
157.778	0	702	120	207	140	195	173	573	182	141	153	187	112	320	327	883
157.901	0	715	120	206	140	195	173	572	170	142	151	187	113	321	328	901
158.024	0	725	122	206	139	195	172	572	169	141	152	189	114	321	332	899
158.147	0	697	124	208	142	197	172	574	181	140	154	190	114	321	334	892
158.269	0	700	125	210	142	197	175	575	183	143	155	193	116	324	339	880
158.392	0	715	125	211	142	200	175	576	171	144	155	191	115	323	335	899
158.515	0	725	122	208	141	197	172	572	169	140	152	188	112	321	325	900
158.638	0	697	121	207	140	194	172	572	179	138	152	187	112	321	325	890
158.761	0	694	121	208	141	195	172	573	181	140	152	188	112	319	325	883
158.884	0	712	122	207	141	195	172	570	169	142	151	188	115	319	329	892
159.007	0	725	122	209	140	196	171	572	167	140	152	189	114	320	332	898
159.13	0	688	125	209	141	197	171	574	179	140	155	189	116	320	336	888
159.252	0	697	125	211	140	200	174	578	182	143	155	191	116	320	337	884
159.375	0	713	121	209	140	196	171	573	170	140	151	188	112	320	327	894
159.498	0	720	120	207	140	193	170	571	166	138	152	187	112	318	326	898
159.621	0	684	120	206	140	195	170	571	176	137	151	186	113	318	325	891
159.744	0	694	121	208	140	195	171	573	180	139	152	186	114	317	328	881
159.867	0	714	121	209	140	195	172	573	168	141	152	187	114	317	331	889
159.99	0	716	124	209	141	196	171	574	167	140	153	189	116	318	334	896
160.113	0	686	124	211	141	199	171	578	178	139	154	188	116	318	335	891
160.236	0	695	121	208	141	195	170	574	180	139	152	186	113	316	324	880
160.358	0	704	120	207	140	193	170	571	168	139	150	185	112	314	323	891
160.481	0	705	120	208	139	194	168	570	165	138	149	186	112	315	323	889
160.604	0	683	121	207	139	194	169	571	175	138	150	185	112	314	326	889
160.727	0	691	123	208	139	195	170	572	179	140	152	187	113	315	328	879
160.85	0	704	122	210	138	196	171	573	169	141	152	189	116	315	333	892
160.973	0	705	123	212	140	197	172	576	165	141	153	188	117	315	335	888
161.096	0	680	121	210	140	195	169	574	177	137	151	186	113	314	324	890
161.219	0	689	118	206	139	194	169	570	179	138	150	185	111	312	320	880
161.341	0	702	119	207	139	194	171	569	168	139	148	185	111	312	320	892
161.464	0	703	120	207	139	194	170	569	165	137	149	184	113	313	322	886
161.587	0	681	122	206	139	195	170	572	175	137	150	186	113	313	326	886
161.71	0	690	122	209	140	196	171	572	179	141	152	187	114	313	328	879
161.833	0	705	122	211	140	198	172	575	170	143	152	188	116	314	331	889
161.956	0	705	122	210	140	197	171	574	167	139	151	187	114	313	325	887
162.079	0	678	119	208	140	195	169	571	175	136	150	185	112	312	319	884
162.202	0	690	120	208	139	196	170	570	180	140	150	185	112	312	320	878
162.324	0	700	121	207	140	193	171	571	169	141	150	185	113	313	322	890
162.447	0	701	121	208	140	195	171	572	165	140	151	186	113	313	325	886
162.57	0	682	120	210	139	197	171	574	176	139	152	188	114	314	329	885
162.693	0	692	123	210	140	198	172	577	182	142	153	188	116	314	331	887
162.816	0	702	121	209	140	198	173	574	171	142	151	187	113	312	322	889
162.939	0	700	119	207	138	194	170	570	165	138	149	185	112	311	319	883
163.062	0	680	120	207	138	193	170	568	175	137	150	184	112	310	320	884
163.185	0	686	120	207	140	194	171	569	180	139	150	185	113	309	322	886
163.308	0	706	120	210	138	194	172	569	169	142	150	185	113	309	326	889
163.43	0	701	123	210	139	197	172	570	164	142	150	187	115	311	328	887
163.553	0	685	122	212	140	197	172	573	175	140	152	188	117	311	332	886
163.676	0	690	122	210	140	196	173	573	180	141	151	187	114	310	324	883
163.799	0	704	119	208	139	194	172	566	169	140	149	185	112	307	319	889
163.922	0	698	119	208	137	193	170	564	164	139	148	184	112	308	319	885
164.045	0	681	121	207	137	194	169	565	175	138	148	184	114	307	321	884
164.168	0	688	119	210	138	193	171	564	180	141	150	185	114	307	324	885
164.291	0	704	120	211	138	194	173	566	170	142	150	186	114	308	326	886
164.413	0	700	121	212	138	195	173	569	164	142	150	187	117	309	330	885
164.536	0	678	122	210	139	196	171	567	175	139	151	187	114	308	324	883
164.659	0	687	119	207	136	193	171	565	179	140	148	186	112	306	319	886
164.782	0	701	120	208	136	193	172	562	169	141	147	184	113	306	320	888
164.905	0	698	120	207	137	192	170	563	164	141	147	185	113	306	322	889
165.028	0	678	121	209	137	194	171	564	175	139	150	186	114	307	325	885
165.151	0	688	121	211	138	193	172	568	180	142	151	187	115	308	329	884
165.274	0	705	123	212	139	196	174	570	171	143	151	189	116	308	330	885
165.396	0	689	122	208	137	195	172	564	166	141	150	186	113	307	321	889
165.519	0	678	119	208	137	193	170	564	175	137	148	184	112	307	319	887
165.642	0	686	120	208	137	191	172	562	180	139	149	186	113	306	319	882
165.765	0	704	120	209	137	192	172	562	170	141	149	185	112	308	322	884
165.888	0	691	121	208	138	195	172	562	165	141	150	187	113	309	325	886
166.011	0	681	121	211	138	195	172	566	174	140	151	189	115	310	328	883
166.134	0	691	122	211	139	196	174	570	182	143	153	189	116	310	329	880
166.257	0	701	121	209	138	195	172	564	172	141	151	186	111	310	319	886
166.38	0	693	119	207	138	192	172	563	165	141	149	187	111	309	317	887
166.502	0	683	121	208	136	192	172	563	175	137	149	186	111	310	318	884
166.625	0	686	120	208	137	193	172	564	182	140	151	186	113	310	322	880
166.748	0	702	121	208	139	195	172	565	173	141	151	188	114	311	325	884
166.871	0	695	121	209	138	194	172	567	166	142	151	188	114	312	328	887
166.994	0	685	124	210	139	197	174	571	175	139	152	189	114	312	328	887
167.117	0	685	120	207	138	193	173	567	181	140	151	188	112	311	321	881
167.24	0	702	120	208	137	194	173	566	173	140	150	187	112	312	319	882
167.363	0	688	121	207	138	193	173	564	166	141	150	188	113	312	321	886
167.485	0	685	122	208	138	195	172	566	174	139	152	188	112	312	324	887
167.608	0	688	121	210	139	195	174	570	182	141	152	189	113	314	327	881
167.731	0	704	122	211	138	195	174	571	174	143	152	190	115	313	329	878
167.854	0	690	121	210	140	198	175	568	167	142	151	189	113	314	324	888
167.977	0	684	120	208	138	195	173	564	174	137	149	186	111	311	317	887
168.1	0	686	119	207	138	193	173	563	181	140	149	185	111	310	317	879
168.223	0	700	119	208	137	192	173	562	174	141	147	186	112	309	319	876
168.346	0	689	122	207	137	193	174	560	165	141	147	186	113	309	322	889
168.468	0	686	121	210	137	194	172	563	174	139	147	186	114	309	326	885
168.591	0	687	122	212	138	195	175	566	181	141	150	188	115	310	329	878
168.714	0	698	122	211	137	196	173	563	173	141	148	185	114	308	320	877
168.837	0	690	120	207	136	192	173	556	164	140	145	183	110	304	315	886
168.96	0	684	119	207	135	191	171	555	172	137	145	182	110	303	315	884
169.083	0	692	119	208	136	191	172	556	179	138	145	184	112	302	316	878
169.206	0	694	120	209	136	192	171	555	172	141	146	183	113	304	319	873
169.329	0	690	121	210	136	191	173	556	164	142	145	184	114	303	322	882
169.452	0	686	121	211	137	195	172	560	172	139	147	185	114	303	324	883
169.574	0	691	121	208	136	192	172	557	178	139	145	183	111	302	315	876
169.697	0	692	119	207	136	190	170	555	172	139	144	182	110	300	311	878
169.82	0	686	119	209	136	190	172	553	164	139	143	181	110	299	312	882
169.943	0	682	119	208	135	191	170	555	170	137	145	182	111	300	313	881
170.066	0	691	119	210	136	192	171	556	178	140	145	182	113	300	316	874
170.189	0	692	120	210	136	193	171	558	172	141	147	184	113	301	319	876
170.312	0	691	121	212	136	194	174	559	164	141	145	183	113	302	318	880
170.435	0	685	119	207	136	191	170	555	170	136	145	182	109	300	309	880
170.557	0	687	118	207	135	190	172	555	178	137	144	180	109	298	308	876
170.68	0	690	118	206	134	191	171	554	172	138	143	181	109	299	307	873
170.803	0	688	119	207	136	192	171	555	163	139	144	182	110	299	311	881
170.926	0	686	120	209	136	192	170	557	171	136	145	183	111	301	313	880
171.049	0	691	121	210	136	192	172	561	180	139	148	185	113	303	316	875
171.172	0	690	122	210	137	194	172	561	174	141	148	185	113	303	314	872
171.295	0	689	119	207	136	192	171	557	164	139	146	183	109	302	305	879
171.418	0	685	119	206	134	192	170	558	171	136	145	182	108	302	304	879
171.54	0	689	119	207	136	192	171	557	178	138	147	182	109	303	305	874
171.663	0	690	118	209	136	192	170	559	174	138	147	184	110	303	307	869
171.786	0	687	120	209	136	193	172	559	166	141	148	184	111	304	310	878
171.909	0	686	120	211	138	193	171	565	172	138	151	186	112	306	314	879
172.032	0	692	121	210	137	196	172	566	181	139	151	186	111	307	310	873
172.155	0	692	118	206	136	193	171	563	175	138	148	184	108	306	303	870
172.278	0	685	119	207	136	192	171	563	165	139	147	183	109	306	304	880
172.401	0	687	117	207	137	194	169	564	172	136	149	184	109	307	305	884
172.524	0	693	118	210	137	193	171	567	181	137	150	185	109	307	308	874
172.646	0	685	118	209	138	196	170	569	176	139	151	186	111	309	311	871
172.769	0	687	120	210	137	196	174	571	166	142	152	188	113	311	314	876
172.892	0	691	120	210	138	198	172	572	173	138	151	187	111	310	309	884
173.015	0	693	118	207	137	193	170	570	181	137	150	184	107	310	302	875
173.138	0	681	115	208	136	193	170	567	175	138	149	184	107	309	302	870
173.261	0	686	114	209	138	194	171	567	166	139	149	185	108	310	304	877
173.384	0	691	117	207	138	195	171	568	173	138	151	185	109	310	307	884
173.507	0	692	118	208	137	195	172	571	181	138	152	186	110	310	311	877
173.629	0	685	119	210	137	197	171	574	177	140	152	188	112	312	315	875
173.752	0	694	119	211	139	198	175	573	168	142	152	188	112	312	313	879
173.875	0	690	115	208	137	193	169	568	172	137	150	184	108	309	303	884
173.998	0	693	115	209	136	194	171	568	180	137	150	183	109	310	305	876
174.121	0	683	114	208	136	193	170	567	177	138	149	184	108	309	305	872
174.244	0	694	116	208	137	194	173	567	166	140	149	185	110	311	309	880
174.367	0	691	116	209	137	195	171	570	172	139	149	185	110	311	313	885
174.49	0	699	118	210	137	196	173	572	182	140	152	187	112	311	316	878
174.612	0	680	118	211	138	196	173	573	178	141	152	187	112	312	314	875
174.735	0	693	117	208	139	193	173	569	166	141	149	184	108	309	306	884
174.858	0	689	115	208	137	194	171	567	171	138	148	184	109	308	306	883
174.981	0	697	115	208	137	192	172	568	180	139	149	183	109	309	309	877
175.104	0	676	116	209	136	192	171	567	177	141	150	184	110	308	312	876
175.227	0	695	117	209	136	195	174	568	167	142	149	186	112	309	317	882
175.35	0	695	119	211	137	196	173	572	172	141	151	186	113	309	322	884
175.473	0	696	120	211	138	199	175	573	181	142	152	186	113	309	318	877
175.596	0	681	115	208	137	193	171	567	179	140	148	183	110	306	309	875
175.718	0	698	115	207	138	191	172	563	166	140	147	181	109	305	310	890
175.841	0	695	114	209	135	191	170	564	169	138	147	182	110	305	312	884
175.964	0	694	116	208	136	191	172	565	179	138	148	183	111	306	315	877
176.087	0	682	117	209	135	195	171	566	176	141	148	184	112	305	319	875
176.21	0	702	118	210	136	194	173	568	166	143	149	186	114	306	322	890
176.333	0	701	119	211	137	196	172	569	170	141	149	185	114	307	323	871
176.456	0	698	118	207	136	193	172	567	180	138	148	183	111	305	313	866
176.579	0	687	115	209	134	192	170	565	178	140	148	182	110	303	314	859
176.701	0	705	115	209	135	192	172	564	165	141	147	183	110	303	315	876
176.824	0	709	117	210	136	193	170	565	168	139	148	183	112	305	319	864
176.947	0	686	118	210	135	194	172	568	178	140	149	184	113	306	321	864
177.07	0	686	120	211	137	195	172	570	179	143	150	186	114	307	326	859
177.193	0	716	121	213	138	197	174	573	168	144	150	187	115	308	327	872
177.316	0	669	119	208	135	194	171	568	169	140	147	183	110	305	317	843
177.439	0	689	118	207	135	193	169	567	178	138	148	182	110	305	319	855
177.562	0	684	118	208	136	192	171	569	179	140	148	184	111	307	320	851
177.684	0	705	118	209	136	193	172	568	167	143	148	185	111	309	323	865
177.807	11	705	120	210	137	194	172	573	171	142	150	186	113	312	327	858
177.93	0	686	120	211	137	196	174	580	183	142	153	188	115	312	332	848
178.053	0	685	121	211	137	198	173	579	184	144	152	188	113	312	326	842
178.176	0	699	119	208	137	194	173	576	171	142	150	186	112	312	321	860
178.299	0	698	118	207	137	193	171	575	170	140	150	186	111	311	323	853
178.422	0	672	117	208	137	194	171	577	181	139	151	186	111	312	325	859
178.545	0	682	119	210	138	194	173	579	183	143	153	188	112	312	329	852
178.668	0	704	120	210	137	197	173	580	171	144	153	189	115	314	334	865
178.79	0	710	122	212	138	199	174	581	170	142	153	190	115	315	335	873
178.913	0	671	119	208	137	196	172	578	180	138	152	187	111	313	326	870
179.036	0	689	121	207	137	196	172	577	183	142	152	188	111	314	326	861
179.159	0	705	121	207	138	195	173	576	171	142	152	188	112	314	327	871
179.282	0	713	120	209	138	197	172	578	169	141	152	189	113	315	331	874
179.405	0	682	121	210	139	199	173	581	181	141	154	189	114	316	335	876
179.528	0	692	121	212	139	200	175	583	184	143	154	192	114	316	334	865
179.651	0	707	120	208	138	197	174	578	171	142	152	189	111	314	328	876
179.773	0	711	121	208	138	196	174	577	168	140	151	188	112	313	331	883
179.896	0	684	123	209	139	196	173	576	179	140	152	189	112	314	331	881
180.019	0	695	123	212	141	197	175	578	183	143	152	189	114	316	335	871
180.142	0	708	124	212	140	199	176	579	172	144	153	191	115	315	336	885
180.265	0	708	125	210	140	199	175	577	168	141	152	189	113	313	330	885
180.388	0	685	123	209	139	194	172	573	178	138	150	186	111	310	327	888
180.511	0	696	122	209	138	194	173	573	182	141	150	186	111	310	326	878
180.634	0	712	122	208	138	195	175	572	171	143	149	187	113	310	329	887
180.756	0	704	123	208	138	194	173	574	167	141	149	187	114	309	332	884
180.879	0	686	123	212	138	199	174	576	178	141	150	188	115	309	335	885
181.002	0	693	122	209	138	196	175	573	182	140	149	185	111	307	326	885
181.125	0	709	119	207	136	193	172	566	170	141	147	182	110	303	321	888
181.248	0	700	121	206	135	191	173	564	166	139	145	181	110	302	321	882
181.371	0	683	120	208	135	192	171	562	173	137	145	181	111	300	323	882
181.494	0	691	122	208	136	192	172	563	179	140	145	183	113	301	327	883
181.617	0	708	122	210	136	193	173	564	169	141	146	183	114	301	330	883
181.74	0	701	122	208	136	193	172	560	163	140	144	181	111	299	322	881
181.862	0	675	119	206	135	191	169	555	172	135	143	179	109	296	316	880
181.985	0	683	119	206	134	190	170	554	176	138	141	178	109	295	316	879
182.108	0	701	121	205	134	188	170	552	167	139	141	179	111	294	318	879
182.231	0	696	120	209	135	191	171	553	161	139	142	180	112	295	322	880
182.354	0	678	120	210	135	190	170	555	171	137	142	181	113	295	324	880
182.477	0	686	122	210	135	192	172	557	178	139	143	182	111	295	321	876
182.6	0	694	119	206	133	190	169	552	167	138	141	177	109	292	314	877
182.723	0	686	119	207	133	188	168	550	160	136	140	177	109	292	314	879
182.845	0	678	120	204	132	188	167	553	169	134	140	178	109	293	314	880
182.968	0	685	121	207	133	189	167	552	177	137	140	179	111	293	316	874
183.091	0	693	122	208	134	190	167	554	168	138	141	180	111	294	319	876
183.214	0	685	124	208	135	192	170	555	161	138	142	181	112	295	320	883
183.337	0	673	121	206	133	189	166	552	168	135	140	178	109	294	312	883
183.46	0	675	119	205	133	189	166	551	177	136	141	178	108	295	313	878
183.583	0	693	120	204	134	189	167	550	168	138	141	179	108	296	313	877
183.706	0	681	122	204	135	189	168	551	160	137	141	179	109	296	314	886
183.828	0	692	123	205	134	191	167	554	169	136	143	180	110	298	318	885
183.951	0	679	124	207	135	192	169	557	178	137	146	182	110	299	320	881
184.074	0	593	127	203	134	188	166	556	170	137	142	180	107	298	310	878
184.197	0	609	138	200	134	189	168	562	163	137	143	179	107	298	309	856
184.32	0	719	135	205	134	190	167	561	171	135	144	180	107	300	310	865
184.443	0	675	121	204	134	189	168	557	179	136	144	181	108	301	314	867
184.566	0	681	122	206	135	191	169	556	170	139	144	182	110	302	317	870
184.689	0	692	126	205	137	193	170	558	162	139	145	184	111	303	319	880
184.812	0	683	123	205	137	192	169	554	171	136	144	182	108	304	313	885
184.934	0	693	122	204	136	188	169	554	179	137	145	182	107	303	312	873
185.057	0	697	122	203	136	190	169	554	173	138	145	182	109	304	312	868
185.18	0	690	123	204	137	190	171	556	164	140	145	182	109	305	314	880
185.303	0	684	124	205	136	190	169	560	173	138	147	183	111	306	318	880
185.426	0	686	124	206	136	194	172	564	181	140	148	185	111	307	320	878
185.549	0	694	121	204	136	192	171	561	173	139	146	184	108	308	318	872
185.672	0	689	121	205	136	191	172	559	164	140	145	183	109	305	319	889
185.795	0	683	121	204	136	190	171	560	172	138	145	182	108	304	318	875
185.917	0	696	123	205	136	191	171	559	180	140	147	183	111	304	320	876
186.04	0	698	125	206	137	192	172	558	173	143	145	185	113	305	322	868
186.163	0	694	124	207	138	193	174	558	166	142	145	184	113	304	319	872
186.286	0	685	122	205	137	192	171	552	172	140	143	183	110	302	314	871
186.409	0	694	123	206	136	192	171	546	180	142	142	184	111	301	316	868
186.532	0	694	123	206	136	188	172	538	174	144	138	186	113	305	318	863
186.655	0	689	124	208	136	189	172	548	169	145	142	187	115	307	322	871
186.778	0	685	126	207	136	194	172	563	177	142	148	186	115	306	324	873
186.9	0	678	123	207	136	193	173	559	183	141	147	183	111	301	318	864
187.023	0	688	119	205	134	190	170	556	173	140	145	182	110	296	314	856
187.146	0	681	120	205	135	191	171	554	165	140	143	182	110	297	312	867
187.269	0	679	121	204	136	190	170	556	173	139	145	182	112	297	313	866
187.392	0	687	123	205	135	190	171	559	181	140	146	184	113	297	317	860
187.515	0	696	123	208	135	193	171	561	173	142	146	185	113	300	321	857
187.638	0	683	122	206	135	193	171	556	164	140	145	183	110	297	315	871
187.761	0	675	120	205	134	188	167	554	171	136	142	181	110	298	308	870
187.884	0	685	119	204	133	189	168	554	179	137	143	182	110	300	310	862
188.006	0	692	119	206	134	188	168	555	171	138	143	182	111	299	312	860
188.129	0	680	121	206	135	190	169	556	162	139	144	184	112	299	315	868
188.252	0	677	121	207	134	192	168	560	172	136	146	184	113	302	318	869
188.375	0	684	121	207	137	194	169	560	179	138	146	184	111	302	313	864
188.498	0	690	118	204	135	190	166	555	170	137	144	180	109	300	306	861
188.621	0	678	120	203	135	189	166	552	161	136	141	181	108	301	306	871
188.744	0	670	120	204	136	190	164	553	170	134	143	181	109	300	309	872
188.867	0	674	121	204	135	191	166	557	176	136	145	183	111	301	312	867
188.989	0	689	120	207	135	191	167	560	169	139	146	185	112	303	315	867
189.112	0	685	121	209	138	195	167	563	162	139	147	185	113	303	316	875
189.235	0	671	122	205	137	194	166	561	171	133	146	182	109	302	307	876
189.358	0	672	118	203	137	191	165	560	176	134	145	183	107	301	304	873
189.481	0	685	118	204	135	191	164	558	169	135	145	182	108	301	305	876
189.604	0	677	119	205	136	192	165	559	160	137	145	183	109	302	307	882
189.727	0	668	119	206	136	192	165	561	169	134	147	183	110	302	311	880
189.85	0	671	121	207	137	195	166	564	177	137	148	185	112	303	315	874
189.972	0	687	121	210	137	196	167	566	170	139	148	184	113	304	314	876
190.095	0	676	118	205	136	193	165	559	161	136	145	181	108	301	304	879
190.218	0	664	117	204	136	190	164	559	169	132	145	180	107	299	303	877
190.341	0	663	117	206	135	191	165	558	176	135	145	181	108	298	304	869
190.464	0	678	117	206	136	192	165	556	166	137	144	181	110	298	307	870
190.587	0	670	118	208	136	191	166	557	159	137	144	183	111	299	310	874
190.71	0	662	120	209	136	193	166	560	169	135	146	182	112	297	312	873
190.833	0	664	121	210	136	196	167	561	177	138	146	183	113	297	312	867
190.956	0	673	119	206	136	191	166	554	166	138	144	179	109	294	301	869
191.078	0	677	118	205	134	191	166	551	159	137	141	180	110	293	302	870
191.201	0	656	118	205	134	190	164	550	167	135	142	179	110	292	302	869
191.324	0	659	118	207	135	189	165	552	175	137	142	179	110	292	305	860
191.447	0	671	120	210	135	189	167	553	167	139	142	180	113	292	308	862
191.57	0	666	121	210	136	192	166	555	160	139	144	181	114	292	312	864
191.693	0	657	120	207	135	193	166	556	170	137	144	180	111	291	304	863
191.816	0	657	118	205	133	189	165	553	175	135	143	177	110	288	300	858
191.939	0	668	118	205	136	190	166	552	166	138	142	178	110	288	300	860
192.061	0	660	117	206	135	190	167	551	159	138	142	177	111	287	302	861
192.184	0	652	119	209	134	191	166	556	169	136	143	179	112	289	307	861
192.307	0	659	121	210	134	193	167	559	177	139	145	181	115	289	309	856
192.43	0	672	121	211	135	195	168	561	169	141	145	182	115	290	311	860
192.553	0	662	119	206	136	191	168	557	160	139	143	179	111	288	301	861
192.676	0	652	118	204	135	189	165	555	169	134	144	177	109	287	299	864
192.799	0	655	119	206	134	189	165	555	176	137	143	178	110	286	300	856
192.922	0	668	118	208	135	192	167	556	167	140	144	179	111	288	304	857
193.044	0	663	120	209	135	193	168	558	160	140	144	179	113	288	307	859
193.167	0	655	121	210	135	193	166	563	170	138	146	181	115	290	312	860
193.29	0	661	123	212	136	197	170	565	179	140	147	183	116	290	314	854
193.413	0	673	120	206	136	192	168	561	169	140	145	181	110	289	302	858
193.536	0	666	120	207	135	191	168	560	161	140	144	179	111	289	301	860
193.659	0	658	119	208	135	192	166	561	171	138	145	180	110	290	303	860
193.782	0	662	120	208	137	193	168	563	178	139	147	181	113	291	306	853
193.905	0	676	123	210	136	194	169	565	170	142	148	182	115	292	310	854
194.028	0	675	123	210	137	195	171	568	163	142	148	184	115	293	314	861
194.15	0	664	124	213	138	197	170	574	174	140	150	185	117	294	316	862
194.273	0	664	121	208	137	196	169	572	180	139	149	182	111	294	305	857
194.396	0	679	122	208	137	194	169	570	171	141	149	182	112	294	307	860
194.519	0	679	121	208	137	195	171	572	165	141	148	183	112	295	307	868
194.642	0	668	121	210	139	195	169	575	173	138	150	184	113	297	312	868
194.765	0	669	124	210	138	197	172	579	182	142	152	185	116	299	316	862
194.888	0	686	124	213	138	199	173	581	174	144	152	188	117	300	320	864
195.011	0	685	125	213	139	202	173	584	166	144	153	188	117	301	320	871
195.133	0	672	122	209	139	196	170	580	174	138	152	185	113	300	309	872
195.256	0	671	123	207	138	196	170	581	182	140	153	185	112	300	309	867
195.379	0	685	123	207	138	196	172	581	174	141	153	186	112	301	312	866
195.502	0	679	122	209	139	199	173	583	166	143	152	187	114	304	317	875
195.625	0	678	123	212	138	199	172	585	175	140	155	188	115	305	320	874
195.748	0	678	124	212	139	201	174	589	185	143	155	190	117	306	324	869
195.871	0	694	125	214	141	203	176	589	176	144	156	191	117	307	324	867
195.994	0	685	122	209	139	198	173	585	167	142	153	187	112	305	312	878
196.116	0	679	122	207	139	197	171	585	176	140	154	186	111	305	313	878
196.239	0	679	123	207	138	197	173	585	183	141	153	187	112	306	316	872
196.362	0	696	123	211	139	197	174	587	175	143	154	187	114	307	320	871
196.485	0	688	123	212	140	200	176	587	167	143	154	190	115	307	322	879
196.608	0	685	125	213	140	200	174	590	176	142	155	190	117	309	328	880
196.731	0	693	125	214	142	202	176	591	185	143	156	191	117	309	326	875
196.854	0	699	122	208	140	198	173	587	175	141	154	188	112	308	315	870
196.977	0	690	123	208	140	199	175	586	167	142	153	187	112	307	316	881
197.1	0	685	123	207	139	198	173	585	176	140	152	186	113	307	318	883
197.222	0	686	122	211	139	197	175	587	184	142	154	189	114	308	321	875
197.345	0	701	123	210	140	199	175	586	175	143	154	189	115	309	324	873
197.468	0	696	125	212	141	201	176	588	168	144	153	190	117	310	329	883
197.591	0	690	125	212	140	200	175	588	178	141	154	189	115	308	324	886
197.714	0	687	122	209	139	198	173	585	184	140	154	187	112	308	316	878
197.837	0	702	122	207	140	198	173	582	175	142	153	187	112	307	317	874
197.96	0	693	121	208	139	197	175	581	166	142	152	187	112	306	318	884
198.083	0	689	122	210	139	197	173	583	175	140	153	187	114	308	321	886
198.205	0	690	123	210	139	198	174	584	183	142	154	189	115	308	326	876
198.328	0	706	123	212	140	199	176	586	175	144	154	189	116	309	329	876
198.451	0	693	123	211	139	201	175	585	167	143	153	188	113	309	320	884
198.574	0	689	120	207	140	197	171	580	174	138	152	184	111	308	316	886
198.697	0	689	121	206	137	196	172	579	182	139	152	186	110	307	315	878
198.82	0	703	121	208	138	195	173	578	173	141	151	185	112	307	318	877
198.943	0	696	119	209	139	197	173	580	165	142	151	186	113	308	321	885
199.066	0	691	122	211	138	198	172	581	175	140	153	188	114	309	323	885
199.188	0	694	122	211	139	198	173	584	183	143	155	189	116	308	327	877
199.311	0	705	122	210	140	200	172	582	173	142	153	188	113	309	319	878
199.434	0	693	119	207	138	196	171	578	164	140	150	186	110	307	314	885
199.557	0	688	120	206	138	195	170	578	173	138	150	185	111	307	314	887
199.68	0	689	119	206	137	197	171	579	180	140	152	186	111	308	317	880
199.803	0	706	120	209	139	197	171	580	173	141	152	187	112	309	319	876
199.926	0	699	120	211	138	198	172	579	165	142	151	188	113	310	321	887
200.049	0	694	122	211	140	199	171	584	174	140	154	188	115	311	325	886
200.172	0	692	120	211	138	200	172	583	182	142	154	188	112	310	320	881
200.294	0	705	121	205	140	198	170	579	172	140	151	186	109	309	314	878
200.417	0	698	121	205	140	197	171	578	164	140	151	187	111	309	315	887
200.54	0	693	119	208	140	196	169	580	173	136	152	186	111	310	316	888
200.663	0	693	120	209	139	199	171	582	180	139	153	188	111	311	320	881
200.786	0	710	121	210	140	198	172	582	172	142	153	189	113	313	323	880
200.909	0	703	121	210	140	200	172	585	164	142	153	189	113	313	326	888
201.032	0	697	120	209	140	201	171	583	173	138	152	187	110	312	317	887
201.155	0	696	119	207	139	198	169	580	179	138	152	185	108	311	312	882
201.277	0	710	120	205	139	197	169	578	173	139	151	184	109	311	312	878
201.4	0	702	120	204	139	196	170	578	164	140	150	186	108	311	314	891
201.523	0	698	119	207	139	198	169	579	172	137	151	186	109	312	316	891
201.646	0	698	119	208	138	197	170	582	181	139	152	186	110	312	318	884
201.769	0	714	120	210	139	197	170	583	173	141	152	186	112	312	322	879
201.892	0	705	120	208	140	199	172	581	164	141	152	186	110	312	316	892
202.015	0	696	117	204	139	194	168	578	172	135	150	182	107	309	309	888
202.138	0	697	115	206	138	194	169	575	180	137	150	182	106	309	309	881
202.26	0	711	117	205	137	195	168	574	172	137	149	183	106	309	310	878
202.383	0	705	116	206	138	194	170	573	163	139	149	183	107	308	312	891
202.506	0	698	116	206	137	195	167	575	173	136	149	183	108	309	314	891
202.629	0	700	118	207	138	196	169	576	181	139	151	185	110	310	316	882
202.752	0	715	119	208	139	197	170	576	173	139	151	184	110	309	316	879
202.875	0	704	117	204	136	193	169	571	163	137	148	180	105	307	306	896
202.998	0	696	116	204	136	191	167	570	171	134	148	180	106	307	306	889
203.121	0	707	116	204	137	193	167	569	179	137	148	180	106	305	306	883
203.244	0	711	115	205	136	192	167	567	171	137	147	180	106	305	308	879
203.366	0	702	117	205	137	191	169	568	162	139	147	180	108	305	310	894
203.489	0	698	117	207	136	193	167	569	171	137	148	181	108	306	312	889
203.612	0	708	118	207	137	194	170	571	180	138	148	182	111	305	313	881
203.735	0	707	116	204	136	191	167	566	171	137	147	177	107	303	304	885
203.858	0	701	116	203	136	189	167	562	161	136	145	177	105	301	304	888
203.981	0	694	114	204	135	189	165	560	169	133	145	177	106	300	304	887
204.104	0	702	114	204	135	189	166	560	176	136	145	178	107	299	306	884
204.227	0	703	115	205	135	190	166	560	169	138	144	178	108	299	309	883
204.349	0	700	117	206	134	190	167	560	160	139	143	178	109	299	311	886
204.472	0	694	118	207	135	193	165	563	167	136	146	179	111	299	314	885
204.595	0	702	115	208	135	191	167	563	176	136	145	178	108	297	307	881
204.718	0	700	116	203	132	188	164	556	167	136	143	175	107	294	301	881
204.841	0	691	114	204	133	187	164	553	157	135	142	174	106	292	302	885
204.964	0	689	115	204	133	187	162	553	166	132	141	175	106	292	303	885
205.087	0	697	115	206	133	189	163	554	173	134	143	176	107	293	306	879
205.21	0	697	117	206	134	190	163	555	166	135	142	176	109	293	309	879
205.332	0	694	118	206	133	190	164	557	157	137	142	178	111	293	313	883
205.455	0	692	120	208	135	192	163	560	165	135	144	179	111	294	313	881
205.578	0	697	118	205	136	189	163	554	173	133	143	175	106	293	304	877
205.701	0	697	116	203	134	187	161	552	167	134	140	175	108	291	302	873
205.824	0	691	117	203	134	186	162	551	156	134	140	174	106	291	304	881
205.947	0	688	116	205	134	189	160	553	163	132	141	175	107	290	306	881
206.07	0	694	117	206	134	190	161	554	172	134	143	176	109	291	309	876
206.193	0	696	118	206	134	189	162	556	165	137	142	178	110	292	312	869
206.316	0	694	120	208	135	191	164	559	158	137	144	180	112	294	316	879
206.438	0	689	120	208	135	194	162	559	165	134	144	177	109	293	311	881
206.561	0	693	117	204	134	189	160	556	172	132	144	176	107	291	305	877
206.684	0	695	119	203	134	189	160	555	167	133	142	175	107	291	306	872
206.807	0	688	117	204	134	189	162	555	157	135	142	176	107	291	309	880
206.93	0	686	118	206	134	190	161	557	164	134	144	177	109	292	313	884
207.053	0	693	118	208	135	191	162	560	174	134	145	178	111	293	315	877
207.176	0	695	119	208	134	193	164	562	166	138	145	179	112	294	320	870
207.299	0	694	120	211	136	195	166	564	158	139	145	181	113	295	321	880
207.421	0	688	119	206	136	192	162	562	166	133	145	177	108	293	311	883
207.544	0	691	118	204	134	190	162	559	173	134	144	176	108	292	309	878
207.667	0	695	117	205	135	191	161	558	167	134	145	177	107	292	310	872
207.79	0	690	117	206	135	190	163	558	157	136	144	177	108	294	313	880
207.913	0	688	118	207	135	192	162	560	164	134	144	179	111	294	317	881
208.036	0	694	120	209	134	193	163	561	174	135	145	180	112	295	321	878
208.159	0	700	121	210	136	194	165	565	167	139	147	182	114	297	325	872
208.282	0	696	122	209	137	194	167	564	160	139	146	181	112	296	319	880
208.404	0	689	119	204	135	191	162	561	165	134	145	178	108	295	313	883
208.527	0	694	120	205	136	190	163	561	174	135	145	178	108	293	313	876
208.65	0	694	118	206	134	191	163	560	167	136	145	178	109	296	314	869
208.773	0	692	118	208	134	192	166	561	159	139	144	178	110	296	319	882
208.896	0	690	120	208	136	194	164	563	165	135	145	181	111	296	322	881
209.019	0	697	121	209	136	194	166	566	175	138	148	182	114	297	325	878
209.142	0	701	122	210	136	196	168	567	170	140	148	182	113	299	325	876
209.265	0	694	119	207	136	193	166	563	160	137	146	179	108	297	315	883
209.388	0	689	119	205	135	190	164	563	168	135	145	178	108	296	315	884
209.51	0	695	119	206	136	191	164	563	175	136	147	179	109	297	317	880
209.633	0	697	119	208	135	193	166	564	169	139	146	180	110	299	321	879
209.756	0	696	120	209	135	192	167	565	160	139	147	181	111	299	324	885
209.879	0	694	121	209	136	195	166	570	168	137	148	182	112	300	326	886
210.002	0	700	122	211	137	196	168	572	179	138	150	183	113	301	328	882
210.125	0	700	121	207	137	195	166	567	170	138	148	180	108	301	318	883
210.248	0	697	119	205	136	191	167	566	160	137	146	180	108	300	317	888
210.371	0	694	119	204	136	191	164	567	168	134	146	180	108	301	317	888
210.493	0	701	118	207	136	194	166	568	177	136	148	181	109	301	320	884
210.616	0	706	119	208	137	193	167	569	170	139	148	182	110	303	322	885
210.739	0	703	121	209	138	195	169	572	161	139	149	183	112	304	327	892
210.862	0	697	121	210	138	197	169	575	169	137	150	185	113	305	330	890
210.985	0	705	120	208	138	196	169	575	179	138	151	183	110	306	322	887
211.108	0	708	120	205	137	193	167	571	171	138	149	181	107	305	318	881
211.231	0	703	118	205	137	194	168	571	162	138	147	182	109	305	319	898
211.354	0	696	117	207	137	196	167	572	171	136	149	182	107	307	321	893
211.476	0	700	118	208	138	195	168	574	179	139	150	183	109	308	325	887
211.599	0	714	120	208	139	196	169	576	171	141	151	185	111	309	326	883
211.722	0	707	120	209	139	198	170	579	163	142	151	186	111	310	331	897
211.845	0	703	122	209	140	199	170	581	173	138	152	186	111	311	328	897
211.968	0	700	120	206	139	196	169	578	179	138	152	183	109	310	322	890
212.091	0	716	120	205	138	195	170	577	170	139	151	185	109	310	322	887
212.214	0	707	120	205	139	196	170	576	164	139	150	185	109	310	324	901
212.337	0	705	120	209	139	196	169	578	173	138	152	185	110	311	328	897
212.46	0	703	120	209	139	198	170	580	181	140	153	187	111	312	332	893
212.582	0	721	122	209	141	199	170	581	174	141	153	188	113	313	334	891
212.705	0	711	122	211	141	200	173	582	166	142	153	187	113	312	333	900
212.828	0	704	120	206	140	195	169	579	172	136	152	184	109	312	325	900
212.951	0	705	120	205	139	195	170	577	181	138	151	184	109	310	323	894
213.074	0	719	119	207	138	195	170	575	170	141	150	183	109	309	325	892
213.197	0	710	120	207	138	195	170	575	164	140	150	184	110	310	327	899
213.32	0	706	119	209	137	196	170	577	173	139	151	185	112	310	329	900
213.443	0	705	121	210	139	198	171	578	181	141	151	187	113	310	334	892
213.565	1	722	122	212	140	198	173	580	172	142	151	187	115	311	335	895
213.688	0	715	122	208	139	196	172	575	164	140	150	183	110	308	325	900
213.811	0	703	119	206	138	194	169	571	172	136	148	182	109	307	323	900
213.934	0	705	119	206	139	194	169	572	179	137	149	182	111	306	324	893
214.057	0	720	118	207	139	193	170	571	169	140	148	181	112	307	327	895
214.18	0	713	119	209	138	195	170	570	162	141	147	184	113	307	329	897
214.303	0	704	120	209	138	194	170	573	172	138	149	183	113	308	332	898
214.426	0	710	122	211	139	196	172	576	179	140	150	185	115	309	335	891
214.548	0	722	120	209	139	196	172	573	170	141	148	183	112	307	327	897
214.671	0	713	120	206	138	194	171	570	162	139	148	181	112	306	323	899
214.794	0	702	118	208	138	193	169	571	172	137	147	181	111	306	325	899
214.917	0	709	118	208	137	193	170	571	179	138	149	183	111	306	327	892
215.04	0	724	120	209	139	194	170	573	170	140	149	184	113	308	330	898
215.163	0	716	121	210	139	195	171	574	163	140	148	185	115	308	333	899
215.286	0	704	122	211	139	197	170	577	173	139	151	185	116	309	336	900
215.409	0	712	121	210	141	198	171	576	180	139	149	184	112	308	327	895
215.532	0	726	120	206	139	194	170	572	170	140	149	182	110	307	322	898
215.654	0	716	121	205	139	193	170	570	162	139	147	182	110	308	323	899
215.777	0	703	119	208	139	193	169	569	172	136	148	183	111	308	325	898
215.9	0	714	121	210	139	195	170	571	180	139	150	184	112	310	328	895
216.023	0	733	122	209	140	194	171	574	170	141	149	185	114	311	332	898
216.146	0	721	123	211	141	198	172	576	163	141	151	187	114	312	335	899
216.269	0	707	123	211	141	199	171	574	174	138	150	185	113	311	329	899
216.392	0	715	121	207	140	194	170	573	180	137	150	184	110	311	323	896
216.515	0	733	120	206	139	195	170	572	170	140	149	184	110	311	323	900
216.637	0	720	122	205	139	194	171	573	164	139	149	184	110	311	324	902
216.76	0	707	121	208	140	196	169	574	173	137	151	185	111	312	327	900
216.883	0	716	122	209	141	198	170	575	180	140	152	186	113	313	330	898
217.006	0	736	124	212	142	198	172	573	171	142	151	188	113	315	333	898
217.129	0	725	126	209	142	200	172	571	165	140	151	188	113	316	330	901
217.252	0	710	123	208	142	197	170	572	176	137	150	184	109	314	322	898
217.375	0	719	122	207	141	195	171	573	182	140	150	186	110	315	323	899
217.498	0	737	121	206	141	196	171	574	172	141	151	186	110	316	324	902
217.62	0	733	123	208	141	197	171	577	166	140	151	187	111	316	328	903
217.743	0	715	123	209	141	198	170	580	178	138	153	189	113	317	330	902
217.866	0	722	123	211	142	201	173	583	184	143	154	189	114	319	334	902
217.989	0	742	124	211	142	201	174	582	173	143	154	190	113	320	331	906
218.112	0	731	121	208	141	198	173	580	167	140	152	186	109	318	323	904
218.235	0	715	120	206	141	197	170	579	177	136	151	185	108	317	322	903
218.358	0	722	121	205	140	197	171	579	184	139	152	187	109	317	323	906
218.481	0	741	120	209	141	197	173	579	173	142	153	187	111	318	327	907
218.604	0	731	120	210	141	198	173	582	167	141	153	189	112	318	331	907
218.726	0	716	122	210	142	200	173	584	179	140	154	189	114	320	333	906
218.849	0	723	123	210	142	200	175	586	185	142	155	190	113	321	331	908
218.972	0	733	120	207	142	198	174	580	173	141	153	187	109	318	322	912
219.095	0	732	120	207	140	197	172	579	169	139	152	186	110	316	323	909
219.218	0	713	121	205	141	197	171	578	179	138	152	186	110	317	324	905
219.341	0	721	120	209	141	197	173	577	184	141	153	187	112	319	325	906
219.464	0	733	120	209	141	198	174	578	174	143	152	189	111	318	327	908
219.587	0	736	121	210	142	197	175	580	169	143	153	190	113	320	331	905
219.709	0	713	124	211	142	199	175	581	182	141	154	190	113	320	329	906
219.832	0	720	120	207	142	197	174	579	186	141	152	187	110	318	320	898
219.955	0	731	120	207	142	198	174	576	175	143	151	187	110	317	321	905
220.078	0	734	120	208	141	197	173	575	169	141	150	187	111	318	322	903
220.201	0	715	121	209	142	196	172	577	182	139	152	189	112	317	326	907
220.324	0	720	122	210	141	199	176	581	186	143	154	190	114	318	331	898
220.447	0	735	122	211	142	199	177	583	174	145	154	191	115	318	335	906
220.57	0	743	123	211	141	200	176	583	172	143	154	191	113	316	329	914
220.692	0	711	120	207	140	197	173	581	181	138	154	187	110	317	320	905
220.815	0	722	120	207	141	198	174	580	185	141	153	187	110	316	321	894
220.938	0	738	120	207	141	195	175	579	171	142	152	186	111	317	321	908
221.061	0	743	120	208	141	197	174	580	170	140	152	188	111	317	324	913
221.184	0	711	120	211	141	198	173	583	182	138	155	190	113	318	328	905
221.307	0	720	122	211	143	200	175	585	186	144	156	190	114	320	331	898
221.43	0	739	123	212	143	201	176	583	172	144	154	189	112	320	325	905
221.553	0	746	119	208	141	198	173	579	169	139	153	187	109	318	321	914
221.676	0	721	119	206	142	196	173	580	180	137	153	187	110	319	321	904
221.798	0	721	121	206	141	197	173	579	183	139	154	189	111	319	323	896
221.921	0	737	120	208	141	198	174	580	171	141	154	190	112	320	326	910
222.044	0	749	120	210	143	200	173	582	170	139	154	191	113	321	328	911
222.167	0	719	122	211	142	200	173	585	182	140	156	192	113	322	332	902
222.29	0	722	120	210	142	200	173	583	183	141	155	189	111	321	324	892
222.413	0	739	120	206	142	196	173	579	170	140	153	188	110	321	321	910
222.536	0	746	120	207	142	197	172	581	169	138	153	189	110	322	322	914
222.659	0	717	119	207	142	198	172	582	181	137	155	189	110	323	324	904
222.781	0	719	119	209	142	200	173	584	182	141	156	191	111	323	328	894
222.904	0	740	120	211	142	199	174	586	170	142	155	192	112	324	331	910
223.027	0	741	121	212	142	202	174	587	171	140	157	193	114	325	333	905
223.15	0	716	119	207	143	199	173	585	182	136	155	189	109	324	322	903
223.273	0	718	118	206	141	197	172	583	183	138	154	188	108	323	320	894
223.396	0	738	118	206	141	197	173	582	169	139	153	189	109	322	322	916
223.519	0	736	118	207	143	198	172	582	171	138	153	189	109	324	325	908
223.642	0	722	119	208	142	199	174	584	182	139	156	190	111	324	329	906
223.764	0	715	120	209	142	199	174	585	182	142	156	191	112	325	331	897
223.887	0	742	120	212	144	201	177	586	170	142	156	192	112	325	331	918
224.01	0	738	119	207	142	199	172	582	172	138	154	187	109	323	322	910
224.133	0	720	116	207	142	198	172	581	183	138	154	187	109	323	322	905
224.256	0	710	116	206	141	195	173	580	181	139	154	187	108	323	322	905
224.379	0	737	117	208	141	197	175	579	169	141	153	189	109	324	326	918
224.502	0	735	117	208	142	197	174	580	172	139	153	189	110	323	328	912
224.625	0	724	119	210	142	198	175	582	183	140	155	190	112	326	331	904
224.748	0	719	119	208	141	199	174	581	182	141	155	189	112	324	326	906
224.87	0	734	116	206	142	197	175	577	169	140	152	186	109	321	322	920
224.993	0	729	117	206	139	195	173	576	172	138	152	187	108	320	322	913
225.116	0	728	116	208	140	195	174	577	183	137	153	186	110	321	323	904
225.239	0	714	117	208	139	195	173	577	181	139	153	187	110	321	327	907
225.362	0	728	118	208	140	196	176	578	168	142	153	189	111	322	330	921
225.485	0	725	119	210	140	199	175	580	173	140	153	190	113	321	333	915
225.608	0	728	116	207	140	197	175	576	182	138	153	186	109	319	322	906
225.731	0	710	116	205	140	194	172	572	178	139	151	186	108	319	319	903
225.853	0	725	115	206	139	193	173	571	165	139	149	185	108	318	320	911
225.976	0	723	115	207	139	194	172	572	171	137	151	186	109	318	322	915
226.099	0	726	117	208	139	195	173	573	181	138	152	187	110	319	326	907
226.222	0	715	117	208	140	195	172	575	177	140	153	188	111	320	329	902
226.345	0	721	118	209	141	198	176	576	165	142	152	188	112	319	330	908
226.468	0	718	115	206	140	195	171	571	172	136	149	185	107	317	321	915
226.591	0	724	116	205	138	194	171	570	179	137	150	185	107	317	318	906
226.714	0	724	114	207	139	194	169	568	173	137	150	186	108	318	319	902
226.836	0	725	116	207	139	194	170	569	163	139	149	186	109	318	323	909
226.959	0	721	116	208	139	195	169	571	171	137	151	187	110	319	326	910
227.082	0	718	118	208	141	196	171	574	180	138	153	188	110	320	328	900
227.205	0	728	117	209	140	198	170	574	174	140	152	188	110	320	326	897
227.328	0	718	117	205	140	196	170	571	163	137	150	186	108	317	320	909
227.451	0	712	117	206	139	195	167	571	172	135	150	186	108	318	322	910
227.574	0	712	115	207	139	194	168	573	179	136	151	187	109	318	321	903
227.697	0	729	117	208	140	196	170	575	171	139	151	187	109	319	325	906
227.82	0	725	118	209	140	197	170	576	163	139	153	188	110	321	328	910
227.942	0	712	119	209	141	198	170	579	174	137	155	189	111	322	330	906
228.065	0	719	118	208	140	198	170	579	181	137	154	189	109	321	322	905
228.188	0	735	117	205	141	195	169	575	169	137	152	186	107	320	319	907
228.311	0	720	118	206	140	196	168	576	164	136	152	187	108	321	321	910
228.434	0	712	117	207	141	196	168	579	175	135	153	187	108	321	324	906
228.557	0	720	118	207	142	198	169	580	182	138	154	188	110	322	326	907
228.68	0	730	119	209	141	198	172	583	171	140	155	190	111	322	329	910
228.803	0	731	121	210	143	199	171	584	166	140	155	189	111	323	331	906
228.925	0	704	117	206	142	197	168	582	176	135	154	187	108	322	322	908
229.048	0	713	117	205	141	195	170	582	181	138	154	187	108	322	322	899
229.171	0	726	115	207	142	195	172	580	169	139	154	187	108	323	323	911
229.294	0	734	117	206	141	198	170	582	166	137	153	188	109	323	326	913
229.417	0	704	118	208	141	198	170	584	179	137	155	188	110	324	330	909
229.54	0	710	118	209	140	199	172	588	182	141	155	189	112	324	331	898
229.663	0	729	118	208	143	199	174	586	170	140	154	188	109	323	325	907
229.786	0	739	117	206	141	195	170	582	166	137	152	186	108	322	322	916
229.908	0	698	118	205	141	195	170	582	179	135	153	186	108	321	323	906
230.031	0	708	117	207	141	195	171	582	181	139	153	186	110	321	325	895
230.154	0	729	117	207	142	197	172	582	168	141	154	188	110	320	328	913
230.277	0	730	118	210	141	198	172	583	168	138	153	188	111	321	331	908
230.4	0	710	120	210	142	198	173	586	181	139	155	188	113	321	332	904
230.523	0	705	117	208	141	196	173	581	180	140	153	186	109	319	322	895
230.646	0	727	116	206	140	194	172	577	167	139	150	183	109	316	319	917
230.769	0	723	115	207	139	192	171	575	167	137	150	183	108	315	320	909
230.892	0	707	116	207	139	194	171	574	178	138	150	183	109	313	322	903
231.014	0	700	116	208	140	194	171	574	177	140	150	184	111	314	325	901
231.137	0	724	119	209	140	195	172	574	164	141	150	185	113	313	328	916
231.26	0	722	119	210	140	196	171	576	167	140	150	186	114	313	330	909
231.383	0	715	117	208	139	195	171	572	178	137	149	182	109	310	320	901
231.506	0	698	117	206	139	193	168	567	174	138	147	181	109	307	317	896
231.629	0	713	115	207	139	191	170	562	161	139	146	179	110	306	317	904
231.752	0	708	117	208	139	192	167	561	166	136	146	180	110	306	320	901
231.875	0	713	118	209	139	192	169	563	177	138	146	181	112	305	322	893
231.997	0	694	119	210	138	193	169	565	173	139	147	182	114	307	324	891
232.12	0	711	121	212	138	196	172	568	163	141	147	183	113	306	325	898
232.243	0	708	118	207	138	193	167	565	168	137	147	179	109	304	315	903
232.366	0	710	119	207	138	190	167	565	176	136	146	179	109	302	315	894
232.489	0	696	118	205	137	190	166	563	170	136	145	180	110	301	315	894
232.612	0	702	118	209	138	191	168	564	159	139	144	180	111	300	319	898
232.735	0	705	119	211	138	193	166	566	167	137	146	182	112	302	322	899
232.858	0	708	119	211	138	193	167	568	177	138	147	183	114	303	326	893
232.98	0	709	121	213	140	196	167	568	171	139	147	182	113	302	321	891
233.103	0	705	118	208	137	192	166	563	159	137	145	178	108	300	313	895
233.226	0	699	117	206	137	190	164	563	168	135	144	179	109	299	311	894
233.349	0	696	117	208	137	191	165	562	176	136	145	179	110	299	313	885
233.472	0	710	118	209	138	192	165	562	167	138	145	180	111	300	318	884
233.595	0	701	119	210	138	192	167	565	160	140	144	181	113	300	320	894
233.718	0	697	119	211	139	195	165	569	170	138	147	183	114	301	325	893
233.841	0	698	121	211	138	195	167	570	178	137	147	182	113	300	319	888
233.964	0	713	118	207	138	191	166	565	166	138	144	179	109	299	313	895
234.086	0	702	117	208	138	192	165	566	159	137	144	179	109	299	313	896
234.209	0	689	117	207	138	192	164	565	170	135	145	179	111	300	313	894
234.332	0	696	118	208	138	193	167	566	176	137	146	181	111	300	316	891
234.455	0	715	118	209	138	193	168	567	166	140	146	182	112	302	319	894
234.578	0	704	120	210	139	195	167	570	161	139	147	183	113	302	322	893
234.701	0	692	118	210	139	195	166	567	172	135	146	181	109	302	313	893
234.824	0	696	117	208	138	192	166	568	176	137	145	180	109	302	312	894
234.947	0	708	117	209	137	193	168	567	166	138	146	180	109	302	313	897
235.069	0	708	117	208	138	195	168	568	160	138	146	181	110	302	316	896
235.192	0	690	119	211	139	194	167	570	173	136	148	183	111	304	318	893
235.315	0	700	119	211	138	194	168	574	178	139	150	184	113	305	321	896
235.438	0	709	120	210	139	197	170	573	167	140	148	184	111	306	317	897
235.561	0	710	117	207	138	194	167	568	161	135	147	180	108	304	311	894
235.684	0	690	117	206	138	193	166	567	173	133	147	181	108	303	312	898
235.807	0	696	117	207	139	193	168	569	177	137	148	181	109	305	314	886
235.93	0	708	117	208	139	194	169	568	165	138	148	182	110	305	317	896
236.052	0	716	118	209	139	194	169	570	162	138	148	183	111	306	320	900
236.175	0	689	120	211	138	197	169	573	175	137	148	184	112	307	321	899
236.298	0	695	118	206	138	195	168	569	178	137	148	182	108	305	312	886
236.421	0	713	117	206	138	192	169	565	164	137	146	181	108	304	311	895
236.544	0	718	114	208	138	192	168	564	161	135	145	181	108	304	312	903
236.667	0	685	116	207	137	192	168	566	174	135	146	181	109	304	314	893
236.79	0	692	117	209	137	194	169	567	176	138	147	182	110	304	318	887
236.913	0	711	119	209	137	195	170	568	163	140	147	184	112	305	321	895
237.036	0	723	118	211	139	196	169	567	164	137	147	184	111	306	319	900
237.158	0	694	118	207	139	194	167	564	173	134	147	180	107	304	311	893
237.281	0	694	117	206	137	192	167	563	176	136	146	181	108	304	311	884
237.404	0	709	116	207	138	192	168	563	163	137	145	180	109	303	313	900
237.527	0	722	116	207	138	193	168	565	162	136	146	180	109	305	316	900
237.65	0	692	118	209	138	194	168	568	175	135	148	183	110	306	319	893
237.773	0	695	119	210	139	196	170	572	177	139	148	184	112	305	322	882
237.896	0	712	117	209	137	195	169	566	163	138	147	183	108	305	314	902
238.019	0	720	117	207	138	193	167	566	162	135	145	181	107	305	311	906
238.141	0	688	115	207	137	192	167	566	174	133	147	181	107	306	311	896
238.264	0	694	116	208	138	193	168	568	176	137	147	182	108	307	315	882
238.387	0	714	118	209	138	194	169	569	163	139	148	183	109	307	317	902
238.51	0	715	118	210	138	195	168	572	164	136	149	184	109	309	321	895
238.633	0	693	120	208	139	196	169	573	176	136	150	184	110	308	318	896
238.756	0	692	116	207	138	194	167	570	177	136	148	182	107	307	311	887
238.879	0	711	116	207	138	195	169	569	163	137	147	182	107	307	312	907
239.002	0	712	115	207	138	192	167	569	164	134	147	183	108	308	314	900
239.124	0	690	116	208	138	194	168	572	175	135	150	184	107	309	316	899
239.247	0	690	117	208	139	194	169	574	176	138	151	185	110	311	319	887
239.37	0	715	118	208	139	197	170	576	164	140	151	186	110	311	321	909
239.493	0	717	118	209	140	197	169	574	165	136	150	184	108	311	315	899
239.616	11	694	116	206	140	195	167	574	177	134	150	183	107	311	312	896
239.739	0	693	116	207	140	193	168	575	177	137	150	184	107	311	313	886
239.862	0	715	116	207	140	195	170	576	165	138	150	185	107	312	316	908
239.985	0	716	117	209	140	194	168	578	166	136	151	185	109	313	319	899
240.108	0	694	118	210	140	196	170	580	179	137	153	186	110	315	322	897
240.23	0	695	119	211	141	198	171	581	178	139	153	187	111	314	321	888
240.353	0	717	116	208	141	195	171	577	165	139	151	184	107	312	313	907
240.476	0	713	116	207	140	195	168	575	167	136	150	183	107	312	313	900
240.599	0	692	116	207	139	194	169	577	178	136	151	185	107	312	314	897
240.722	0	694	116	208	140	195	169	578	178	138	152	185	109	312	318	889
240.845	0	718	117	209	139	196	171	578	166	140	151	186	110	313	321	908
240.968	0	718	118	209	141	197	170	580	167	138	152	185	112	313	324	900
241.091	0	700	118	208	142	195	171	578	179	137	152	184	108	311	315	897
241.213	0	693	116	206	139	193	168	573	178	138	150	182	107	309	312	889
241.336	0	714	115	207	139	193	170	570	164	138	147	181	107	309	311	909
241.459	0	714	114	208	138	191	168	569	166	136	147	181	108	308	313	900
241.582	0	698	115	208	138	193	169	570	176	137	147	182	109	308	316	895
241.705	0	691	116	208	139	194	170	571	177	138	148	183	110	308	317	889
241.828	0	716	118	210	140	194	171	572	164	141	149	185	112	308	319	908
241.951	0	714	115	208	137	193	169	569	166	136	147	182	108	305	312	900
242.074	0	695	115	205	138	191	167	566	176	134	147	180	107	305	309	896
242.196	0	688	113	207	138	191	168	565	176	137	146	180	108	305	309	889
242.319	0	715	114	206	138	191	169	565	163	139	146	181	108	305	310	903
242.442	0	713	115	207	139	192	167	564	165	136	147	180	110	306	313	896
242.565	0	697	116	208	138	192	169	569	177	137	149	182	110	307	316	892
242.688	0	689	117	209	138	194	168	572	176	141	149	185	112	308	318	891
242.811	0	712	115	208	139	192	168	568	163	138	147	182	109	308	309	902
242.934	0	712	113	207	137	192	165	568	165	135	147	180	108	307	309	896
243.057	0	694	114	208	138	191	166	569	176	135	148	181	107	307	308	892
243.18	0	686	115	207	138	193	167	571	176	137	149	182	109	308	311	890
243.302	0	712	115	208	138	194	168	573	163	139	150	184	109	309	315	902
243.425	0	711	116	209	139	194	166	575	166	137	151	184	112	311	317	899
243.548	0	695	118	210	138	197	169	579	178	138	153	186	113	312	321	892
243.671	0	684	117	208	139	196	167	578	178	138	151	184	108	311	312	892
243.794	0	713	113	207	139	193	168	575	163	137	150	183	108	310	308	904
243.917	0	712	114	208	140	194	165	576	165	135	150	182	108	311	309	897
244.04	0	694	115	207	139	193	166	577	177	135	152	184	109	312	312	892
244.163	0	687	116	208	139	196	167	579	177	138	153	186	110	313	315	890
244.285	0	711	117	210	140	196	169	581	164	140	153	187	111	315	319	903
244.408	0	712	119	211	140	199	168	584	167	138	155	187	113	315	323	901
244.531	0	693	117	211	140	200	169	584	179	136	154	187	111	315	317	893
244.654	0	685	117	207	141	196	167	582	177	138	153	185	108	314	310	887
244.777	0	712	116	207	141	195	168	580	165	137	152	185	109	315	310	902
244.9	0	710	115	208	141	196	166	580	166	136	153	185	110	315	313	895
245.023	0	696	116	209	141	197	167	582	177	137	154	187	111	316	316	892
245.146	0	689	118	209	140	199	168	584	177	139	154	188	112	316	319	886
245.268	0	713	118	211	140	199	170	586	166	142	155	189	114	318	323	901
245.391	0	712	119	211	142	201	168	586	169	138	156	188	113	317	320	895
245.514	0	695	117	207	141	197	167	584	178	135	154	185	110	315	311	891
245.637	0	686	115	209	141	197	167	583	177	138	154	185	110	315	312	889
[truncated: 799 more rows]

## Sheet: D850
	SNR :	45	32	43	39	41	40	38	35	36	44	42	44	41	43	45
Time	Marker	ch1	ch2	ch3	ch4	ch5	ch6	ch7	ch8	ch9	ch10	ch11	ch12	ch13	ch14	ch15
0.24576	0	445	93	123	109	173	164	378	174	113	101	153	96	239	275	671
0.36864	0	445	93	123	109	173	164	378	174	113	101	153	96	239	275	671
0.49152	0	438	93	111	122	170	155	418	182	116	109	160	97	247	281	697
0.6144	0	404	94	110	127	156	143	429	186	119	112	163	101	249	287	690
0.73728	0	415	98	107	132	153	137	440	186	123	113	166	103	251	294	683
0.86016	0	429	95	107	133	153	135	432	182	120	112	166	101	254	291	717
0.98304	0	431	88	99	131	143	127	427	185	116	111	162	94	253	278	720
1.10592	0	439	88	94	132	141	130	427	191	113	111	162	95	254	280	724
1.2288	0	464	89	92	129	140	129	433	187	115	113	162	97	255	282	750
1.35168	0	464	88	95	130	142	129	441	183	117	114	163	100	255	287	769
1.47456	0	452	90	95	130	142	129	452	186	116	117	164	102	258	293	770
1.59744	0	467	91	97	131	145	131	459	190	117	119	166	105	258	300	771
1.72032	0	462	92	100	130	150	133	458	185	117	118	166	104	257	297	789
1.8432	0	439	87	90	129	143	127	453	178	116	115	160	98	255	283	767
1.96608	0	429	86	92	128	142	126	454	181	114	116	158	99	253	284	772
2.08896	0	448	87	92	128	141	128	450	184	114	116	159	99	252	284	741
2.21184	0	455	88	93	130	142	129	450	181	117	116	160	101	250	288	732
2.33472	0	448	90	97	128	142	129	454	177	118	116	162	103	248	291	719
2.4576	0	441	93	97	129	145	130	460	180	116	117	163	106	248	298	739
2.58048	0	452	93	99	127	151	132	447	185	117	115	160	103	242	285	720
2.70336	0	433	91	95	126	141	129	434	184	117	113	157	99	236	274	727
2.82624	0	446	92	96	126	140	131	439	181	118	112	156	99	234	279	701
2.94912	0	445	90	95	127	140	129	448	184	117	114	156	101	233	281	710
3.072	0	450	92	96	128	141	132	456	187	118	115	157	103	233	288	713
3.19488	0	465	94	96	128	144	132	462	183	119	115	158	104	235	293	726
3.31776	0	453	93	100	127	150	133	460	177	120	114	159	105	236	292	735
3.44064	0	440	87	94	126	144	128	454	178	115	112	155	99	234	279	734
3.56352	0	448	86	92	125	142	128	451	180	114	112	154	98	234	280	739
3.6864	0	454	86	93	124	141	128	451	176	116	111	155	100	234	282	735
3.80928	0	447	86	94	126	142	129	451	172	117	111	156	101	236	288	755
3.93216	0	432	88	96	126	143	130	457	175	116	113	158	104	237	294	761
4.05504	0	442	88	99	128	145	132	461	179	117	114	160	104	238	296	768
4.17792	0	444	85	93	125	143	130	458	174	116	113	156	98	238	283	766
4.3008	0	446	82	91	126	142	127	457	168	116	112	154	97	238	284	768
4.42368	0	427	82	92	125	141	127	457	171	112	113	156	98	238	286	771
4.54656	0	438	84	93	124	142	129	457	175	116	113	158	101	240	291	771
4.66944	0	453	86	95	126	143	130	460	173	117	113	160	103	242	297	768
4.79232	0	453	88	96	127	146	132	465	169	119	115	161	104	244	302	774
4.9152	0	429	84	95	127	147	130	460	171	115	114	159	98	244	290	767
5.03808	0	441	82	92	126	142	130	461	176	114	115	158	98	244	288	771
5.16096	0	444	81	92	126	142	130	463	172	115	115	158	97	243	289	773
5.28384	0	450	81	93	125	142	129	464	169	116	114	159	100	245	293	778
5.40672	0	432	81	97	126	143	129	471	171	115	117	160	101	246	299	776
5.5296	0	444	81	99	127	145	132	478	177	116	118	162	103	246	305	779
5.65248	0	446	81	98	126	148	134	479	174	117	119	162	102	247	301	785
5.77536	0	442	77	91	125	145	130	476	167	115	116	158	97	245	292	787
5.89824	0	429	77	92	124	143	130	476	170	112	117	159	97	246	294	780
6.02112	0	440	75	93	125	142	131	476	176	114	117	159	98	247	294	781
6.144	0	444	74	95	124	143	132	479	172	116	118	159	101	247	300	788
6.26688	0	452	77	97	125	149	133	475	168	118	118	162	102	249	303	785
6.38976	0	431	78	101	125	147	131	467	171	118	116	163	103	249	303	773
6.51264	0	439	79	94	124	144	130	465	176	115	115	159	97	248	291	773
6.63552	0	440	77	95	124	143	130	462	173	116	115	158	97	248	290	781
6.7584	0	438	77	93	125	141	130	461	168	116	114	158	98	247	290	772
6.88128	0	426	78	97	126	143	129	462	172	116	114	158	100	247	295	767
7.00416	0	437	79	98	126	143	132	465	177	116	116	160	101	247	298	769
7.12704	0	444	80	99	125	145	131	469	174	119	116	161	102	248	301	778
7.24992	0	438	81	95	125	144	132	463	168	116	114	158	98	247	291	773
7.3728	0	423	78	91	124	141	127	458	172	112	111	155	96	245	286	769
7.49568	0	431	77	92	123	140	129	456	176	112	111	155	96	244	285	768
7.61856	0	435	76	93	124	139	129	457	171	114	112	155	97	244	286	776
7.74144	0	435	77	95	125	139	128	459	166	115	112	156	98	245	291	770
7.86432	0	424	79	96	124	142	127	462	169	114	114	157	99	244	293	766
7.9872	0	433	79	99	126	144	132	463	174	114	115	158	101	245	294	767
8.11008	0	434	78	92	124	141	128	458	170	113	110	154	95	242	281	777
8.23296	0	431	77	90	123	139	127	457	163	113	110	153	93	241	281	771
8.35584	0	419	76	89	122	139	125	455	168	109	111	153	93	242	281	766
8.47872	0	429	76	91	123	140	127	456	171	110	111	155	95	241	284	766
8.6016	0	435	77	95	122	139	128	457	169	112	112	155	97	243	288	775
8.72448	0	439	78	95	126	142	128	459	164	115	113	157	98	244	291	772
8.84736	0	422	79	98	125	145	129	460	168	112	113	158	98	246	292	767
8.97024	0	432	78	90	125	141	127	455	172	109	112	154	92	245	280	767
9.09312	0	442	78	89	124	140	126	453	167	110	111	154	92	244	281	777
9.216	0	438	78	91	124	139	126	454	162	110	110	155	92	246	280	774
9.33888	0	423	78	91	125	138	125	457	167	108	113	155	93	246	286	774
9.46176	0	437	77	95	125	142	128	461	172	110	114	157	94	247	289	772
9.58464	0	449	79	95	127	142	128	464	168	112	114	159	96	248	293	785
9.70752	0	445	79	97	127	145	129	468	165	113	115	160	97	251	294	781
9.8304	0	425	78	90	124	142	126	464	167	109	114	155	92	249	283	783
9.95328	0	434	77	87	124	141	126	461	171	108	113	155	91	248	281	783
10.0762	0	445	77	89	124	141	128	461	168	108	113	155	91	250	282	790
10.199	0	442	78	90	126	142	127	461	164	111	114	156	92	249	285	779
10.3219	0	428	76	93	127	143	126	462	167	110	114	157	93	251	287	776
10.4448	0	438	78	95	127	142	129	466	173	110	116	158	95	252	291	781
10.5677	0	454	80	97	128	146	130	469	170	112	116	159	95	254	294	793
10.6906	0	439	78	90	126	144	128	464	166	111	114	155	90	252	282	782
10.8134	0	429	76	88	125	139	125	464	167	108	114	154	90	252	280	781
10.9363	0	436	75	89	126	141	127	465	174	109	113	153	90	251	280	782
11.0592	0	450	77	90	125	141	127	467	170	110	114	155	91	251	282	792
11.1821	0	441	77	92	127	141	129	465	166	112	113	154	92	252	284	784
11.305	0	431	77	92	126	140	127	470	169	111	115	156	94	253	288	785
11.4278	0	439	77	95	126	145	131	473	175	112	116	157	93	252	287	778
11.5507	0	449	76	88	125	142	128	466	170	110	113	153	89	250	277	789
11.6736	0	437	75	88	125	139	127	465	165	111	112	151	89	249	277	779
11.7965	0	426	73	87	125	138	125	466	169	108	111	151	89	248	276	775
11.9194	0	436	71	91	125	140	128	467	173	109	112	151	90	247	279	774
12.0422	0	451	73	91	125	140	127	467	170	112	113	153	92	247	280	787
12.1651	0	441	75	92	126	141	128	469	166	113	112	155	93	248	284	779
12.288	0	431	75	94	126	144	128	470	169	111	113	153	94	248	283	779
12.4109	0	438	75	87	126	139	127	465	173	108	111	151	89	245	274	775
12.5338	0	441	74	86	124	137	126	463	168	110	109	150	88	245	272	790
12.6566	0	440	74	87	124	136	125	463	162	110	110	150	89	244	271	783
12.7795	0	429	75	87	124	136	124	464	167	108	112	151	90	243	275	783
12.9024	0	434	76	89	126	139	126	466	171	109	112	151	91	244	278	774
13.0253	0	461	76	92	127	139	126	465	167	111	112	153	92	246	280	788
13.1482	0	457	78	94	128	142	128	467	164	113	112	155	94	248	285	781
13.271	0	437	77	91	128	141	127	465	168	109	112	152	90	246	276	781
13.3939	0	442	76	85	125	138	123	462	170	106	112	150	89	245	272	778
13.5168	0	457	75	86	125	138	124	462	167	109	111	150	89	244	273	792
13.6397	0	446	76	88	126	138	124	463	162	110	112	151	89	246	277	783
13.7626	0	436	75	88	127	137	123	465	166	107	113	153	91	247	281	784
13.8854	0	449	77	91	126	140	125	469	171	108	114	154	93	248	283	782
14.0083	0	464	77	91	127	142	126	473	168	111	115	156	94	249	287	801
14.1312	0	453	77	95	128	145	129	474	164	113	115	157	95	250	289	791
14.2541	0	440	76	88	127	141	124	472	166	108	115	153	90	251	279	787
14.377	0	449	75	87	127	140	124	470	171	106	115	152	89	250	279	783
14.4998	0	463	75	88	128	141	124	470	166	109	114	153	91	250	279	797
14.6227	0	455	76	88	127	141	125	472	161	110	114	154	91	252	283	789
14.7456	0	443	76	92	127	142	124	472	165	108	115	156	92	255	286	788
14.8685	0	455	77	94	129	142	126	476	171	109	116	157	94	256	290	784
14.9914	0	470	79	94	130	145	126	480	167	112	118	159	96	257	295	803
15.1142	0	459	78	94	129	149	129	481	165	112	118	158	95	257	291	793
15.2371	0	447	78	88	129	142	125	479	167	108	116	155	91	256	283	790
15.36	0	455	77	89	128	143	125	479	172	108	117	154	91	255	285	786
15.4829	0	469	77	87	128	143	126	477	169	108	117	155	92	256	286	805
15.6058	0	458	77	91	128	143	127	479	164	111	118	156	92	255	291	796
15.7286	0	448	77	93	129	144	125	484	167	110	118	157	94	256	294	793
15.8515	0	458	78	94	130	144	127	484	173	111	119	158	95	255	296	789
15.9744	0	476	80	95	130	147	129	488	169	114	119	158	97	256	301	809
16.0973	0	459	79	93	129	147	130	485	165	114	118	156	93	255	291	795
16.2202	0	447	77	90	129	141	125	483	168	109	115	153	92	253	288	793
16.343	0	456	77	89	128	142	127	483	172	109	116	153	92	252	288	788
16.4659	0	470	77	90	128	142	127	483	169	112	116	152	94	252	290	807
16.5888	0	459	76	93	128	143	128	482	163	114	116	154	95	251	294	793
16.7117	0	449	77	95	129	143	127	484	167	113	116	155	96	250	297	793
16.8346	0	460	78	97	128	144	129	486	173	113	117	157	98	253	300	790
16.9574	0	474	79	96	128	148	132	487	169	114	116	155	97	252	296	808
17.0803	0	458	77	90	127	143	126	477	163	114	113	152	92	250	285	795
17.2032	0	446	76	89	126	140	125	473	165	109	112	151	91	249	285	794
17.3261	0	457	74	90	125	140	126	474	169	111	114	151	93	248	285	795
17.449	0	470	75	94	126	139	126	473	166	113	113	153	94	249	288	813
17.5718	0	458	76	94	126	142	127	475	162	114	112	152	96	249	292	802
17.6947	0	450	77	95	127	141	127	477	165	112	113	153	97	250	295	797
17.8176	0	456	78	96	128	143	130	482	172	113	115	156	98	250	298	800
17.9405	0	472	78	91	126	142	128	477	167	111	114	153	93	249	286	817
18.0634	0	456	76	88	125	139	126	473	160	111	113	150	90	248	285	806
18.1862	0	447	75	89	125	140	124	474	163	108	113	151	92	249	285	803
18.3091	0	454	75	90	125	139	126	475	168	110	114	153	93	248	288	798
18.432	0	472	76	93	126	141	125	476	165	112	115	154	94	250	291	815
18.5549	0	462	77	94	126	142	128	479	161	113	115	156	95	251	294	809
18.6778	0	454	78	94	128	143	126	482	163	113	117	158	96	252	300	798
18.8006	0	455	78	95	129	145	130	482	169	111	117	157	95	252	295	803
18.9235	0	472	77	88	127	142	125	479	165	109	115	153	91	251	288	817
19.0464	0	469	77	89	128	141	126	478	159	111	116	153	91	252	289	811
19.1693	0	455	78	90	127	140	124	482	163	107	116	154	93	253	290	808
19.2922	0	460	78	92	128	143	127	484	169	110	118	156	93	254	294	805
19.415	0	478	80	90	128	142	127	485	165	111	118	157	94	256	299	815
19.5379	0	476	80	93	129	144	128	488	162	113	119	159	95	256	302	817
19.6608	0	462	80	95	130	146	127	491	164	111	120	159	94	258	301	817
19.7837	0	470	78	89	129	143	127	490	170	109	118	156	91	257	293	809
19.9066	0	480	78	90	131	140	126	490	166	110	119	156	92	257	294	820
20.0294	0	476	79	90	130	144	127	486	162	112	117	157	92	259	294	819
20.1523	0	461	80	90	130	145	125	490	165	110	119	157	94	260	299	813
20.2752	0	482	81	93	131	145	128	488	171	111	119	158	95	262	302	808
20.3981	0	485	83	95	133	146	129	490	169	115	119	160	96	263	306	820
20.521	0	482	84	95	133	149	132	488	165	115	119	160	96	264	302	815
20.6438	0	461	82	91	131	146	127	484	167	109	117	156	91	262	294	811
20.7667	0	483	80	91	131	143	127	485	172	110	118	155	92	262	295	807
20.8896	0	483	80	90	129	142	127	491	171	112	118	156	92	261	297	817
21.0125	0	481	80	90	129	143	129	493	166	113	119	157	93	263	298	816
21.1354	0	464	81	91	131	143	127	496	169	110	119	158	94	263	301	817
21.2582	0	486	80	93	132	145	130	497	174	112	120	158	95	263	306	809
21.3811	0	484	79	95	130	147	132	497	173	113	119	156	94	263	301	818
21.504	0	480	78	88	129	141	128	491	166	113	117	154	91	261	294	815
21.6269	0	464	76	88	130	141	125	490	167	110	116	153	91	260	293	817
21.7498	0	482	77	89	130	142	127	489	172	109	118	153	91	260	294	809
21.8726	0	481	76	92	130	142	128	490	168	112	117	154	92	259	298	819
21.9955	0	481	79	90	130	141	130	490	165	113	116	155	93	259	300	819
22.1184	0	468	77	94	129	144	128	492	168	111	118	157	94	261	304	823
22.2413	0	484	79	93	130	145	130	490	171	110	117	155	92	260	298	813
22.3642	0	478	77	87	130	140	128	486	169	110	116	153	90	259	293	824
22.487	0	482	77	89	127	140	128	484	163	111	116	153	90	258	294	822
22.6099	0	470	76	88	129	141	125	484	165	109	117	153	91	259	295	824
22.7328	0	484	78	90	130	141	128	485	170	109	117	154	92	260	297	815
22.8557	0	485	79	90	130	141	127	486	168	112	117	157	93	261	301	827
22.9786	0	489	80	92	130	144	130	487	164	115	117	158	96	261	304	823
23.1014	0	472	80	91	129	144	127	484	165	108	116	155	91	261	295	826
23.2243	0	486	78	88	130	141	126	479	168	107	116	153	89	261	292	816
23.3472	0	483	78	89	130	141	126	478	167	110	115	153	90	261	292	827
23.4701	0	489	79	88	130	141	127	479	161	111	116	155	90	262	296	822
23.593	0	477	80	89	131	141	126	480	163	109	116	157	92	263	299	827
23.7158	0	498	84	93	130	154	128	465	172	109	113	159	93	278	306	814
23.8387	0	487	87	98	131	144	128	447	175	114	108	165	100	296	318	778
23.9616	0	476	83	91	130	146	126	447	169	113	107	164	97	298	311	624
24.0845	0	474	81	86	127	140	122	446	171	110	106	161	94	299	308	683
24.2074	0	484	81	89	128	140	123	453	176	108	111	161	93	292	308	779
24.3302	0	472	82	89	129	139	125	459	176	110	114	162	93	290	307	812
24.4531	0	484	84	90	130	141	125	462	170	112	115	161	93	286	308	819
24.576	0	462	88	91	131	150	126	461	173	110	116	162	93	288	309	804
24.6989	0	465	89	95	129	143	126	432	180	113	104	166	99	303	316	649
24.8218	0	450	85	94	127	143	127	444	182	114	105	167	99	301	315	581
24.9446	0	464	82	87	125	142	120	436	179	114	103	163	96	296	310	801
25.0675	0	467	83	89	128	131	118	461	178	112	113	161	92	284	308	549
25.1904	0	428	82	90	130	142	126	482	182	107	121	156	87	265	304	415
25.3133	0	431	81	89	128	141	126	481	176	108	119	155	87	257	304	522
25.4362	0	446	79	89	128	142	124	480	168	109	118	155	88	253	306	626
25.559	0	449	81	90	128	141	123	480	169	108	116	155	90	248	308	713
25.6819	0	457	80	92	128	146	126	480	175	107	116	153	91	246	307	750
25.8048	0	448	78	88	126	141	123	474	173	107	113	149	88	239	297	770
25.9277	0	445	77	87	125	138	123	472	165	108	110	147	86	235	296	743
26.0506	0	431	76	87	125	137	121	471	166	105	109	146	87	231	296	702
26.1734	0	380	88	83	124	134	121	481	175	107	113	149	88	219	295	566
26.2963	0	377	98	94	124	141	122	488	175	112	117	153	87	212	301	590
26.4192	0	453	83	97	125	140	123	482	173	113	113	153	91	216	300	585
26.5421	0	439	84	92	124	141	124	481	174	111	110	150	95	220	303	657
26.665	0	430	79	88	123	138	122	478	177	107	109	145	90	217	300	681
26.7878	0	427	78	86	122	140	122	477	174	109	109	146	89	215	294	675
26.9107	0	432	79	87	124	136	122	475	168	111	108	145	90	215	286	672
27.0336	0	430	79	88	123	137	122	480	169	108	109	146	90	213	287	690
27.1565	0	446	81	90	124	139	123	481	173	107	109	148	93	216	289	689
27.2794	0	441	84	91	126	141	124	485	171	111	109	150	93	216	292	699
27.4022	0	442	84	91	128	142	127	485	166	113	110	152	95	218	294	695
27.5251	0	426	82	91	126	141	125	482	167	109	110	149	92	219	286	710
27.648	0	432	80	88	125	139	124	479	170	106	110	147	90	216	284	709
27.7709	0	434	80	89	126	139	124	477	169	108	110	148	90	217	283	722
27.8938	0	441	82	89	126	139	125	477	162	111	109	149	92	219	284	722
28.0166	0	435	85	91	128	140	126	481	163	109	109	150	93	219	286	732
28.1395	1	440	86	92	130	143	128	482	169	109	111	151	94	222	290	730
28.2624	0	451	89	94	129	145	128	484	167	112	112	154	95	223	293	737
28.3853	0	448	86	91	129	145	129	480	161	111	111	150	91	224	283	733
28.5082	0	444	85	90	130	141	125	479	160	107	111	149	91	223	283	741
28.631	0	452	85	90	130	143	127	479	165	107	111	150	91	224	283	740
28.7539	0	448	85	91	130	143	127	478	163	109	111	151	92	224	285	746
28.8768	0	451	88	93	130	145	129	480	157	110	111	152	94	224	286	740
28.9997	0	441	89	94	132	144	128	482	157	110	113	153	95	225	290	749
29.1226	0	459	90	97	132	150	131	482	164	109	114	155	95	226	292	745
29.2454	0	448	87	91	133	146	130	474	161	109	112	151	91	226	280	756
29.3683	0	451	85	89	131	144	128	471	154	109	110	150	89	226	279	751
29.4912	0	434	84	91	130	143	125	470	154	106	110	150	90	225	280	759
29.6141	0	452	85	91	131	144	128	471	162	107	111	152	92	226	281	750
29.737	0	453	88	92	133	145	129	470	161	110	111	153	93	228	285	760
29.8598	0	458	92	94	137	150	131	461	155	111	111	155	94	229	287	751
29.9827	0	447	96	98	138	152	129	449	157	109	110	155	96	231	285	747
30.1056	0	459	92	95	138	146	128	438	164	108	108	151	90	230	274	740
30.2285	0	456	92	94	138	144	126	433	162	109	107	150	90	229	273	749
30.3514	0	461	94	93	136	144	127	434	158	111	106	151	91	229	274	726
30.4742	0	451	95	94	137	146	124	433	161	110	107	154	93	232	279	731
30.5971	0	467	98	97	136	147	124	421	171	114	105	157	96	233	281	724
30.72	0	468	100	97	135	142	127	435	177	119	108	160	99	233	285	719
30.8429	0	471	99	100	136	151	131	445	176	120	111	159	97	234	282	712
30.9658	0	455	96	94	136	144	126	442	179	117	109	155	94	234	273	717
31.0886	0	463	95	94	135	145	128	453	189	116	112	156	94	234	275	715
31.2115	0	470	94	95	135	145	129	459	188	117	111	156	95	238	278	720
31.3344	0	470	97	96	137	146	130	468	184	119	113	158	97	238	281	724
31.4573	0	459	98	97	137	148	130	476	186	118	115	160	99	239	284	732
31.5802	0	476	100	97	137	153	131	478	193	118	116	163	100	240	288	728
31.703	0	472	95	97	136	150	131	475	190	118	115	160	96	240	276	732
31.8259	0	468	93	92	136	146	129	473	183	117	114	157	93	240	272	729
31.9488	0	456	93	92	136	147	127	474	184	115	114	157	94	241	274	734
32.0717	0	472	93	94	136	147	129	477	189	116	115	158	95	241	276	730
32.1946	0	475	95	94	136	147	132	479	187	118	116	159	97	242	280	737
32.3174	0	471	96	96	136	149	132	482	183	120	116	162	99	242	284	741
32.4403	0	457	99	98	136	150	133	486	185	118	118	162	100	243	286	745
32.5632	0	473	94	94	136	149	133	483	189	115	117	159	96	242	273	740
32.6861	0	472	91	91	135	146	130	479	184	115	116	157	93	241	271	747
32.809	0	470	91	91	135	145	131	479	177	116	115	157	93	241	271	744
32.9318	0	455	90	91	133	146	129	480	179	113	116	157	95	241	273	745
33.0547	0	477	92	93	135	146	131	480	184	113	117	159	96	241	276	744
33.1776	0	477	94	93	134	147	132	482	181	116	117	161	97	243	280	751
33.3005	0	480	95	96	136	150	134	483	174	118	118	162	99	244	283	749
33.4234	0	457	92	93	134	149	131	478	175	113	117	158	93	243	272	751
33.5462	0	475	89	90	132	145	129	475	180	111	115	156	93	241	268	748
33.6691	0	475	89	90	132	145	132	472	177	113	115	156	92	242	270	757
33.792	0	475	89	91	133	145	130	470	169	114	114	157	93	242	271	749
33.9149	0	458	90	92	133	146	128	472	172	111	115	158	95	243	274	750
34.0378	0	468	89	94	134	146	132	475	177	113	116	160	96	243	278	752
34.1606	0	481	90	94	133	148	132	479	176	115	117	162	97	244	280	768
34.2835	0	471	86	91	131	146	132	473	169	113	115	157	91	244	269	754
34.4064	0	454	84	87	129	144	128	469	171	110	113	156	91	244	268	758
34.5293	0	465	83	88	129	145	129	469	176	110	114	155	91	243	269	754
34.6522	0	477	83	90	129	143	129	470	172	111	113	156	92	245	271	770
34.775	0	471	84	90	131	143	131	470	167	113	115	158	93	245	274	760
34.8979	0	458	86	91	131	144	129	473	170	110	116	159	95	246	278	762
35.0208	0	474	86	94	133	149	135	473	174	112	117	160	95	247	278	759
35.1437	0	479	83	89	129	145	131	468	171	110	115	156	90	246	268	773
35.2666	0	472	81	87	127	144	130	465	164	111	112	154	90	244	267	762
35.3894	0	454	81	87	127	142	128	465	169	107	112	154	89	245	267	764
35.5123	0	466	80	88	129	142	129	467	173	107	113	156	91	246	270	764
35.6352	0	482	82	89	128	143	130	469	170	110	114	157	92	247	273	773
35.7581	0	478	84	91	130	144	131	470	165	111	115	158	93	247	278	771
35.881	0	463	84	93	131	148	131	471	167	110	116	158	94	249	277	766
36.0038	0	466	82	88	129	145	131	466	174	107	113	154	88	248	267	766
36.1267	0	480	79	87	128	142	130	464	169	108	112	153	88	248	267	774
36.2496	0	476	80	88	127	141	131	465	164	110	112	153	89	248	269	771
36.3725	0	459	81	88	128	143	130	467	168	108	113	154	90	249	271	766
36.4954	0	470	81	89	129	144	132	467	172	109	114	156	91	250	274	768
36.6182	0	486	84	91	131	144	133	470	171	112	115	159	92	250	278	773
36.7411	0	483	82	91	130	147	135	472	166	111	115	157	91	251	277	781
36.864	0	463	79	87	128	144	132	467	171	107	113	153	88	250	270	775
36.9869	0	470	79	87	128	143	131	466	174	109	113	152	89	250	271	781
37.1098	0	486	81	87	129	142	132	468	170	110	113	154	90	249	273	780
37.2326	0	483	81	89	131	144	132	470	166	111	113	156	92	250	276	781
37.3555	0	470	82	90	131	144	131	474	171	111	116	158	92	252	280	777
37.4784	0	478	83	92	131	147	135	478	176	112	117	159	94	253	282	780
37.6013	0	484	81	91	131	148	137	475	172	112	116	157	91	252	275	779
37.7242	0	482	79	87	128	143	132	470	166	109	113	154	88	252	272	782
37.847	0	468	79	87	128	142	131	470	171	109	114	154	88	251	273	777
37.9699	0	468	78	88	128	141	133	472	176	109	115	155	90	251	275	781
38.0928	0	485	80	89	128	144	134	475	171	112	115	157	90	252	279	781
38.2157	0	487	81	89	131	143	133	474	166	113	116	159	92	254	283	783
38.3386	0	472	80	94	131	146	134	479	171	112	117	160	94	255	285	778
38.4614	0	474	79	90	129	147	135	477	176	111	116	156	91	253	278	780
38.5843	0	480	78	86	128	144	133	473	170	111	115	155	89	253	275	779
38.7072	0	487	76	88	129	142	131	471	164	111	115	155	90	253	277	783
38.8301	0	469	77	88	128	141	130	472	169	109	115	156	91	253	279	779
38.953	0	475	76	91	128	144	132	473	172	111	117	157	92	254	282	788
39.0758	0	483	79	91	129	145	134	473	170	113	116	160	93	255	286	783
39.1987	0	489	80	94	129	145	133	477	166	114	117	161	94	256	290	790
39.3216	0	470	78	92	128	146	133	473	169	110	116	157	91	255	282	781
39.4445	0	474	78	87	128	143	131	471	171	109	115	156	90	254	281	791
39.5674	0	484	77	89	127	142	131	469	167	110	114	156	90	255	282	783
39.6902	0	485	78	88	128	141	130	470	163	110	115	156	92	255	284	792
39.8131	0	471	78	92	128	142	129	470	166	108	115	158	93	256	288	781
39.936	0	473	78	94	129	144	132	472	173	111	117	160	94	256	292	792
40.0589	0	487	79	95	130	145	134	475	167	112	117	160	95	256	295	786
40.1818	0	484	78	90	128	143	130	468	162	109	115	156	91	255	284	792
40.3046	0	467	78	87	127	141	128	465	166	106	114	154	89	254	283	778
40.4275	0	473	77	88	127	140	129	465	170	107	115	154	90	253	284	789
40.5504	0	483	77	89	125	141	129	465	164	110	113	154	90	254	287	781
40.6733	0	483	79	91	127	142	128	466	160	109	114	155	93	254	291	792
40.7962	0	471	79	93	128	141	128	469	166	108	115	157	93	254	295	781
40.919	0	476	81	94	129	145	131	470	169	111	116	159	95	254	297	795
41.0419	0	481	80	89	126	143	130	467	165	109	114	154	90	253	286	780
41.1648	0	482	79	87	127	140	127	462	161	107	112	152	89	252	285	788
41.2877	0	468	78	89	126	139	126	464	165	104	112	152	89	251	286	786
41.4106	0	475	79	88	127	140	128	463	169	108	113	153	91	252	290	796
41.5334	0	483	81	90	128	141	130	465	165	110	114	154	92	252	293	782
41.6563	0	483	82	91	128	142	129	468	161	110	114	156	94	253	297	787
41.7792	0	475	82	95	128	145	131	472	167	110	116	157	96	254	300	789
41.9021	0	476	82	90	128	145	132	470	170	108	114	155	91	253	291	799
42.025	0	484	81	89	128	141	130	467	163	109	113	152	90	253	289	783
42.1478	0	487	81	89	128	141	128	467	162	108	113	153	92	253	289	791
42.2707	0	472	80	90	128	140	127	469	167	107	115	153	91	254	292	794
42.3936	0	480	82	90	130	142	130	472	169	110	115	155	93	254	295	798
42.5165	0	479	84	91	130	144	133	473	165	113	116	157	95	255	299	783
42.6394	0	492	84	96	130	146	134	477	164	112	117	158	96	257	302	794
42.7622	0	472	82	90	128	145	131	474	169	108	116	155	91	257	291	797
42.8851	0	479	82	88	130	142	131	471	172	109	116	154	90	257	291	800
43.008	0	481	80	89	130	142	130	471	166	110	116	155	91	258	291	783
43.1309	0	491	82	89	129	142	130	474	163	109	115	155	92	259	295	797
43.2538	0	476	83	91	131	142	130	477	169	109	118	158	93	260	299	801
43.3766	0	484	84	92	131	145	132	480	172	112	119	159	95	262	303	811
43.4995	0	482	85	95	132	147	135	483	168	114	119	161	96	263	306	790
43.6224	0	494	84	92	132	145	133	479	165	111	118	157	92	262	294	804
43.7453	0	482	83	88	131	143	130	477	170	107	117	156	90	262	293	806
43.8682	0	485	83	90	130	143	131	476	172	111	118	156	91	262	294	815
43.991	0	484	84	90	131	144	131	479	167	113	118	157	91	263	297	791
44.1139	0	495	84	91	132	144	132	479	165	110	118	159	93	264	304	811
44.2368	0	486	87	92	132	145	131	482	170	111	120	160	96	266	307	808
44.3597	0	494	88	94	132	148	134	484	173	115	120	164	97	269	310	821
44.4826	0	486	87	94	132	151	135	474	169	115	118	163	94	269	303	800
44.6054	0	493	85	90	131	147	130	467	167	110	115	160	93	270	299	818
44.7283	0	488	86	91	131	147	130	460	173	111	115	161	94	271	302	825
44.8512	0	493	87	92	132	144	131	461	177	113	115	163	95	271	304	828
44.9741	0	490	89	94	132	146	133	462	172	115	115	165	98	273	311	807
45.097	0	495	90	94	133	146	131	464	170	114	117	166	99	274	317	828
45.2198	0	489	91	97	132	148	131	471	176	115	120	168	100	276	321	833
45.3427	0	492	88	94	132	147	133	472	180	114	119	165	96	276	311	834
45.4656	0	483	87	91	130	145	131	477	174	115	119	163	95	274	308	812
45.5885	0	489	86	91	130	147	130	480	172	113	121	163	95	273	309	824
45.7114	0	484	86	93	132	146	131	482	177	112	121	163	96	273	310	820
45.8342	0	495	88	94	133	147	132	484	178	114	122	167	97	273	314	824
45.9571	0	490	90	95	133	149	135	488	172	116	122	167	99	274	317	802
46.08	0	499	90	97	135	152	135	491	172	115	124	167	99	276	317	813
46.2029	0	487	87	92	133	149	131	486	175	111	122	162	93	274	305	813
46.3258	0	497	87	91	132	148	133	481	175	112	120	162	93	275	305	820
46.4486	0	490	86	92	133	145	132	478	171	113	118	162	94	274	307	802
46.5715	0	503	88	94	134	147	131	479	170	112	119	163	96	275	310	819
46.6944	0	493	89	94	134	148	132	483	176	114	122	165	97	277	315	823
46.8173	0	501	91	94	135	149	134	486	177	116	122	166	100	277	321	828
46.9402	0	495	91	97	135	153	136	486	172	117	123	167	99	278	319	809
47.063	0	503	88	91	135	148	131	482	171	112	120	163	94	276	308	817
47.1859	0	494	88	91	134	146	131	483	176	111	121	162	94	276	307	822
47.3088	0	499	87	92	133	147	134	485	177	113	122	163	93	275	308	822
47.4317	0	493	87	94	134	148	135	486	170	115	122	164	95	276	311	802
47.5546	0	506	90	95	135	148	134	487	169	114	123	164	97	277	317	817
47.6774	0	500	92	95	136	152	134	491	175	114	124	166	99	278	321	824
47.8003	0	501	90	96	135	151	137	490	177	115	123	164	95	277	314	824
47.9232	0	493	87	91	134	147	134	487	171	114	121	162	93	276	308	805
48.0461	0	505	88	91	135	146	132	485	169	112	121	161	93	276	308	817
48.169	0	498	88	92	135	147	133	488	174	112	121	162	94	277	311	822
48.2918	0	502	89	93	136	147	134	489	176	116	123	164	96	277	315	824
48.4147	0	497	91	94	136	150	136	492	171	117	123	166	98	279	319	806
48.5376	0	510	90	96	135	151	137	492	171	116	123	165	98	280	318	820
48.6605	0	496	87	91	135	149	134	488	175	112	122	162	93	279	306	823
48.7834	0	502	87	90	134	148	135	487	176	113	121	162	92	278	306	826
48.9062	0	500	87	91	136	147	134	487	171	114	121	161	92	279	306	808
49.0291	0	509	88	92	135	147	134	489	169	114	121	163	93	280	312	825
49.152	0	501	88	94	134	149	135	491	175	114	123	164	95	281	315	827
49.2749	0	508	90	94	136	150	137	494	176	117	124	167	98	282	320	828
49.3978	0	503	89	95	136	151	138	494	171	117	124	165	95	282	311	810
49.5206	0	510	86	90	134	147	134	489	170	112	122	162	91	281	305	821
49.6435	0	500	87	89	135	147	133	487	175	111	122	162	91	282	305	824
49.7664	0	510	86	92	136	147	135	487	177	113	122	163	93	282	306	827
49.8893	0	503	87	92	135	147	136	490	171	116	123	165	94	284	311	811
50.0122	0	513	90	94	136	148	135	492	170	114	124	166	95	284	315	825
50.135	0	503	91	95	135	150	136	497	177	115	125	168	97	285	318	830
50.2579	0	510	87	92	135	150	137	492	177	114	124	164	93	282	307	832
50.3808	0	503	86	90	133	148	135	491	172	115	122	162	90	283	305	812
50.5037	0	512	86	89	134	147	132	490	170	112	122	162	92	282	304	826
50.6266	0	503	86	91	135	147	133	493	175	112	124	163	92	283	307	828
50.7494	0	513	88	93	135	150	135	495	177	114	125	166	94	284	310	830
50.8723	0	506	89	95	137	149	136	497	172	117	124	167	96	285	314	812
50.9952	0	525	89	96	137	154	137	496	171	116	125	168	96	287	314	827
51.1181	0	505	86	90	135	148	134	492	175	110	123	162	91	284	302	826
51.241	0	512	85	90	134	147	134	490	177	111	123	163	91	284	302	830
51.3638	0	506	85	90	134	147	134	490	170	114	122	162	91	283	301	811
51.4867	0	513	85	91	135	148	133	490	169	111	123	163	92	285	307	825
51.6096	0	510	87	92	137	148	134	492	175	111	123	164	95	284	310	825
51.7325	0	516	88	92	135	150	135	495	176	114	125	165	96	284	313	835
51.8554	0	508	87	93	135	152	138	493	170	116	124	165	95	284	309	811
51.9782	0	512	85	88	133	148	132	485	169	111	121	160	90	281	300	824
52.1011	0	507	84	90	134	147	131	485	173	109	120	159	90	281	299	821
52.224	0	511	84	90	134	146	134	484	174	111	120	160	92	278	302	835
52.3469	0	507	85	92	134	147	134	486	169	113	120	162	93	278	306	808
52.4698	0	522	86	92	133	148	133	486	167	112	121	162	95	279	309	824
52.5926	0	507	88	95	136	149	132	489	173	113	122	163	97	279	313	824
52.7155	0	510	86	94	133	151	136	486	175	112	121	160	94	277	305	832
52.8384	0	506	84	89	132	146	132	483	168	112	118	157	91	275	299	805
52.9613	0	515	83	90	131	145	131	481	167	109	119	156	92	273	301	824
53.0842	0	501	84	91	132	144	132	482	170	109	118	158	93	273	302	825
53.207	0	508	84	92	132	146	132	483	173	113	119	159	95	273	306	830
53.3299	0	510	85	94	132	146	134	486	169	114	120	160	96	274	310	806
53.4528	0	518	87	95	134	150	136	488	167	114	120	162	97	274	312	819
53.5757	0	499	84	91	132	146	133	483	172	110	119	157	92	272	299	824
53.6986	0	507	82	89	130	144	132	481	173	110	118	156	91	270	298	829
53.8214	0	506	82	89	129	143	132	479	167	112	117	156	92	270	298	806
53.9443	0	513	83	90	130	143	131	479	165	111	118	157	93	270	301	816
54.0672	0	497	84	92	130	145	132	482	170	110	120	158	95	270	306	820
54.1901	0	506	86	93	132	146	134	484	172	114	120	161	97	270	309	823
54.313	11	512	85	96	132	150	136	485	168	115	120	160	96	269	309	807
54.4358	0	511	83	90	131	145	132	478	165	110	117	156	92	268	298	817
54.5587	0	494	81	89	131	143	131	476	168	109	116	155	91	267	297	817
54.6816	0	506	82	89	129	142	131	475	171	110	117	155	91	266	298	822
54.8045	0	508	82	90	129	143	133	477	167	112	117	157	93	266	301	808
54.9274	0	510	84	92	130	145	132	477	163	113	117	158	95	268	306	814
55.0502	0	497	83	96	133	144	132	481	168	111	119	160	96	267	309	817
55.1731	0	508	84	96	131	148	136	481	172	113	118	160	96	268	308	824
55.296	0	505	82	89	128	144	131	475	165	111	116	155	91	266	297	810
55.4189	0	509	81	88	129	143	131	474	162	110	116	156	91	265	297	814
55.5418	0	492	81	89	129	141	130	474	167	109	117	156	92	265	299	813
55.6646	0	506	81	91	129	143	133	477	171	111	118	156	93	264	302	822
55.7875	0	507	83	93	130	145	133	479	166	113	118	159	96	266	306	810
55.9104	0	510	84	94	131	146	134	481	164	113	118	160	98	267	310	817
56.0333	0	491	83	92	131	147	133	479	167	111	118	157	94	267	302	814
56.1562	0	503	81	88	129	143	131	474	170	109	117	154	91	265	297	822
56.279	0	504	81	89	129	142	132	471	165	111	116	155	91	265	297	807
56.4019	0	511	79	90	129	142	130	472	162	109	116	156	92	265	299	816
56.5248	0	493	80	93	129	143	129	474	166	110	117	157	94	266	303	806
56.6477	0	507	81	95	129	143	132	477	170	112	119	159	96	267	307	821
56.7706	0	508	83	96	130	147	136	480	167	113	119	161	96	267	310	809
56.8934	0	508	82	90	130	145	132	475	162	111	116	157	92	267	298	817
57.0163	0	492	81	88	129	142	130	472	166	108	116	154	90	265	296	807
57.1392	0	503	81	88	128	142	131	472	170	109	117	156	90	265	299	824
57.2621	0	507	82	89	129	141	131	471	165	110	117	157	92	266	300	809
57.385	0	508	82	93	129	143	131	473	162	110	117	158	93	267	305	817
57.5078	0	493	82	95	130	144	131	478	166	111	118	159	96	268	309	808
57.6307	0	502	82	95	130	147	135	478	170	111	119	159	95	268	306	823
57.7536	0	505	81	89	127	143	132	475	165	110	116	156	90	266	298	811
57.8765	0	504	81	88	129	143	130	473	161	110	117	156	90	267	299	819
57.9994	0	489	81	90	130	142	130	473	165	108	117	156	92	268	300	809
58.1222	0	500	83	91	130	143	131	473	169	110	118	157	93	267	306	826
58.2451	0	507	82	95	130	144	134	475	165	112	118	159	95	267	309	816
58.368	0	505	83	94	130	147	134	477	162	110	117	159	93	268	306	821
58.4909	0	490	81	89	130	142	131	473	167	107	116	155	90	268	298	810
58.6138	0	496	81	88	129	142	131	472	169	108	117	155	91	268	299	821
58.7366	0	504	81	90	130	142	132	472	165	109	116	156	91	268	300	815
58.8595	0	505	82	91	130	143	131	474	162	110	117	158	92	269	304	820
58.9824	0	491	82	93	131	144	130	477	168	109	118	160	93	271	308	810
59.1053	0	499	83	95	131	146	135	480	170	112	120	160	95	271	309	823
59.2282	0	505	82	89	129	144	134	474	166	110	117	156	90	270	298	816
59.351	0	503	79	87	127	142	130	470	162	107	116	155	89	270	297	821
59.4739	0	490	80	87	127	142	130	470	166	108	115	155	88	269	297	812
59.5968	0	496	80	87	128	141	131	470	169	108	116	156	89	269	301	824
59.7197	0	506	79	92	129	141	133	472	165	110	116	158	91	269	303	817
59.8426	0	506	83	92	131	144	132	474	163	110	117	160	93	272	308	823
59.9654	0	493	82	94	129	146	133	475	166	109	118	159	92	271	308	813
60.0883	0	495	80	88	128	142	132	467	170	107	116	155	88	270	295	825
60.2112	0	504	80	88	127	140	131	465	164	107	114	153	87	270	295	818
60.3341	0	504	80	87	127	140	130	464	161	108	114	155	87	271	297	822
60.457	0	491	80	88	128	139	130	465	166	108	114	156	90	270	300	811
60.5798	0	497	80	94	128	142	132	466	169	109	115	158	92	271	304	824
60.7027	0	507	82	93	129	142	134	468	167	113	116	160	94	272	308	818
60.8256	0	505	82	94	130	146	135	468	165	111	116	159	91	272	305	823
60.9485	0	489	81	88	127	141	130	464	167	108	114	154	88	270	296	811
61.0714	0	494	81	86	128	141	131	462	170	108	114	155	88	270	296	824
61.1942	0	503	80	87	126	140	132	462	166	110	114	155	89	268	297	817
61.3171	0	503	81	90	128	140	130	462	163	110	114	156	90	269	300	821
61.44	0	490	82	89	127	142	130	462	168	109	115	158	92	270	304	812
61.5629	0	497	83	93	129	143	133	467	173	112	116	160	93	271	307	822
61.6858	0	503	82	90	129	143	134	466	168	111	114	157	90	270	298	816
61.8086	0	501	81	87	130	138	131	466	163	109	114	154	88	269	296	821
61.9315	0	485	80	89	128	140	129	463	168	109	114	154	88	268	297	808
62.0544	0	494	81	89	129	140	132	463	172	109	115	156	89	268	299	822
62.1773	0	505	83	90	129	140	133	465	168	112	115	158	91	268	303	815
62.3002	0	504	85	91	130	143	132	468	165	112	116	160	93	271	307	822
62.423	0	490	85	94	130	145	133	472	170	110	117	161	93	271	308	810
62.5459	0	495	82	87	129	143	133	468	173	109	116	156	89	270	296	822
62.6688	0	504	82	87	128	141	131	467	166	110	113	154	88	269	296	815
62.7917	0	503	82	86	128	140	131	465	163	109	114	155	88	269	297	820
62.9146	0	491	82	88	129	142	129	467	168	109	115	156	89	272	302	810
63.0374	0	498	84	89	132	142	133	468	173	110	116	159	92	273	306	825
63.1603	0	509	85	91	131	143	134	472	167	112	117	161	93	274	310	815
63.2832	0	506	85	92	131	146	134	472	164	112	118	160	92	275	308	822
63.4061	0	491	83	87	130	141	130	469	170	107	116	156	87	274	298	811
63.529	0	498	82	87	130	142	131	468	172	109	115	157	87	273	299	823
63.6518	0	507	82	87	131	141	131	470	167	109	115	158	89	274	301	817
63.7747	0	508	81	89	131	142	130	472	164	111	117	158	90	273	303	823
63.8976	0	495	83	89	131	144	130	475	168	111	119	160	90	276	308	812
64.0205	0	508	85	91	132	145	133	478	173	112	119	162	93	276	310	827
64.1434	0	511	85	91	132	147	135	478	169	112	120	161	91	275	308	819
64.2662	0	508	83	87	133	143	131	475	164	110	118	158	87	275	300	825
64.3891	0	495	83	87	132	143	130	476	169	107	119	158	88	276	302	813
64.512	0	507	82	87	132	143	131	477	173	109	119	158	88	276	303	830
64.6349	0	512	83	89	133	143	133	479	168	111	120	160	90	277	308	820
64.7578	0	511	85	91	133	145	132	481	165	111	120	161	92	278	311	828
64.8806	0	497	86	91	133	146	132	484	170	111	122	163	93	279	315	818
65.0035	0	510	86	91	135	148	135	482	173	110	122	162	91	279	308	833
65.1264	0	514	84	87	133	144	132	479	168	110	119	158	87	278	301	822
65.2493	0	516	83	88	134	143	130	476	164	108	118	157	87	277	303	827
65.3722	0	499	84	87	132	143	130	478	169	106	119	158	88	277	305	817
65.495	0	511	83	89	132	145	132	480	172	109	120	159	90	277	308	834
65.6179	0	516	85	91	132	146	133	480	168	111	120	161	92	278	311	823
65.7408	0	517	87	92	135	145	133	483	166	112	120	162	94	279	314	829
65.8637	0	500	87	92	135	147	132	481	169	111	121	160	91	279	308	817
65.9866	0	510	84	87	132	145	131	477	172	108	119	156	88	277	301	831
66.1094	0	514	83	88	132	143	131	474	167	109	118	157	87	276	302	818
66.2323	0	515	84	90	132	142	129	473	165	108	117	157	89	274	304	824
66.3552	0	499	85	91	133	143	130	475	168	109	119	157	91	275	307	822
66.4781	0	513	87	90	133	144	131	477	172	112	120	160	92	275	310	830
66.601	0	514	89	92	134	145	134	479	168	113	120	161	94	275	313	815
66.7238	0	516	88	94	134	149	134	479	165	112	120	161	93	275	312	823
66.8467	0	497	87	89	133	142	130	474	169	109	119	156	88	272	301	819
66.9696	0	511	86	89	134	143	131	474	172	109	118	155	89	272	302	827
67.0925	0	510	87	90	134	142	131	475	167	111	117	156	89	271	304	811
67.2154	0	517	86	91	135	143	130	476	164	110	117	158	91	272	306	821
67.3382	0	498	89	91	135	144	130	479	169	111	119	159	93	272	311	817
67.4611	0	513	90	93	135	145	132	481	173	113	120	161	95	273	313	826
67.584	0	514	91	95	135	150	135	481	169	114	120	162	94	273	314	813
67.7069	0	514	88	90	134	146	131	478	165	110	118	156	90	271	303	817
67.8298	0	499	87	90	133	143	129	476	168	108	118	155	90	270	302	815
67.9526	0	510	86	89	134	143	130	476	172	110	117	155	89	270	303	825
68.0755	0	510	88	91	133	144	130	478	167	112	118	158	91	270	307	811
68.1984	0	516	87	92	134	145	131	480	165	112	118	159	94	271	310	817
68.3213	0	499	89	93	135	146	130	483	171	111	119	159	95	270	314	817
68.4442	0	512	92	95	136	148	134	486	173	114	120	161	97	273	317	824
68.567	0	508	88	91	134	148	133	481	168	112	119	158	91	270	306	815
68.6899	0	511	86	88	133	143	129	479	164	110	117	155	89	268	303	815
68.8128	0	494	87	89	132	144	128	478	169	108	118	154	90	267	304	816
68.9357	0	506	87	90	132	143	129	479	171	110	118	155	92	267	307	823
69.0586	0	506	87	92	133	144	131	481	166	112	118	156	93	267	310	811
69.1814	0	513	88	93	134	146	131	483	163	112	117	158	95	267	314	820
69.3043	0	494	90	95	135	146	130	486	168	112	119	159	97	268	318	809
69.4272	0	503	89	94	133	148	132	484	170	112	119	157	93	267	308	823
69.5501	0	506	86	90	131	144	129	479	166	111	116	155	91	265	304	810
69.673	0	507	86	90	131	143	128	479	163	110	117	154	91	265	305	817
69.7958	0	489	86	91	131	142	127	480	167	109	117	156	92	265	307	807
69.9187	0	501	87	93	132	144	130	482	170	111	119	157	94	266	311	821
70.0416	0	507	88	94	133	146	131	484	167	114	118	158	96	267	314	810
70.1645	0	505	91	96	134	148	132	487	164	114	119	159	97	268	318	818
70.2874	0	488	87	92	132	147	130	484	168	111	119	156	93	267	306	807
70.4102	0	494	85	90	131	142	128	483	170	110	118	154	90	266	303	817
70.5331	0	502	85	90	131	144	130	481	166	110	117	155	91	266	304	810
70.656	0	502	87	90	132	143	129	480	161	110	117	155	91	265	307	815
70.7789	0	489	86	93	132	145	128	483	166	110	118	157	94	266	310	806
70.9018	0	496	88	93	132	145	131	487	171	112	119	159	96	266	314	818
71.0246	0	514	89	95	132	147	133	491	167	114	120	160	97	267	317	810
71.1475	0	504	87	92	133	147	131	486	162	111	119	157	93	267	306	820
71.2704	0	488	85	89	130	143	127	485	165	109	119	155	90	266	303	808
71.3933	0	492	85	89	132	144	129	483	169	109	119	156	91	266	304	819
71.5162	0	508	85	91	131	143	130	485	165	111	118	157	92	267	308	814
71.639	0	508	85	93	132	145	129	489	161	111	119	159	94	267	311	819
71.7619	0	491	86	93	132	145	129	490	166	111	120	160	95	269	314	813
71.8848	0	498	89	95	134	147	132	493	171	112	121	161	96	270	318	820
72.0077	0	511	86	91	133	146	131	488	166	111	120	158	92	269	306	819
72.1306	0	507	86	90	132	144	129	486	162	110	119	156	91	269	305	817
72.2534	0	491	86	89	131	144	128	488	166	109	120	157	91	269	307	816
72.3763	0	499	87	91	132	144	130	489	170	109	121	159	92	270	310	821
72.4992	0	511	87	92	132	145	130	490	167	112	121	161	94	270	313	822
72.6221	0	509	88	93	133	147	132	494	163	113	121	162	96	272	317	824
72.745	0	500	89	96	136	150	131	495	168	113	123	162	96	273	315	819
72.8678	0	498	85	90	133	145	131	491	172	109	121	157	90	272	304	824
72.9907	0	518	84	89	132	145	130	490	167	110	120	157	90	272	306	826
73.1136	0	511	85	89	134	145	128	489	162	110	120	158	90	272	306	823
73.2365	0	500	86	90	133	144	129	491	166	109	121	159	92	272	310	818
73.3594	0	502	87	92	134	145	131	494	171	110	122	161	93	274	313	828
73.4822	0	517	88	93	133	146	132	496	167	113	122	162	96	274	317	828
73.6051	0	512	88	94	135	150	134	495	164	113	122	162	94	274	315	827
73.728	0	501	85	89	133	145	129	493	168	108	121	157	89	274	305	821
73.8509	0	504	85	89	133	144	130	491	171	108	121	157	89	273	306	828
73.9738	0	516	85	90	134	145	131	490	167	109	121	158	89	274	307	831
74.0966	0	513	86	90	136	145	131	488	163	111	120	160	91	274	310	826
74.2195	0	506	88	92	135	146	130	491	167	110	120	161	93	275	313	821
74.3424	0	517	90	93	134	147	133	494	173	110	122	161	93	275	317	824
74.4653	0	520	91	94	136	151	135	495	170	112	122	163	93	276	316	833
74.5882	0	512	87	90	135	147	132	490	165	111	120	158	90	275	306	827
74.711	0	499	86	89	135	146	129	490	168	109	119	157	89	274	307	819
74.8339	0	520	87	90	136	145	131	490	173	109	120	157	90	274	308	824
74.9568	0	524	87	91	135	145	132	490	168	111	121	159	92	275	312	834
75.0797	0	518	90	92	136	147	132	492	165	112	121	161	93	276	314	830
75.2026	0	513	94	94	139	148	132	490	169	112	121	162	95	278	317	818
75.3254	0	521	96	96	140	151	135	490	176	112	122	162	93	278	313	820
75.4483	0	526	91	91	138	148	133	484	171	111	120	158	89	277	306	830
75.5712	0	518	93	90	137	144	131	481	165	112	118	157	89	278	305	817
75.6941	0	505	92	90	138	144	130	483	171	110	120	158	89	277	307	815
75.817	0	524	92	92	139	147	133	487	175	110	120	160	92	277	309	811
75.9398	0	530	92	92	140	147	133	489	172	113	121	162	93	279	313	833
76.0627	0	526	94	94	139	148	134	493	168	115	122	163	95	279	316	822
76.1856	0	511	94	96	138	151	134	498	171	113	123	163	95	280	317	819
76.3085	0	528	89	91	136	147	132	495	176	110	122	159	91	277	307	819
76.4314	0	525	87	89	137	146	132	495	173	111	122	159	90	278	307	839
76.5542	0	522	87	89	135	145	131	495	167	111	122	160	90	278	308	829
76.6771	0	507	88	90	137	147	131	498	170	110	122	161	92	278	311	825
76.8	0	525	90	92	138	146	132	499	176	110	123	162	94	280	314	821
76.9229	0	523	90	93	137	147	133	502	173	114	125	164	96	279	317	843
77.0458	0	525	90	96	137	151	136	503	168	115	125	164	95	281	317	833
77.1686	0	504	87	89	135	148	131	501	169	109	123	159	91	280	307	826
77.2915	0	524	87	89	136	147	132	500	174	109	124	159	91	280	307	821
77.4144	0	519	87	89	136	147	132	499	171	111	123	160	91	280	310	832
77.5373	0	522	87	91	136	147	133	500	166	113	124	162	93	280	312	832
77.6602	0	506	88	92	138	147	132	503	170	111	125	164	95	282	315	829
77.783	0	520	90	93	139	150	134	505	176	112	126	164	97	282	319	820
77.9059	0	520	90	96	138	153	135	508	173	115	126	166	97	283	323	834
78.0288	0	522	88	92	138	150	134	503	167	113	125	162	93	281	311	831
78.1517	0	505	87	89	136	148	130	501	169	110	124	160	91	281	308	829
78.2746	0	519	87	90	137	147	131	502	173	111	124	160	92	281	309	820
78.3974	0	519	87	91	136	147	131	504	172	112	124	162	93	281	312	830
78.5203	0	529	89	94	138	149	133	504	167	113	125	163	94	281	315	830
78.6432	0	519	91	94	139	149	132	507	169	112	125	165	97	283	319	830
78.7661	0	525	92	95	138	153	135	511	175	113	126	165	99	282	325	822
78.889	0	515	89	95	139	152	134	507	174	113	125	163	94	281	314	833
79.0118	0	521	88	91	136	149	132	502	167	113	123	160	92	281	311	830
79.1347	0	516	88	91	138	148	131	504	168	110	123	161	93	281	312	830
79.2576	0	524	89	92	139	148	132	503	172	111	124	161	94	280	315	823
79.3805	0	519	90	93	139	150	133	506	172	114	125	163	95	281	319	832
79.5034	0	521	90	94	138	151	135	507	168	115	124	166	98	281	323	830
79.6262	0	518	92	95	139	152	134	509	170	114	125	166	99	282	327	833
79.7491	0	525	90	94	137	151	134	505	174	112	123	161	95	281	314	825
79.872	0	518	87	90	137	149	132	504	172	112	122	159	94	279	311	832
79.9949	0	519	87	91	136	150	133	501	167	113	121	160	93	279	312	827
80.1178	0	515	88	91	137	147	131	501	168	112	121	160	93	278	316	831
80.2406	0	521	89	93	138	149	133	503	173	112	123	161	96	278	318	823
80.3635	0	518	91	95	139	150	134	504	172	116	122	162	98	278	321	833
80.4864	0	522	92	97	139	153	137	505	167	117	122	164	99	279	325	829
80.6093	0	512	89	91	137	150	133	500	168	111	122	159	94	278	312	833
80.7322	0	520	87	91	136	148	131	498	172	109	121	157	92	276	309	826
80.855	0	514	87	90	135	147	131	497	169	112	120	158	92	275	310	832
80.9779	0	517	88	91	135	147	133	497	165	114	120	159	93	276	313	827
81.1008	0	514	88	93	136	148	132	500	167	113	121	161	95	276	316	831
81.2237	0	523	90	94	137	149	134	501	173	113	122	162	97	278	319	823
81.3466	0	515	90	95	138	152	136	503	172	115	122	161	97	278	318	832
81.4694	0	515	87	91	137	148	133	498	166	112	121	158	93	277	307	829
81.5923	0	511	87	90	137	147	130	498	167	110	121	158	92	277	309	832
81.7152	0	521	87	90	136	145	132	497	172	111	121	158	92	278	310	824
81.8381	0	515	89	92	137	147	132	500	171	112	122	161	94	278	312	833
81.961	0	519	89	92	137	148	134	502	166	114	122	162	95	280	315	831
82.0838	0	515	89	93	139	149	133	506	169	113	123	164	97	281	318	834
82.2067	0	518	89	92	138	150	134	503	174	112	123	161	94	280	309	828
82.3296	0	513	86	90	135	148	133	501	171	111	122	159	90	280	305	835
82.4525	0	518	86	89	137	148	132	500	166	112	122	160	91	281	307	835
82.5754	0	516	86	90	136	146	131	503	168	110	123	160	92	282	310	837
82.6982	0	519	87	91	137	148	133	505	174	112	124	162	94	283	312	828
82.8211	0	520	87	92	138	148	133	507	173	114	125	165	95	285	315	838
82.944	0	528	88	93	138	153	136	508	168	116	125	165	94	286	315	843
83.0669	0	506	85	89	138	148	131	504	168	110	124	161	91	286	307	839
83.1898	0	520	84	88	137	148	132	504	174	111	125	161	90	286	308	830
83.3126	0	521	84	88	138	147	132	504	172	111	124	162	90	286	309	842
83.4355	0	526	86	90	138	148	133	506	169	114	126	163	92	288	312	843
83.5584	0	512	87	92	138	148	132	508	171	111	126	164	94	288	314	843
83.6813	0	527	88	91	139	150	135	512	177	113	127	166	95	290	318	832
83.8042	0	525	87	93	138	153	137	511	175	114	126	164	92	290	314	854
83.927	0	527	86	88	138	149	134	507	168	113	126	162	90	289	309	845
84.0499	0	513	85	89	139	147	132	508	171	110	125	162	91	289	310	841
84.1728	0	530	87	89	138	147	132	508	177	111	126	163	91	289	311	835
84.2957	0	527	86	91	139	148	133	510	174	115	127	163	93	288	315	855
84.4186	0	529	88	91	137	150	135	509	170	115	127	164	94	290	317	847
84.5414	0	513	88	94	138	152	134	513	171	114	126	164	94	290	318	842
84.6643	0	528	86	89	138	150	134	506	176	111	125	161	91	288	309	834
84.7872	0	527	84	88	135	146	132	504	172	112	123	159	90	286	309	851
84.9101	0	526	84	88	135	147	133	500	167	114	122	158	91	285	309	842
85.033	0	509	85	90	136	145	131	501	169	111	122	159	91	284	312	839
85.1558	0	528	86	92	136	147	133	499	175	112	122	160	92	284	313	831
85.2787	0	527	86	91	136	147	133	501	172	114	123	160	95	284	316	852
85.4016	0	527	87	93	137	150	136	499	167	115	121	160	94	283	315	839
85.5245	0	506	83	89	134	145	131	493	168	109	120	155	90	280	305	834
85.6474	0	523	83	87	134	144	130	489	172	109	119	154	90	278	305	827
85.7702	0	520	83	87	134	142	131	487	169	111	118	154	91	276	307	846
85.8931	0	520	84	90	133	144	131	488	164	113	118	156	92	277	310	833
86.016	0	503	85	92	135	145	131	490	167	111	118	156	94	276	312	832
86.1389	0	522	85	92	135	145	133	493	172	113	120	158	96	275	316	826
86.2618	0	518	86	92	134	147	134	490	169	113	119	156	93	274	311	847
86.3846	0	516	83	88	133	144	130	485	163	111	117	153	91	273	305	830
86.5075	0	498	83	87	131	143	129	485	165	108	117	153	91	272	305	829
86.6304	0	516	83	88	133	142	130	486	170	109	117	154	91	272	308	823
86.7533	0	514	84	90	133	143	130	488	167	112	118	155	93	271	311	842
86.8762	0	515	85	92	134	144	131	490	163	113	117	157	95	272	314	833
86.999	0	495	84	95	133	146	131	493	166	112	119	158	95	274	314	829
87.1219	0	512	83	88	133	144	130	488	170	107	118	155	91	271	306	823
87.2448	0	509	82	87	131	143	129	487	165	111	117	153	90	272	306	845
87.3677	0	510	82	89	131	144	130	485	161	111	118	154	90	271	307	835
87.4906	0	490	84	90	133	144	127	488	164	109	118	156	91	273	309	831
87.6134	0	514	86	92	134	145	130	490	169	110	119	157	94	273	312	824
87.7363	0	511	87	94	135	146	131	494	167	113	120	159	95	274	316	845
87.8592	0	512	87	94	137	150	132	492	164	113	119	160	94	276	314	833
87.9821	0	493	86	88	136	145	128	490	165	109	119	156	90	275	305	829
88.105	0	511	85	88	135	144	127	491	170	108	119	156	89	275	307	825
88.2278	0	506	85	88	134	144	128	492	168	111	119	156	90	276	307	845
88.3507	0	509	87	90	135	146	130	494	163	112	120	159	92	276	312	835
88.4736	0	503	87	91	136	147	129	496	166	110	122	161	93	278	315	835
88.5965	0	507	89	93	137	149	132	500	172	111	123	163	95	279	319	825
88.7194	0	504	87	92	138	149	132	499	169	113	123	161	93	278	313	836
88.8422	0	506	86	89	139	144	129	499	164	111	121	159	90	278	308	834
88.9651	0	499	86	88	136	146	128	497	166	108	122	159	90	279	310	834
89.088	0	500	85	90	138	147	130	498	170	109	123	160	91	279	312	825
89.2109	0	500	88	91	136	147	129	501	168	112	122	161	94	279	316	836
89.3338	0	498	88	92	138	148	133	502	164	114	123	163	95	281	320	840
89.4566	0	489	89	94	137	152	132	505	165	112	123	165	95	281	322	839
89.5795	0	495	88	89	140	151	131	498	170	109	123	160	91	280	313	832
89.7024	0	498	88	90	139	150	129	487	166	110	120	160	90	283	313	843
89.8253	0	507	90	90	142	150	131	474	163	111	118	161	91	286	313	833
89.9482	0	500	92	93	141	148	131	475	165	109	119	161	93	287	315	832
90.071	1	511	93	94	142	149	131	479	171	111	121	163	94	287	318	827
90.1939	0	505	95	96	142	152	133	481	171	116	121	165	97	288	322	836
90.3168	0	506	95	97	143	150	136	481	165	115	121	163	94	286	319	830
90.4397	0	502	92	90	141	147	130	483	166	111	121	159	91	283	310	834
90.5626	0	505	90	91	140	147	132	483	173	110	120	160	91	280	311	826
90.6854	0	501	90	91	141	147	131	484	172	113	119	160	92	280	312	836
90.8083	0	500	92	92	141	147	134	486	167	115	120	162	94	280	316	829
90.9312	0	499	93	94	141	150	132	489	167	114	121	163	97	280	319	836
91.0541	0	506	94	96	141	153	134	488	174	115	121	165	98	280	325	835
91.177	0	498	92	93	141	150	134	484	173	115	120	162	94	279	316	842
91.2998	0	503	90	92	142	147	132	483	168	115	120	160	93	280	313	834
91.4227	0	502	91	92	140	147	132	487	169	113	121	160	93	279	314	836
91.5456	0	501	92	92	143	149	133	490	174	113	121	162	94	281	317	835
91.6685	0	494	93	95	142	149	134	493	175	116	122	164	96	280	319	839
91.7914	0	505	94	96	142	152	136	494	170	118	122	165	97	281	323	831
91.9142	0	502	91	95	142	152	133	492	170	114	123	163	94	280	316	837
92.0371	0	500	91	91	142	148	133	491	175	113	122	161	93	280	311	835
92.16	0	496	91	91	140	148	133	493	174	115	121	161	93	280	312	840
92.2829	0	502	91	93	142	148	135	493	169	115	122	162	93	280	315	832
92.4058	0	502	93	95	142	149	133	497	170	115	123	164	96	280	319	836
92.5286	0	502	94	96	143	150	134	501	177	116	125	164	98	281	324	840
92.6515	0	500	95	96	142	156	137	507	177	117	125	166	97	282	323	847
92.7744	0	502	90	91	143	151	134	500	170	115	124	161	92	281	312	834
92.8973	0	504	91	91	142	150	132	500	170	112	124	162	91	281	312	839
93.0202	0	495	91	91	142	150	132	500	175	112	124	162	92	282	314	842
93.143	0	497	92	93	141	152	134	502	175	116	125	165	94	283	318	844
93.2659	0	502	92	96	142	152	136	505	171	118	125	166	96	284	321	837
93.3888	0	505	94	96	143	153	135	507	170	116	126	167	100	284	327	839
93.5117	0	495	93	94	143	154	135	507	176	114	126	166	95	284	317	845
93.6346	0	499	91	91	143	151	134	504	176	113	125	163	92	285	312	845
93.7574	0	494	91	90	141	151	134	502	170	114	124	164	93	285	314	832
93.8803	0	501	93	92	142	150	132	501	169	113	125	165	94	285	316	842
94.0032	0	493	93	94	143	151	134	503	174	114	126	167	96	286	320	845
94.1261	0	503	95	95	144	152	134	507	175	116	127	168	97	287	323	846
94.249	0	498	95	98	143	155	138	508	171	118	127	169	98	288	325	832
94.3718	0	511	91	92	144	151	133	504	169	114	126	165	92	287	315	844
94.4947	0	500	91	92	142	152	132	506	174	112	127	165	93	288	318	851
94.6176	0	502	91	92	140	151	134	506	177	114	126	165	93	289	319	856
94.7405	0	499	91	92	142	152	135	511	171	115	126	166	94	288	323	836
94.8634	0	513	93	95	143	152	134	513	169	115	127	168	97	288	324	847
94.9862	0	501	94	96	143	153	134	515	174	115	128	169	99	289	327	850
95.1091	0	506	91	95	141	155	137	513	178	115	129	166	94	289	319	856
95.232	0	497	88	91	141	151	134	508	171	116	127	164	91	287	313	832
95.3549	0	509	88	92	140	149	132	508	170	112	126	164	92	286	314	847
95.4778	0	498	88	91	141	149	131	509	174	111	126	164	93	286	316	850
95.6006	0	505	89	93	142	150	134	509	176	115	127	166	95	286	320	859
95.7235	0	498	90	94	141	152	136	511	170	117	127	168	97	287	324	835
95.8464	0	512	92	97	140	155	136	512	169	115	128	169	97	287	326	849
95.9693	0	497	88	91	139	151	133	507	174	112	126	163	92	285	315	851
96.0922	0	504	87	90	140	150	133	505	175	112	125	163	91	284	312	859
96.215	0	499	86	90	140	150	134	504	170	115	125	163	91	284	314	834
96.3379	0	510	88	92	139	149	133	503	168	114	124	164	93	284	317	851
96.4608	0	498	88	93	141	150	132	506	174	113	125	165	95	285	320	848
96.5837	0	507	89	94	140	152	136	508	175	116	126	167	96	284	323	858
96.7066	0	500	90	95	139	155	137	508	170	117	127	167	95	285	321	834
96.8294	0	509	86	92	138	150	132	503	167	112	124	162	91	283	313	850
96.9523	0	497	87	90	138	148	132	501	172	111	125	162	91	282	313	849
97.0752	0	504	86	91	139	149	134	502	174	113	123	161	92	282	314	857
97.1981	0	496	87	92	137	151	135	503	169	115	125	163	94	283	318	833
97.321	0	511	89	95	139	150	135	504	167	114	125	164	95	282	321	848
97.4438	0	499	90	96	138	152	136	506	173	115	127	166	96	283	323	853
97.5667	0	504	87	92	138	151	136	502	175	112	125	162	92	281	312	856
97.6896	0	498	86	89	138	148	134	498	168	113	124	161	91	280	310	833
97.8125	0	509	86	91	137	149	133	498	166	112	124	161	90	280	311	849
97.9354	0	497	86	91	138	149	132	499	171	111	124	163	92	281	314	848
98.0582	0	506	87	93	137	150	134	501	174	114	126	164	94	280	318	856
98.1811	0	501	90	94	140	152	136	504	169	117	126	166	96	282	321	832
98.304	0	514	89	95	137	154	136	503	167	114	125	165	94	280	319	850
98.4269	0	496	85	89	138	149	132	496	171	110	124	161	90	281	307	845
98.5498	0	504	85	89	137	148	133	496	172	112	123	161	91	280	309	854
98.6726	0	497	86	89	136	150	134	496	168	112	122	161	91	279	309	830
98.7955	0	512	87	91	137	148	133	496	165	112	123	163	92	280	314	845
98.9184	0	497	87	92	140	149	134	500	172	111	124	164	95	279	317	848
99.0413	0	503	89	94	139	152	136	502	173	115	125	166	96	281	320	857
99.1642	0	503	88	95	139	153	138	500	168	115	125	164	94	281	313	828
99.287	0	511	85	90	137	150	131	496	165	110	123	161	91	280	307	842
99.4099	0	493	86	90	138	148	130	496	170	109	123	161	90	282	307	846
99.5328	0	502	86	89	138	148	133	495	173	112	123	163	90	280	308	855
99.6557	0	511	86	92	138	150	135	497	168	113	124	164	93	281	312	832
99.7786	0	511	86	93	139	151	134	499	167	114	125	165	96	281	315	843
99.9014	0	496	89	94	139	154	135	500	171	112	126	166	94	283	317	848
100.024	0	508	85	90	138	152	134	496	173	111	124	162	91	281	306	853
100.147	0	510	86	90	137	148	133	494	168	113	123	162	91	280	306	835
100.27	0	510	86	91	138	147	132	494	166	111	122	162	91	279	306	840
100.393	0	495	85	92	138	148	132	496	171	110	124	162	93	281	310	845
100.516	0	509	87	93	138	149	135	499	174	113	124	165	95	281	314	852
100.639	0	510	87	96	139	151	135	499	169	115	125	166	95	282	317	840
100.762	0	511	86	93	136	151	135	497	166	112	124	162	92	279	308	842
100.884	0	493	84	89	137	148	130	493	170	109	123	159	90	277	304	842
101.007	0	505	85	90	137	148	131	491	172	109	122	159	90	277	304	852
101.13	0	507	84	90	137	147	132	489	167	111	121	159	91	276	306	837
101.253	0	511	85	91	136	147	131	490	164	111	121	161	93	276	308	844
101.376	0	492	86	92	136	148	131	492	169	111	122	162	95	276	311	842
101.499	0	503	85	94	137	150	134	493	173	112	122	161	93	275	309	848
101.622	0	503	84	89	135	147	133	487	167	111	119	157	91	273	300	840
101.745	0	505	83	89	135	146	130	486	163	110	119	157	90	272	301	842
101.868	0	489	83	88	135	145	129	486	168	108	120	157	90	272	301	834
101.99	0	502	84	90	134	146	132	488	172	109	121	159	91	272	305	843
102.113	0	512	84	93	136	146	132	489	167	112	120	160	92	272	307	838
102.236	0	509	84	94	136	150	134	489	164	112	121	159	93	272	308	845
102.359	0	489	82	89	136	145	129	484	167	108	120	156	90	272	298	832
102.482	0	494	82	88	135	145	131	484	171	107	119	154	89	271	298	842
102.605	0	508	82	88	133	144	131	483	166	110	120	155	88	270	299	837
102.728	0	507	83	90	136	145	131	486	162	109	119	157	90	271	302	841
102.851	0	491	84	90	136	146	130	487	167	109	121	159	91	272	304	831
102.973	0	498	84	92	137	148	131	490	171	111	121	160	93	273	308	843
103.096	0	511	83	91	136	148	134	486	167	111	119	157	90	272	301	839
103.219	0	503	83	88	134	145	130	483	162	109	119	155	88	271	297	840
103.342	0	492	83	88	135	144	127	482	166	107	118	155	88	270	298	832
103.465	0	498	83	88	136	145	130	485	170	108	120	155	88	271	300	837
103.588	0	510	83	90	136	145	131	486	166	111	120	157	90	272	302	836
103.711	0	505	84	90	138	147	132	487	163	112	120	159	91	274	305	840
103.834	0	498	84	93	137	148	131	488	166	110	121	160	92	275	307	834
103.956	0	498	83	89	137	148	131	484	171	108	120	157	88	275	300	839
104.079	0	514	84	87	136	145	130	478	166	110	119	156	88	273	298	841
104.202	0	504	85	90	136	146	131	477	161	110	119	157	88	274	300	843
104.325	0	496	84	91	137	145	130	478	165	109	119	158	89	274	301	831
104.448	0	499	85	92	138	146	132	482	171	109	120	159	90	275	304	839
104.571	0	517	88	93	138	148	133	484	167	112	120	160	92	275	306	838
104.694	0	509	87	92	139	150	134	486	164	112	120	161	91	276	306	835
104.817	0	495	84	89	139	148	129	483	167	109	121	157	88	274	299	828
104.94	0	498	84	88	138	146	129	483	172	108	120	156	87	274	299	836
105.062	0	513	84	89	138	145	129	483	167	111	119	156	87	274	300	839
105.185	0	506	85	89	137	145	131	485	162	111	120	158	89	274	302	833
105.308	0	493	86	90	138	147	130	487	168	110	120	159	90	274	305	829
105.431	0	500	87	92	138	147	132	492	173	111	122	160	93	275	308	837
105.554	0	510	86	93	139	151	134	492	170	112	122	160	91	275	306	840
105.677	0	503	83	88	138	146	129	489	164	111	120	156	88	274	299	833
105.8	0	491	83	88	137	145	127	488	168	107	120	156	88	273	299	828
105.923	0	495	83	88	137	145	129	488	173	107	120	156	88	271	301	837
106.045	0	508	84	89	136	146	131	487	168	111	120	157	89	273	305	839
106.168	0	502	85	90	137	147	130	492	163	112	121	159	91	273	307	835
106.291	0	492	86	92	138	146	128	494	167	110	122	159	92	274	310	830
106.414	0	497	87	93	138	150	132	496	174	110	123	159	92	274	308	838
106.537	0	506	84	89	136	147	129	491	169	110	121	155	89	272	302	838
106.66	0	499	83	88	137	145	129	490	164	110	120	155	88	271	303	834
106.783	0	489	83	88	135	144	127	491	167	107	120	155	90	271	304	829
106.906	0	495	84	90	135	147	130	494	172	108	121	157	90	272	308	837
107.028	0	507	84	92	137	147	130	496	168	111	121	159	92	273	311	840
107.151	0	501	84	93	138	147	131	499	164	112	123	160	93	273	315	836
107.274	0	491	87	95	138	151	130	501	168	111	123	160	94	274	316	830
107.397	0	493	84	89	136	148	128	496	173	108	122	156	89	272	306	837
107.52	0	505	83	89	137	146	128	496	168	109	122	156	89	272	306	837
107.643	0	498	83	89	137	146	128	494	163	110	121	156	90	273	307	833
107.766	0	489	84	90	136	147	127	497	166	109	121	157	91	273	310	828
107.889	0	496	86	91	136	148	130	500	171	109	123	159	94	274	314	836
108.012	0	508	87	93	137	150	131	502	168	113	123	161	95	275	317	837
108.134	0	502	87	97	137	151	132	505	164	114	124	163	98	275	321	835
108.257	0	490	86	93	137	152	130	501	168	110	125	160	92	276	313	829
108.38	0	495	85	89	137	149	129	500	172	108	124	158	91	275	309	836
108.503	0	505	85	90	137	149	129	498	168	110	122	158	90	276	311	836
108.626	0	501	86	90	137	147	129	499	163	111	123	159	92	275	314	835
108.749	0	491	87	93	137	148	128	501	166	110	124	162	93	275	317	828
108.872	0	497	87	93	137	150	132	505	172	112	125	162	95	276	319	837
108.995	0	515	88	96	138	151	133	507	167	114	125	164	98	278	324	838
109.117	0	506	89	96	139	154	135	509	165	114	125	165	97	278	324	836
109.24	0	494	85	92	138	150	129	505	169	109	125	160	92	277	312	830
109.363	0	496	86	91	136	150	130	505	172	109	125	160	91	278	313	837
109.486	0	511	87	91	137	151	131	505	169	112	125	160	92	278	313	837
109.609	0	505	86	93	137	150	131	506	164	112	124	163	94	278	319	835
109.732	0	495	89	94	138	152	130	510	168	112	126	163	96	278	321	831
109.855	0	497	88	98	139	153	134	512	174	113	127	164	99	280	327	842
109.978	0	515	91	98	141	158	136	514	170	116	127	167	100	282	326	841
110.1	0	505	89	93	139	152	133	508	165	112	125	162	92	282	314	836
110.223	0	494	87	91	139	150	130	506	167	110	125	160	92	281	312	830
110.346	0	494	87	91	140	150	131	506	174	110	126	161	93	281	314	837
110.469	0	512	87	93	139	151	133	507	169	114	126	163	95	281	316	838
110.592	0	507	89	96	140	152	133	509	165	115	126	165	96	281	318	836
110.715	0	496	90	96	140	153	132	512	170	113	126	166	98	283	324	832
110.838	0	498	92	99	140	156	137	515	175	114	128	167	99	283	327	840
110.961	0	509	88	93	140	153	135	509	171	114	126	163	94	281	313	838
111.084	0	504	86	92	139	151	132	509	166	113	125	161	92	280	312	840
111.206	0	494	87	92	139	151	130	509	169	111	125	161	92	280	313	832
111.329	0	494	87	93	139	151	133	510	174	112	126	163	94	279	317	840
111.452	0	515	88	95	139	152	134	511	170	116	125	165	97	280	320	841
111.575	0	505	89	96	140	153	135	513	166	114	126	166	98	280	324	840
111.698	0	497	90	99	140	156	134	515	171	115	127	168	99	282	326	833
111.821	0	497	88	94	138	153	135	512	176	113	127	163	94	281	316	841
111.944	0	515	87	93	138	151	133	510	170	114	125	162	93	280	313	841
112.067	0	503	87	93	139	151	132	509	166	113	126	163	93	281	315	839
112.189	0	496	88	94	140	151	131	511	171	112	126	164	95	281	318	833
112.312	0	499	88	96	140	152	135	514	176	113	127	165	97	282	321	839
112.435	0	511	90	95	141	153	135	514	171	116	127	167	98	283	325	839
112.558	0	506	90	96	140	156	136	514	167	115	127	166	96	283	321	845
112.681	0	495	86	91	140	151	130	509	170	112	126	162	92	282	312	834
112.804	0	499	87	92	140	152	133	508	175	110	126	162	92	282	313	839
112.927	0	512	87	92	139	150	133	509	170	114	125	163	93	282	315	839
113.05	0	509	87	94	139	152	133	509	166	113	126	164	96	282	318	842
113.172	0	495	89	95	141	152	132	511	170	113	127	166	96	283	321	836
113.295	0	504	90	96	140	154	134	513	174	115	127	167	98	284	325	843
113.418	0	515	89	95	138	155	136	509	171	115	126	164	94	282	316	839
113.541	0	508	87	92	138	151	131	504	164	112	123	160	92	280	310	839
113.664	0	494	87	91	139	149	129	502	169	110	123	159	91	280	311	832
113.787	0	498	86	91	138	149	132	502	174	112	123	160	92	278	313	843
113.91	0	512	88	93	137	150	132	502	168	113	123	162	94	278	316	839
114.033	0	511	89	95	137	151	132	504	164	113	123	164	96	279	319	843
114.156	0	496	91	97	139	151	132	506	169	113	125	164	98	278	324	833
114.278	0	498	90	97	138	154	134	504	174	113	124	162	95	278	317	843
114.401	0	511	86	91	136	150	132	498	168	112	122	158	91	276	309	837
114.524	0	509	86	90	137	148	130	496	162	110	121	158	91	274	308	841
114.647	0	490	86	90	135	148	128	496	167	109	121	158	91	274	311	828
114.77	0	498	87	93	135	148	132	496	171	111	121	159	94	274	314	841
114.893	0	505	87	94	137	149	132	497	166	113	121	160	96	273	316	835
115.016	0	505	90	96	137	150	133	499	163	113	122	162	97	274	320	838
115.139	0	490	87	97	137	153	131	499	168	112	122	160	94	274	315	829
115.261	0	494	85	90	134	148	130	494	171	110	121	156	92	271	306	839
115.384	0	501	85	91	134	147	130	493	166	111	120	157	91	269	307	832
115.507	0	500	86	91	135	148	130	491	161	110	119	156	92	269	309	835
115.63	0	488	85	93	134	147	128	493	166	110	120	158	94	269	313	827
115.753	0	494	88	94	136	149	131	495	170	112	120	159	95	270	315	838
115.876	0	504	88	96	139	146	133	501	165	114	121	161	98	270	318	831
115.999	11	504	89	96	136	154	134	497	163	113	121	160	95	271	315	835
116.122	0	490	84	89	136	148	128	491	166	108	120	156	91	270	304	825
116.244	0	493	85	89	134	146	129	490	170	109	118	155	90	268	304	837
116.367	0	502	85	91	134	147	130	489	165	110	118	156	91	268	306	828
116.49	0	505	85	93	135	147	130	490	162	111	118	157	93	268	308	832
116.613	0	487	88	93	136	147	129	492	166	111	120	160	95	268	312	825
116.736	0	502	89	94	136	149	132	497	172	112	120	161	96	268	316	838
116.859	0	507	89	96	137	153	134	496	167	113	120	161	97	269	315	830
116.982	0	503	84	92	135	149	131	491	162	111	119	156	90	268	303	832
117.105	0	486	84	90	136	148	128	489	166	108	120	156	90	266	302	829
117.228	0	500	86	90	135	146	129	491	170	110	120	157	90	267	302	838
117.35	0	501	84	92	135	145	131	491	165	110	119	157	92	268	306	826
117.473	0	508	85	94	135	148	130	493	162	111	119	159	93	268	308	833
117.596	0	489	86	94	135	148	131	495	168	110	121	160	95	269	312	830
117.719	0	502	87	97	137	152	134	497	173	113	121	162	95	269	313	840
117.842	0	500	84	91	134	149	132	493	165	112	119	157	90	268	302	826
117.965	0	505	83	89	135	146	130	491	162	109	119	156	89	267	301	831
118.088	0	488	83	89	134	147	128	490	167	108	120	155	90	268	301	834
118.211	0	501	83	93	134	147	130	493	170	110	119	157	91	268	305	842
118.333	0	504	86	93	136	148	133	494	166	112	119	159	94	269	307	825
118.456	0	507	86	93	136	148	132	495	164	112	120	161	94	270	311	833
118.579	0	493	85	96	138	153	132	497	169	110	121	161	94	271	309	835
118.702	0	501	83	90	135	148	132	492	171	109	119	157	89	270	298	841
118.825	0	503	83	89	133	147	131	490	165	110	119	155	88	268	298	825
118.948	0	506	82	89	133	146	130	490	163	109	118	155	88	268	298	831
119.071	0	493	82	91	134	146	129	491	167	107	119	156	90	269	301	836
119.194	0	504	83	91	134	149	131	493	170	110	119	159	90	270	304	845
119.316	0	507	84	93	136	148	134	495	167	112	119	160	92	271	307	823
119.439	0	509	83	94	135	151	133	496	164	111	120	160	92	272	305	832
119.562	0	491	81	89	134	147	129	491	168	107	119	155	88	271	297	837
119.685	0	500	81	88	133	147	132	491	171	108	118	155	87	270	297	849
119.808	0	500	81	89	134	146	131	490	166	109	117	155	88	270	298	824
119.931	0	509	81	90	135	147	131	492	163	109	118	157	90	271	300	836
120.054	0	497	82	93	134	148	130	493	169	108	120	158	90	271	303	840
120.177	0	503	83	93	134	149	133	494	172	111	121	160	92	274	306	847
120.3	0	504	83	95	136	151	136	496	167	112	121	159	91	273	306	826
120.422	0	513	82	89	135	146	131	492	164	108	120	156	88	272	299	840
120.545	0	499	82	89	135	147	130	494	170	107	120	156	87	274	299	841
120.668	0	505	82	89	135	146	131	495	172	109	119	156	88	274	301	850
120.791	0	502	82	91	135	148	133	496	168	111	121	158	90	275	305	829
120.914	0	516	83	91	136	148	133	498	165	110	121	160	91	275	308	844
121.037	0	505	84	94	137	150	133	501	172	110	122	161	93	277	312	850
121.16	0	511	84	94	137	152	136	503	175	111	122	160	92	277	310	853
121.283	0	501	81	89	136	149	133	497	168	110	120	156	88	277	302	830
121.405	0	508	82	87	136	146	131	495	165	109	120	157	88	276	303	844
121.528	0	506	82	89	136	147	131	497	171	108	120	156	88	276	304	849
121.651	0	510	81	91	136	150	133	499	173	111	121	159	91	277	308	849
121.774	0	503	84	92	136	150	135	500	167	112	120	159	93	276	312	833
121.897	0	522	83	95	137	148	134	503	167	112	122	162	94	278	315	847
122.02	0	504	84	95	138	153	135	502	173	111	123	160	93	278	314	849
122.143	0	510	82	88	135	148	133	497	172	110	121	156	89	277	305	849
122.266	0	505	82	89	136	148	133	495	167	110	120	156	90	276	306	832
122.388	0	511	83	89	136	146	132	494	166	109	119	156	90	275	308	841
122.511	0	505	83	91	136	147	132	496	171	108	121	156	92	276	311	847
122.634	0	509	81	94	137	148	134	496	173	112	121	159	94	276	313	848
122.757	0	511	84	94	135	149	135	498	167	114	120	160	95	275	317	839
122.88	0	516	84	95	135	151	135	498	166	111	120	160	94	275	316	844
123.003	0	505	83	89	135	147	133	494	171	108	120	155	90	274	309	846
123.126	0	506	83	89	134	146	132	493	171	110	119	155	90	273	309	846
123.249	0	510	83	89	136	147	133	492	166	111	119	156	91	273	310	837
123.372	0	515	84	92	134	146	131	493	165	109	119	157	94	273	313	838
123.494	0	511	84	93	135	147	131	495	170	109	121	158	95	273	316	844
123.617	0	507	86	94	135	148	134	497	171	112	121	160	96	274	321	847
123.74	0	513	86	94	135	152	135	497	165	114	120	160	95	274	319	839
123.863	0	508	84	89	135	147	130	491	164	108	119	155	91	273	310	839
123.986	0	510	84	89	135	146	130	491	169	107	119	154	91	272	310	841
124.109	0	506	84	89	135	145	130	491	169	109	119	155	91	271	313	844
124.232	0	510	84	92	134	146	133	492	163	112	119	157	93	272	316	834
124.355	0	513	86	92	135	147	131	494	164	109	120	158	95	272	319	842
124.477	0	509	87	92	137	148	132	497	169	110	121	159	95	273	323	839
124.6	0	508	87	95	136	152	135	498	170	112	122	161	97	274	323	842
124.723	0	512	85	90	136	148	132	492	163	111	119	156	92	273	314	835
124.846	0	511	85	90	135	147	128	491	164	106	119	156	91	272	314	840
124.969	0	508	86	90	134	147	129	492	168	107	120	156	90	272	315	839
125.092	0	505	86	92	134	147	131	493	167	110	120	157	93	273	319	843
125.215	0	511	87	92	136	148	132	495	162	111	120	159	94	275	321	837
125.338	0	509	88	94	137	149	130	497	165	110	121	160	95	275	325	840
125.46	0	514	89	95	137	152	131	498	170	111	122	161	95	275	324	835
125.583	0	505	86	90	135	148	129	495	168	109	120	157	91	275	316	843
125.706	0	510	85	90	135	148	129	495	163	111	120	157	90	275	317	838
125.829	0	507	86	90	136	147	128	495	164	107	121	157	91	275	318	843
125.952	0	512	86	92	138	147	130	499	169	109	121	159	92	275	322	834
126.075	0	507	88	94	137	148	131	500	168	112	122	161	94	276	325	845
126.198	0	513	90	94	138	151	133	502	163	113	122	162	95	277	328	841
126.321	0	507	90	95	137	153	132	503	166	111	124	163	96	279	327	845
126.444	0	515	86	91	138	149	130	499	171	108	122	158	91	278	318	838
126.566	0	507	87	89	136	147	130	497	168	109	122	158	89	277	318	846
126.689	0	513	86	90	137	149	130	497	164	111	121	159	90	278	320	843
126.812	0	508	87	92	139	149	129	499	165	110	122	160	91	279	322	846
126.935	0	513	88	92	139	150	132	501	172	110	123	161	93	281	327	836
127.058	0	513	90	95	139	150	132	504	170	113	124	163	96	281	330	846
127.181	0	516	90	96	139	154	136	507	165	115	124	164	95	281	331	851
127.304	0	500	87	91	139	150	131	502	166	110	123	160	91	281	322	845
127.427	0	515	87	90	139	148	131	502	172	108	123	159	90	281	322	836
127.549	0	513	87	90	137	149	132	502	170	112	123	160	90	281	323	847
127.672	0	517	87	92	138	149	133	502	166	112	123	160	92	280	326	848
127.795	0	500	88	93	138	151	131	505	167	111	123	162	94	281	328	846
127.918	0	518	89	94	139	152	134	508	174	112	125	163	96	283	331	839
128.041	0	518	90	96	139	154	135	509	171	115	126	163	95	283	330	858
128.164	0	518	86	92	139	151	134	503	165	113	124	160	92	281	322	850
128.287	0	500	88	91	138	149	131	503	167	111	123	160	91	280	323	844
128.41	0	519	88	91	138	150	134	504	173	110	123	161	91	281	325	839
128.532	0	519	88	92	138	149	134	505	171	113	124	162	94	281	327	862
128.655	0	521	89	93	139	153	136	506	166	115	124	163	95	281	330	850
128.778	0	503	90	94	140	152	133	509	168	114	126	164	97	283	333	845
128.901	0	523	89	95	138	154	137	508	174	111	125	162	94	282	327	841
129.024	0	517	87	91	138	149	134	504	171	112	123	158	91	280	320	861
129.147	0	515	87	90	137	149	133	501	165	112	122	159	90	279	320	846
129.27	0	498	86	91	137	149	131	501	166	110	122	159	91	279	321	842
129.393	0	515	89	92	139	149	133	501	173	110	123	161	92	279	324	840
129.516	0	522	88	93	138	149	134	503	169	113	123	162	93	280	326	861
129.638	0	514	89	94	138	150	135	503	165	115	123	163	95	281	330	848
129.761	0	499	88	94	138	152	133	502	167	110	123	161	92	281	324	842
129.884	0	513	85	90	138	150	133	498	172	108	122	158	90	279	318	845
130.007	0	519	86	89	138	148	131	497	169	110	122	158	90	279	318	858
130.13	0	513	86	89	137	148	133	496	162	110	120	159	90	279	319	849
130.253	0	498	87	90	138	149	131	499	167	109	122	160	91	279	322	844
130.376	0	517	88	91	137	149	133	499	172	109	122	161	92	280	324	846
130.499	0	525	88	94	139	150	134	501	169	112	123	163	94	281	328	857
130.621	0	513	88	94	137	153	135	499	163	110	123	162	91	281	323	852
130.744	0	500	86	89	138	149	130	496	166	107	122	158	88	281	318	845
130.867	0	509	87	90	138	148	132	496	171	108	122	159	89	281	320	848
130.99	0	519	87	89	138	149	131	496	167	109	121	159	90	281	322	856
131.113	0	514	87	91	138	148	131	496	162	110	123	161	90	282	325	855
131.236	0	509	89	92	139	151	131	500	166	108	122	162	92	283	326	849
131.359	0	511	89	93	140	152	134	502	173	110	124	163	93	284	332	860
131.482	0	523	89	93	139	154	135	501	168	111	125	163	91	283	326	859
131.604	0	519	86	89	138	149	131	496	163	109	122	160	89	284	320	854
131.727	0	509	86	89	139	148	129	496	167	107	123	159	88	283	321	849
131.85	0	509	85	90	138	150	131	496	172	107	122	160	89	284	322	858
131.973	0	526	86	90	138	149	132	497	168	110	123	161	91	283	325	856
132.096	0	520	86	92	140	150	133	498	163	111	123	163	92	284	328	855
132.219	0	510	88	92	139	149	131	501	168	110	124	163	93	285	331	848
132.342	0	511	89	94	139	154	134	503	175	110	126	164	93	286	332	856
132.465	0	527	87	91	137	151	133	499	169	110	124	160	89	284	323	856
132.588	0	516	85	88	137	149	130	494	163	109	123	157	88	282	321	855
132.71	0	506	85	89	138	147	130	494	167	107	122	158	89	281	323	846
132.833	0	506	85	89	137	148	131	494	172	109	122	159	89	280	326	852
132.956	0	520	86	91	137	148	132	493	167	112	121	159	91	279	327	851
133.079	0	518	88	92	136	149	132	491	163	112	121	160	93	281	329	851
133.202	0	503	89	94	138	149	131	495	167	111	123	161	94	279	332	844
133.325	0	504	88	91	138	150	133	492	173	109	121	157	91	278	323	851
133.448	0	516	86	89	135	147	131	488	167	111	119	154	90	275	320	844
133.571	0	515	85	90	135	146	130	484	161	109	118	153	90	274	320	847
133.693	0	497	86	89	134	145	128	482	166	109	118	153	90	272	322	833
133.816	0	500	86	92	134	146	130	484	169	111	118	155	92	271	324	846
133.939	0	507	87	93	134	147	131	486	165	112	119	155	94	270	327	840
134.062	0	511	89	92	135	147	132	487	161	112	119	157	95	270	329	842
134.185	0	492	88	93	135	149	131	485	166	110	119	154	93	268	323	833
134.308	0	493	85	89	132	144	129	479	168	108	115	151	90	266	317	844
134.431	0	501	85	88	132	142	129	476	162	110	114	150	91	262	316	836
134.554	0	502	85	88	133	142	127	475	157	109	114	149	91	261	316	837
134.676	0	486	85	90	133	142	127	475	163	107	113	151	93	260	319	835
134.799	0	491	86	92	132	143	128	476	166	110	116	152	94	260	321	842
134.922	0	502	89	93	133	146	131	480	162	112	115	153	96	260	325	827
135.045	0	505	89	95	132	148	131	479	159	111	115	154	96	259	323	836
135.168	0	485	85	90	130	143	125	474	162	107	114	149	91	258	312	830
135.291	0	494	86	88	131	143	127	472	165	107	113	148	91	256	312	839
135.414	0	493	85	89	130	142	127	472	160	109	113	148	91	255	313	824
135.537	0	496	84	92	132	141	127	472	157	108	113	150	93	255	315	827
135.66	0	482	86	92	132	142	126	474	162	108	114	151	94	256	317	831
135.782	0	493	88	93	132	143	128	478	165	110	114	153	96	255	321	839
135.905	0	497	89	94	132	147	130	481	161	112	114	154	97	258	322	818
136.028	0	494	85	90	131	144	126	476	156	108	115	150	93	256	311	827
136.151	0	478	86	88	132	142	125	476	162	106	113	150	91	254	311	830
136.274	0	486	87	89	131	141	127	475	165	108	115	150	91	255	312	836
136.397	0	484	87	90	131	142	128	478	159	109	114	152	93	256	316	814
136.52	0	497	89	92	133	143	127	479	158	109	115	154	95	258	318	827
136.643	0	484	90	94	134	144	127	483	164	108	117	156	96	259	320	831
136.765	0	491	91	95	134	147	129	486	167	112	117	157	98	260	323	839
136.888	0	483	89	92	134	146	130	483	162	110	117	154	93	260	314	814
137.011	0	497	87	89	134	143	125	482	159	107	116	153	91	260	311	830
137.134	0	486	88	89	134	143	125	484	166	106	117	153	91	261	313	832
137.257	0	493	87	91	134	144	128	486	167	110	118	155	92	262	315	840
137.38	0	483	89	93	136	146	130	487	162	111	118	156	95	263	318	817
137.503	0	502	90	93	136	146	130	490	161	110	119	159	95	265	321	832
137.626	0	489	91	95	136	147	129	493	169	111	120	160	97	267	326	838
137.748	0	491	89	94	135	150	132	493	170	112	120	158	94	267	319	838
137.871	0	486	89	90	135	145	131	490	164	111	120	156	92	267	314	821
137.994	0	493	87	90	136	145	128	490	163	109	119	156	92	267	314	831
138.117	0	487	88	91	135	145	129	492	168	109	119	156	92	267	317	837
138.24	0	490	89	92	136	147	130	495	171	111	120	158	94	268	320	838
138.363	0	496	89	93	136	148	133	496	165	114	121	160	97	270	322	829
138.486	0	500	92	94	137	149	132	499	165	112	121	162	97	271	326	832
138.609	0	490	89	94	136	151	132	497	171	111	122	158	94	271	318	835
138.732	0	490	87	90	135	147	130	493	172	110	121	156	92	269	313	837
138.854	0	496	89	91	134	146	132	491	165	111	119	157	91	269	313	828
138.977	0	496	88	91	135	146	129	491	165	109	119	156	92	269	316	828
139.1	0	495	89	93	137	146	131	492	171	110	121	157	94	268	318	833
139.223	0	493	90	93	137	145	133	491	172	113	121	158	96	269	320	836
139.346	0	498	91	95	137	148	134	495	166	114	120	160	97	270	325	827
139.469	0	496	90	93	136	150	132	491	165	111	120	157	94	269	315	832
139.592	0	495	88	90	136	144	130	487	170	108	118	155	92	267	311	830
139.715	0	492	88	90	135	144	131	483	169	110	118	155	91	266	312	832
139.837	0	498	88	91	136	144	131	481	164	111	118	155	92	266	313	821
139.96	0	497	90	92	135	144	131	483	163	109	118	156	93	266	317	828
140.083	0	495	91	93	136	146	131	485	169	110	118	156	96	265	318	830
140.206	0	492	91	95	136	147	133	488	169	113	119	158	97	266	322	831
140.329	0	498	90	92	135	147	133	485	163	112	117	155	93	265	313	822
140.452	0	496	88	89	132	144	129	480	162	108	115	153	92	263	312	827
140.575	0	494	89	90	134	143	129	480	167	107	117	154	91	262	313	825
140.698	0	488	89	91	135	143	129	481	166	111	116	154	92	263	314	830
140.82	0	496	90	93	135	144	132	481	161	112	116	156	95	263	317	823
140.943	0	489	90	94	135	146	130	483	162	111	116	157	96	263	320	829
141.066	0	498	92	96	135	147	133	488	168	110	118	159	98	264	323	823
141.189	0	489	89	92	135	146	132	483	167	110	117	155	93	264	312	830
141.312	0	492	87	90	132	143	130	480	160	110	116	153	91	262	308	821
141.435	0	489	88	90	132	143	128	480	161	107	116	153	91	261	310	826
141.558	0	494	89	90	134	143	130	479	167	107	116	154	93	262	313	821
141.681	0	486	88	92	132	144	131	482	165	111	116	156	95	262	317	830
141.804	0	492	90	94	135	145	133	482	160	113	117	159	97	263	319	822
141.926	0	491	91	95	136	147	131	485	161	111	117	159	97	266	322	829
142.049	0	496	88	91	134	148	131	484	167	108	118	156	94	265	312	820
142.172	0	487	88	90	133	145	129	481	165	110	117	155	92	264	310	829
142.295	0	492	89	90	132	144	131	481	160	110	116	155	92	265	310	823
142.418	0	489	88	92	134	143	129	480	161	108	117	157	94	265	313	827
142.541	0	497	89	93	134	146	130	483	166	109	118	157	95	265	316	818
142.664	0	490	91	94	136	146	131	486	166	113	118	159	96	267	319	828
142.787	0	495	90	96	136	148	133	486	162	112	118	159	95	267	317	822
142.909	0	489	87	91	138	143	128	486	162	107	118	156	92	267	309	829
143.032	0	496	88	90	134	145	129	484	166	106	117	156	91	267	310	819
143.155	0	488	88	90	135	144	129	482	164	111	118	158	92	267	311	830
143.278	0	494	88	91	135	145	130	483	161	111	118	158	93	269	313	824
143.401	0	491	88	93	135	145	129	486	161	110	120	160	95	269	317	831
143.524	0	499	91	94	136	147	131	490	167	110	121	161	97	271	320	822
143.647	0	490	89	93	136	150	132	487	168	111	120	159	94	270	313	833
143.77	0	494	86	89	133	144	130	484	160	110	119	158	90	269	306	825
143.892	0	490	85	90	134	144	128	483	162	106	119	156	90	270	307	832
144.015	0	497	87	89	134	144	130	483	168	107	118	156	90	269	308	822
144.138	0	490	87	91	135	146	130	483	166	110	120	159	91	271	311	833
144.261	0	496	87	91	136	146	131	486	161	111	118	161	94	272	314	827
144.384	0	490	89	92	136	145	129	488	163	109	121	161	94	272	317	832
144.507	0	497	88	93	134	149	132	487	168	109	121	160	92	273	313	823
144.63	0	489	85	88	134	145	130	482	167	108	119	157	89	271	306	833
144.753	0	494	84	88	134	144	130	482	162	109	119	157	89	271	306	824
144.876	0	491	85	87	134	144	129	482	163	107	118	157	89	271	306	831
144.998	0	498	85	90	133	143	130	484	168	107	119	158	91	271	309	822
145.121	0	490	87	91	134	145	131	484	167	111	120	158	90	272	311	833
145.244	0	497	87	91	135	146	133	485	162	112	119	161	93	273	315	826
145.367	0	493	87	93	136	149	131	485	162	109	120	160	92	273	312	831
145.49	0	498	84	88	134	145	129	483	168	107	119	156	89	272	305	822
145.613	0	490	85	87	134	146	131	482	167	109	118	155	89	270	306	833
145.736	0	493	85	88	135	144	131	482	161	110	118	156	89	271	306	825
145.859	0	493	85	90	135	145	130	483	164	108	119	157	91	271	309	830
145.981	0	500	87	91	135	146	131	485	168	109	120	159	92	272	312	823
146.104	0	493	87	93	136	146	132	489	169	113	120	161	93	273	315	834
146.227	0	495	87	93	135	150	136	488	164	112	120	159	91	272	310	825
146.35	0	491	85	88	135	145	130	482	163	107	118	156	88	271	304	832
146.473	0	499	84	88	133	145	131	482	169	106	118	155	88	271	304	822
146.596	0	490	84	88	135	144	130	481	168	109	118	156	88	270	305	833
146.719	0	497	85	90	134	145	132	482	162	111	118	158	90	270	308	826
146.842	0	492	86	91	136	146	131	484	163	108	119	159	92	271	311	831
146.964	0	501	87	92	137	146	133	488	170	110	120	161	94	271	314	823
147.087	0	493	88	94	137	151	136	488	169	113	121	161	94	273	315	833
147.21	0	495	84	90	134	147	133	484	163	111	119	157	90	272	304	826
147.333	0	492	84	88	136	145	130	482	164	107	118	156	88	271	304	831
147.456	0	499	84	89	133	144	131	481	169	106	119	156	89	271	306	822
147.579	0	491	85	89	135	145	131	483	167	110	119	158	90	271	309	833
147.702	0	496	85	92	135	145	132	484	163	111	119	159	92	271	312	827
147.825	0	495	88	92	136	148	132	487	164	109	119	161	94	273	315	831
147.948	0	501	87	95	137	149	134	489	171	111	121	164	96	274	319	827
148.07	0	492	87	93	136	150	132	486	169	111	121	160	91	274	311	835
148.193	0	494	84	88	135	146	131	484	163	109	118	158	89	273	307	827
148.316	0	491	84	90	135	146	129	483	162	107	119	157	90	273	309	832
148.439	0	499	85	91	136	144	130	483	168	107	120	159	91	273	311	825
148.562	0	491	86	92	136	146	130	485	168	110	121	161	94	274	315	835
148.685	0	496	87	94	135	149	132	488	161	111	121	161	96	274	317	828
148.808	0	494	89	94	135	148	131	490	163	111	122	163	98	274	322	833
148.931	0	501	88	95	137	151	134	489	169	110	122	162	94	275	315	826
149.053	0	491	86	89	136	146	130	482	167	109	120	158	91	273	308	837
149.176	0	494	86	89	134	146	131	480	162	110	119	158	91	274	309	829
149.299	0	491	86	90	135	145	129	480	162	107	119	158	91	273	311	835
149.422	0	497	86	91	136	144	130	485	167	107	120	159	93	274	313	826
149.545	0	490	87	93	135	146	130	486	167	111	121	161	96	274	317	837
149.668	0	494	89	93	137	147	133	487	162	112	120	162	97	274	322	830
149.791	0	493	89	96	137	151	132	489	162	111	121	163	97	276	320	834
149.914	0	497	85	91	134	147	130	485	167	106	121	159	92	274	309	826
150.036	0	488	84	90	134	146	128	483	165	108	119	157	91	273	309	836
150.159	0	491	84	91	134	145	130	482	160	109	118	157	92	273	310	831
150.282	0	488	85	92	135	146	128	483	162	107	120	159	93	273	314	835
150.405	0	497	87	93	134	146	131	486	166	109	120	160	95	274	317	826
150.528	0	490	88	93	136	148	131	488	167	112	122	162	97	274	320	836
150.651	0	495	89	96	135	151	135	488	161	114	121	162	98	274	321	830
150.774	0	490	86	91	134	148	129	485	161	108	120	159	92	273	310	836
150.897	0	496	85	90	135	145	129	484	168	106	119	158	91	273	310	824
151.02	0	487	85	91	135	145	129	484	165	109	118	158	92	273	310	837
151.142	0	492	87	91	135	146	131	484	160	111	120	160	93	273	314	831
151.265	0	488	87	93	135	147	129	485	160	110	120	161	96	274	317	836
151.388	0	498	88	94	136	148	132	490	167	111	121	161	97	275	321	826
151.511	0	492	89	95	136	150	133	490	167	113	122	163	97	275	321	837
151.634	0	493	85	91	136	148	132	486	161	111	119	158	92	274	308	833
151.757	1	486	85	89	135	145	129	483	161	107	119	157	91	273	308	836
151.88	0	496	86	89	134	147	130	483	167	107	120	157	91	274	309	828
152.003	0	492	85	91	134	145	130	484	165	110	119	160	92	273	312	837
152.125	0	495	86	92	134	147	132	486	161	111	120	162	93	274	314	834
152.248	0	492	87	93	137	148	130	488	161	110	120	161	95	275	317	838
152.371	0	499	87	95	136	151	132	491	167	111	122	163	94	276	318	829
152.494	0	490	84	90	135	148	130	485	166	109	121	159	90	274	309	839
152.617	0	495	84	89	134	146	130	483	159	110	119	158	90	275	309	835
152.74	0	491	83	89	134	147	129	483	161	107	118	158	90	275	310	838
152.863	0	498	84	91	135	146	130	484	168	107	120	160	91	276	312	830
152.986	0	495	84	92	137	147	131	487	166	111	121	162	93	278	315	840
153.108	0	499	86	93	137	147	132	489	161	112	121	163	94	279	318	839
153.231	0	486	86	93	136	152	132	488	162	109	122	162	93	280	315	841
153.354	0	500	83	89	135	148	130	485	168	107	121	159	90	278	308	832
153.477	0	494	82	89	134	146	129	483	166	108	121	159	89	278	309	842
153.6	0	498	83	89	135	146	131	482	161	110	120	160	89	279	311	840
153.723	0	493	83	90	136	147	129	484	163	108	122	161	91	280	313	843
153.846	0	506	84	91	138	149	130	486	169	109	122	162	92	282	316	837
153.969	0	500	86	94	139	149	131	490	168	113	123	164	93	283	321	845
154.092	0	502	85	92	137	153	132	488	162	112	123	161	91	283	315	842
154.214	0	496	82	88	136	146	128	486	163	107	122	160	89	282	310	844
154.337	0	504	83	87	137	146	129	484	170	107	122	159	89	283	311	837
154.46	0	500	83	88	136	147	129	484	167	110	121	161	90	284	313	846
154.583	0	503	85	91	136	148	132	487	163	112	122	164	92	285	316	842
154.706	0	502	85	91	137	148	129	488	164	110	124	163	94	284	321	847
154.829	0	510	84	94	138	150	132	493	172	111	125	166	95	286	324	843
154.952	0	499	83	91	137	150	132	490	170	112	124	162	92	285	315	851
155.075	0	502	82	88	137	147	130	488	163	110	121	161	90	285	314	844
155.197	0	500	81	89	137	147	128	487	165	107	123	160	91	284	314	849
155.32	0	506	84	88	137	147	131	490	171	109	123	162	91	285	317	843
155.443	0	502	84	91	136	149	131	491	171	111	124	164	93	285	318	851
155.566	0	506	85	92	138	148	133	493	166	112	124	163	94	285	321	845
155.689	0	502	86	93	138	151	132	496	166	111	123	164	96	286	324	847
155.812	0	503	84	91	138	153	132	492	172	108	124	161	93	286	316	849
155.935	0	500	82	88	136	148	131	490	171	111	122	159	90	285	314	853
156.058	0	506	82	88	135	147	132	489	164	110	122	159	90	283	315	847
156.18	0	506	82	87	136	146	129	488	165	108	122	158	90	282	316	847
156.303	0	504	83	90	136	147	131	490	171	109	123	160	92	282	317	847
156.426	0	501	84	90	138	148	132	490	171	111	122	161	93	282	318	853
156.549	0	506	85	93	139	149	133	492	165	113	123	163	96	282	321	843
156.672	0	506	85	94	137	149	132	491	165	110	123	160	93	282	318	845
156.795	0	502	82	88	136	147	132	487	170	107	121	157	91	280	311	845
156.918	0	501	82	86	136	147	131	487	170	109	120	157	90	279	312	849
157.041	0	504	83	88	137	146	132	485	165	111	120	158	91	278	312	841
157.164	0	507	83	89	137	146	131	485	164	109	121	159	93	278	315	844
157.286	0	498	84	90	135	147	131	489	169	109	122	160	93	279	317	848
157.409	0	500	86	91	136	149	132	491	171	112	123	162	95	279	321	850
157.532	0	503	85	92	137	150	135	491	165	113	122	161	93	279	317	841
157.655	0	503	82	87	134	146	130	488	164	108	121	157	90	277	312	844
157.778	0	495	84	87	135	146	129	487	168	107	121	157	91	276	313	849
157.901	0	500	83	89	136	146	131	484	170	110	121	158	91	276	314	850
158.024	0	497	84	90	136	147	132	485	164	111	120	160	93	276	317	836
158.147	0	504	86	92	136	148	131	486	163	111	121	161	95	278	320	846
158.269	0	497	86	94	137	149	132	489	169	110	123	163	97	280	323	851
158.392	0	503	86	96	137	152	134	490	171	112	123	163	95	280	321	850
158.515	0	494	84	88	136	148	131	484	164	111	121	158	92	278	311	830
158.638	0	498	83	88	135	146	129	483	162	107	121	157	91	278	310	844
158.761	0	494	84	88	136	146	128	484	167	107	121	158	92	277	311	844
158.884	0	499	84	89	135	148	130	484	168	109	122	159	92	276	315	854
159.007	0	492	84	92	137	148	130	484	163	111	121	160	95	276	317	830
159.13	0	508	88	92	138	148	130	486	161	110	122	162	96	277	321	846
159.252	0	494	87	96	137	150	130	489	167	110	123	163	97	277	324	847
159.375	0	496	83	90	135	149	131	485	169	108	121	158	92	276	312	854
159.498	0	491	83	88	134	147	128	484	163	109	121	156	91	275	310	827
159.621	0	504	82	88	134	146	127	482	159	107	120	156	91	274	310	839
159.744	0	490	84	89	136	145	127	483	164	106	120	158	92	274	314	843
159.867	0	493	84	92	135	147	128	485	167	109	122	159	94	274	316	852
159.99	0	493	85	92	136	148	130	487	162	111	120	160	96	273	319	827
160.113	0	505	85	97	136	150	130	488	160	110	121	162	97	274	320	838
160.236	0	484	83	90	135	148	127	485	164	107	121	157	92	273	309	841
160.358	0	494	82	88	136	145	127	482	166	106	119	155	91	271	308	847
160.481	0	496	83	88	135	146	127	481	161	109	120	156	91	270	308	830
160.604	0	497	83	90	133	146	126	482	159	107	119	157	93	271	311	837
160.727	0	483	83	90	136	146	127	483	163	107	120	158	94	270	314	840
160.85	0	494	84	93	135	147	129	485	166	109	120	160	96	272	317	847
160.973	0	497	83	95	135	151	131	488	162	112	121	161	96	272	319	831
161.096	0	498	83	91	135	148	130	484	158	108	120	157	92	271	308	835
161.219	0	481	82	88	135	146	126	481	164	105	118	155	90	270	304	836
161.341	0	489	81	88	134	145	127	479	165	107	119	154	90	268	305	841
161.464	0	491	82	89	135	146	128	480	161	108	117	155	91	268	308	828
161.587	0	494	82	90	136	146	128	482	158	108	118	157	93	268	311	835
161.71	0	481	83	92	136	147	127	484	163	107	119	158	95	269	313	836
161.833	0	493	83	95	135	149	130	487	168	111	120	160	96	269	317	842
161.956	0	491	84	92	135	150	131	486	163	111	120	158	94	270	309	828
162.079	0	496	82	88	134	146	127	482	159	108	118	156	91	270	304	834
162.202	0	477	82	88	133	145	127	482	163	106	120	155	91	268	304	831
162.324	0	489	82	89	134	146	129	482	167	108	119	157	91	268	307	837
162.447	0	492	82	92	135	148	129	484	161	111	119	158	94	268	309	828
162.57	0	492	81	95	136	148	129	484	160	110	119	159	96	269	312	833
162.693	0	478	83	95	136	150	129	488	165	109	121	160	96	269	315	824
162.816	0	487	83	91	134	149	129	484	167	109	120	157	93	268	306	838
162.939	0	488	82	88	133	147	129	481	162	109	118	156	91	267	303	829
163.062	0	489	82	87	134	145	128	478	158	108	118	155	91	266	303	832
163.185	0	476	82	89	134	144	127	480	162	108	119	156	92	266	305	823
163.308	0	480	80	93	135	146	129	481	166	108	119	157	95	265	310	838
163.43	0	489	82	93	133	146	131	484	162	112	119	159	96	266	311	828
163.553	0	489	83	96	135	149	131	484	160	112	119	159	98	266	315	833
163.676	0	474	84	92	134	149	129	481	163	108	120	157	93	267	307	824
163.799	0	476	82	88	132	145	127	477	165	108	117	154	91	263	302	833
163.922	0	482	82	88	133	144	129	474	161	109	116	154	92	263	303	827
164.045	0	484	81	88	132	145	129	473	156	109	117	154	92	263	304	830
164.168	0	471	80	93	133	145	127	475	162	108	118	156	93	262	307	820
164.291	0	476	81	95	133	144	129	477	165	110	118	157	95	262	310	832
164.413	0	485	82	95	133	145	130	479	162	112	119	159	96	263	314	827
164.536	0	489	83	93	132	148	131	476	159	110	118	156	94	262	307	832
164.659	0	468	81	89	131	144	126	473	162	107	117	154	91	262	304	823
164.782	0	473	82	88	130	143	127	472	165	108	116	155	91	261	304	834
164.905	0	479	81	90	130	143	129	472	161	110	116	155	93	261	305	827
165.028	0	487	81	91	133	144	129	473	157	109	117	157	94	262	308	832
165.151	0	471	81	94	133	145	128	476	162	109	119	158	95	262	310	823
165.274	0	476	83	96	134	146	130	480	166	111	119	159	96	263	313	834
165.396	0	489	82	90	132	146	131	475	162	110	117	156	92	262	304	827
165.519	0	484	81	87	131	144	128	472	157	108	116	155	91	260	302	830
165.642	0	467	83	88	131	142	127	470	162	107	116	155	91	261	303	824
165.765	0	473	81	90	131	144	129	473	166	108	117	156	92	262	305	830
165.888	0	490	81	92	131	143	130	474	161	110	118	158	93	262	307	828
166.011	0	486	82	94	133	145	130	476	159	110	118	159	95	264	310	832
166.134	0	472	83	96	134	147	130	479	163	109	120	159	95	265	312	825
166.257	0	474	83	90	134	146	130	474	168	107	119	157	92	264	303	829
166.38	0	487	80	88	130	143	129	472	161	109	117	155	90	263	300	828
166.502	0	482	82	89	132	143	129	471	157	107	117	156	90	263	301	831
166.625	0	473	80	90	132	143	127	472	162	106	117	157	91	263	304	824
166.748	0	478	81	92	134	144	130	473	167	108	119	159	93	265	307	829
166.871	0	490	83	93	134	146	131	476	163	111	120	160	95	266	310	831
166.994	0	486	83	94	132	149	133	478	160	111	118	161	95	266	311	835
167.117	0	474	83	88	133	146	128	474	162	107	119	156	90	266	302	827
167.24	0	474	82	88	132	144	130	474	168	106	118	156	91	265	302	833
167.363	0	495	82	89	132	144	130	475	163	110	118	156	90	265	303	835
167.485	0	486	82	89	132	144	130	474	158	108	117	158	92	266	305	833
167.608	0	478	81	94	132	145	129	477	164	107	118	159	93	267	309	826
167.731	0	479	82	96	135	146	131	481	168	110	119	160	95	267	312	836
167.854	0	495	82	94	133	148	134	478	163	109	119	158	92	267	306	834
167.977	0	487	82	87	132	145	131	471	157	108	116	156	90	266	299	831
168.1	0	475	82	88	130	145	128	471	162	106	115	155	89	264	299	826
168.223	0	474	80	90	132	143	130	468	166	106	115	155	90	263	301	833
168.346	0	494	82	90	130	144	131	470	162	109	115	155	92	262	303	830
168.468	0	484	81	94	132	145	132	469	157	109	115	157	93	263	306	831
168.591	0	476	82	95	132	144	130	472	162	109	117	157	95	263	311	827
168.714	0	477	81	94	130	148	132	469	166	108	116	154	91	260	302	832
168.837	0	487	81	88	129	144	129	463	160	108	113	153	90	259	296	832
168.96	0	480	81	88	130	142	129	462	155	107	112	151	90	257	296	826
169.083	0	462	80	90	129	141	127	462	159	105	113	152	90	256	297	820
169.206	0	473	79	93	130	143	130	463	165	106	114	153	92	256	299	828
169.329	0	485	80	94	129	143	130	464	160	108	113	154	93	256	302	828
169.452	0	480	81	96	130	144	132	466	156	110	113	155	94	256	306	828
169.574	0	460	82	90	128	145	129	462	159	106	113	151	90	254	295	819
169.697	0	469	80	88	127	142	129	460	164	104	111	150	89	254	292	817
169.82	0	482	79	90	129	141	129	460	158	107	111	150	90	253	292	826
169.943	0	475	80	90	129	141	129	459	154	107	111	151	89	251	294	821
170.066	0	460	79	94	129	142	128	462	157	106	112	152	92	253	297	816
170.189	0	471	80	94	130	143	130	464	163	107	113	152	93	254	299	816
170.312	0	481	81	95	130	146	132	466	160	110	113	154	92	254	298	826
170.435	0	471	79	89	129	144	129	462	154	107	112	150	89	253	288	819
170.557	0	460	79	88	127	142	126	461	158	104	111	149	88	252	287	811
170.68	0	467	79	87	129	142	128	461	164	105	111	149	88	252	287	815
170.803	0	477	78	91	127	141	129	461	158	106	112	151	90	251	290	826
170.926	0	473	78	93	129	143	130	463	154	108	111	152	91	252	292	820
171.049	0	461	80	94	130	144	128	466	159	107	114	154	92	254	295	812
171.172	0	471	81	95	131	147	132	467	165	108	115	154	92	256	294	816
171.295	0	477	79	88	128	144	129	464	159	106	113	150	88	254	284	824
171.418	0	472	78	88	129	141	128	463	155	106	113	150	87	254	284	816
171.54	0	457	79	88	129	141	126	464	159	105	113	151	88	254	284	809
171.663	0	467	78	92	130	143	129	465	165	105	114	152	88	254	287	814
171.786	0	481	78	94	131	144	129	469	160	107	114	154	91	255	289	822
171.909	0	475	79	94	131	144	131	470	156	109	116	157	92	257	292	819
172.032	0	459	80	92	131	147	128	474	160	106	116	155	90	258	289	814
172.155	0	466	79	88	130	143	128	469	165	104	116	152	87	257	282	816
172.278	0	481	79	88	130	144	128	469	160	107	115	153	87	258	284	825
172.401	0	475	77	89	131	143	128	470	156	107	116	154	88	258	285	817
172.524	0	460	76	93	132	144	128	473	160	106	116	155	89	259	287	815
172.646	0	478	78	93	132	146	131	477	166	106	117	156	90	260	290	815
172.769	0	486	80	95	133	146	131	479	162	109	119	157	93	261	293	830
172.892	0	474	80	94	132	149	132	479	158	109	119	157	89	262	289	817
173.015	0	460	78	87	130	145	126	475	161	104	118	153	86	260	281	814
173.138	0	478	76	89	131	143	128	474	167	104	117	152	86	260	282	814
173.261	0	483	75	90	130	143	128	476	163	107	116	152	87	261	283	830
173.384	0	475	74	92	131	144	129	476	158	107	117	155	88	261	286	818
173.507	0	464	76	93	131	145	127	478	161	106	118	156	90	261	291	815
173.629	0	480	78	95	134	147	132	482	168	107	119	157	92	262	293	812
173.752	0	483	78	96	132	149	132	482	164	109	118	157	91	263	291	832
173.875	0	478	76	88	131	145	129	476	158	108	117	152	87	262	283	817
173.998	0	462	74	91	131	144	127	474	161	105	116	152	87	262	283	813
174.121	0	478	74	89	131	144	129	474	166	105	116	152	87	261	284	812
174.244	0	482	74	92	130	145	129	475	163	108	117	155	89	261	288	830
174.367	0	481	76	93	131	145	131	477	158	110	117	155	90	262	291	817
174.49	0	465	77	94	131	146	130	478	161	108	117	156	91	262	294	816
174.612	0	487	76	96	132	149	132	480	168	108	118	156	90	263	293	811
174.735	0	482	76	88	131	145	129	476	163	109	115	152	87	261	286	829
174.858	0	482	75	89	130	144	130	475	158	109	116	152	88	261	286	819
174.981	0	462	74	90	130	143	127	472	160	106	115	152	88	260	288	815
175.104	0	484	74	93	130	144	131	474	167	106	116	153	90	260	291	807
175.227	0	480	75	94	131	144	130	476	164	110	117	155	91	259	295	828
175.35	0	483	78	95	130	145	132	479	158	110	117	157	93	259	299	819
175.473	0	467	77	97	132	148	132	478	160	110	117	155	92	260	297	817
175.596	0	480	77	89	130	144	129	472	166	106	115	151	88	258	288	807
175.718	0	473	75	88	128	144	130	470	162	108	114	150	88	257	288	820
175.841	0	476	73	90	129	143	129	468	156	108	114	151	88	256	291	812
175.964	0	460	74	92	129	141	127	470	158	107	114	152	90	256	294	816
176.087	0	476	75	93	130	144	129	471	164	107	115	152	92	256	298	809
176.21	0	474	77	95	128	146	130	475	163	111	116	155	95	256	301	816
176.333	0	477	77	97	130	148	133	475	158	112	116	157	92	258	302	809
176.456	0	461	77	88	128	143	129	472	160	105	115	151	89	256	292	805
176.579	0	475	74	90	128	144	129	470	163	105	114	150	89	254	293	802
176.701	0	469	75	91	129	143	128	468	162	108	115	151	89	254	294	805
176.824	0	472	76	92	129	144	131	470	157	109	115	153	90	255	297	794
176.947	0	474	76	94	129	145	128	472	157	108	115	155	92	256	300	801
177.07	0	481	80	96	130	145	131	477	165	109	116	155	95	257	304	797
177.193	0	471	80	98	131	148	132	479	164	111	117	157	94	259	304	817
177.316	0	475	79	89	129	146	129	475	159	109	114	152	89	257	295	758
177.439	0	466	79	89	128	143	127	471	158	106	114	151	89	257	297	794
177.562	0	467	77	90	130	143	128	473	163	106	115	152	89	258	298	792
177.684	0	470	77	94	130	144	129	474	164	109	115	155	90	259	302	806
177.807	11	473	78	95	129	145	130	481	161	112	117	157	92	261	306	798
177.93	0	471	79	96	132	146	130	485	162	111	118	159	94	261	310	790
178.053	0	470	80	94	131	151	132	485	168	110	119	156	93	263	304	794
178.176	0	471	79	89	130	144	129	481	167	108	117	153	88	262	299	801
178.299	0	473	78	88	129	144	130	480	162	108	117	155	89	262	300	794
178.422	0	485	76	92	130	144	127	481	160	106	117	155	90	262	303	803
178.545	0	473	78	94	131	145	128	484	166	107	118	157	92	263	307	805
178.668	0	474	78	95	131	148	131	486	167	111	120	159	94	263	312	813
178.79	0	472	80	97	131	149	135	486	163	112	120	159	94	265	314	799
178.913	0	488	81	89	131	147	129	482	161	107	118	156	89	264	306	814
179.036	0	472	80	90	132	146	128	482	166	106	118	157	89	264	307	814
179.159	0	480	81	89	130	147	130	483	167	109	119	157	91	264	308	822
179.282	0	475	79	94	133	148	132	485	162	111	118	159	92	264	311	802
179.405	0	490	80	95	132	147	133	487	160	110	119	160	95	266	315	814
179.528	0	478	80	97	132	151	132	488	165	109	120	160	93	266	314	818
179.651	0	478	82	89	131	148	131	484	168	109	119	157	89	265	307	826
179.773	0	478	81	92	131	149	133	483	162	110	118	157	90	264	310	807
179.896	0	490	83	91	133	147	131	481	159	110	118	158	90	265	309	815
180.019	0	477	82	96	134	147	130	485	166	108	118	159	94	265	314	822
180.142	0	489	84	96	133	149	134	487	168	111	119	160	94	266	317	829
180.265	0	489	84	94	133	151	135	483	162	111	118	157	91	265	310	815
180.388	0	492	83	91	132	146	131	478	158	108	116	154	89	262	306	822
180.511	0	475	83	89	130	145	129	478	163	108	115	154	90	261	306	820
180.634	0	475	82	90	130	145	131	477	166	110	116	154	91	260	307	825
180.756	0	486	82	92	131	146	133	480	161	111	116	156	93	260	312	815
180.879	0	489	82	96	131	149	134	481	159	110	116	156	95	260	315	821
181.002	0	470	82	92	130	148	131	477	162	109	115	154	91	257	304	810
181.125	0	470	80	88	128	144	130	472	164	108	113	151	89	254	299	820
181.248	0	477	80	88	129	143	130	469	158	108	111	150	88	253	300	813
181.371	0	478	80	90	128	142	129	467	154	108	111	150	90	252	302	817
181.494	0	467	80	93	129	143	129	468	159	107	113	151	91	251	306	807
181.617	0	468	81	95	128	144	131	471	162	109	113	152	93	251	310	817
181.74	0	472	79	93	127	146	132	466	158	108	110	150	89	250	299	813
181.862	0	478	79	87	125	140	129	461	152	106	108	147	87	247	294	814
181.985	0	459	79	87	126	140	125	459	156	105	108	146	87	245	294	803
182.108	0	460	80	88	126	140	127	458	161	106	108	147	88	244	297	813
182.231	0	471	78	92	127	140	128	458	155	108	108	149	91	245	299	807
182.354	0	477	80	93	126	141	129	461	152	108	110	149	93	244	302	809
182.477	0	458	80	93	127	143	128	461	157	106	111	150	90	245	300	804
182.6	0	459	79	87	126	141	126	458	160	104	108	146	87	244	291	807
182.723	0	470	79	87	125	139	126	456	154	106	106	146	86	243	291	806
182.845	0	469	78	87	125	139	126	456	150	106	107	147	87	243	291	809
182.968	0	455	78	90	125	139	125	458	155	104	108	148	88	243	294	804
183.091	0	463	79	91	125	139	127	461	160	107	109	149	90	245	296	812
183.214	0	472	80	93	125	143	130	461	156	108	109	150	89	245	298	812
183.337	0	464	79	87	125	141	125	456	151	105	107	146	86	245	290	819
183.46	0	455	78	86	125	138	122	455	156	102	107	146	86	245	289	810
183.583	0	456	78	86	125	138	124	455	160	103	107	147	86	245	290	819
183.706	0	476	78	88	125	138	125	457	156	106	108	149	86	245	292	820
183.828	0	464	80	88	127	140	127	460	151	105	109	150	89	246	295	821
183.951	0	460	81	90	128	143	126	461	156	104	110	151	89	248	298	816
184.074	0	406	84	85	126	139	127	461	162	102	110	147	86	247	287	807
184.197	0	360	91	82	126	137	125	466	158	105	109	147	84	247	285	792
184.32	0	456	88	93	124	140	126	465	154	105	109	148	85	249	288	796
184.443	0	462	81	86	126	140	125	460	156	103	110	150	86	250	291	809
184.566	0	470	82	86	128	140	127	462	162	105	111	151	88	251	294	812
184.689	0	480	82	88	129	142	128	462	159	107	112	154	89	252	297	817
184.812	0	477	81	86	129	142	128	459	153	105	111	150	86	252	290	818
184.934	0	461	80	85	129	139	125	458	158	103	111	149	85	252	289	814
185.057	0	469	79	86	128	138	129	458	164	104	111	149	87	253	289	820
185.18	0	481	80	87	127	139	128	460	158	107	111	151	89	253	292	819
185.303	0	475	81	88	128	141	129	465	155	109	112	153	89	254	295	820
185.426	0	466	83	90	128	144	130	468	160	107	114	153	89	255	299	813
185.549	0	462	80	87	127	141	130	466	166	105	112	151	86	256	297	828
185.672	0	473	79	86	126	140	129	464	160	108	111	151	86	254	298	823
185.795	0	471	79	87	128	140	129	463	154	106	110	150	87	252	296	807
185.917	0	457	80	87	128	142	129	462	159	106	112	151	89	252	298	795
186.04	0	467	83	90	129	142	130	463	164	106	113	153	90	252	298	801
186.163	0	479	80	92	129	145	132	462	159	109	111	153	90	252	296	810
186.286	0	473	80	87	128	141	129	456	154	107	108	150	88	252	290	807
186.409	0	455	81	88	126	142	127	449	159	108	107	150	89	251	294	809
186.532	0	466	80	89	126	140	127	446	165	110	105	153	91	254	295	813
186.655	0	481	80	91	128	138	130	456	164	113	108	156	93	254	299	811
186.778	0	476	83	91	130	144	132	469	160	112	112	155	92	254	301	805
186.9	0	459	79	89	126	145	129	464	162	107	112	150	89	250	295	802
187.023	0	454	78	86	126	139	128	461	165	105	110	149	88	246	291	802
187.146	0	475	78	86	125	139	128	458	159	108	109	149	88	246	289	802
187.269	0	469	79	88	126	141	129	461	154	107	109	150	88	246	291	800
187.392	0	455	80	88	127	140	127	462	158	106	111	152	91	248	293	796
187.515	0	462	79	91	128	144	130	467	165	106	112	153	92	248	297	805
187.638	0	471	78	89	126	145	130	460	158	108	110	149	88	247	292	806
187.761	0	467	76	85	126	139	126	456	152	105	108	149	87	247	285	800
187.884	0	447	76	87	125	138	124	456	157	103	108	150	87	249	285	796
188.006	0	456	75	87	125	141	125	459	162	104	108	149	88	248	288	803
188.129	0	474	76	90	126	141	126	462	157	106	109	152	89	249	291	803
188.252	0	470	78	92	128	142	127	464	153	107	111	154	90	250	295	804
188.375	0	451	78	91	127	145	126	464	157	104	110	151	89	250	290	797
188.498	0	453	77	85	126	141	125	459	162	101	109	148	87	249	282	804
188.621	0	471	75	86	127	140	124	458	155	103	108	149	85	249	283	803
188.744	0	467	77	86	127	139	124	456	150	103	109	150	86	248	285	804
188.867	0	454	79	88	127	141	123	459	156	102	110	151	89	251	288	798
188.989	0	453	77	92	127	142	125	465	161	105	112	153	89	251	290	803
189.112	0	465	79	94	128	145	127	468	157	106	112	154	91	251	294	803
189.235	0	462	78	88	127	144	126	465	151	103	111	151	87	251	283	810
189.358	0	450	75	84	126	140	122	462	155	100	110	148	84	251	280	805
189.481	0	449	75	85	128	141	123	463	160	100	112	149	85	250	281	809
189.604	0	460	75	88	127	140	124	462	154	104	111	151	86	249	283	809
189.727	0	459	74	90	128	142	124	463	151	103	112	152	89	250	286	812
189.85	0	448	77	92	127	143	123	466	155	102	112	153	90	251	289	806
189.972	0	450	77	94	129	147	127	469	160	105	113	154	91	253	291	810
190.095	0	457	76	86	128	144	125	463	154	104	111	149	85	251	280	811
190.218	0	451	75	85	127	140	122	462	149	102	110	148	85	248	278	808
190.341	0	441	73	88	126	140	121	459	153	101	110	147	85	247	279	800
190.464	0	438	72	90	125	140	123	461	159	102	110	149	86	246	281	807
190.587	0	452	74	91	126	142	124	461	153	105	111	150	89	246	285	806
190.71	0	450	76	92	127	143	125	462	150	105	110	150	90	246	288	805
190.833	0	440	76	95	126	145	126	464	154	103	111	150	91	246	287	799
190.956	0	437	75	86	125	140	124	457	158	103	109	147	86	244	277	800
191.078	0	436	73	88	125	141	123	454	152	103	108	147	86	242	277	800
191.201	0	442	73	88	124	138	123	452	148	103	107	146	87	240	276	793
191.324	0	431	74	90	125	139	121	454	153	102	108	147	88	240	279	790
191.447	0	434	76	92	127	140	124	455	158	103	108	148	91	240	282	794
191.57	0	448	77	93	127	142	126	459	155	107	109	149	92	241	286	793
191.693	0	441	76	91	124	143	125	457	150	105	108	147	89	239	278	795
191.816	0	427	74	86	125	138	121	455	154	103	107	144	87	237	273	787
191.939	0	429	72	88	124	138	123	455	158	103	107	145	87	236	274	790
192.061	0	440	72	90	125	139	123	453	152	104	107	145	89	236	275	788
192.184	0	437	74	91	125	139	124	458	148	105	108	148	90	235	280	792
192.307	0	425	76	94	126	140	123	461	154	104	108	148	92	237	284	786
192.43	0	430	77	96	126	143	128	464	160	107	110	149	93	238	286	789
192.553	0	440	76	87	126	142	126	458	154	105	109	146	88	236	273	788
192.676	0	436	75	87	124	138	123	456	149	103	107	144	86	235	273	786
192.799	0	423	73	89	124	138	122	456	154	103	108	145	87	234	273	782
192.922	0	428	73	91	123	139	124	459	158	105	109	146	89	234	276	785
193.044	0	441	74	92	124	140	126	461	154	107	109	148	91	235	280	787
193.167	0	442	76	93	127	140	126	464	151	106	110	150	94	237	285	789
193.29	0	430	77	96	127	144	127	466	156	106	111	150	94	238	287	785
193.413	0	428	76	88	126	141	125	464	159	104	111	146	88	236	275	787
193.536	0	442	77	88	126	139	125	463	155	106	110	147	88	236	274	787
193.659	0	440	73	91	126	139	124	463	149	105	109	147	87	237	276	787
193.782	0	429	75	91	126	140	123	465	156	104	111	149	89	238	279	782
193.905	0	433	76	94	128	142	127	467	161	107	112	150	92	239	282	786
194.028	0	444	79	95	128	142	129	471	157	110	113	152	94	240	287	785
194.15	0	448	79	98	129	148	130	475	155	109	113	153	95	241	288	791
194.273	0	435	79	89	129	142	125	472	157	105	113	149	89	240	278	787
194.396	0	434	78	89	127	142	125	472	162	106	114	150	89	241	279	791
194.519	0	444	76	90	128	143	127	474	158	107	113	150	90	241	280	792
194.642	0	447	77	93	128	143	128	476	154	108	114	153	91	243	284	796
194.765	0	440	78	95	129	144	127	481	158	107	115	154	93	245	289	792
194.888	0	442	80	97	130	145	129	483	164	110	117	156	95	246	293	796
195.011	0	452	80	99	131	149	132	486	161	112	117	157	95	247	293	798
195.133	0	450	78	90	129	145	128	481	155	108	116	153	89	247	280	801
195.256	0	441	78	89	129	144	126	482	159	105	117	152	89	247	283	797
195.379	0	441	78	89	128	143	128	484	164	106	118	153	89	248	285	803
195.502	0	458	78	93	128	147	129	484	159	109	117	154	92	248	288	804
195.625	0	453	79	96	132	147	131	489	157	110	117	156	93	250	293	805
195.748	0	448	79	96	131	148	130	492	161	108	119	157	95	251	296	800
195.871	0	449	81	98	131	152	133	493	168	109	120	159	95	253	297	806
195.994	0	460	79	90	131	147	130	486	161	108	117	154	89	252	284	807
196.116	0	455	79	91	130	147	129	487	156	108	117	154	89	251	286	808
196.239	0	448	78	90	130	146	128	487	160	107	117	154	90	252	287	801
196.362	0	450	77	94	130	147	130	490	166	109	118	155	91	252	292	809
196.485	0	465	79	96	130	147	131	490	162	111	118	157	93	253	296	810
196.608	0	460	82	97	131	150	132	491	157	111	119	159	96	254	300	810
196.731	0	448	80	98	132	153	133	493	162	109	119	159	94	255	298	803
196.854	0	452	79	90	131	147	131	489	168	107	119	155	89	254	288	812
196.977	0	465	79	90	131	147	130	487	161	109	118	154	89	254	289	810
197.1	0	461	79	91	130	146	131	487	156	110	117	153	90	254	289	808
197.222	0	454	78	95	131	146	130	488	161	108	118	156	92	254	293	804
197.345	0	456	78	96	130	146	132	490	167	109	119	157	92	255	297	811
197.468	0	471	80	97	132	149	133	491	162	112	119	158	95	255	301	812
197.591	0	464	80	96	130	151	135	491	157	110	118	157	92	255	297	810
197.714	0	454	78	89	130	147	129	486	161	107	117	154	90	253	288	804
197.837	0	454	77	90	127	146	131	486	167	107	117	153	90	253	290	814
197.96	0	468	77	91	129	146	131	485	161	110	116	154	90	253	289	811
198.083	0	464	77	94	129	147	131	485	156	110	117	155	92	253	294	808
198.205	0	456	77	96	130	148	130	486	161	109	117	156	92	255	297	804
198.328	0	458	79	97	131	149	132	491	166	111	119	158	94	255	302	811
198.451	0	473	78	94	129	149	133	487	161	111	117	155	91	255	292	811
198.574	0	464	78	88	129	145	128	483	156	108	115	153	88	253	287	807
198.697	0	455	76	89	128	145	127	481	160	107	116	152	88	252	288	803
198.82	0	455	75	92	130	144	129	482	164	106	116	153	89	253	289	809
198.943	0	470	76	94	130	144	130	484	160	109	117	154	90	253	292	810
199.066	0	465	77	95	129	146	131	485	156	109	117	155	92	254	296	808
199.188	0	459	77	95	130	148	129	487	161	108	118	157	94	254	298	804
199.311	0	457	77	93	129	150	131	484	167	107	117	155	89	254	292	810
199.434	0	473	76	88	129	144	128	480	159	108	116	153	87	254	287	811
199.557	0	465	75	89	128	144	128	480	154	106	115	153	87	254	287	808
199.68	0	456	74	91	129	145	126	480	158	105	117	152	88	252	288	805
199.803	0	457	74	92	129	145	128	482	164	107	117	154	90	253	292	814
199.926	0	472	76	93	129	147	129	483	159	108	117	156	91	255	295	813
200.049	0	468	77	95	130	147	130	486	156	110	116	157	92	255	297	813
200.172	0	458	76	93	131	149	128	485	160	107	118	155	89	256	292	806
200.294	0	457	76	89	127	145	128	484	164	104	116	152	87	254	286	815
200.417	0	472	74	89	129	145	127	481	158	107	116	153	86	255	287	813
200.54	0	466	73	91	129	145	127	482	154	107	115	153	87	255	289	811
200.663	0	460	74	92	131	146	126	484	158	105	116	155	90	257	291	807
200.786	0	461	75	93	130	147	129	487	164	107	118	156	90	257	295	818
200.909	0	476	76	95	131	148	130	489	159	110	117	157	92	258	298	817
201.032	0	468	76	93	130	149	129	485	154	107	116	155	87	258	289	815
201.155	0	461	74	87	129	145	124	481	159	103	116	152	85	257	284	807
201.277	0	461	75	87	128	145	126	480	164	104	115	151	85	257	284	817
201.4	0	474	74	88	129	144	126	479	158	106	116	152	86	257	286	815
201.523	0	470	73	91	129	145	127	483	154	106	115	153	86	257	288	818
201.646	0	464	74	92	131	145	125	484	159	104	117	153	88	258	289	814
201.769	0	464	75	94	131	146	127	486	163	107	118	155	90	258	293	820
201.892	0	477	74	92	129	149	130	484	158	107	116	153	86	258	287	815
202.015	0	472	73	86	129	144	126	478	153	105	114	150	83	255	280	815
202.138	0	461	71	87	129	143	123	476	157	102	113	148	84	255	281	810
202.26	0	462	71	87	129	142	125	476	163	102	113	150	84	254	281	818
202.383	0	476	71	90	128	143	125	475	158	106	114	150	85	255	283	815
202.506	0	472	71	90	129	143	127	476	154	105	114	150	85	254	286	814
202.629	0	464	72	91	129	145	125	478	157	105	115	151	88	256	288	812
202.752	0	465	72	92	129	148	129	479	164	105	116	151	87	255	289	823
202.875	0	475	72	86	127	144	125	473	158	105	113	147	84	254	279	814
202.998	0	471	71	84	127	141	126	472	152	104	111	147	83	251	278	816
203.121	0	452	70	86	128	140	122	469	156	102	112	145	83	252	278	810
203.244	0	462	69	89	126	141	125	471	162	103	112	146	85	250	281	818
203.366	0	477	70	90	127	141	125	469	156	104	111	147	85	251	282	813
203.489	0	472	72	90	128	141	126	472	152	106	112	148	86	250	284	815
203.612	0	454	72	92	128	143	125	474	157	105	113	148	87	251	285	810
203.735	0	462	70	86	125	142	125	469	162	101	111	145	83	249	277	807
203.858	0	471	71	83	125	139	124	464	155	103	109	144	83	247	275	815
203.981	0	464	69	85	124	138	123	461	150	103	109	143	83	245	276	811
204.104	0	447	68	88	125	139	121	462	153	102	108	143	85	244	277	800
204.227	0	459	69	89	125	138	122	462	159	102	109	144	85	244	280	805
204.349	0	470	70	89	125	140	123	464	154	105	109	145	87	244	283	815
204.472	0	467	72	89	125	140	125	466	149	105	109	146	89	244	285	810
204.595	0	445	70	90	125	142	122	464	153	102	110	144	85	242	279	800
204.718	0	454	70	83	122	138	120	457	157	99	108	141	83	240	273	799
204.841	0	464	68	84	122	138	120	455	152	102	105	141	84	238	273	809
204.964	0	456	67	87	123	136	119	453	144	101	105	141	83	237	275	801
205.087	0	438	68	87	124	136	117	455	150	100	106	141	85	237	276	797
205.21	0	451	70	89	123	138	120	455	155	101	107	142	87	236	280	798
205.332	0	460	72	90	123	139	121	458	150	104	107	143	88	237	283	810
205.455	0	459	74	92	125	141	123	459	147	104	108	144	90	239	285	802
205.578	0	439	71	87	124	138	118	455	150	99	106	141	84	238	274	793
205.701	0	446	72	83	123	137	119	452	154	98	106	140	84	235	273	796
205.824	0	458	71	84	123	136	117	450	150	102	105	140	84	234	274	804
205.947	0	453	70	87	122	136	118	451	145	102	105	141	85	234	276	797
206.07	0	436	71	89	123	137	117	453	148	101	107	141	86	236	279	792
206.193	0	447	72	89	122	138	119	457	154	102	108	143	87	236	283	798
206.316	0	458	74	91	125	139	120	460	151	104	108	145	90	237	287	806
206.438	0	453	73	90	123	141	122	459	146	103	108	144	86	236	281	800
206.561	0	435	72	84	123	138	115	455	149	99	107	141	84	234	276	792
206.684	0	441	73	85	122	137	119	454	154	99	107	141	84	234	276	794
206.807	0	454	72	87	123	139	117	455	149	101	107	141	85	234	278	805
206.93	0	451	72	89	123	138	119	455	144	102	107	143	86	234	282	795
207.053	0	436	74	90	125	138	117	459	149	101	108	144	88	236	286	792
207.176	0	447	74	92	126	140	120	462	154	102	108	146	90	237	289	797
207.299	0	458	75	94	125	143	122	464	152	105	109	148	91	238	292	806
207.421	0	450	73	86	124	140	120	460	146	102	108	143	86	237	280	798
207.544	0	434	73	84	124	137	116	457	150	99	107	141	85	236	280	791
207.667	0	441	71	86	123	137	118	456	155	99	108	141	86	236	280	794
207.79	0	455	72	89	123	138	118	456	150	102	107	143	87	235	283	803
207.913	0	452	72	89	125	139	119	457	145	102	108	145	88	237	287	797
208.036	0	438	74	90	126	139	119	459	150	101	110	146	90	238	290	791
208.159	0	447	76	94	125	141	120	465	155	105	111	146	91	238	295	796
208.282	0	459	76	92	126	144	123	463	152	106	110	148	89	239	290	805
208.404	0	452	74	86	125	138	120	458	147	103	108	144	85	238	283	792
208.527	0	436	73	87	123	137	118	457	150	100	109	143	85	237	284	790
208.65	0	445	73	87	123	136	119	458	155	102	109	143	86	237	285	796
208.773	0	455	72	90	124	138	119	459	151	104	110	145	88	238	290	805
208.896	0	452	74	91	123	140	121	461	147	104	109	146	89	239	292	802
209.019	0	439	76	92	126	139	121	464	152	103	111	147	91	239	296	794
209.142	0	447	75	94	125	144	124	466	157	105	111	149	90	240	296	796
209.265	0	457	75	86	125	140	121	460	152	103	110	144	86	239	286	807
209.388	0	453	74	86	124	139	121	460	147	103	108	144	85	238	286	803
209.51	0	437	74	88	123	139	119	460	150	101	109	144	85	239	288	795
209.633	0	450	73	90	126	138	121	462	156	104	110	145	87	240	290	798
209.756	0	462	73	92	126	141	122	465	151	105	111	148	89	242	294	809
209.879	0	457	76	92	126	141	123	466	149	106	111	148	90	242	298	807
210.002	0	443	76	95	127	144	123	470	153	104	112	150	91	243	299	800
210.125	0	453	76	86	125	140	123	467	159	102	111	146	85	243	288	801
210.248	0	463	74	86	125	138	122	465	153	103	110	145	85	242	287	811
210.371	0	457	73	87	125	139	122	464	148	103	109	145	85	242	288	808
210.493	0	443	72	89	127	139	121	465	152	102	111	146	85	244	290	801
210.616	0	455	73	89	127	140	123	468	158	103	112	149	87	246	294	804
210.739	0	469	75	92	126	140	124	470	154	106	113	150	89	246	297	813
210.862	0	468	75	92	128	143	124	473	150	107	113	152	91	248	301	812
210.985	0	448	74	90	128	145	124	471	154	103	114	148	87	248	292	804
211.108	0	458	73	85	128	141	123	469	160	102	113	147	85	247	289	814
211.231	0	470	73	86	127	141	123	469	155	103	112	147	85	248	291	812
211.354	0	468	72	89	126	141	123	470	150	104	112	149	85	248	291	815
211.476	0	458	74	90	128	142	122	472	154	103	115	149	87	250	296	810
211.599	0	463	74	91	129	142	125	474	160	104	115	151	88	251	299	819
211.722	0	479	74	93	131	144	125	476	157	106	115	152	89	252	303	815
211.845	0	472	76	92	130	146	127	477	153	107	115	152	88	253	300	815
211.968	0	463	75	86	129	142	122	474	156	104	114	150	85	253	294	810
212.091	0	467	76	86	129	142	124	474	161	103	114	149	86	253	295	820
212.214	0	483	74	88	129	141	124	473	155	105	114	150	87	254	296	817
212.337	0	474	74	90	129	142	126	476	152	106	114	151	88	254	301	820
212.46	0	467	75	93	130	143	125	477	157	105	116	151	89	255	305	814
212.582	0	470	77	93	131	145	127	480	161	107	116	154	91	254	306	821
212.705	0	488	77	95	130	148	128	480	157	109	116	153	90	256	306	822
212.828	0	475	76	88	130	143	126	475	152	104	114	149	86	255	296	817
212.951	0	467	76	87	129	142	123	472	156	102	113	148	86	253	296	813
213.074	0	471	73	89	129	142	124	472	161	103	113	149	86	252	297	820
213.197	0	486	74	89	130	142	126	472	155	106	113	150	88	252	299	820
213.32	0	478	74	92	129	143	125	472	151	106	113	150	89	253	302	817
213.443	0	471	76	92	129	144	125	474	157	105	115	151	91	252	305	812
213.565	1	473	77	94	129	146	128	478	162	107	115	153	92	253	309	818
213.688	0	477	76	90	129	144	127	473	156	107	112	149	88	252	298	819
213.811	0	475	76	86	128	142	125	470	150	104	110	147	86	250	296	816
213.934	0	465	74	86	127	140	122	468	155	103	111	146	87	250	297	810
214.057	0	467	73	90	128	140	124	469	160	104	111	147	88	249	299	816
214.18	0	481	74	92	128	142	125	467	154	106	112	148	90	251	301	816
214.303	0	478	76	93	128	142	126	471	150	107	112	150	91	251	305	817
214.426	0	465	77	93	130	144	126	473	157	105	113	151	93	252	308	813
214.548	0	469	77	92	129	145	127	472	161	105	113	149	90	250	301	817
214.671	0	482	76	86	127	142	125	469	155	105	111	146	88	250	297	816
214.794	0	477	73	91	128	141	124	467	150	105	111	147	88	250	298	816
214.917	0	465	74	90	129	140	123	469	155	103	111	148	89	249	299	812
215.04	0	471	75	91	128	143	125	472	159	105	114	151	90	250	303	818
215.163	0	487	77	93	129	143	127	474	155	108	112	151	92	251	306	817
215.286	0	485	78	94	130	143	127	476	152	108	114	152	94	253	309	819
215.409	0	468	78	91	130	145	125	474	157	104	112	150	89	252	300	810
215.532	0	472	76	87	129	141	124	471	161	103	112	147	87	252	296	818
215.654	0	486	77	87	130	141	125	469	154	104	111	147	87	251	296	816
215.777	0	485	75	91	129	141	125	468	150	104	111	148	88	252	299	818
215.9	0	469	76	91	129	142	124	470	156	103	112	149	89	253	302	811
216.023	0	474	77	92	131	142	126	472	161	105	114	151	91	253	305	820
216.146	0	492	79	93	131	144	129	478	157	108	115	153	93	256	309	817
216.269	0	490	80	93	131	147	128	473	152	106	113	152	90	256	304	820
216.392	0	471	78	87	129	143	123	471	157	103	113	149	87	256	296	812
216.515	0	474	78	86	130	142	125	472	161	104	113	149	87	255	297	822
216.637	0	492	77	88	130	142	125	472	156	106	113	150	87	254	299	818
216.76	0	492	77	90	130	142	126	474	153	105	114	151	89	256	300	822
216.883	0	474	78	92	131	144	125	474	158	104	115	152	90	258	304	813
217.006	0	481	80	93	133	145	127	475	163	106	116	154	91	258	306	826
217.129	0	497	83	92	132	148	129	473	158	108	115	154	90	260	304	819
217.252	0	491	80	88	132	142	125	471	154	105	113	151	87	258	295	823
217.375	0	476	79	87	131	143	124	473	159	104	114	151	87	259	297	814
217.498	0	481	79	88	131	142	126	477	164	106	115	151	87	260	298	826
217.62	0	489	79	91	131	144	128	478	159	108	115	153	89	260	301	820
217.743	0	493	80	92	132	145	127	480	155	107	116	155	91	260	305	827
217.866	0	481	80	94	132	146	128	485	162	107	117	156	92	262	308	819
217.989	0	482	80	93	132	149	130	484	165	108	117	155	90	262	305	831
218.112	0	493	78	87	132	146	127	479	159	106	115	152	87	262	296	825
218.235	0	494	78	87	132	144	126	479	156	105	116	152	86	262	296	829
218.358	0	477	77	87	131	144	125	479	161	105	116	152	86	261	298	818
218.481	0	483	76	92	133	145	127	480	165	108	116	153	88	262	301	832
218.604	0	497	77	92	133	146	129	483	160	109	117	155	89	263	305	828
218.726	0	498	77	94	133	146	129	485	157	108	117	157	91	263	308	831
218.849	0	482	80	94	133	149	130	486	163	108	118	157	92	264	306	820
218.972	0	493	78	88	132	145	128	481	165	106	116	152	86	262	296	833
219.095	0	497	77	87	133	144	129	479	160	106	115	152	86	262	297	826
219.218	0	500	77	87	131	145	128	478	157	107	115	153	87	262	298	831
219.341	0	483	75	92	133	144	127	478	163	106	116	152	88	263	300	821
219.464	0	498	77	92	133	145	129	480	167	110	117	154	89	263	302	836
219.587	0	500	78	93	132	147	131	482	162	112	117	156	91	263	305	825
219.709	0	504	80	93	132	150	133	483	160	109	117	156	91	265	305	829
219.832	0	486	78	88	132	145	128	479	164	106	116	153	88	263	295	828
219.955	0	498	78	88	132	144	129	481	168	108	116	153	87	262	295	839
220.078	0	500	77	90	131	146	129	476	162	111	115	154	89	263	297	825
220.201	0	502	78	92	132	144	129	479	159	109	115	156	90	263	300	830
220.324	0	488	79	93	135	146	130	481	166	108	117	157	91	263	306	837
220.447	0	497	80	95	133	147	132	487	169	111	118	158	93	263	309	845
220.57	0	495	81	93	134	150	134	486	163	112	118	156	91	264	305	822
220.692	0	503	78	88	134	145	129	482	159	108	115	153	87	262	295	831
220.815	0	488	77	86	132	145	129	481	164	106	116	153	87	262	296	835
220.938	0	494	78	87	133	145	129	481	167	108	116	154	87	262	297	840
221.061	0	496	77	91	133	145	131	482	161	109	116	155	90	263	300	817
221.184	0	509	77	93	134	147	130	485	159	109	117	156	91	264	304	833
221.307	0	494	79	94	135	147	130	487	165	108	119	158	93	266	308	833
221.43	0	499	80	94	134	149	133	486	167	110	118	157	90	266	303	844
221.553	0	492	79	88	132	146	130	479	160	108	116	153	86	265	297	820
221.676	0	499	78	87	133	146	127	481	158	105	117	154	87	264	297	835
221.798	0	493	77	88	134	145	127	483	163	105	117	156	88	265	300	835
221.921	0	501	77	92	134	146	131	484	166	108	118	157	89	266	301	840
222.044	0	494	78	93	134	148	131	486	160	110	118	158	91	267	305	823
222.167	0	506	79	94	134	149	131	488	159	108	119	160	91	268	308	837
222.29	0	492	78	92	135	149	130	486	164	106	118	157	88	268	300	838
222.413	0	498	78	88	132	146	129	485	165	106	118	155	87	267	297	840
222.536	0	494	78	88	133	147	130	483	160	107	117	155	86	268	298	822
222.659	0	505	77	87	134	146	128	485	159	105	118	157	88	269	302	835
222.781	0	499	77	91	133	147	130	488	165	105	120	158	90	269	305	840
222.904	0	499	78	93	135	149	131	489	166	109	120	159	90	271	308	843
223.027	0	506	79	95	136	151	133	491	161	111	120	160	92	271	310	836
223.15	0	505	78	88	134	149	130	488	161	105	119	156	87	271	299	838
223.273	0	497	76	85	133	147	128	486	166	103	118	155	86	270	298	839
223.396	0	498	76	87	132	146	129	486	166	106	118	155	86	270	300	837
223.519	0	503	75	89	133	146	131	486	160	108	118	157	87	270	301	834
223.642	0	500	76	92	132	148	128	487	160	107	119	157	88	270	306	839
223.764	0	503	77	92	134	147	131	489	167	106	120	158	90	272	308	839
223.887	0	497	78	94	135	151	132	491	167	110	120	159	91	272	309	839
224.01	0	499	76	87	135	147	131	486	160	108	117	155	85	271	300	835
224.133	0	498	76	87	133	147	128	483	160	104	117	154	86	270	300	838
224.256	0	504	76	87	134	146	129	483	166	104	118	153	86	270	300	830
224.379	0	498	74	89	132	145	130	484	165	107	118	156	87	270	303	841
224.502	0	502	76	91	133	147	132	484	159	109	118	156	89	270	306	838
224.625	0	498	76	92	134	147	129	488	160	108	119	157	90	271	309	842
224.748	0	498	77	91	134	149	133	486	167	107	118	156	88	270	304	830
224.87	0	496	76	85	132	145	129	483	165	107	117	153	86	269	299	840
224.993	0	501	75	85	131	144	131	480	158	108	116	153	85	268	299	838
225.116	0	487	75	89	132	144	127	480	160	106	116	152	86	268	302	839
225.239	0	502	75	91	132	145	131	481	168	105	117	155	88	268	305	831
225.362	0	501	77	92	132	147	130	483	163	108	117	156	91	267	308	844
225.485	0	504	77	94	134	148	133	485	159	110	118	157	90	269	311	845
225.608	0	485	75	89	131	147	128	480	160	106	117	154	87	268	300	839
225.731	0	504	75	85	130	144	129	476	167	105	115	151	85	266	297	832
225.853	0	501	74	86	131	143	129	477	162	107	115	152	86	266	298	852
225.976	0	499	73	89	131	143	129	476	156	108	115	153	86	266	301	840
226.099	0	485	74	91	132	145	127	478	159	105	117	153	88	266	303	833
226.222	0	501	76	90	132	145	129	480	165	105	118	155	90	267	306	836
226.345	0	507	76	94	132	148	130	480	162	109	117	156	90	267	308	855
226.468	0	495	75	87	132	145	129	474	155	106	114	152	85	266	298	842
226.591	0	482	74	86	132	144	125	473	159	104	115	150	85	266	298	831
226.714	0	494	73	88	132	145	126	473	164	102	115	152	86	266	298	835
226.836	0	503	73	89	131	143	126	474	160	106	116	153	87	266	301	847
226.959	0	497	74	90	131	145	127	475	154	106	115	154	87	266	304	841
227.082	0	491	75	90	133	145	126	477	159	104	117	155	89	268	306	835
227.205	0	493	75	92	134	148	129	479	165	105	118	156	88	268	303	844
227.328	0	504	76	86	131	144	126	476	159	105	116	152	85	267	299	845
227.451	0	496	74	86	131	143	124	474	153	105	115	152	85	267	300	845
227.574	0	492	73	88	131	144	124	476	158	103	116	153	85	267	301	834
227.697	0	495	74	90	133	145	126	479	164	104	117	155	88	268	303	839
227.82	0	507	76	91	134	147	126	482	159	108	118	157	89	269	307	840
227.942	0	505	77	93	135	149	128	485	155	107	118	157	91	270	310	842
228.065	0	488	76	88	134	147	125	482	159	103	118	154	86	269	300	831
228.188	0	493	77	85	131	145	125	481	164	104	118	152	85	269	298	843
228.311	0	510	76	86	132	145	126	480	158	106	117	153	84	270	299	838
228.434	0	502	74	90	134	145	126	483	155	104	118	154	86	269	303	841
228.557	0	486	76	90	134	146	125	486	161	104	119	155	87	270	305	832
228.68	0	502	77	92	135	147	127	489	165	107	119	157	90	272	309	847
228.803	0	505	77	93	136	149	130	490	160	109	120	158	89	272	310	840
228.925	0	510	78	87	133	145	127	488	156	105	118	154	85	271	301	840
229.048	0	491	77	86	134	145	124	486	161	103	118	154	85	272	300	842
229.171	0	502	75	89	134	145	127	486	165	105	120	155	85	271	302	850
229.294	0	500	77	89	136	146	128	488	161	107	119	156	86	271	305	831
229.417	0	509	77	91	135	146	127	489	158	107	120	157	88	272	308	842
229.54	0	494	78	91	137	147	128	493	163	106	121	158	90	273	311	848
229.663	0	499	77	90	134	150	131	492	167	107	120	156	87	272	306	857
229.786	0	491	76	87	135	146	128	488	160	107	117	154	86	271	302	833
229.908	0	508	77	85	134	146	127	488	157	105	118	154	86	269	303	847
230.031	0	493	75	87	134	144	126	489	165	104	119	154	87	271	304	849
230.154	0	497	76	91	135	146	130	490	165	108	119	155	88	270	307	850
230.277	0	502	77	92	135	147	131	491	159	110	119	157	90	270	310	841
230.4	0	502	78	94	135	148	129	491	158	110	119	157	91	270	313	845
230.523	0	499	77	89	135	147	128	488	165	106	117	154	87	269	301	843
230.646	0	493	77	86	134	146	127	484	162	106	116	151	85	266	298	842
230.769	0	498	75	87	131	143	128	481	156	107	115	151	85	264	299	836
230.892	0	491	74	90	132	142	126	480	157	105	115	150	87	263	301	838
231.014	0	497	74	92	131	144	129	480	163	106	115	151	89	262	304	829
231.137	0	491	76	92	132	146	127	482	161	109	116	153	90	261	307	839
231.26	0	496	78	95	133	146	130	484	156	111	117	154	91	262	309	836
231.383	0	480	77	90	132	146	125	479	156	105	113	150	87	259	298	834
231.506	0	494	78	85	130	142	124	472	161	103	113	148	86	258	295	826
231.629	0	489	75	88	132	142	125	470	158	105	111	148	87	256	295	843
231.752	0	493	75	90	130	142	126	468	152	107	110	148	88	254	298	831
231.875	0	474	76	93	130	141	124	470	155	105	112	149	89	255	300	829
231.997	0	496	77	93	133	142	126	472	161	106	113	150	91	254	303	822
232.12	0	494	78	95	132	146	127	476	158	109	114	151	91	254	303	844
232.243	0	486	78	87	130	141	126	470	151	106	111	146	88	254	293	829
232.366	0	468	77	87	129	141	121	470	154	103	110	146	86	251	294	824
232.489	0	487	77	87	129	141	123	469	161	103	111	146	87	250	293	819
232.612	0	491	76	91	131	142	124	469	156	106	111	148	89	248	298	836
232.735	0	483	77	93	130	143	124	471	151	107	111	148	91	250	300	826
232.858	0	471	78	93	131	142	123	475	155	105	112	151	93	251	303	819
232.98	0	481	78	95	130	146	127	475	162	106	111	150	90	249	299	821
233.103	0	487	79	87	129	142	123	468	155	106	110	145	86	248	290	829
233.226	0	483	78	86	129	139	122	468	149	104	109	145	86	247	290	822
233.349	0	475	75	90	130	140	120	467	154	102	110	145	86	247	291	818
233.472	0	477	76	91	128	140	123	470	159	104	111	147	90	246	294	826
233.595	0	493	77	92	130	142	124	471	154	106	111	149	90	246	298	823
233.718	0	484	78	94	130	142	125	473	150	107	111	150	92	248	301	823
233.841	0	473	79	92	129	146	124	474	156	104	112	148	90	249	296	817
233.964	0	472	77	86	129	141	122	471	159	103	111	145	87	247	289	821
234.086	0	486	75	88	130	140	123	469	153	105	110	146	87	247	290	820
234.209	0	485	76	88	129	140	122	468	149	104	110	146	88	247	290	820
234.332	0	471	75	91	129	141	121	470	155	104	111	148	89	248	295	813
234.455	0	474	76	92	130	142	123	473	159	105	112	149	91	248	296	823
234.578	0	493	78	94	130	144	126	476	155	108	112	151	91	250	300	819
234.701	0	483	77	89	129	143	125	470	151	104	112	147	88	249	290	823
234.824	0	468	76	88	129	142	121	471	156	102	111	146	86	248	289	810
234.947	0	480	73	89	131	142	122	471	160	104	111	147	87	249	290	824
235.069	0	485	74	90	130	142	124	472	155	106	112	148	88	249	293	814
235.192	0	487	76	91	130	142	123	474	151	105	112	150	89	250	295	824
235.315	0	471	77	93	132	143	124	477	157	105	114	151	91	251	298	814
235.438	0	485	77	92	130	145	127	477	161	107	113	150	89	252	294	831
235.561	0	485	77	87	130	142	126	473	155	105	111	147	86	250	288	817
235.684	0	485	76	87	128	140	123	471	152	103	111	147	85	251	289	822
235.807	0	470	75	87	129	140	123	471	157	102	112	147	86	250	290	827
235.93	0	484	74	90	129	140	124	474	160	105	112	149	87	251	294	835
236.052	0	482	75	92	131	142	124	474	154	106	113	150	88	252	296	814
236.175	0	490	77	93	131	145	127	476	152	104	113	151	91	253	298	823
236.298	0	471	77	87	130	143	124	471	157	102	111	147	85	251	289	828
236.421	0	478	75	85	128	141	123	469	158	103	111	146	84	251	288	836
236.544	0	477	73	88	129	140	125	466	154	104	110	147	85	250	289	809
236.667	0	488	73	90	130	140	123	469	151	103	111	147	85	250	291	827
236.79	0	476	74	90	129	142	123	469	157	102	112	149	88	251	295	828
236.913	0	484	76	92	130	143	125	472	160	105	112	150	89	250	298	837
237.036	0	477	75	94	130	145	129	470	154	107	112	150	89	252	297	812
237.158	0	481	76	86	128	141	123	468	152	103	110	147	85	250	288	825
237.281	0	476	76	86	130	140	122	467	157	101	111	146	84	250	289	825
237.404	0	481	73	89	129	139	126	468	159	104	110	147	85	250	290	830
237.527	0	477	74	90	131	141	125	468	153	105	111	148	87	251	293	812
237.65	0	485	74	91	130	141	125	471	152	104	111	149	88	251	295	827
237.773	0	478	76	92	129	143	125	474	158	104	113	151	89	253	299	832
237.896	0	478	76	88	130	143	126	471	160	104	112	147	85	251	290	832
238.019	0	476	75	85	129	141	124	468	153	103	110	147	84	251	290	812
238.141	0	487	72	88	130	140	122	469	151	101	111	147	84	252	289	824
238.264	0	480	73	88	131	141	123	471	158	101	112	149	86	253	292	831
238.387	0	481	74	90	129	142	124	473	159	104	113	148	87	253	295	832
238.51	0	487	75	91	130	142	127	475	153	107	113	151	88	254	298	824
238.633	0	488	78	91	130	145	126	477	152	104	113	151	88	255	296	826
238.756	0	480	75	85	131	141	123	472	157	101	113	147	84	255	289	830
238.879	0	477	73	86	130	141	123	473	158	103	112	147	83	254	291	833
239.002	0	484	72	87	130	141	125	472	152	103	112	148	83	256	291	827
239.124	0	488	74	90	131	141	123	475	152	103	114	150	85	255	293	826
239.247	0	489	73	90	131	143	124	478	159	102	115	151	87	257	296	831
239.37	0	486	75	92	131	145	125	482	160	106	115	153	88	258	300	829
239.493	0	490	75	89	131	145	128	478	154	106	115	151	86	258	292	823
239.616	11	487	74	86	131	141	123	478	154	101	114	148	82	258	289	828
239.739	0	487	74	87	132	142	124	478	160	101	114	148	84	258	291	830
239.862	0	486	72	89	131	142	125	480	160	104	116	151	84	258	294	832
239.985	0	491	74	90	133	144	127	481	154	105	116	152	86	259	297	825
240.108	0	495	75	91	134	144	125	483	154	106	117	154	89	260	300	827
240.23	0	490	75	93	135	148	127	485	162	104	118	153	87	261	298	830
240.353	0	484	75	87	132	143	125	482	161	104	116	149	84	260	291	831
240.476	0	493	73	86	131	143	126	480	155	106	115	150	84	259	291	825
240.599	0	492	74	87	132	142	123	482	155	103	115	150	84	259	293	828
240.722	0	489	73	89	133	143	124	483	163	103	117	151	86	259	295	830
240.845	0	485	74	91	134	144	127	485	161	106	116	151	87	259	299	832
240.968	0	491	75	91	132	145	128	485	156	108	116	153	89	261	301	828
241.091	0	485	74	90	132	145	125	481	156	104	115	149	85	258	293	830
241.213	0	487	75	85	130	141	124	476	160	102	113	147	84	257	290	827
241.336	0	482	72	86	129	141	124	475	160	104	113	148	83	256	289	829
241.459	0	484	71	87	131	141	126	473	154	105	112	148	84	255	291	824
241.582	0	483	72	89	131	141	123	475	153	103	112	149	85	254	293	827
241.705	0	487	74	90	130	142	124	476	161	103	113	149	87	255	296	824
241.828	0	483	75	92	131	143	126	477	161	106	114	151	88	255	297	828
241.951	0	483	74	87	129	142	126	473	154	105	112	147	85	255	289	825
242.074	0	479	73	84	129	140	122	469	154	101	111	146	84	253	287	826
242.196	0	487	70	86	128	139	122	469	159	101	111	145	84	253	286	821
242.319	0	476	70	87	130	138	123	468	159	103	111	146	85	252	288	828
242.442	0	483	71	88	130	139	125	470	153	105	111	148	87	253	290	822
242.565	0	480	73	90	131	140	122	473	154	104	113	149	88	254	293	825
242.688	0	488	74	92	132	143	125	476	161	104	114	151	88	255	296	818
242.811	0	477	72	88	130	141	125	472	159	104	113	148	85	255	287	828
242.934	0	481	71	86	129	140	123	471	153	104	112	148	84	254	286	821
243.057	0	479	71	87	131	139	121	472	153	102	113	147	86	254	287	824
243.18	0	486	71	89	130	140	121	474	159	102	114	148	86	255	290	818
243.302	0	478	72	89	131	141	123	479	160	105	116	151	87	256	292	828
243.425	0	485	74	91	131	143	125	479	154	106	116	152	89	258	295	820
243.548	0	481	74	94	132	146	124	483	155	105	116	154	90	258	299	827
243.671	0	483	73	88	132	144	123	481	160	102	116	149	86	258	291	821
243.794	0	474	72	86	131	141	122	480	159	103	115	149	85	256	287	830
243.917	0	480	71	88	130	141	123	479	154	105	115	149	84	259	288	821
244.04	0	480	70	88	133	142	120	481	154	103	117	151	86	259	290	825
244.163	0	487	72	89	132	143	122	483	160	102	117	152	87	260	293	818
244.285	0	479	74	91	133	144	123	487	160	106	118	154	90	261	296	829
244.408	0	485	76	92	133	145	126	490	155	107	119	156	91	263	302	824
244.531	0	480	74	93	132	147	124	489	156	104	118	154	88	263	296	829
244.654	0	482	74	85	132	144	122	486	161	101	118	151	86	262	288	821
244.777	0	477	73	88	132	142	122	485	161	104	118	151	86	262	288	829
244.9	0	484	72	88	133	143	124	487	155	105	117	152	86	262	290	821
245.023	0	482	74	90	133	144	121	487	155	103	118	153	88	264	293	825
245.146	0	489	74	92	133	146	123	491	161	103	120	155	89	264	296	822
245.268	0	480	77	92	135	146	126	492	162	107	120	157	91	264	301	830
245.391	0	486	75	94	134	150	128	492	156	109	119	156	89	265	299	823
245.514	0	481	76	86	134	145	122	487	157	103	118	152	86	263	291	826
245.637	0	487	73	89	134	144	122	488	161	103	118	152	86	264	291	818
[truncated: 799 more rows]

## Sheet: Short_ch
	SNR :	44	44	41	52	47	32	41	41	40	50	45	31	0	0	0	0	0	0	0	0	0	0	0	0
		D780						D850						D725						D940
Time	Marker	ch16	ch17	ch18	ch19	ch20	ch21	ch16	ch17	ch18	ch19	ch20	ch21	ch16	ch17	ch18	ch19	ch20	ch21	ch16	ch17	ch18	ch19	ch20	ch21
0.24576	0	0	0	0	0	0	0	0	0	0	0	0	0	0	0	0	0	0	0	0	0	0	0	0	0
0.36864	0	79	92	26	137	125	23	74	88	35	117	107	18	2	3	-32	-1	-1	-37	-1	-3	30	3	0	8
0.49152	0	79	97	19	136	124	22	73	95	32	117	107	15	1	3	-66	-1	0	-33	0	-4	24	5	0	17
0.6144	0	77	100	24	136	125	19	74	97	37	116	108	13	2	0	-87	0	0	-38	0	-1	21	4	0	19
0.73728	0	78	99	29	135	130	19	73	97	36	117	104	14	2	1	-98	0	0	-43	-2	-2	20	4	-1	19
0.86016	0	77	98	29	136	130	21	73	96	38	116	106	15	3	0	-98	0	0	-44	-1	-1	20	5	0	18
0.98304	0	76	97	25	137	129	21	72	94	39	117	106	15	2	1	-95	0	0	-44	-3	-2	22	4	0	17
1.10592	0	76	97	25	135	129	21	72	94	37	117	107	16	2	2	-96	0	1	-45	-2	-2	21	4	1	17
1.2288	0	76	96	24	136	128	21	72	93	37	117	106	16	3	1	-96	0	1	-45	-3	-2	21	5	1	17
1.35168	0	76	96	25	136	128	22	71	93	37	116	106	16	3	2	-98	0	0	-45	-2	-2	22	4	1	17
1.47456	0	77	96	26	137	128	22	71	94	39	117	106	17	2	1	-99	0	1	-46	-2	-1	22	4	1	18
1.59744	0	76	96	25	137	128	22	71	94	39	117	106	16	2	2	-101	0	1	-47	-3	-1	22	3	0	17
1.72032	0	76	96	27	135	128	22	71	93	40	116	107	17	3	1	-100	0	0	-47	-2	-1	22	4	1	17
1.8432	0	75	95	24	134	127	21	70	92	40	115	105	15	3	2	-96	0	1	-46	-3	-2	24	4	1	17
1.96608	0	75	94	26	135	126	21	70	92	38	116	105	15	3	2	-98	0	1	-45	-3	-1	21	5	1	16
2.08896	0	75	93	23	134	126	21	70	92	40	115	104	15	2	1	-95	0	1	-45	-3	-1	24	4	1	17
2.21184	0	75	94	23	134	125	21	71	92	41	114	104	14	2	1	-95	0	0	-46	-3	-1	23	4	1	18
2.33472	0	75	95	25	134	125	21	70	91	38	114	104	16	3	1	-99	-1	1	-46	-3	-2	22	5	1	18
2.4576	0	75	95	25	134	126	20	71	93	38	115	104	15	2	2	-99	0	1	-46	-3	-3	22	5	0	18
2.58048	0	75	95	24	135	125	20	70	93	41	115	103	15	2	1	-96	0	1	-46	-2	-2	23	4	1	17
2.70336	0	76	94	19	135	124	20	70	91	42	115	103	14	3	0	-92	0	1	-46	-2	-3	26	4	1	17
2.82624	0	76	95	19	134	124	20	70	92	43	115	102	15	3	2	-92	-1	1	-46	-3	-2	26	5	1	17
2.94912	0	76	94	25	134	123	20	70	91	37	114	101	14	2	1	-98	0	0	-47	-3	-2	21	4	0	17
3.072	0	76	94	25	134	123	20	70	91	38	114	102	15	3	1	-100	0	1	-47	-3	-1	21	4	1	17
3.19488	0	75	94	25	134	124	20	70	92	39	114	102	14	3	1	-102	0	1	-47	-3	-1	21	4	1	17
3.31776	0	76	95	26	134	124	20	70	91	38	115	102	14	2	2	-100	0	1	-47	-3	-1	22	5	2	17
3.44064	0	74	94	19	133	124	20	69	91	43	114	102	14	3	1	-93	0	0	-46	-2	-2	27	4	1	17
3.56352	0	75	93	20	133	123	20	69	89	43	114	101	15	3	1	-93	-1	1	-47	-2	-1	27	4	2	17
3.6864	0	75	94	20	133	123	20	69	90	43	114	101	14	2	2	-93	0	1	-46	-3	-1	27	5	1	17
3.80928	0	75	94	20	134	123	21	69	91	43	114	101	15	2	1	-93	-1	1	-47	-2	-2	27	4	1	16
3.93216	0	75	94	25	133	124	20	70	91	38	114	102	14	3	2	-98	-1	1	-46	-3	-1	20	4	1	18
4.05504	0	74	95	26	134	123	20	69	91	39	113	102	15	2	1	-99	0	1	-47	-3	-2	22	3	1	17
4.17792	0	74	93	23	133	123	21	69	90	41	114	102	15	2	2	-97	0	0	-47	-2	-2	24	3	0	17
4.3008	0	75	93	23	134	124	21	69	90	41	115	102	15	3	1	-96	0	1	-47	-3	-1	23	4	0	17
4.42368	0	75	93	25	134	125	20	69	91	37	114	103	14	2	1	-99	0	0	-46	-3	-1	21	4	1	18
4.54656	0	75	93	23	134	125	21	69	91	41	114	102	15	3	1	-96	0	0	-47	-3	-1	24	4	1	17
4.66944	0	75	94	23	135	125	22	69	91	41	116	103	15	3	2	-97	0	1	-48	-3	-2	24	5	1	18
4.79232	0	75	94	26	134	126	21	69	91	39	115	104	15	3	1	-101	0	1	-48	-3	-1	21	4	1	18
4.9152	0	74	94	23	134	126	21	71	90	41	115	104	16	2	1	-95	0	2	-47	-2	-1	24	3	1	17
5.03808	0	75	94	23	134	126	21	70	90	41	115	104	14	2	0	-98	0	1	-48	-2	-2	24	4	1	18
5.16096	0	75	92	23	134	125	21	69	89	41	115	104	14	3	2	-98	0	0	-48	-2	-2	24	4	1	18
5.28384	0	74	92	27	135	126	22	69	90	39	115	104	15	2	2	-101	0	1	-48	-3	-2	22	4	1	17
5.40672	0	74	94	26	135	126	21	69	90	39	116	104	15	3	1	-102	0	1	-48	-3	-1	23	4	1	18
5.5296	0	75	93	27	135	125	21	69	91	40	117	105	16	3	1	-104	0	1	-48	-3	-2	23	4	1	18
5.65248	0	74	94	27	136	125	21	69	90	40	116	104	15	2	2	-104	0	1	-49	-3	-2	22	4	1	19
5.77536	0	74	94	24	137	126	22	69	88	43	117	104	15	3	2	-101	0	0	-49	-3	-1	25	4	1	18
5.89824	0	74	93	24	136	126	22	68	89	42	116	104	15	3	1	-100	0	1	-48	-3	-1	26	4	2	17
6.02112	0	74	93	24	135	127	21	68	89	42	116	104	15	2	1	-100	0	1	-49	-2	-2	25	4	1	17
6.144	0	73	93	24	136	125	22	68	89	42	116	104	15	2	1	-101	0	1	-49	-2	-1	25	4	1	17
6.26688	0	74	93	24	134	126	21	68	90	42	116	105	16	2	2	-101	0	2	-48	-3	-2	25	4	1	18
6.38976	0	74	93	21	136	126	22	69	90	45	117	105	15	3	2	-96	0	0	-48	-2	-2	28	3	1	18
6.51264	0	74	93	20	136	127	22	68	89	44	117	104	14	3	1	-95	0	1	-47	-3	-2	28	4	2	17
6.63552	0	73	93	21	135	126	21	69	89	44	116	105	14	2	2	-95	0	1	-49	-3	-1	28	4	0	17
6.7584	0	74	92	20	135	125	21	68	89	44	116	104	16	2	1	-95	0	1	-47	-3	-2	27	5	1	16
6.88128	0	74	93	20	136	127	21	68	89	44	116	104	15	2	1	-94	0	1	-47	-3	-2	27	4	2	17
7.00416	0	74	93	20	134	126	22	69	89	44	116	104	15	2	2	-94	-1	1	-48	-2	-1	27	4	1	16
7.12704	0	74	94	20	134	127	21	69	90	45	116	105	15	2	1	-95	0	1	-48	-3	-2	27	4	0	18
7.24992	0	74	93	21	134	126	21	68	89	44	115	104	15	3	1	-94	-1	1	-46	-2	-1	27	5	0	17
7.3728	0	73	93	20	134	125	21	67	89	43	114	103	15	2	1	-93	0	1	-47	-3	-1	27	4	1	16
7.49568	0	74	92	20	134	124	21	69	88	44	114	103	15	2	1	-93	0	1	-47	-2	-1	28	4	1	17
7.61856	0	73	92	22	133	124	21	69	89	43	113	103	15	1	2	-93	0	1	-47	-2	-1	26	4	1	17
7.74144	0	73	92	21	134	125	21	68	88	44	114	102	14	3	1	-93	0	0	-46	-3	-1	26	4	0	18
7.86432	0	74	93	25	134	125	21	69	89	38	114	103	15	3	2	-99	0	1	-46	-3	-1	22	5	1	17
7.9872	0	74	93	27	133	125	21	69	88	38	114	103	15	2	0	-100	-1	0	-48	-3	-1	22	4	0	17
8.11008	0	74	93	21	133	124	21	68	89	44	113	102	15	2	2	-93	-1	0	-46	-3	-1	27	4	1	17
8.23296	0	74	93	21	132	123	21	68	89	43	113	101	15	2	1	-93	0	1	-46	-2	-1	27	4	0	17
8.35584	0	74	93	20	133	123	20	68	88	43	114	102	15	2	2	-93	0	1	-46	-2	-1	26	4	0	17
8.47872	0	73	92	20	132	123	20	68	89	44	113	102	14	2	1	-93	-1	0	-45	-3	-1	28	5	1	17
8.6016	0	73	92	20	133	123	20	68	89	44	113	103	15	2	1	-93	0	1	-46	-3	-2	26	5	1	17
8.72448	0	74	93	23	133	124	22	68	90	41	114	103	15	2	1	-96	0	1	-47	-3	-2	23	4	1	17
8.84736	0	75	94	25	133	125	21	68	90	41	113	102	16	2	1	-96	0	1	-46	-2	-1	24	4	1	18
8.97024	0	74	93	21	134	124	21	67	89	44	114	103	16	3	1	-93	0	1	-47	-3	-2	25	4	1	16
9.09312	0	74	92	20	133	124	21	68	88	43	114	103	15	3	1	-93	0	1	-47	-3	-1	26	4	1	16
9.216	0	74	93	21	133	124	21	69	89	43	114	103	15	2	1	-92	-1	1	-46	-3	-2	26	4	1	17
9.33888	0	73	93	26	134	125	21	68	89	37	113	103	15	3	2	-99	0	0	-46	-2	-2	21	4	1	17
9.46176	0	74	93	26	134	125	20	69	90	39	115	104	16	3	1	-100	0	0	-47	-2	-2	22	4	1	18
9.58464	0	74	93	26	134	125	21	69	90	39	115	104	16	2	1	-101	-1	0	-47	-3	-1	22	3	1	17
9.70752	0	74	94	27	135	126	21	69	90	39	114	104	15	3	1	-101	-1	0	-47	-2	-1	22	4	1	18
9.8304	0	74	94	24	135	126	22	70	90	41	115	105	16	3	1	-97	0	1	-46	-3	-2	24	3	0	17
9.95328	0	73	93	20	135	126	21	69	90	44	115	105	15	3	1	-95	0	0	-47	-2	-1	26	4	1	17
10.0762	0	74	93	20	134	126	22	69	89	44	115	105	15	2	1	-95	0	1	-48	-3	-2	27	5	1	18
10.199	0	74	94	20	134	126	21	68	88	46	115	104	16	2	1	-95	0	1	-47	-3	-2	27	4	0	17
10.3219	0	74	93	26	135	127	22	69	90	38	115	105	16	2	1	-100	-1	1	-46	-2	-1	21	4	1	17
10.4448	0	74	93	23	135	127	22	68	90	42	115	106	16	3	1	-98	-1	1	-48	-2	-1	25	5	1	18
10.5677	0	74	93	28	135	127	22	69	91	38	116	107	16	2	1	-101	0	1	-49	-2	-2	22	4	1	18
10.6906	0	74	93	21	134	127	22	69	89	45	115	106	15	3	1	-95	0	0	-48	-2	-1	27	4	1	17
10.8134	0	74	93	21	136	127	22	69	90	44	116	105	15	3	2	-95	-1	1	-47	-3	-1	28	4	1	16
10.9363	0	74	93	20	135	126	22	68	90	45	116	105	15	3	2	-95	0	0	-47	-1	-1	28	5	1	17
11.0592	0	74	93	20	134	126	22	68	89	44	116	105	15	2	1	-96	-1	0	-48	-2	-2	28	5	1	18
11.1821	0	73	93	21	136	127	22	69	90	45	116	106	15	3	1	-96	0	0	-47	-3	-2	28	5	1	17
11.305	0	74	93	23	135	127	22	68	90	41	116	106	16	3	1	-98	0	1	-46	-3	-2	24	3	1	17
11.4278	0	74	94	27	135	127	21	68	90	39	116	106	16	3	2	-102	0	0	-48	-2	-1	22	4	1	16
11.5507	0	74	93	21	135	126	22	68	89	46	115	106	15	2	2	-96	0	1	-46	-3	-2	28	4	1	17
11.6736	0	74	93	21	135	126	21	68	89	44	115	105	15	3	1	-95	0	0	-46	-3	-2	28	4	1	17
11.7965	0	73	92	20	135	126	20	67	89	45	116	104	16	3	0	-94	-1	1	-46	-2	-2	28	4	1	16
11.9194	0	73	94	20	134	126	21	68	89	44	115	104	15	2	2	-94	-1	1	-46	-2	-1	27	4	1	17
12.0422	0	73	93	20	133	125	21	69	89	44	115	104	15	2	2	-95	0	0	-47	-2	-2	27	4	1	17
12.1651	0	73	93	21	134	125	22	68	90	45	114	103	15	2	1	-95	0	0	-47	-3	-2	28	3	1	17
12.288	0	74	94	24	134	125	21	69	90	41	115	103	15	3	1	-97	-1	1	-46	-3	-2	25	5	1	17
12.4109	0	73	93	21	134	124	21	68	89	44	114	102	15	2	1	-95	0	1	-46	-3	-1	27	4	1	16
12.5338	0	73	93	21	133	124	21	68	88	44	114	103	14	2	1	-93	0	1	-46	-3	-1	28	4	1	17
12.6566	0	73	93	19	133	124	21	68	88	43	113	102	15	2	1	-94	0	1	-45	-3	-2	28	4	1	17
12.7795	0	73	94	22	133	124	21	68	89	41	113	102	15	2	1	-97	0	0	-44	-2	-2	24	5	1	17
12.9024	0	74	93	24	133	124	20	69	89	41	114	103	14	2	1	-98	-1	1	-46	-3	-2	24	4	1	17
13.0253	0	74	93	21	132	124	21	70	90	44	113	103	15	3	2	-94	0	1	-45	-3	-2	27	4	1	17
13.1482	0	74	94	24	132	123	21	68	91	42	114	103	15	2	2	-98	0	1	-46	-2	-1	25	5	1	18
13.271	0	74	94	25	132	125	21	69	90	42	113	103	15	2	2	-97	-1	1	-45	-2	-2	24	4	0	17
13.3939	0	74	94	21	133	125	21	69	90	44	113	103	15	3	1	-94	0	0	-46	-2	-1	27	3	1	17
13.5168	0	74	93	20	133	124	20	69	89	45	114	103	15	2	1	-93	0	1	-47	-2	-1	27	4	1	17
13.6397	0	73	93	21	133	124	21	68	89	45	114	103	15	3	2	-95	0	0	-46	-3	-2	27	5	1	17
13.7626	0	74	93	20	133	124	21	68	90	44	114	103	16	2	1	-94	-1	1	-46	-2	-1	28	4	1	17
13.8854	0	74	94	26	133	124	21	69	90	39	115	104	15	2	1	-101	0	1	-46	-3	-1	21	4	2	17
14.0083	0	74	94	27	133	125	21	68	90	40	115	104	15	2	1	-102	-1	1	-48	-3	-1	21	5	1	17
14.1312	0	75	95	27	133	125	21	69	91	40	114	104	16	3	2	-103	-1	1	-48	-2	-1	22	5	1	17
14.2541	0	74	94	21	134	125	22	69	90	45	115	104	16	2	1	-95	-1	0	-47	-2	-1	28	4	1	17
14.377	0	74	95	20	133	125	22	69	90	45	114	105	16	2	1	-95	0	1	-47	-3	-1	28	4	1	17
14.4998	0	74	93	21	135	126	21	69	90	45	114	104	15	2	1	-96	0	0	-49	-3	-1	28	5	1	18
14.6227	0	74	95	21	134	127	21	68	90	45	115	106	15	2	1	-96	0	0	-48	-3	-2	28	5	1	18
14.7456	0	74	94	24	134	127	21	69	90	42	116	105	16	2	0	-99	0	1	-48	-3	-1	25	5	1	18
14.8685	0	74	95	23	135	127	21	69	91	43	116	106	16	3	1	-100	0	1	-48	-3	-2	25	5	2	18
14.9914	0	75	95	27	135	127	22	69	91	40	115	106	16	2	2	-104	0	1	-50	-3	-1	22	5	1	17
15.1142	0	74	95	25	135	127	22	69	93	42	116	107	16	3	2	-100	0	1	-48	-3	-2	25	5	0	18
15.2371	0	74	95	21	136	127	21	69	91	46	115	106	16	3	1	-96	-1	1	-48	-3	-2	28	4	0	18
15.36	0	74	94	21	135	127	22	68	91	46	116	106	15	2	1	-97	0	1	-49	-4	-3	28	4	1	18
15.4829	0	74	95	21	135	128	22	69	91	45	116	106	16	2	2	-97	0	1	-49	-3	-1	28	5	0	17
15.6058	0	74	94	20	135	128	22	68	92	45	116	108	15	2	1	-98	0	0	-49	-2	-2	28	4	1	17
15.7286	0	74	96	27	134	128	22	68	92	39	117	108	16	2	1	-103	-1	0	-48	-2	-2	23	4	1	18
15.8515	0	74	94	24	136	128	22	69	91	44	116	107	15	3	2	-101	0	0	-49	-3	-1	26	3	2	17
15.9744	0	74	95	28	135	128	22	69	92	40	117	107	16	3	2	-106	0	1	-49	-2	-1	24	4	1	18
16.0973	0	75	95	22	136	127	22	69	92	46	117	107	15	3	1	-98	0	1	-49	-3	-2	29	4	0	17
16.2202	0	74	94	21	135	127	21	69	92	47	117	107	15	3	1	-98	-1	1	-48	-2	-2	29	4	1	17
16.343	0	74	94	20	135	127	22	68	90	47	116	106	15	2	1	-97	0	1	-48	-3	-2	29	5	1	17
16.4659	0	74	94	21	136	127	22	68	91	45	116	106	15	3	1	-98	0	0	-48	-3	-1	29	4	1	17
16.5888	0	73	94	21	134	126	22	68	91	46	117	106	15	2	1	-98	0	0	-48	-3	-2	28	5	1	18
16.7117	0	73	94	22	136	126	21	68	91	47	115	106	16	2	1	-98	0	1	-48	-3	-1	28	5	1	18
16.8346	0	74	95	21	134	127	21	68	91	46	116	106	15	2	1	-99	0	0	-48	-3	-2	28	4	1	17
16.9574	0	73	95	22	135	126	21	69	91	46	116	106	15	2	1	-98	0	1	-48	-2	-2	29	5	0	18
17.0803	0	74	93	21	135	126	22	68	90	46	115	105	15	3	1	-97	-1	0	-47	-2	-2	27	4	1	16
17.2032	0	73	95	20	133	126	22	68	90	45	115	105	15	2	2	-96	0	1	-46	-3	-2	28	4	1	17
17.3261	0	73	94	20	134	126	21	68	90	44	115	105	15	2	1	-95	0	0	-47	-2	-2	28	5	1	17
17.449	0	74	93	20	134	125	22	68	91	45	115	105	16	3	2	-96	-1	0	-48	-2	-1	28	5	1	17
17.5718	0	73	94	20	134	127	21	68	91	45	115	105	15	3	1	-96	0	1	-46	-2	-2	28	4	2	17
17.6947	0	74	94	20	134	126	21	69	91	45	114	105	16	2	0	-96	0	1	-46	-3	-1	27	3	0	17
17.8176	0	74	94	23	133	126	22	68	91	42	114	106	16	3	2	-100	0	0	-47	-3	-1	25	4	0	18
17.9405	0	74	94	21	134	125	21	68	90	46	114	105	16	3	1	-96	0	1	-48	-2	-1	29	4	1	17
18.0634	0	74	94	20	133	125	21	68	90	44	114	105	15	2	1	-96	-1	0	-47	-3	-2	28	4	1	16
18.1862	0	74	94	20	132	125	20	69	91	44	115	104	16	2	1	-95	0	1	-46	-3	-1	28	4	1	17
18.3091	0	73	94	21	133	125	21	68	90	45	114	104	15	3	1	-96	0	0	-46	-3	-2	27	5	0	17
18.432	0	73	95	20	133	125	21	68	91	45	114	105	15	2	0	-96	-1	1	-48	-2	-2	27	4	0	17
18.5549	0	74	94	23	134	125	21	68	92	43	115	105	16	3	1	-100	0	0	-47	-2	-2	25	5	1	17
18.6778	0	74	95	27	134	126	21	68	91	40	115	105	16	2	1	-102	0	1	-47	-3	-2	23	4	1	18
18.8006	0	75	95	25	133	125	21	69	92	43	115	105	15	2	1	-101	0	1	-48	-2	-3	26	3	1	17
18.9235	0	73	94	22	135	126	21	68	92	45	116	106	16	2	2	-97	0	0	-49	-3	-2	28	4	1	17
19.0464	0	74	94	22	134	126	22	68	91	46	116	105	15	2	1	-98	0	2	-48	-2	-1	28	4	1	17
19.1693	0	74	94	20	134	126	21	68	91	45	116	106	15	3	1	-97	0	0	-48	-2	-2	28	4	2	17
19.2922	0	74	95	24	134	127	22	69	92	43	116	106	15	2	1	-101	0	0	-49	-3	-1	25	4	1	18
19.415	0	74	94	24	135	127	22	69	92	43	116	106	17	3	1	-101	0	1	-49	-3	-1	26	4	1	18
19.5379	0	73	94	25	134	127	22	70	93	43	117	108	16	2	1	-102	0	1	-48	-2	-2	26	4	1	18
19.6608	0	74	96	24	134	128	22	69	93	42	117	107	16	2	1	-102	0	1	-49	-2	-2	26	4	2	18
19.7837	0	74	95	21	135	127	22	69	92	46	118	106	16	2	2	-99	0	1	-49	-2	-1	29	4	1	18
19.9066	0	74	95	20	135	128	22	70	91	47	117	108	16	3	1	-99	-1	1	-50	-2	-1	30	4	0	19
20.0294	0	74	95	21	136	127	23	69	93	47	116	108	16	3	1	-100	-1	1	-50	-2	-2	28	4	1	17
20.1523	0	74	96	22	136	129	22	69	92	46	117	109	17	2	1	-99	0	0	-49	-3	-1	29	5	1	17
20.2752	0	73	95	21	136	128	22	69	93	47	118	109	17	2	2	-99	0	1	-50	-3	-2	29	4	0	18
20.3981	0	75	96	22	135	130	23	69	93	47	117	110	16	2	0	-100	0	1	-50	-3	-2	29	4	2	17
20.521	0	74	97	22	136	130	22	70	93	47	117	111	16	2	2	-99	-1	1	-50	-3	-2	28	4	1	18
20.6438	0	74	95	21	137	130	22	69	92	46	118	109	16	2	2	-98	0	1	-49	-2	-2	28	4	1	17
20.7667	0	74	96	21	136	130	23	69	92	47	119	109	16	2	1	-98	0	1	-49	-3	-2	28	4	1	17
20.8896	0	74	95	21	137	129	23	69	93	46	117	111	16	3	1	-100	0	1	-49	-3	-2	29	4	1	17
21.0125	0	74	96	21	136	130	22	69	93	47	118	110	16	2	1	-99	0	1	-49	-3	-1	29	4	1	17
21.1354	0	74	96	22	137	130	22	69	93	46	118	110	16	2	1	-100	0	1	-49	-2	-2	29	5	1	17
21.2582	0	74	95	22	136	130	22	69	94	47	119	111	16	2	1	-101	0	1	-49	-2	-2	30	4	0	18
21.3811	0	74	95	22	136	130	22	69	93	47	118	110	16	3	1	-101	0	0	-50	-3	-3	28	4	0	17
21.504	0	74	95	21	136	130	22	68	92	47	118	110	16	3	1	-100	0	0	-48	-3	-2	30	4	1	17
21.6269	0	74	94	21	136	129	22	69	92	47	118	108	17	2	2	-99	-1	0	-49	-3	-1	28	4	1	17
21.7498	0	74	95	20	136	129	22	68	92	48	117	109	16	3	1	-99	0	1	-48	-2	-1	29	4	1	17
21.8726	0	74	95	21	136	128	22	68	92	47	117	109	17	3	0	-99	-1	1	-49	-3	-1	28	4	1	18
21.9955	0	74	94	21	135	129	22	69	92	46	118	109	16	2	2	-99	0	1	-49	-3	-1	29	5	2	18
22.1184	0	74	95	21	135	129	23	69	93	46	117	109	16	3	1	-99	0	1	-49	-2	-2	29	4	1	18
22.2413	0	73	95	22	135	130	22	68	92	47	118	108	15	3	1	-99	0	1	-49	-3	-2	29	3	1	17
22.3642	0	74	95	20	135	128	21	70	92	46	117	108	17	3	2	-98	-1	1	-49	-3	-2	29	4	1	17
22.487	0	73	94	21	135	128	23	68	92	46	117	109	16	3	1	-98	0	1	-48	-3	-2	29	4	1	17
22.6099	0	74	95	21	135	128	22	69	92	46	117	109	16	2	2	-97	0	1	-48	-3	-2	28	4	1	17
22.7328	0	74	95	21	135	129	22	69	93	46	117	109	16	2	2	-98	0	0	-48	-2	-1	28	4	1	17
22.8557	0	75	95	21	136	128	22	70	92	46	117	109	16	3	1	-99	0	1	-49	-3	-2	29	4	1	17
22.9786	0	74	96	22	136	129	22	69	93	46	117	109	16	2	1	-98	-1	1	-50	-2	-2	29	4	1	18
23.1014	0	74	95	23	136	128	22	69	93	46	117	109	16	3	2	-98	0	1	-48	-2	-2	29	4	1	17
23.2243	0	74	95	20	136	129	22	69	92	46	117	109	16	3	2	-97	0	0	-49	-3	-2	28	5	1	17
23.3472	0	74	95	21	135	129	22	69	92	45	117	109	16	2	1	-97	0	1	-48	-3	-2	27	5	1	17
23.4701	0	75	95	21	135	128	23	69	93	45	117	109	17	3	2	-97	0	2	-49	-2	-2	28	4	1	17
23.593	0	74	96	22	135	129	22	69	92	46	116	111	17	3	2	-96	-1	1	-48	-3	-2	28	4	0	17
23.7158	0	74	96	22	134	132	24	70	94	44	116	112	17	3	2	-96	0	2	-47	-3	-1	28	5	2	16
23.8387	0	75	96	20	135	134	26	70	94	44	117	117	17	2	2	-92	0	0	-45	-3	-1	26	3	0	16
23.9616	0	74	95	20	136	135	25	68	92	44	117	114	18	3	1	-92	0	1	-45	-2	-2	26	4	1	14
24.0845	0	74	94	20	135	133	26	69	92	43	117	114	19	2	2	-91	0	1	-43	-2	-1	26	4	1	15
24.2074	0	74	95	20	135	132	23	69	93	44	117	112	18	3	1	-92	0	1	-43	-2	-2	27	5	1	16
24.3302	0	73	95	23	134	132	24	69	93	41	116	113	18	3	1	-97	-1	1	-45	-3	-2	24	4	1	17
24.4531	0	74	95	26	133	131	24	68	93	39	115	112	17	2	2	-100	0	1	-45	-3	-2	22	4	1	17
24.576	0	73	95	29	133	132	23	69	93	39	114	112	18	3	2	-100	0	1	-46	-3	-2	22	5	1	17
24.6989	0	74	94	20	133	135	26	69	92	43	115	116	19	3	1	-90	-1	1	-42	-3	-1	26	4	1	14
24.8218	0	74	94	20	134	133	25	69	91	43	116	115	19	4	2	-91	-1	1	-42	-3	-1	25	4	1	16
24.9446	0	73	93	19	133	131	25	68	90	44	114	113	19	3	1	-91	0	1	-42	-2	-2	26	4	1	16
25.0675	0	74	94	18	135	131	22	68	92	41	115	112	16	2	1	-97	0	1	-44	-3	-1	25	4	1	17
25.1904	0	74	96	26	135	128	21	69	92	41	116	109	16	3	1	-105	-1	1	-48	-3	-1	24	5	0	19
25.3133	0	74	94	27	134	126	20	69	92	41	116	106	15	2	1	-106	-1	0	-47	-3	-1	22	5	0	18
25.4362	0	75	95	27	135	125	21	69	91	41	116	105	15	2	1	-104	0	1	-48	-2	-1	23	4	1	17
25.559	0	74	94	27	135	124	21	68	92	40	117	104	15	3	1	-105	0	1	-47	-3	-2	22	3	0	18
25.6819	0	74	95	21	135	122	20	69	92	45	116	104	15	3	1	-98	0	0	-48	-3	-2	29	5	0	18
25.8048	0	74	93	21	135	122	20	68	91	46	116	103	15	2	2	-97	-1	0	-47	-2	-2	28	5	1	16
25.9277	0	73	93	20	136	120	20	69	90	45	115	101	15	2	1	-96	0	0	-47	-3	-2	28	3	1	16
26.0506	0	73	93	20	133	118	20	67	89	44	115	100	15	2	1	-96	0	2	-47	-2	-1	28	4	1	16
26.1734	0	74	93	22	128	109	19	67	89	42	111	101	13	3	1	-101	0	0	-46	-3	-1	25	4	1	16
26.2963	0	74	93	27	125	108	18	69	89	39	108	100	13	4	2	-105	0	0	-47	-2	-1	22	4	1	16
26.4192	0	75	93	20	123	112	19	68	89	45	106	95	13	3	1	-97	0	0	-47	-2	-1	29	4	1	17
26.5421	0	73	93	20	126	114	19	68	89	44	108	95	14	2	2	-96	0	1	-47	-3	-1	28	4	1	17
26.665	0	73	93	18	127	112	18	67	88	45	109	94	13	3	1	-95	0	0	-45	-2	-2	28	5	0	16
26.7878	0	73	91	19	131	112	18	67	88	44	112	94	13	2	1	-96	0	1	-46	-3	-1	28	4	1	16
26.9107	0	73	93	19	129	113	18	68	89	45	110	94	13	2	1	-95	0	1	-45	-2	-2	28	4	1	16
27.0336	0	73	92	21	129	112	18	68	89	45	111	94	12	2	1	-96	0	1	-45	-3	-2	28	3	0	17
27.1565	0	73	93	20	129	114	18	68	90	45	112	94	13	3	1	-96	0	1	-46	-3	-2	28	4	1	17
27.2794	0	73	92	23	129	113	18	68	90	43	111	94	13	2	1	-100	0	0	-46	-2	-2	25	4	0	17
27.4022	0	74	93	27	129	113	17	69	91	41	110	94	14	4	2	-104	0	0	-47	-3	-2	23	4	0	17
27.5251	0	74	93	22	128	113	19	69	91	45	111	93	14	3	2	-97	0	1	-46	-2	-2	29	4	1	17
27.648	0	74	93	21	130	112	18	69	90	45	111	92	14	2	1	-97	-1	0	-46	-2	-2	28	4	1	17
27.7709	0	73	94	20	130	113	18	68	90	45	112	93	14	2	2	-97	0	0	-46	-2	-1	28	4	1	17
27.8938	0	74	94	20	129	114	19	68	91	45	111	94	13	2	1	-97	0	1	-46	-2	-2	28	5	1	17
28.0166	0	74	94	23	130	113	19	69	92	43	111	95	14	2	1	-100	-1	1	-46	-3	-1	25	4	1	16
28.1395	1	74	94	24	129	115	19	69	92	44	111	95	13	2	2	-101	0	0	-47	-2	-2	24	5	1	18
28.2624	0	74	95	20	129	114	19	69	93	46	111	95	14	3	1	-99	0	1	-48	-2	-1	28	4	1	18
28.3853	0	74	96	21	129	114	19	69	93	47	111	95	14	2	1	-97	0	1	-47	-2	-2	28	4	1	17
28.5082	0	75	95	21	129	115	20	69	93	45	111	95	15	2	2	-96	-1	0	-46	-3	-2	28	3	0	16
28.631	0	75	95	21	129	115	18	70	94	46	111	94	13	3	2	-97	0	1	-46	-2	-1	28	4	0	17
28.7539	0	75	96	21	128	114	19	70	93	46	110	96	13	3	2	-97	0	1	-47	-2	-2	28	4	1	18
28.8768	0	75	96	21	129	114	19	70	92	46	111	95	14	3	1	-97	0	0	-47	-3	-1	28	4	1	17
28.9997	0	75	97	21	129	114	20	70	94	46	110	95	15	2	2	-97	0	2	-47	-2	-1	28	4	1	18
29.1226	0	75	97	22	129	114	19	70	94	45	111	95	14	3	1	-97	0	1	-48	-2	-2	27	5	0	18
29.2454	0	76	96	21	129	115	19	70	94	47	111	95	14	3	1	-96	0	0	-47	-3	-2	28	3	1	16
29.3683	0	75	96	22	129	115	19	69	94	45	111	95	13	1	2	-95	-1	1	-48	-2	-2	27	4	1	16
29.4912	0	75	96	20	130	115	19	70	93	46	112	96	14	3	1	-95	0	1	-47	-2	-2	26	4	1	17
29.6141	0	75	96	21	130	115	19	70	94	45	112	96	13	3	1	-94	-1	1	-47	-3	-1	28	5	1	17
29.737	0	76	97	22	129	115	19	70	95	45	112	96	15	3	2	-95	0	1	-47	-3	-2	27	4	1	17
29.8598	0	76	99	23	130	116	19	70	96	46	113	98	14	3	1	-94	0	1	-47	-2	-2	27	5	1	17
29.9827	0	76	99	22	129	117	20	71	96	45	112	98	14	2	1	-92	0	1	-46	-3	-1	26	5	1	17
30.1056	0	76	98	20	131	118	19	70	97	45	112	98	14	3	1	-90	0	0	-47	-3	-2	26	4	1	15
30.2285	0	75	97	21	130	118	20	71	97	44	112	98	14	2	1	-90	0	1	-47	-3	-2	25	4	1	16
30.3514	0	76	98	21	129	117	20	71	97	44	112	98	14	3	0	-90	0	1	-46	-3	-3	26	4	1	17
30.4742	0	76	99	22	130	118	19	70	97	43	112	99	14	3	1	-89	-1	0	-46	-3	-1	26	3	1	17
30.5971	0	76	99	21	129	118	20	72	97	44	113	100	14	3	1	-87	0	1	-45	-3	-2	25	4	2	16
30.72	0	76	98	22	130	119	20	72	98	40	112	100	13	2	1	-92	0	1	-46	-2	-2	23	4	1	18
30.8429	0	76	99	28	130	119	20	71	97	39	112	100	14	3	2	-98	0	0	-47	-2	-2	21	3	1	17
30.9658	0	76	98	21	130	120	20	71	96	44	113	101	14	3	2	-91	-1	0	-46	-3	-2	26	4	2	18
31.0886	0	76	97	26	130	120	19	71	96	40	112	100	14	3	2	-99	-1	0	-48	-3	-2	20	4	0	17
31.2115	0	77	97	26	130	122	20	71	96	39	112	102	14	3	2	-101	0	1	-48	-3	-1	21	4	0	17
31.3344	0	76	98	26	130	121	20	72	96	41	113	102	15	3	2	-101	-1	1	-48	-3	-3	22	4	1	17
31.4573	0	76	98	26	130	121	20	71	96	41	113	102	15	3	1	-103	-1	1	-49	-2	-2	22	4	1	18
31.5802	0	75	97	28	131	121	20	71	97	40	114	102	16	2	2	-104	0	1	-50	-3	-2	23	3	1	18
31.703	0	76	98	22	131	121	20	71	96	46	113	102	15	2	1	-97	0	0	-49	-2	-2	28	4	1	17
31.8259	0	75	96	21	130	121	21	71	96	46	113	101	15	2	1	-97	-1	0	-49	-3	-2	28	4	1	18
31.9488	0	75	98	21	130	121	20	70	95	46	113	101	14	3	1	-97	0	1	-49	-3	-2	28	4	1	18
32.0717	0	75	96	21	131	120	20	70	95	46	113	101	15	3	2	-98	-1	1	-49	-2	-2	28	4	1	18
32.1946	0	75	97	20	130	121	21	71	95	47	114	101	15	3	2	-98	-1	0	-49	-3	-1	28	4	1	18
32.3174	0	75	96	24	131	120	21	71	96	44	113	102	16	2	1	-102	0	1	-50	-2	-2	25	4	0	18
32.4403	0	75	97	27	131	121	21	71	97	41	113	102	15	2	2	-105	0	0	-50	-4	-2	23	5	0	18
32.5632	0	75	97	22	131	121	20	71	94	47	113	101	15	3	2	-98	0	1	-49	-2	-1	28	4	1	17
32.6861	0	75	96	21	131	121	20	70	95	46	113	100	15	2	2	-97	0	1	-49	-2	-2	28	4	2	18
32.809	0	75	96	21	130	120	21	70	95	46	112	101	15	2	1	-98	0	1	-48	-3	-2	28	4	1	18
32.9318	0	75	96	20	130	120	20	70	95	46	113	101	15	3	1	-97	0	1	-48	-2	-2	29	4	2	17
33.0547	0	76	96	21	131	121	21	71	95	47	113	101	14	2	2	-99	-1	0	-49	-3	-2	28	4	1	17
33.1776	0	74	97	22	131	121	21	71	96	47	112	102	15	2	2	-98	-1	1	-51	-3	-2	28	4	1	18
33.3005	0	75	96	22	130	122	22	71	95	47	113	101	15	2	1	-99	-1	1	-49	-2	-2	29	4	1	18
33.4234	0	74	96	22	130	121	20	70	94	46	113	101	15	3	2	-97	0	1	-49	-2	-2	28	4	1	17
33.5462	0	74	96	21	131	120	21	70	94	45	112	101	15	3	2	-97	0	1	-48	-2	-1	27	4	1	16
33.6691	0	75	96	21	130	120	20	69	94	45	112	101	15	3	2	-96	0	0	-49	-2	-3	27	4	2	17
33.792	0	75	96	21	130	120	21	70	94	46	112	101	14	2	2	-97	0	0	-49	-3	-2	27	4	1	17
33.9149	0	74	95	22	130	121	21	70	94	46	114	101	16	3	2	-95	0	0	-48	-3	-2	27	4	1	17
34.0378	0	75	96	22	130	121	20	70	94	45	113	101	15	2	1	-97	0	0	-50	-2	-2	27	4	1	18
34.1606	0	75	96	21	130	122	22	69	94	46	113	103	15	3	1	-97	-1	1	-50	-3	-1	29	4	1	18
34.2835	0	74	96	22	130	120	21	70	93	46	113	101	15	2	2	-97	0	0	-49	-3	-2	28	4	1	16
34.4064	0	75	94	21	130	120	21	69	92	46	113	101	15	2	1	-96	0	1	-48	-3	-1	27	4	1	17
34.5293	0	73	94	20	131	121	20	69	92	44	113	102	15	2	2	-95	0	0	-49	-3	-1	27	4	0	17
34.6522	0	74	94	22	131	121	21	70	92	46	113	103	15	3	1	-96	0	1	-49	-2	-2	27	3	2	17
34.775	0	73	95	20	131	121	21	69	92	45	113	102	14	2	1	-96	0	1	-48	-2	-2	27	4	1	18
34.8979	0	75	94	23	131	122	21	69	93	46	114	102	15	3	1	-96	0	1	-48	-2	-2	28	4	1	18
35.0208	0	75	95	22	131	122	21	70	92	45	113	103	15	2	1	-96	-1	1	-49	-2	-2	27	4	1	18
35.1437	0	74	95	22	132	123	21	68	93	45	113	102	16	2	1	-96	0	1	-49	-3	-2	28	3	1	17
35.2666	0	74	94	21	131	122	20	69	92	45	113	103	15	2	2	-96	0	1	-48	-3	-2	27	3	0	16
35.3894	0	73	93	21	131	122	20	69	91	46	113	102	16	2	1	-95	0	1	-47	-2	-1	27	4	0	17
35.5123	0	73	94	21	132	122	21	68	91	45	114	102	15	2	1	-95	-1	0	-47	-2	-2	28	5	1	16
35.6352	0	75	94	22	132	122	21	69	92	45	114	103	16	3	1	-96	0	1	-48	-3	-1	28	4	2	17
35.7581	0	74	95	20	131	123	21	69	92	46	114	104	16	2	2	-97	0	1	-48	-2	-2	27	3	2	18
35.881	0	74	94	25	132	123	21	69	93	43	115	104	16	2	2	-99	0	1	-48	-2	-2	26	5	2	17
36.0038	0	74	94	21	132	123	21	69	92	45	114	103	15	3	1	-96	0	1	-48	-3	-1	27	5	1	17
36.1267	0	74	94	21	133	124	21	69	91	45	114	104	16	2	1	-96	-1	1	-49	-2	-2	28	4	0	17
36.2496	0	73	95	20	132	123	21	69	92	44	115	104	14	2	2	-95	0	1	-47	-3	-1	27	4	2	16
36.3725	0	74	95	20	132	123	21	69	92	45	115	104	15	3	2	-95	-1	0	-47	-2	-2	27	5	0	18
36.4954	0	73	94	20	133	123	22	70	92	45	115	105	16	2	1	-95	0	0	-48	-2	-2	27	4	1	17
36.6182	0	75	95	21	132	124	22	69	93	45	114	104	15	2	2	-96	-1	0	-49	-3	-2	27	4	1	18
36.7411	0	74	95	24	132	124	21	70	92	42	116	104	16	3	1	-98	0	0	-48	-3	-2	25	4	1	18
36.864	0	75	94	21	132	123	21	69	93	45	116	104	16	3	1	-95	0	1	-48	-3	-2	28	4	0	18
36.9869	0	74	94	20	134	124	21	69	92	45	115	105	15	2	2	-95	0	0	-48	-2	-2	27	3	1	17
37.1098	0	74	94	20	134	124	21	70	92	45	115	105	16	3	1	-96	0	1	-48	-3	-1	28	4	0	18
37.2326	0	74	95	21	134	124	21	68	93	45	116	105	15	3	2	-96	0	0	-49	-2	-2	29	3	0	17
37.3555	0	74	95	21	133	125	21	69	93	46	117	105	16	3	2	-96	0	1	-49	-2	-2	28	4	0	17
37.4784	0	74	95	24	133	125	22	70	94	43	116	105	16	2	1	-101	0	1	-49	-3	-2	24	4	0	18
37.6013	0	74	95	21	134	124	22	69	93	46	116	105	16	2	1	-97	0	1	-49	-2	-2	28	5	2	17
37.7242	0	74	95	20	134	125	22	68	93	45	116	104	15	3	1	-96	0	0	-49	-2	-1	28	4	1	17
37.847	0	75	94	21	134	125	22	70	92	45	117	105	16	2	1	-96	0	0	-48	-3	-2	28	4	1	18
37.9699	0	74	94	20	134	124	21	69	93	44	116	105	15	4	1	-95	0	1	-50	-2	-2	28	5	1	17
38.0928	0	75	94	20	134	125	22	70	93	46	116	105	16	3	3	-97	-1	0	-49	-2	-3	28	4	1	18
38.2157	0	74	95	21	134	125	21	71	92	46	116	106	16	3	1	-96	0	1	-49	-2	-1	27	4	0	18
38.3386	0	74	95	21	134	125	21	70	94	46	116	107	15	3	1	-97	0	1	-50	-2	-2	29	4	0	17
38.4614	0	74	95	23	134	126	21	69	92	46	116	105	16	2	2	-98	0	1	-49	-3	-1	29	4	1	18
38.5843	0	74	94	21	134	125	21	69	92	44	116	106	16	2	2	-97	0	1	-49	-3	-1	29	4	1	18
38.7072	0	75	95	20	134	124	21	69	92	45	116	105	15	3	1	-96	0	1	-48	-3	-2	28	4	1	17
38.8301	0	74	94	20	133	125	22	68	92	46	115	105	15	3	1	-96	0	1	-49	-3	-3	28	4	1	17
38.953	0	74	95	21	133	125	22	68	92	45	116	106	16	3	2	-97	-1	1	-50	-3	-2	28	5	1	18
39.0758	0	74	95	21	132	125	22	69	93	45	115	106	17	3	1	-97	0	1	-50	-2	-2	27	4	1	18
39.1987	0	74	95	21	133	125	22	70	93	46	116	107	16	2	1	-97	-1	1	-50	-3	-2	29	3	1	18
39.3216	0	74	95	21	133	125	21	70	92	47	115	106	15	3	2	-97	0	1	-49	-3	-2	28	5	2	16
39.4445	0	73	94	20	132	125	22	68	92	46	116	106	16	3	2	-95	0	0	-49	-3	-1	28	4	1	17
39.5674	0	74	93	21	133	125	22	68	91	45	115	106	15	2	1	-96	0	1	-49	-3	-1	28	4	1	17
39.6902	0	74	94	20	133	126	22	68	91	45	115	106	16	2	2	-95	0	0	-48	-3	-1	29	4	1	17
39.8131	0	74	94	21	133	126	21	67	92	45	116	107	16	2	2	-95	0	1	-48	-2	-2	28	4	1	18
39.936	0	74	95	20	133	126	22	68	93	46	115	107	16	2	3	-97	0	2	-49	-3	-2	28	5	2	18
40.0589	0	73	95	20	133	126	22	69	92	45	116	107	16	2	2	-97	-1	1	-50	-3	-1	28	4	0	16
40.1818	0	73	93	22	133	126	22	69	91	45	115	107	16	2	1	-94	0	1	-49	-2	-2	28	4	2	17
40.3046	0	74	95	21	132	125	22	68	91	45	115	106	16	2	2	-95	0	1	-48	-2	-2	28	4	1	17
40.4275	0	73	94	21	132	124	22	68	91	45	115	106	16	2	1	-94	0	0	-48	-2	-1	27	4	1	16
40.5504	0	73	93	19	133	125	22	69	92	44	115	106	16	2	2	-94	0	1	-48	-3	-2	27	4	1	17
40.6733	0	74	93	20	132	125	21	68	92	44	114	106	16	3	1	-95	0	1	-48	-3	-1	28	4	1	17
40.7962	0	73	94	20	133	125	21	70	92	45	114	107	16	3	2	-94	0	0	-48	-2	-2	27	4	1	18
40.919	0	73	94	21	133	125	22	68	92	45	115	106	15	2	1	-95	0	0	-49	-3	-2	28	4	1	17
41.0419	0	74	94	20	133	124	21	68	91	44	115	106	16	2	1	-94	0	1	-48	-2	-2	27	4	1	17
41.1648	0	73	93	20	133	125	21	68	92	44	115	105	15	3	2	-95	-1	1	-48	-3	-2	27	4	1	17
41.2877	0	72	94	20	133	125	21	69	90	44	115	105	16	1	1	-94	0	1	-47	-2	-2	27	4	1	17
41.4106	0	73	93	20	133	125	21	68	91	44	115	106	15	2	1	-94	-1	1	-47	-3	-2	27	4	2	17
41.5334	0	73	94	21	132	125	21	68	92	45	115	105	16	2	1	-95	0	1	-49	-2	-2	27	4	2	17
41.6563	0	73	93	21	133	125	22	69	92	45	115	105	16	2	0	-96	0	0	-48	-3	-2	28	4	1	17
41.7792	0	74	94	27	132	125	22	68	92	39	115	106	16	3	1	-101	-1	0	-48	-2	-1	22	4	1	17
41.9021	0	74	94	21	132	124	21	68	92	46	115	106	15	2	1	-96	0	1	-48	-2	-2	28	4	1	17
42.025	0	73	94	21	133	125	21	69	92	45	114	106	15	2	1	-95	-1	0	-49	-3	-1	28	4	1	17
42.1478	0	74	94	20	133	125	22	69	92	45	115	107	15	3	1	-95	-1	1	-49	-3	-2	28	4	1	17
42.2707	0	74	94	21	134	126	22	68	92	44	116	106	15	2	2	-95	-1	1	-48	-2	-1	27	4	0	17
42.3936	0	74	94	21	133	126	22	68	92	45	116	106	16	2	1	-96	0	1	-49	-3	-2	28	4	1	18
42.5165	0	74	95	21	134	126	22	70	93	45	115	107	16	2	1	-96	0	1	-49	-2	-2	28	5	1	18
42.6394	0	74	96	25	134	128	22	70	93	43	116	107	16	2	2	-100	0	1	-49	-3	-2	25	4	1	18
42.7622	0	74	95	21	134	127	22	70	93	45	116	107	16	2	1	-97	0	0	-49	-2	-2	28	5	1	17
42.8851	0	74	95	21	134	126	22	69	93	45	117	107	16	3	1	-97	0	1	-49	-2	-2	28	4	0	17
43.008	0	74	95	21	134	127	22	69	93	45	117	107	16	2	2	-96	-1	1	-49	-2	-3	28	5	1	17
43.1309	0	73	95	21	134	128	22	69	93	45	116	108	16	2	1	-96	-1	0	-50	-2	-2	28	4	1	18
43.2538	0	74	96	21	134	128	23	69	93	46	117	108	16	3	2	-96	0	1	-50	-2	-2	28	5	1	18
43.3766	0	74	95	24	135	128	23	70	94	43	117	109	17	2	1	-100	0	1	-50	-4	-2	25	4	2	18
43.4995	0	74	96	25	135	129	22	69	94	44	117	110	17	2	2	-102	0	2	-50	-3	-2	26	3	1	18
43.6224	0	74	95	22	135	128	22	70	94	46	117	109	16	3	1	-97	0	0	-50	-2	-2	28	4	1	17
43.7453	0	74	95	20	135	129	22	69	94	46	117	110	16	2	1	-97	0	1	-49	-2	-2	28	4	1	17
43.8682	0	74	95	21	135	129	23	69	93	46	118	109	16	3	1	-97	-1	1	-50	-3	-3	28	4	1	17
43.991	0	75	96	20	134	129	23	69	93	46	117	110	16	2	2	-98	0	1	-50	-3	-2	29	4	1	18
44.1139	0	75	95	21	135	128	23	69	94	46	118	109	17	3	2	-98	0	1	-50	-3	-2	28	4	1	18
44.2368	0	74	95	21	135	129	22	70	93	47	117	110	16	2	2	-97	0	1	-50	-2	-3	28	5	0	18
44.3597	0	74	96	21	136	130	24	70	94	46	118	110	17	3	1	-98	-1	1	-51	-3	-2	28	4	2	18
44.4826	0	76	95	22	136	130	23	71	95	47	118	110	17	3	2	-96	-1	1	-50	-3	-2	29	4	1	17
44.6054	0	75	95	21	135	129	23	70	94	46	118	110	17	2	1	-95	0	0	-49	-2	-1	28	5	0	17
44.7283	0	74	95	20	135	130	23	70	93	45	118	110	17	2	2	-94	0	1	-48	-3	-2	28	4	1	16
44.8512	0	76	95	20	135	129	23	70	94	44	117	110	17	3	1	-94	-1	0	-48	-2	-2	27	5	2	17
44.9741	0	75	96	20	135	129	23	70	95	45	117	110	18	3	1	-94	-1	2	-49	-2	-2	27	4	1	18
45.097	0	75	95	20	135	129	23	70	94	44	117	111	17	2	2	-95	0	1	-49	-2	-1	27	5	1	17
45.2198	0	75	97	21	136	130	23	71	94	44	117	111	17	3	2	-95	0	1	-48	-3	-2	27	4	1	18
45.3427	0	74	96	21	135	130	22	70	93	44	117	110	17	3	1	-95	0	1	-49	-3	-2	28	3	0	18
45.4656	0	74	95	23	135	130	23	70	93	43	117	110	16	3	1	-100	0	1	-50	-2	-2	25	4	1	18
45.5885	0	75	95	26	135	130	23	70	93	40	116	111	17	2	2	-102	0	1	-49	-3	-2	22	4	1	18
45.7114	0	74	94	23	134	131	22	70	94	43	117	111	17	2	2	-100	0	1	-51	-3	-2	25	4	1	18
45.8342	0	74	97	24	135	130	23	70	94	43	117	112	17	3	2	-100	0	0	-51	-2	-2	25	4	1	19
45.9571	0	75	96	24	135	131	23	70	95	43	118	111	18	2	0	-102	0	0	-52	-3	-2	26	4	1	18
46.08	0	74	96	28	136	130	23	70	94	41	118	113	17	3	1	-105	0	1	-51	-3	-2	23	4	1	18
46.2029	0	74	96	22	136	130	23	70	94	47	118	112	17	3	1	-100	0	1	-51	-3	-2	28	4	1	18
46.3258	0	74	97	22	137	131	23	69	94	46	118	113	16	3	2	-98	0	1	-50	-3	-3	28	4	1	17
46.4486	0	74	96	21	136	131	24	69	94	45	118	112	17	2	1	-98	0	1	-50	-2	-1	29	4	0	17
46.5715	0	75	96	20	135	132	23	71	95	47	117	112	18	2	1	-96	0	0	-49	-3	-3	28	4	2	18
46.6944	0	75	95	21	136	130	23	70	95	46	118	112	17	2	2	-98	0	1	-50	-3	-2	28	5	1	18
46.8173	0	75	96	21	136	131	24	71	95	48	118	112	17	2	1	-99	-1	1	-51	-3	-1	29	4	1	18
46.9402	0	75	97	22	136	131	24	70	95	47	119	113	17	3	1	-100	-1	1	-52	-2	-1	30	4	2	18
47.063	0	75	97	21	134	131	23	70	94	46	118	112	18	3	2	-98	-1	1	-50	-3	-1	28	4	1	18
47.1859	0	75	95	21	136	131	23	69	94	47	119	112	17	3	1	-98	0	0	-50	-3	-2	29	4	1	17
47.3088	0	75	96	22	136	132	23	70	95	46	118	113	17	3	1	-99	0	1	-51	-3	-2	29	3	1	18
47.4317	0	75	97	22	136	132	23	69	95	47	118	112	17	3	2	-100	0	1	-51	-3	-2	29	4	1	18
47.5546	0	75	97	21	136	132	23	70	95	47	119	112	18	2	1	-99	0	1	-51	-2	-2	29	4	1	18
47.6774	0	76	96	21	137	132	23	70	97	47	119	114	18	2	2	-99	0	0	-50	-3	-2	28	4	1	18
47.8003	0	75	97	22	136	132	24	69	95	47	119	114	17	3	1	-100	-1	0	-52	-2	-1	28	4	1	18
47.9232	0	75	97	22	136	131	24	70	95	47	119	113	17	3	2	-99	0	1	-51	-2	-2	29	4	1	18
48.0461	0	75	96	22	136	132	23	70	94	47	119	114	17	3	1	-98	0	1	-51	-3	-1	28	4	1	18
48.169	0	74	97	21	137	132	23	70	94	48	119	114	18	3	2	-99	0	1	-52	-3	-2	29	3	1	18
48.2918	0	74	97	22	137	133	24	70	96	48	120	113	18	2	2	-99	0	0	-52	-3	-2	29	3	0	18
48.4147	0	75	96	21	137	133	25	70	96	47	121	114	17	2	2	-100	0	0	-52	-3	-2	28	4	1	18
48.5376	0	75	97	22	137	133	24	71	96	47	120	115	17	3	2	-100	0	1	-52	-2	-2	30	4	1	18
48.6605	0	74	96	21	137	133	24	70	95	48	120	114	17	3	1	-99	-1	1	-51	-3	-2	28	4	1	18
48.7834	0	75	96	22	137	133	23	70	95	47	119	114	18	3	1	-99	0	1	-51	-3	-3	29	4	1	18
48.9062	0	75	96	21	137	133	23	69	95	48	119	114	17	3	2	-99	-1	1	-51	-3	-3	29	4	2	18
49.0291	0	75	96	21	137	134	23	70	95	47	119	114	18	3	2	-100	0	1	-51	-2	-2	29	4	1	18
49.152	0	75	96	22	137	133	24	71	95	47	120	116	18	3	2	-100	0	0	-51	-2	-1	29	4	1	17
49.2749	0	75	97	21	138	133	24	70	95	48	120	115	18	3	2	-101	0	0	-52	-2	-2	29	4	1	18
49.3978	0	76	96	22	137	134	23	70	96	48	120	115	17	2	2	-101	0	1	-52	-3	-2	29	4	1	18
49.5206	0	74	95	21	137	134	23	71	95	47	119	114	18	2	2	-99	0	1	-51	-2	-2	29	4	1	17
49.6435	0	75	97	22	137	133	25	70	94	47	120	114	17	2	3	-99	-1	2	-51	-3	-3	29	4	2	18
49.7664	0	74	96	21	137	134	24	71	95	48	119	115	17	3	2	-99	0	1	-52	-2	-2	29	5	1	17
49.8893	0	74	96	21	137	135	24	70	96	48	120	116	18	2	2	-100	0	1	-52	-3	-2	29	4	1	19
50.0122	0	74	96	21	138	134	24	71	95	48	120	116	18	3	1	-100	0	0	-52	-3	-1	29	3	1	18
50.135	0	74	97	21	137	134	23	71	95	47	120	116	17	2	2	-101	0	2	-52	-2	-1	29	5	0	18
50.2579	0	75	96	21	136	134	23	70	95	48	120	115	18	3	1	-100	0	1	-52	-3	-2	29	4	0	19
50.3808	0	74	96	22	137	133	25	70	95	48	120	116	18	2	2	-99	0	1	-52	-3	-2	29	4	1	18
50.5037	0	75	96	21	137	133	24	70	95	47	120	115	18	2	1	-100	0	0	-51	-2	-1	29	4	1	18
50.6266	0	75	96	21	137	133	23	70	95	48	119	116	18	2	1	-100	0	1	-52	-3	-2	28	4	1	18
50.7494	0	75	96	21	137	135	24	71	95	47	120	116	18	2	1	-101	-1	0	-52	-2	-3	29	4	2	18
50.8723	0	74	95	21	137	134	24	70	96	49	120	116	18	3	1	-101	0	1	-53	-3	-2	30	4	1	18
50.9952	0	75	97	22	137	134	24	71	96	48	119	116	18	2	1	-102	0	1	-52	-2	-2	30	4	0	18
51.1181	0	75	95	22	137	134	23	70	95	47	121	117	18	3	1	-100	0	1	-52	-3	-2	29	4	1	18
51.241	0	75	96	21	137	134	23	71	95	47	120	116	17	3	2	-100	0	1	-52	-3	-2	29	4	1	18
51.3638	0	74	95	21	137	133	25	70	95	47	119	117	18	3	2	-100	0	1	-51	-3	-2	29	4	1	17
51.4867	0	74	96	20	137	133	23	70	95	48	120	116	17	3	2	-99	0	1	-51	-2	-2	29	4	1	17
51.6096	0	74	96	22	136	134	24	71	95	47	120	116	17	2	2	-99	0	1	-52	-3	-2	29	5	1	18
51.7325	0	74	96	22	137	134	23	71	96	48	120	117	18	2	2	-101	0	1	-52	-2	-2	29	4	1	18
51.8554	0	75	96	22	136	133	24	70	95	48	119	116	18	3	0	-100	0	1	-52	-3	-1	29	4	1	18
51.9782	0	74	95	22	137	133	24	69	95	47	119	116	18	2	2	-100	-1	1	-51	-2	-2	28	4	1	17
52.1011	0	74	96	20	136	132	23	69	94	47	119	116	17	2	1	-99	0	1	-50	-3	-2	29	4	1	18
52.224	0	74	95	21	137	133	23	70	94	48	119	114	18	3	2	-98	0	1	-49	-2	-1	29	5	1	17
52.3469	0	75	96	22	137	132	23	70	94	46	119	115	17	2	2	-98	0	1	-51	-3	-2	30	5	2	17
52.4698	0	74	95	21	136	132	23	70	95	47	120	115	18	2	2	-99	-1	1	-51	-2	-2	29	4	1	18
52.5926	0	74	95	21	136	133	23	70	95	47	119	115	18	3	2	-99	-1	1	-50	-3	-1	29	4	1	18
52.7155	0	73	95	22	136	132	23	71	94	47	119	115	17	2	2	-99	0	0	-51	-3	-2	29	4	1	18
52.8384	0	73	94	21	135	131	23	70	94	47	119	114	17	2	1	-98	-1	2	-51	-2	-1	28	5	1	16
52.9613	0	73	95	20	135	131	22	70	93	46	118	113	17	2	2	-98	0	2	-50	-3	-2	28	3	1	17
53.0842	0	73	95	21	135	131	22	69	94	46	119	113	18	1	1	-97	0	1	-50	-3	-2	28	5	2	18
53.207	0	73	96	22	135	131	23	69	94	47	118	114	17	2	1	-98	-1	1	-50	-2	-2	29	4	1	18
53.3299	0	73	95	21	135	132	23	69	94	46	118	113	17	2	1	-99	0	1	-50	-3	-2	29	4	2	17
53.4528	0	75	95	22	135	131	23	70	95	47	118	113	18	2	2	-98	0	1	-51	-4	-2	28	4	1	19
53.5757	0	74	95	21	135	130	23	69	94	46	118	113	17	2	1	-98	0	0	-50	-3	-2	29	4	1	17
53.6986	0	73	94	21	135	130	23	69	93	46	118	112	17	2	1	-97	0	1	-50	-3	-2	28	5	1	17
53.8214	0	73	94	21	135	129	23	69	93	47	118	111	17	3	1	-98	0	1	-50	-2	-1	28	4	1	18
53.9443	0	74	94	21	135	129	23	70	94	46	118	112	17	3	2	-97	-1	1	-49	-3	-1	27	4	0	18
54.0672	0	72	95	21	135	130	22	69	93	45	118	111	17	2	1	-98	0	0	-49	-3	-2	29	4	1	17
54.1901	0	74	95	21	135	129	23	69	94	46	118	111	17	3	2	-99	0	2	-50	-2	-1	29	4	1	18
54.313	11	75	95	22	134	129	23	70	94	46	117	111	17	2	1	-98	0	0	-51	-3	-2	29	4	0	17
54.4358	0	74	94	20	135	128	22	70	93	46	118	110	18	3	2	-97	0	1	-50	-3	-2	29	5	1	16
54.5587	0	73	94	21	135	128	22	69	93	46	118	111	17	3	1	-96	0	1	-50	-2	-2	28	4	1	17
54.6816	0	74	94	20	134	128	22	69	93	46	117	111	16	1	1	-97	0	1	-49	-3	-2	28	4	1	16
54.8045	0	73	94	20	135	129	22	69	93	46	117	110	17	3	2	-96	0	0	-49	-2	-2	28	3	1	17
54.9274	0	74	95	20	134	128	23	68	93	45	117	110	17	1	1	-97	0	0	-49	-2	-2	28	5	1	18
55.0502	0	74	95	21	133	128	23	69	93	46	117	110	16	2	1	-98	0	0	-49	-3	-2	27	4	1	18
55.1731	0	74	95	21	133	128	22	69	93	46	117	110	18	3	1	-97	0	1	-50	-3	-2	28	3	1	18
55.296	0	74	94	21	134	128	22	69	92	46	116	110	17	2	2	-97	0	1	-50	-3	-2	28	4	0	18
55.4189	0	73	93	20	133	127	21	69	92	45	116	110	17	2	1	-97	0	1	-49	-2	-2	28	4	0	18
55.5418	0	74	93	20	134	127	21	68	92	45	116	110	17	2	1	-97	0	0	-49	-2	-2	29	4	1	17
55.6646	0	74	94	21	134	127	22	69	93	46	115	109	16	3	1	-97	0	2	-50	-2	-2	27	4	1	17
55.7875	0	74	95	20	134	127	22	69	93	46	117	111	16	3	2	-97	0	2	-50	-2	-1	28	3	0	18
55.9104	0	73	94	21	133	128	22	70	93	46	117	110	17	2	2	-97	0	1	-49	-3	-2	28	3	2	18
56.0333	0	74	94	21	134	127	22	70	93	46	117	111	17	2	1	-97	0	1	-50	-2	-2	28	5	1	17
56.1562	0	73	94	20	133	127	22	69	93	46	116	109	16	2	2	-96	0	1	-49	-2	-2	28	4	1	17
56.279	0	73	93	21	134	127	22	69	93	45	116	110	16	3	1	-96	0	1	-49	-2	-2	28	4	1	17
56.4019	0	74	95	20	133	127	22	68	92	46	117	110	17	3	1	-96	0	2	-48	-3	-2	27	4	2	17
56.5248	0	74	94	20	133	127	22	69	93	45	117	111	16	3	2	-97	0	0	-49	-3	-2	29	4	1	18
56.6477	0	74	94	20	133	128	22	70	93	45	116	111	16	2	1	-96	0	1	-50	-3	-2	28	3	1	17
56.7706	0	74	95	21	134	129	22	69	93	46	117	109	17	2	1	-98	0	1	-50	-3	-1	29	5	1	18
56.8934	0	74	93	21	134	128	21	69	92	45	116	110	16	3	1	-96	0	1	-49	-3	-2	28	4	1	17
57.0163	0	74	94	21	134	127	22	69	92	46	116	110	16	3	1	-95	0	1	-49	-3	-1	28	4	1	17
57.1392	0	74	94	20	133	127	22	69	92	45	116	109	16	2	1	-95	0	0	-49	-2	-2	28	4	0	16
57.2621	0	73	94	20	133	128	22	69	92	45	116	109	17	2	2	-96	0	1	-49	-3	-1	28	4	1	17
57.385	0	74	95	20	134	128	22	68	93	45	117	109	16	2	1	-96	0	1	-49	-3	-3	29	4	1	17
57.5078	0	74	95	21	135	128	22	70	93	45	117	110	17	2	1	-96	0	0	-49	-2	-2	28	4	2	18
57.6307	0	73	94	21	133	128	22	69	93	46	116	111	17	3	2	-97	0	1	-50	-3	-1	29	4	1	18
57.7536	0	74	94	20	133	128	22	69	93	45	115	111	17	2	0	-96	0	1	-49	-3	-2	28	4	1	17
57.8765	0	74	94	21	134	127	22	69	92	45	117	109	17	2	2	-96	-1	1	-48	-2	-1	28	4	1	17
57.9994	0	73	94	21	134	128	23	69	92	45	117	110	16	2	1	-96	0	1	-49	-3	-2	27	5	1	18
58.1222	0	74	94	20	133	128	23	69	93	46	116	109	16	3	2	-96	0	1	-50	-3	-2	27	4	1	18
58.2451	0	73	95	20	133	128	22	69	93	46	117	110	17	2	2	-96	0	1	-50	-2	-2	28	5	1	18
58.368	0	74	94	21	135	128	23	70	93	45	117	110	17	2	2	-97	0	1	-50	-3	-2	28	4	1	18
58.4909	0	74	94	20	135	129	23	69	93	45	117	111	16	2	1	-95	0	1	-49	-2	-2	28	4	1	17
58.6138	0	74	94	21	135	128	22	69	91	45	117	111	17	2	2	-95	0	1	-49	-3	-2	27	4	1	17
58.7366	0	73	95	21	133	129	22	69	93	46	117	111	17	2	1	-96	-1	1	-49	-3	-2	28	4	1	18
58.8595	0	74	95	21	135	129	23	70	93	45	118	111	17	3	2	-96	0	1	-49	-3	-2	28	4	1	17
58.9824	0	74	95	21	135	129	22	70	93	46	118	111	18	2	2	-97	0	1	-49	-2	-2	28	4	1	18
59.1053	0	74	95	21	135	130	22	70	95	46	118	112	17	3	2	-97	0	1	-49	-2	-2	28	5	1	18
59.2282	0	74	95	21	135	129	22	70	92	45	117	110	16	2	2	-97	0	0	-49	-2	-3	28	4	1	17
59.351	0	74	94	20	134	128	22	69	92	45	117	111	16	2	1	-96	0	1	-48	-3	-1	28	4	0	17
59.4739	0	73	93	20	135	129	22	70	92	45	117	111	18	2	2	-96	0	1	-49	-3	-3	27	5	1	17
59.5968	0	74	94	20	136	129	23	69	93	45	117	111	16	3	2	-96	0	1	-48	-3	-2	28	4	2	18
59.7197	0	74	93	20	135	130	23	69	94	46	118	111	17	2	1	-97	0	1	-49	-2	-2	28	5	1	18
59.8426	0	73	95	21	135	130	23	69	94	46	118	111	17	2	1	-96	0	1	-49	-3	-2	27	4	1	18
59.9654	0	74	94	22	135	130	23	70	93	46	118	111	17	2	2	-96	0	0	-50	-3	-1	28	4	1	18
60.0883	0	74	95	20	136	129	22	68	92	45	118	111	17	3	1	-95	0	1	-49	-2	-2	28	4	1	16
60.2112	0	74	93	20	135	129	23	70	92	44	118	112	16	3	2	-95	0	1	-48	-3	-2	26	4	0	17
60.3341	0	73	94	21	135	129	22	69	91	45	117	112	16	2	2	-94	0	1	-47	-3	-2	28	4	1	17
60.457	0	74	94	20	135	129	22	69	91	45	117	112	17	2	1	-94	0	1	-48	-3	-1	27	4	1	18
60.5798	0	74	94	21	135	130	23	70	93	44	117	112	17	2	1	-95	0	1	-49	-3	-2	27	5	1	17
60.7027	0	73	95	21	133	130	23	69	93	45	117	112	16	3	2	-95	0	0	-49	-2	-2	28	5	0	18
60.8256	0	73	94	22	135	130	23	69	93	45	117	111	18	3	1	-95	-1	0	-49	-2	-2	28	4	1	17
60.9485	0	74	93	20	134	129	22	70	91	44	117	112	16	3	2	-94	0	1	-48	-3	-1	27	4	0	17
61.0714	0	74	93	20	134	129	23	69	93	44	117	111	17	3	2	-94	0	1	-48	-3	-2	27	4	1	17
61.1942	0	73	93	20	134	129	22	69	92	45	116	111	17	3	1	-93	0	2	-48	-3	-2	27	3	1	17
61.3171	0	74	93	20	135	129	22	69	92	44	117	111	17	2	1	-94	0	0	-47	-2	-2	26	4	1	17
61.44	0	73	94	20	134	129	23	68	93	45	117	111	17	3	0	-94	-1	1	-49	-1	-2	28	5	1	18
61.5629	0	73	94	21	135	129	23	69	93	45	116	112	17	3	2	-94	0	0	-49	-2	-1	27	5	0	17
61.6858	0	73	93	21	134	129	23	69	93	45	117	111	18	2	1	-94	0	1	-48	-2	-2	27	5	1	17
61.8086	0	74	94	20	134	128	23	69	92	44	117	111	16	3	2	-93	-1	1	-47	-2	-2	28	5	2	17
61.9315	0	73	93	20	134	129	23	69	91	45	117	110	17	3	1	-94	-1	1	-48	-2	-2	27	5	2	17
62.0544	0	74	94	20	134	128	22	69	93	44	116	111	16	3	1	-93	0	1	-49	-3	-3	27	5	1	17
62.1773	0	73	94	20	134	129	23	70	93	45	117	111	17	3	1	-95	0	1	-49	-3	-2	28	4	1	17
62.3002	0	74	95	20	133	129	22	70	93	46	116	111	17	2	2	-95	0	1	-49	-3	-1	28	4	1	18
62.423	0	74	95	24	134	129	23	69	94	43	117	112	17	2	2	-99	-1	0	-48	-3	-2	26	3	0	17
62.5459	0	73	94	21	134	129	23	69	93	44	117	112	16	3	1	-95	-1	1	-49	-3	-2	27	4	1	17
62.6688	0	74	95	21	134	129	22	69	92	44	117	111	16	3	2	-95	0	1	-48	-3	-2	27	4	1	17
62.7917	0	74	94	20	134	129	22	69	92	45	117	111	16	3	1	-95	0	1	-48	-2	-2	28	4	1	18
62.9146	0	75	94	21	134	129	23	69	93	45	117	112	17	2	1	-95	0	1	-48	-3	-1	27	4	1	17
63.0374	0	75	95	20	134	129	22	69	94	45	118	112	17	2	2	-96	0	0	-49	-2	-2	28	4	1	17
63.1603	0	75	95	21	135	130	22	70	94	45	117	112	17	1	1	-96	-1	2	-49	-2	-2	28	4	1	18
63.2832	0	75	96	24	135	130	23	70	94	42	118	113	17	2	1	-99	0	1	-48	-3	-2	25	5	1	18
63.4061	0	75	95	20	133	130	22	69	94	45	118	112	17	3	1	-94	0	2	-49	-2	-2	27	3	1	17
63.529	0	73	94	20	134	129	23	70	93	46	117	112	17	2	2	-96	0	1	-49	-2	-2	28	4	1	17
63.6518	0	74	94	21	135	130	22	70	93	45	117	112	17	2	2	-96	0	1	-49	-3	-2	28	4	1	17
63.7747	0	74	95	20	134	130	23	69	93	46	117	112	16	3	2	-96	0	0	-49	-3	-1	29	4	2	18
63.8976	0	74	95	20	134	130	23	70	94	46	118	112	18	2	2	-97	0	1	-49	-3	-2	29	5	1	18
64.0205	0	74	96	24	135	131	23	70	94	43	118	113	17	3	1	-101	0	2	-50	-2	-2	25	4	1	18
64.1434	0	74	96	21	135	130	23	69	95	46	118	112	18	3	1	-98	-1	1	-50	-2	-2	29	4	1	18
64.2662	0	74	95	21	135	130	23	70	94	47	118	113	18	2	2	-97	0	1	-50	-3	-2	28	5	1	17
64.3891	0	73	95	21	136	132	23	70	93	46	118	113	18	3	1	-97	0	1	-50	-3	-2	28	4	1	17
64.512	0	74	95	21	136	130	23	69	94	47	118	114	17	2	2	-98	0	1	-50	-3	-2	28	4	0	19
64.6349	0	75	95	20	134	131	23	69	94	46	118	114	16	2	2	-97	0	0	-51	-3	-2	28	4	1	17
64.7578	0	74	96	20	135	131	22	70	94	47	118	114	17	3	2	-99	0	2	-51	-3	-1	28	4	1	18
64.8806	0	75	96	21	136	131	23	69	95	45	119	114	18	2	2	-98	-1	1	-50	-3	-2	28	4	1	18
65.0035	0	75	96	22	135	131	23	70	94	47	119	114	18	3	1	-98	0	1	-52	-3	-2	29	5	1	18
65.1264	0	74	96	20	135	131	22	70	94	46	118	114	17	2	0	-98	0	1	-51	-2	-1	27	4	1	18
65.2493	0	74	96	22	136	131	22	69	95	46	119	114	18	3	2	-97	0	2	-50	-3	-2	28	4	2	17
65.3722	0	74	95	20	135	131	23	70	93	46	118	114	18	2	1	-97	0	1	-50	-3	-2	27	5	1	17
65.495	0	74	96	21	136	131	23	70	96	46	118	114	17	2	2	-98	-1	0	-51	-3	-2	28	4	1	18
65.6179	0	75	96	21	135	130	23	70	94	46	119	114	17	1	2	-98	0	1	-50	-2	-1	29	4	1	17
65.7408	0	75	96	21	135	131	23	70	96	48	118	115	17	4	1	-98	0	1	-51	-3	-2	29	4	1	19
65.8637	0	74	97	22	136	131	23	69	95	46	118	115	17	2	2	-97	0	1	-51	-3	-2	28	5	1	17
65.9866	0	75	95	21	135	131	23	70	94	46	118	114	17	3	1	-97	0	0	-50	-2	-1	28	4	0	17
66.1094	0	74	95	21	135	130	23	70	95	46	118	114	17	2	3	-96	0	1	-50	-3	-2	28	5	2	17
66.2323	0	74	95	22	135	131	22	70	94	46	119	112	17	3	0	-96	-1	1	-50	-2	-2	28	5	1	17
66.3552	0	74	95	20	134	130	22	70	95	46	117	113	16	3	1	-96	0	1	-50	-2	-1	27	4	0	18
66.4781	0	74	95	20	135	129	23	70	95	47	118	113	17	3	2	-96	0	1	-50	-3	-1	28	4	1	18
66.601	0	75	95	21	135	130	24	70	95	46	118	113	18	3	2	-98	-1	1	-51	-3	-2	28	4	1	18
66.7238	0	74	96	22	134	130	22	70	95	46	117	113	17	2	2	-97	-1	1	-51	-3	-2	28	4	1	17
66.8467	0	74	96	21	135	128	22	69	94	45	118	113	17	2	2	-96	0	2	-50	-3	-2	27	4	1	17
66.9696	0	74	96	21	135	130	23	70	94	46	117	112	17	2	2	-96	0	1	-49	-2	-2	29	4	1	18
67.0925	0	74	96	21	134	129	23	70	94	46	117	112	17	3	2	-97	0	0	-50	-3	-2	28	4	1	17
67.2154	0	74	95	21	134	128	23	70	95	47	117	113	17	3	2	-97	0	1	-50	-2	-2	28	3	1	17
67.3382	0	74	97	21	134	129	22	70	94	46	118	112	17	2	2	-97	0	1	-49	-3	-3	27	4	1	18
67.4611	0	75	96	21	134	129	23	70	96	48	116	112	17	3	2	-97	0	2	-50	-2	-2	28	4	2	18
67.584	0	75	97	22	134	129	23	70	96	46	117	113	17	3	2	-97	0	1	-51	-3	-2	28	4	0	18
67.7069	0	75	96	21	133	129	23	70	95	46	117	112	18	3	2	-97	0	0	-49	-3	-2	28	4	1	17
67.8298	0	74	96	21	134	129	23	70	94	46	117	111	17	3	1	-96	0	1	-49	-3	-2	28	4	1	17
67.9526	0	74	95	20	134	129	22	69	94	46	117	111	16	2	2	-96	-1	1	-50	-2	-2	28	4	1	17
68.0755	0	74	96	21	134	128	22	69	94	47	117	112	16	3	2	-97	0	1	-50	-2	-1	29	5	1	17
68.1984	0	75	96	21	134	129	21	69	95	46	117	113	17	3	2	-97	-1	1	-50	-2	-2	28	4	1	17
68.3213	0	74	96	21	135	129	22	69	94	47	117	112	18	2	2	-98	0	1	-49	-3	-2	28	4	1	18
68.4442	0	74	97	21	135	129	23	70	94	47	117	112	17	2	1	-98	0	0	-50	-3	-1	29	4	0	17
68.567	0	74	95	22	134	128	23	70	93	47	117	111	16	2	2	-98	0	0	-51	-3	-2	29	5	2	17
68.6899	0	74	95	21	134	127	22	70	94	46	117	111	17	3	2	-97	0	1	-49	-3	-2	27	4	1	18
68.8128	0	74	95	20	134	128	22	70	93	45	116	111	17	2	2	-96	0	0	-49	-2	-1	28	4	1	17
68.9357	0	74	95	21	133	128	22	69	94	47	116	111	17	2	1	-97	0	1	-50	-3	-2	28	4	1	17
69.0586	0	73	94	21	133	128	22	69	94	47	115	111	17	2	1	-98	0	1	-50	-3	-2	28	4	1	17
69.1814	0	74	94	20	133	127	22	70	95	46	117	111	17	3	2	-97	0	2	-49	-3	-2	28	4	0	18
69.3043	0	75	95	21	133	128	22	69	94	47	116	111	18	2	1	-98	0	1	-50	-2	-2	28	4	1	18
69.4272	0	74	95	22	133	127	22	70	93	47	116	111	17	3	1	-97	0	2	-50	-2	-1	29	4	2	17
69.5501	0	74	94	21	134	127	22	70	93	47	116	110	17	3	1	-97	-1	0	-49	-3	-1	29	4	1	17
69.673	0	74	94	21	134	127	21	70	93	46	117	110	17	2	2	-97	0	0	-49	-3	-1	28	4	1	17
69.7958	0	74	95	20	133	127	21	69	93	46	116	110	17	3	1	-96	0	1	-50	-2	-1	28	4	1	17
69.9187	0	74	95	21	133	127	23	69	93	46	116	110	17	3	2	-97	0	1	-49	-3	-1	29	4	0	17
70.0416	0	74	95	21	133	127	22	69	93	46	116	110	16	2	1	-97	0	1	-51	-3	-2	28	4	1	18
70.1645	0	74	95	20	134	128	22	70	93	46	116	111	17	2	1	-98	0	1	-50	-2	-2	27	5	1	18
70.2874	0	74	95	21	134	128	22	69	93	47	117	110	16	2	1	-98	-1	1	-49	-3	-2	29	4	1	17
70.4102	0	74	94	21	134	126	21	68	92	47	116	110	16	3	1	-97	0	1	-49	-3	-2	29	4	1	17
70.5331	0	74	94	21	134	127	22	70	94	46	116	109	16	3	1	-97	0	1	-50	-2	-2	28	5	1	16
70.656	0	74	94	21	134	127	23	69	93	46	116	110	17	3	1	-97	0	1	-49	-3	-1	28	5	1	17
70.7789	0	74	94	21	133	127	22	69	93	47	116	108	17	2	2	-97	-1	1	-49	-2	-2	28	4	1	17
70.9018	0	73	95	20	134	128	22	69	94	46	116	110	16	2	2	-99	0	1	-49	-2	-2	28	4	1	17
71.0246	0	74	96	21	134	128	22	69	95	47	116	110	17	3	1	-99	0	1	-50	-1	-1	28	4	1	17
71.1475	0	74	94	22	133	127	22	69	94	46	116	109	17	3	2	-98	0	0	-49	-2	-2	28	5	1	18
71.2704	0	74	95	20	133	128	22	68	92	46	116	109	17	2	2	-97	0	1	-49	-2	-2	28	4	1	17
71.3933	0	74	95	21	135	127	23	69	93	45	116	110	17	2	1	-97	0	1	-50	-2	-2	28	6	2	17
71.5162	0	74	94	20	135	127	22	68	94	47	117	110	17	3	2	-98	0	1	-50	-2	-2	28	5	1	17
71.639	0	74	95	21	134	128	22	68	94	46	117	110	17	3	1	-98	-1	1	-49	-3	-1	28	5	1	18
71.7619	0	73	94	21	134	128	22	70	93	46	117	111	17	2	2	-99	0	1	-50	-3	-2	29	5	1	18
71.8848	0	74	95	22	134	128	22	69	95	48	116	110	17	2	2	-100	0	1	-51	-2	-2	28	4	0	18
72.0077	0	74	96	22	135	127	22	70	94	48	117	111	17	3	1	-99	0	1	-52	-3	-1	29	4	1	17
72.1306	0	73	94	21	134	128	22	69	93	46	117	111	17	2	1	-98	0	1	-51	-2	-1	29	4	1	17
72.2534	0	74	95	20	133	127	22	69	93	46	116	111	17	3	2	-97	0	1	-51	-3	-1	28	5	1	17
72.3763	0	75	95	21	134	129	23	69	93	47	117	111	17	2	1	-98	0	1	-51	-2	-2	29	4	1	18
72.4992	0	74	96	22	134	128	22	69	94	48	117	111	17	2	0	-99	-1	1	-51	-3	-2	28	5	1	18
72.6221	0	74	95	20	135	128	23	69	94	47	117	112	17	2	2	-100	0	1	-51	-2	-1	29	4	1	19
72.745	0	74	96	22	135	129	22	69	95	48	117	112	16	2	2	-99	0	1	-51	-3	-1	29	4	0	18
72.8678	0	74	95	21	135	129	24	70	94	47	117	112	17	2	1	-99	0	1	-51	-3	-2	29	4	1	17
72.9907	0	74	94	21	134	129	22	69	93	46	118	112	17	2	1	-99	0	1	-51	-2	-2	28	4	1	17
73.1136	0	74	95	21	135	129	22	69	94	47	117	111	17	3	1	-100	0	1	-50	-2	-2	29	4	0	18
73.2365	0	74	95	21	134	129	22	69	94	48	118	111	17	2	2	-99	-1	0	-50	-3	-1	28	4	2	17
73.3594	0	73	96	21	135	129	23	69	95	47	117	112	17	3	1	-100	0	1	-51	-2	-2	28	5	1	19
73.4822	0	74	96	21	135	130	23	70	95	48	118	113	18	2	1	-100	0	1	-52	-3	-2	29	4	0	18
73.6051	0	75	96	22	135	129	23	70	95	47	117	113	16	2	1	-99	0	1	-51	-1	-2	28	4	0	19
73.728	0	74	95	21	135	129	22	69	94	47	118	113	17	3	1	-99	0	1	-50	-3	-2	29	4	1	17
73.8509	0	74	96	21	135	129	22	70	94	47	118	113	17	3	1	-100	0	0	-51	-2	-2	29	4	1	17
73.9738	0	75	95	21	135	129	23	69	93	48	117	113	18	2	2	-100	-1	0	-51	-2	-3	28	4	1	17
74.0966	0	73	96	21	135	129	22	69	94	48	117	113	17	2	1	-99	0	0	-51	-4	-1	28	4	2	18
74.2195	0	75	96	21	134	131	22	70	95	47	118	113	17	3	2	-99	-1	1	-50	-3	-1	29	5	1	18
74.3424	0	75	96	21	135	129	22	70	95	48	117	113	17	3	2	-100	0	0	-51	-2	-2	30	4	1	18
74.4653	0	74	96	22	135	130	23	70	96	48	117	113	18	3	1	-100	0	0	-52	-3	-2	29	5	1	18
74.5882	0	75	96	21	135	130	23	69	94	47	118	113	17	2	2	-99	-1	1	-51	-3	-2	29	4	1	16
74.711	0	74	96	21	135	129	23	70	95	47	118	113	17	2	2	-99	0	1	-50	-3	-2	29	4	1	18
74.8339	0	75	95	21	135	129	23	70	96	47	118	113	17	3	1	-99	-1	1	-50	-3	-2	29	5	1	18
74.9568	0	75	96	21	135	130	23	69	95	47	118	114	17	2	1	-100	-1	1	-51	-2	-2	29	4	1	18
75.0797	0	74	96	22	135	130	22	70	96	47	117	113	17	3	2	-100	0	1	-50	-3	-1	29	5	1	18
75.2026	0	74	97	21	135	131	23	71	97	48	118	114	17	3	2	-99	0	1	-50	-3	-3	29	5	1	19
75.3254	0	75	98	22	134	132	23	70	97	47	118	115	18	2	1	-99	0	1	-51	-2	-1	28	4	1	18
75.4483	0	75	97	22	135	131	23	71	96	48	118	114	17	3	2	-99	0	0	-51	-3	-2	29	4	1	18
75.5712	0	75	97	21	135	131	23	71	96	47	118	115	17	3	1	-98	0	0	-50	-2	-3	29	4	1	17
75.6941	0	74	97	22	135	132	23	71	95	47	118	115	17	3	1	-98	0	0	-50	-3	-2	28	4	1	17
75.817	0	75	97	21	136	131	23	71	97	47	118	114	17	3	3	-98	0	2	-50	-3	-2	28	5	1	18
75.9398	0	75	98	21	136	131	24	70	96	47	118	115	18	3	2	-99	0	1	-52	-2	-1	29	4	1	18
76.0627	0	75	97	21	135	132	23	71	97	48	119	116	17	3	1	-100	0	1	-52	-2	-2	29	4	0	18
76.1856	0	75	98	26	136	131	23	70	96	44	118	115	17	2	2	-103	0	1	-51	-3	-2	27	4	1	19
76.3085	0	75	96	22	135	131	23	71	96	48	118	114	18	3	1	-100	0	1	-52	-3	-2	29	4	1	17
76.4314	0	74	96	22	135	131	22	70	97	48	118	114	17	3	2	-100	0	1	-52	-3	-1	29	5	1	18
76.5542	0	75	97	21	136	131	23	70	96	48	117	115	17	2	1	-100	0	1	-52	-2	-2	29	4	1	17
76.6771	0	74	95	22	135	131	22	70	96	49	118	115	18	3	2	-99	0	1	-51	-3	-2	29	4	2	18
76.8	0	76	96	21	135	131	23	70	96	48	119	115	17	2	2	-101	-1	1	-52	-3	-1	30	4	1	17
76.9229	0	74	96	21	135	131	23	70	96	49	118	115	17	2	1	-101	0	1	-53	-2	-2	30	4	1	17
77.0458	0	74	96	23	135	132	23	70	97	49	118	115	17	3	1	-102	0	1	-52	-2	-2	29	4	1	18
77.1686	0	75	96	21	135	131	23	69	96	48	118	114	17	2	2	-101	-1	1	-52	-3	-2	29	4	1	18
77.2915	0	74	97	22	135	130	22	70	95	48	118	115	17	2	2	-100	0	1	-52	-2	-2	30	4	1	18
77.4144	0	74	96	20	136	131	23	69	96	48	118	115	17	2	2	-101	-1	1	-52	-3	-2	30	4	1	18
77.5373	0	74	97	22	136	131	22	70	96	48	119	115	17	3	2	-101	0	1	-53	-3	-2	30	4	1	18
77.6602	0	73	96	21	135	131	24	70	95	49	118	115	18	3	3	-100	0	1	-53	-3	-2	30	4	1	18
77.783	0	75	96	21	135	131	22	71	97	49	118	115	18	2	2	-102	0	1	-52	-2	-2	30	4	1	19
77.9059	0	75	97	22	135	131	24	70	97	48	119	115	18	3	1	-103	0	1	-54	-3	-2	31	4	1	18
78.0288	0	75	97	23	135	130	23	71	96	49	118	115	17	2	2	-103	0	1	-53	-3	-2	30	5	1	17
78.1517	0	75	96	21	136	130	23	70	95	48	118	115	17	2	2	-102	-1	1	-52	-2	-2	29	5	1	18
78.2746	0	75	96	21	135	131	22	70	96	48	119	115	18	3	2	-101	0	1	-53	-3	-3	29	3	1	19
78.3974	0	75	96	20	135	131	23	69	96	48	118	115	18	2	1	-102	0	0	-53	-3	-2	30	5	1	18
78.5203	0	74	96	21	135	131	23	70	96	48	119	114	17	3	1	-102	0	1	-53	-3	-2	30	5	1	18
78.6432	0	75	97	22	136	131	23	70	96	49	119	116	18	3	1	-101	-1	1	-53	-3	-2	30	4	1	19
78.7661	0	74	98	22	136	131	23	70	96	49	118	116	18	2	2	-103	-1	1	-54	-3	-3	31	4	1	18
78.889	0	74	97	21	135	131	23	70	96	49	118	116	18	3	2	-102	0	1	-53	-3	-2	30	4	1	17
79.0118	0	74	96	22	136	131	23	69	96	47	118	115	17	3	1	-101	0	1	-53	-2	-2	29	4	1	18
79.1347	0	74	97	22	136	131	23	70	95	49	118	114	18	3	2	-102	0	2	-52	-2	-2	29	5	1	17
79.2576	0	74	97	21	135	131	24	70	96	49	119	116	18	2	2	-102	0	1	-53	-3	-2	29	5	2	18
79.3805	0	75	98	21	135	131	22	70	96	48	118	116	17	2	2	-102	0	2	-53	-3	-2	30	5	2	17
79.5034	0	76	97	21	136	131	23	71	96	48	118	115	18	2	2	-103	0	0	-52	-3	-3	30	5	1	18
79.6262	0	75	96	21	135	131	22	70	96	48	119	115	18	3	1	-104	0	1	-53	-3	-2	30	3	1	19
79.7491	0	74	97	22	136	131	23	70	97	48	119	115	18	2	1	-102	-1	1	-53	-2	-2	29	4	0	19
79.872	0	75	97	20	136	132	22	71	96	48	118	115	17	2	1	-101	0	1	-51	-2	-2	30	4	2	18
79.9949	0	75	96	21	135	131	23	70	96	48	119	115	18	2	2	-101	0	2	-52	-2	-3	30	5	1	18
80.1178	0	75	96	22	135	131	22	71	96	49	119	115	17	2	2	-101	0	1	-51	-4	-2	30	4	0	18
80.2406	0	75	96	21	135	131	23	70	96	48	118	115	17	3	2	-102	0	1	-52	-2	-3	29	4	2	18
80.3635	0	74	97	21	136	131	22	70	96	49	119	115	17	2	2	-102	0	1	-53	-2	-3	30	5	2	19
80.4864	0	74	97	23	135	131	23	71	95	49	119	115	18	3	3	-102	0	1	-52	-3	-2	30	5	1	18
80.6093	0	74	96	22	135	130	22	70	96	49	118	115	18	2	2	-101	-1	1	-50	-3	-2	30	4	1	18
80.7322	0	75	95	21	136	130	22	70	96	47	119	115	17	3	1	-101	-1	1	-51	-2	-2	29	5	2	17
80.855	0	74	96	21	135	130	23	70	95	47	119	113	17	3	1	-100	-1	1	-51	-3	-2	28	3	1	17
80.9779	0	75	97	22	135	130	22	69	95	47	118	114	17	3	1	-101	0	1	-50	-2	-2	29	4	1	18
81.1008	0	74	96	22	135	130	23	71	96	49	118	114	17	2	2	-101	0	0	-51	-2	-2	29	4	1	18
81.2237	0	75	97	22	136	130	23	71	96	49	119	115	18	2	2	-100	-1	0	-51	-3	-2	29	4	2	18
81.3466	0	75	97	22	135	131	22	71	96	49	119	116	18	3	1	-102	0	1	-52	-3	-2	29	4	1	17
81.4694	0	74	96	22	135	130	22	70	95	49	118	115	17	2	2	-100	-1	1	-51	-2	-2	30	5	1	18
81.5923	0	75	96	22	135	130	22	70	95	47	119	115	18	3	1	-100	0	1	-50	-3	-2	29	4	1	17
81.7152	0	75	96	20	135	131	23	70	94	47	119	115	17	3	0	-101	0	1	-51	-2	-1	29	5	1	18
81.8381	0	74	97	21	136	130	22	70	96	49	119	116	17	3	1	-101	0	1	-52	-3	-3	30	4	0	18
81.961	0	74	96	22	136	131	23	70	96	48	119	115	18	2	2	-103	0	1	-52	-3	-1	30	4	2	18
82.0838	0	76	96	21	135	132	23	71	97	49	119	116	17	2	2	-101	0	1	-52	-2	-2	30	4	1	18
82.2067	0	75	97	22	136	131	23	71	96	49	119	116	18	3	2	-102	-1	0	-52	-2	-2	30	4	0	17
82.3296	0	74	95	21	137	131	22	70	96	49	121	116	17	2	2	-101	0	1	-51	-3	-1	30	4	1	18
82.4525	0	74	96	22	137	132	23	70	95	49	120	116	17	3	1	-102	0	0	-52	-2	-2	30	4	1	18
82.5754	0	75	96	21	137	132	23	70	96	48	120	117	18	3	2	-102	0	1	-51	-3	-1	30	4	2	18
82.6982	0	75	97	22	137	133	22	70	96	48	119	117	18	2	2	-102	0	1	-53	-2	-2	28	4	1	18
82.8211	0	75	96	21	137	133	23	70	96	49	121	118	18	2	1	-103	0	1	-53	-2	-2	29	4	2	18
82.944	0	74	97	22	137	133	24	70	96	49	120	119	18	3	2	-103	0	1	-53	-2	-2	30	5	2	19
83.0669	0	75	96	21	137	132	24	70	97	49	120	117	18	3	2	-101	0	1	-53	-2	-2	30	5	0	17
83.1898	0	74	96	22	137	133	23	71	95	49	121	118	18	3	1	-102	-1	1	-52	-2	-2	30	5	1	18
83.3126	0	75	96	21	137	133	24	70	96	50	121	118	18	2	2	-102	0	1	-53	-2	-2	30	5	1	19
83.4355	0	74	96	21	137	134	23	71	96	49	121	118	18	3	1	-102	0	1	-53	-2	-2	31	3	1	18
83.5584	0	75	96	21	136	134	23	70	97	49	121	119	18	3	2	-102	0	1	-53	-2	-2	31	4	1	18
83.6813	0	74	97	22	137	135	23	70	96	49	122	119	18	2	3	-104	0	2	-53	-2	-2	30	4	1	18
83.8042	0	75	97	23	137	135	23	70	97	48	121	120	19	3	1	-104	0	1	-54	-3	-1	31	4	1	17
83.927	0	75	97	21	138	134	23	71	96	49	121	119	18	2	1	-103	0	1	-54	-3	-2	30	4	1	17
84.0499	0	75	96	21	138	134	24	71	97	49	121	119	18	2	2	-103	-1	1	-53	-3	-2	29	4	1	18
84.1728	0	74	97	22	138	134	24	70	96	49	121	119	18	2	2	-103	0	1	-54	-2	-1	29	5	2	19
84.2957	0	75	97	21	136	133	23	70	96	48	121	119	18	3	2	-103	-1	1	-54	-3	-2	30	4	2	18
84.4186	0	75	96	21	138	135	24	71	97	50	122	119	18	2	2	-103	0	1	-54	-2	-2	31	4	2	18
84.5414	0	74	97	21	137	134	23	70	97	49	121	120	18	2	1	-104	0	1	-53	-3	-2	29	4	0	18
84.6643	0	74	96	21	137	133	24	70	96	49	121	119	18	2	2	-102	0	1	-52	-3	-1	30	4	1	17
84.7872	0	75	95	21	137	133	23	70	96	49	121	118	17	2	2	-102	0	1	-52	-2	-2	30	4	1	17
84.9101	0	74	96	21	136	133	22	71	95	48	120	118	18	2	2	-101	0	1	-51	-3	-2	29	4	1	17
85.033	0	73	96	20	136	131	22	69	96	49	120	117	17	3	1	-102	0	1	-51	-3	-2	30	4	1	18
85.1558	0	74	96	21	135	132	23	70	96	48	119	117	18	2	2	-102	-1	1	-51	-3	-3	29	3	1	18
85.2787	0	75	95	21	136	132	22	69	95	48	119	117	18	2	2	-102	0	1	-51	-2	-2	29	4	1	18
85.4016	0	75	95	22	137	132	23	70	95	48	120	116	18	3	1	-101	0	0	-51	-2	-2	29	4	1	18
85.5245	0	74	95	21	136	131	22	68	95	47	119	117	17	2	2	-100	0	2	-51	-3	-1	29	4	0	17
85.6474	0	73	95	21	136	131	22	69	95	47	118	116	17	2	2	-99	0	1	-50	-2	-2	29	3	1	17
85.7702	0	74	94	21	135	130	23	69	94	47	118	115	17	2	2	-99	-1	1	-50	-2	-3	28	4	1	17
85.8931	0	73	95	20	135	130	22	69	94	46	118	115	17	2	2	-99	0	1	-50	-2	-2	28	5	1	17
86.016	0	74	95	21	135	130	22	69	94	47	118	115	17	3	1	-98	0	1	-49	-3	-2	30	4	1	17
86.1389	0	73	95	21	135	129	22	69	94	47	118	115	17	2	2	-99	0	1	-49	-3	-1	29	4	1	18
86.2618	0	73	94	21	135	129	23	70	94	47	119	114	17	2	1	-99	0	1	-50	-3	-1	28	4	1	17
86.3846	0	74	94	20	135	129	22	70	94	46	118	114	16	2	1	-98	-1	1	-49	-3	-1	29	4	1	17
86.5075	0	73	95	21	134	129	22	69	93	46	117	114	17	2	2	-97	-1	1	-49	-3	-1	28	4	2	17
86.6304	0	73	94	21	134	129	22	70	94	47	117	114	17	3	2	-97	0	1	-49	-2	-1	29	4	1	17
86.7533	0	73	94	21	134	129	22	69	94	47	117	113	17	2	2	-98	-1	1	-50	-2	-2	28	5	1	18
86.8762	0	74	95	21	135	130	23	69	94	47	118	114	17	3	2	-99	-1	0	-50	-2	-2	29	3	1	18
86.999	0	73	95	21	135	129	22	70	94	47	118	113	17	2	2	-99	0	0	-50	-3	-2	28	5	1	19
87.1219	0	73	95	21	135	129	22	69	93	47	118	113	17	3	1	-98	0	1	-51	-3	-2	28	5	1	18
87.2448	0	74	94	19	135	127	23	69	94	46	118	112	17	2	1	-98	0	1	-50	-3	-2	28	4	1	17
87.3677	0	74	94	21	134	129	22	71	94	46	117	112	16	2	3	-98	0	1	-50	-2	-2	28	4	0	17
87.4906	0	74	95	21	135	128	22	69	93	47	118	113	17	3	2	-98	-1	1	-50	-2	-2	29	4	1	17
87.6134	0	74	96	21	135	129	22	70	95	47	118	114	17	3	1	-98	0	0	-50	-3	-2	29	4	1	19
87.7363	0	74	95	21	135	130	23	70	95	47	119	114	18	2	1	-99	0	1	-51	-3	-2	28	4	1	18
87.8592	0	74	95	22	136	130	22	70	96	48	118	115	18	2	1	-99	-1	0	-52	-3	-2	28	4	1	18
87.9821	0	74	95	22	135	129	23	70	95	48	118	114	17	3	2	-98	-1	1	-50	-2	-2	29	3	1	17
88.105	0	75	96	21	135	130	22	70	95	47	119	114	16	3	1	-99	0	1	-50	-3	-2	30	4	1	18
88.2278	0	74	95	22	136	130	22	70	96	46	119	114	17	2	2	-99	0	1	-51	-3	-2	28	4	1	18
88.3507	0	75	95	22	136	129	22	70	96	48	118	114	17	2	2	-101	0	1	-51	-3	-1	29	4	1	17
88.4736	0	75	97	22	136	130	23	71	96	48	119	116	17	3	2	-100	0	1	-52	-2	-2	29	3	1	19
88.5965	0	75	97	22	136	131	22	71	96	48	120	116	17	2	2	-100	-1	1	-52	-3	-2	29	4	1	18
88.7194	0	74	96	22	136	130	23	71	97	48	119	115	17	3	2	-100	0	1	-52	-3	-2	29	4	1	18
88.8422	0	75	97	22	136	131	22	70	96	48	120	115	17	2	2	-100	0	1	-52	-3	-2	29	4	1	18
88.9651	0	75	96	21	137	130	22	70	96	48	119	115	17	3	2	-100	0	1	-51	-4	-1	29	4	1	17
89.088	0	75	96	20	136	130	22	70	96	48	120	115	18	3	2	-101	0	1	-52	-3	-2	29	4	1	18
89.2109	0	75	97	22	135	131	23	71	97	48	120	114	18	2	2	-101	0	1	-52	-2	-2	30	5	1	17
89.3338	0	74	97	21	137	130	22	71	96	48	119	115	18	3	2	-101	0	2	-52	-2	-1	29	4	1	19
89.4566	0	75	97	22	137	131	22	71	96	49	119	115	17	2	1	-101	0	1	-51	-3	-2	30	4	1	18
89.5795	0	74	96	22	135	131	23	70	96	48	120	116	17	3	1	-100	0	1	-52	-3	-2	30	4	2	18
89.7024	0	75	97	22	136	132	23	71	98	48	119	117	18	2	2	-98	0	1	-51	-2	-2	30	4	2	18
89.8253	0	76	99	22	136	132	23	71	98	47	120	117	17	3	3	-97	0	1	-50	-2	-2	28	5	1	17
89.9482	0	76	97	21	137	134	23	71	99	47	119	118	18	3	2	-96	-1	0	-50	-2	-2	28	4	2	18
90.071	1	75	98	22	136	133	23	72	98	48	120	117	18	2	2	-97	0	1	-50	-3	-2	28	5	2	17
90.1939	0	76	99	22	136	133	24	71	99	48	119	119	18	3	3	-97	0	0	-52	-3	-1	28	4	1	18
90.3168	0	76	98	22	137	132	23	72	99	47	119	118	18	3	1	-97	0	1	-51	-2	-2	28	5	1	18
90.4397	0	76	97	22	135	131	23	72	98	47	119	117	17	2	2	-97	0	1	-49	-2	-2	27	4	0	18
90.5626	0	75	97	22	136	131	22	71	98	48	119	116	18	2	2	-98	0	1	-51	-2	-2	28	4	1	18
90.6854	0	76	98	22	136	131	23	71	98	47	119	115	18	4	2	-98	0	1	-51	-2	-2	29	4	1	17
90.8083	0	76	98	21	136	131	23	72	98	47	119	116	18	3	2	-97	-1	1	-51	-4	-1	28	4	1	19
90.9312	0	75	98	22	136	131	23	71	97	47	119	115	18	2	3	-98	0	1	-50	-2	-2	28	4	0	17
91.0541	0	75	98	22	135	131	22	72	98	47	119	116	19	3	2	-99	0	1	-51	-3	-2	28	3	1	17
91.177	0	76	97	23	135	130	23	71	98	47	119	115	17	3	3	-98	-1	1	-51	-3	-1	29	3	2	17
91.2998	0	76	97	22	136	130	23	71	97	47	118	115	18	3	2	-97	0	1	-51	-2	-2	28	4	1	17
91.4227	0	75	97	21	136	130	24	71	96	47	118	114	18	2	1	-98	0	0	-49	-3	-2	28	4	1	17
91.5456	0	76	98	21	135	130	23	71	98	48	118	114	18	3	2	-98	-1	1	-50	-3	-3	28	4	1	17
91.6685	0	76	98	22	135	130	23	72	98	47	118	116	18	3	2	-99	0	0	-51	-3	-2	28	4	1	18
91.7914	0	76	98	22	136	130	23	71	98	47	118	115	17	3	2	-98	0	1	-51	-3	-2	29	4	0	18
91.9142	0	76	97	22	137	131	22	71	98	47	119	115	18	2	2	-99	-1	1	-50	-3	-2	28	4	1	18
92.0371	0	76	99	22	135	130	22	71	97	48	119	115	18	2	2	-99	-1	1	-50	-3	-2	27	3	1	18
92.16	0	75	98	21	136	130	23	71	98	48	119	115	18	3	1	-99	0	1	-52	-2	-2	29	4	1	18
92.2829	0	75	98	22	135	131	23	72	97	49	119	115	18	3	1	-99	-1	1	-52	-3	-2	29	4	0	19
92.4058	0	76	98	22	136	130	23	71	99	49	118	115	18	2	1	-99	0	2	-51	-3	-2	28	4	1	18
92.5286	0	75	99	22	135	131	23	72	99	48	119	115	18	3	2	-100	0	1	-52	-3	-2	29	4	1	18
92.6515	0	75	98	23	136	130	23	72	99	49	118	115	18	3	2	-102	0	1	-52	-3	-2	29	2	1	18
92.7744	0	76	98	22	135	130	23	71	98	48	120	115	17	2	3	-101	0	1	-52	-2	-2	29	4	1	18
92.8973	0	76	98	21	136	131	23	71	98	49	118	115	18	2	2	-101	-1	1	-51	-3	-2	30	4	1	18
93.0202	0	75	98	22	136	130	23	72	98	48	119	114	18	2	2	-101	0	1	-52	-3	-1	29	4	1	18
93.143	0	75	98	22	136	131	23	72	99	49	119	116	18	3	2	-101	0	1	-52	-4	-1	29	4	1	18
93.2659	0	75	99	22	135	131	23	71	99	49	120	115	18	3	2	-102	-1	2	-52	-3	-2	29	4	1	19
93.3888	0	76	98	23	136	131	23	72	99	49	119	117	18	3	2	-101	0	2	-53	-3	-3	30	4	1	18
93.5117	0	76	98	22	136	131	23	71	98	50	121	116	18	3	2	-101	-1	1	-52	-3	-2	29	4	1	18
93.6346	0	75	98	23	137	131	23	72	99	49	119	116	18	3	2	-101	0	1	-53	-3	-2	30	4	2	18
93.7574	0	76	98	21	136	131	24	71	98	48	120	116	18	3	2	-102	0	1	-52	-2	-2	29	5	2	18
93.8803	0	75	98	22	136	131	24	71	98	49	120	116	18	2	2	-100	0	1	-52	-2	-2	29	4	1	18
94.0032	0	77	98	22	136	131	23	71	100	49	119	116	18	2	2	-101	-1	1	-53	-3	-3	29	4	1	18
94.1261	0	76	98	22	136	132	23	72	99	49	119	117	18	3	2	-102	-1	1	-54	-3	-3	30	4	1	18
94.249	0	76	99	22	137	132	24	71	99	48	120	117	19	3	2	-102	-1	1	-53	-3	-3	29	5	0	18
94.3718	0	75	99	22	136	131	23	71	98	50	120	116	17	2	1	-102	0	1	-52	-3	-2	29	3	1	18
94.4947	0	75	98	22	137	132	24	72	98	50	120	118	18	3	2	-101	0	1	-53	-3	-2	30	4	1	18
94.6176	0	76	97	22	136	132	23	72	98	49	120	117	18	3	2	-102	0	2	-53	-3	-2	29	4	1	19
94.7405	0	75	98	21	137	131	24	71	98	49	121	116	17	2	1	-103	-1	2	-53	-3	-2	30	4	1	19
94.8634	0	76	98	23	137	132	23	71	98	50	119	117	18	3	2	-103	0	1	-53	-3	-2	30	4	1	18
94.9862	0	75	99	22	135	132	23	71	99	50	120	118	18	2	2	-103	0	1	-54	-3	-2	30	4	1	19
95.1091	0	75	98	22	137	132	24	71	97	50	120	118	18	2	2	-103	0	2	-54	-3	-2	30	4	1	18
95.232	0	75	98	22	136	131	23	71	97	49	121	117	17	2	1	-103	-1	2	-54	-3	-3	30	4	1	18
95.3549	0	75	97	22	136	131	23	71	97	49	120	116	18	2	2	-101	0	0	-53	-3	-2	30	5	1	18
95.4778	0	75	98	22	136	131	23	71	98	50	120	117	19	3	2	-102	-1	1	-53	-3	-2	30	4	0	19
95.6006	0	75	98	22	136	131	24	70	97	49	119	117	18	3	1	-103	0	2	-54	-3	-2	30	4	1	18
95.7235	0	75	98	22	136	132	24	72	98	48	119	116	18	3	2	-103	0	1	-54	-3	-2	30	4	1	18
95.8464	0	76	98	22	135	131	23	71	98	50	121	117	18	2	2	-103	-1	1	-54	-3	-2	30	4	1	20
95.9693	0	75	98	23	136	131	23	70	97	49	119	117	18	2	1	-102	-1	1	-53	-3	-3	30	4	1	18
96.0922	0	75	97	21	136	131	24	70	97	49	119	117	18	3	2	-102	0	1	-53	-3	-2	30	5	1	17
96.215	0	75	97	21	136	130	23	71	96	48	119	116	18	3	1	-102	-1	0	-53	-2	-2	30	4	1	18
96.3379	0	75	98	21	135	131	22	71	97	50	119	116	18	3	2	-102	0	1	-52	-3	-2	30	3	1	19
96.4608	0	75	98	22	135	130	23	71	98	49	119	116	18	3	0	-101	0	1	-53	-3	-2	30	4	1	18
96.5837	0	74	97	21	135	130	23	70	98	49	119	116	18	2	2	-102	0	1	-52	-4	-2	30	4	1	19
96.7066	0	74	97	22	135	131	23	70	98	49	119	116	18	3	2	-102	0	1	-54	-2	-1	30	4	0	18
96.8294	0	75	97	21	135	130	23	70	96	49	119	115	18	3	2	-102	0	1	-53	-3	-2	29	5	1	18
96.9523	0	76	96	22	135	129	22	70	98	48	119	115	18	3	2	-102	0	1	-52	-3	-2	30	4	1	17
97.0752	0	74	97	22	135	131	23	70	96	49	119	115	17	2	2	-101	0	1	-54	-3	-2	30	4	1	18
97.1981	0	75	96	21	135	130	23	71	96	48	119	116	18	3	1	-101	0	1	-52	-3	-2	29	4	1	18
97.321	0	75	98	21	135	130	23	70	97	48	119	115	18	4	1	-102	0	1	-52	-2	-2	30	5	1	18
97.4438	0	73	98	22	136	130	22	71	98	49	119	116	18	3	1	-101	0	1	-52	-3	-2	29	4	0	18
97.5667	0	75	97	22	136	130	22	71	98	49	119	115	18	2	2	-100	0	2	-53	-3	-1	30	3	1	18
97.6896	0	74	96	21	135	129	23	71	96	48	119	115	17	3	1	-101	-1	1	-52	-3	-2	29	4	1	18
97.8125	0	74	97	21	136	130	22	69	97	49	119	115	18	2	2	-100	0	1	-52	-2	-1	29	4	1	18
97.9354	0	75	97	21	135	130	22	71	97	47	119	114	18	3	2	-100	0	1	-52	-2	-2	29	4	1	19
98.0582	0	74	98	22	134	129	22	70	96	48	119	115	17	3	1	-101	0	1	-53	-3	-2	30	3	2	18
98.1811	0	74	97	21	135	129	23	71	97	49	120	114	18	2	1	-101	-1	1	-54	-3	-2	29	4	1	18
98.304	0	74	97	23	135	130	22	70	97	49	119	115	17	3	1	-102	0	1	-52	-3	-3	29	4	1	19
98.4269	0	74	97	22	134	129	24	70	97	48	119	115	17	2	2	-100	0	1	-52	-2	-2	29	4	1	17
98.5498	0	75	96	23	134	129	23	71	96	48	119	115	18	2	2	-100	-1	1	-52	-3	-1	29	4	2	17
98.6726	0	74	97	22	135	129	22	70	96	47	118	114	18	2	1	-100	-1	1	-53	-3	-1	29	5	0	19
98.7955	0	75	96	20	135	129	23	70	97	49	119	114	16	3	2	-101	0	1	-52	-3	-2	29	5	1	18
98.9184	0	75	97	20	134	128	22	71	98	49	120	115	18	2	1	-101	-1	0	-53	-3	-2	29	4	1	18
99.0413	0	74	97	21	135	130	22	71	98	48	119	115	18	2	2	-102	0	1	-53	-2	-2	30	4	1	18
99.1642	0	75	98	23	135	129	23	71	98	48	118	115	18	3	2	-101	0	1	-53	-3	-2	29	4	1	18
99.287	0	74	97	21	135	129	23	70	96	47	119	115	18	3	2	-101	0	1	-53	-2	-2	29	4	1	18
99.4099	0	75	96	21	135	129	22	70	96	48	118	114	18	2	2	-99	0	0	-52	-3	-1	29	4	2	18
99.5328	0	75	97	22	135	129	22	70	97	47	119	115	17	3	2	-100	0	0	-52	-3	-2	29	4	1	18
99.6557	0	75	97	21	135	130	23	71	97	48	119	115	17	3	2	-101	0	1	-53	-3	-2	29	4	1	19
99.7786	0	75	98	22	136	130	24	71	96	48	119	115	18	3	2	-100	0	1	-53	-2	-2	29	4	1	18
99.9014	0	75	97	22	135	129	22	71	97	48	119	115	18	2	1	-101	0	0	-54	-3	-3	30	4	2	19
100.024	0	75	97	22	134	130	22	70	97	48	119	116	17	2	2	-100	0	1	-53	-3	-2	29	5	1	18
100.147	0	74	97	22	135	130	22	70	97	49	119	115	19	3	1	-100	0	0	-53	-3	-2	28	4	1	18
100.27	0	74	96	22	135	129	22	71	97	48	119	114	18	2	1	-99	0	1	-52	-3	-2	29	4	1	17
100.393	0	74	96	21	135	129	23	70	98	48	120	115	18	2	1	-101	0	1	-52	-3	-2	30	4	0	17
100.516	0	74	96	22	135	130	23	71	97	47	119	116	18	3	1	-101	0	1	-53	-2	-3	30	4	1	18
100.639	0	76	97	21	135	130	23	70	97	48	118	115	18	3	2	-101	0	1	-53	-2	-3	29	4	1	18
100.762	0	75	97	22	135	129	23	70	96	48	119	114	17	2	2	-101	0	1	-52	-2	-2	30	4	1	18
100.884	0	75	96	21	134	128	22	70	96	48	118	114	17	3	2	-100	0	1	-52	-2	-2	29	4	2	17
101.007	0	73	96	20	135	128	22	70	96	48	118	114	16	2	2	-99	0	1	-52	-3	-2	29	4	1	17
101.13	0	74	97	21	134	128	22	70	96	47	118	113	17	3	1	-99	0	1	-51	-3	-1	29	4	2	17
101.253	0	74	96	22	134	128	22	69	96	48	119	114	17	2	1	-99	0	1	-51	-3	-2	30	5	2	18
101.376	0	75	97	21	134	128	22	70	96	47	118	112	18	3	2	-99	-1	0	-51	-3	-2	30	4	1	17
101.499	0	74	96	22	134	129	22	70	96	48	118	114	17	2	3	-100	0	1	-51	-3	-2	30	4	1	18
101.622	0	74	95	21	134	128	22	70	97	46	117	112	17	2	2	-98	0	1	-52	-3	-2	29	4	1	17
101.745	0	74	95	21	134	127	21	69	95	47	118	113	16	3	1	-98	0	1	-51	-2	-2	28	5	0	16
101.868	0	74	95	20	134	127	22	70	96	48	117	113	17	2	1	-98	0	1	-50	-3	-2	28	4	1	17
101.99	0	74	96	21	134	127	22	69	96	47	117	113	16	2	2	-98	0	0	-51	-3	-2	28	4	1	18
102.113	0	74	96	21	134	126	22	70	96	47	118	112	17	2	2	-98	0	2	-51	-2	-2	28	4	1	18
102.236	0	74	95	21	134	127	22	70	95	47	117	112	17	3	1	-100	0	1	-51	-2	-1	29	4	0	18
102.359	0	74	95	21	133	127	21	70	95	47	117	112	17	3	2	-98	0	1	-50	-3	-2	28	4	1	17
102.482	0	74	96	20	133	127	22	69	96	48	118	112	17	2	2	-98	0	1	-49	-2	-2	28	4	1	18
102.605	0	74	96	21	133	127	22	70	96	47	117	112	17	3	2	-98	0	1	-50	-2	-2	28	4	1	17
102.728	0	74	95	20	133	127	22	70	95	47	117	112	17	3	1	-98	0	1	-50	-2	-2	28	5	1	18
102.851	0	74	95	21	134	127	21	71	96	47	117	113	17	3	1	-98	0	1	-50	-3	-1	29	4	1	18
102.973	0	75	97	22	134	127	22	69	97	48	117	112	18	2	3	-99	0	1	-51	-3	-2	29	4	2	18
103.096	0	74	97	22	135	127	22	70	95	48	117	112	17	3	2	-98	0	1	-52	-3	-2	28	4	1	17
103.219	0	74	96	21	134	128	22	70	95	48	117	112	17	3	2	-98	0	1	-51	-3	-1	28	4	1	17
103.342	0	75	96	22	134	128	22	71	96	46	118	113	18	3	2	-97	0	1	-50	-3	-1	29	4	1	18
103.465	0	75	96	21	135	128	23	70	96	46	118	111	17	2	2	-97	0	1	-50	-3	-2	28	4	1	18
103.588	0	73	96	21	134	126	23	70	96	47	117	112	17	2	1	-99	0	1	-51	-3	-2	28	5	1	18
103.711	0	74	97	21	135	127	22	71	96	48	117	112	17	2	1	-99	0	2	-52	-1	-1	29	4	1	18
103.834	0	74	97	22	134	127	22	70	96	48	118	113	17	2	2	-99	0	2	-50	-2	-2	29	5	1	17
103.956	0	74	96	22	134	127	22	70	96	47	118	112	17	3	2	-98	-1	1	-51	-3	-2	29	4	2	18
104.079	0	75	96	21	134	128	22	71	96	47	117	112	17	2	2	-97	0	0	-50	-2	-2	28	4	1	18
104.202	0	75	97	20	134	129	22	71	96	47	118	112	17	3	1	-96	0	1	-50	-3	-2	28	5	1	17
104.325	0	74	97	21	135	129	22	71	97	47	118	113	17	3	1	-96	0	1	-50	-4	-1	28	4	2	17
104.448	0	74	96	22	134	128	23	70	96	47	118	114	18	3	2	-97	0	1	-51	-3	-2	27	4	1	18
104.571	0	75	97	21	135	128	23	70	97	48	117	113	18	2	1	-98	-1	1	-51	-3	-3	28	4	1	17
104.694	0	75	97	22	135	128	22	71	97	48	117	113	18	2	1	-99	0	1	-51	-3	-2	29	5	1	18
104.817	0	75	97	20	134	128	22	70	97	47	118	113	17	3	2	-98	0	1	-50	-3	-2	28	4	1	18
104.94	0	74	97	21	135	128	23	69	96	47	117	113	17	2	2	-98	0	1	-51	-3	-2	28	4	0	17
105.062	0	74	97	21	135	128	22	70	97	48	117	113	17	3	2	-97	-1	0	-51	-3	-2	28	4	1	17
105.185	0	74	96	21	134	129	23	70	96	46	117	113	17	3	1	-98	0	2	-50	-3	-3	28	3	1	18
105.308	0	75	98	22	134	128	22	70	97	47	117	113	18	3	2	-98	0	1	-51	-3	-2	28	4	1	18
105.431	0	74	98	21	135	128	22	70	97	48	119	113	18	3	1	-99	0	1	-51	-3	-2	29	4	1	18
105.554	0	74	97	22	135	128	22	70	97	47	119	112	18	2	2	-98	0	1	-51	-3	-1	29	4	1	18
105.677	0	76	96	21	134	127	22	70	97	47	117	113	18	3	2	-98	0	0	-51	-3	-2	28	4	0	18
105.8	0	74	97	21	134	128	22	69	96	47	118	112	17	2	1	-98	0	1	-50	-3	-2	29	4	1	18
105.923	0	74	96	21	134	127	21	70	95	47	117	112	18	2	1	-98	0	1	-51	-2	-2	29	4	1	18
106.045	0	74	96	21	134	128	23	70	96	46	117	112	17	2	2	-99	0	1	-50	-2	-2	29	4	1	18
106.168	0	75	97	21	134	128	23	70	96	47	118	112	17	3	2	-99	0	1	-51	-2	-2	29	4	1	17
106.291	0	74	96	21	134	128	22	70	96	48	117	112	17	2	2	-99	0	1	-51	-3	-2	29	4	0	18
106.414	0	74	98	22	134	128	22	70	96	48	117	113	17	3	1	-99	-1	2	-51	-2	-2	30	3	1	17
106.537	0	74	97	21	135	127	22	70	96	47	117	112	17	2	2	-100	0	1	-51	-2	-3	28	5	0	17
106.66	0	75	96	22	134	127	22	69	95	47	118	112	17	3	3	-99	0	1	-51	-3	-2	28	4	1	17
106.783	0	74	96	21	135	127	22	70	95	47	117	112	17	2	1	-99	0	1	-50	-2	-2	29	5	1	18
106.906	0	73	96	21	135	127	21	70	96	48	118	111	17	2	0	-100	0	2	-51	-3	-2	30	4	2	17
107.028	0	75	96	22	135	127	23	70	96	48	117	112	17	2	1	-100	0	1	-52	-2	-2	30	4	0	18
107.151	0	74	96	21	134	127	22	70	97	48	118	112	17	2	1	-100	-1	1	-51	-2	-2	29	5	1	18
107.274	0	74	97	22	135	128	22	70	97	48	118	113	18	3	1	-100	-1	1	-51	-3	-2	29	4	1	18
107.397	0	74	97	22	134	128	22	69	95	48	118	113	17	3	2	-101	-1	1	-51	-2	-2	29	4	0	18
107.52	0	74	97	22	135	128	23	70	96	48	118	112	17	2	2	-101	0	1	-52	-2	-2	29	4	1	18
107.643	0	74	97	21	134	128	22	70	96	48	116	112	17	3	1	-99	0	1	-50	-2	-3	29	5	0	17
107.766	0	75	97	22	134	128	22	70	96	48	118	112	18	3	2	-100	0	1	-51	-3	-2	29	4	1	19
107.889	0	74	96	21	134	128	23	70	96	48	118	113	17	2	2	-101	0	1	-52	-2	-2	30	4	1	18
108.012	0	75	97	21	134	128	22	70	97	48	118	112	18	2	1	-101	0	1	-52	-3	-2	30	5	1	18
108.134	0	74	97	21	135	128	23	71	97	49	117	113	18	2	2	-102	0	1	-53	-3	-3	29	4	2	18
108.257	0	75	97	22	134	128	23	71	96	48	118	113	17	2	2	-101	0	1	-52	-3	-2	30	3	1	19
108.38	0	74	96	22	135	127	22	70	97	48	118	113	16	3	1	-101	-1	2	-51	-3	-2	29	5	1	17
108.503	0	75	96	21	134	127	22	70	96	47	118	112	16	3	3	-102	-1	1	-52	-2	-2	29	4	1	18
108.626	0	74	97	21	135	128	22	70	96	48	118	112	17	2	2	-101	0	2	-52	-3	-2	29	4	1	18
108.749	0	75	97	22	134	128	22	70	97	48	119	113	18	2	2	-101	0	1	-51	-2	-2	30	4	1	18
108.872	0	74	97	21	136	128	22	70	96	49	118	114	18	2	1	-102	0	1	-53	-2	-2	29	4	1	18
108.995	0	74	98	21	135	129	22	69	97	49	118	114	18	2	1	-102	-1	2	-53	-3	-1	30	4	1	19
109.117	0	74	97	23	135	129	22	70	96	49	118	115	17	2	2	-102	0	1	-53	-2	-1	30	4	1	18
109.24	0	74	97	22	135	129	23	71	97	49	119	114	18	3	2	-102	0	1	-52	-3	-2	30	4	1	18
109.363	0	75	97	22	136	129	23	71	97	48	118	114	18	3	1	-101	0	1	-53	-3	-3	29	4	1	17
109.486	0	75	98	21	135	129	23	70	97	49	119	114	18	3	2	-103	0	1	-53	-3	-1	30	4	1	19
109.609	0	75	97	22	135	128	22	71	96	48	119	115	18	3	1	-103	0	0	-52	-3	-2	30	4	2	18
109.732	0	75	97	22	136	130	23	71	98	49	120	114	18	2	1	-103	0	1	-53	-3	-2	30	4	1	19
109.855	0	74	97	22	135	130	23	71	98	49	118	115	18	2	1	-103	-1	1	-53	-2	-3	31	4	1	18
109.978	0	75	97	23	136	130	22	71	97	50	119	115	17	3	2	-104	0	1	-53	-2	-2	30	4	1	18
110.1	0	76	98	23	135	131	23	70	98	49	119	115	18	2	1	-103	0	0	-53	-3	-2	30	4	1	18
110.223	0	74	97	21	136	130	22	71	97	50	120	115	18	2	2	-102	0	1	-53	-3	-2	30	4	1	18
110.346	0	75	98	22	136	130	22	70	97	49	119	115	18	2	2	-102	0	1	-53	-2	-2	30	4	0	18
110.469	0	74	97	22	136	131	23	71	97	50	120	116	18	3	1	-102	0	1	-54	-3	-1	30	4	0	19
110.592	0	75	97	21	136	131	23	70	98	48	119	116	18	2	2	-103	0	1	-53	-2	-2	29	4	1	18
110.715	0	75	98	21	137	130	24	70	98	50	120	116	19	2	1	-103	0	1	-54	-3	-2	30	4	1	18
110.838	0	76	98	22	136	132	22	71	98	49	119	116	18	3	1	-103	0	1	-54	-2	-3	31	4	1	19
110.961	0	75	97	22	136	130	23	71	97	49	119	116	18	3	2	-103	0	1	-54	-2	-1	30	4	1	18
111.084	0	75	97	22	136	130	23	71	97	49	120	116	18	3	1	-102	0	1	-53	-2	-2	30	4	1	17
111.206	0	74	97	21	137	130	23	71	97	49	120	115	18	2	1	-102	0	0	-53	-3	-2	30	4	1	18
111.329	0	75	98	21	136	130	23	71	98	49	119	115	18	3	3	-103	0	1	-54	-2	-2	30	4	1	18
111.452	0	75	98	22	137	130	22	70	97	49	120	114	17	3	2	-104	0	1	-54	-4	-2	30	4	1	18
111.575	0	74	97	21	135	130	22	71	98	50	119	116	18	2	2	-104	0	1	-53	-2	-2	30	4	0	18
111.698	0	75	97	21	136	131	22	71	99	48	119	115	18	2	3	-103	0	0	-54	-2	-2	31	4	1	19
111.821	0	75	98	22	136	130	23	71	98	49	119	115	17	3	2	-103	0	1	-54	-2	-2	30	4	1	18
111.944	0	75	97	21	136	131	22	71	98	49	120	115	17	2	1	-103	0	1	-54	-3	-2	29	4	2	18
112.067	0	75	98	22	136	130	23	71	97	49	120	115	18	2	2	-103	0	1	-54	-2	-3	30	4	2	18
112.189	0	75	98	21	136	130	22	70	97	50	120	115	17	3	2	-103	0	0	-53	-3	-2	30	5	2	17
112.312	0	75	97	22	136	130	22	70	97	49	120	115	18	3	2	-104	0	0	-53	-3	-2	31	4	1	18
112.435	0	75	98	21	136	131	23	72	98	50	120	116	17	3	2	-104	0	1	-54	-4	-2	31	5	1	19
112.558	0	75	97	22	137	130	23	71	97	50	120	116	17	3	2	-104	0	1	-53	-3	-3	30	4	0	18
112.681	0	74	98	21	137	131	23	70	97	50	119	116	17	2	2	-102	0	1	-53	-2	-2	31	4	1	18
112.804	0	74	97	21	136	131	23	70	98	49	120	116	17	3	2	-103	0	1	-53	-2	-2	30	4	1	17
112.927	0	75	98	22	136	131	22	70	96	48	120	116	17	2	1	-102	0	1	-53	-3	-2	30	3	1	17
113.05	0	75	98	21	136	131	23	70	97	48	119	116	18	2	2	-103	0	1	-53	-2	-2	29	5	1	19
113.172	0	75	98	22	136	131	22	70	98	49	119	116	18	2	2	-102	0	1	-54	-3	-2	30	4	1	18
113.295	0	75	98	21	136	131	24	72	98	49	119	115	18	3	3	-103	-1	1	-54	-3	-3	31	5	1	19
113.418	0	75	97	22	137	130	22	71	97	49	120	117	18	3	2	-103	-1	1	-54	-3	-2	31	4	1	19
113.541	0	74	97	22	136	130	22	69	97	48	119	115	17	2	1	-101	0	1	-52	-2	-2	30	4	1	17
113.664	0	76	97	21	135	130	22	70	97	50	119	116	18	3	2	-101	0	1	-53	-3	-2	30	4	1	18
113.787	0	74	97	21	136	129	22	71	98	48	119	115	18	2	2	-101	0	1	-52	-3	-3	30	5	0	18
113.91	0	74	96	21	136	130	23	70	97	48	119	114	17	3	2	-102	-1	0	-52	-3	-1	29	4	1	18
114.033	0	74	97	22	135	131	22	71	97	48	119	115	18	2	2	-102	-1	1	-53	-4	-2	29	4	1	18
114.156	0	75	98	21	135	129	22	71	97	49	118	115	18	2	1	-102	-1	1	-52	-4	-2	29	5	1	17
114.278	0	75	98	22	135	130	22	70	96	48	119	115	18	3	2	-102	0	1	-52	-3	-3	30	4	1	18
114.401	0	74	97	21	135	129	22	71	96	50	119	113	16	3	2	-102	0	1	-52	-3	-2	29	4	1	16
114.524	0	74	96	22	136	128	22	71	95	47	119	114	17	3	2	-101	-1	1	-51	-2	-2	30	4	1	17
114.647	0	74	95	21	135	128	22	70	95	48	118	114	17	2	1	-101	0	1	-51	-2	-2	29	5	1	17
114.77	0	75	96	22	135	127	22	69	96	48	119	113	17	2	2	-101	0	0	-51	-2	-3	29	4	2	18
114.893	0	74	96	21	135	129	22	70	97	48	118	114	17	3	2	-101	0	1	-52	-2	-2	29	4	1	18
115.016	0	75	96	21	135	127	23	71	96	48	118	113	17	2	2	-102	0	1	-52	-2	-2	29	4	1	18
115.139	0	75	96	22	134	129	22	71	96	49	118	113	17	3	2	-101	0	1	-51	-3	-2	29	4	1	17
115.261	0	74	96	21	134	127	22	69	95	47	118	113	17	2	1	-100	-1	1	-51	-3	-2	29	4	1	18
115.384	0	74	96	21	135	127	22	70	95	47	119	112	16	2	1	-101	0	1	-51	-2	-2	30	4	1	18
115.507	0	73	95	21	134	127	21	69	96	47	118	113	17	2	2	-99	-1	0	-51	-3	-2	29	5	1	18
115.63	0	74	96	20	133	127	22	69	96	47	117	112	16	2	2	-100	-1	1	-51	-3	-2	28	4	1	17
115.753	0	74	97	21	134	127	22	70	95	48	118	111	17	2	2	-99	0	1	-50	-3	-2	29	4	1	18
115.876	0	74	96	21	135	127	22	69	96	48	118	112	17	3	2	-100	0	1	-51	-3	-2	29	4	0	17
115.999	11	74	96	22	134	126	21	70	96	49	118	112	17	3	2	-100	-1	1	-52	-2	-2	29	4	0	18
116.122	0	74	96	20	134	127	22	70	97	47	118	111	17	3	3	-99	0	1	-50	-3	-2	28	4	1	17
116.244	0	74	96	20	134	125	22	69	95	48	118	111	16	3	1	-99	0	1	-51	-3	-2	29	4	1	16
116.367	0	73	96	21	134	126	21	70	96	47	118	112	17	3	2	-99	0	1	-51	-2	-2	29	4	1	17
116.49	0	74	96	21	134	127	22	70	95	47	119	111	17	2	1	-98	0	1	-50	-2	-2	28	5	2	17
116.613	0	74	97	22	134	126	22	69	96	47	117	111	17	2	1	-100	0	0	-51	-3	-2	29	3	1	18
116.736	0	75	96	21	134	127	22	69	96	47	118	111	17	3	2	-100	0	1	-51	-2	-2	29	5	1	18
116.859	0	75	98	21	134	126	22	70	96	47	118	111	17	2	1	-101	0	1	-52	-3	-2	29	4	1	17
116.982	0	74	96	21	134	126	22	71	96	48	117	112	17	2	1	-99	0	1	-51	-2	-2	29	5	1	17
117.105	0	74	96	21	134	126	22	70	95	47	118	111	17	3	1	-99	0	1	-51	-3	-2	29	4	1	17
117.228	0	74	96	20	134	126	22	70	95	49	117	111	17	3	2	-100	0	1	-50	-2	-3	29	4	1	18
117.35	0	73	96	21	134	127	22	70	95	46	117	111	17	3	2	-100	-1	1	-52	-3	-2	29	4	1	17
117.473	0	74	97	22	135	126	22	69	96	47	117	111	16	2	2	-99	0	1	-51	-2	-1	29	4	1	18
117.596	0	74	97	21	134	127	21	69	97	47	118	111	17	3	1	-100	0	0	-51	-3	-2	29	4	1	18
117.719	0	75	97	23	135	127	21	70	97	47	118	111	18	3	2	-101	0	1	-51	-3	-2	29	4	1	19
117.842	0	74	96	21	136	127	22	69	95	48	117	111	17	2	2	-100	0	0	-51	-3	-2	29	4	1	18
117.965	0	74	96	20	134	127	22	70	94	47	117	111	18	3	1	-99	0	0	-50	-2	-2	29	4	0	17
118.088	0	74	96	21	135	126	21	70	96	47	117	111	17	3	2	-99	0	0	-50	-2	-2	29	4	1	17
118.211	0	74	96	20	134	127	21	70	95	47	117	111	17	3	2	-100	0	1	-51	-3	-2	29	4	1	18
118.333	0	74	96	21	134	127	22	70	96	48	117	111	17	2	2	-100	0	1	-51	-3	-3	28	4	1	18
118.456	0	74	97	22	134	127	22	70	95	48	118	111	17	2	3	-101	0	0	-51	-2	-2	29	4	1	18
118.579	0	73	96	23	134	128	22	70	96	48	118	112	17	2	2	-100	0	1	-51	-3	-1	28	5	1	18
118.702	0	74	95	21	136	127	21	70	96	48	119	112	17	3	1	-100	0	1	-52	-3	-2	28	5	1	17
118.825	0	74	96	22	135	127	22	70	95	46	118	112	17	3	2	-100	0	1	-51	-3	-1	30	4	1	17
118.948	0	74	95	21	135	127	21	70	95	47	118	113	16	3	1	-100	0	1	-50	-3	-1	29	5	1	17
119.071	0	75	96	20	135	128	22	69	95	47	118	112	16	3	1	-99	-1	0	-50	-2	-2	30	4	0	18
119.194	0	74	96	21	135	128	22	69	95	47	118	112	17	2	1	-100	0	1	-51	-3	-2	29	4	1	18
119.316	0	75	96	21	135	128	21	71	96	48	117	112	17	2	1	-101	0	2	-51	-3	-2	30	4	1	18
119.439	0	74	96	22	135	128	21	69	96	48	119	112	17	3	1	-100	0	1	-51	-2	-2	30	5	0	18
119.562	0	73	96	21	136	127	22	69	95	48	119	112	17	3	2	-99	-1	0	-50	-3	-2	29	5	1	17
119.685	0	74	95	21	135	127	21	69	95	47	119	112	18	3	2	-99	0	1	-51	-2	-1	29	5	2	18
119.808	0	74	96	20	134	128	22	70	95	47	119	112	16	3	2	-99	0	1	-50	-2	-2	29	4	1	17
119.931	0	74	97	21	135	129	21	69	95	47	118	111	16	2	2	-100	0	1	-49	-2	-2	29	4	2	18
120.054	0	74	97	22	136	128	22	71	96	47	119	113	17	2	1	-99	0	1	-50	-3	-1	29	4	2	17
120.177	0	74	96	20	136	129	22	70	96	48	119	114	17	2	2	-101	0	1	-51	-3	-2	29	4	1	18
120.3	0	74	96	21	136	129	22	70	96	48	120	114	16	3	1	-102	0	2	-51	-3	-2	29	4	1	18
120.422	0	74	96	21	136	129	22	69	95	47	119	113	17	2	2	-100	0	1	-51	-2	-1	29	4	0	17
120.545	0	74	97	21	135	129	22	70	95	48	119	114	17	2	2	-100	-1	1	-50	-3	-2	29	5	1	17
120.668	0	73	97	21	136	129	22	70	96	47	120	114	16	2	2	-101	-1	1	-51	-3	-3	29	4	2	18
120.791	0	74	97	20	136	129	22	71	96	48	120	114	16	3	2	-101	0	1	-51	-2	-2	29	4	1	18
120.914	0	74	97	20	136	130	22	70	97	49	120	114	17	2	2	-101	0	1	-51	-2	-2	30	4	1	18
121.037	0	74	96	21	136	130	22	70	97	48	120	114	18	3	2	-102	-1	0	-52	-3	-2	30	5	1	18
121.16	0	75	97	22	136	130	22	70	96	49	119	115	17	3	1	-102	0	1	-54	-3	-2	29	4	1	18
121.283	0	75	96	22	137	130	22	70	96	49	121	115	17	3	1	-101	-1	2	-52	-2	-1	30	4	1	18
121.405	0	74	97	21	136	130	22	70	95	48	121	115	17	3	2	-101	0	0	-50	-3	-2	29	4	1	18
121.528	0	74	96	21	136	129	23	70	95	48	120	115	18	3	1	-101	0	1	-51	-2	-2	30	4	2	18
121.651	0	74	96	21	136	131	22	70	96	48	119	115	18	3	1	-102	0	1	-51	-2	-1	30	4	0	18
121.774	0	75	97	21	136	130	23	70	97	48	119	114	17	2	2	-102	-1	1	-52	-3	-3	30	4	1	17
121.897	0	74	97	21	135	131	22	71	96	48	119	116	18	3	2	-102	0	1	-52	-2	-2	30	4	1	18
122.02	0	74	98	22	137	132	23	71	96	49	120	115	17	3	1	-102	0	1	-51	-3	-2	30	5	1	18
122.143	0	74	97	22	136	130	21	71	95	48	120	114	17	2	1	-101	0	1	-52	-2	-1	29	4	2	18
122.266	0	75	95	21	136	130	23	70	96	49	119	114	17	3	2	-101	-1	1	-51	-3	-2	29	5	1	17
122.388	0	74	97	21	136	129	22	70	96	47	119	115	17	2	2	-102	0	1	-51	-3	-2	29	5	1	18
122.511	0	74	98	20	136	130	22	69	96	47	120	115	18	3	1	-101	0	0	-51	-3	-2	29	4	1	17
122.634	0	74	97	21	136	130	22	70	97	48	119	115	17	3	1	-101	0	0	-52	-3	-2	29	5	2	18
122.757	0	74	97	21	136	129	23	70	96	47	119	114	17	3	2	-101	-1	1	-52	-2	-3	29	4	1	18
122.88	0	74	97	22	136	130	22	70	97	48	119	114	17	2	1	-100	0	1	-52	-2	-2	30	4	1	17
123.003	0	74	96	21	135	129	22	69	95	47	119	114	16	2	1	-100	0	1	-51	-3	-2	29	4	2	17
123.126	0	75	96	22	136	129	21	70	96	48	119	112	17	2	2	-100	0	1	-50	-3	-1	29	4	1	17
123.249	0	74	95	20	135	129	22	70	96	47	118	114	17	3	1	-100	0	1	-51	-2	-1	30	4	2	17
123.372	0	74	97	21	135	129	23	70	95	48	119	112	18	2	2	-101	0	1	-51	-3	-1	29	4	1	17
123.494	0	74	96	21	135	129	22	70	95	48	118	114	18	2	1	-101	0	1	-51	-2	-1	29	5	1	18
123.617	0	74	96	21	134	129	22	70	96	47	119	113	17	2	2	-101	-1	0	-51	-2	-2	29	5	1	18
123.74	0	75	97	23	135	128	22	70	97	48	119	114	17	3	1	-101	0	0	-52	-3	-2	29	4	1	18
123.863	0	74	96	21	135	128	22	70	95	48	118	113	18	2	2	-100	0	1	-51	-3	-2	29	4	1	17
123.986	0	74	96	21	135	128	22	69	95	48	117	112	17	2	1	-99	0	1	-50	-2	-2	29	4	1	17
124.109	0	74	97	21	135	128	22	70	95	47	118	113	17	2	2	-100	0	0	-50	-3	-2	29	4	1	17
124.232	0	74	96	20	135	129	23	70	96	47	118	112	17	3	2	-100	-1	1	-50	-2	-3	30	5	1	17
124.355	0	74	97	21	135	129	22	69	96	48	118	113	16	3	2	-100	0	2	-51	-3	-2	30	4	1	18
124.477	0	74	97	22	135	128	22	70	96	47	118	113	17	2	2	-101	0	1	-51	-2	-2	29	4	1	17
124.6	0	75	97	23	135	129	22	70	96	48	119	113	19	3	2	-101	0	0	-52	-3	-2	30	4	1	18
124.723	0	74	97	21	135	128	22	70	96	48	119	113	17	3	2	-100	0	1	-51	-3	-1	29	4	1	17
124.846	0	74	96	22	135	128	22	70	96	47	119	113	17	2	1	-100	-1	1	-50	-3	-1	29	4	1	18
124.969	0	75	96	20	135	128	22	70	96	48	117	113	17	2	1	-100	0	1	-50	-2	-3	29	4	0	18
125.092	0	74	96	21	135	129	23	70	96	47	118	112	17	2	2	-100	0	1	-51	-3	-2	29	4	1	17
125.215	0	75	97	21	135	129	23	71	97	47	118	114	18	3	2	-100	0	2	-51	-3	-2	29	4	1	18
125.338	0	75	98	22	135	129	22	70	97	48	119	113	17	2	2	-100	0	1	-51	-2	-2	29	4	2	19
125.46	0	74	97	21	135	130	22	70	97	48	119	113	18	2	3	-101	0	0	-51	-3	-2	29	4	1	18
125.583	0	75	96	22	135	129	23	70	96	47	119	114	17	3	3	-100	0	1	-51	-2	-2	29	5	1	17
125.706	0	74	97	22	135	130	22	70	96	47	119	113	17	2	2	-101	0	1	-52	-3	-2	30	4	1	17
125.829	0	74	97	22	136	130	22	70	96	47	119	114	17	2	2	-100	0	1	-50	-3	-2	29	4	1	18
125.952	0	74	97	21	137	129	23	70	97	49	118	113	18	3	2	-101	0	1	-52	-3	-2	29	4	1	17
126.075	0	75	97	22	135	130	22	71	96	49	118	114	18	2	2	-102	0	1	-52	-2	-2	29	4	1	18
126.198	0	74	97	21	136	130	23	70	97	48	120	114	17	3	1	-102	0	1	-53	-2	-3	28	4	1	18
126.321	0	75	97	23	136	131	23	70	98	47	120	115	17	3	2	-101	0	1	-52	-2	-1	30	4	1	19
126.444	0	75	96	20	136	130	22	70	96	48	118	115	18	3	2	-101	0	1	-52	-2	-2	29	4	1	17
126.566	0	76	97	22	136	131	23	70	97	48	120	114	17	3	1	-101	-1	1	-52	-2	-2	30	5	1	17
126.689	0	75	97	21	136	131	23	71	97	48	119	115	17	2	1	-102	0	1	-52	-3	-3	30	5	1	18
126.812	0	75	98	22	136	130	23	70	98	48	119	115	18	2	2	-101	-1	1	-51	-3	-2	29	5	1	18
126.935	0	74	98	22	136	131	22	70	98	48	119	116	18	3	2	-102	0	0	-52	-2	-1	29	5	1	18
127.058	0	75	98	21	137	131	24	71	99	49	120	116	18	3	2	-102	-1	2	-52	-3	-2	30	5	2	19
127.181	0	75	98	22	136	131	23	71	98	49	119	116	17	3	2	-103	0	2	-53	-3	-2	30	5	1	18
127.304	0	75	97	21	137	131	22	70	97	49	120	116	18	3	2	-101	0	1	-52	-2	-2	31	4	1	17
127.427	0	75	96	21	137	132	22	71	98	49	120	115	18	3	2	-103	0	1	-53	-2	-3	29	4	1	17
127.549	0	75	97	22	136	130	22	71	97	49	120	116	18	2	2	-103	0	1	-52	-3	-2	30	4	1	18
127.672	0	74	97	21	136	131	23	70	97	49	121	116	17	2	2	-102	0	1	-52	-2	-2	30	4	1	17
127.795	0	75	97	22	136	132	23	70	97	48	120	116	18	2	2	-102	0	1	-52	-2	-1	30	4	1	18
127.918	0	75	99	21	137	132	23	70	98	50	120	116	18	3	1	-103	0	1	-52	-3	-1	29	4	0	19
128.041	0	76	98	23	137	132	22	71	98	50	119	117	17	3	1	-103	0	1	-53	-3	-2	30	4	0	18
128.164	0	74	97	21	136	131	23	71	97	48	120	116	17	2	2	-102	-1	1	-53	-3	-2	29	5	1	18
128.287	0	75	97	21	136	131	22	70	97	49	119	115	17	3	2	-101	0	0	-52	-3	-2	30	4	1	18
128.41	0	74	97	21	137	131	23	70	97	48	120	116	18	3	2	-102	0	0	-52	-3	-2	29	4	1	18
128.532	0	74	97	21	137	131	23	70	97	49	121	116	17	2	1	-102	0	1	-53	-2	-2	30	4	1	18
128.655	0	75	98	23	136	131	23	71	97	48	120	115	18	2	2	-102	-1	0	-52	-3	-2	30	4	2	18
128.778	0	74	98	23	136	132	23	71	98	49	121	116	18	3	1	-102	-1	1	-53	-3	-2	30	3	2	18
128.901	0	75	98	22	137	131	23	70	98	50	119	116	19	2	2	-103	-1	1	-53	-2	-2	30	5	1	18
129.024	0	74	97	21	137	130	23	70	96	48	120	116	18	2	1	-102	-1	1	-53	-3	-2	30	4	1	18
129.147	0	75	97	20	136	130	23	71	97	49	119	115	18	2	2	-101	0	1	-52	-2	-3	30	3	1	17
129.27	0	75	98	20	136	131	23	70	97	49	120	116	17	3	2	-100	0	2	-51	-3	-1	30	4	1	18
129.393	0	74	98	21	136	130	23	69	97	49	119	115	17	3	2	-101	-1	1	-52	-3	-2	29	4	1	18
129.516	0	75	98	21	137	129	23	71	98	49	119	115	18	2	2	-102	0	1	-52	-3	-2	30	4	1	18
129.638	0	74	98	21	135	130	23	70	98	49	121	115	17	2	1	-102	0	1	-52	-3	-2	30	4	1	18
129.761	0	75	97	21	136	131	22	70	97	49	120	115	18	2	1	-102	0	1	-52	-3	-3	30	4	1	18
129.884	0	75	98	21	135	130	22	71	97	48	119	115	18	3	2	-100	0	1	-51	-3	-2	29	3	1	17
130.007	0	74	97	20	136	130	23	70	98	48	119	115	18	3	2	-101	0	1	-52	-2	-3	30	4	1	17
130.13	0	75	97	20	136	130	23	70	97	48	120	115	16	2	2	-101	0	1	-51	-3	-1	29	3	1	18
130.253	0	74	97	22	135	130	23	71	97	48	119	115	18	2	0	-100	0	1	-52	-3	-2	29	4	2	18
130.376	0	75	97	22	136	131	22	70	98	48	120	115	17	3	1	-101	0	2	-52	-2	-1	29	4	0	18
130.499	0	74	98	22	136	131	23	70	98	49	119	117	17	3	2	-102	0	1	-53	-2	-2	29	4	1	18
130.621	0	74	97	22	136	131	22	71	98	49	120	115	18	2	2	-101	0	1	-53	-3	-1	29	3	1	18
130.744	0	74	97	21	136	130	22	70	97	48	120	115	18	2	1	-100	0	2	-51	-3	-2	29	4	1	18
130.867	0	74	97	21	136	130	22	70	97	48	120	116	18	3	2	-100	0	1	-52	-3	-2	29	4	1	17
130.99	0	74	97	21	136	131	23	70	97	48	120	116	18	2	0	-100	0	1	-52	-3	-2	29	4	1	18
131.113	0	75	98	22	137	131	23	71	97	49	120	117	17	3	2	-101	0	1	-52	-2	-2	29	4	1	18
131.236	0	74	98	22	136	131	23	71	98	48	121	117	17	3	2	-101	0	2	-52	-3	-2	30	4	2	19
131.359	0	75	98	22	136	131	23	71	99	47	120	116	18	3	2	-101	0	2	-53	-3	-2	30	4	1	19
131.482	0	74	98	22	136	131	23	71	99	48	121	117	18	3	3	-102	0	1	-53	-3	-2	30	5	1	18
131.604	0	74	98	22	137	131	23	71	98	48	120	116	18	2	2	-101	-1	1	-52	-3	-2	29	4	1	18
131.727	0	74	98	22	137	131	21	71	97	48	120	117	18	2	2	-101	0	2	-52	-3	-2	29	5	1	18
131.85	0	74	97	21	137	132	24	70	97	48	121	117	18	3	1	-101	0	1	-52	-3	-2	29	5	1	18
131.973	0	75	97	21	137	132	22	70	97	48	121	117	17	3	2	-101	0	1	-53	-2	-2	29	5	2	17
132.096	0	75	97	21	137	132	23	71	98	48	121	117	18	2	2	-101	-1	1	-52	-2	-2	29	4	1	18
132.219	0	74	98	21	137	132	23	71	98	48	120	117	18	3	1	-101	-1	1	-53	-3	-2	29	4	1	18
132.342	0	74	98	23	137	132	23	70	98	49	120	117	18	3	2	-102	0	2	-53	-2	-2	29	4	1	19
132.465	0	75	97	22	137	131	23	71	97	48	121	117	18	2	1	-102	-1	1	-53	-3	-3	29	3	1	18
132.588	0	75	96	22	137	131	22	70	96	48	120	117	18	2	2	-100	-1	1	-52	-3	-2	29	4	1	17
132.71	0	75	97	20	136	131	23	70	97	48	120	117	18	2	1	-100	0	1	-51	-2	-2	28	4	2	17
132.833	0	75	97	20	136	130	23	69	97	48	120	116	18	2	1	-101	0	1	-51	-3	-2	29	3	1	18
132.956	0	74	97	21	137	130	23	70	97	47	120	115	17	2	1	-100	0	1	-52	-3	-2	29	5	1	18
133.079	0	74	97	22	136	129	22	69	97	48	119	116	18	2	1	-100	0	1	-51	-2	-2	28	5	2	18
133.202	0	75	97	22	136	131	23	70	97	47	120	116	18	3	3	-99	0	2	-52	-3	-2	28	4	0	18
133.325	0	74	96	22	136	130	22	69	96	49	120	115	18	3	2	-98	0	2	-52	-2	-2	29	4	0	17
133.448	0	74	95	21	136	129	22	70	95	47	119	115	17	3	0	-99	0	1	-51	-3	-2	29	4	0	16
133.571	0	74	96	21	135	128	22	69	95	46	119	114	17	3	2	-98	0	1	-50	-3	-2	29	4	1	18
133.693	0	73	96	20	135	128	23	69	95	46	119	113	18	2	2	-98	0	1	-49	-2	-2	28	4	1	17
133.816	0	74	96	21	135	127	22	70	95	46	116	113	17	3	1	-98	0	1	-50	-3	-2	27	4	1	17
133.939	0	74	95	21	134	127	21	69	95	46	118	112	16	3	1	-98	0	1	-49	-3	-2	28	4	0	17
134.062	0	74	95	21	135	127	22	70	96	47	118	111	17	2	1	-98	0	1	-50	-3	-2	29	4	1	18
134.185	0	73	96	21	134	126	21	69	96	48	117	111	16	2	2	-97	0	0	-50	-2	-1	28	4	1	18
134.308	0	74	95	20	134	126	22	69	94	47	116	110	17	3	1	-96	0	1	-49	-2	-2	28	4	0	17
134.431	0	73	95	21	133	124	21	69	94	46	117	111	16	2	2	-97	0	0	-49	-2	-1	28	4	1	16
134.554	0	73	96	21	134	125	21	67	94	46	116	109	16	2	2	-96	0	1	-48	-2	-2	27	5	1	16
134.676	0	73	95	21	133	125	21	69	94	45	116	110	17	3	2	-96	-1	0	-48	-3	-2	27	4	1	17
134.799	0	75	95	21	132	124	21	68	94	46	116	108	17	3	1	-96	0	1	-48	-2	-2	27	4	1	17
134.922	0	74	94	21	133	124	22	70	95	45	115	108	17	2	2	-96	0	1	-49	-3	-1	28	4	1	18
135.045	0	74	94	21	133	124	21	69	95	46	116	110	16	2	1	-96	0	0	-48	-3	-2	27	4	1	16
135.168	0	74	95	20	133	123	21	69	94	45	115	106	16	2	2	-95	0	1	-49	-3	-2	27	4	1	16
135.291	0	73	95	20	132	123	21	69	93	45	115	107	16	3	2	-95	0	1	-48	-2	-3	28	4	1	17
135.414	0	74	94	21	132	122	21	68	93	45	115	106	17	3	2	-95	0	1	-48	-3	-1	27	4	1	17
135.537	0	73	95	20	132	122	21	69	93	45	115	107	16	3	1	-95	-1	1	-46	-3	-2	28	3	1	16
135.66	0	74	96	21	133	122	21	68	94	46	114	106	17	2	2	-95	-1	1	-47	-3	-2	28	4	1	17
135.782	0	74	95	20	133	122	22	69	94	45	115	107	16	2	1	-96	0	1	-48	-2	-1	27	4	1	17
135.905	0	74	95	21	132	123	21	69	94	46	115	108	17	2	2	-96	0	1	-50	-2	-2	28	4	1	18
136.028	0	73	95	21	132	122	21	69	93	46	116	106	17	2	1	-96	0	1	-48	-3	-2	29	4	1	17
136.151	0	73	95	21	133	123	21	69	93	46	115	106	16	2	2	-95	0	1	-48	-2	-1	27	4	1	18
136.274	0	73	95	21	133	122	21	69	93	45	116	106	16	2	2	-95	-1	1	-48	-3	-2	27	4	2	17
136.397	0	73	96	21	132	124	21	69	93	45	115	107	16	3	0	-96	0	1	-49	-2	-1	27	4	1	18
136.52	0	73	96	21	133	123	22	69	95	46	115	107	16	3	1	-96	0	1	-48	-2	-2	28	5	1	18
136.643	0	74	96	22	133	123	22	70	96	46	116	107	17	3	2	-96	0	1	-49	-3	-1	28	4	1	18
136.765	0	74	97	25	134	124	21	69	96	42	116	108	16	2	1	-101	-1	1	-49	-2	-2	25	4	0	18
136.888	0	74	96	22	134	124	22	70	96	47	116	108	16	3	1	-97	0	1	-50	-3	-1	27	4	1	17
137.011	0	74	95	22	134	125	21	70	95	47	116	108	16	3	1	-97	-1	1	-50	-3	-2	28	5	1	17
137.134	0	74	96	21	134	125	22	69	95	47	117	108	16	2	1	-97	-1	2	-49	-2	-2	28	4	1	17
137.257	0	74	95	21	134	126	21	70	95	46	116	109	16	3	2	-98	0	1	-50	-3	-2	28	4	0	18
137.38	0	74	96	22	134	126	22	70	95	47	117	109	17	3	2	-98	0	0	-50	-3	-3	28	4	1	18
137.503	0	75	96	21	134	126	22	70	96	47	117	110	17	3	2	-98	0	0	-50	-3	-2	29	4	1	18
137.626	0	75	96	24	134	127	21	70	97	44	117	110	17	2	1	-101	0	1	-51	-3	-2	26	4	1	18
137.748	0	75	97	22	134	127	22	71	97	47	117	111	17	3	1	-99	0	1	-52	-3	-2	28	5	1	17
137.871	0	74	97	21	136	126	22	70	95	47	117	111	17	3	1	-99	0	1	-51	-2	-2	29	4	1	17
137.994	0	74	96	21	135	127	22	70	96	47	117	110	17	3	2	-99	-1	1	-50	-3	-2	29	4	1	18
138.117	0	74	96	21	135	127	22	70	96	48	117	111	17	2	2	-99	0	1	-51	-2	-2	29	5	1	18
138.24	0	75	97	21	134	127	21	70	96	48	118	111	17	2	2	-100	0	1	-53	-2	-2	30	5	1	18
138.363	0	75	97	21	135	128	23	69	97	48	118	111	16	2	2	-101	-1	1	-51	-2	-2	30	3	1	18
138.486	0	74	97	22	135	129	23	70	97	48	118	112	17	2	2	-101	0	0	-52	-3	-2	29	4	0	18
138.609	0	75	96	22	135	128	22	70	96	47	118	111	17	2	1	-100	0	2	-51	-2	-2	29	4	0	17
138.732	0	75	96	21	135	128	22	70	95	48	118	112	17	3	1	-99	0	1	-52	-2	-2	28	5	1	17
138.854	0	75	97	22	135	127	22	70	96	47	118	112	16	2	1	-99	-1	0	-51	-2	-2	29	3	1	18
138.977	0	74	96	21	135	128	22	70	95	47	118	112	18	2	1	-98	0	1	-50	-2	-2	29	3	1	17
139.1	0	74	96	22	135	129	22	69	96	47	118	111	18	3	2	-99	0	1	-50	-3	-1	29	4	2	17
139.223	0	74	96	21	135	128	22	70	96	47	117	112	17	2	2	-99	-1	0	-52	-3	-2	29	4	1	18
139.346	0	74	98	22	136	128	22	70	96	47	118	112	18	2	2	-101	-1	1	-50	-3	-2	29	4	1	18
139.469	0	74	97	23	134	128	22	70	95	48	117	111	17	2	1	-99	-1	1	-51	-3	-2	28	4	1	17
139.592	0	73	97	21	134	127	21	69	96	47	118	112	16	2	2	-99	0	2	-50	-2	-1	28	4	1	16
139.715	0	74	96	22	135	127	22	70	96	47	117	111	17	3	2	-98	0	1	-50	-2	-2	27	4	2	17
139.837	0	74	97	21	134	126	22	70	96	46	117	110	16	2	2	-98	0	2	-50	-3	-2	28	4	1	18
139.96	0	75	96	20	135	128	22	69	96	47	118	110	17	2	2	-98	0	0	-50	-3	-2	28	4	0	17
140.083	0	74	96	21	134	127	22	69	96	47	117	110	16	2	1	-97	-1	1	-49	-2	-2	28	5	1	17
140.206	0	75	96	21	134	127	22	69	95	47	116	110	17	2	2	-98	0	2	-50	-3	-2	29	5	1	18
140.329	0	73	97	22	134	126	21	70	95	46	117	110	16	3	2	-98	-1	0	-49	-3	-1	28	4	1	17
140.452	0	74	96	21	134	127	22	69	96	46	117	110	17	2	2	-97	0	0	-49	-2	-2	27	4	1	18
140.575	0	74	96	21	135	126	21	69	95	46	116	109	16	1	2	-96	-1	0	-49	-3	-2	27	4	0	17
140.698	0	74	95	21	134	126	21	70	95	47	116	109	17	3	2	-96	0	1	-50	-3	-2	28	4	1	17
140.82	0	74	97	21	133	126	22	70	95	47	117	109	17	2	2	-97	-1	1	-50	-3	-2	28	4	1	17
140.943	0	74	96	22	134	126	21	69	96	47	116	110	16	3	2	-97	-1	2	-48	-2	-2	28	5	2	18
141.066	0	74	96	22	135	127	21	69	96	46	116	110	17	2	1	-97	0	1	-49	-3	-2	28	4	1	17
141.189	0	74	96	22	134	126	22	70	95	46	116	110	17	3	1	-96	0	1	-49	-3	-2	29	4	1	18
141.312	0	74	96	22	134	125	21	70	95	46	116	108	16	2	2	-98	0	1	-49	-2	-2	27	5	1	18
141.435	0	74	96	21	134	126	22	69	95	46	116	110	17	3	2	-97	-1	1	-49	-3	-2	28	3	0	17
141.558	0	74	97	21	133	126	22	69	94	46	116	108	17	2	2	-96	0	1	-48	-1	-2	28	5	1	18
141.681	0	74	97	20	134	125	21	69	96	46	115	109	16	2	2	-97	0	0	-50	-2	-1	28	4	1	18
141.804	0	74	96	22	134	127	23	70	96	46	117	109	17	2	1	-97	0	1	-49	-4	-2	28	4	1	18
141.926	0	74	97	22	134	127	22	69	96	47	117	110	16	3	2	-98	0	1	-50	-2	-2	28	5	1	18
142.049	0	74	96	22	134	126	21	70	95	46	116	108	17	2	1	-97	0	1	-49	-3	-2	28	4	1	17
142.172	0	75	96	21	134	126	21	70	96	46	117	110	16	3	1	-97	0	1	-50	-3	-2	28	4	2	17
142.295	0	76	96	21	134	127	22	70	95	46	117	109	17	3	1	-96	0	1	-51	-3	-2	28	4	0	18
142.418	0	74	96	20	134	127	22	70	95	47	116	110	16	2	2	-97	0	1	-49	-3	-2	28	4	1	17
142.541	0	74	97	21	135	127	21	70	96	46	117	110	17	2	2	-97	0	2	-50	-3	-2	28	4	1	18
142.664	0	75	96	21	134	127	22	70	96	47	117	111	17	1	2	-98	0	1	-51	-3	-2	28	5	1	18
142.787	0	75	97	22	135	127	21	70	95	47	116	111	17	2	3	-98	0	1	-51	-3	-2	28	5	1	18
142.909	0	74	96	21	134	127	22	69	96	46	118	111	16	2	1	-97	0	1	-50	-3	-2	28	4	1	17
143.032	0	74	96	22	134	127	22	70	96	46	116	111	16	2	2	-98	0	1	-49	-2	-2	28	3	1	17
143.155	0	74	96	21	135	127	22	70	95	46	117	110	17	3	2	-98	-1	1	-51	-3	-2	28	4	1	17
143.278	0	74	97	20	135	127	22	70	96	47	117	111	17	2	1	-98	0	1	-50	-3	-2	29	4	1	18
143.401	0	74	97	22	134	127	22	70	96	47	118	111	17	2	1	-97	0	1	-51	-3	-2	28	4	1	18
143.524	0	74	97	22	134	128	22	70	96	47	117	111	17	3	2	-98	0	2	-50	-3	-2	29	4	1	18
143.647	0	74	97	21	134	128	22	71	96	46	118	112	17	2	2	-99	0	0	-51	-3	-2	29	4	1	18
143.77	0	74	97	21	136	128	22	70	95	47	117	111	17	2	1	-98	0	1	-51	-2	-1	29	5	0	17
143.892	0	75	96	21	136	129	22	70	94	46	118	111	17	3	2	-97	-1	1	-50	-3	-2	28	5	1	18
144.015	0	74	97	21	136	129	21	69	95	47	117	111	17	2	2	-98	0	1	-50	-3	-1	28	5	1	18
144.138	0	73	96	22	136	128	23	69	95	46	118	112	18	2	2	-97	-1	1	-51	-3	-2	28	4	1	18
144.261	0	75	97	21	136	129	22	70	96	47	119	112	18	2	1	-99	0	1	-51	-4	-1	28	4	1	17
144.384	0	74	96	21	135	129	22	70	96	46	118	112	17	3	1	-99	0	1	-51	-2	-1	29	4	1	19
144.507	0	73	97	22	135	129	22	70	96	47	119	112	17	2	1	-100	-1	0	-51	-3	-1	29	4	1	17
144.63	0	74	97	22	136	129	23	70	96	46	117	111	17	3	1	-98	0	1	-49	-3	-2	27	3	1	16
144.753	0	75	97	21	135	129	23	69	95	46	118	113	17	3	1	-98	0	1	-50	-1	-3	28	4	1	17
144.876	0	75	97	22	136	129	23	69	95	46	118	112	17	3	1	-98	-1	0	-50	-3	-1	28	4	2	17
144.998	0	74	96	21	136	129	22	69	95	47	118	112	18	3	1	-97	0	0	-50	-3	-2	28	3	1	18
145.121	0	74	96	21	136	128	22	70	96	46	118	112	17	3	2	-98	0	1	-51	-2	-2	28	5	1	18
145.244	0	75	96	21	135	129	23	70	96	48	117	112	17	2	1	-99	-1	0	-50	-2	-2	29	3	1	19
145.367	0	74	97	21	135	129	23	70	95	48	118	113	18	3	2	-99	0	0	-51	-2	-2	28	5	1	18
145.49	0	74	96	21	136	129	23	70	96	46	118	112	17	3	2	-97	0	1	-50	-3	-2	28	4	1	17
145.613	0	74	96	20	135	128	23	69	95	46	118	113	17	3	2	-98	0	1	-50	-2	-2	28	4	1	17
145.736	0	75	96	21	134	128	23	69	97	46	118	112	17	3	2	-98	0	0	-50	-3	-2	28	5	0	18
145.859	0	75	96	21	135	128	22	70	96	47	119	112	17	2	1	-98	0	1	-49	-3	-2	27	4	0	18
145.981	0	75	97	21	136	128	22	71	96	46	119	113	17	3	2	-98	0	1	-50	-2	-2	28	4	2	18
146.104	0	75	98	21	135	128	23	70	96	46	117	112	17	2	2	-99	0	0	-52	-2	-2	29	4	1	18
146.227	0	74	97	22	135	129	22	70	97	47	118	112	17	2	2	-99	0	0	-51	-3	-1	28	5	1	18
146.35	0	75	97	21	137	128	22	70	96	47	118	112	17	3	2	-98	0	0	-50	-3	-2	28	4	0	17
146.473	0	74	96	22	135	127	22	69	96	45	119	112	17	2	1	-97	0	1	-50	-3	-2	28	3	1	17
146.596	0	74	96	21	135	128	22	70	95	46	117	111	17	2	2	-98	-1	1	-50	-3	-1	28	4	1	18
146.719	0	74	96	22	135	128	22	70	96	47	117	111	17	3	2	-98	0	1	-50	-3	-2	28	4	1	18
146.842	0	74	97	22	135	128	22	70	96	47	118	111	17	2	1	-98	-1	1	-50	-3	-2	28	4	1	18
146.964	0	75	97	21	135	128	22	71	97	48	118	111	17	3	2	-99	0	1	-51	-3	-2	28	4	2	18
147.087	0	75	97	22	136	129	22	69	97	48	118	112	17	3	1	-100	0	1	-51	-2	-2	29	4	1	19
147.21	0	74	97	22	135	128	22	69	96	47	118	112	18	2	2	-98	0	0	-51	-3	-1	29	4	1	17
147.333	0	75	97	22	135	129	21	71	95	47	117	112	17	2	2	-97	0	1	-50	-2	-1	28	4	1	17
147.456	0	74	98	21	135	128	23	70	96	45	117	112	17	2	1	-98	0	1	-50	-3	-2	28	5	1	18
147.579	0	74	97	21	135	128	22	70	96	46	117	112	17	2	2	-98	-1	0	-51	-3	-2	28	4	1	18
147.702	0	74	97	21	135	129	23	69	97	47	118	112	17	2	1	-99	0	1	-50	-2	-2	29	4	1	18
147.825	0	75	98	21	135	129	21	70	97	47	118	112	17	3	2	-98	0	0	-51	-4	-2	28	4	2	19
147.948	0	74	98	24	135	129	22	70	98	44	118	113	17	2	2	-102	-1	1	-52	-2	-2	26	3	1	18
148.07	0	74	98	22	136	129	22	70	96	47	118	113	17	3	1	-99	0	0	-52	-3	-3	29	4	1	18
148.193	0	74	97	21	136	128	22	70	96	47	118	112	17	3	2	-98	0	1	-52	-3	-3	28	4	1	18
148.316	0	74	97	22	135	129	22	70	96	47	118	112	17	2	2	-98	0	1	-51	-3	-2	28	3	1	17
148.439	0	74	97	20	136	128	22	70	96	46	118	113	17	2	2	-98	0	1	-51	-2	-2	28	4	1	18
148.562	0	74	97	21	134	130	22	69	96	47	118	113	17	2	2	-98	0	0	-52	-2	-2	29	4	1	18
148.685	0	73	97	21	135	129	23	69	96	46	119	113	17	3	2	-99	-1	1	-52	-2	-1	28	4	2	18
148.808	0	75	98	21	135	129	23	70	96	47	117	113	18	3	1	-98	0	1	-51	-2	-3	28	5	1	18
148.931	0	75	98	23	136	129	22	69	96	47	118	113	17	2	2	-99	0	1	-52	-3	-2	28	5	1	18
149.053	0	74	98	21	135	129	22	70	96	47	118	113	17	2	2	-98	-1	1	-52	-3	-2	28	4	1	18
149.176	0	74	96	21	136	129	22	70	95	46	117	113	17	2	1	-98	0	1	-52	-3	-2	28	4	1	17
149.299	0	73	96	21	135	129	23	69	95	46	118	113	18	2	1	-97	0	1	-51	-2	-2	28	4	2	17
149.422	0	73	97	21	135	130	21	70	96	47	118	112	17	2	1	-98	0	1	-51	-3	-2	28	4	2	18
149.545	0	74	96	20	136	130	23	70	96	47	118	113	17	3	3	-98	0	1	-51	-3	-2	28	5	1	18
149.668	0	74	98	21	135	129	23	70	96	48	118	113	17	3	2	-99	0	1	-51	-3	-2	28	4	1	18
149.791	0	75	97	23	136	129	23	70	96	47	119	113	17	3	2	-99	0	0	-51	-3	-2	29	4	1	19
149.914	0	73	97	21	135	129	22	70	95	46	118	113	18	3	1	-98	0	1	-51	-3	-2	28	4	1	18
150.036	0	74	97	22	135	129	22	69	96	47	118	113	17	3	2	-98	0	1	-50	-3	-2	29	5	1	17
150.159	0	74	97	21	135	129	23	70	95	47	118	113	17	2	1	-98	0	1	-51	-3	-2	28	3	0	17
150.282	0	74	96	21	135	129	22	69	95	46	119	113	18	2	2	-97	0	1	-51	-2	-2	27	4	1	18
150.405	0	74	98	21	135	129	22	69	96	46	118	114	17	2	2	-97	0	1	-51	-3	-2	29	4	1	18
150.528	0	73	96	21	136	130	22	70	95	47	118	113	17	2	1	-99	0	1	-51	-3	-2	29	5	1	18
150.651	0	75	97	22	136	129	23	70	97	47	117	113	17	2	1	-99	-1	1	-52	-2	-2	28	3	1	18
150.774	0	73	97	21	135	129	22	69	95	47	118	113	17	3	2	-98	-1	1	-51	-2	-2	28	4	0	17
150.897	0	74	97	22	135	129	22	70	95	47	118	113	17	2	2	-98	0	1	-51	-2	-2	28	5	1	17
151.02	0	74	96	21	136	128	22	70	95	47	118	112	17	2	2	-99	-1	1	-51	-2	-2	29	4	1	18
151.142	0	75	97	20	136	129	22	69	96	47	118	113	17	1	2	-99	0	1	-51	-3	-1	28	3	1	18
151.265	0	74	96	21	136	130	23	70	96	47	118	113	17	2	1	-99	0	1	-50	-2	-2	29	5	2	18
151.388	0	75	97	21	135	129	23	70	96	48	118	113	17	3	2	-99	0	1	-51	-3	-1	29	4	1	18
151.511	0	74	97	22	135	129	22	70	97	47	118	113	18	3	2	-100	0	2	-52	-3	-3	29	4	1	18
151.634	0	74	96	22	135	129	22	69	97	46	118	113	17	2	2	-99	0	0	-52	-3	-2	28	4	1	18
151.757	1	74	96	21	136	129	22	70	96	47	118	112	18	2	1	-98	0	1	-51	-2	-2	28	4	2	18
151.88	0	75	97	20	135	129	22	70	96	46	118	112	17	2	1	-97	0	1	-51	-3	-2	28	4	0	18
152.003	0	74	97	22	135	129	23	70	96	47	117	112	17	3	1	-98	-1	0	-51	-2	-2	28	3	0	18
152.125	0	75	97	22	136	129	23	70	96	47	119	112	17	4	2	-99	0	1	-52	-2	-2	28	4	2	17
152.248	0	75	97	20	136	130	22	70	97	47	118	114	17	2	2	-99	0	2	-52	-3	-2	28	4	0	18
152.371	0	75	98	21	135	130	23	70	96	48	119	114	18	2	2	-99	0	1	-52	-2	-2	28	4	1	18
152.494	0	74	98	21	136	129	23	69	96	47	118	113	17	2	1	-98	0	1	-52	-2	-2	28	4	1	17
152.617	0	74	96	22	136	129	23	70	96	47	118	114	17	3	2	-98	0	2	-50	-2	-1	28	4	2	18
152.74	0	75	97	21	136	129	23	70	95	47	118	113	18	2	1	-98	0	0	-51	-2	-2	28	3	1	18
152.863	0	74	96	21	136	130	22	70	96	47	120	113	19	3	1	-98	0	2	-51	-3	-2	28	4	1	17
152.986	0	75	98	22	137	129	23	70	96	48	119	114	17	2	2	-98	0	0	-52	-3	-2	28	4	1	18
153.108	0	75	97	21	136	130	23	70	97	46	119	114	17	3	1	-99	-1	1	-52	-2	-1	29	5	0	19
153.231	0	75	98	22	136	131	23	70	96	47	119	114	17	2	2	-98	0	0	-53	-3	-2	28	4	1	19
153.354	0	74	97	22	136	130	23	70	97	47	119	115	18	3	1	-98	-1	1	-52	-2	-2	28	5	0	17
153.477	0	74	97	22	137	131	22	69	97	47	119	115	17	3	2	-98	0	1	-52	-3	-1	29	4	1	18
153.6	0	75	97	21	137	131	23	70	96	46	120	114	18	3	2	-98	0	1	-52	-3	-2	29	4	1	17
153.723	0	75	97	21	136	131	22	70	97	47	120	115	17	3	2	-98	0	1	-51	-2	-3	28	4	1	18
153.846	0	75	98	21	137	131	24	70	97	48	119	115	18	2	2	-99	0	1	-53	-2	-2	29	4	1	18
153.969	0	75	98	21	137	132	23	71	97	47	119	116	18	2	2	-99	0	0	-52	-2	-2	29	5	1	18
154.092	0	75	98	22	137	132	23	70	97	46	120	116	18	2	2	-99	0	1	-53	-3	-2	28	4	1	18
154.214	0	74	97	22	137	132	23	69	96	47	120	116	17	3	2	-99	0	1	-52	-4	-2	29	5	1	17
154.337	0	74	97	21	137	132	23	70	96	47	120	116	18	2	1	-99	0	1	-52	-3	-2	29	4	0	18
154.46	0	74	97	22	138	132	23	70	97	47	121	116	17	2	2	-98	0	1	-52	-3	-1	28	5	1	18
154.583	0	75	98	22	137	132	24	70	97	47	120	117	18	2	2	-98	-1	0	-53	-3	-2	28	4	1	18
154.706	0	75	98	21	137	132	22	69	97	47	120	117	18	3	2	-99	0	1	-53	-2	-2	29	4	1	19
154.829	0	76	98	22	137	133	24	70	97	48	121	117	18	2	1	-100	0	1	-53	-2	-3	29	3	1	18
154.952	0	74	98	22	137	133	23	70	97	48	120	117	18	2	1	-100	0	1	-52	-3	-3	29	5	1	19
155.075	0	74	97	22	137	133	24	69	96	46	121	117	18	3	1	-99	0	1	-52	-3	-3	29	4	2	17
155.197	0	75	97	21	137	134	23	71	97	47	121	117	18	3	1	-99	0	1	-51	-2	-2	28	4	1	18
155.32	0	75	98	22	137	132	23	70	96	48	120	117	18	3	1	-99	0	1	-52	-3	-2	28	5	1	18
155.443	0	75	97	21	136	132	23	71	97	47	120	117	17	3	2	-99	0	1	-51	-2	-2	29	4	1	18
155.566	0	74	97	21	137	133	23	70	97	48	120	116	18	2	2	-100	0	1	-52	-2	-1	28	4	1	18
155.689	0	75	98	21	136	132	24	70	98	48	119	116	18	2	2	-100	-1	0	-52	-3	-3	28	4	2	18
155.812	0	75	97	22	136	132	24	70	97	48	120	116	18	2	1	-101	0	1	-52	-3	-2	29	4	1	17
155.935	0	74	97	21	135	132	23	70	96	47	119	117	18	2	2	-99	0	1	-52	-3	-1	29	4	1	17
156.058	0	74	96	20	136	132	23	69	96	46	119	117	17	2	2	-99	0	1	-52	-3	-3	28	4	2	17
156.18	0	74	97	21	136	131	24	69	96	47	119	116	18	3	1	-99	-1	1	-51	-2	-2	29	4	0	18
156.303	0	74	97	21	136	131	23	69	96	47	119	116	17	3	1	-98	0	1	-52	-3	-2	30	4	1	18
156.426	0	75	97	21	136	132	23	69	97	47	120	116	18	3	1	-99	0	1	-51	-2	-2	29	4	2	19
156.549	0	74	98	21	135	132	23	69	97	47	119	116	18	3	2	-100	0	1	-52	-3	-2	29	4	1	19
156.672	0	74	97	22	136	131	23	69	97	48	119	116	18	2	2	-98	-1	1	-52	-3	-2	29	4	2	18
156.795	0	75	97	22	135	130	23	70	96	47	119	115	17	3	1	-99	0	1	-51	-2	-1	28	4	1	17
156.918	0	74	97	22	135	130	23	70	96	46	118	114	18	3	2	-99	-1	1	-51	-3	-2	28	4	1	18
157.041	0	74	97	21	136	130	23	69	96	47	118	115	17	2	2	-98	0	1	-51	-3	-2	28	5	1	18
157.164	0	73	97	22	135	129	22	70	96	47	119	114	18	3	2	-99	0	1	-52	-2	-2	28	4	1	17
157.286	0	75	97	21	135	130	23	69	96	48	118	115	17	3	1	-97	0	1	-51	-3	-2	29	4	1	18
157.409	0	74	97	22	136	130	22	69	97	46	120	115	17	2	1	-99	-1	1	-52	-2	-1	29	4	1	18
157.532	0	74	97	23	135	130	23	69	96	48	118	114	16	3	2	-99	0	1	-52	-3	-2	29	5	1	18
157.655	0	73	97	22	134	129	23	70	97	46	119	114	18	3	2	-99	0	2	-52	-2	-2	28	3	1	18
157.778	0	74	96	20	135	129	23	69	95	46	117	113	18	2	2	-99	0	1	-51	-2	-2	28	4	1	17
157.901	0	73	97	21	135	129	22	69	95	47	117	113	17	3	3	-98	0	1	-51	-2	-2	28	5	1	18
158.024	0	75	97	22	135	129	23	70	96	46	118	114	17	3	2	-99	0	1	-52	-3	-2	28	4	1	17
158.147	0	74	97	22	134	129	23	70	96	47	119	114	17	2	2	-99	0	1	-52	-2	-2	28	4	2	18
158.269	0	74	97	20	134	130	23	70	97	48	118	114	17	2	2	-98	0	0	-51	-3	-2	29	4	1	19
158.392	0	74	98	22	134	130	23	70	98	47	118	115	18	2	2	-98	0	1	-53	-2	-2	28	3	1	18
158.515	0	74	96	22	134	128	22	70	97	47	118	114	18	3	2	-98	0	1	-51	-2	-2	28	4	1	17
158.638	0	74	96	22	135	129	22	69	95	46	118	114	18	2	1	-98	0	0	-51	-3	-2	29	4	1	18
158.761	0	74	97	21	134	128	23	69	96	47	118	113	18	2	1	-97	0	1	-51	-3	-2	28	5	0	17
158.884	0	74	97	20	134	129	22	70	96	46	117	113	17	2	2	-98	0	1	-51	-2	-1	28	4	1	18
159.007	0	74	96	22	134	128	23	70	95	47	117	114	18	3	2	-98	0	1	-51	-2	-2	28	4	2	18
159.13	0	73	97	22	135	128	23	70	98	46	118	113	17	2	1	-98	0	1	-50	-3	-2	28	4	0	18
159.252	0	74	97	21	134	129	22	70	97	47	118	114	17	2	2	-99	0	1	-51	-3	-2	28	4	1	19
159.375	0	75	97	22	134	128	22	70	96	48	117	113	18	2	2	-98	0	2	-52	-2	-2	29	4	1	18
159.498	0	75	97	20	133	127	23	69	95	47	118	113	16	3	1	-98	0	1	-51	-2	-2	28	4	1	18
159.621	0	74	96	21	134	127	22	69	96	46	118	113	18	3	2	-97	0	1	-51	-3	-1	29	3	1	18
159.744	0	74	96	21	134	128	22	70	95	47	117	112	17	3	2	-99	-1	1	-50	-3	-2	28	4	0	18
159.867	0	74	96	21	133	128	22	69	96	47	118	112	17	2	1	-98	0	0	-52	-2	-2	27	4	1	18
159.99	0	73	97	22	134	128	22	70	97	48	118	112	17	2	1	-99	0	1	-51	-3	-2	29	4	1	18
160.113	0	74	97	21	134	127	23	69	96	47	117	113	17	3	1	-99	-1	1	-52	-3	-3	29	4	1	17
160.236	0	74	97	21	134	129	22	69	96	47	117	111	18	2	2	-99	0	1	-51	-2	-2	28	5	0	18
160.358	0	74	96	22	134	127	22	69	95	46	118	112	16	2	2	-98	-1	1	-50	-3	-2	27	4	0	17
160.481	0	74	96	21	134	127	22	69	95	47	118	111	17	3	1	-98	0	1	-51	-2	-2	28	4	1	18
160.604	0	74	97	21	134	127	23	69	95	47	118	111	17	3	1	-98	0	1	-51	-3	-2	28	4	1	17
160.727	0	73	96	21	134	128	22	70	96	46	118	112	17	2	3	-98	0	0	-50	-3	-1	29	5	1	18
160.85	0	74	97	21	134	127	22	70	96	47	117	111	17	2	2	-98	-1	1	-51	-2	-2	28	3	1	18
160.973	0	75	97	21	135	128	22	71	96	47	117	112	18	3	2	-98	0	2	-51	-2	-2	28	4	1	18
161.096	0	75	97	21	134	127	22	70	95	47	117	111	17	2	2	-98	0	1	-50	-2	-1	28	5	1	17
161.219	0	74	96	21	134	126	22	69	95	47	117	111	17	3	2	-97	0	0	-50	-2	-2	27	4	1	17
161.341	0	74	96	21	134	126	22	70	96	46	117	111	17	3	1	-97	0	0	-49	-2	-2	27	4	0	17
161.464	0	74	96	21	134	126	22	70	96	46	118	111	17	2	2	-97	0	1	-50	-3	-1	28	4	1	17
161.587	0	74	96	21	134	127	23	68	96	47	118	111	17	2	1	-97	-1	0	-50	-2	-2	28	5	1	17
161.71	0	75	96	22	134	127	22	69	96	47	118	112	17	3	1	-98	0	1	-50	-2	-2	28	4	1	18
161.833	0	74	98	21	134	127	22	70	97	47	117	112	17	3	2	-99	0	1	-51	-3	-2	28	4	1	18
161.956	0	73	97	22	135	126	21	70	96	47	117	112	17	2	1	-98	0	1	-50	-3	-1	28	4	0	17
162.079	0	74	96	21	134	126	22	69	95	47	117	111	17	2	2	-97	-1	1	-49	-3	-2	29	4	1	18
162.202	0	74	96	22	134	127	22	69	95	47	118	110	17	3	2	-97	0	1	-49	-2	-2	29	4	1	18
162.324	0	74	96	21	135	127	22	70	95	47	117	111	17	3	1	-97	0	0	-50	-3	-2	28	4	1	18
162.447	0	75	97	22	135	126	22	70	96	47	117	110	17	3	1	-98	0	1	-50	-3	-2	28	4	1	17
162.57	0	74	97	22	134	126	22	70	95	47	118	111	18	2	1	-97	0	0	-50	-3	-1	28	4	1	18
162.693	0	75	97	22	134	127	22	70	96	46	118	111	17	2	1	-99	-1	1	-50	-2	-2	28	4	2	18
162.816	0	74	97	21	133	126	22	69	96	46	117	111	17	3	1	-98	0	1	-51	-3	-2	29	4	1	17
162.939	0	74	96	20	134	126	21	70	95	46	117	111	17	3	1	-98	0	1	-50	-2	-2	28	4	1	17
163.062	0	73	96	22	134	126	22	69	94	46	117	110	17	3	1	-97	0	0	-50	-3	-2	28	4	0	18
163.185	0	74	96	21	134	125	21	70	95	46	117	110	17	3	2	-97	0	1	-49	-3	-1	28	4	1	18
163.308	0	75	96	20	133	125	22	69	95	46	117	110	17	3	1	-97	0	1	-49	-2	-2	28	4	0	18
163.43	0	74	95	21	134	126	22	70	95	46	117	110	16	3	1	-98	0	1	-51	-3	-2	28	4	1	18
163.553	0	74	97	22	134	126	22	69	95	47	116	110	17	2	2	-97	0	0	-50	-2	-2	28	4	2	18
163.676	0	75	96	22	133	126	23	69	95	46	116	109	17	3	2	-97	0	0	-50	-3	-2	28	4	1	17
163.799	0	74	95	21	134	125	22	69	95	46	117	109	16	2	1	-97	0	1	-49	-2	-2	28	4	1	17
163.922	0	74	96	21	134	125	22	69	95	46	116	108	17	2	2	-97	0	1	-50	-2	-2	28	4	1	16
164.045	0	74	95	21	134	124	21	69	93	46	116	109	16	3	1	-96	-1	1	-49	-3	-2	27	4	2	18
164.168	0	73	96	20	133	125	23	69	94	46	115	108	17	2	2	-95	0	1	-50	-4	-2	28	4	1	18
164.291	0	74	96	20	133	125	22	69	94	45	115	108	17	2	1	-97	0	1	-50	-2	-2	27	4	1	17
164.413	0	75	96	20	134	125	22	69	95	47	116	109	16	3	1	-97	0	0	-50	-3	-2	27	4	1	17
164.536	0	74	96	22	133	125	21	69	96	46	116	109	16	2	1	-96	0	0	-50	-2	-2	28	4	0	18
164.659	0	73	95	21	133	124	21	69	93	46	116	109	17	2	1	-94	0	1	-50	-2	-2	28	4	0	17
164.782	0	74	94	20	133	124	22	69	93	45	116	108	16	3	2	-95	0	1	-50	-3	-1	28	3	1	16
164.905	0	74	96	21	132	124	21	69	94	45	116	108	16	3	1	-96	0	1	-49	-3	-1	27	4	0	17
165.028	0	73	95	20	133	124	21	69	95	45	116	108	16	2	2	-96	0	1	-49	-3	-2	28	4	1	18
165.151	0	74	96	20	133	124	22	69	94	46	116	108	17	3	2	-95	0	0	-49	-2	-2	28	5	1	18
165.274	0	73	96	22	132	125	22	69	95	46	116	109	16	3	1	-96	0	1	-51	-3	-2	28	5	2	17
165.396	0	74	95	22	133	125	22	70	95	46	115	108	16	3	2	-96	0	0	-51	-3	-1	28	4	2	18
165.519	0	73	95	21	133	125	21	70	94	45	116	108	16	3	1	-95	0	1	-49	-2	-1	27	4	1	17
165.642	0	74	96	20	133	124	21	68	94	45	116	108	17	3	2	-94	0	1	-50	-2	-2	28	5	1	18
165.765	0	73	95	22	133	125	21	69	94	45	115	108	17	2	2	-94	-1	1	-49	-3	-2	28	4	0	17
165.888	0	74	95	22	133	125	21	69	95	45	116	108	17	3	2	-96	0	1	-50	-3	-1	27	4	1	17
166.011	0	73	95	21	133	125	22	71	95	46	116	109	17	3	2	-96	0	0	-49	-3	-1	27	4	1	18
166.134	0	76	97	22	133	125	22	70	95	47	117	108	17	3	2	-96	0	1	-50	-3	-1	28	4	2	18
166.257	0	73	96	21	133	126	22	68	94	46	117	109	17	2	3	-97	0	1	-51	-3	-1	27	4	1	17
166.38	0	74	96	21	134	125	22	69	93	46	116	108	16	2	2	-95	0	1	-50	-3	-2	27	4	1	18
166.502	0	74	95	20	134	125	22	69	95	45	116	109	17	2	1	-96	0	1	-49	-3	-2	28	4	2	18
166.625	0	74	96	20	134	125	22	68	94	46	116	109	17	3	2	-96	0	1	-50	-3	-2	28	4	2	18
166.748	0	74	96	21	134	126	22	69	95	46	117	109	17	2	2	-95	0	0	-50	-3	-2	28	4	1	18
166.871	0	74	97	21	134	126	22	70	95	46	116	110	16	2	2	-97	0	0	-51	-4	-2	28	4	0	18
166.994	0	74	95	24	134	126	22	69	95	43	117	110	17	2	2	-100	-1	1	-50	-3	-1	24	5	1	18
167.117	0	74	96	21	133	126	22	69	94	45	117	109	17	2	1	-96	0	2	-50	-2	-2	28	4	1	17
167.24	0	73	96	21	134	126	22	69	95	45	117	110	17	2	2	-96	0	1	-49	-2	-1	28	4	0	18
167.363	0	74	96	21	134	126	23	69	94	45	116	110	16	2	1	-97	0	1	-50	-1	-1	27	4	1	17
167.485	0	74	97	20	135	126	21	68	94	45	117	109	17	3	1	-96	-1	1	-50	-3	-2	28	4	1	18
167.608	0	74	97	21	134	126	22	69	95	45	116	109	17	3	1	-96	-1	1	-50	-3	-2	28	4	1	18
167.731	0	74	97	24	134	127	22	69	95	44	117	111	17	2	1	-100	0	1	-51	-3	-1	26	4	1	18
167.854	0	74	96	22	134	126	23	69	95	46	117	110	16	3	1	-97	-1	0	-50	-3	-2	28	4	2	18
167.977	0	73	96	21	134	126	22	69	95	45	117	109	17	2	1	-96	0	1	-50	-4	-2	27	4	1	18
168.1	0	74	95	21	134	125	21	69	94	45	116	109	16	2	1	-94	0	1	-50	-2	-2	27	4	0	17
168.223	0	73	95	20	133	125	21	68	94	45	116	109	16	2	2	-95	0	1	-49	-2	-1	27	4	1	17
168.346	0	73	97	21	134	125	21	68	94	45	116	109	17	3	1	-95	0	1	-49	-2	-2	27	4	1	17
168.468	0	73	96	21	133	125	22	68	93	45	116	108	16	3	2	-95	0	1	-49	-3	-2	27	5	1	17
168.591	0	74	95	21	133	126	21	69	95	45	116	109	17	3	2	-96	0	0	-48	-3	-2	28	4	1	17
168.714	0	73	95	22	133	126	22	69	94	45	116	109	17	3	2	-94	0	1	-49	-2	-2	28	4	1	17
168.837	0	74	95	21	133	124	22	68	93	45	115	107	16	3	2	-95	-1	1	-48	-2	-1	27	3	1	17
168.96	0	74	95	21	133	124	21	69	93	44	115	107	17	2	1	-94	0	0	-48	-4	-2	27	4	2	17
169.083	0	73	95	21	133	124	21	68	93	44	115	107	16	3	2	-93	-1	1	-47	-3	-1	27	5	1	17
169.206	0	74	95	20	133	124	21	68	93	44	115	106	15	2	1	-93	0	1	-48	-2	-2	27	4	1	17
169.329	0	73	95	21	133	124	21	68	94	43	115	107	16	2	2	-94	0	1	-48	-3	-2	26	3	1	18
169.452	0	74	95	24	133	123	21	68	94	42	115	107	16	2	1	-97	0	1	-49	-2	-2	24	4	1	17
169.574	0	73	94	21	133	123	22	68	93	44	114	106	17	2	2	-92	0	1	-47	-3	-2	27	4	1	17
169.697	0	73	95	20	133	123	21	68	93	43	114	106	16	2	1	-93	0	0	-47	-2	-2	26	4	1	17
169.82	0	73	95	21	132	122	20	68	93	44	114	105	15	2	2	-93	0	2	-47	-3	-1	26	4	1	17
169.943	0	74	94	20	132	122	21	69	93	44	114	105	16	2	1	-93	-1	1	-47	-2	-2	26	5	0	17
170.066	0	73	94	20	132	122	21	69	93	44	114	105	16	3	2	-93	-1	0	-47	-3	-2	27	4	1	17
170.189	0	73	96	23	133	123	22	69	93	42	115	106	16	2	1	-97	0	1	-48	-2	-2	23	5	2	17
170.312	0	74	96	24	132	123	21	69	94	42	114	105	16	2	1	-96	-1	1	-48	-2	-2	24	4	1	18
170.435	0	73	95	21	132	122	21	69	93	44	115	106	15	2	1	-93	0	1	-47	-2	-2	27	4	1	17
170.557	0	73	94	21	132	123	20	69	92	44	114	105	15	3	1	-93	0	1	-47	-2	-2	26	4	1	17
170.68	0	73	95	19	132	122	22	69	93	45	114	104	16	3	2	-93	0	1	-48	-2	-2	26	4	1	16
170.803	0	73	95	21	132	122	21	69	92	44	115	105	15	2	2	-93	0	0	-49	-2	-1	27	5	1	17
170.926	0	74	94	21	133	122	21	68	94	45	114	104	16	2	1	-94	0	2	-47	-3	-2	27	5	0	17
171.049	0	74	96	27	132	123	22	69	94	39	114	105	16	3	1	-99	0	1	-47	-3	-1	21	4	1	18
171.172	0	73	96	27	134	123	21	68	94	39	115	105	16	2	1	-100	0	1	-49	-2	-2	22	5	1	17
171.295	0	74	95	21	132	123	21	68	93	44	115	105	15	2	1	-94	0	0	-48	-3	-2	26	4	1	17
171.418	0	73	95	21	133	123	22	67	93	44	114	106	15	3	1	-93	-1	1	-48	-3	-2	26	4	1	17
171.54	0	73	96	21	133	123	22	69	93	44	115	106	16	2	2	-93	-1	1	-47	-3	-1	27	4	1	17
171.663	0	74	96	23	133	123	22	69	93	42	115	105	15	2	2	-96	0	1	-48	-3	-2	24	4	0	18
171.786	0	73	95	23	133	123	21	69	92	42	116	105	16	2	2	-98	0	1	-49	-3	-2	24	4	1	17
171.909	0	73	96	27	133	125	21	69	94	40	115	107	16	2	1	-100	-1	1	-49	-2	-2	22	4	1	18
172.032	0	74	95	24	133	124	21	69	94	41	115	106	16	3	2	-98	0	0	-49	-3	-2	25	4	1	17
172.155	0	74	95	21	134	125	22	68	94	45	116	107	16	2	2	-95	0	1	-50	-2	-2	28	4	1	18
172.278	0	73	95	21	134	123	22	68	93	46	115	106	17	2	1	-96	-1	1	-50	-2	-3	28	4	1	17
172.401	0	74	96	21	134	125	22	69	93	45	116	108	16	2	1	-95	-1	1	-49	-3	-2	27	4	1	17
172.524	0	73	95	24	134	124	22	69	93	43	116	107	16	2	1	-98	-1	1	-49	-3	-2	25	4	1	17
172.646	0	73	96	23	134	125	22	69	94	43	116	108	16	2	2	-99	0	1	-50	-2	-2	25	3	1	18
172.769	0	74	96	27	133	125	22	69	93	41	116	109	16	3	3	-103	-1	1	-50	-3	-2	22	4	2	18
172.892	0	74	96	24	134	126	22	69	94	44	117	109	16	3	2	-100	0	0	-50	-3	-2	25	4	1	18
173.015	0	74	95	21	134	124	22	69	93	46	117	107	17	2	1	-96	0	1	-49	-3	-2	28	4	0	17
173.138	0	74	95	21	134	125	21	68	93	45	116	108	16	4	2	-96	0	1	-49	-2	-1	28	4	1	17
173.261	0	74	95	21	135	125	22	69	93	45	116	108	16	3	1	-96	0	1	-49	-2	-2	27	5	1	17
173.384	0	73	95	21	134	126	22	68	94	46	116	109	16	2	1	-98	0	1	-49	-3	-2	28	4	1	18
173.507	0	73	96	21	134	126	22	69	94	45	117	109	17	2	2	-97	0	0	-49	-2	-2	27	5	1	18
173.629	0	74	96	24	134	127	22	69	94	44	117	108	16	3	2	-100	-1	1	-49	-3	-2	26	4	1	18
173.752	0	74	96	21	134	127	21	69	94	47	117	109	17	3	0	-98	0	0	-49	-3	-2	29	4	1	17
173.875	0	73	96	21	135	126	22	69	94	47	117	109	17	3	2	-96	0	1	-49	-3	-2	28	4	1	17
173.998	0	74	95	20	135	126	21	68	93	46	115	108	17	3	1	-96	-1	2	-48	-3	-2	27	5	0	17
174.121	0	74	95	20	135	126	23	69	94	46	116	109	16	2	1	-97	-1	1	-49	-3	-2	27	4	0	17
174.244	0	73	95	20	134	126	21	69	94	46	117	108	16	2	1	-97	0	1	-50	-3	-2	27	4	1	17
174.367	0	73	96	20	134	126	22	69	94	46	116	109	16	3	2	-97	-1	0	-48	-3	-2	28	3	1	18
174.49	0	74	96	21	135	126	22	69	94	46	117	108	16	3	2	-97	-1	1	-49	-2	-1	28	5	2	19
174.612	0	74	96	22	134	126	21	69	93	46	117	109	17	2	1	-98	-1	1	-50	-2	-2	28	4	0	18
174.735	0	73	96	21	134	126	22	69	93	45	117	109	17	2	2	-96	0	1	-49	-2	-2	28	4	1	16
174.858	0	74	96	21	134	126	22	69	92	45	116	108	16	2	2	-97	0	1	-48	-3	-1	28	4	1	17
174.981	0	73	95	21	134	126	22	68	91	46	116	107	17	3	1	-95	0	1	-48	-4	-1	27	4	1	17
175.104	0	74	96	21	134	126	21	69	93	45	116	108	16	3	1	-97	0	0	-48	-2	-1	28	4	1	17
175.227	0	74	96	21	134	126	21	68	93	46	116	108	16	2	2	-97	0	1	-49	-3	-2	28	4	1	17
175.35	0	74	95	21	133	125	21	69	93	46	115	108	17	2	1	-97	-1	1	-48	-3	-1	27	3	1	17
175.473	0	74	95	25	133	125	22	69	94	43	115	108	17	3	2	-100	0	1	-49	-3	-2	25	4	1	18
175.596	0	73	95	21	133	124	21	69	93	46	115	107	17	2	2	-96	-1	1	-49	-3	-2	28	4	1	17
175.718	0	73	95	22	134	124	21	69	92	44	114	107	16	3	2	-96	-1	1	-50	-3	-2	28	4	1	17
175.841	0	73	95	21	133	124	21	68	93	45	115	107	16	3	1	-94	-1	1	-48	-2	-2	27	4	1	17
175.964	0	73	95	22	133	124	21	68	92	45	115	107	16	2	1	-95	0	1	-49	-3	-1	28	4	1	18
176.087	0	73	94	21	133	124	21	69	93	46	114	106	16	2	1	-95	0	1	-49	-3	-2	28	4	1	17
176.21	0	74	95	20	133	124	21	69	94	45	114	107	17	2	2	-96	0	1	-49	-3	-1	28	4	1	18
176.333	0	73	95	25	134	124	22	69	93	43	115	107	17	2	1	-99	0	1	-49	-3	-2	25	5	1	18
176.456	0	73	95	21	133	124	21	68	92	45	115	106	16	2	2	-95	0	1	-48	-2	-2	28	5	0	17
176.579	0	74	94	20	133	123	20	69	93	45	115	105	15	2	1	-95	0	0	-48	-2	-2	27	4	1	17
176.701	0	73	94	21	133	123	21	68	92	45	114	106	15	2	1	-95	0	1	-49	-2	-2	28	4	1	17
176.824	0	73	94	20	132	125	22	68	93	45	115	106	16	3	2	-95	0	1	-49	-2	-1	27	4	1	18
176.947	0	74	96	21	134	123	22	69	93	44	115	107	16	3	1	-95	-1	1	-48	-2	-2	27	4	1	18
177.07	0	74	95	24	133	124	21	69	94	43	114	106	16	2	2	-99	0	1	-48	-2	-2	24	4	1	18
177.193	0	74	95	26	133	125	22	70	93	40	114	107	16	3	1	-102	-1	1	-50	-3	-2	21	4	2	18
177.316	0	74	95	22	133	125	22	69	92	45	114	106	15	2	0	-96	0	1	-49	-2	-2	29	4	1	18
177.439	0	74	94	21	132	124	21	69	92	45	115	106	16	3	2	-95	-1	1	-49	-2	-2	27	4	1	17
177.562	0	74	94	23	133	125	22	68	93	42	115	107	16	3	1	-99	0	0	-48	-1	-3	25	4	0	17
177.684	0	74	94	24	133	126	22	68	92	42	115	108	16	2	1	-100	0	0	-48	-3	-2	24	4	2	18
177.807	11	73	95	26	134	127	22	69	93	39	116	107	17	2	2	-103	0	1	-49	-2	-2	21	4	0	17
177.93	0	74	96	26	134	126	22	69	94	41	116	108	17	3	1	-104	0	1	-50	-2	-2	23	4	1	17
178.053	0	73	96	28	134	126	21	69	93	41	114	108	17	3	2	-104	0	0	-49	-3	-2	23	4	1	17
178.176	0	73	95	21	133	125	22	68	93	46	115	108	16	2	2	-98	-1	1	-49	-3	-2	28	4	1	18
178.299	0	74	95	20	134	127	22	69	93	45	115	108	17	3	2	-97	0	0	-50	-3	-2	28	4	1	17
178.422	0	74	95	21	133	126	22	69	93	46	116	109	16	3	2	-97	0	1	-50	-3	-1	28	4	0	17
178.545	0	74	96	24	134	127	22	68	93	43	117	109	17	2	2	-101	-1	1	-50	-2	-1	26	4	1	17
178.668	0	74	96	24	134	126	22	69	94	43	116	108	17	2	2	-101	-1	0	-50	-3	-1	26	4	1	18
178.79	0	73	96	21	134	127	22	68	94	46	116	109	16	3	1	-98	0	1	-50	-3	-2	29	3	1	18
178.913	0	74	95	21	134	126	22	69	94	46	117	109	17	3	2	-97	0	1	-49	-3	-2	30	4	0	18
179.036	0	74	96	21	134	127	22	70	93	46	116	109	17	2	2	-97	0	1	-50	-2	-2	28	4	1	18
179.159	0	74	94	21	135	127	22	70	93	45	116	108	16	2	2	-99	-1	1	-51	-2	-1	28	5	1	18
179.282	0	73	95	21	134	127	22	69	93	46	116	108	16	2	1	-98	0	2	-50	-3	-2	28	4	1	18
179.405	0	74	96	24	134	127	22	69	94	44	117	109	17	2	2	-102	0	0	-51	-3	-1	26	3	1	18
179.528	0	74	96	25	135	127	22	69	94	44	116	109	17	3	2	-102	0	0	-51	-2	-2	25	4	1	18
179.651	0	74	95	21	135	127	22	69	95	46	116	109	17	2	1	-98	0	1	-51	-3	-2	29	4	1	18
179.773	0	74	96	21	134	126	23	69	94	46	116	109	16	2	2	-98	0	1	-51	-2	-1	28	4	1	18
179.896	0	74	96	21	134	127	22	69	94	46	116	109	17	2	1	-99	-1	1	-50	-3	-2	28	4	1	17
180.019	0	74	97	21	134	127	22	70	95	47	116	109	17	3	2	-98	0	1	-50	-2	-2	28	4	1	17
180.142	0	74	97	21	134	127	22	69	95	47	117	109	17	2	1	-98	0	1	-52	-2	-2	29	4	1	18
180.265	0	74	96	22	135	127	22	68	94	45	116	109	16	3	1	-98	0	1	-50	-3	-1	28	4	1	17
180.388	0	74	96	20	134	126	22	69	95	45	116	109	17	2	1	-98	0	1	-49	-3	-1	27	4	1	17
180.511	0	74	96	21	133	126	22	70	94	46	116	108	17	4	2	-96	0	1	-49	-2	-3	28	4	0	17
180.634	0	73	96	21	134	126	22	69	94	45	116	108	16	2	2	-97	-1	1	-49	-2	-2	28	4	1	17
180.756	0	74	96	22	134	125	23	69	93	46	116	108	16	3	2	-97	0	1	-49	-3	-2	27	4	1	17
180.879	0	74	96	21	134	126	22	69	94	46	115	108	16	2	2	-98	0	1	-49	-2	-1	28	4	1	18
181.002	0	73	96	22	134	125	22	69	92	46	115	107	16	1	2	-97	0	1	-48	-3	-2	28	4	1	17
181.125	0	74	94	21	133	124	21	68	92	45	115	106	15	3	1	-96	0	0	-48	-2	-1	28	4	1	17
181.248	0	73	94	20	132	123	21	68	92	45	115	105	15	2	1	-96	0	2	-48	-3	-2	28	4	1	16
181.371	0	74	93	20	133	123	21	68	91	45	115	105	15	2	1	-95	-1	1	-46	-3	-2	27	3	2	17
181.494	0	72	95	21	132	123	20	68	92	45	114	104	16	2	2	-94	0	1	-46	-3	-1	27	4	1	18
181.617	0	72	94	21	132	123	20	68	92	43	115	105	16	1	1	-94	0	2	-47	-2	-2	27	5	0	17
181.74	0	74	94	22	133	123	21	69	92	45	114	105	16	2	2	-93	0	1	-47	-2	-2	27	5	0	16
181.862	0	73	94	20	132	121	21	68	91	44	113	103	14	2	2	-93	0	0	-46	-2	-2	27	4	1	16
181.985	0	73	94	20	132	121	20	68	90	43	113	103	15	2	2	-92	0	1	-45	-2	-2	26	4	0	16
182.108	0	73	93	20	131	121	20	67	90	43	113	103	14	3	1	-92	0	1	-45	-2	-2	27	4	1	16
182.231	0	73	94	20	132	121	21	67	91	44	114	103	16	3	1	-93	0	1	-46	-2	-2	27	4	1	17
[truncated: 1,315 more rows]

## Sheet: Add_info
Time	Marker	Accel_x	Accel_y	Accel_z	Gyro_x	Gyro_y	Gyro_z	Magnet_x	Magnet_y	Magnet_z	battery		ld_gain	pd_gain
[truncated: 2,797 more rows]
