# Supplementary material for: Charitable crowdfunding donation-intention estimation depending on emotional project images using fNIRS-based functional connectivity
Source: PLoS One. 2024 May 8;19(5):e0303144. doi: 10.1371/journal.pone.0303144 (PMC11078340; doi:10.1371/journal.pone.0303144)
Supplement: S1 File — (ZIP) [file pone.0303144.s001.zip › Some donation dataset/negative/subject64.xlsx]

## Sheet: D780
	SNR :	36	34	46	34	43	43	38	38	49	39	43	43	38	39	43
Time	Marker	ch1	ch2	ch3	ch4	ch5	ch6	ch7	ch8	ch9	ch10	ch11	ch12	ch13	ch14	ch15
0.24576	0	978	202	355	256	288	249	350	103	178	738	131	159	80	266	558
0.36864	0	978	202	355	256	288	249	350	103	178	738	131	159	80	266	558
0.49152	0	998	193	342	249	278	248	338	106	175	751	145	153	85	256	551
0.6144	0	982	188	336	242	260	247	334	107	173	756	150	152	86	256	553
0.73728	0	991	191	340	242	264	248	335	101	176	760	152	154	84	260	551
0.86016	0	996	192	338	237	268	249	335	100	178	759	157	153	84	262	554
0.98304	0	994	198	343	234	277	252	329	104	183	746	165	155	83	266	566
1.10592	0	989	198	338	221	279	256	313	106	188	707	167	153	87	260	560
1.2288	0	990	199	336	212	277	262	294	107	197	674	179	149	95	260	550
1.35168	0	986	201	338	209	287	273	289	120	200	649	190	149	100	264	550
1.47456	0	977	205	335	208	297	280	281	134	206	622	203	150	107	267	550
1.59744	0	962	218	336	222	344	289	273	133	222	587	217	150	113	273	536
1.72032	0	970	220	334	230	356	285	259	133	228	555	226	150	118	268	530
1.8432	0	957	217	326	226	326	278	250	138	227	534	226	147	116	264	532
1.96608	0	967	215	331	227	313	277	245	136	226	530	231	149	119	265	547
2.08896	0	972	215	332	225	308	279	244	132	228	531	232	149	122	266	554
2.21184	0	979	211	336	227	307	279	246	130	227	541	231	150	123	269	561
2.33472	0	978	209	337	228	305	278	247	129	227	547	229	152	123	272	558
2.4576	0	979	200	329	220	290	272	247	128	221	552	226	149	122	265	550
2.58048	0	982	199	330	218	287	271	249	125	221	560	223	151	121	272	532
2.70336	0	991	201	331	219	288	271	251	124	219	565	223	153	123	277	524
2.82624	0	991	198	333	218	285	269	256	125	217	586	219	156	122	283	526
2.94912	0	983	200	339	226	288	269	267	128	213	604	217	159	119	291	524
3.072	0	973	201	334	220	278	265	268	125	212	607	219	157	119	281	524
3.19488	0	984	200	333	216	271	263	269	124	209	612	217	156	120	281	527
3.31776	0	983	201	339	222	271	263	285	126	207	637	208	157	113	285	543
3.44064	0	981	200	338	224	269	264	298	126	206	658	202	158	109	284	551
3.56352	0	992	201	345	230	278	265	305	123	207	675	199	160	105	289	556
3.6864	0	998	201	341	224	274	266	309	121	207	676	201	156	106	282	565
3.80928	0	998	198	338	219	266	265	310	122	206	683	199	154	104	279	572
3.93216	0	997	201	344	222	272	267	315	122	207	689	198	157	101	281	578
4.05504	0	994	201	345	225	270	268	322	119	206	695	194	157	99	280	581
4.17792	0	994	200	349	230	277	278	332	112	200	707	189	160	97	286	589
4.3008	0	997	200	348	236	277	274	344	112	203	723	180	159	94	281	587
4.42368	0	997	196	342	234	269	273	344	110	200	735	175	156	92	275	580
4.54656	0	1005	201	346	242	274	281	350	103	196	745	168	160	91	279	582
4.66944	0	1006	204	347	241	276	283	351	104	194	753	163	161	90	280	583
4.79232	0	1010	205	351	247	277	285	361	107	195	766	156	164	88	282	589
4.9152	0	1008	205	348	249	281	285	361	106	195	771	157	163	83	277	589
5.03808	0	1011	204	342	241	269	285	354	105	192	776	154	160	82	272	591
5.16096	0	1017	208	349	239	276	290	349	104	195	761	159	161	81	275	613
5.28384	0	1002	206	349	238	273	286	355	105	195	762	158	161	81	274	644
5.40672	0	1005	205	349	246	283	284	365	103	193	778	151	160	81	275	681
5.5296	0	1011	206	350	241	285	284	358	101	193	766	156	158	75	274	690
5.65248	0	1020	204	345	233	277	281	348	105	193	749	157	158	76	276	661
5.77536	0	1020	208	353	231	285	286	341	108	197	734	166	161	80	285	630
5.89824	0	1025	207	354	232	281	285	348	104	196	749	165	163	82	283	624
6.02112	0	1043	206	358	236	286	286	355	103	195	759	162	165	85	286	622
6.144	0	1039	207	355	239	287	284	357	106	193	766	161	163	82	279	619
6.26688	0	1034	203	351	234	276	281	355	107	194	767	159	160	83	274	619
6.38976	0	1037	205	355	241	282	284	361	105	192	775	153	163	82	276	623
6.51264	0	1039	206	356	244	283	285	365	105	192	776	153	164	82	276	626
6.63552	0	1040	207	359	249	289	287	368	109	192	778	153	165	82	280	630
6.7584	0	1032	206	355	247	283	282	365	109	192	770	153	160	77	272	626
6.88128	0	1029	206	354	245	274	280	360	106	190	771	150	160	78	269	624
7.00416	0	1033	209	356	251	280	283	366	107	191	780	151	163	82	272	625
7.12704	0	1036	210	357	253	280	282	369	111	190	782	150	163	82	272	630
7.24992	0	1037	213	361	258	286	285	372	110	193	783	148	164	80	274	637
7.3728	0	1037	211	353	252	276	277	365	109	194	766	144	157	75	266	650
7.49568	0	1032	212	354	249	273	280	363	106	189	769	146	156	73	265	659
7.61856	0	1032	212	357	251	277	281	367	111	190	776	153	156	80	265	662
7.74144	0	1036	212	358	254	277	281	368	109	191	777	154	157	81	267	667
7.86432	0	1040	215	361	258	284	283	372	107	190	780	151	158	80	268	657
7.9872	0	1035	210	353	253	271	277	366	108	187	770	146	152	72	259	658
8.11008	0	1030	211	355	253	270	277	366	111	187	776	147	153	75	259	659
8.23296	0	1031	211	356	255	271	278	370	108	187	783	149	154	79	257	653
8.35584	0	1036	211	358	256	275	279	371	107	188	785	147	155	79	257	651
8.47872	0	1034	212	358	261	280	278	374	109	188	779	147	155	74	258	655
8.6016	0	1025	207	351	251	267	271	362	114	188	766	144	149	73	252	648
8.72448	0	1023	208	353	252	267	274	363	107	185	776	148	151	74	251	647
8.84736	0	1025	207	353	252	268	273	364	106	184	780	151	151	79	250	641
8.97024	0	1023	207	355	255	271	274	369	108	185	782	149	153	79	250	645
9.09312	0	1018	209	356	259	279	274	372	110	186	782	150	153	77	251	642
9.216	0	1013	204	349	251	264	267	358	108	186	760	144	148	75	245	637
9.33888	0	1016	204	349	249	261	269	356	106	182	761	152	149	71	247	640
9.46176	0	1011	204	350	249	264	265	359	111	185	760	152	150	72	251	638
9.58464	0	1012	205	352	250	266	268	362	107	183	770	157	152	79	253	639
9.70752	0	1013	207	355	256	272	271	366	106	183	774	156	154	78	256	639
9.8304	0	1014	204	351	254	272	269	361	106	181	763	153	151	76	252	635
9.95328	0	1007	201	346	246	257	261	353	111	182	759	152	148	71	248	629
10.0762	0	1006	202	348	248	260	265	357	107	181	770	158	150	78	249	625
10.199	0	1012	202	349	249	260	265	356	103	180	769	157	151	79	250	623
10.3219	0	1011	202	351	252	264	264	362	105	179	772	156	152	78	254	629
10.4448	0	1012	204	353	262	266	265	373	107	179	777	153	155	78	257	629
10.5677	0	1016	204	351	258	269	261	365	108	182	770	153	152	72	254	624
10.6906	0	1015	201	345	247	255	256	352	104	179	761	150	148	70	250	619
10.8134	0	1014	202	347	249	258	259	357	103	177	771	155	151	78	250	623
10.9363	0	1013	201	348	249	259	256	359	108	180	773	155	151	79	250	621
11.0592	0	1019	201	350	256	260	260	365	103	177	778	151	153	78	252	622
11.1821	0	1023	202	352	264	262	261	375	101	177	780	150	155	78	256	620
11.305	0	1024	205	355	265	270	262	376	105	178	782	150	157	76	258	627
11.4278	0	1022	198	345	254	258	253	363	108	178	764	145	151	72	253	621
11.5507	0	1027	199	346	254	254	253	361	104	178	772	151	151	73	253	622
11.6736	0	1026	200	346	255	255	255	361	102	175	775	154	152	77	255	618
11.7965	0	1023	197	346	256	253	251	364	108	177	776	153	152	77	257	622
11.9194	0	1026	199	350	263	256	254	371	102	175	777	153	155	79	261	623
12.0422	0	1032	201	351	270	258	252	381	105	180	779	150	156	78	264	625
12.1651	0	1035	200	351	269	262	254	377	102	175	774	149	154	72	261	625
12.288	0	1031	196	344	257	249	247	362	107	176	768	147	150	71	256	622
12.4109	0	1032	197	345	260	254	245	367	110	180	779	151	152	77	256	622
12.5338	0	1038	197	346	260	252	247	367	104	177	779	151	154	78	257	624
12.6566	0	1036	197	348	262	254	251	371	103	173	783	148	155	78	259	625
12.7795	0	1032	199	349	269	256	249	377	108	177	785	146	157	77	262	625
12.9024	0	1040	200	351	274	262	253	383	107	176	785	147	158	76	266	622
13.0253	0	1046	200	346	263	260	249	366	106	177	762	143	153	73	259	616
13.1482	0	1043	202	345	254	253	249	357	109	176	761	147	152	73	257	621
13.271	0	1042	203	346	255	259	251	358	112	178	767	148	153	70	256	616
13.3939	0	1041	202	346	250	259	254	353	110	179	761	152	152	71	257	610
13.5168	0	1040	201	347	249	264	260	358	106	177	768	159	156	80	260	607
13.6397	0	1034	203	350	252	270	262	362	110	177	768	159	157	79	265	606
13.7626	0	1028	204	353	254	275	264	362	112	181	768	161	158	78	267	603
13.8854	0	1034	200	345	246	261	259	348	112	182	752	158	153	72	258	602
14.0083	0	1039	200	347	245	258	263	349	109	178	759	159	156	77	258	601
14.1312	0	1040	201	347	246	263	259	350	114	181	757	161	156	76	260	604
14.2541	0	1038	200	344	242	262	260	346	115	183	748	161	156	72	261	602
14.377	0	1039	202	348	238	272	263	346	117	188	734	171	156	74	266	601
14.4998	0	1034	205	346	235	281	271	340	127	184	715	179	156	77	268	595
14.6227	0	1000	222	338	221	288	270	310	154	200	660	199	148	91	267	575
14.7456	0	990	230	345	217	303	287	291	150	205	615	216	148	101	267	549
14.8685	0	990	225	342	210	294	276	287	145	211	605	218	149	105	267	543
14.9914	0	981	223	342	207	291	274	285	142	210	594	221	149	106	268	545
15.1142	0	974	225	343	207	301	272	275	142	212	570	239	150	109	274	529
15.2371	0	981	230	343	208	298	267	260	153	209	551	235	153	116	268	530
15.36	0	981	224	335	202	282	264	251	146	208	542	226	149	115	259	540
15.4829	0	992	203	345	199	265	271	279	139	203	613	212	150	111	257	556
15.6058	0	999	194	344	205	259	266	307	136	195	671	189	150	98	255	560
15.7286	0	1007	194	344	219	262	265	337	131	193	705	176	153	91	257	557
15.8515	0	1018	194	343	226	265	263	347	135	194	721	175	154	87	257	553
15.9744	0	1019	197	341	223	274	264	339	142	198	711	192	151	81	256	551
16.0973	0	995	191	335	201	261	266	310	144	199	672	197	145	86	249	542
16.2202	0	995	188	333	199	252	264	311	136	198	687	201	145	88	245	541
16.343	0	997	188	331	202	253	261	315	128	194	693	198	145	87	243	539
16.4659	0	997	189	333	204	253	260	315	121	194	697	195	147	87	245	545
16.5888	0	998	189	333	209	255	260	320	117	196	703	193	149	85	247	542
16.7117	0	1004	190	336	208	262	267	320	111	197	697	194	150	84	250	549
16.8346	0	995	190	339	201	264	286	310	111	199	678	195	152	89	250	553
16.9574	0	994	186	339	206	257	274	324	105	188	729	169	150	87	244	568
17.0803	0	1002	178	329	224	240	254	341	116	183	772	142	142	80	230	565
17.2032	0	1023	180	333	236	239	260	349	116	177	785	140	144	77	219	561
17.3261	0	1030	180	334	240	238	265	351	118	169	790	142	145	76	213	555
17.449	0	1030	182	337	247	240	265	358	132	169	794	142	147	76	210	548
17.5718	0	1029	182	338	252	244	267	362	138	169	799	141	149	73	211	546
17.6947	0	1031	184	339	255	247	267	367	133	169	801	139	150	73	214	546
17.8176	0	1030	186	342	260	251	271	370	133	165	805	137	152	72	215	543
17.9405	0	1029	184	337	252	249	261	359	144	169	790	141	147	69	214	544
18.0634	0	1028	185	333	242	242	252	351	132	170	778	142	146	66	223	543
18.1862	0	1023	185	333	240	245	253	350	129	168	787	153	145	70	228	537
18.3091	0	1015	185	333	237	244	250	351	128	167	790	151	145	72	229	538
18.432	0	1015	185	336	242	245	250	357	131	167	795	145	146	71	232	538
18.5549	0	1018	187	338	248	250	253	364	131	169	797	144	148	72	236	540
18.6778	0	1022	189	340	253	253	259	369	129	165	800	141	150	73	238	538
18.8006	0	1018	191	343	252	263	260	368	130	165	804	139	150	69	236	542
18.9235	0	1016	187	335	243	249	252	356	132	167	790	137	144	62	231	547
19.0464	0	1014	189	337	241	247	251	356	128	170	799	144	145	70	231	547
19.1693	1	1015	188	336	240	250	252	355	127	167	798	144	146	70	230	544
19.2922	0	1014	188	339	242	250	257	360	129	164	800	142	147	71	231	548
19.415	0	1012	190	343	253	250	259	369	133	165	804	139	149	71	231	547
19.5379	0	1023	190	343	258	252	263	372	132	166	807	136	150	71	231	548
19.6608	0	1028	191	346	263	256	267	377	130	164	809	134	151	71	232	546
19.7837	0	1028	192	344	262	259	265	373	140	166	802	137	151	66	230	546
19.9066	0	1027	189	340	252	250	261	365	145	169	797	139	148	68	230	545
20.0294	0	1031	192	341	254	256	263	367	134	168	804	140	150	71	232	546
20.1523	0	1032	191	341	250	255	258	365	134	170	802	140	150	72	233	548
20.2752	0	1025	193	345	254	258	266	369	138	166	808	137	151	72	236	550
20.3981	0	1010	195	346	260	260	264	376	140	174	809	135	154	71	238	554
20.521	0	1022	197	348	260	263	266	380	129	170	811	133	153	71	242	563
20.6438	0	1023	198	347	263	270	262	385	128	173	811	134	152	69	246	602
20.7667	0	1028	198	342	248	263	254	368	127	174	783	132	149	66	242	599
20.8896	0	1037	197	340	240	256	254	361	126	175	778	135	151	68	245	563
21.0125	0	1044	196	341	243	259	260	363	123	169	784	141	153	63	248	553
21.1354	0	1045	195	342	242	258	264	364	122	168	786	146	154	68	249	553
21.2582	0	1035	197	345	247	264	263	369	129	171	792	147	157	71	254	550
21.3811	0	1037	200	349	256	265	270	378	127	171	792	149	160	72	260	549
21.504	0	1044	204	353	259	270	273	382	123	172	791	149	161	73	263	551
21.6269	0	1041	208	356	263	277	276	385	129	171	792	149	163	71	266	557
21.7498	0	1039	204	347	252	268	267	370	132	174	770	142	156	69	256	554
21.8726	0	1042	202	345	246	257	266	362	128	176	776	148	156	64	254	553
21.9955	0	1046	206	347	248	259	268	363	129	174	776	147	157	65	255	552
22.1184	0	1042	206	347	248	259	270	366	133	172	785	153	158	73	257	554
22.2413	0	1043	207	349	253	265	272	370	134	177	788	151	160	73	260	557
22.3642	0	1046	210	352	260	269	275	378	134	177	790	149	162	74	262	559
22.487	0	1051	211	355	266	270	279	386	128	176	792	146	164	74	264	558
22.6099	0	1055	213	357	268	279	282	387	133	173	796	146	164	72	264	563
22.7328	0	1049	208	347	258	264	270	369	140	182	780	141	157	67	255	561
22.8557	0	1050	207	348	254	257	276	367	137	176	787	146	158	69	255	560
22.9786	0	1056	208	347	256	261	274	368	135	178	791	149	159	74	254	557
23.1014	0	1055	208	348	256	262	276	370	142	175	794	146	160	74	255	562
23.2243	0	1050	209	350	263	266	273	379	143	182	796	145	161	75	259	561
23.3472	0	1053	209	353	267	270	279	383	138	180	797	142	163	75	262	559
23.4701	0	1056	212	356	271	276	284	389	134	177	799	142	166	73	264	561
23.593	0	1056	209	348	262	268	272	374	144	182	780	135	158	70	255	560
23.7158	0	1054	206	347	255	259	271	370	143	181	783	137	157	69	253	559
23.8387	0	1053	206	346	257	262	276	369	137	178	785	140	157	66	253	555
23.9616	0	1051	206	346	257	259	273	371	143	179	795	146	158	74	251	555
24.0845	0	1052	207	349	261	262	277	375	145	175	798	143	160	74	254	559
24.2074	0	1053	208	351	267	269	274	380	146	182	801	140	162	74	257	560
24.3302	0	1051	207	349	265	268	276	375	139	178	791	138	159	71	253	554
24.4531	0	1050	201	342	258	252	271	367	147	176	789	137	156	66	248	557
24.576	0	1048	200	343	261	256	271	371	150	177	802	141	156	73	248	556
24.6989	0	1046	200	343	261	255	271	371	148	177	801	140	155	73	248	553
24.8218	0	1052	200	345	264	257	269	374	142	178	804	138	157	74	250	554
24.9446	0	1050	200	346	268	262	270	378	146	176	806	137	160	74	254	559
25.0675	0	1046	201	348	274	265	271	383	150	176	800	135	159	67	254	558
25.1904	0	1043	194	338	261	249	267	366	147	174	780	132	153	69	248	554
25.3133	0	1047	193	336	260	248	263	366	141	174	789	136	153	65	248	550
25.4362	0	1039	192	336	258	248	264	366	144	171	790	136	152	65	246	553
25.559	0	1034	193	338	257	250	261	367	144	174	800	141	154	73	248	552
25.6819	0	1029	194	340	262	254	263	372	137	174	803	138	155	73	249	552
25.8048	0	1033	196	343	262	261	261	374	135	175	804	138	156	71	250	549
25.9277	0	1031	190	336	254	253	258	362	137	170	781	132	150	68	244	549
26.0506	0	1020	187	332	247	243	255	357	136	172	782	135	149	65	243	546
26.1734	0	1019	187	334	246	245	253	358	130	171	785	139	150	63	244	547
26.2963	0	1022	186	333	245	246	254	357	132	170	789	142	150	67	244	548
26.4192	0	1022	189	338	248	248	254	362	134	171	794	144	152	71	247	547
26.5421	0	1021	190	340	251	255	257	367	134	173	795	144	155	72	250	549
26.665	0	1029	190	338	253	258	258	365	127	169	786	140	153	68	249	550
26.7878	0	1025	184	332	242	242	251	351	129	169	769	140	148	69	244	548
26.9107	0	1018	185	333	240	241	251	352	132	170	776	145	149	63	244	547
27.0336	0	1019	185	333	240	242	251	350	131	170	775	146	150	64	245	546
27.1565	0	1016	185	336	240	246	256	353	124	167	782	153	151	72	247	542
27.2794	0	1016	186	338	246	251	259	359	128	166	785	151	153	72	250	547
27.4022	0	1016	190	341	255	251	260	368	133	167	787	150	155	72	253	551
27.5251	0	1016	186	337	246	253	258	357	129	168	777	148	151	69	247	544
27.648	0	1016	183	333	241	240	252	350	129	169	778	151	149	68	243	539
27.7709	0	1013	185	333	242	244	254	351	134	168	785	152	149	71	243	542
27.8938	0	1010	184	334	240	241	252	352	135	170	786	151	149	72	242	537
28.0166	0	1010	186	336	245	246	257	355	135	169	789	149	151	72	243	541
28.1395	0	1016	187	340	252	248	262	364	130	166	792	146	153	72	246	538
28.2624	0	1016	186	336	249	251	254	358	135	168	789	145	151	65	244	540
28.3853	0	1010	181	330	241	237	254	348	139	167	778	145	148	63	239	532
28.5082	0	1012	182	332	241	241	260	351	133	164	781	149	149	67	240	529
28.631	0	1016	185	332	241	240	257	350	131	162	784	153	148	72	241	531
28.7539	0	1009	184	334	241	245	258	352	137	164	782	154	149	72	243	533
28.8768	0	994	183	336	242	247	258	355	142	169	784	152	151	73	245	527
28.9997	0	985	180	334	242	248	261	351	135	164	776	149	148	69	241	524
29.1226	0	980	172	326	232	233	256	337	137	166	764	145	144	69	236	518
29.2454	0	966	170	325	232	235	257	336	144	165	771	151	145	65	233	514
29.3683	0	951	168	323	228	237	252	331	134	167	757	152	144	67	237	516
29.4912	0	931	172	328	210	249	240	309	109	167	711	172	142	71	240	523
29.6141	0	908	174	329	192	252	236	295	114	171	672	189	143	83	245	520
29.737	0	896	175	331	194	258	229	297	121	170	655	195	144	85	246	525
29.8598	0	898	166	321	184	240	237	284	123	172	645	195	141	89	241	518
29.9827	0	898	164	324	185	240	239	293	123	171	666	200	142	84	240	519
30.1056	0	894	166	324	187	242	242	293	126	169	673	201	142	87	240	521
30.2285	0	904	168	328	193	242	241	302	128	170	687	197	143	84	242	525
30.3514	0	916	168	332	202	247	245	315	130	170	698	194	145	81	247	521
30.4742	0	918	169	333	207	255	248	313	123	168	693	197	145	79	249	518
30.5971	0	919	164	325	191	243	243	286	130	171	659	196	139	85	243	513
30.72	0	905	162	324	188	238	244	291	134	168	675	200	139	86	240	509
30.8429	0	895	164	324	189	240	241	291	124	173	673	200	140	88	238	505
30.9658	0	905	165	326	191	240	244	297	124	172	685	195	140	85	236	508
31.0886	0	906	167	329	200	244	249	308	126	167	693	194	141	82	235	518
31.2115	0	911	168	331	205	247	247	314	128	174	701	193	144	81	238	521
31.3344	0	918	169	333	209	251	251	316	122	171	704	191	144	79	236	522
31.4573	0	918	163	326	198	240	246	302	125	170	706	189	138	80	229	521
31.5802	0	919	165	327	202	239	249	307	130	165	717	183	139	80	227	520
31.703	0	925	166	329	212	238	249	318	137	169	730	176	141	77	224	520
31.8259	0	934	167	332	218	238	257	325	136	168	743	169	142	77	222	516
31.9488	0	942	168	335	228	244	266	338	141	165	757	160	145	76	222	517
32.0717	0	957	171	339	238	250	270	351	166	171	769	155	148	76	221	519
32.1946	0	961	172	340	244	252	264	351	166	172	776	159	148	72	222	520
32.3174	0	968	170	334	229	240	258	336	157	168	769	166	143	73	218	513
32.4403	0	969	172	334	231	243	259	341	160	167	771	163	144	73	218	518
32.5632	0	971	174	334	232	243	256	340	165	167	772	164	145	73	220	517
32.6861	0	974	175	337	236	243	256	346	162	168	775	161	146	73	221	518
32.809	0	981	177	338	241	246	257	352	159	168	777	159	149	73	225	517
32.9318	0	982	180	341	248	253	259	357	163	168	781	158	149	71	225	521
33.0547	0	977	177	334	238	244	255	343	174	168	767	163	146	68	221	516
33.1776	0	985	177	334	237	241	261	346	175	171	772	165	146	75	220	514
33.3005	0	989	179	336	243	244	256	348	173	174	773	164	148	73	220	509
33.4234	0	989	180	335	259	245	275	360	195	182	774	166	153	77	219	505
33.5462	0	988	182	338	263	249	274	368	208	188	780	161	154	77	220	510
33.6691	0	1001	186	340	271	257	275	373	199	188	784	158	156	75	222	511
33.792	0	1000	185	334	259	251	271	360	192	182	774	163	152	70	217	507
33.9149	0	998	184	334	251	245	268	357	194	176	778	165	150	75	217	512
34.0378	0	990	186	334	251	249	263	361	186	175	783	162	148	73	219	515
34.1606	0	995	186	336	247	248	258	360	173	170	786	156	148	74	220	520
34.2835	0	998	186	338	245	252	252	362	158	164	791	150	149	72	224	528
34.4064	0	973	187	341	243	259	241	363	148	162	787	156	150	69	229	533
34.5293	0	968	184	335	238	251	240	351	150	161	765	153	146	65	228	528
34.6522	0	966	184	336	237	249	242	352	150	159	774	157	148	68	229	526
34.775	0	967	186	337	239	253	242	353	152	159	773	165	147	70	233	525
34.8979	0	969	186	337	239	253	241	355	155	160	770	166	148	73	241	526
35.0208	0	971	188	340	248	254	242	364	154	161	770	164	152	72	247	528
35.1437	0	970	190	343	251	264	244	366	148	161	765	171	154	70	253	529
35.2666	0	968	185	331	238	251	240	346	150	158	739	166	148	69	248	526
35.3894	0	966	185	331	234	246	241	343	153	160	739	170	147	67	250	524
35.5123	0	966	184	331	234	247	241	346	151	161	743	177	148	68	250	522
35.6352	0	968	184	332	235	249	242	348	149	161	747	180	150	73	251	518
35.7581	0	966	184	334	241	253	244	355	153	161	751	177	150	73	256	519
35.881	0	960	186	338	249	258	246	362	157	164	752	178	152	72	257	523
36.0038	0	965	184	332	240	253	245	345	155	163	741	180	147	68	251	518
36.1267	0	971	182	329	234	245	243	339	152	160	739	180	145	69	249	512
36.2496	0	969	182	331	235	247	242	341	156	159	744	183	148	73	250	513
36.3725	0	963	182	332	236	246	244	342	158	160	745	180	148	73	250	510
36.4954	0	970	184	335	243	252	245	351	154	162	748	178	151	73	253	512
36.6182	0	979	186	337	249	255	247	358	155	163	752	175	153	74	257	512
36.7411	0	976	188	339	252	264	247	358	159	162	755	175	153	70	254	514
36.864	0	974	185	331	240	248	244	340	160	161	743	172	146	65	247	510
36.9869	0	970	185	331	238	246	245	341	155	159	751	177	148	73	245	508
37.1098	0	976	188	331	242	248	248	343	164	162	760	170	150	73	244	506
37.2326	0	980	190	332	245	249	250	348	167	162	766	167	151	73	244	506
37.3555	0	981	191	334	251	253	249	358	163	164	767	165	153	74	245	508
37.4784	0	983	192	338	256	255	250	363	160	165	770	163	155	74	246	507
37.6013	0	984	195	340	257	263	251	364	161	163	773	164	156	72	247	512
37.7242	0	979	190	331	245	250	246	348	165	162	758	162	149	65	238	507
37.847	0	984	190	331	243	246	246	347	163	163	762	165	150	69	237	507
37.9699	0	988	190	332	243	248	247	347	160	161	766	167	150	73	238	504
38.0928	0	982	189	334	245	248	247	349	164	161	769	166	151	73	238	508
38.2157	0	983	191	336	254	249	248	361	167	162	773	162	153	74	240	511
38.3386	0	989	192	339	259	254	250	366	165	164	776	160	155	73	241	511
38.4614	0	996	192	340	265	259	251	370	164	163	778	158	156	72	242	510
38.5843	0	993	190	334	253	254	247	354	168	162	769	161	150	68	235	510
38.7072	0	986	187	331	248	246	248	351	171	163	771	159	148	69	232	509
38.8301	0	987	189	333	249	247	248	352	167	163	775	162	150	73	232	510
38.953	0	994	188	334	249	249	248	354	168	163	778	159	151	74	232	507
39.0758	0	992	189	336	256	251	250	361	172	164	783	155	153	74	233	511
39.1987	0	991	191	339	263	253	252	369	175	166	787	150	155	74	236	512
39.3216	0	993	192	341	268	258	253	375	172	168	791	148	157	75	238	513
39.4445	0	995	192	338	266	262	252	369	175	165	781	148	154	70	233	513
39.5674	0	992	187	333	255	246	251	358	178	164	771	149	150	69	229	511
39.6902	0	996	188	333	257	251	250	360	178	166	784	156	151	73	230	511
39.8131	0	995	188	333	254	248	251	358	170	164	784	156	150	73	230	508
39.936	0	993	189	335	256	251	249	363	171	163	786	153	152	73	233	513
40.0589	0	993	189	339	263	253	251	369	177	166	789	151	155	74	236	516
40.1818	0	1000	191	339	268	258	254	375	175	167	792	149	157	73	238	513
40.3046	0	1002	190	336	263	259	251	364	169	165	779	149	152	70	233	510
40.4275	0	994	187	331	254	246	248	357	173	162	775	149	150	66	230	512
40.5504	0	992	188	334	255	250	249	361	175	164	786	155	151	73	230	515
40.6733	0	994	187	334	255	250	249	359	171	164	786	153	151	74	230	511
40.7962	0	999	188	335	258	253	250	364	171	165	787	153	154	73	232	509
40.919	0	1001	190	337	263	257	251	370	175	165	790	149	155	73	235	515
41.0419	0	995	191	341	268	260	252	375	176	166	795	147	158	72	237	516
41.1648	0	995	190	334	260	255	250	362	169	164	772	144	151	69	230	512
41.2877	0	1000	186	331	252	244	248	356	169	162	771	146	150	67	227	515
41.4106	0	998	188	332	254	248	247	358	173	163	777	148	151	65	228	514
41.5334	0	997	187	333	253	248	247	357	173	164	785	155	151	73	227	512
41.6563	0	996	189	335	257	251	250	362	171	164	789	151	153	73	228	515
41.7792	0	1000	190	337	260	257	250	366	173	164	792	148	154	73	231	515
41.9021	0	1001	192	339	267	260	252	373	178	166	794	147	156	72	232	517
42.025	0	1002	187	332	260	252	249	358	178	165	771	144	149	69	225	512
42.1478	0	1001	187	331	253	245	250	355	174	164	773	150	148	65	223	508
42.2707	0	999	188	331	255	246	249	355	177	163	780	153	148	70	222	512
42.3936	0	996	187	331	255	246	250	356	182	165	784	157	150	74	222	514
42.5165	0	1004	187	333	260	251	253	361	180	167	788	153	151	74	223	511
42.6394	0	1008	189	336	266	252	255	368	179	168	790	151	153	75	225	510
42.7622	0	1004	190	339	272	256	255	373	184	167	794	148	155	73	226	514
42.8851	0	1000	187	332	261	252	253	358	186	167	775	150	150	74	221	514
43.008	0	1003	185	328	255	243	252	353	181	165	769	150	149	68	218	510
43.1309	0	1008	186	329	255	247	251	353	177	165	773	152	149	66	220	508
43.2538	0	1005	186	330	254	245	250	353	181	164	783	157	149	74	220	510
43.3766	0	1000	187	333	256	251	251	358	182	165	786	153	152	75	222	511
43.4995	0	1003	190	335	262	253	254	363	177	166	789	151	153	75	225	512
43.6224	0	1010	190	337	268	252	253	369	178	167	792	148	155	73	227	514
43.7453	0	1008	190	335	261	255	252	361	179	164	780	150	152	70	224	513
43.8682	0	1005	186	329	251	242	250	350	180	163	767	152	149	68	221	510
43.991	0	1003	192	328	251	248	250	351	169	161	776	156	150	69	225	512
44.1139	0	1008	200	332	245	249	247	348	162	160	778	161	149	72	225	513
44.2368	0	1002	201	335	246	252	248	353	167	162	780	159	151	73	227	514
44.3597	0	1004	200	337	248	256	251	359	167	163	782	156	153	72	231	515
44.4826	0	1007	201	339	254	257	252	364	163	164	785	155	154	73	232	513
44.6054	0	1005	203	338	253	261	251	362	165	162	779	154	153	66	230	517
44.7283	0	1003	198	333	244	246	249	349	167	162	766	153	150	68	227	518
44.8512	0	1008	199	336	244	249	249	352	163	162	778	161	151	72	228	516
44.9741	0	1015	198	336	244	247	249	351	161	161	776	161	151	72	228	514
45.097	0	1010	199	338	246	251	248	355	164	161	779	158	153	72	231	519
45.2198	11	1009	201	340	252	253	250	361	166	163	782	156	155	74	234	522
45.3427	0	1015	202	342	259	256	251	369	163	163	784	155	157	72	236	521
45.4656	0	1021	198	336	250	253	248	354	162	161	771	155	153	69	230	516
45.5885	0	1021	196	334	245	245	247	349	164	160	769	155	151	66	229	520
45.7114	0	1016	197	335	248	246	247	351	166	161	778	161	152	72	231	519
45.8342	0	1018	197	335	247	247	249	352	161	161	778	160	154	72	232	521
45.9571	0	1023	197	338	255	250	249	359	163	162	781	157	155	73	233	523
46.08	0	1024	200	340	261	251	249	366	168	163	785	155	157	74	236	524
46.2029	0	1026	199	340	263	259	251	367	167	164	784	156	157	71	238	525
46.3258	0	1023	195	331	249	246	248	348	162	159	759	153	151	70	231	524
46.4486	0	1015	194	331	247	241	247	347	162	159	765	156	152	65	231	525
46.5715	0	1010	195	331	247	242	245	347	164	160	764	159	152	65	234	532
46.6944	0	1009	194	332	246	244	246	349	164	161	769	167	153	72	238	533
46.8173	0	1018	194	334	254	247	247	356	163	161	771	164	155	74	242	540
46.9402	0	1016	197	335	260	249	249	362	168	163	774	162	157	74	245	535
47.063	0	1020	198	337	263	254	252	363	171	163	776	161	157	71	245	542
47.1859	0	1020	191	328	249	243	248	347	166	162	754	156	151	70	239	539
47.3088	0	1025	191	328	248	241	247	347	164	162	760	160	151	66	240	537
47.4317	0	1022	191	328	248	241	246	346	170	160	767	168	151	74	240	541
47.5546	0	1018	190	329	249	244	248	351	173	164	769	166	153	74	242	544
47.6774	0	1017	192	332	258	247	251	358	171	166	772	164	155	75	245	543
47.8003	0	1026	193	333	264	248	252	364	171	165	774	161	157	74	247	548
47.9232	0	1021	193	332	261	255	252	358	177	165	768	162	156	68	244	549
48.0461	0	1017	188	325	252	241	252	346	183	166	754	161	151	70	240	552
48.169	0	1020	189	326	253	243	255	349	180	168	768	169	153	74	240	544
48.2918	0	1021	188	326	252	242	254	349	182	168	767	168	153	76	239	546
48.4147	0	1023	189	327	256	245	256	355	188	169	772	164	155	76	240	543
48.5376	0	1017	190	330	266	247	257	363	191	171	776	161	157	77	242	543
48.6605	0	1023	191	331	270	251	259	367	187	172	778	160	158	75	243	541
48.7834	0	1022	186	326	259	248	255	354	188	169	768	163	153	70	236	539
48.9062	0	1016	184	323	257	243	255	352	194	171	768	163	152	72	234	534
49.0291	0	1014	184	324	259	244	256	354	195	174	772	167	154	76	233	532
49.152	0	1010	184	324	259	245	258	354	193	176	772	166	154	77	232	529
49.2749	0	1009	186	326	270	246	259	364	198	178	775	163	156	77	234	528
49.3978	0	1007	187	328	275	251	262	369	204	181	779	161	158	78	234	531
49.5206	0	1007	184	325	270	255	263	361	204	181	766	162	155	73	228	524
49.6435	0	1010	179	319	261	243	263	351	200	182	753	164	152	71	223	515
49.7664	0	1004	180	321	262	246	263	352	205	181	765	173	153	77	223	518
49.8893	0	1001	179	321	261	245	264	351	210	184	766	174	154	77	222	518
50.0122	0	997	181	324	266	249	266	357	207	185	767	171	156	78	223	514
50.135	0	1005	182	327	273	251	268	363	206	187	769	170	158	78	225	510
50.2579	0	1004	185	329	278	255	269	367	213	186	774	166	159	77	227	513
50.3808	0	998	180	323	267	253	269	351	216	187	758	171	154	74	219	512
50.5037	0	1001	178	319	262	244	268	347	211	186	749	173	152	70	217	506
50.6266	0	1001	179	320	262	248	269	346	209	187	758	180	153	76	216	503
50.7494	0	995	179	321	260	249	269	348	216	189	759	179	154	78	217	503
50.8723	0	993	181	324	268	253	271	353	219	191	762	177	156	77	218	503
50.9952	0	998	182	326	274	254	274	359	214	194	764	175	159	78	220	502
51.1181	0	1001	184	329	278	259	276	361	215	194	766	175	160	76	220	504
51.241	0	997	181	322	268	257	273	348	222	192	752	183	155	72	214	498
51.3638	0	993	178	321	262	251	273	343	223	194	745	186	155	73	212	496
51.4867	0	995	180	320	263	252	276	344	215	196	747	190	156	77	211	496
51.6096	0	998	181	322	264	255	276	346	220	196	748	191	157	78	212	498
51.7325	0	999	181	325	272	254	277	356	225	196	755	185	159	76	214	502
51.8554	0	1005	185	327	276	257	278	360	221	196	761	181	161	78	218	502
51.9782	0	1015	186	329	279	261	277	364	211	193	765	176	162	77	221	498
52.1011	0	1011	186	325	270	260	272	351	212	190	754	182	157	71	217	490
52.224	0	1004	183	322	262	248	270	346	215	190	748	185	155	73	216	486
52.3469	0	1000	184	323	263	252	269	347	210	190	752	187	156	75	217	485
52.4698	0	996	185	326	261	251	270	347	204	188	753	186	157	77	218	487
52.5926	0	993	187	326	265	255	270	352	205	187	760	180	157	77	222	495
52.7155	0	1006	190	327	271	252	265	362	200	182	766	173	156	76	227	530
52.8384	0	1023	188	327	271	259	261	364	194	182	768	171	157	75	230	543
52.9613	0	1026	186	324	261	253	260	350	192	180	761	180	154	74	227	526
53.0842	0	1010	184	324	259	247	261	349	200	182	758	181	156	75	229	515
53.207	0	1009	186	325	259	251	263	350	200	182	760	180	157	76	235	511
53.3299	0	1013	187	327	258	250	260	352	192	179	765	174	158	75	239	514
53.4528	0	1026	188	330	268	252	261	362	189	179	768	171	159	76	245	514
53.5757	0	1013	189	330	272	258	262	370	192	178	771	168	161	74	247	535
53.6986	0	1002	189	329	264	257	256	358	188	176	758	171	154	71	243	548
53.8214	0	1001	184	323	255	242	254	349	182	175	751	172	152	66	240	560
53.9443	0	1001	185	326	256	245	254	353	182	174	760	178	152	74	242	558
54.0672	0	999	187	325	255	247	252	354	186	174	761	177	152	73	241	562
54.1901	0	1005	187	327	261	250	254	361	183	176	764	174	154	74	244	555
54.313	0	1014	187	329	268	252	256	368	180	177	764	174	157	74	251	545
54.4358	0	1012	188	328	266	257	255	363	181	174	761	178	155	71	249	540
54.5587	0	1005	182	321	251	242	252	348	186	173	745	173	152	68	244	533
54.6816	0	1004	182	322	253	245	255	350	182	175	755	182	154	72	245	529
54.8045	0	1007	181	321	252	245	254	350	181	175	757	180	154	74	244	525
54.9274	0	1001	183	323	257	245	254	356	185	174	760	176	155	73	245	522
55.0502	0	999	184	326	263	249	256	363	187	176	762	175	159	74	249	520
55.1731	0	996	185	327	265	255	257	362	184	176	762	177	159	70	247	521
55.296	0	996	179	319	251	242	255	345	183	176	747	176	152	65	239	512
55.4189	0	991	180	321	251	243	252	348	185	174	757	181	154	72	240	516
55.5418	0	990	180	320	250	245	251	350	185	174	758	179	154	72	240	512
55.6646	0	988	180	322	255	242	252	356	180	174	759	177	156	73	241	511
55.7875	0	992	181	325	262	247	253	363	181	175	762	174	158	73	243	512
55.9104	0	990	182	327	266	252	255	366	186	176	765	175	158	72	244	511
56.0333	0	987	179	320	253	244	251	351	184	175	755	176	154	68	237	506
56.1562	0	985	178	320	250	241	251	349	179	174	759	178	154	73	236	501
56.279	0	983	179	321	252	245	250	349	181	172	760	178	155	72	237	502
56.4019	0	981	178	322	252	244	253	352	187	174	762	175	155	72	238	497
56.5248	0	983	181	324	259	248	253	358	185	176	765	172	158	73	240	495
56.6477	0	990	182	326	262	252	254	361	182	175	764	174	157	70	239	489
56.7706	0	985	177	319	250	241	250	348	184	172	752	171	152	65	233	490
56.8934	0	982	178	322	250	243	251	349	186	174	762	176	154	73	235	484
57.0163	0	988	178	321	251	244	253	349	184	173	763	175	155	72	235	485
57.1392	0	989	179	323	256	244	253	356	181	174	765	172	156	72	236	482
57.2621	0	988	181	326	263	247	253	362	187	174	769	169	158	73	239	485
57.385	0	982	182	326	262	255	254	360	188	175	768	172	157	70	236	483
57.5078	0	981	177	319	250	240	252	344	183	173	748	170	151	67	229	478
57.6307	0	986	178	321	249	241	250	346	182	173	760	177	152	72	231	474
57.7536	0	980	177	321	248	241	250	346	187	172	760	177	154	72	231	474
57.8765	0	979	178	322	253	242	253	351	188	174	763	173	154	73	233	474
57.9994	0	982	180	324	260	245	255	359	182	174	765	171	157	73	236	474
58.1222	0	982	182	327	261	252	253	357	182	174	766	173	157	70	233	475
58.2451	0	976	177	318	247	240	250	342	187	172	746	171	151	67	228	472
58.368	0	973	178	320	247	239	251	343	185	173	758	179	152	72	227	476
58.4909	0	974	178	321	246	239	252	341	181	173	758	178	152	72	228	473
58.6138	0	975	178	323	249	241	251	346	183	172	760	176	154	73	230	475
58.7366	0	975	180	326	256	242	252	354	187	173	764	173	156	72	232	480
58.8595	0	982	182	326	258	249	253	352	185	175	763	176	157	69	232	480
58.9824	0	983	178	319	246	238	251	339	180	173	745	175	151	64	225	473
59.1053	0	977	179	320	245	237	250	339	183	171	753	182	152	72	227	478
59.2282	0	976	181	321	246	238	252	339	186	173	753	182	152	72	229	481
59.351	0	984	184	323	250	236	251	344	179	172	757	178	153	73	232	479
59.4739	0	994	188	325	253	243	251	349	178	173	760	175	156	73	234	480
59.5968	0	988	190	328	260	248	252	357	181	171	762	175	157	70	236	482
59.7197	0	986	188	322	244	239	249	340	180	171	750	180	152	68	230	486
59.8426	0	986	187	322	242	237	250	339	175	169	754	182	153	72	231	484
59.9654	0	990	187	323	243	238	250	342	175	171	755	181	153	72	233	485
60.0883	0	989	186	325	245	237	250	346	180	171	757	179	154	72	232	486
60.2112	0	986	188	327	253	242	251	352	181	172	760	177	157	73	236	487
60.3341	0	990	190	330	256	248	252	356	179	173	762	176	158	71	237	488
60.457	0	991	187	323	245	241	251	340	179	172	749	181	153	68	231	490
60.5798	0	990	186	324	242	238	252	340	184	172	754	182	153	72	230	489
60.7027	0	995	187	325	245	240	253	341	183	174	756	181	154	72	231	491
60.8256	0	996	189	326	249	238	253	346	181	174	757	179	156	73	232	489
60.9485	0	995	190	330	255	243	254	354	185	175	762	176	158	73	234	495
61.0714	0	998	191	330	258	250	256	353	190	175	763	177	158	70	233	497
61.1942	0	997	188	323	246	239	255	339	187	175	748	181	153	69	227	492
61.3171	0	1003	188	324	247	240	256	341	185	176	753	181	155	73	229	491
61.44	0	1000	188	324	249	241	256	344	190	176	755	182	155	74	228	495
61.5629	0	1000	188	326	255	240	258	350	194	178	759	178	157	74	229	497
61.6858	0	1002	189	328	261	245	260	355	191	180	762	175	158	75	231	496
61.8086	0	1012	191	329	264	250	260	357	190	180	763	175	160	72	231	496
61.9315	0	1006	186	321	250	241	257	340	195	179	739	178	154	69	226	495
62.0544	0	1001	185	322	248	238	259	341	197	180	746	182	154	70	224	498
62.1773	0	1002	185	322	248	241	259	340	190	179	750	185	153	74	225	494
62.3002	0	1007	185	323	250	241	258	344	190	179	754	182	155	75	226	496
62.423	0	1007	187	325	258	241	259	352	195	180	758	177	157	75	228	496
62.5459	0	1004	188	327	263	244	261	357	195	182	762	175	159	73	230	497
62.6688	0	1005	186	323	253	248	260	345	190	178	747	177	154	71	226	497
62.7917	0	1004	183	320	241	235	253	338	180	170	744	176	151	66	226	500
62.9146	0	998	183	320	241	238	251	340	183	170	755	180	152	72	227	497
63.0374	0	1001	182	322	240	237	250	340	182	171	756	178	152	74	228	496
63.1603	0	999	183	324	246	239	252	347	177	171	760	174	153	73	230	495
63.2832	0	1000	185	327	253	241	253	354	180	171	764	172	157	73	233	501
63.4061	0	1000	186	329	257	246	254	359	184	172	767	170	158	72	235	503
63.529	0	1003	184	323	246	244	251	345	181	170	752	173	152	70	229	496
63.6518	0	1001	182	320	240	235	252	339	177	171	751	176	151	69	227	492
63.7747	0	999	183	322	241	239	251	340	181	169	756	179	152	74	227	498
63.8976	0	995	183	322	241	238	251	342	183	171	758	177	153	73	228	501
64.0205	0	1001	184	325	251	239	253	350	182	173	762	174	154	74	230	498
64.1434	0	1006	186	328	256	243	255	355	180	173	764	171	158	74	232	495
64.2662	0	1003	188	330	261	248	256	360	185	174	767	172	158	72	234	502
64.3891	0	998	184	323	248	243	253	343	187	174	754	177	153	68	227	501
64.512	0	1002	183	322	244	236	255	341	183	172	752	176	153	70	227	500
64.6349	0	1007	185	323	247	240	255	342	183	174	756	179	154	73	228	499
64.7578	0	1007	185	324	249	238	255	347	189	174	757	178	156	74	229	497
64.8806	0	1002	187	327	258	243	258	353	191	178	762	175	157	74	232	499
65.0035	0	1007	189	330	263	248	260	359	188	179	765	172	159	75	233	502
65.1264	0	1012	191	331	267	253	261	361	188	178	768	170	161	73	234	505
65.2493	0	1011	188	326	254	245	258	348	192	178	756	176	156	70	228	500
65.3722	0	1012	187	325	251	241	259	345	193	179	759	179	156	75	229	503
65.495	0	1011	189	326	254	244	260	348	189	180	760	178	157	75	228	506
65.6179	0	1014	190	326	255	246	261	349	191	181	762	175	158	75	228	509
65.7408	0	1017	192	330	264	248	262	358	197	182	767	172	160	76	231	507
65.8637	0	1020	194	332	269	250	265	362	195	183	769	170	162	75	233	511
65.9866	0	1023	194	329	266	255	263	356	190	182	762	173	161	69	230	509
66.1094	0	1019	190	325	254	241	261	345	193	179	751	173	156	68	226	511
66.2323	0	1020	193	328	256	246	261	348	197	182	760	178	158	75	228	513
66.3552	0	1022	193	329	256	247	264	349	196	183	761	178	157	76	228	510
66.4781	0	1030	194	330	265	247	265	356	193	183	763	174	160	77	230	509
66.601	0	1029	196	331	272	252	265	362	197	184	769	170	162	77	232	514
66.7238	0	1027	198	334	275	256	267	365	199	184	771	171	164	74	233	518
66.8467	0	1027	195	326	261	249	263	347	195	183	747	168	157	72	226	513
66.9696	0	1032	194	325	258	244	262	347	192	183	753	177	156	72	225	510
67.0925	0	1025	193	325	258	246	263	347	196	182	759	179	158	76	226	514
67.2154	0	1021	194	327	258	245	263	349	198	184	762	177	159	76	226	517
67.3382	0	1023	196	330	268	247	266	358	194	184	765	173	161	77	229	515
67.4611	0	1030	197	332	271	250	266	363	193	185	768	170	162	76	231	512
67.584	0	1029	197	331	270	257	266	357	197	182	767	175	160	74	229	513
67.7069	0	1022	193	324	258	243	261	345	198	183	745	172	155	71	224	512
67.8298	0	1025	193	324	258	244	264	345	193	183	757	180	157	75	225	514
67.9526	0	1028	193	324	257	245	263	346	193	183	758	180	157	76	226	514
68.0755	0	1027	194	326	263	244	264	351	199	185	761	178	159	76	226	512
68.1984	0	1024	196	330	270	249	267	358	201	186	763	175	162	77	229	513
68.3213	0	1030	197	331	275	252	269	363	196	187	768	171	163	76	231	517
68.4442	0	1030	195	327	266	254	264	352	195	183	754	174	158	72	226	517
68.567	0	1028	193	323	257	243	262	345	199	184	752	177	156	73	225	515
68.6899	0	1033	192	323	259	245	263	347	198	184	758	180	157	77	226	513
68.8128	0	1026	192	324	258	245	265	348	192	183	758	179	158	76	227	516
68.9357	0	1029	193	326	267	245	264	356	195	184	761	175	159	76	228	517
69.0586	0	1028	194	328	271	248	266	361	199	186	764	173	161	77	230	519
69.1814	0	1032	193	326	268	252	264	355	197	184	762	177	160	74	228	514
69.3043	0	1030	190	323	258	242	263	345	191	183	752	178	155	73	226	508
69.4272	0	1027	192	324	261	246	263	349	195	182	759	178	157	76	227	514
69.5501	0	1028	191	325	259	246	263	350	199	184	760	178	157	76	227	516
69.673	0	1032	193	327	264	247	266	355	195	185	762	175	158	77	230	514
69.7958	0	1039	193	328	271	250	265	361	193	185	766	172	161	77	232	510
69.9187	0	1033	192	326	268	251	264	356	196	182	758	174	157	71	228	513
70.0416	0	1028	188	320	256	240	262	345	198	182	747	175	154	69	224	515
70.1645	0	1032	189	322	256	245	263	347	193	183	756	180	155	76	226	510
70.2874	0	1036	189	323	257	244	263	347	191	183	757	179	155	77	225	507
70.4102	0	1033	190	324	265	243	262	356	197	183	761	176	157	76	226	511
70.5331	0	1030	191	327	270	249	264	360	200	185	765	173	159	77	229	510
70.656	0	1032	191	327	268	254	266	356	193	184	759	175	157	77	228	510
70.7789	0	1033	186	319	255	240	262	342	193	183	740	176	153	71	221	507
70.9018	0	1035	187	321	255	242	260	344	198	182	752	183	153	76	223	505
71.0246	0	1029	186	320	256	242	262	343	198	183	753	182	153	76	223	505
71.1475	0	1032	188	323	260	243	264	349	194	183	754	180	154	77	224	506
71.2704	0	1035	189	325	267	246	264	356	195	185	758	178	157	76	225	509
71.3933	0	1031	190	327	270	251	266	359	201	185	761	176	158	74	226	505
71.5162	0	1032	187	321	259	245	262	343	199	184	736	175	153	73	220	503
71.639	0	1029	186	320	255	240	264	342	193	184	743	183	153	73	218	505
71.7619	0	1029	187	320	255	245	263	342	197	183	748	185	153	76	219	505
71.8848	0	1028	187	322	261	240	264	349	202	185	751	183	155	78	219	504
72.0077	0	1030	189	324	266	244	266	353	201	188	754	180	157	77	221	504
72.1306	0	1032	190	326	269	249	267	355	198	189	756	179	159	76	222	498
72.2534	0	1031	192	327	270	255	268	354	201	187	757	181	159	74	222	505
72.3763	0	1030	187	319	257	243	264	342	203	186	734	181	153	71	217	504
72.4992	0	1028	186	320	258	244	266	341	202	186	744	188	155	76	217	500
72.6221	0	1033	187	321	258	246	266	342	198	188	743	188	154	78	217	497
72.745	0	1031	188	323	263	244	266	347	203	189	747	185	156	78	217	502
72.8678	0	1029	190	326	269	250	270	352	207	191	752	182	159	77	219	506
72.9907	0	1030	192	328	276	252	271	359	204	192	757	179	161	78	219	503
73.1136	0	1038	192	326	273	256	270	354	204	191	752	185	159	75	217	499
73.2365	0	1031	189	320	262	244	268	343	205	189	735	185	156	71	212	504
73.3594	0	1029	189	323	263	247	269	345	208	191	744	189	157	77	213	506
73.4822	0	1034	190	321	262	247	271	344	204	191	743	190	157	78	213	502
73.6051	0	1035	191	324	270	244	271	351	203	192	746	187	158	79	214	504
73.728	0	1038	192	326	274	251	271	357	209	193	751	183	161	78	216	503
73.8509	0	1034	194	328	279	255	272	361	210	194	756	182	162	76	217	504
73.9738	0	1036	191	322	266	250	271	345	203	192	743	192	158	76	213	504
74.0966	0	1039	191	323	266	247	270	347	205	191	743	190	158	78	214	504
74.2195	0	1038	192	324	267	250	270	347	210	192	746	189	158	78	215	503
74.3424	0	1035	192	324	270	248	272	353	209	194	747	188	159	79	215	503
74.4653	0	1035	194	327	278	250	273	359	205	195	752	184	162	78	218	505
74.5882	0	1034	195	328	282	256	274	363	207	195	756	181	164	78	221	508
74.711	0	1033	192	325	273	255	273	353	211	195	744	186	159	72	216	515
74.8339	0	1034	188	320	264	244	270	344	209	194	735	191	157	74	215	521
74.9568	0	1033	190	322	266	249	273	346	205	194	741	191	158	78	216	518
75.0797	0	1035	191	322	267	249	272	346	207	193	741	191	159	79	217	519
75.2026	0	1035	192	324	275	247	273	356	211	194	746	186	161	79	219	525
75.3254	0	1035	194	327	279	252	275	360	208	196	751	184	163	78	222	524
75.4483	0	1042	194	326	279	258	275	356	205	195	749	188	162	75	221	520
75.5712	0	1037	188	319	265	244	271	343	207	193	730	190	156	70	215	521
75.6941	0	1035	190	320	264	246	272	344	212	195	736	195	157	78	218	522
75.817	0	1036	189	320	264	249	272	345	206	194	737	192	157	79	218	522
75.9398	0	1040	190	322	270	247	273	350	204	195	741	189	159	80	219	520
76.0627	0	1038	192	325	276	249	272	357	208	194	746	186	161	79	222	523
76.1856	0	1037	193	327	281	254	274	360	211	196	751	184	162	78	224	530
76.3085	0	1040	189	322	271	253	274	348	205	194	738	190	157	72	220	523
76.4314	0	1039	187	318	264	244	271	341	202	193	732	193	157	75	218	519
76.5542	0	1035	188	319	265	247	270	345	207	192	737	193	157	79	219	522
76.6771	0	1036	189	320	264	247	271	345	209	194	738	192	158	80	221	523
76.8	0	1040	189	322	272	246	274	352	202	193	741	188	160	80	222	521
76.9229	0	1040	191	325	277	249	273	357	205	194	747	185	161	79	225	525
77.0458	0	1040	191	326	276	258	273	354	209	194	746	188	160	76	224	523
77.1686	0	1034	187	319	262	245	270	342	208	193	731	193	156	75	219	523
77.2915	0	1040	187	319	264	246	273	342	202	193	735	194	156	78	220	522
77.4144	0	1040	186	319	262	246	271	342	203	191	735	192	157	79	221	524
77.5373	0	1037	187	322	267	245	271	348	209	193	739	191	157	81	222	523
77.6602	0	1039	189	323	273	247	273	354	206	195	741	187	160	80	224	525
77.783	0	1038	190	325	274	256	275	352	204	196	740	190	160	78	225	523
77.9059	0	1038	187	318	264	246	271	339	204	192	732	196	156	79	222	526
78.0288	0	1038	186	319	264	246	271	344	208	193	735	192	158	80	223	526
78.1517	0	1035	186	320	264	246	271	343	204	193	735	193	156	80	223	525
78.2746	0	1041	187	321	268	246	272	348	200	193	738	189	158	80	224	521
78.3974	0	1039	189	324	273	249	273	354	205	192	742	186	161	80	227	526
78.5203	0	1039	189	325	274	254	273	353	209	194	744	189	160	77	226	528
78.6432	0	1035	184	317	261	244	269	340	203	191	728	194	156	75	222	523
78.7661	0	1041	184	318	261	245	271	341	200	192	733	194	155	80	222	520
78.889	0	1038	185	318	261	245	269	341	204	190	733	193	156	80	224	522
79.0118	0	1036	184	320	263	245	270	346	206	192	737	190	156	81	226	526
79.1347	0	1040	186	322	270	247	271	352	200	191	741	187	159	81	229	523
79.2576	0	1042	187	323	274	252	271	355	198	191	745	185	159	77	229	520
79.3805	0	1036	182	316	261	244	267	340	203	187	728	192	153	75	223	519
79.5034	0	1035	181	315	256	240	265	337	203	189	731	194	152	80	223	519
79.6262	0	1037	180	315	257	243	267	337	197	189	731	193	153	79	223	518
79.7491	0	1036	179	316	259	241	266	341	197	188	733	191	153	81	223	516
79.872	0	1035	180	318	264	242	267	348	201	188	739	188	155	81	225	515
79.9949	0	1031	183	321	269	246	268	352	203	189	742	185	157	79	229	515
80.1178	0	1036	180	316	265	246	266	343	196	187	736	192	154	77	224	512
80.2406	0	1035	176	312	252	236	262	333	194	185	726	197	149	80	223	512
80.3635	0	1031	176	313	253	240	261	336	199	185	729	195	151	80	227	509
80.4864	0	1024	176	312	253	239	262	336	198	187	728	195	151	81	229	505
80.6093	0	1030	177	315	259	238	263	345	191	185	734	188	153	81	233	508
80.7322	0	1029	178	319	264	243	260	349	192	183	743	184	155	80	235	512
80.855	0	1027	179	320	269	248	262	352	198	186	744	186	156	76	237	512
80.9779	1	1026	174	312	254	238	260	335	195	184	729	196	150	78	232	506
81.1008	0	1025	173	313	252	239	260	334	189	183	730	194	151	80	233	501
81.2237	0	1025	174	312	253	241	259	335	194	182	732	192	151	80	232	505
81.3466	0	1024	175	314	257	239	260	342	197	184	736	191	152	80	233	507
81.4694	0	1022	176	317	264	241	262	347	194	187	740	187	155	81	235	505
81.5923	0	1028	178	319	267	246	263	350	192	187	744	186	156	79	236	503
81.7152	0	1025	177	315	260	247	262	340	195	184	737	193	152	77	231	505
81.8381	0	1019	173	312	253	239	261	336	198	185	733	193	152	79	229	509
81.961	0	1024	175	314	255	242	262	338	193	185	736	191	153	79	230	504
82.0838	0	1026	175	315	255	240	261	341	192	185	738	190	153	80	230	501
82.2067	0	1022	176	318	264	241	263	348	196	186	743	186	155	79	232	505
82.3296	0	1021	178	321	269	248	265	353	199	188	747	184	156	79	233	510
82.4525	0	1026	176	316	259	248	265	340	193	186	739	192	153	77	228	503
82.5754	0	1024	174	313	252	239	262	336	191	186	733	193	151	79	226	506
82.6982	0	1022	175	316	255	242	262	339	198	186	737	192	153	79	227	504
82.8211	0	1018	175	316	257	241	263	342	200	187	738	191	153	80	227	504
82.944	0	1024	177	318	264	243	266	347	194	189	741	187	154	79	228	506
83.0669	0	1026	179	321	269	246	266	352	195	188	747	184	157	79	229	508
83.1898	0	1024	178	318	266	252	266	347	201	187	744	190	154	76	227	506
83.3126	0	1019	174	312	254	239	263	334	199	187	729	193	150	76	221	502
83.4355	0	1022	175	313	254	241	265	335	193	187	733	194	150	79	222	503
83.5584	0	1021	175	313	254	242	264	336	196	186	734	192	151	80	222	505
83.6813	0	1019	176	316	262	241	266	346	201	188	739	188	154	81	223	503
83.8042	0	1020	178	319	266	247	269	350	199	190	742	186	155	80	225	506
83.927	0	1021	180	322	269	252	270	351	196	191	748	183	157	79	227	502
84.0499	0	1021	179	316	264	249	266	344	198	188	738	193	152	77	222	508
84.1728	0	1019	176	314	254	240	266	336	200	189	731	196	151	79	219	506
84.2957	0	1017	177	315	256	243	267	337	198	190	733	193	152	79	221	504
84.4186	0	1023	177	315	258	242	267	340	195	190	735	192	152	81	221	499
84.5414	0	1019	179	318	266	244	267	348	200	189	739	188	153	81	223	504
84.6643	0	1018	181	321	270	249	269	352	204	191	744	185	157	80	226	508
84.7872	0	1020	182	323	274	252	272	357	200	194	748	183	158	80	228	508
84.9101	0	1025	185	322	272	255	272	351	198	191	744	190	157	76	225	505
85.033	0	1020	180	315	259	242	268	337	202	190	730	194	153	75	221	507
85.1558	0	1015	181	317	260	246	270	341	207	194	732	195	154	79	223	510
85.2787	0	1022	182	317	263	245	272	344	200	193	735	193	154	80	224	507
85.4016	0	1023	183	320	270	247	272	350	200	195	740	189	157	81	226	509
85.5245	0	1027	186	324	275	252	273	355	205	194	745	186	160	81	228	510
85.6474	0	1023	187	325	280	255	275	361	208	197	751	184	162	80	231	512
85.7702	0	1029	190	326	282	261	277	361	201	196	752	186	162	76	231	512
85.8931	0	1028	186	319	266	248	273	344	199	193	739	194	156	79	226	514
86.016	0	1027	188	320	267	251	273	347	205	193	742	191	157	79	227	513
86.1389	0	1025	189	321	267	252	274	348	205	195	742	191	158	79	228	513
86.2618	0	1029	190	323	271	250	276	354	200	194	745	188	160	81	230	515
86.3846	0	1031	193	326	279	254	276	360	202	197	749	185	162	79	232	517
86.5075	0	1031	194	329	280	261	278	362	208	197	755	183	165	79	234	519
86.6304	0	1033	194	325	278	260	276	357	206	197	749	189	161	76	231	519
86.7533	0	1032	193	322	268	250	276	349	200	195	743	191	159	80	229	518
86.8762	0	1034	195	325	271	256	277	354	203	195	747	189	161	80	230	524
86.999	0	1034	195	326	277	251	277	359	209	197	748	188	162	80	231	524
87.1219	0	1034	197	329	281	255	279	363	206	199	751	185	164	80	234	525
87.2448	0	1040	197	330	286	262	280	367	203	200	756	182	167	80	237	521
87.3677	0	1039	200	332	287	269	282	366	207	199	756	184	166	77	235	528
87.4906	0	1036	195	321	272	252	278	350	210	197	734	184	160	74	227	528
87.6134	0	1035	195	323	272	253	280	352	205	198	745	191	160	79	228	526
87.7363	0	1039	196	324	272	253	280	350	202	198	744	190	161	79	228	523
87.8592	0	1038	197	326	276	253	279	357	207	197	749	188	162	80	229	528
87.9821	0	1037	199	328	282	258	281	364	212	199	753	184	164	80	231	531
88.105	0	1040	200	331	288	262	282	368	208	201	757	183	166	79	232	531
88.2278	0	1042	197	325	276	261	280	353	202	198	741	186	160	77	226	524
88.3507	0	1037	195	321	269	248	278	347	207	196	737	190	157	75	223	525
88.4736	0	1035	196	322	271	252	278	350	211	199	741	192	158	79	224	525
88.5965	0	1040	195	323	270	253	279	350	205	197	742	191	158	80	223	523
88.7194	0	1039	196	324	278	251	278	358	201	196	747	187	160	80	226	521
88.8422	0	1036	196	327	281	255	278	363	207	197	752	183	162	81	228	521
88.9651	0	1036	198	328	282	263	278	362	208	197	752	185	161	77	227	519
89.088	0	1039	192	319	268	248	274	346	200	195	732	188	155	72	220	515
89.2109	0	1040	192	320	267	250	273	346	200	194	738	193	156	79	221	512
89.3338	0	1035	192	320	268	250	274	348	207	195	737	194	156	79	221	510
89.4566	0	1033	192	320	271	249	273	352	204	192	741	190	156	81	224	509
89.5795	0	1039	194	324	276	249	273	360	195	192	747	184	159	80	228	506
89.7024	0	1041	194	326	280	254	271	364	197	191	752	182	160	79	228	505
89.8253	0	1038	193	323	276	257	271	358	201	192	748	189	158	77	225	499
89.9482	0	1031	189	317	264	246	268	345	199	192	733	191	154	76	220	497
90.071	0	1037	189	319	265	249	270	348	193	190	739	190	155	79	221	493
90.1939	0	1034	189	318	264	249	266	348	194	189	740	190	155	80	221	488
90.3168	0	1032	191	321	272	245	266	357	197	189	744	186	156	81	224	488
90.4397	0	1033	191	323	276	249	268	360	194	189	748	183	158	79	225	493
90.5626	0	1035	192	325	278	254	268	364	191	189	750	183	158	78	226	491
90.6854	0	1030	188	318	265	249	264	348	192	187	741	191	153	78	220	497
90.8083	0	1025	188	319	264	248	264	349	196	187	742	189	154	79	221	499
90.9312	0	1023	190	319	264	249	266	350	191	188	743	189	155	79	222	495
91.0541	0	1033	189	320	269	249	265	354	189	188	745	187	156	80	222	493
91.177	0	1027	190	323	275	251	266	362	194	189	749	183	158	80	224	498
91.2998	0	1024	192	326	280	255	268	366	198	190	753	182	160	78	225	502
91.4227	0	1025	189	320	268	255	267	351	192	189	739	188	156	74	221	495
91.5456	0	1029	187	317	263	246	265	348	191	189	738	193	155	79	219	493
91.6685	0	1023	189	320	265	248	265	349	195	188	740	190	156	79	220	496
91.7914	0	1021	188	321	266	247	265	352	197	189	740	190	155	81	219	495
91.9142	0	1023	190	323	273	250	268	358	194	191	743	186	158	81	221	498
92.0371	0	1027	191	325	277	255	268	363	194	192	748	184	161	81	224	498
92.16	0	1024	193	327	282	260	269	366	200	192	751	185	161	78	224	499
92.2829	0	1015	189	320	267	252	267	348	200	192	733	194	157	75	218	503
92.4058	0	1019	189	319	264	249	269	347	196	193	728	194	158	76	219	498
92.5286	0	1025	190	321	265	251	268	348	197	193	732	196	157	80	218	498
92.6515	0	1026	191	321	268	250	269	352	202	194	734	194	159	81	219	497
92.7744	0	1030	193	324	274	252	272	357	203	196	737	191	161	82	221	499
92.8973	0	1031	194	328	279	255	274	360	197	198	741	189	162	82	221	500
93.0202	0	1036	196	328	283	262	274	365	202	197	745	189	164	79	223	506
93.143	0	1033	194	323	270	254	272	351	204	196	729	196	159	75	217	505
93.2659	0	1032	192	321	266	250	273	347	204	199	729	200	159	80	217	504
93.3888	0	1034	194	322	266	254	273	346	199	198	728	198	160	81	218	504
93.5117	0	1035	194	323	267	254	273	350	202	198	728	199	161	82	218	505
93.6346	0	1037	196	326	277	253	276	359	207	199	733	194	163	82	223	509
93.7574	0	1034	197	329	281	257	276	364	202	200	739	190	165	82	225	509
93.8803	0	1042	200	331	285	261	277	366	199	199	746	188	166	80	229	507
94.0032	0	1040	197	325	274	261	275	354	202	196	736	198	162	78	223	510
94.1261	0	1037	195	322	267	251	273	349	205	197	730	199	159	81	221	511
94.249	0	1038	196	323	268	254	275	350	200	197	733	197	161	80	222	511
94.3718	0	1045	196	324	268	254	274	352	199	198	733	196	161	82	223	509
94.4947	0	1040	198	326	277	253	276	361	204	198	738	192	164	82	225	512
94.6176	0	1039	200	329	281	259	277	366	206	200	744	188	166	82	227	515
94.7405	0	1044	201	332	286	263	279	371	202	201	747	187	168	81	229	516
94.8634	0	1044	200	327	277	263	277	359	200	198	740	195	164	78	225	514
94.9862	0	1046	197	323	270	254	277	355	206	198	736	196	162	81	223	514
95.1091	0	1041	199	326	275	257	277	359	206	201	738	194	163	81	225	516
95.232	0	1046	199	327	275	257	279	359	201	200	739	193	164	82	226	515
95.3549	0	1047	201	329	283	258	279	367	204	202	744	190	167	82	228	519
95.4778	0	1047	202	331	289	264	281	374	210	202	748	187	169	82	230	518
95.6006	0	1050	204	332	287	271	281	371	209	204	750	189	169	78	230	520
95.7235	0	1048	199	325	276	257	279	359	203	203	738	197	164	81	223	514
95.8464	0	1050	200	327	278	260	282	362	206	202	742	193	165	81	226	522
95.9693	0	1050	202	328	278	262	281	364	210	202	745	191	166	81	228	523
96.0922	0	1049	204	331	283	260	282	370	206	204	748	188	168	82	231	522
96.215	0	1055	205	332	290	265	283	377	202	203	753	184	171	82	236	520
96.3379	0	1053	208	333	289	273	282	378	201	199	759	182	170	79	238	526
96.4608	0	1053	209	329	273	262	275	366	199	193	754	187	164	79	233	529
96.5837	0	1050	209	332	274	263	277	369	197	196	755	186	165	80	233	527
96.7066	0	1056	208	332	274	264	276	369	195	196	757	184	166	81	234	525
96.8294	0	1052	209	334	282	263	278	378	201	196	759	181	168	80	236	528
96.9523	0	1050	210	337	287	268	281	383	202	197	763	178	171	81	240	530
97.0752	0	1060	212	335	283	273	277	382	191	193	763	180	168	77	241	532
97.1981	0	1058	208	330	273	262	276	370	189	192	757	184	164	80	239	534
97.321	0	1059	211	334	275	266	276	373	193	191	761	181	165	79	242	532
97.4438	0	1054	211	333	273	265	276	374	192	191	762	180	165	79	242	534
97.5667	0	1059	213	335	273	271	275	377	184	188	765	176	167	79	245	535
97.6896	0	1058	215	338	276	274	274	384	181	186	769	174	167	77	248	538
97.8125	0	1057	217	333	263	266	271	371	180	182	757	179	161	73	243	536
97.9354	0	1058	217	334	259	263	271	367	177	184	754	181	162	73	246	536
98.0582	0	1066	218	336	262	262	270	372	173	184	756	185	162	77	249	528
98.1811	0	1063	218	336	261	266	272	373	175	185	758	182	163	78	252	524
98.304	0	1060	219	338	271	267	271	383	178	186	761	180	165	78	259	520
98.4269	0	1063	221	341	277	274	272	388	175	187	762	182	166	75	260	523
98.5498	0	1059	216	330	262	263	269	366	172	185	744	183	159	70	251	515
98.6726	0	1060	215	329	259	257	269	365	175	186	750	189	160	77	249	519
98.7955	0	1056	215	331	260	260	268	367	178	186	752	188	161	78	246	529
98.9184	0	1056	215	332	263	261	270	370	179	189	754	187	163	78	244	520
99.0413	0	1059	215	335	273	261	272	378	177	190	755	184	165	79	243	515
99.1642	0	1056	217	337	278	267	271	383	182	191	760	182	167	77	244	521
99.287	0	1053	213	327	264	262	267	366	180	189	739	186	161	78	237	523
99.4099	0	1055	211	323	257	252	268	360	176	188	737	193	160	75	235	522
99.5328	0	1049	209	326	259	256	266	359	178	190	739	197	161	77	234	521
99.6557	0	1051	208	325	261	256	268	362	183	190	739	198	162	79	236	521
99.7786	0	1050	210	329	268	255	268	373	180	190	742	194	164	78	243	522
99.9014	0	1058	210	332	271	262	269	375	176	191	747	191	165	77	248	517
100.024	0	1069	210	332	275	269	268	379	175	189	748	191	165	74	250	516
100.147	0	1056	207	320	261	253	264	359	178	189	727	192	158	71	242	504
100.27	0	1051	204	321	259	248	263	359	176	189	736	199	158	76	241	514
100.393	0	1055	203	322	260	250	262	360	173	189	738	199	158	77	239	518
100.516	0	1052	201	321	262	249	261	362	173	188	741	195	159	77	240	528
100.639	0	1049	199	322	271	249	260	371	176	189	745	191	160	77	242	541
100.762	0	1056	198	323	274	254	261	376	176	191	749	189	164	78	241	534
100.884	0	1062	197	322	273	261	265	370	179	193	744	196	164	74	239	507
101.007	0	1047	192	316	258	245	263	354	182	193	732	198	160	73	233	494
101.13	0	1042	193	316	259	247	264	357	184	193	737	200	161	77	235	492
101.253	0	1047	194	318	260	250	265	357	183	196	737	199	161	78	235	492
101.376	0	1048	195	319	268	251	267	364	184	196	740	197	166	78	237	489
101.499	0	1049	196	323	277	253	268	371	190	195	750	189	168	78	239	488
101.622	0	1048	198	324	277	261	267	372	190	195	754	187	169	75	239	485
101.745	0	1036	192	315	264	248	264	356	182	192	744	195	161	76	233	497
101.868	0	1048	190	314	263	246	260	359	180	192	745	193	159	77	230	527
101.99	0	1053	189	316	264	251	261	361	184	191	746	192	158	78	230	535
102.113	0	1049	188	316	272	251	263	367	187	194	748	191	160	78	231	539
102.236	0	1049	189	319	279	253	265	374	185	195	752	187	161	78	231	539
102.359	0	1048	188	320	279	262	266	373	186	194	753	188	161	75	228	537
102.482	0	1045	183	313	266	249	264	359	192	195	742	196	157	77	223	536
102.605	0	1035	185	315	268	252	269	362	195	199	744	196	159	78	223	501
102.728	0	1027	187	317	270	254	273	362	194	201	745	195	162	78	223	478
102.851	0	1028	189	320	275	257	273	368	196	201	748	191	164	79	225	476
102.973	0	1035	192	322	282	260	277	374	202	203	753	188	167	78	227	479
103.096	0	1034	191	322	281	263	275	372	196	202	749	192	163	76	225	497
103.219	0	1020	185	317	265	249	270	357	187	197	731	191	157	70	219	522
103.342	0	1028	187	316	266	251	267	361	190	195	742	194	157	77	218	515
103.465	0	1031	187	318	267	254	268	362	194	197	746	192	157	79	219	512
103.588	0	1031	186	319	274	255	271	369	192	199	749	188	160	78	221	490
103.711	0	1044	188	322	280	260	273	375	191	199	754	185	166	78	224	478
103.834	0	1038	187	320	278	264	273	371	193	197	751	191	163	75	221	473
103.956	0	1030	183	314	263	248	270	357	194	197	738	194	159	73	216	465
104.079	0	1028	184	316	265	254	272	359	192	199	743	195	161	77	218	463
104.202	0	1024	185	317	266	255	273	360	192	199	744	194	161	78	219	460
104.325	0	1020	186	320	275	253	274	369	199	201	747	191	165	79	220	458
104.448	0	1013	188	323	282	260	278	375	201	204	752	188	168	80	224	457
104.571	0	1015	190	325	283	267	279	373	196	202	750	191	167	76	222	456
104.694	0	1020	185	317	268	253	274	356	195	200	732	192	163	71	217	455
104.817	0	1023	187	320	268	255	276	360	200	202	741	196	164	77	217	463
104.94	0	1017	188	321	272	258	275	361	199	202	743	196	163	79	218	470
105.062	0	1018	190	324	279	254	278	369	195	203	746	192	166	80	220	469
105.185	0	1020	192	327	285	259	278	374	196	204	750	189	170	80	222	469
105.308	0	1021	194	330	291	268	281	380	204	205	755	186	173	78	224	468
105.431	0	1025	193	323	277	264	277	364	201	205	741	194	166	74	217	466
105.554	0	1022	191	323	271	254	277	360	197	203	737	195	164	75	216	464
105.677	0	1022	191	324	275	260	278	364	199	204	743	195	166	79	218	468
105.8	0	1022	193	325	276	260	279	366	204	205	744	196	167	79	219	468
105.923	0	1025	194	328	287	262	281	375	201	207	748	190	171	80	222	470
106.045	0	1031	197	332	292	268	283	380	199	207	752	188	174	81	225	468
106.168	0	1028	199	333	294	277	284	380	203	207	753	190	174	76	224	472
106.291	0	1025	193	324	279	260	281	366	206	207	733	192	167	72	218	472
106.414	0	1025	196	327	279	262	283	366	202	209	741	197	168	80	219	470
106.537	0	1033	198	328	280	264	284	368	200	209	743	196	169	80	220	468
106.66	0	1029	197	330	285	263	285	374	205	209	746	193	172	80	223	472
106.783	0	1029	201	332	296	268	286	382	209	212	750	191	176	81	227	474
106.906	0	1034	202	336	299	273	288	387	204	214	752	188	179	81	234	477
107.028	11	1039	203	332	291	278	286	375	201	211	742	192	173	74	227	471
107.151	0	1038	199	327	280	262	284	367	205	210	737	195	170	76	226	473
107.274	0	1032	201	330	283	268	286	371	206	212	743	197	172	81	228	473
107.397	0	1034	202	330	284	269	288	371	201	212	743	196	173	80	229	475
107.52	0	1039	202	333	294	269	287	380	202	213	746	192	175	81	232	473
107.643	0	1041	204	336	299	275	290	386	208	214	751	189	179	81	236	478
107.766	0	1045	207	338	301	283	290	385	209	215	752	191	179	77	236	478
107.889	0	1041	202	328	286	269	288	369	200	212	734	191	172	73	227	476
108.012	0	1041	204	331	286	269	289	371	203	214	743	197	173	81	229	479
108.134	0	1044	205	332	286	273	288	373	208	213	744	196	173	81	229	477
108.257	0	1045	205	332	290	274	290	375	208	216	745	194	175	82	232	478
108.38	0	1051	205	335	299	274	292	384	205	217	747	191	178	82	234	477
108.503	0	1057	208	337	305	281	292	388	207	216	753	189	178	80	236	483
108.626	0	1049	205	329	290	276	289	372	209	213	741	192	172	76	228	483
108.749	0	1049	206	330	287	270	288	372	203	212	742	191	172	78	229	476
108.872	0	1047	207	331	288	273	285	374	193	211	751	188	172	81	232	472
108.995	0	1043	210	332	287	274	285	375	198	207	754	187	173	80	238	477
109.117	0	1060	212	335	285	276	292	379	202	202	762	180	171	77	252	486
109.24	0	1038	216	341	272	279	268	377	167	186	757	171	164	68	271	487
109.363	0	1030	213	333	254	267	252	354	146	177	731	178	155	68	262	482
109.486	0	1033	211	335	250	265	252	353	148	178	728	180	157	68	262	483
109.609	0	1035	209	333	243	268	249	353	142	177	721	183	155	67	261	490
109.732	0	1034	207	334	236	269	247	352	132	177	707	191	157	68	259	497
109.855	0	1033	206	340	232	276	245	350	129	175	692	200	159	70	260	500
109.978	0	1018	204	334	229	276	244	343	136	175	681	205	153	72	255	499
110.1	0	1011	199	332	223	267	245	335	139	175	676	206	151	74	250	493
110.223	0	1010	200	333	223	273	246	334	136	176	675	212	152	71	249	492
110.346	0	1005	200	336	223	278	250	332	145	173	679	218	152	77	247	490
110.469	0	992	200	338	221	277	255	332	150	174	683	218	154	78	245	486
110.592	0	977	197	338	220	280	256	328	148	175	687	214	152	77	241	479
110.715	0	976	192	332	215	268	260	319	153	175	705	204	150	75	233	485
110.838	0	992	191	337	215	275	263	325	161	174	716	198	150	72	229	490
110.961	0	983	189	337	213	277	255	322	153	169	708	205	148	72	228	490
111.084	0	975	190	337	215	279	243	335	147	169	715	200	150	73	233	490
111.206	0	978	192	338	224	293	245	347	148	165	721	199	150	67	233	486
111.329	0	979	185	331	211	279	241	326	146	164	708	208	146	69	230	486
111.452	0	979	186	336	214	279	243	332	154	165	712	205	148	71	232	487
111.575	0	978	191	341	225	283	248	342	155	168	724	196	151	71	233	482
111.698	0	990	191	343	232	288	254	348	149	166	737	187	154	69	234	480
111.821	0	993	195	346	239	295	249	353	163	170	744	185	155	68	232	484
111.944	0	992	194	341	235	292	260	347	179	172	740	195	153	69	225	476
112.067	0	1003	195	342	241	290	262	353	181	178	741	193	155	70	224	474
112.189	0	1011	197	343	247	294	263	358	178	178	746	190	156	70	224	475
112.312	0	1010	196	345	250	300	267	364	185	176	747	190	157	71	222	480
112.435	0	1011	200	345	252	300	261	367	187	176	755	185	157	67	225	488
112.558	0	1006	198	340	240	292	253	350	174	172	740	190	152	64	218	486
112.681	0	1002	196	339	235	284	251	348	164	171	743	192	151	69	218	489
112.804	0	999	198	340	237	288	249	350	169	167	749	188	154	67	221	491
112.927	0	993	199	341	240	286	247	355	176	170	750	187	155	68	223	494
113.05	0	1004	202	345	249	293	254	362	170	171	754	185	157	66	233	494
113.172	0	1007	203	340	240	291	248	347	166	168	736	191	154	64	233	493
113.295	0	1013	201	338	233	282	248	340	171	166	723	197	151	61	238	485
113.418	0	1008	202	339	235	283	247	340	165	169	729	204	154	66	242	477
113.541	0	1006	204	341	234	284	246	340	155	169	731	201	156	67	244	477
113.664	0	1014	205	344	245	289	249	350	159	168	737	196	159	67	247	478
113.787	0	1010	205	341	238	289	246	342	162	168	735	199	155	66	241	477
113.91	0	1013	202	338	231	280	245	335	162	168	736	197	154	67	238	478
114.033	0	1009	205	341	238	284	247	343	157	167	740	193	157	67	239	483
114.156	0	1004	205	340	240	282	245	348	155	167	745	189	157	67	240	497
114.278	0	1010	207	344	244	289	244	354	158	167	750	185	159	66	243	503
114.401	0	1019	206	340	242	294	243	350	154	167	745	192	156	65	240	494
114.524	0	1023	206	335	231	282	243	339	151	165	741	193	154	66	237	493
114.647	0	1028	212	337	231	289	242	344	146	164	744	191	156	65	240	498
114.77	0	1037	211	337	231	288	240	344	145	166	745	190	157	65	239	506
114.893	0	1018	212	342	233	290	240	350	137	168	744	189	159	65	243	508
115.016	0	1020	213	343	238	298	245	351	141	167	741	193	158	64	239	500
115.139	0	1015	208	337	229	283	244	335	148	165	738	195	154	67	233	497
115.261	0	1014	209	339	231	287	248	341	155	167	742	193	157	66	233	492
115.384	0	1017	209	341	236	286	250	345	155	168	745	189	159	67	232	495
115.507	0	1021	210	343	245	289	249	356	151	168	753	182	161	67	232	495
115.63	0	1022	213	346	250	298	250	360	158	167	757	182	162	65	232	503
115.753	0	1011	208	338	237	287	250	342	165	170	750	190	156	66	223	506
115.876	0	1017	208	340	236	288	255	344	166	173	750	187	158	67	223	502
115.999	0	1016	207	341	240	290	254	349	164	170	754	184	158	66	222	508
116.122	0	1013	209	342	248	288	251	359	167	171	760	179	159	67	222	506
116.244	0	1013	210	345	257	298	255	367	173	174	765	177	163	66	222	510
116.367	0	1016	206	340	248	298	254	355	172	175	758	187	157	63	216	505
116.49	0	1018	204	337	242	288	255	349	173	174	756	187	156	66	214	505
116.613	0	1015	204	339	245	291	256	356	179	175	759	184	157	65	214	505
116.736	0	1015	206	340	249	291	255	360	180	175	758	183	159	67	221	504
116.859	0	1014	208	342	259	296	261	368	181	179	760	182	161	68	226	504
116.982	0	1017	209	342	259	302	259	366	176	173	761	184	160	64	226	506
117.105	0	1005	205	335	240	288	252	350	167	167	739	179	152	61	225	507
117.228	0	992	211	336	229	299	239	349	153	168	724	191	151	60	232	513
117.35	0	967	227	337	214	317	241	351	180	176	725	211	148	61	241	501
117.473	0	955	227	342	207	318	246	344	170	184	707	224	150	61	245	495
117.596	0	946	224	345	206	321	244	349	168	186	708	228	155	65	248	488
117.719	0	941	220	334	200	311	242	338	163	185	696	231	150	61	238	478
117.842	0	942	216	335	196	302	239	338	155	186	695	229	151	63	239	472
117.965	0	943	213	338	197	305	243	343	157	184	703	228	153	67	241	471
118.088	0	940	211	341	199	306	241	345	159	186	705	226	156	66	244	469
118.211	0	944	213	345	206	305	242	352	156	187	708	223	159	67	251	475
118.333	0	955	213	347	214	312	242	361	150	188	713	221	163	65	251	472
118.456	0	946	207	337	205	301	239	348	151	183	710	224	153	65	241	474
118.579	0	947	206	337	205	295	238	349	149	185	709	223	157	65	243	475
118.702	0	954	208	341	210	299	237	350	144	187	712	221	158	65	245	472
118.825	0	963	209	343	217	297	240	356	140	185	713	220	161	66	250	471
118.948	0	967	211	345	224	303	241	362	140	186	717	218	166	66	256	475
119.071	0	969	213	349	231	309	243	368	140	187	719	217	167	64	257	480
119.194	0	972	210	341	222	297	242	360	139	184	721	216	160	66	248	477
119.316	0	985	211	342	231	295	248	367	141	181	732	206	163	65	250	478
119.439	0	986	212	344	233	299	250	371	145	180	735	204	164	64	252	478
119.562	0	985	212	347	237	297	249	376	144	183	739	201	166	66	254	482
119.685	0	993	214	349	244	305	255	383	144	181	747	193	169	65	258	487
119.808	0	1000	215	350	245	310	254	383	142	182	752	192	168	63	256	488
119.931	0	996	212	342	236	296	253	374	148	179	753	192	162	64	248	485
120.054	0	1000	214	346	242	299	256	379	150	180	756	188	163	65	249	488
120.177	0	1001	215	348	246	301	257	383	148	180	761	185	165	64	250	490
120.3	0	1007	216	349	252	301	259	389	150	180	767	179	166	64	253	491
120.422	0	1010	217	353	257	307	262	397	155	182	772	174	172	65	257	494
120.545	0	1010	217	353	258	312	263	396	155	182	773	176	167	63	252	493
120.668	0	1013	212	344	249	298	261	383	154	180	772	176	161	64	243	490
120.791	0	1013	213	348	251	300	262	387	156	181	775	171	163	64	245	495
120.914	0	1015	215	348	254	302	265	390	164	181	779	169	165	65	245	494
121.037	0	1021	215	351	264	302	268	400	167	184	785	163	167	67	246	495
121.16	0	1027	215	356	267	308	273	411	168	185	801	144	174	65	238	502
121.283	0	1023	216	353	267	312	263	409	164	177	805	144	171	64	223	504
121.405	0	1021	213	348	261	300	258	394	168	175	804	145	166	67	222	500
121.528	0	1025	213	351	262	303	257	396	163	175	806	143	168	65	225	503
121.651	0	1031	214	352	264	304	254	398	162	174	806	143	167	67	225	500
121.774	0	1026	214	353	270	306	255	403	164	172	810	140	169	66	229	505
121.897	0	1025	218	356	277	310	255	410	170	174	812	138	172	65	232	506
122.02	0	1027	219	353	271	313	254	400	166	172	800	137	168	63	226	503
122.143	0	1033	215	348	265	298	250	391	165	171	797	136	164	58	222	498
122.266	0	1032	216	351	267	303	250	397	170	170	801	133	166	58	221	499
122.388	0	1027	218	351	267	303	252	396	172	173	811	139	166	66	221	498
122.511	0	1029	217	352	273	304	254	402	171	173	812	138	168	66	223	497
122.634	0	1036	219	354	280	308	256	408	173	174	815	136	172	64	224	495
122.757	0	1035	216	348	272	308	254	396	180	174	802	136	166	64	217	493
122.88	0	1032	216	347	269	299	255	392	180	175	800	135	165	58	216	492
123.003	0	1033	218	348	271	306	257	394	179	177	801	135	167	58	217	492
123.126	0	1035	218	349	273	304	258	394	181	175	810	141	168	67	218	491
123.249	0	1037	218	351	279	306	261	401	190	177	812	139	172	67	219	491
123.372	0	1041	219	352	282	312	263	403	188	180	812	140	173	65	220	490
123.494	0	1037	217	346	277	306	261	391	184	178	791	133	167	64	214	484
123.617	0	1040	216	346	275	302	260	391	186	178	797	139	168	60	215	488
123.74	0	1040	216	348	275	306	261	392	193	178	798	139	169	60	215	486
123.863	0	1041	217	349	276	306	264	392	191	180	806	145	170	68	215	486
123.986	0	1044	217	350	282	307	265	398	189	182	808	144	173	67	217	483
124.109	0	1043	217	347	280	311	264	391	191	180	794	146	168	65	214	485
124.232	0	1041	214	343	274	301	263	385	196	180	784	145	166	63	212	486
124.355	0	1041	214	344	276	306	265	386	191	183	788	147	168	60	215	482
124.477	0	1049	214	346	275	306	265	386	188	182	792	151	167	65	216	479
124.6	0	1044	213	347	278	308	264	390	192	181	799	151	169	69	218	484
124.723	0	1040	214	348	284	311	265	394	196	184	800	152	170	66	219	485
124.846	0	1041	208	341	275	303	262	379	190	182	770	151	162	66	212	476
124.969	0	1045	206	340	273	298	261	376	187	182	772	155	162	63	211	472
125.092	0	1038	206	339	274	300	262	376	195	181	775	158	163	60	209	473
125.215	0	1035	208	340	272	302	262	376	197	183	781	160	164	65	209	471
125.338	0	1036	208	343	277	305	265	380	191	184	787	161	166	68	212	470
125.46	0	1038	206	341	278	310	263	377	190	183	775	162	163	64	209	465
125.583	0	1035	201	334	269	296	260	366	196	181	758	164	158	65	204	463
125.706	0	1025	200	335	270	298	262	366	197	183	764	169	158	60	204	459
125.829	0	1028	199	335	269	300	263	366	189	183	769	170	158	64	203	459
125.952	0	1029	200	337	272	299	261	369	191	182	775	171	161	69	203	457
126.075	0	1026	201	338	273	303	262	372	197	183	780	168	161	67	204	456
126.198	0	1027	199	336	274	305	262	367	196	184	767	170	160	63	200	451
126.321	0	1023	193	330	264	293	261	357	188	182	753	173	156	61	196	445
126.444	0	1019	194	330	265	297	259	358	190	181	764	182	156	66	196	446
126.566	0	1017	193	331	264	295	259	357	197	181	765	181	156	66	196	443
126.689	0	1019	193	331	266	298	261	361	193	183	767	179	157	68	196	441
126.812	0	1017	194	333	272	298	263	364	191	184	770	176	160	67	197	439
126.935	0	1008	192	331	269	303	260	358	195	180	758	178	158	62	193	439
127.058	0	1005	187	325	262	292	258	350	198	181	746	180	154	61	189	438
127.181	0	1007	188	326	262	293	259	351	195	182	756	189	155	64	189	433
127.304	0	1015	188	326	261	291	258	350	190	182	756	188	156	66	190	429
127.427	0	1008	188	328	262	295	259	354	197	182	759	186	157	67	190	432
127.549	0	1005	190	331	270	294	260	362	200	184	762	182	159	66	192	434
127.672	0	1009	190	332	271	300	263	358	197	187	761	187	161	64	194	429
127.795	0	1011	185	325	262	292	260	347	191	184	742	190	155	58	188	424
127.918	0	1004	185	325	260	292	260	347	197	182	748	195	156	65	188	426
128.041	0	1003	184	324	260	292	260	346	200	184	749	195	157	66	187	423
128.164	0	1004	184	325	262	292	263	349	194	185	750	193	157	66	189	423
128.287	0	1007	185	328	264	296	262	352	194	185	753	191	160	67	190	425
128.41	0	1009	187	327	270	297	263	356	199	186	755	190	161	64	190	423
128.532	0	1000	183	323	261	291	263	345	200	186	744	199	157	65	186	420
128.655	0	1000	182	323	259	290	262	346	193	186	743	198	157	65	186	420
128.778	0	1003	182	323	261	291	262	346	194	186	744	198	159	66	187	420
128.901	0	1004	183	325	261	291	264	349	202	186	747	197	160	67	187	419
129.024	0	1003	184	327	266	295	265	354	201	188	750	192	163	67	190	419
129.147	0	1004	186	329	273	296	266	359	193	188	754	190	166	66	193	421
129.27	0	1003	184	325	267	297	263	350	195	187	742	197	161	61	189	418
129.393	0	998	180	321	259	287	263	344	201	187	734	201	158	62	187	416
129.516	0	1001	180	321	259	289	264	343	199	189	737	203	160	65	190	415
129.638	0	1000	181	321	258	290	265	345	192	188	738	202	160	66	190	416
129.761	0	998	180	323	261	292	264	348	197	187	743	199	162	66	191	417
129.884	0	998	183	325	267	294	266	357	204	189	747	194	165	67	193	420
130.007	0	1003	184	328	272	297	268	360	201	192	750	193	166	67	194	419
130.13	0	1003	183	325	266	299	268	350	194	190	741	203	162	65	192	414
130.253	0	998	178	319	258	290	264	342	198	188	729	203	159	64	189	415
130.376	0	994	180	320	257	290	266	345	202	189	735	204	160	65	188	417
130.499	0	996	179	322	255	288	261	344	193	186	738	201	160	66	189	416
130.621	0	1004	180	323	262	290	263	352	190	188	741	199	163	68	191	414
130.744	0	998	183	326	267	294	265	357	198	189	744	196	164	67	194	418
130.867	0	997	184	328	270	297	267	360	203	192	748	194	167	67	194	422
130.99	0	1000	186	329	271	305	271	357	200	195	746	199	166	65	195	419
131.113	0	1007	181	322	260	294	267	345	194	191	733	208	161	66	190	419
131.236	0	1005	184	322	259	294	268	345	200	191	734	206	161	66	190	418
131.359	0	999	185	323	260	294	268	346	203	193	734	206	162	67	191	420
131.482	0	1002	185	325	263	293	270	350	196	194	738	203	162	67	192	419
131.604	0	1008	188	326	271	297	271	356	198	195	740	201	166	67	193	420
131.727	0	1011	193	330	275	301	274	361	205	196	746	197	168	68	196	422
131.85	0	1009	194	332	279	306	275	366	208	198	750	196	170	67	198	427
131.973	0	1012	190	325	270	302	275	350	197	196	736	208	165	65	193	421
132.096	0	1015	189	324	265	296	273	349	198	195	734	208	164	67	191	422
132.219	0	1014	190	325	265	297	273	349	207	196	735	208	164	67	191	421
132.342	0	1012	190	325	266	299	275	351	207	199	736	206	166	68	191	421
132.465	0	1013	191	328	271	301	277	357	200	200	741	202	167	68	193	424
132.588	0	1014	191	331	276	301	278	363	204	200	744	200	171	70	195	425
132.71	0	1014	192	330	278	309	277	361	211	201	745	202	170	66	195	428
132.833	0	1014	189	326	267	300	277	350	208	202	733	209	165	68	190	422
132.956	0	1013	189	327	269	300	278	352	201	202	736	207	167	68	191	424
133.079	0	1012	189	326	268	302	278	352	205	201	736	207	167	69	192	424
133.202	0	1012	188	328	273	303	279	358	212	203	740	205	169	69	194	427
133.325	0	1014	191	330	279	303	281	365	209	205	744	199	172	70	195	425
133.448	0	1018	192	332	284	308	282	367	203	205	747	199	173	69	197	427
133.571	0	1013	189	327	274	306	279	355	207	202	736	210	168	67	193	424
133.693	0	1009	186	325	269	299	279	350	212	203	732	211	167	68	192	425
133.816	0	1011	187	326	271	302	280	352	206	205	733	209	167	67	192	422
133.939	0	1013	187	326	270	301	280	351	201	204	734	209	167	69	193	420
134.062	0	1010	188	328	273	306	282	356	208	204	739	205	169	71	195	424
134.185	0	1009	191	330	280	305	282	364	215	205	743	201	172	70	195	427
134.308	0	1012	192	333	282	311	285	366	207	207	745	202	173	67	196	424
134.431	0	1017	187	325	272	304	280	350	202	205	731	213	167	67	192	420
134.554	0	1007	185	324	270	298	279	349	209	203	729	214	167	68	192	421
134.676	0	1005	185	325	269	302	280	349	213	204	728	213	167	70	191	423
134.799	0	1007	186	325	270	302	282	350	204	206	730	211	168	71	192	420
134.922	0	1013	187	327	277	302	281	359	203	206	734	210	171	71	194	421
135.045	0	1014	188	329	281	304	283	362	212	207	738	206	173	71	195	422
135.168	0	1006	190	332	281	314	284	360	216	209	739	209	173	67	196	424
135.291	0	1006	185	324	273	306	286	348	205	209	722	220	168	69	192	418
135.414	0	1011	186	324	271	302	284	347	203	207	724	217	167	70	194	420
135.537	0	1010	187	325	271	304	282	349	212	206	725	216	168	70	195	419
135.66	0	1005	186	325	272	304	283	350	212	208	727	216	169	72	196	418
135.782	0	1010	189	328	279	306	285	357	203	210	731	213	172	72	198	420
135.905	0	1012	189	330	285	313	286	358	205	209	735	208	173	72	200	422
136.028	0	1014	192	332	288	319	286	359	215	209	739	210	174	69	201	426
136.151	0	1014	188	326	275	305	285	349	212	210	724	220	169	70	196	419
136.274	0	1012	189	325	274	305	285	349	202	209	723	220	170	70	197	421
136.397	0	1014	190	326	274	307	284	349	208	210	722	219	170	71	197	421
136.52	0	1014	190	328	276	308	287	353	217	210	726	217	172	71	198	424
136.643	0	1017	191	329	288	316	288	353	212	214	730	215	174	72	199	422
136.765	0	1021	194	332	295	318	289	357	206	214	732	213	175	71	201	422
136.888	0	1017	192	327	279	312	289	352	210	213	723	221	172	70	197	423
137.011	0	1015	192	327	277	308	289	350	219	214	721	221	171	71	197	426
137.134	0	1018	191	328	277	310	290	351	211	217	721	221	172	71	198	422
137.257	0	1026	193	328	277	310	291	353	206	216	722	220	173	72	198	422
137.38	0	1021	195	332	293	317	293	356	215	216	728	218	176	73	200	425
137.503	0	1020	196	332	292	320	294	359	223	218	730	218	176	70	201	428
137.626	0	1022	193	327	280	312	294	350	212	218	718	227	172	70	195	422
137.748	0	1026	193	327	277	309	293	351	207	219	716	225	172	71	195	423
137.871	0	1025	193	327	279	312	293	351	220	217	717	225	173	72	195	422
137.994	0	1020	193	328	283	316	295	350	223	221	719	224	173	73	196	425
138.117	0	1022	195	331	292	322	299	354	212	221	724	221	176	73	197	424
138.24	0	1027	197	333	293	323	298	359	211	221	727	220	176	70	198	425
138.363	0	1024	192	326	281	313	295	350	221	219	714	230	171	71	193	421
138.486	0	1018	190	325	277	310	296	348	223	221	711	230	170	71	192	419
138.609	0	1019	190	323	277	313	298	348	210	221	710	230	170	71	191	418
138.732	0	1020	191	326	278	311	298	350	213	221	711	228	171	73	192	419
138.854	0	1018	192	327	289	321	299	350	226	223	716	225	174	74	193	418
138.977	0	1023	193	331	297	322	301	355	224	227	719	225	175	72	195	418
139.1	0	1018	189	325	282	317	302	349	211	225	708	233	171	71	190	415
139.223	0	1015	187	321	276	310	300	346	216	223	703	234	169	72	189	414
139.346	0	1013	188	322	277	314	301	345	228	225	702	233	170	73	188	415
139.469	0	1012	186	323	277	313	303	348	221	227	703	232	170	75	189	410
139.592	0	1017	188	325	288	320	303	346	212	228	706	231	172	75	190	409
139.715	0	1014	190	327	295	321	304	353	220	226	710	229	174	75	191	413
139.837	0	1012	192	329	298	327	306	355	233	228	714	229	175	72	191	416
139.96	0	1009	187	323	282	316	306	347	220	229	701	236	170	73	187	409
140.083	0	1016	186	321	278	313	304	344	211	228	696	237	170	73	187	405
140.206	0	1008	186	322	278	314	305	345	223	226	696	236	169	74	186	407
140.329	0	1004	186	322	282	318	303	345	229	232	699	233	171	76	187	410
140.452	0	1009	188	324	292	322	308	348	218	231	705	231	173	76	190	408
140.575	0	1017	189	327	297	325	306	353	214	231	708	229	176	76	190	409
140.698	0	1016	191	330	299	331	309	353	227	229	712	230	176	73	191	410
140.82	0	1006	186	321	282	316	303	348	229	233	700	237	171	73	188	409
140.943	0	1009	187	322	279	315	307	347	216	230	697	237	171	74	188	406
141.066	0	1011	187	322	282	315	306	350	215	230	697	236	171	75	187	407
141.189	0	1011	187	324	287	323	308	344	230	230	699	236	174	76	188	406
141.312	0	1006	188	326	295	324	308	352	228	236	704	234	175	77	189	405
141.435	0	1011	190	328	299	328	314	354	216	234	707	233	178	76	190	408
141.558	0	1013	191	326	295	330	311	354	220	232	704	236	176	72	188	408
141.681	0	1008	187	322	283	317	309	349	233	232	695	240	173	75	186	406
141.804	0	1011	189	324	288	324	311	347	230	236	697	239	174	75	186	405
141.926	0	1013	188	325	292	327	310	345	213	238	696	239	175	76	187	406
142.049	0	1011	192	326	294	331	314	348	226	236	699	238	178	78	188	407
142.172	0	1012	192	329	303	331	315	355	239	238	703	237	181	78	190	410
142.295	0	1014	194	331	306	336	319	358	230	240	705	237	182	74	191	408
142.418	0	1018	191	324	291	325	313	350	216	242	692	244	177	75	187	404
142.541	0	1013	190	325	292	324	318	347	230	239	687	245	177	77	187	405
142.664	0	1013	191	324	295	332	316	345	239	243	689	244	177	76	188	408
142.787	1	1015	192	326	295	331	320	346	228	242	692	243	178	78	189	406
142.909	0	1025	193	327	300	334	319	349	219	246	695	241	181	78	190	406
143.032	0	1019	196	330	306	335	322	356	235	242	699	240	183	79	192	410
143.155	0	1019	198	332	311	339	322	360	242	248	703	240	184	77	193	413
143.278	0	1021	194	326	293	331	323	351	227	245	690	247	178	76	188	408
143.401	0	1025	193	324	289	324	323	349	221	244	684	248	178	77	187	409
143.524	0	1023	194	325	289	326	324	348	237	243	684	248	179	77	187	409
143.647	0	1019	194	326	294	332	320	344	239	247	686	245	180	79	189	412
143.77	0	1023	195	329	296	335	320	348	222	246	691	244	181	78	190	411
143.892	0	1028	197	330	300	338	323	351	225	242	694	243	183	79	191	414
144.015	0	1028	199	333	308	337	325	357	242	244	698	242	186	78	193	414
144.138	0	1024	199	330	300	338	321	354	237	249	693	246	182	75	191	413
144.261	0	1025	195	325	287	324	321	348	219	247	681	249	179	78	189	412
144.384	0	1028	195	325	288	324	322	348	226	243	683	248	179	77	188	413
144.507	0	1025	196	326	289	326	322	344	242	244	683	249	180	79	188	412
144.63	0	1029	197	328	294	334	322	346	235	249	687	247	182	80	190	412
144.753	0	1027	198	330	301	335	323	351	220	248	690	245	184	78	193	416
144.876	0	1031	200	332	306	336	325	355	231	244	696	244	186	79	193	416
144.998	0	1031	201	332	300	341	326	355	246	245	695	247	185	75	193	418
145.121	0	1026	196	326	287	324	321	348	232	250	682	250	181	77	189	413
145.244	0	1031	196	326	287	324	323	347	219	250	681	250	181	79	191	411
145.367	0	1028	196	327	291	328	324	346	231	244	684	248	181	78	191	414
145.49	0	1027	197	329	295	333	322	347	241	249	689	246	183	79	191	417
145.613	0	1030	200	332	302	332	326	352	231	249	693	244	184	78	193	414
145.736	0	1034	201	331	305	333	323	356	220	250	697	243	186	78	194	414
145.859	0	1031	199	331	299	337	326	353	235	246	694	246	183	74	193	417
145.981	0	1025	196	326	289	323	321	350	240	249	686	249	180	76	190	417
146.104	0	1027	196	327	296	333	327	346	230	249	689	248	181	77	190	414
146.227	0	1032	196	327	294	332	323	346	220	249	688	247	182	78	190	411
146.35	0	1027	198	330	299	333	326	349	237	246	694	245	183	78	191	415
146.473	0	1027	200	332	306	334	325	357	243	251	698	244	185	78	193	417
146.596	0	1030	200	334	310	336	331	359	230	251	702	243	188	78	195	416
146.719	0	1030	200	330	301	338	326	354	222	252	694	248	184	75	191	415
146.842	0	1030	195	325	289	324	329	350	240	246	686	251	181	77	188	413
146.964	0	1023	197	326	293	329	326	348	242	255	687	249	181	77	189	412
147.087	0	1026	196	327	296	333	328	345	224	255	686	249	182	78	190	411
147.21	0	1029	197	330	299	335	332	349	228	251	689	248	185	80	191	414
147.333	0	1029	199	331	308	336	332	356	247	254	693	247	185	79	192	414
147.456	0	1026	201	334	309	341	333	356	245	260	696	246	188	79	194	414
147.579	0	1028	200	329	302	342	333	353	224	258	690	251	185	76	190	413
147.702	0	1028	195	325	291	326	334	349	229	252	681	252	182	78	186	412
147.825	0	1025	196	326	298	334	334	344	249	255	681	253	182	78	188	410
147.948	0	1026	197	327	298	334	333	343	242	262	680	254	183	79	188	408
148.07	0	1025	198	328	301	339	336	347	224	262	682	252	184	80	190	411
148.193	0	1028	200	331	307	339	338	351	236	259	687	251	187	80	191	412
148.316	0	1029	201	332	313	339	341	356	256	261	691	250	188	81	193	416
148.439	0	1033	203	334	313	347	341	355	243	267	692	251	189	77	194	413
148.562	0	1034	198	326	295	331	340	349	222	265	678	256	184	79	187	411
148.685	0	1031	198	327	299	336	342	343	240	259	677	255	184	79	188	411
148.808	0	1031	199	327	300	339	339	343	253	266	676	256	184	79	189	412
148.931	0	1030	199	328	302	340	342	345	239	267	679	255	186	80	190	411
149.053	0	1037	201	332	305	344	342	348	225	269	683	254	187	80	191	411
149.176	0	1035	203	333	311	343	347	353	245	263	687	252	190	81	194	415
149.299	0	1037	206	336	316	350	347	358	257	269	692	252	192	80	196	418
149.422	0	1035	204	330	305	348	349	351	240	268	683	257	189	77	191	413
149.545	0	1044	201	328	302	347	343	345	225	270	675	257	186	79	190	411
149.668	0	1039	202	330	303	352	348	345	247	264	678	257	187	78	190	414
149.791	0	1036	203	330	304	350	344	346	258	272	678	258	188	79	191	417
149.914	0	1041	205	333	307	354	348	350	235	274	682	256	189	81	193	415
150.036	0	1047	205	336	310	356	349	351	229	272	684	255	192	80	195	417
150.159	0	1048	207	337	313	359	354	355	255	269	689	254	195	80	196	419
150.282	0	1043	206	333	308	356	350	355	258	275	685	258	191	77	193	420
150.405	0	1044	204	331	306	350	351	349	233	275	680	259	190	79	192	418
150.528	0	1045	205	332	310	356	350	349	231	275	680	258	192	79	194	419
150.651	0	1049	206	334	310	355	358	350	258	271	681	258	191	81	194	424
150.774	0	1042	207	335	312	358	353	354	258	280	687	256	194	80	196	425
150.897	0	1046	210	338	318	358	356	357	233	280	692	254	196	79	197	429
151.02	0	1048	211	340	321	361	356	360	237	276	693	254	197	78	198	429
151.142	0	1041	207	331	307	350	354	359	257	274	685	259	192	77	191	428
151.265	0	1043	205	331	311	352	353	351	253	279	684	258	192	78	192	427
151.388	0	1043	206	331	311	354	352	351	229	278	682	257	191	78	194	426
151.511	0	1045	206	332	310	355	356	352	241	271	683	257	191	80	194	426
151.634	0	1045	207	335	314	358	354	355	261	276	688	254	193	81	195	425
151.757	0	1049	208	336	317	359	355	358	252	280	692	254	196	80	197	423
151.88	0	1058	209	337	318	363	357	358	229	279	692	255	196	77	195	425
152.003	0	1052	203	329	304	348	356	356	245	272	681	260	192	78	188	422
152.125	0	1051	203	330	310	353	354	351	261	278	680	258	192	79	191	424
152.248	0	1049	204	329	309	354	354	350	247	279	680	258	192	79	189	419
152.371	0	1052	204	331	311	355	355	351	227	279	681	258	191	81	193	418
152.494	0	1048	206	333	314	358	358	355	249	273	685	256	194	81	193	421
152.617	0	1047	207	336	315	359	356	357	263	281	690	255	196	80	196	424
152.74	0	1044	205	332	312	358	351	359	242	284	685	258	195	76	191	419
152.863	0	1046	200	327	304	349	352	351	228	279	673	261	192	80	188	415
152.986	0	1043	202	329	310	353	358	350	252	273	677	258	190	80	193	417
153.108	0	1037	201	328	308	351	352	351	258	277	682	257	191	80	195	416
153.231	0	1053	202	329	310	353	350	353	234	280	685	254	192	81	195	416
153.354	0	1059	203	331	313	357	350	355	227	274	690	252	193	81	196	417
153.477	0	1054	203	333	315	358	353	360	250	267	696	250	196	80	198	421
153.6	0	1052	203	331	314	357	346	360	254	273	692	253	195	77	195	419
153.723	0	1053	197	324	304	347	345	355	231	272	683	257	191	80	191	418
153.846	0	1055	197	325	310	350	345	352	225	270	685	255	191	79	193	418
153.969	0	1052	198	326	307	351	348	352	249	266	683	254	191	80	194	416
154.092	0	1054	197	327	311	354	345	355	251	276	688	254	192	81	196	418
154.214	0	1059	199	329	315	356	346	356	226	275	691	252	195	81	199	416
154.337	0	1057	201	332	317	360	346	357	228	272	693	252	196	80	199	417
154.46	0	1051	197	325	305	347	345	360	249	268	684	256	192	79	192	413
154.583	0	1045	197	325	310	352	345	353	248	275	685	256	191	79	195	411
154.706	0	1049	198	326	310	352	343	352	224	274	685	255	191	79	195	413
154.829	0	1045	198	327	310	354	344	355	230	270	688	253	193	82	196	413
154.952	0	1043	200	330	314	357	344	357	253	272	692	253	195	81	198	412
155.075	0	1047	201	331	316	361	346	358	246	275	695	252	195	79	198	410
155.197	0	1047	197	324	303	346	344	359	222	273	684	257	193	79	191	409
155.32	0	1047	197	323	309	351	345	353	236	267	684	256	190	79	194	408
155.443	0	1045	197	326	309	353	340	353	253	271	684	255	190	80	194	408
155.566	0	1047	197	326	310	353	343	352	242	275	684	256	192	81	197	403
155.689	0	1051	198	329	313	355	346	357	221	274	691	253	194	82	202	402
155.812	0	1055	200	331	318	358	347	359	239	268	697	251	197	80	204	405
155.935	0	1054	195	325	306	347	340	360	250	273	689	256	190	79	199	405
156.058	0	1055	193	323	304	344	338	354	231	278	685	256	189	79	198	398
156.18	0	1055	193	323	309	350	339	350	216	272	685	255	189	79	198	396
156.303	0	1052	194	324	309	350	343	352	239	267	688	255	191	81	199	397
156.426	0	1048	195	326	312	352	339	355	250	274	693	252	192	80	201	400
156.549	0	1054	197	328	316	355	339	356	228	279	697	251	195	81	202	398
156.672	0	1049	194	326	308	351	339	356	219	273	690	254	191	78	197	394
156.795	0	1039	192	321	303	342	340	352	239	266	685	257	188	80	194	394
156.918	0	1035	194	322	307	350	336	351	247	272	686	254	189	80	195	388
157.041	0	1031	193	323	307	348	335	349	223	274	687	253	189	81	196	387
157.164	0	1044	194	324	310	349	337	352	218	268	692	251	191	82	197	388
157.286	0	1048	195	326	313	353	342	356	244	264	696	249	193	81	200	389
157.409	0	1046	193	323	308	351	335	357	244	271	692	252	191	77	195	388
157.532	0	1046	189	318	302	341	335	351	221	269	683	254	189	80	192	388
157.655	0	1047	188	319	307	348	334	351	220	267	685	252	188	80	193	386
157.778	0	1044	189	319	305	349	336	350	241	265	686	253	189	81	194	388
157.901	0	1038	190	322	308	350	335	353	243	272	690	251	190	82	195	386
158.024	0	1043	190	324	313	353	338	355	219	272	694	250	193	82	198	387
158.147	0	1044	192	324	312	358	336	355	225	268	692	252	192	80	196	387
158.269	0	1039	186	317	299	340	334	356	245	267	682	255	188	80	192	384
158.392	0	1042	187	319	305	347	334	350	239	271	684	255	189	79	194	381
158.515	0	1043	189	320	305	348	336	351	215	272	683	255	189	81	193	382
158.638	0	1035	189	321	308	350	338	351	229	267	684	255	191	82	196	383
158.761	0	1039	190	324	313	354	338	355	250	273	690	252	193	82	198	384
158.884	0	1038	191	323	314	357	339	354	237	274	690	254	192	78	196	383
159.007	0	1035	188	319	304	344	337	352	216	271	682	256	189	80	193	382
159.13	0	1037	189	321	310	350	340	353	235	266	685	255	190	81	194	383
159.252	0	1034	189	321	309	350	337	353	250	274	685	255	190	82	194	384
159.375	0	1034	191	323	312	353	340	354	235	274	689	253	192	82	197	382
159.498	0	1040	193	327	315	356	342	356	217	274	692	252	195	82	199	383
159.621	0	1037	193	326	314	356	343	361	240	268	691	255	194	79	197	387
159.744	0	1033	188	319	301	342	337	357	250	274	681	256	190	81	191	386
159.867	0	1035	189	320	309	350	337	352	227	278	683	256	190	80	193	384
159.99	0	1041	191	321	309	349	338	352	217	273	681	256	190	81	194	382
160.113	0	1036	191	323	310	351	343	354	243	268	686	255	191	83	195	386
160.236	0	1038	194	326	313	354	338	356	251	275	689	253	194	82	198	390
160.358	0	1045	196	329	319	355	343	360	228	278	693	253	195	80	199	388
160.481	0	1044	193	323	305	347	339	359	219	273	683	257	191	80	192	387
160.604	0	1041	190	320	302	340	342	353	242	268	679	257	190	81	192	386
160.727	0	1040	192	321	306	348	338	351	248	276	680	256	189	80	193	388
160.85	0	1043	193	323	308	347	340	352	222	276	681	257	191	82	194	387
160.973	0	1044	194	325	310	353	340	354	222	274	686	254	193	83	196	388
161.096	0	1047	196	328	313	354	343	357	249	271	690	253	195	82	198	390
161.219	0	1041	198	329	317	358	342	358	247	278	690	255	195	79	199	389
161.341	0	1044	193	321	300	340	340	357	220	277	679	258	189	81	192	389
161.464	0	1047	194	323	308	349	339	352	223	274	680	258	191	81	194	390
161.587	0	1044	195	324	310	348	341	353	249	275	680	257	190	82	195	388
161.71	0	1044	195	326	312	351	343	355	243	277	685	256	192	83	196	389
161.833	0	1049	198	329	316	353	341	357	220	277	689	254	194	83	198	391
161.956	0	1048	200	332	321	354	343	361	229	273	693	253	197	81	201	393
162.079	0	1046	197	325	308	345	341	361	250	275	685	258	193	80	194	391
162.202	0	1048	197	324	311	347	341	353	239	277	684	256	191	81	195	391
162.324	0	1047	197	325	312	352	342	353	217	276	684	256	193	82	197	392
162.447	0	1049	198	328	312	351	345	356	234	271	685	257	192	82	196	393
162.57	0	1049	200	329	316	354	342	359	252	277	690	254	195	83	199	397
162.693	0	1046	202	332	318	359	342	359	234	282	692	254	197	81	201	395
162.816	0	1048	198	324	308	345	344	362	218	277	684	259	192	81	195	391
162.939	0	1045	197	324	312	349	344	355	239	270	684	257	192	81	195	395
163.062	0	1044	199	326	313	351	341	356	250	277	686	255	192	82	196	397
163.185	0	1045	199	327	314	352	340	357	229	282	687	256	193	83	198	395
163.308	0	1051	201	329	318	354	343	357	220	278	688	255	197	84	201	393
163.43	0	1051	202	332	320	359	348	360	243	270	696	252	199	82	203	398
163.553	0	1048	198	325	309	347	342	362	250	276	688	257	191	80	196	398
163.676	0	1049	196	324	308	343	338	358	225	279	685	256	191	81	195	394
163.799	0	1049	196	324	314	348	340	355	219	274	686	255	190	81	195	391
163.922	0	1048	196	324	313	349	344	355	245	269	687	256	191	83	196	396
164.045	0	1049	198	327	317	351	341	356	249	278	690	254	194	84	199	395
164.168	0	1052	200	328	320	354	344	359	224	278	692	254	195	82	201	397
164.291	0	1050	195	323	313	349	340	356	222	272	686	256	191	81	195	395
164.413	0	1048	196	321	300	339	337	357	243	268	684	255	189	82	194	394
164.536	0	1043	197	322	307	346	336	353	241	274	684	255	188	81	194	392
164.659	0	1046	195	322	308	347	338	351	219	273	684	255	189	82	194	392
164.782	0	1049	196	325	312	348	337	356	223	271	688	254	190	84	195	394
164.905	0	1046	197	327	315	351	338	358	245	273	692	252	192	83	198	394
165.028	0	1046	197	325	312	351	338	358	240	273	687	255	191	80	197	393
165.151	0	1041	193	319	298	338	338	354	214	274	676	260	187	82	197	391
165.274	0	1051	198	321	292	334	341	362	221	256	692	249	183	84	209	404
165.396	0	1051	201	325	281	316	307	364	209	232	719	232	177	77	220	414
165.519	0	1050	202	329	281	313	297	368	198	231	733	225	179	74	227	415
165.642	0	1051	203	332	283	315	296	374	190	229	740	223	182	74	232	417
165.765	0	1052	204	333	286	318	294	376	193	225	744	223	182	71	233	421
165.888	0	1048	200	326	275	305	292	361	198	221	739	229	173	70	226	420
166.011	0	1042	200	326	274	301	290	360	192	227	738	230	175	70	227	416
166.134	0	1050	202	328	272	300	294	362	188	217	741	228	174	70	229	416
166.257	0	1044	203	329	268	293	284	365	192	208	749	223	173	70	232	426
166.38	0	1041	205	332	270	299	285	371	196	210	753	219	177	70	233	426
166.502	0	1042	205	333	274	303	288	373	194	210	753	220	177	67	231	423
166.625	0	1045	201	328	262	289	287	358	189	210	747	224	173	69	224	418
166.748	0	1041	201	331	264	293	288	360	197	211	748	222	174	69	224	421
166.871	0	1039	201	330	263	293	289	359	200	213	748	222	176	70	223	419
166.994	0	1040	202	332	266	294	291	362	194	215	750	220	177	71	223	417
167.117	0	1044	204	334	276	297	293	370	193	215	753	219	180	70	224	417
167.24	0	1046	202	330	272	296	289	360	198	216	746	226	177	68	215	415
167.363	0	1039	198	327	264	288	291	351	200	218	743	228	176	70	212	413
167.485	0	1046	200	331	269	292	291	353	191	220	742	227	178	70	211	407
167.608	0	1044	199	329	274	297	297	355	197	225	738	230	181	73	209	403
167.731	0	1044	201	332	282	295	295	364	197	225	746	224	183	75	212	406
167.854	0	1050	201	333	285	299	287	370	189	222	754	218	183	71	217	414
167.977	0	1045	198	328	270	294	278	355	178	216	746	224	175	68	210	418
168.1	0	1043	195	325	262	285	274	351	175	206	743	225	172	68	209	418
168.223	0	1045	196	325	260	288	285	352	198	206	742	227	170	68	212	417
168.346	0	1042	197	326	254	287	284	352	195	207	743	226	169	68	213	416
168.468	0	1043	198	329	253	290	280	354	183	200	745	223	170	67	216	416
168.591	0	1042	201	331	251	292	275	357	191	190	749	220	169	66	217	418
168.714	0	1030	200	327	239	287	271	341	194	185	744	225	163	62	210	419
168.837	11	1018	200	327	227	277	265	333	184	180	741	224	159	62	208	421
168.96	0	1011	196	327	224	281	267	332	181	177	737	225	159	63	208	424
169.083	0	1007	194	326	221	280	267	332	179	176	735	225	158	63	209	436
169.206	0	1009	192	327	221	282	264	334	179	176	737	224	159	65	209	447
169.329	0	1011	193	330	228	286	267	340	182	180	736	224	161	63	209	442
169.452	0	1011	187	326	217	279	267	322	183	178	727	232	157	63	201	424
169.574	0	999	188	324	214	274	267	320	188	178	725	231	157	63	201	422
169.697	0	992	189	326	214	279	270	321	191	179	726	231	158	64	201	420
169.82	0	992	189	327	218	277	272	325	187	181	727	230	160	65	201	416
169.943	0	1000	192	331	224	280	272	333	187	181	732	227	163	66	202	413
170.066	0	1003	195	331	230	287	277	336	195	183	734	227	165	64	202	413
170.189	0	996	189	324	219	277	276	322	195	185	724	235	160	63	196	412
170.312	0	1009	186	323	222	276	280	327	192	188	721	236	161	64	196	425
170.435	0	1014	186	323	227	277	278	333	188	187	723	235	161	64	198	447
170.557	0	1014	185	322	232	280	279	337	197	191	726	234	164	65	197	447
170.68	0	1014	188	331	244	290	283	345	206	204	728	236	173	67	199	418
170.803	0	1016	190	332	247	297	300	345	198	205	724	242	171	62	198	403
170.926	0	1011	188	325	233	286	287	329	202	206	714	248	167	65	194	401
171.049	0	1016	193	326	234	288	293	331	215	203	717	243	168	64	195	402
171.172	0	1009	196	328	234	286	287	332	202	200	723	239	167	65	198	398
171.295	0	1005	196	329	240	284	287	340	188	200	727	236	170	65	200	401
171.418	0	1008	199	332	248	289	290	346	194	200	731	232	173	65	202	409
171.54	0	1008	198	329	240	287	285	342	194	195	731	233	167	63	201	418
171.663	0	1010	197	326	232	280	279	336	179	196	732	229	166	64	200	421
171.786	0	1026	197	328	238	282	274	342	171	195	735	227	168	64	202	425
171.909	0	1032	198	330	246	282	281	346	180	192	740	223	169	66	201	426
172.032	0	1035	199	331	252	286	278	354	180	196	746	218	173	66	203	430
172.155	0	1028	200	333	255	294	282	353	179	195	744	222	172	63	202	428
172.278	0	1020	196	328	244	284	283	339	178	201	732	230	169	65	202	422
172.401	0	1024	199	329	252	286	289	347	188	207	732	232	172	65	204	419
172.524	0	1022	200	329	255	289	291	348	196	213	729	234	174	66	205	420
172.646	0	1025	199	332	262	294	297	353	186	218	729	236	177	68	206	414
172.769	0	1035	203	333	270	305	307	357	176	220	727	240	181	66	207	411
172.892	0	1033	198	325	260	302	316	342	206	229	711	253	178	66	201	409
173.015	0	1031	198	326	261	300	303	343	202	232	712	249	177	68	200	409
173.138	0	1035	198	326	263	302	302	344	190	233	713	248	178	68	200	409
173.261	0	1037	200	329	269	301	303	348	193	230	718	243	178	69	200	412
173.384	0	1030	202	331	277	302	304	355	202	230	725	239	181	69	202	412
173.507	0	1025	202	327	268	305	297	346	196	232	720	244	177	65	200	411
173.629	0	1017	201	325	262	293	295	341	184	226	719	242	174	67	197	408
173.752	0	1032	202	325	261	294	289	344	182	216	730	231	173	67	200	415
173.875	0	1032	199	325	259	291	286	345	190	213	735	228	173	69	200	415
173.998	0	1032	199	326	269	291	283	355	190	217	738	225	176	70	201	427
174.121	0	1041	200	327	277	302	291	358	190	223	735	229	179	68	202	433
174.244	0	1038	196	321	264	295	293	342	197	222	723	240	174	67	197	432
174.367	0	1037	194	320	259	290	290	341	203	219	724	236	173	68	196	432
174.49	0	1035	193	321	261	294	290	341	197	221	725	234	175	68	197	424
174.612	0	1042	192	320	265	294	290	346	188	223	729	232	177	70	198	413
174.735	0	1041	192	323	272	297	292	354	200	223	734	228	181	72	199	404
174.858	0	1038	194	324	277	305	296	356	213	226	736	230	182	69	200	399
174.981	0	1037	190	318	264	297	295	340	197	225	724	237	176	70	195	392
175.104	0	1040	189	318	263	296	290	341	188	227	722	235	178	69	195	393
175.227	0	1034	190	320	264	297	295	342	206	223	724	236	179	71	196	395
175.35	0	1031	190	321	268	298	292	347	213	233	726	234	182	72	196	393
175.473	0	1029	192	324	285	308	300	349	197	237	728	234	186	73	197	392
175.596	0	1027	195	327	292	314	298	351	197	236	728	235	187	70	198	392
175.718	0	1020	193	321	276	306	302	346	217	235	716	245	182	71	194	387
175.841	0	1017	190	320	274	303	302	345	214	239	717	242	182	72	196	387
175.964	0	1015	192	321	276	302	298	347	196	235	719	240	183	71	198	388
176.087	0	1018	192	323	276	302	295	348	196	233	722	238	185	73	201	389
176.21	0	1013	193	325	292	307	295	350	210	233	726	235	187	74	204	390
176.333	0	1016	195	328	293	309	298	360	207	234	731	232	189	73	207	390
176.456	0	1011	196	323	276	301	294	350	189	223	726	238	180	69	205	391
176.579	0	1009	198	322	269	293	292	349	195	216	730	233	178	72	209	395
176.701	0	1011	205	326	265	293	279	352	192	206	741	226	176	69	214	403
176.824	0	1011	205	328	263	289	275	356	186	205	743	223	176	70	217	402
176.947	0	1011	204	331	272	290	282	365	184	205	746	220	180	71	220	400
177.07	0	1010	205	334	276	298	286	370	194	203	749	219	183	69	220	402
177.193	0	1001	202	327	263	291	280	352	194	205	742	226	176	68	213	403
177.316	0	1000	201	328	261	287	282	353	190	203	743	223	176	68	215	399
177.439	0	1004	202	329	261	289	282	355	186	202	745	223	176	69	216	397
177.562	0	997	202	332	264	290	283	358	190	202	748	220	178	70	218	400
177.684	0	998	205	334	273	292	285	367	196	204	752	217	183	70	220	403
177.807	0	1002	206	337	278	298	288	371	191	205	752	217	185	70	223	400
177.93	0	1004	203	331	266	295	284	355	187	205	745	224	177	67	214	396
178.053	0	998	201	329	260	283	282	351	193	204	744	223	176	68	214	397
178.176	0	991	203	330	262	289	283	354	196	206	746	222	177	68	215	395
178.299	0	992	202	333	264	289	285	355	187	207	748	221	178	70	216	396
178.422	0	999	206	336	273	290	287	365	188	209	750	219	183	70	218	397
178.545	0	999	206	338	279	296	289	370	198	210	754	217	187	71	221	398
178.668	0	994	206	334	274	300	285	360	195	215	747	223	181	67	216	396
178.79	0	994	202	330	265	284	288	350	187	210	742	225	177	69	212	395
178.913	0	994	203	332	266	288	287	353	190	211	744	224	180	69	214	395
179.036	0	993	204	333	268	289	287	354	198	212	745	223	180	70	214	395
179.159	0	998	205	334	277	288	289	363	196	216	747	221	184	72	216	396
179.282	0	1001	206	338	282	295	288	369	187	221	750	219	187	72	219	398
179.405	0	998	207	336	283	302	291	367	192	215	748	222	185	69	217	398
179.528	0	995	204	329	269	288	286	352	200	215	742	227	179	70	212	399
179.651	0	999	204	332	271	288	286	354	193	220	742	225	180	70	213	396
179.773	0	999	205	332	271	289	285	354	184	220	743	225	181	70	213	394
179.896	0	999	205	333	274	291	289	358	192	215	745	223	182	71	216	400
180.019	0	998	207	337	283	292	287	367	199	221	749	221	187	72	218	404
180.142	0	1007	209	339	289	297	291	371	195	221	749	220	188	69	219	401
180.265	0	1008	206	331	275	291	285	353	184	220	740	228	180	69	211	398
180.388	0	1002	205	331	272	287	289	353	194	217	741	225	181	71	213	402
180.511	0	999	205	331	273	290	287	355	198	222	742	226	182	71	214	405
180.634	0	1006	207	333	276	290	291	357	192	222	743	224	184	72	214	402
180.756	0	1012	208	336	286	293	287	366	187	227	744	223	189	73	217	401
180.879	0	1014	210	338	296	302	293	367	201	226	746	223	190	71	218	403
181.002	0	1006	207	332	283	295	290	357	201	228	739	230	183	70	211	404
181.125	0	1010	207	332	279	291	291	356	189	227	739	227	182	72	212	403
181.248	0	1018	208	333	281	294	288	358	187	226	740	226	184	71	213	405
181.371	0	1017	209	334	282	294	289	360	196	225	742	224	184	73	214	405
181.494	0	1015	210	336	287	296	288	367	199	229	745	223	188	73	215	406
181.617	0	1019	212	337	293	301	291	369	190	229	745	224	189	71	216	407
181.74	0	1022	208	332	281	290	288	356	190	225	736	229	182	70	209	406
181.862	0	1025	209	332	283	293	291	359	203	227	740	228	184	72	211	406
181.985	0	1027	210	333	283	297	286	358	201	234	739	228	185	72	211	402
182.108	0	1026	210	334	292	300	294	359	192	238	738	229	189	74	212	408
182.231	0	1025	212	336	306	312	296	361	198	240	739	228	194	76	211	417
182.354	0	1028	211	336	306	315	294	363	217	246	730	238	192	72	206	421
182.477	0	1023	206	328	294	305	305	355	219	257	709	244	190	74	201	436
182.6	0	1039	206	329	304	315	307	351	201	257	713	247	191	74	201	431
182.723	0	1044	205	329	300	313	306	354	210	250	712	246	190	74	199	414
182.845	0	1047	206	328	305	318	303	355	226	257	712	246	191	76	200	406
182.968	0	1053	208	330	314	325	313	362	221	260	714	247	193	75	202	405
183.091	0	1055	204	323	296	318	314	357	195	248	713	245	183	72	198	416
183.214	0	1048	199	320	286	305	293	353	198	237	717	239	177	74	198	438
183.337	0	1055	198	323	285	307	292	357	211	237	723	236	179	72	202	430
183.46	0	1043	198	326	285	309	299	359	199	243	724	236	182	74	203	404
183.583	0	1034	199	328	292	314	301	358	187	235	729	228	185	74	207	397
183.706	0	1021	201	330	290	317	301	362	206	226	732	230	184	71	207	405
183.828	0	1024	197	325	280	304	293	351	215	232	722	239	178	71	202	409
183.951	0	1007	199	326	279	307	303	353	200	234	722	236	180	72	202	416
184.074	0	995	200	328	276	303	297	354	190	226	727	233	179	71	204	421
184.197	0	1017	200	328	279	303	298	358	209	224	731	230	182	73	207	422
184.32	0	1023	202	331	286	306	297	364	215	228	733	228	186	72	211	425
184.443	0	1026	200	325	276	305	310	354	200	218	728	234	176	68	209	427
184.566	0	1034	203	326	255	282	278	357	183	184	740	219	167	65	219	448
184.689	0	1021	204	328	249	278	263	356	179	179	737	220	166	63	222	450
184.812	0	1013	203	332	243	276	262	353	177	181	737	218	167	64	224	444
184.934	0	1018	203	334	247	280	262	355	170	183	739	216	171	63	224	441
185.057	0	1015	205	334	246	284	264	352	172	176	737	219	167	61	221	437
185.18	0	1005	202	332	240	274	263	345	180	177	738	216	166	63	216	433
185.303	0	1001	204	333	242	279	264	349	179	179	741	214	168	63	218	433
185.426	0	1005	207	335	244	280	263	350	171	178	743	213	167	64	217	433
185.549	0	1006	207	337	251	280	264	358	173	177	747	209	170	64	220	435
185.672	0	1006	207	338	254	287	264	359	179	178	746	211	171	61	218	431
185.795	0	1005	204	332	242	276	261	344	176	177	740	215	164	62	212	428
185.917	0	1008	203	333	241	275	263	345	171	177	741	214	165	63	212	426
186.04	0	1006	204	334	243	278	263	345	174	176	743	213	166	63	210	427
186.163	0	1005	204	335	249	275	263	354	180	178	746	210	168	65	212	424
186.286	0	1007	205	337	254	280	267	358	179	181	748	209	171	64	213	425
186.409	0	1011	205	333	250	282	265	347	176	180	742	214	166	62	208	420
186.532	0	1006	202	330	241	273	264	340	179	181	742	214	163	64	206	423
186.655	0	1009	202	331	245	276	267	342	186	182	743	213	166	64	206	422
186.778	0	1005	202	331	247	277	269	344	181	184	745	211	166	65	206	417
186.9	0	1012	204	335	256	278	268	355	178	185	747	210	169	65	208	415
187.023	0	1011	205	337	262	283	271	360	185	187	750	208	172	66	210	419
187.146	0	1008	205	333	258	286	271	352	189	188	746	214	169	64	207	418
187.269	0	1011	201	327	247	273	271	339	183	187	742	216	165	64	204	418
187.392	0	1019	202	329	248	275	270	342	180	186	743	214	165	64	204	416
187.515	0	1009	202	329	248	276	269	343	185	187	743	214	166	65	204	418
187.638	0	1008	203	331	257	275	272	352	191	189	745	213	168	67	207	416
187.761	0	1017	204	332	263	281	276	355	188	192	747	212	171	67	210	416
187.884	0	1021	206	334	270	287	276	360	185	192	747	212	172	65	210	416
188.006	0	1017	201	326	256	275	273	342	192	193	739	220	165	66	204	413
188.129	0	1016	201	326	256	275	277	343	195	197	739	219	166	65	204	414
188.252	0	1022	202	326	257	276	276	344	185	196	740	218	166	66	205	414
188.375	0	1024	202	327	261	274	275	349	186	197	742	216	169	67	206	418
188.498	0	1023	203	331	270	279	277	356	194	197	746	212	171	69	210	418
188.621	0	1025	204	332	275	281	277	361	194	200	748	210	175	69	214	416
188.744	0	1029	204	330	274	290	278	360	186	201	746	214	174	66	212	412
188.867	0	1029	201	323	262	274	275	345	187	200	740	219	168	66	207	412
188.989	0	1025	202	325	267	276	277	350	198	202	742	217	170	67	209	414
189.112	0	1023	203	326	265	278	279	348	196	206	741	219	171	68	208	413
189.235	0	1027	204	327	272	281	281	354	188	209	743	217	174	69	210	415
189.358	0	1029	204	330	285	288	283	358	192	209	745	216	178	71	212	418
189.481	0	1031	205	332	294	298	285	361	207	212	746	214	182	70	214	417
189.604	0	1032	205	328	282	292	286	357	201	215	741	223	176	68	209	416
189.727	0	1030	203	326	275	284	284	351	187	219	738	222	175	69	206	413
189.85	0	1032	205	327	279	287	286	354	197	216	739	222	176	69	207	419
189.972	0	1033	204	327	279	288	287	355	211	218	739	223	178	72	208	421
190.095	0	1035	204	328	291	291	292	360	202	222	742	221	181	72	210	418
190.218	0	1045	206	331	301	299	290	362	190	224	744	218	184	73	212	417
190.341	0	1044	206	327	285	292	289	357	200	218	740	224	178	69	206	421
190.464	0	1041	204	324	278	284	285	353	209	222	737	224	176	72	206	423
190.587	0	1041	205	326	281	288	290	355	201	222	738	224	177	70	207	419
190.71	0	1049	205	326	281	287	288	355	189	225	738	222	179	72	207	418
190.833	0	1047	207	328	293	291	291	359	206	220	744	218	182	72	209	423
190.956	0	1046	209	331	303	300	290	362	213	226	747	215	185	73	212	426
191.078	0	1049	208	328	291	296	290	360	198	227	740	224	180	68	206	422
191.201	0	1052	204	320	278	280	287	348	190	224	733	228	175	70	201	420
191.324	0	1046	204	323	278	284	288	351	203	216	736	224	175	70	201	423
191.447	0	1045	205	322	277	282	283	349	207	221	735	225	175	71	202	422
191.57	0	1047	204	326	280	283	287	353	193	223	738	221	176	72	203	423
191.693	0	1052	205	327	284	285	286	361	188	220	741	218	179	74	206	424
191.816	0	1052	208	329	288	291	288	363	206	216	744	219	179	70	205	426
191.939	0	1045	204	321	276	280	282	346	205	220	733	228	172	69	199	422
192.061	0	1047	203	321	272	277	283	346	191	221	732	227	173	69	199	423
192.184	0	1048	205	321	273	278	282	345	188	219	731	226	172	70	199	423
192.307	0	1049	204	322	275	278	284	350	206	217	734	224	174	72	199	423
192.43	0	1044	205	325	280	280	283	354	204	224	737	221	176	71	200	422
192.553	0	1050	206	326	286	282	286	361	190	222	739	220	178	73	203	424
192.676	0	1053	207	324	281	287	282	352	191	219	734	226	175	68	199	422
192.799	0	1046	202	319	271	272	284	342	207	216	728	228	171	70	196	419
192.922	0	1044	204	320	271	277	282	344	202	221	729	227	172	69	196	418
193.044	0	1049	203	320	271	275	281	344	187	220	730	226	172	70	195	419
193.167	0	1048	204	323	277	276	284	351	194	216	733	224	175	72	198	420
193.29	0	1049	206	325	284	278	285	356	210	219	736	222	177	72	199	420
193.413	0	1052	206	326	291	287	285	356	203	224	738	220	179	72	201	419
193.536	0	1052	204	321	279	282	284	346	188	222	729	230	173	69	195	418
193.659	0	1049	203	320	272	274	283	342	196	216	725	229	172	70	194	419
193.782	0	1049	203	320	275	277	281	344	207	221	726	227	172	71	194	416
193.905	0	1051	203	320	274	278	283	343	201	225	728	226	173	73	194	414
194.028	0	1053	203	323	290	283	285	347	189	225	732	224	176	73	196	414
194.15	0	1051	205	325	296	288	287	351	202	222	733	221	178	75	197	418
194.273	0	1052	206	326	298	290	287	357	215	227	736	220	180	72	199	420
194.396	0	1050	204	319	282	283	285	346	203	229	726	229	174	71	192	412
194.519	0	1053	202	319	281	279	286	345	190	230	723	229	174	71	192	411
194.642	0	1051	203	320	281	284	288	346	204	224	722	229	174	72	192	414
194.765	0	1051	204	320	286	286	286	344	216	230	724	228	176	73	193	415
194.888	0	1048	205	322	297	292	292	346	207	231	727	227	178	73	195	411
195.011	0	1057	205	324	303	293	291	350	195	234	727	225	180	74	196	410
195.133	0	1055	206	324	298	297	293	353	210	229	729	227	178	71	195	414
195.256	0	1052	202	319	284	282	289	346	218	233	721	232	174	73	191	414
195.379	0	1055	204	321	287	288	289	348	200	238	722	230	177	72	192	411
195.502	0	1060	204	319	290	290	290	346	192	233	722	229	176	74	193	410
195.625	0	1057	203	322	296	294	296	347	211	225	726	226	178	75	195	415
195.748	0	1057	207	327	298	290	288	357	213	228	733	220	180	72	199	420
195.871	0	1059	208	327	300	296	287	355	196	231	736	220	181	71	200	417
195.994	0	1059	205	320	285	283	286	347	190	227	725	230	174	71	193	411
196.116	0	1056	204	319	282	280	288	347	207	221	724	229	174	72	194	414
196.239	0	1055	203	320	284	283	285	347	211	228	725	228	174	72	193	413
196.362	0	1057	204	320	287	286	287	345	195	230	727	226	176	74	193	413
196.485	0	1058	204	323	298	291	288	348	193	229	731	223	178	74	196	416
196.608	0	1062	206	324	306	292	292	356	212	225	734	220	182	75	198	416
196.731	0	1057	206	323	297	298	288	352	213	232	732	225	178	70	195	412
196.854	0	1057	203	315	283	279	288	344	194	230	720	232	173	72	191	411
196.977	0	1057	201	317	284	283	285	346	194	227	721	230	173	72	191	413
197.1	0	1057	200	318	282	282	288	345	212	224	722	229	174	73	191	411
197.222	0	1054	202	319	292	290	288	344	212	232	725	227	177	75	193	411
197.345	0	1058	202	321	300	293	289	348	195	232	728	224	179	75	195	413
197.468	0	1060	204	323	304	295	290	355	199	230	731	220	182	76	195	415
197.591	0	1058	204	322	292	294	290	354	215	227	728	226	178	71	193	413
197.714	0	1053	199	315	282	278	287	345	211	232	718	232	174	73	189	410
197.837	0	1057	199	316	283	283	287	347	193	232	720	230	174	72	191	412
197.96	0	1057	200	316	283	283	287	345	199	226	720	230	175	74	191	412
198.083	0	1055	201	319	293	291	287	342	214	230	723	228	177	75	193	412
198.205	0	1057	202	321	300	293	288	350	211	234	727	225	180	75	194	412
198.328	0	1058	203	324	307	297	292	355	196	237	728	223	183	77	195	413
198.451	0	1057	203	323	302	299	292	353	203	231	725	229	179	72	192	414
198.574	0	1052	199	317	285	283	290	346	222	234	715	236	175	73	189	411
198.697	0	1052	200	318	287	289	292	348	214	241	714	235	177	73	190	410
198.82	0	1051	200	318	290	293	292	343	194	242	712	236	178	74	190	411
198.943	0	1053	201	320	300	301	296	344	208	239	715	235	181	75	191	412
199.066	0	1050	201	322	305	302	301	351	227	244	717	235	185	76	194	411
199.188	0	1056	203	324	307	307	300	353	212	245	722	229	185	73	199	412
199.311	0	1058	204	321	289	287	288	349	189	232	727	227	175	71	195	416
199.434	0	1059	203	321	288	282	286	350	196	228	727	226	177	73	196	419
199.557	0	1060	204	322	288	287	284	352	210	228	730	225	178	72	197	419
199.68	0	1061	204	324	297	294	286	347	204	234	730	225	181	74	197	416
199.803	0	1062	206	326	309	296	291	355	194	237	730	223	184	75	199	414
199.926	0	1065	207	328	311	305	297	358	208	232	733	222	186	74	200	421
200.049	0	1064	205	323	294	291	288	354	218	234	728	228	179	72	195	422
200.172	0	1061	205	323	295	293	292	351	208	239	726	229	180	73	196	419
200.294	0	1066	207	324	300	300	292	349	192	241	725	229	180	73	197	417
200.417	0	1063	205	324	303	301	296	350	209	236	726	228	184	74	199	422
200.54	0	1066	207	327	314	303	302	360	226	242	731	225	187	75	200	425
200.663	0	1062	209	328	311	305	297	365	205	243	732	224	185	73	201	424
200.786	0	1061	205	321	296	292	294	354	192	236	724	230	179	74	197	418
200.909	0	1060	206	323	296	294	301	356	212	232	725	230	181	73	197	421
201.032	0	1063	206	323	297	293	299	359	218	237	725	229	181	74	197	425
201.155	0	1060	207	326	306	301	293	354	203	241	729	225	182	74	198	424
201.277	0	1069	207	326	310	306	287	355	194	238	730	225	185	74	199	420
201.4	0	1069	207	323	299	298	303	359	215	234	724	230	180	72	196	424
201.523	0	1062	208	320	288	289	300	356	212	225	728	225	175	73	201	428
201.646	0	1066	217	327	281	288	282	363	191	206	738	217	170	70	212	436
201.769	0	1071	215	326	282	286	285	363	188	205	736	217	172	71	215	433
201.892	0	1070	214	329	283	288	286	367	200	202	740	214	176	70	217	434
202.015	0	1069	215	327	286	293	286	365	203	209	739	217	175	69	215	435
202.138	0	1071	212	319	273	279	284	351	195	204	732	222	169	67	206	431
202.26	0	1069	210	321	272	278	284	352	190	205	732	221	169	67	208	427
202.383	0	1068	209	323	271	279	287	351	201	204	732	221	170	69	206	430
202.506	0	1065	210	325	272	281	284	355	202	207	735	219	172	70	208	425
202.629	0	1072	211	327	275	283	284	357	190	209	737	216	174	70	210	425
202.752	0	1082	209	323	272	284	278	350	185	207	730	223	171	66	204	416
202.875	0	1065	206	318	263	272	283	342	196	203	724	228	167	67	199	411
202.998	0	1071	206	319	264	273	280	342	195	208	724	227	167	67	200	409
203.121	0	1077	204	320	262	273	277	342	184	208	724	225	168	68	199	406
203.244	0	1071	204	320	267	275	279	345	184	208	727	224	171	69	201	403
203.366	0	1066	205	322	272	278	284	353	196	206	729	222	172	68	204	403
203.489	0	1058	207	321	267	282	272	345	195	209	724	229	168	65	198	404
203.612	0	1055	201	314	258	270	277	335	181	212	713	235	167	66	195	401
203.735	0	1058	202	316	258	272	276	336	180	210	715	232	166	66	196	402
203.858	0	1053	201	318	257	269	279	337	193	205	717	231	166	67	198	400
203.981	0	1048	201	319	263	270	275	345	190	210	722	227	169	68	201	402
204.104	0	1048	200	319	269	273	274	351	179	211	724	225	173	70	202	403
204.227	0	1053	201	321	272	280	276	350	181	210	724	227	172	66	201	401
204.349	0	1056	197	314	259	268	277	335	192	206	714	235	168	66	196	398
204.472	1	1046	197	314	257	267	274	337	189	210	715	232	168	67	196	396
204.595	0	1047	197	315	257	268	272	337	180	209	717	230	168	67	196	397
204.718	0	1040	198	317	260	270	275	341	182	209	720	228	170	68	198	398
204.841	0	1044	198	319	267	269	274	349	188	209	724	225	173	70	200	406
204.964	0	1044	199	321	272	274	274	353	191	212	728	222	176	70	201	410
205.087	0	1048	199	319	265	275	274	343	182	210	722	229	171	65	196	405
205.21	0	1047	194	313	256	264	275	335	185	207	715	232	168	66	194	404
205.332	0	1046	197	315	257	268	274	337	192	208	718	230	168	67	194	405
205.455	0	1043	196	316	258	268	273	338	192	213	720	229	169	68	194	405
205.578	0	1053	197	317	263	269	275	343	182	211	723	226	171	68	197	407
205.701	0	1051	197	319	269	272	276	350	187	210	726	223	175	69	197	407
205.824	0	1051	199	321	273	276	277	352	197	211	727	223	176	66	197	407
205.947	0	1040	196	314	259	269	273	339	192	214	718	232	169	66	192	403
206.07	0	1047	195	314	256	267	276	337	181	213	718	229	169	67	193	400
206.193	0	1044	195	315	258	268	276	338	187	208	719	229	170	68	193	403
206.316	0	1040	194	315	259	270	276	341	198	210	723	226	171	68	194	402
206.438	0	1038	196	319	269	270	276	349	192	215	726	224	174	69	196	401
206.561	0	1040	196	319	272	274	277	354	184	216	728	221	176	69	198	399
206.684	0	1041	196	319	272	279	278	348	188	212	725	227	174	66	194	401
206.807	0	1036	192	313	259	266	275	337	200	212	717	232	170	67	190	397
206.93	0	1033	192	313	259	270	275	337	194	217	718	229	171	68	191	396
207.053	0	1035	194	314	261	271	275	338	184	218	718	228	172	69	191	392
207.176	0	1034	194	317	267	270	278	345	192	215	722	225	173	70	191	396
207.299	0	1035	196	319	274	275	279	351	204	217	725	223	176	71	193	395
207.421	0	1035	196	320	287	285	281	348	200	222	728	219	179	73	193	395
207.544	0	1038	197	322	293	293	282	353	188	227	731	219	182	71	195	392
207.667	0	1036	195	317	275	283	281	345	196	221	717	226	174	65	189	393
207.79	0	1036	192	315	270	275	280	342	206	226	714	231	174	71	188	390
207.913	0	1035	193	316	272	278	282	342	198	228	713	229	174	71	187	387
208.036	0	1038	194	316	272	279	281	343	187	230	715	228	175	72	188	384
208.159	0	1037	194	319	283	284	284	348	199	224	720	224	178	74	189	389
208.282	0	1038	196	322	294	289	282	351	209	228	723	220	180	73	191	391
208.404	0	1038	198	322	299	291	285	356	199	231	728	217	182	74	194	389
208.527	0	1046	201	325	297	296	285	359	190	228	731	216	184	71	194	391
208.65	0	1039	198	320	280	283	283	349	199	221	721	227	176	71	188	393
208.773	0	1038	198	318	275	276	280	347	205	225	719	226	175	71	188	396
208.896	0	1036	199	320	276	280	279	347	193	228	720	225	176	72	188	394
209.019	0	1044	200	322	276	281	282	349	186	223	722	224	177	72	189	391
209.142	0	1042	201	324	285	288	284	350	199	220	726	219	180	72	190	394
209.265	0	1042	203	325	295	292	282	354	207	226	729	216	182	73	192	396
209.388	0	1044	205	328	303	295	287	360	198	228	733	214	184	74	194	395
209.51	0	1049	208	329	300	299	286	362	189	228	731	218	183	70	193	394
209.633	0	1047	204	322	281	283	285	351	201	222	721	227	176	72	189	395
209.756	0	1046	205	323	281	284	283	352	207	229	721	224	178	71	189	397
209.879	0	1045	206	325	281	284	284	352	194	231	721	224	178	72	189	396
210.002	0	1052	207	326	287	289	286	351	191	229	723	223	180	73	192	393
210.125	0	1052	207	327	296	298	289	353	204	225	726	220	183	74	193	396
210.248	0	1051	209	330	306	298	288	360	211	231	729	216	186	75	195	399
210.371	0	1052	211	333	309	301	292	365	198	233	733	213	188	74	197	398
210.493	0	1058	213	330	294	297	288	362	190	229	727	222	182	70	193	396
210.616	0	1055	210	326	285	285	289	353	204	224	720	224	180	72	191	397
210.739	0	1052	211	328	286	287	286	357	207	229	723	224	181	73	192	396
210.862	0	1056	211	327	286	287	287	356	195	231	723	222	181	73	192	396
210.985	0	1057	212	329	294	295	288	358	191	229	725	218	183	74	194	395
211.108	0	1056	213	331	302	303	291	358	206	226	730	216	186	74	196	399
211.231	0	1058	215	333	310	300	289	366	210	232	734	214	189	75	200	399
211.354	0	1062	217	335	305	308	292	366	196	232	733	215	189	71	200	400
211.476	0	1060	215	325	290	292	288	356	191	228	720	221	181	68	194	399
211.599	0	1061	214	329	290	289	291	359	207	225	725	221	181	72	195	400
211.722	0	1059	215	328	292	290	287	359	208	232	725	222	182	73	195	398
211.845	0	1063	212	329	292	293	289	361	192	232	726	221	183	74	196	400
211.968	0	1063	216	332	303	302	289	359	194	230	728	217	186	74	198	401
212.091	0	1063	216	333	307	304	293	362	212	228	732	215	188	75	201	401
212.214	0	1062	217	333	303	305	290	364	208	234	731	218	186	71	199	399
212.337	0	1065	215	326	291	291	289	358	192	232	723	222	180	73	195	400
212.46	0	1065	215	329	294	293	289	361	194	230	725	221	183	73	197	400
212.582	0	1063	215	328	292	293	289	361	209	229	727	220	183	74	197	400
212.705	0	1061	216	330	295	294	289	365	206	233	728	218	185	74	199	400
212.828	0	1067	216	332	306	305	293	361	192	234	729	215	187	75	200	399
212.951	0	1068	218	334	305	308	293	366	198	231	732	216	188	72	201	404
213.074	0	1066	217	326	296	295	289	359	211	232	718	222	181	68	194	402
213.197	0	1063	215	327	293	292	290	359	205	235	719	225	182	72	196	400
213.32	0	1065	214	327	294	294	293	359	192	235	718	225	181	73	196	398
213.443	0	1066	214	327	298	298	293	357	202	229	721	223	183	74	196	401
213.565	0	1066	216	328	304	306	292	357	214	236	724	220	184	75	197	401
213.688	0	1065	216	331	309	309	295	360	207	239	725	219	187	75	199	401
213.811	0	1067	216	329	300	303	293	362	192	238	715	224	183	68	196	397
213.934	0	1064	215	322	293	296	293	356	205	232	708	226	179	71	194	399
214.057	0	1066	213	326	295	296	291	357	217	237	713	229	181	73	194	400
214.18	0	1062	213	326	294	298	294	357	205	240	712	229	180	74	192	395
214.303	0	1067	212	326	303	308	294	353	194	241	715	227	183	75	194	394
214.426	0	1064	213	329	308	310	298	358	211	236	717	225	185	76	195	397
214.548	0	1064	215	330	307	312	295	362	222	242	719	225	184	73	195	397
214.671	0	1062	211	321	296	298	293	355	202	246	707	234	179	73	189	390
214.794	0	1062	211	323	294	298	295	354	196	243	706	233	179	73	189	387
214.917	0	1061	210	325	296	300	298	355	216	238	704	233	180	75	188	388
215.04	0	1058	209	324	303	308	297	351	225	247	706	233	180	77	189	385
215.163	0	1062	210	326	307	312	300	353	206	250	708	231	183	77	191	386
215.286	0	1061	211	327	311	313	301	355	201	248	710	229	184	77	192	383
215.409	0	1060	210	327	306	312	304	358	223	241	708	233	182	73	190	385
215.532	0	1057	209	322	295	301	299	354	225	249	700	237	179	74	186	381
215.654	0	1060	208	323	296	301	302	355	204	250	700	236	180	74	187	380
215.777	0	1057	207	324	298	304	300	351	202	246	698	236	179	76	186	377
215.9	0	1055	207	325	303	310	304	351	225	244	701	235	181	77	188	379
216.023	0	1054	208	326	306	314	302	353	226	252	704	233	183	77	190	378
216.146	0	1059	209	327	311	315	305	356	205	252	705	233	185	77	191	379
216.269	0	1057	209	326	302	310	302	358	205	247	700	236	181	74	187	378
216.392	0	1053	206	322	294	301	302	354	223	246	694	239	180	76	184	376
216.515	0	1050	207	324	294	302	300	356	221	250	695	239	180	75	186	375
216.637	0	1054	207	324	296	305	302	353	201	250	695	238	180	77	186	377
216.76	0	1054	206	326	302	311	302	351	207	246	698	236	181	78	188	376
216.883	0	1052	206	327	306	314	301	355	227	249	702	234	184	78	190	376
217.006	0	1054	209	329	308	317	303	357	220	252	703	232	186	78	192	376
217.129	0	1054	209	328	306	314	304	359	202	251	701	237	185	74	189	377
217.252	0	1051	208	324	295	301	303	355	213	245	692	241	182	75	186	378
217.375	0	1049	206	325	295	303	301	356	229	251	692	239	183	77	187	381
217.498	0	1049	206	325	294	303	304	355	218	254	691	240	183	78	187	381
217.62	0	1050	206	326	304	314	309	352	202	253	693	239	184	79	189	381
217.743	0	1048	207	328	306	314	309	354	218	248	696	237	187	77	191	382
217.866	0	1043	209	330	310	315	307	358	224	247	702	232	189	78	194	386
217.989	0	1040	210	330	308	317	302	363	209	248	709	230	187	74	194	388
218.112	0	1039	209	325	292	298	298	357	197	240	706	232	183	74	191	387
218.235	0	1043	209	327	290	293	289	359	199	231	715	226	181	73	194	399
218.358	0	1045	210	328	285	290	286	360	200	227	721	222	180	73	195	406
218.481	0	1046	211	330	285	292	284	361	193	228	725	217	182	73	196	407
218.604	0	1047	212	332	288	292	288	364	190	222	730	214	184	73	200	405
218.726	0	1048	213	334	289	298	287	368	198	224	734	212	187	72	200	409
218.849	0	1047	213	331	287	294	284	362	201	224	727	221	181	70	196	411
218.972	0	1049	212	329	280	285	283	354	189	226	722	222	179	70	196	408
219.095	0	1045	215	327	275	287	287	357	187	212	727	219	177	70	201	412
219.218	0	1043	223	331	264	285	273	361	183	190	739	207	170	66	214	437
219.341	0	1037	231	336	252	287	255	365	169	184	751	199	167	63	224	446
219.464	0	1041	233	340	240	287	259	364	184	181	751	201	167	62	227	440
219.587	0	1037	230	341	237	289	260	363	177	182	743	208	167	60	227	441
219.709	0	1025	226	334	232	283	260	352	173	180	731	214	163	56	218	437
219.832	0	1023	223	333	228	277	259	345	165	181	727	220	162	60	216	435
219.955	0	1028	220	335	228	280	259	343	157	182	721	223	162	61	216	434
220.078	0	1026	218	337	230	277	263	342	158	180	718	223	164	62	216	436
220.201	0	1022	217	338	233	282	264	345	162	182	720	223	167	61	217	434
220.324	0	1017	216	340	240	283	268	350	164	183	721	221	169	64	219	435
220.447	0	1028	217	343	244	291	271	353	164	184	721	222	171	61	218	435
220.57	0	1026	212	336	236	281	269	340	165	182	714	227	164	62	212	433
220.692	0	1024	211	335	232	275	271	337	169	182	715	227	164	62	211	430
220.815	0	1026	213	336	233	278	271	339	168	184	715	226	164	61	211	430
220.938	0	1028	212	337	235	280	274	340	166	184	719	223	167	63	211	425
221.061	0	1028	212	339	244	280	275	350	171	184	722	221	169	63	213	431
221.184	0	1030	215	340	250	284	277	355	176	187	724	218	173	64	215	432
221.307	0	1030	216	341	256	290	280	360	177	189	727	219	175	62	215	430
221.43	0	1035	214	336	246	284	279	346	176	189	721	224	168	61	208	424
221.553	0	1035	213	335	243	277	278	344	180	189	724	223	167	62	207	426
221.676	0	1031	213	334	245	281	281	344	184	192	726	221	169	63	205	428
221.798	0	1034	213	336	249	280	282	346	181	196	729	218	170	65	205	422
221.921	0	1037	211	336	259	281	283	354	182	198	731	215	173	65	206	418
222.044	0	1036	213	337	264	285	285	359	188	200	735	213	176	65	205	420
222.167	0	1036	214	338	266	291	285	360	191	202	737	215	176	63	205	420
222.29	0	1039	211	331	255	281	285	348	185	202	731	219	171	64	199	418
222.413	0	1039	210	332	255	281	281	348	183	201	733	218	171	65	201	415
222.536	0	1033	210	332	256	282	281	349	190	202	733	218	171	66	200	416
222.659	0	1035	210	332	259	283	284	352	192	204	734	216	173	66	200	415
222.781	0	1041	211	334	268	284	286	361	186	208	736	213	177	67	202	416
222.904	0	1043	210	334	274	287	288	365	188	208	738	212	180	66	204	417
223.027	0	1042	210	332	269	291	284	357	193	207	735	219	175	64	199	412
223.15	0	1038	207	327	260	279	284	349	192	208	731	221	172	65	196	410
223.273	0	1048	207	328	262	282	283	350	184	211	732	221	172	67	196	406
223.396	0	1046	206	326	262	281	282	349	187	208	731	220	173	67	197	403
223.519	0	1039	207	329	268	281	284	357	196	210	733	219	176	68	198	399
223.642	0	1034	207	329	278	285	286	364	194	214	734	216	179	69	200	399
223.764	0	1038	208	331	282	291	285	368	185	219	737	215	182	68	200	396
223.887	0	1032	206	327	274	292	285	357	191	215	732	223	174	65	194	399
224.01	0	1022	203	322	268	281	284	351	200	215	727	225	174	67	192	401
224.133	0	1021	202	323	269	285	286	351	195	218	727	225	174	67	193	397
224.256	0	1027	201	323	270	283	283	353	186	221	727	223	174	69	194	391
224.379	0	1027	202	323	276	289	287	357	197	220	731	220	177	70	195	396
224.502	0	1028	202	325	284	289	288	366	207	222	733	218	180	71	197	397
224.625	0	1030	205	327	290	295	292	368	199	226	735	217	183	69	197	394
224.748	0	1032	201	322	280	292	287	355	189	227	725	227	176	69	191	389
224.87	0	1030	199	318	275	284	287	352	200	222	720	228	174	70	189	391
224.993	0	1028	199	319	276	288	284	352	205	229	721	228	175	70	190	393
225.116	0	1031	199	319	276	287	286	351	193	230	720	227	176	71	189	390
225.239	0	1036	199	320	280	291	285	357	190	230	724	224	179	72	191	388
225.362	0	1035	200	322	289	299	290	357	208	227	726	223	182	74	193	391
225.485	0	1038	203	323	294	301	291	361	209	233	727	223	182	70	193	384
225.608	0	1036	198	316	280	287	287	351	191	232	717	231	175	70	187	381
225.731	0	1040	197	316	277	284	286	350	190	228	715	230	175	70	188	381
225.853	0	1030	197	315	279	287	284	350	204	230	715	230	175	70	189	383
225.976	0	1027	198	316	279	286	286	352	204	233	718	229	176	72	188	382
226.099	0	1028	197	317	287	294	288	354	191	233	720	227	179	73	190	381
226.222	0	1026	200	319	296	301	291	354	196	230	722	224	182	73	192	383
226.345	0	1024	200	319	293	300	287	356	209	232	722	228	180	70	191	382
226.468	0	1021	195	314	281	284	286	349	204	236	710	235	174	71	186	380
226.591	0	1021	196	315	281	286	289	350	189	235	712	232	176	71	187	381
226.714	0	1023	197	314	283	285	289	350	199	230	712	232	176	72	187	382
226.836	0	1023	197	316	283	287	287	352	212	235	715	231	178	72	188	386
226.959	0	1025	197	316	294	297	290	350	202	238	717	229	181	73	190	379
227.082	0	1030	199	318	295	300	290	355	191	238	717	230	181	71	189	380
227.205	0	1022	194	312	283	286	289	349	203	232	710	234	175	71	184	382
227.328	0	1020	194	315	282	286	287	350	211	237	711	232	176	71	185	384
227.451	0	1019	195	314	284	286	287	350	197	241	711	233	178	72	185	378
227.574	0	1027	195	315	289	291	289	351	192	238	713	231	179	73	187	379
227.697	0	1021	194	316	298	297	293	351	207	234	716	229	182	73	188	380
227.82	0	1016	198	318	297	302	291	356	214	242	716	230	182	72	189	384
227.942	0	1013	193	311	284	286	288	346	195	243	706	237	175	71	183	382
228.065	0	1025	192	311	282	281	289	346	191	237	705	236	176	71	184	382
228.188	0	1025	192	311	282	284	291	347	208	233	705	235	175	71	184	381
228.311	0	1023	192	312	282	283	289	347	211	241	708	234	176	72	184	382
228.434	0	1026	192	313	294	292	291	346	195	241	710	233	179	74	187	382
228.557	0	1027	195	315	293	296	290	351	195	238	712	232	179	71	187	383
228.68	0	1024	191	310	282	284	287	345	210	237	703	240	173	71	180	380
228.803	0	1021	189	309	279	278	288	341	207	241	699	239	173	71	181	380
228.925	0	1023	189	309	279	278	288	341	191	241	699	239	173	72	180	378
229.048	0	1023	189	308	282	282	287	338	196	237	698	238	174	73	181	380
229.171	0	1020	190	310	289	290	289	339	214	241	701	238	177	73	184	377
229.294	0	1026	190	311	294	292	292	342	207	244	703	236	179	73	185	379
229.417	0	1026	188	309	284	285	290	342	190	240	698	241	174	70	180	377
229.54	0	1024	185	305	276	274	287	335	198	236	693	242	170	72	178	381
229.663	0	1021	186	307	277	275	285	337	211	238	693	240	171	72	179	381
229.786	0	1021	186	305	276	276	285	337	198	242	692	240	171	74	179	377
229.908	0	1026	186	308	285	284	288	334	188	239	695	238	174	74	181	375
230.031	0	1024	187	309	289	287	290	337	203	234	699	236	176	75	182	381
230.154	0	1023	187	308	285	288	286	338	212	239	697	240	174	70	180	382
230.277	0	1018	183	304	275	270	283	332	195	242	687	243	170	72	176	376
230.4	0	1024	183	306	275	273	286	334	187	237	688	242	170	73	177	374
230.523	11	1020	183	305	274	272	288	332	205	234	687	241	170	75	177	375
230.646	0	1018	184	308	283	281	286	329	210	240	690	240	173	75	179	378
230.769	0	1023	184	309	286	285	288	332	195	242	693	238	175	75	179	375
230.892	0	1025	185	310	286	285	287	337	191	239	692	240	173	72	179	373
231.014	0	1018	182	304	274	271	289	332	208	233	684	244	170	74	174	373
231.137	0	1018	182	306	274	274	285	334	211	240	686	241	171	73	176	374
231.26	0	1019	182	306	275	273	287	333	191	242	684	242	170	75	176	372
231.383	0	1022	184	307	283	282	287	329	193	238	688	240	173	76	176	375
231.506	0	1021	184	310	286	283	288	334	211	239	693	238	174	76	179	373
231.629	0	1018	185	309	284	284	287	336	209	242	691	240	173	72	177	372
231.752	0	1019	182	304	272	270	286	332	190	239	682	243	170	74	174	370
231.875	0	1020	182	306	271	273	284	333	193	236	685	241	169	73	174	371
231.997	0	1016	181	305	270	272	285	332	209	236	687	239	170	75	175	369
232.12	0	1018	181	307	279	278	287	330	204	238	691	238	171	75	176	369
232.243	0	1018	182	309	283	281	287	335	187	236	695	234	173	75	178	367
232.366	0	1020	183	309	282	284	285	338	196	234	697	236	172	72	177	371
232.489	0	1012	177	304	267	266	281	330	207	234	684	241	167	74	171	366
232.612	0	1009	177	303	266	266	279	331	195	238	685	240	167	73	172	364
232.735	0	1007	175	302	265	267	280	329	183	232	685	238	166	74	172	359
232.858	0	1006	176	303	267	267	283	333	197	228	689	237	168	75	173	364
232.98	0	1006	177	306	277	276	279	332	205	232	695	234	170	75	175	365
233.103	0	1005	179	307	280	282	279	334	193	237	697	233	172	73	176	363
233.226	0	1006	174	302	268	268	279	331	183	231	686	240	166	73	170	357
233.349	0	999	172	300	262	262	279	328	197	225	683	238	165	74	169	358
233.472	0	993	172	300	263	265	277	328	204	231	682	239	165	75	170	357
233.595	0	995	171	301	263	265	276	330	188	234	686	237	166	75	171	353
233.718	0	1001	173	304	275	274	277	328	184	231	690	235	168	76	173	353
233.841	0	996	174	305	285	275	282	336	203	229	694	234	170	76	174	355
233.964	0	992	174	306	282	280	281	340	207	234	697	234	170	73	175	354
234.086	0	993	170	299	265	265	278	329	188	233	683	240	167	74	168	351
234.209	0	992	169	300	264	263	277	328	186	232	682	239	166	74	169	351
234.332	0	992	169	300	265	265	281	330	202	226	685	238	166	75	170	352
234.455	0	986	169	301	269	270	278	330	204	234	688	236	167	76	171	350
234.578	0	992	171	303	279	276	281	335	187	234	691	233	170	76	174	352
234.701	0	996	173	305	285	280	282	338	190	232	697	231	173	75	176	353
234.824	0	996	176	308	277	274	280	346	199	224	707	227	169	70	176	354
234.947	0	987	172	301	261	259	272	332	193	221	699	232	165	70	172	353
235.069	0	995	172	303	260	258	278	335	176	214	710	223	164	70	177	359
235.192	0	996	174	307	252	254	261	337	171	197	728	209	161	66	183	369
235.315	0	986	177	313	246	253	255	341	170	184	742	199	162	62	191	372
235.438	0	976	178	318	242	256	248	346	162	180	748	195	164	59	196	376
235.561	0	981	180	323	244	262	250	349	157	180	748	196	166	58	198	375
235.684	0	975	178	318	238	255	251	338	163	175	743	202	159	58	192	376
235.807	0	976	178	319	236	251	252	335	169	177	744	202	160	60	191	378
235.93	0	976	178	319	238	256	253	338	167	178	744	201	161	59	190	373
236.052	0	979	178	321	241	258	254	339	165	179	746	199	163	60	190	372
236.175	0	978	180	323	249	260	255	349	168	179	750	196	166	60	191	376
236.298	0	978	183	326	253	267	256	352	173	180	751	196	167	60	191	377
236.421	0	979	179	320	241	260	256	338	168	180	745	201	162	60	186	372
236.544	0	982	179	320	239	254	255	336	165	180	745	200	162	61	186	370
236.667	0	978	183	322	241	258	256	338	171	180	746	200	163	61	185	372
236.79	0	978	183	323	244	259	257	341	175	182	748	199	163	62	187	373
236.913	0	981	184	324	254	261	260	350	171	183	751	195	167	62	189	371
237.036	0	992	188	327	259	267	259	355	168	183	753	194	170	61	190	371
237.158	0	984	185	322	248	267	258	342	174	182	746	202	163	60	185	371
237.281	0	979	183	320	242	254	258	334	175	182	742	203	160	62	182	372
237.404	0	983	184	321	242	257	258	336	170	182	743	203	162	61	183	368
237.527	0	989	183	320	245	257	260	337	171	185	743	203	163	63	183	370
237.65	0	989	186	323	255	256	261	346	178	186	747	199	165	64	184	369
237.773	0	986	186	324	260	263	262	351	180	189	750	196	168	63	186	369
237.896	0	988	186	322	259	267	262	347	175	189	746	202	164	60	182	368
238.019	0	988	182	318	246	254	259	332	172	187	737	208	160	62	178	367
238.141	0	988	183	318	245	257	260	334	180	187	738	207	162	63	179	366
238.264	0	982	182	318	246	255	261	334	180	190	740	206	162	63	179	365
238.387	0	986	184	320	252	258	262	340	175	190	742	204	164	63	180	366
238.51	0	990	186	322	260	260	263	345	176	191	744	201	167	65	182	367
238.633	0	989	187	324	265	265	264	351	183	190	748	198	169	63	183	365
238.756	0	990	184	318	252	260	261	336	180	190	738	209	161	62	177	365
238.879	0	987	182	316	248	255	261	332	173	189	736	208	161	64	177	365
239.002	0	987	184	318	250	257	262	331	175	189	737	208	162	64	177	364
239.124	0	986	185	318	250	256	262	335	183	191	739	206	163	64	178	366
239.247	0	992	187	320	260	259	264	343	181	194	742	202	166	65	179	362
239.37	0	994	186	321	266	263	265	348	177	195	745	200	169	65	181	363
239.493	0	993	188	322	268	269	267	348	180	194	747	202	169	62	182	367
239.616	0	989	185	317	254	257	263	333	186	194	736	210	162	64	178	366
239.739	0	992	185	316	252	256	266	334	180	195	737	208	163	64	178	363
239.862	0	995	185	317	253	258	265	334	176	195	737	208	164	65	179	361
239.985	0	993	186	319	256	259	265	338	180	193	739	206	166	65	180	364
240.108	0	994	189	321	266	261	265	346	187	195	744	201	169	65	182	361
240.23	0	997	190	323	270	266	269	351	180	197	746	200	170	63	184	363
240.353	0	1003	189	319	261	264	266	339	176	196	737	208	165	62	180	361
240.476	0	994	188	318	258	257	266	337	184	196	737	209	165	65	179	364
240.599	0	990	189	318	260	263	266	339	188	199	737	210	168	64	182	364
240.722	0	998	189	319	262	262	270	340	182	201	736	208	167	65	182	362
240.845	0	1004	192	322	272	264	270	349	179	200	740	203	171	66	184	365
240.968	0	1005	191	323	276	269	271	355	190	199	745	201	173	65	186	366
241.091	0	998	191	319	266	269	268	343	187	202	737	210	167	63	180	368
241.213	0	1000	188	317	259	257	267	336	178	201	733	211	165	65	179	366
241.336	0	1003	190	319	259	263	268	338	180	198	735	210	166	65	180	366
241.459	0	1004	190	319	260	260	268	340	190	200	736	209	168	66	181	365
241.582	0	1001	190	320	264	266	268	344	187	205	740	206	170	65	182	367
241.705	0	1008	192	322	270	266	274	350	181	202	742	203	172	66	184	368
241.828	0	1009	192	319	266	271	271	343	183	200	736	211	168	64	181	368
241.951	0	1003	188	315	258	256	268	333	190	200	727	216	164	65	178	367
242.074	0	1006	188	316	258	260	267	334	186	204	729	214	165	65	179	366
242.196	0	1004	189	315	257	260	268	333	176	204	728	213	166	66	179	364
242.319	0	1005	189	318	260	261	271	337	183	202	732	211	168	66	180	369
242.442	0	1006	191	319	268	260	270	346	192	202	736	207	169	66	181	368
242.565	0	1006	192	320	268	269	272	342	187	204	733	211	169	64	180	366
242.688	0	1007	187	314	256	256	268	327	177	205	721	219	164	65	176	364
242.811	0	1003	188	313	254	257	269	330	185	201	722	217	164	65	177	366
242.934	0	1003	188	314	255	257	265	329	190	206	722	217	164	66	177	366
243.057	0	1002	189	316	257	259	272	331	185	205	725	216	167	66	178	364
243.18	0	1013	191	318	265	259	270	340	177	206	728	212	168	66	179	364
243.302	0	1009	191	319	269	265	272	342	188	204	732	210	171	65	181	366
243.425	0	1005	189	317	263	266	269	333	191	208	723	218	165	64	178	365
243.548	0	1006	187	312	254	256	272	327	183	205	717	220	163	66	176	363
243.671	0	1012	188	314	256	259	268	328	179	204	718	218	165	66	176	362
243.794	0	1006	188	314	257	259	271	327	192	205	719	218	165	67	176	364
243.917	0	1006	188	316	265	260	270	335	195	213	721	218	167	67	178	362
244.04	0	1010	190	319	276	268	276	334	184	212	722	216	170	68	178	363
244.163	0	1015	190	318	275	273	274	336	186	212	722	218	170	66	178	363
244.285	0	1012	187	312	263	261	273	329	198	211	711	226	166	68	174	361
244.408	0	1006	186	313	262	261	273	330	196	217	711	223	166	67	176	360
244.531	0	1010	186	314	261	262	274	329	183	217	711	223	167	68	175	361
244.654	0	1014	187	314	265	263	276	333	187	213	713	221	168	70	176	361
244.777	0	1012	189	317	275	266	276	338	201	211	718	218	170	69	178	361
244.9	0	1016	191	318	277	272	275	339	195	218	721	217	171	67	179	361
245.023	0	1013	187	312	264	262	275	328	182	215	708	227	165	66	174	359
245.146	0	1012	187	311	259	258	272	328	185	211	708	223	165	68	174	361
245.268	0	1011	186	312	260	259	270	328	195	213	710	223	166	68	174	359
245.391	0	1015	186	314	260	259	274	331	191	214	713	220	166	69	175	358
245.514	0	1013	188	315	266	264	273	334	179	212	718	216	168	69	178	356
245.637	0	1014	189	317	270	264	275	340	188	209	720	216	171	68	180	360
[truncated: 683 more rows]

## Sheet: D850
	SNR :	33	31	51	34	43	44	36	34	47	38	42	44	36	40	42
Time	Marker	ch1	ch2	ch3	ch4	ch5	ch6	ch7	ch8	ch9	ch10	ch11	ch12	ch13	ch14	ch15
0.24576	0	736	149	207	247	215	208	327	99	132	720	134	124	77	239	478
0.36864	0	736	149	207	247	215	208	327	99	132	720	134	124	77	239	478
0.49152	0	751	140	196	235	213	201	310	98	128	719	138	123	80	229	472
0.6144	0	751	139	192	228	198	197	309	100	126	722	137	120	81	230	467
0.73728	0	748	142	195	229	203	200	310	99	130	724	137	124	79	234	471
0.86016	0	749	145	194	227	206	201	310	95	133	720	140	125	79	237	473
0.98304	0	748	151	199	226	216	205	308	95	136	709	148	126	80	241	479
1.10592	0	742	147	195	214	219	207	288	97	139	687	169	121	86	240	471
1.2288	0	741	147	192	205	210	210	271	102	145	652	179	117	95	239	469
1.35168	0	741	150	194	201	221	217	266	116	148	625	191	119	100	241	468
1.47456	0	733	156	193	202	229	220	259	128	153	593	200	120	105	245	463
1.59744	0	722	172	194	215	259	237	252	125	165	555	213	123	115	249	459
1.72032	0	727	166	195	223	283	236	237	125	172	520	217	122	118	246	450
1.8432	0	719	162	185	223	253	228	227	127	173	496	214	116	118	244	449
1.96608	0	726	160	188	225	241	226	225	126	172	488	212	118	118	244	459
2.08896	0	736	158	190	225	234	228	222	125	172	487	212	118	117	245	470
2.21184	0	745	156	191	225	234	229	227	122	173	497	214	122	117	247	471
2.33472	0	745	155	198	226	238	232	228	121	172	503	214	123	119	250	472
2.4576	0	742	144	186	218	218	224	224	119	165	505	209	119	118	246	464
2.58048	0	747	143	187	218	219	223	228	119	165	515	208	123	118	249	462
2.70336	0	750	145	188	218	217	224	231	118	166	522	208	127	119	254	450
2.82624	0	752	144	189	222	212	222	240	119	164	544	206	128	118	261	454
2.94912	0	746	151	197	223	219	222	247	123	161	563	205	132	116	270	453
3.072	0	752	145	194	220	216	220	250	123	159	561	204	127	116	263	448
3.19488	0	748	146	192	220	205	217	252	123	158	569	201	125	116	264	451
3.31776	0	744	146	195	220	208	218	265	124	157	596	198	128	112	267	456
3.44064	0	752	148	197	222	210	219	281	124	157	618	193	128	106	268	460
3.56352	0	764	153	204	229	213	220	289	124	158	633	190	132	103	272	474
3.6864	0	763	146	202	226	217	222	290	121	158	630	188	127	102	265	475
3.80928	0	757	144	194	224	203	219	293	119	155	636	185	125	100	262	482
3.93216	0	760	148	203	227	210	221	300	121	157	645	183	127	98	266	486
4.05504	0	760	147	202	227	209	221	307	120	157	654	183	128	98	266	495
4.17792	0	760	151	209	229	214	233	317	108	152	668	177	133	96	270	503
4.3008	0	755	148	211	234	219	232	325	105	153	683	170	132	93	266	505
4.42368	0	753	144	198	237	207	230	328	105	149	694	164	128	89	260	505
4.54656	0	761	152	207	241	217	235	332	100	146	706	158	131	87	265	507
4.66944	0	763	152	204	244	215	237	338	97	147	716	154	133	86	265	505
4.79232	0	767	157	210	248	218	239	345	98	147	729	147	137	87	268	505
4.9152	0	766	154	210	251	226	240	344	100	146	733	146	135	81	264	504
5.03808	0	770	154	199	248	208	238	336	100	145	737	141	133	81	258	511
5.16096	0	773	158	212	246	215	242	333	96	147	727	153	132	85	263	518
5.28384	0	771	154	210	248	208	241	342	94	145	732	151	133	86	260	543
5.40672	0	756	157	209	250	220	239	355	95	144	742	141	133	79	262	589
5.5296	0	761	156	210	247	228	241	344	95	145	737	150	132	81	260	590
5.65248	0	772	157	206	239	217	235	328	95	145	731	162	130	86	262	568
5.77536	0	779	161	214	236	223	241	324	98	148	717	172	136	89	271	552
5.89824	0	784	160	215	239	218	241	334	98	148	720	161	136	89	271	544
6.02112	0	790	161	218	244	221	241	347	97	147	726	154	140	85	274	543
6.144	0	797	158	218	244	228	241	345	98	146	729	151	138	82	266	540
6.26688	0	792	152	209	241	212	237	340	100	144	731	148	134	81	261	540
6.38976	0	798	156	216	248	217	239	352	100	145	741	144	137	81	265	543
6.51264	0	799	158	218	252	219	239	355	100	145	742	144	137	82	265	545
6.63552	0	803	162	221	257	224	241	360	100	147	745	143	141	82	268	543
6.7584	0	794	156	217	253	225	239	348	101	144	742	150	136	83	259	539
6.88128	0	796	156	211	252	209	236	347	103	144	744	147	134	85	257	536
7.00416	0	798	161	218	260	216	238	356	102	145	746	140	136	80	260	537
7.12704	0	793	164	218	262	217	239	359	103	145	749	139	137	81	262	542
7.24992	0	793	167	223	265	225	241	364	105	146	751	139	139	81	263	548
7.3728	0	799	160	215	256	218	236	348	106	147	752	152	132	83	251	558
7.49568	0	797	162	213	256	210	236	350	101	144	750	150	131	86	252	566
7.61856	0	796	163	217	260	216	237	353	102	143	743	143	130	79	254	567
7.74144	0	794	165	219	263	214	237	359	104	144	745	142	131	79	256	571
7.86432	0	801	166	224	267	222	240	362	103	144	748	141	132	79	256	581
7.9872	0	795	160	213	256	211	234	348	101	140	750	149	127	85	246	566
8.11008	0	794	159	214	261	207	233	352	103	140	749	144	128	82	246	563
8.23296	0	794	160	215	264	210	233	357	104	141	749	138	128	76	245	566
8.35584	0	792	162	216	267	211	234	361	103	143	753	136	128	77	246	570
8.47872	0	791	162	221	265	222	236	360	102	141	752	143	129	80	245	566
8.6016	0	785	157	209	256	205	228	344	106	141	753	152	124	82	236	561
8.72448	0	790	157	211	258	204	230	348	103	139	748	143	124	80	237	559
8.84736	0	779	155	212	261	205	230	350	103	138	745	139	124	76	237	562
8.97024	0	776	156	213	263	206	229	358	102	137	748	138	126	76	237	558
9.09312	0	778	158	219	265	219	231	360	104	139	748	138	126	76	237	559
9.216	0	775	152	208	252	207	224	338	106	138	751	154	121	77	230	550
9.33888	0	768	152	208	255	201	226	339	101	136	741	152	121	82	234	550
9.46176	0	764	152	207	256	202	223	342	104	138	739	154	122	84	237	557
9.58464	0	764	152	210	258	202	224	348	104	135	737	145	124	76	238	555
9.70752	0	770	154	213	262	209	226	357	103	136	740	143	127	76	241	555
9.8304	0	763	151	211	257	216	227	345	101	134	739	152	122	75	236	548
9.95328	0	757	147	203	248	195	218	331	104	135	737	153	119	83	231	543
10.0762	0	753	150	205	254	199	222	340	102	133	733	144	121	76	234	543
10.199	0	758	150	205	255	199	221	341	101	133	734	145	121	74	234	546
10.3219	0	758	151	210	257	200	220	350	98	133	737	143	123	76	237	545
10.4448	0	762	154	214	260	209	221	355	101	133	743	141	127	75	240	547
10.5677	0	760	150	211	261	213	218	349	104	135	741	146	124	78	237	543
10.6906	0	759	146	203	251	192	213	333	102	133	741	150	119	82	232	543
10.8134	0	759	148	206	255	196	216	339	96	132	736	142	121	74	234	539
10.9363	0	758	147	206	257	195	213	342	102	133	738	141	121	74	233	539
11.0592	0	761	148	208	260	199	217	352	100	131	744	139	123	74	235	541
11.1821	0	766	151	210	261	206	217	357	99	133	749	137	126	75	238	546
11.305	0	767	152	215	268	214	219	363	97	133	748	138	127	75	240	544
11.4278	0	763	145	204	258	200	211	343	103	133	750	150	121	79	233	540
11.5507	0	767	146	205	260	192	210	341	103	133	745	143	121	79	235	540
11.6736	0	766	146	205	261	197	212	345	100	130	740	140	121	74	237	542
11.7965	0	767	146	206	263	192	208	349	101	132	742	139	122	75	239	540
11.9194	0	769	146	210	266	197	211	357	99	130	745	139	124	76	242	543
12.0422	0	775	149	211	270	202	210	364	102	135	751	137	127	76	245	546
12.1651	0	774	147	211	270	212	214	357	98	131	749	143	125	79	242	542
12.288	0	772	143	203	262	188	205	343	102	130	750	146	121	82	236	540
12.4109	0	772	144	205	266	192	203	349	107	135	746	138	122	75	238	543
12.5338	0	777	143	205	266	192	205	351	103	134	748	136	123	74	238	542
12.6566	0	779	145	207	271	191	209	359	99	130	753	134	124	75	240	543
12.7795	0	775	146	209	275	200	206	364	103	134	757	133	128	76	244	544
12.9024	0	779	151	211	277	203	212	368	103	133	757	135	129	76	246	545
13.0253	0	784	147	208	267	206	209	347	105	134	757	153	124	75	239	545
13.1482	0	791	149	204	258	193	206	337	103	133	749	151	122	81	238	542
13.271	0	785	151	205	258	201	210	340	106	133	746	149	122	83	238	546
13.3939	0	780	151	206	254	199	209	338	108	134	742	153	122	83	239	542
13.5168	0	779	152	208	258	202	216	342	105	134	735	146	126	76	242	538
13.6397	0	778	155	212	260	207	219	349	105	134	735	147	129	77	246	538
13.7626	0	769	154	215	259	216	222	348	107	136	732	148	130	77	246	535
13.8854	0	773	150	206	248	202	215	329	112	136	733	157	124	84	238	527
14.0083	0	782	150	208	250	198	220	331	108	135	731	152	125	80	241	531
14.1312	0	780	151	208	249	206	216	330	108	136	728	154	125	81	241	529
14.2541	0	780	151	207	247	203	216	327	113	138	727	161	125	84	242	528
14.377	0	783	155	210	243	210	219	329	118	143	714	170	127	87	247	528
14.4998	0	781	159	211	238	226	218	322	132	140	696	182	127	84	250	521
14.6227	0	749	180	198	221	225	214	291	155	153	628	201	120	93	247	504
14.7456	0	735	185	207	218	245	234	272	149	155	582	213	119	103	249	489
14.8685	0	740	178	205	211	234	231	268	146	161	572	217	119	106	248	484
14.9914	0	734	175	204	209	234	230	266	140	161	565	221	121	109	250	479
15.1142	0	732	182	206	208	244	228	255	140	163	537	231	124	117	254	471
15.2371	0	731	182	209	208	247	225	245	159	163	525	234	126	118	249	473
15.36	0	733	175	198	201	224	220	234	153	160	515	221	123	119	239	478
15.4829	0	745	158	205	202	203	231	262	147	155	576	202	122	108	239	484
15.6058	0	749	147	204	204	197	224	289	144	148	636	186	121	94	238	484
15.7286	0	759	145	205	218	200	221	313	142	147	672	172	123	88	241	488
15.8515	0	765	146	203	224	206	221	326	142	148	685	171	125	85	240	490
15.9744	0	764	149	206	219	223	220	315	150	152	664	179	123	80	239	483
16.0973	0	748	143	196	200	200	223	284	147	152	637	195	118	90	229	475
16.2202	0	740	140	192	199	194	222	289	144	149	640	185	117	86	228	473
16.343	0	741	138	195	203	195	218	291	135	145	645	182	118	84	227	476
16.4659	0	741	138	194	208	193	217	295	123	145	652	181	119	85	228	474
16.5888	0	747	141	196	211	194	219	302	114	145	660	178	121	83	230	480
16.7117	0	749	143	200	211	205	218	302	108	146	654	179	122	83	232	478
16.8346	0	742	141	206	205	205	240	290	104	149	646	184	124	93	233	487
16.9574	0	738	135	205	208	198	235	307	97	139	693	159	124	85	224	495
17.0803	0	746	128	193	215	184	209	314	110	136	731	131	121	75	203	498
17.2032	0	765	129	196	225	181	213	322	115	132	738	127	121	72	194	494
17.3261	0	771	129	196	230	183	216	325	116	125	741	127	119	69	192	487
17.449	0	772	131	199	238	182	211	331	127	126	747	126	120	71	191	480
17.5718	0	771	134	200	243	187	214	338	135	126	755	123	120	69	193	478
17.6947	0	773	135	203	248	190	214	341	137	125	761	122	121	69	194	476
17.8176	0	775	138	205	252	195	218	347	133	124	765	120	122	68	197	475
17.9405	0	767	132	198	249	192	211	335	141	126	757	133	117	66	194	467
18.0634	0	765	133	193	241	180	205	327	134	125	754	140	115	72	202	467
18.1862	0	771	131	194	239	184	203	326	133	125	745	130	114	66	207	468
18.3091	0	766	131	190	239	181	202	328	127	125	747	128	114	66	207	461
18.432	0	759	133	194	240	185	202	335	128	122	754	125	115	67	209	463
18.5549	0	758	136	198	242	193	201	342	131	124	759	124	118	68	213	465
18.6778	0	765	141	200	247	194	206	350	130	122	765	121	119	69	215	470
18.8006	0	768	141	205	253	201	209	352	127	121	766	120	119	67	213	467
18.9235	0	764	136	194	243	187	201	331	129	122	764	131	115	74	208	464
19.0464	0	766	136	196	245	185	204	337	128	125	759	121	114	66	210	472
19.1693	1	758	135	196	243	185	201	336	129	122	758	123	113	66	209	475
19.2922	0	758	137	196	247	184	201	341	125	118	763	121	114	67	210	472
19.415	0	765	137	200	247	192	203	346	130	120	767	118	116	67	210	473
19.5379	0	768	141	203	254	195	208	351	135	122	772	116	118	68	210	474
19.6608	0	773	141	207	259	197	212	357	130	120	776	115	119	68	210	478
19.7837	0	772	139	203	259	203	210	351	136	123	771	123	118	70	209	472
19.9066	0	776	138	198	257	188	207	345	144	123	767	126	116	72	209	473
20.0294	0	776	141	201	258	194	212	349	136	123	766	119	116	67	211	473
20.1523	0	777	140	201	255	191	206	348	135	124	767	120	117	67	212	474
20.2752	0	777	141	205	259	194	209	355	133	122	772	116	119	68	214	476
20.3981	0	760	144	203	261	199	211	360	138	128	778	115	121	68	217	481
20.521	0	763	146	206	263	201	216	366	131	125	781	114	121	68	220	495
20.6438	0	766	151	208	262	212	212	368	127	128	780	116	122	68	222	525
20.7667	0	768	147	201	248	204	207	347	120	125	778	139	117	68	220	526
20.8896	0	779	147	198	245	191	205	343	123	126	772	141	119	70	223	498
21.0125	0	796	146	200	246	197	209	345	123	123	766	137	120	75	226	490
21.1354	0	794	147	200	247	196	213	348	119	121	761	134	122	72	227	489
21.2582	0	790	151	206	253	198	211	358	124	126	760	129	125	69	231	488
21.3811	0	796	154	209	254	208	217	362	125	123	761	130	128	70	235	488
21.504	0	805	158	213	260	211	219	368	124	126	762	131	130	71	240	490
21.6269	0	807	162	217	266	219	221	373	125	126	761	132	132	71	243	488
21.7498	0	801	155	207	255	210	216	349	127	127	765	149	125	71	233	484
21.8726	0	796	155	203	251	196	216	343	128	128	758	144	124	77	233	485
21.9955	0	802	156	204	252	199	215	346	128	127	758	144	124	77	234	488
22.1184	0	808	157	204	256	196	215	350	130	127	753	135	125	71	236	485
22.2413	0	811	160	209	261	199	217	360	130	129	757	133	128	70	239	489
22.3642	0	811	163	213	264	207	219	366	133	130	762	132	130	72	241	491
22.487	0	816	166	216	267	212	226	372	127	130	766	130	133	73	243	496
22.6099	0	818	168	220	270	222	227	373	129	128	766	130	133	71	244	495
22.7328	0	820	158	207	260	205	217	350	137	133	768	143	127	75	233	492
22.8557	0	821	159	206	261	196	218	348	137	129	763	134	126	75	234	491
22.9786	0	818	159	206	262	200	222	352	135	132	761	130	126	70	234	495
23.1014	0	819	159	206	264	199	220	357	136	131	763	129	128	71	236	492
23.2243	0	823	163	211	268	204	220	365	140	135	769	127	131	72	239	493
23.3472	0	828	165	213	271	209	225	373	138	134	773	126	133	73	242	499
23.4701	0	826	167	218	274	218	232	378	133	132	773	126	134	72	245	499
23.593	0	823	159	209	265	211	221	358	139	134	776	143	128	73	235	493
23.7158	0	820	157	203	263	196	217	351	141	133	773	139	126	77	234	493
23.8387	0	827	157	205	264	200	222	355	138	132	772	137	127	78	234	494
23.9616	0	824	156	205	266	198	217	357	142	133	766	127	127	71	235	493
24.0845	0	823	158	208	272	200	222	367	141	131	770	125	129	72	236	492
24.2074	0	820	160	212	275	204	220	373	145	136	775	124	130	72	239	494
24.3302	0	829	156	209	270	212	224	361	141	133	775	132	127	71	233	493
24.4531	0	823	151	200	263	191	216	350	145	133	774	133	124	79	229	487
24.576	0	819	152	202	268	195	215	355	148	131	769	122	124	71	230	487
24.6989	0	819	150	202	267	192	215	357	150	131	772	123	125	71	230	487
24.8218	0	825	150	204	272	194	216	363	144	134	775	120	126	71	233	492
24.9446	0	824	152	206	278	197	214	371	144	131	780	119	128	71	235	490
25.0675	0	823	151	207	276	210	216	366	147	131	779	125	128	74	236	490
25.1904	0	820	143	197	265	190	211	346	148	128	779	140	123	72	228	485
25.3133	0	814	142	196	263	187	211	347	143	130	773	133	121	79	229	488
25.4362	0	812	141	196	263	188	209	348	143	127	774	132	121	78	227	484
25.559	0	810	141	195	265	187	209	351	141	127	770	121	122	70	229	484
25.6819	0	805	143	199	270	190	209	362	141	129	776	120	124	71	231	484
25.8048	0	799	146	204	269	199	210	364	136	129	776	120	125	70	232	487
25.9277	0	798	138	196	255	194	206	342	135	126	778	140	120	70	225	479
26.0506	0	799	136	190	251	182	202	337	134	124	771	138	119	73	224	478
26.1734	0	795	135	192	250	185	204	339	132	126	766	136	119	76	224	478
26.2963	0	795	134	192	250	184	203	341	131	124	764	131	119	72	226	480
26.4192	0	794	137	196	254	186	203	348	130	124	764	126	121	69	228	482
26.5421	0	799	140	199	259	191	204	357	132	125	766	125	124	69	231	482
26.665	0	806	138	201	256	200	208	351	127	123	768	135	122	69	230	482
26.7878	0	799	132	190	242	183	200	329	128	124	764	147	117	71	225	478
26.9107	0	796	132	190	245	181	199	330	127	122	757	142	117	76	226	478
27.0336	0	789	132	191	244	181	199	334	129	123	757	141	118	76	226	477
27.1565	0	798	132	192	246	182	203	337	125	122	751	134	119	68	227	481
27.2794	0	795	136	197	251	186	204	346	126	121	754	132	122	70	231	477
27.4022	0	793	137	199	251	193	205	349	128	123	757	131	123	71	234	476
27.5251	0	792	133	195	251	196	206	337	129	122	757	141	119	68	227	476
27.648	0	793	130	189	243	177	200	330	130	125	752	138	117	72	225	477
27.7709	0	790	131	191	246	182	199	333	130	122	750	133	118	68	225	473
27.8938	0	789	131	190	246	179	199	335	132	124	752	131	118	69	224	476
28.0166	0	793	132	192	250	182	200	342	135	123	757	129	120	70	225	473
28.1395	0	790	134	195	252	188	206	349	130	122	762	127	121	70	228	477
28.2624	0	792	132	196	251	194	198	341	132	122	761	132	119	71	226	470
28.3853	0	789	128	187	241	176	196	327	137	121	757	140	116	76	220	471
28.5082	0	790	128	189	244	180	202	333	135	119	754	135	116	72	220	469
28.631	0	786	129	189	245	177	201	331	132	119	749	132	116	68	222	468
28.7539	0	781	130	189	246	181	201	334	132	118	748	135	116	68	225	465
28.8768	0	770	129	192	246	182	200	341	139	122	752	133	118	69	227	468
28.9997	0	760	124	193	243	190	205	330	137	120	752	142	117	68	221	463
29.1226	0	747	118	184	232	170	197	314	138	122	751	150	113	70	215	458
29.2454	0	743	116	183	231	175	203	313	138	119	744	143	113	74	214	453
29.3683	0	731	114	178	225	179	205	309	131	120	740	153	110	69	217	454
29.4912	0	715	116	185	207	189	188	286	111	120	685	171	111	74	221	460
29.6141	0	681	120	190	192	186	190	273	113	123	648	187	114	85	227	457
29.737	0	674	118	192	190	199	181	275	117	121	629	192	115	83	227	454
29.8598	0	663	111	181	182	176	185	262	123	123	622	191	109	87	220	449
29.9827	0	662	109	183	182	176	186	269	124	124	632	182	109	87	220	449
30.1056	0	660	109	183	184	179	186	270	123	121	631	180	109	83	220	449
30.2285	0	668	111	187	189	179	187	280	125	123	647	177	111	78	223	447
30.3514	0	679	112	189	195	185	187	293	131	122	660	175	113	77	226	452
30.4742	0	689	114	189	199	199	196	291	125	122	652	177	113	77	228	455
30.5971	0	680	109	184	184	182	186	259	127	123	632	187	108	88	221	448
30.72	0	676	106	181	185	174	187	264	131	120	632	178	107	82	218	447
30.8429	0	676	108	182	184	176	190	269	125	124	630	178	107	83	216	443
30.9658	0	674	108	183	189	177	191	276	125	124	643	175	107	79	214	445
31.0886	0	674	110	187	192	183	192	283	121	118	652	174	110	79	215	447
31.2115	0	679	112	187	194	186	193	290	125	124	660	173	111	76	218	451
31.3344	0	683	112	192	197	196	197	290	123	121	663	172	111	75	216	451
31.4573	0	681	108	183	194	178	191	275	125	123	662	168	107	75	207	446
31.5802	0	683	108	183	200	174	191	285	124	118	675	164	108	74	206	448
31.703	0	690	109	184	201	179	189	289	136	121	690	156	108	72	203	447
31.8259	0	705	112	186	208	177	195	302	139	120	705	150	110	72	202	452
31.9488	0	715	114	192	220	179	204	314	144	119	722	143	113	71	201	452
32.0717	0	725	117	194	231	186	212	325	162	125	734	138	115	72	201	447
32.1946	0	732	118	197	232	197	208	324	168	126	734	138	116	68	202	447
32.3174	0	733	114	188	227	176	197	312	168	124	723	143	111	68	198	448
32.4403	0	739	116	189	231	178	199	319	163	124	728	142	112	68	199	445
32.5632	0	740	119	189	231	179	198	318	165	122	730	141	113	67	201	446
32.6861	0	743	120	191	232	181	196	323	168	122	735	139	115	69	202	448
32.809	0	751	124	195	234	186	199	330	167	125	741	138	117	68	205	452
32.9318	0	754	127	198	238	195	200	333	167	126	743	137	119	69	206	450
33.0547	0	753	122	190	234	182	194	318	174	124	732	146	113	71	202	445
33.1776	0	753	122	189	238	176	200	322	183	128	731	142	114	69	201	444
33.3005	0	759	125	191	243	178	192	329	187	130	735	141	116	69	200	445
33.4234	0	760	126	189	249	183	216	334	198	138	735	141	120	71	198	442
33.5462	0	767	131	193	255	188	214	345	208	143	743	137	122	73	201	442
33.6691	0	770	137	197	262	197	215	349	211	143	747	136	124	72	204	442
33.792	0	770	132	190	255	191	212	336	203	139	739	144	120	71	198	443
33.9149	0	766	131	188	252	178	209	336	197	133	734	139	117	69	198	442
34.0378	0	770	132	192	251	183	207	340	192	131	739	136	117	69	199	445
34.1606	0	773	132	191	249	183	203	341	182	126	747	132	117	68	201	449
34.2835	0	768	135	195	249	190	198	346	165	121	753	131	117	68	205	457
34.4064	0	756	135	199	245	194	184	345	150	118	749	133	119	66	209	462
34.5293	0	745	131	193	235	187	184	328	157	116	749	150	116	71	209	458
34.6522	0	749	132	191	239	183	184	333	161	117	744	142	116	71	210	456
34.775	0	742	134	195	240	188	188	333	158	116	737	142	116	67	213	455
34.8979	0	741	133	193	243	185	186	338	156	116	738	144	119	68	219	456
35.0208	0	741	136	197	243	193	187	343	159	117	740	144	122	69	224	459
35.1437	0	741	137	199	249	206	191	345	156	119	734	149	122	68	231	459
35.2666	0	732	133	189	237	188	185	324	154	118	732	167	115	69	228	455
35.3894	0	729	131	188	234	183	185	322	155	116	725	169	114	74	229	454
35.5123	0	728	132	190	233	184	186	324	157	117	717	163	115	72	230	452
35.6352	0	731	131	188	238	184	187	329	156	118	715	159	117	69	231	455
35.7581	0	737	134	194	238	191	189	336	155	120	719	158	119	69	234	451
35.881	0	739	136	197	243	199	191	340	160	121	721	158	122	70	237	449
36.0038	0	731	130	191	236	193	189	321	162	119	714	164	115	71	228	447
36.1267	0	736	128	188	232	180	188	317	160	118	711	165	114	72	229	447
36.2496	0	734	129	189	235	184	187	319	158	118	707	162	115	68	229	443
36.3725	0	740	129	188	239	182	187	323	161	118	711	160	116	70	230	443
36.4954	0	743	131	192	240	187	189	332	162	119	717	158	120	71	233	444
36.6182	0	743	135	196	244	195	191	338	160	121	723	156	122	70	236	448
36.7411	0	745	136	199	248	206	193	339	160	120	722	156	122	70	234	444
36.864	0	738	130	188	237	184	188	317	163	118	721	164	116	76	226	440
36.9869	0	747	132	188	237	181	187	319	165	119	717	156	116	69	225	439
37.1098	0	740	135	186	244	183	191	325	170	122	728	150	117	69	224	435
37.2326	0	743	139	192	248	185	194	330	170	121	733	147	119	69	226	437
37.3555	0	746	141	194	244	193	192	336	170	120	738	145	121	69	226	440
37.4784	0	757	143	196	250	196	194	344	168	123	744	144	124	71	228	444
37.6013	0	756	144	199	254	205	195	344	166	124	741	144	123	69	228	440
37.7242	0	751	137	190	243	187	190	323	167	121	738	155	118	75	218	437
37.847	0	750	137	190	243	183	191	325	169	120	735	151	117	72	218	437
37.9699	0	751	136	189	245	183	191	325	168	121	733	147	118	69	218	438
38.0928	0	755	136	190	248	183	191	331	167	123	736	145	119	69	219	437
38.2157	0	756	138	193	247	192	192	338	170	121	742	142	121	70	221	436
38.3386	0	760	140	197	254	194	193	345	173	124	748	140	123	70	223	441
38.4614	0	763	143	201	258	203	197	349	171	124	752	139	125	71	225	446
38.5843	0	755	137	193	252	193	194	331	170	122	743	147	119	72	214	439
38.7072	0	758	135	189	248	182	191	329	175	121	744	146	119	73	213	440
38.8301	0	763	136	191	251	185	192	332	175	123	741	141	118	69	213	440
38.953	0	757	135	190	252	183	192	335	175	123	746	138	119	70	213	441
39.0758	0	758	137	194	256	188	193	343	175	124	753	135	121	70	215	440
39.1987	0	760	137	196	259	194	194	348	180	125	760	131	123	72	217	443
39.3216	0	770	142	199	263	198	196	357	181	127	765	129	125	71	219	445
39.4445	0	767	138	198	261	205	198	346	181	127	761	141	122	70	215	441
39.5674	0	760	134	190	255	183	194	336	182	124	758	147	119	75	210	441
39.6902	0	758	135	191	259	187	195	341	185	125	751	135	119	71	210	441
39.8131	0	764	135	190	257	186	194	341	181	126	750	135	119	70	212	444
39.936	0	764	135	191	261	186	193	347	178	125	757	132	121	71	214	441
40.0589	0	765	137	195	264	192	195	354	179	125	762	131	123	71	217	440
40.1818	0	764	139	197	264	199	197	356	183	127	765	130	126	71	219	445
40.3046	0	763	136	196	262	201	196	346	179	125	761	141	121	71	213	445
40.4275	0	764	133	189	254	183	193	338	178	124	758	143	118	78	210	442
40.5504	0	763	134	191	259	186	192	341	180	124	753	134	120	69	212	439
40.6733	0	765	132	191	259	185	192	341	181	125	755	133	120	70	211	442
40.7962	0	762	135	192	262	188	195	348	179	126	759	132	122	71	213	444
40.919	0	762	137	195	264	193	196	355	177	125	765	129	124	71	216	445
41.0419	0	768	140	199	267	199	197	359	180	125	767	129	126	71	218	447
41.1648	0	769	135	193	258	197	193	340	180	125	766	147	120	70	209	444
41.2877	0	764	133	188	255	182	192	333	177	124	761	146	118	75	208	443
41.4106	0	761	133	189	255	185	192	336	176	122	758	142	119	77	209	442
41.5334	0	759	134	189	256	183	192	338	179	123	753	133	118	70	208	444
41.6563	0	770	134	191	259	186	194	347	180	124	759	131	121	70	209	442
41.7792	0	770	136	193	264	191	196	353	179	126	764	128	123	71	211	445
41.9021	0	769	138	197	265	199	196	355	181	127	766	128	123	70	213	447
42.025	0	763	133	191	257	193	194	336	185	125	764	147	118	70	204	443
42.1478	0	768	132	186	254	181	193	331	184	125	756	143	116	78	204	444
42.2707	0	767	132	188	255	185	192	334	183	126	752	139	117	73	202	440
42.3936	0	766	131	189	257	183	193	336	187	126	751	133	117	71	202	437
42.5165	0	763	134	189	262	184	196	344	190	129	756	130	119	71	203	442
42.6394	0	769	135	193	262	192	197	346	189	130	761	128	121	72	204	446
42.7622	0	773	137	194	265	199	200	350	189	130	764	128	123	72	206	443
42.8851	0	770	132	190	259	193	197	337	191	127	756	144	118	66	200	437
43.008	0	771	130	185	254	179	195	330	193	126	753	146	116	74	199	439
43.1309	0	768	131	187	253	183	195	330	188	126	751	143	117	76	199	443
43.2538	0	765	132	187	256	182	194	333	186	125	746	134	116	69	199	440
43.3766	0	770	133	188	259	184	194	340	188	125	753	132	120	70	202	441
43.4995	0	777	135	192	261	189	195	343	188	127	759	129	121	71	204	442
43.6224	0	776	136	193	260	194	198	346	185	128	763	128	123	71	206	444
43.7453	0	772	134	193	260	198	196	336	185	126	758	139	119	69	203	442
43.8682	0	765	131	186	252	178	194	326	187	124	753	147	116	74	201	440
43.991	0	779	140	182	251	186	196	329	181	122	748	141	116	72	203	441
44.1139	0	770	146	187	246	184	189	329	172	121	743	139	116	68	203	441
44.2368	0	767	147	189	249	186	192	336	171	120	747	136	117	70	206	444
44.3597	0	766	149	193	252	190	194	346	172	121	752	135	120	70	209	446
44.4826	0	774	150	196	255	194	196	349	171	123	756	133	122	70	211	451
44.6054	0	773	150	196	253	203	197	344	171	123	753	140	120	71	209	447
44.7283	0	772	145	188	244	182	192	327	171	120	753	150	117	73	206	442
44.8512	0	774	146	191	246	186	193	332	172	122	745	138	118	69	208	447
44.9741	0	775	144	190	245	184	194	332	169	121	745	138	118	69	208	449
45.097	0	780	145	192	251	185	193	338	166	122	749	137	120	69	209	449
45.2198	11	783	148	195	253	192	194	344	170	123	753	134	122	70	213	447
45.3427	0	787	150	198	256	200	196	349	172	124	757	134	124	69	214	453
45.4656	0	785	145	194	251	195	195	333	169	121	751	145	119	69	208	452
45.5885	0	782	143	189	246	181	192	328	169	121	750	148	118	76	209	450
45.7114	0	787	144	191	249	185	192	332	170	121	744	139	119	68	209	451
45.8342	0	793	144	191	252	181	192	335	171	122	746	138	120	69	211	452
45.9571	0	791	145	193	255	189	195	340	169	123	751	136	122	70	212	453
46.08	0	791	147	194	257	193	196	345	170	123	756	135	124	70	215	455
46.2029	0	790	148	199	259	202	197	346	172	124	754	136	124	70	218	458
46.3258	0	796	141	189	248	185	192	325	172	122	752	156	118	70	210	454
46.4486	0	786	141	186	247	180	193	325	169	122	747	150	118	77	212	454
46.5715	0	777	140	188	249	182	191	326	167	120	744	151	119	75	214	457
46.6944	0	775	140	188	250	180	190	330	170	121	737	144	120	70	218	463
46.8173	0	789	142	190	252	186	193	337	170	123	742	143	122	71	221	465
46.9402	0	791	144	192	256	192	194	340	172	125	746	142	124	72	224	472
47.063	0	793	144	195	260	199	199	342	174	126	746	142	124	70	224	469
47.1859	0	793	138	185	247	181	191	325	175	122	747	159	119	72	219	470
47.3088	0	799	137	185	250	180	193	326	173	123	741	153	118	77	220	476
47.4317	0	798	138	185	250	181	194	326	173	122	735	146	118	70	220	474
47.5546	0	794	138	186	253	180	193	332	177	123	737	145	120	71	221	474
47.6774	0	796	139	188	255	186	195	339	180	126	741	143	121	71	223	479
47.8003	0	798	141	191	258	192	197	344	179	128	746	143	124	72	227	481
47.9232	0	798	140	191	259	197	198	339	181	127	744	148	122	73	223	485
48.0461	0	797	136	181	250	179	196	323	187	127	740	158	117	76	218	476
48.169	0	799	135	184	253	181	198	328	189	128	733	147	119	71	220	481
48.2918	0	797	135	183	255	180	197	330	190	130	735	146	120	70	218	479
48.4147	0	795	135	185	257	182	199	337	192	131	741	143	121	72	221	479
48.5376	0	799	136	186	258	190	201	340	197	132	747	139	123	72	222	476
48.6605	0	803	137	190	264	197	204	343	197	134	748	139	125	73	224	477
48.7834	0	798	133	184	259	187	199	330	198	133	740	147	119	75	215	472
48.9062	0	795	132	180	258	179	199	331	200	132	739	147	119	76	214	471
49.0291	0	788	130	181	259	183	197	333	203	134	736	142	120	71	214	465
49.152	0	795	130	182	262	179	200	336	204	137	738	142	120	73	212	464
49.2749	0	788	130	183	263	189	204	339	206	140	744	140	123	74	213	466
49.3978	0	787	132	185	266	193	204	344	208	141	748	137	125	74	214	461
49.5206	0	784	129	185	266	196	206	338	214	141	742	148	121	73	208	457
49.6435	0	787	124	178	258	179	204	326	212	142	735	156	118	79	203	458
49.7664	0	785	125	179	260	185	205	329	212	142	726	146	119	71	203	451
49.8893	0	780	125	178	261	181	205	328	215	141	726	146	119	72	202	447
50.0122	0	783	126	182	263	187	206	334	219	145	732	145	122	73	203	448
50.135	0	788	128	183	265	193	210	336	217	148	736	144	124	74	204	450
50.2579	0	787	130	186	268	198	212	339	217	147	739	142	125	74	206	450
50.3808	0	782	126	182	263	194	208	326	221	145	728	154	120	71	198	440
50.5037	0	781	124	176	257	181	207	322	224	146	723	157	119	79	197	440
50.6266	0	782	124	178	257	184	209	322	220	148	717	150	119	72	197	441
50.7494	0	781	123	178	260	182	209	322	219	146	717	151	120	72	196	439
50.8723	0	779	126	180	262	188	211	328	225	148	722	149	123	73	198	436
50.9952	0	783	128	183	264	194	213	330	226	151	726	148	124	75	198	438
51.1181	0	781	129	184	269	202	217	335	223	152	729	148	126	73	199	436
51.241	0	776	125	181	262	194	213	320	225	150	714	157	122	74	194	435
51.3638	0	777	124	176	257	185	212	316	230	150	707	161	120	75	192	431
51.4867	0	782	124	177	259	188	213	319	229	153	703	158	120	71	191	430
51.6096	0	777	126	178	262	188	216	320	226	155	705	158	123	71	191	429
51.7325	0	780	128	180	260	193	217	325	228	152	713	155	125	73	193	434
51.8554	0	787	132	185	264	197	217	331	230	151	721	151	125	74	197	437
51.9782	0	792	136	188	269	202	216	337	224	152	727	149	126	73	199	437
52.1011	0	780	132	184	264	198	212	323	219	147	716	157	122	73	197	426
52.224	0	776	130	178	257	183	208	318	220	144	710	160	121	74	195	423
52.3469	0	779	131	179	260	185	208	320	222	145	708	156	122	71	196	424
52.4698	0	778	131	181	260	185	209	322	217	147	710	156	122	72	197	425
52.5926	0	767	133	182	264	188	211	328	209	144	719	152	123	71	201	436
52.7155	0	770	136	178	263	192	204	333	205	138	729	147	122	73	207	453
52.8384	0	785	137	183	266	198	201	338	204	138	732	147	123	73	209	465
52.9613	0	796	131	182	255	189	200	321	203	139	720	152	121	71	207	459
53.0842	0	781	131	179	257	182	203	323	204	139	719	153	122	71	209	448
53.207	0	781	133	181	257	185	206	326	207	138	722	152	122	72	214	446
53.3299	0	791	133	182	258	185	203	330	203	137	731	148	124	71	219	448
53.4528	0	797	136	185	259	192	203	334	198	137	736	147	125	72	225	455
53.5757	0	793	138	189	264	197	204	343	197	136	740	145	126	72	228	461
53.6986	0	783	135	187	261	198	200	332	195	134	735	157	120	70	222	478
53.8214	0	778	132	179	252	178	197	322	193	133	730	160	118	78	220	483
53.9443	0	772	133	182	256	183	197	326	188	133	724	152	118	70	222	494
54.0672	0	768	134	180	256	180	196	330	188	131	727	150	119	70	222	489
54.1901	0	770	133	182	256	186	196	334	191	133	732	149	120	70	225	489
54.313	0	785	136	185	259	192	199	342	189	134	734	151	123	71	230	483
54.4358	0	785	133	186	257	200	199	334	187	133	727	154	122	69	230	480
54.5587	0	778	129	177	248	178	194	318	189	131	728	166	118	74	225	474
54.6816	0	778	129	177	252	180	195	325	191	133	721	155	120	69	225	471
54.8045	0	774	129	177	252	179	197	326	189	133	722	154	120	69	224	465
54.9274	0	776	129	180	253	183	198	329	187	133	727	153	122	70	226	463
55.0502	0	775	131	183	254	189	198	335	191	133	731	151	125	71	229	463
55.1731	0	777	131	185	257	199	198	336	193	136	729	152	125	69	229	457
55.296	0	765	125	177	248	178	197	317	189	134	725	164	119	76	220	455
55.4189	0	761	125	177	248	178	196	323	189	133	721	155	121	69	220	450
55.5418	0	755	126	177	248	179	194	324	190	132	723	154	121	68	221	449
55.6646	0	761	126	179	250	180	194	328	190	133	728	152	122	69	222	447
55.7875	0	758	127	181	253	188	197	334	187	134	731	151	124	70	223	447
55.9104	0	756	128	184	255	196	198	337	187	134	732	150	125	69	225	447
56.0333	0	750	125	177	249	183	196	322	191	130	727	157	121	71	218	443
56.1562	0	754	124	177	248	176	193	323	189	132	725	153	120	68	217	443
56.279	0	749	124	178	250	180	193	325	188	132	725	152	121	68	218	435
56.4019	0	744	124	179	253	178	194	328	190	133	730	150	122	69	219	434
56.5248	0	747	126	180	254	184	196	334	193	133	735	148	124	70	221	432
56.6477	0	752	127	184	256	196	198	333	191	135	733	150	124	69	221	432
56.7706	0	750	123	176	246	177	194	318	189	132	732	160	120	76	215	424
56.8934	0	752	124	177	249	177	194	324	190	130	727	151	120	68	215	427
57.0163	0	748	124	178	249	179	194	324	192	132	729	150	122	68	215	421
57.1392	0	753	125	180	250	182	195	328	191	133	735	148	123	70	217	424
57.2621	0	752	126	181	253	187	197	333	189	132	740	145	124	70	220	420
57.385	0	756	127	183	254	196	198	330	192	132	735	147	123	68	217	418
57.5078	0	753	121	176	245	177	193	315	192	131	732	161	119	74	211	413
57.6307	0	747	122	177	245	177	194	320	189	131	725	151	119	68	212	414
57.7536	0	743	122	176	248	176	193	319	190	130	725	152	120	67	211	408
57.8765	0	742	124	177	247	179	195	326	192	131	730	150	121	69	214	408
57.9994	0	747	125	180	250	186	195	330	191	133	736	147	124	69	216	408
58.1222	0	745	126	184	253	195	197	329	189	133	733	149	124	68	215	406
58.2451	0	736	121	174	239	176	193	312	189	130	729	163	119	72	208	402
58.368	0	734	121	176	242	175	192	316	192	130	720	153	119	68	209	399
58.4909	0	742	122	176	244	176	192	314	191	132	721	152	119	68	208	405
58.6138	0	741	123	176	246	177	194	321	187	132	726	151	120	68	209	409
58.7366	0	742	125	180	246	185	194	324	189	132	731	149	123	69	212	407
58.8595	0	743	126	182	248	192	196	325	192	132	728	150	123	68	211	410
58.9824	0	745	122	175	238	174	193	309	189	131	722	162	117	75	205	413
59.1053	0	744	122	175	239	174	192	310	188	131	715	155	118	67	207	408
59.2282	0	745	125	175	241	175	194	311	189	130	715	156	118	67	208	407
59.351	0	750	129	176	243	176	192	317	189	130	723	153	119	68	211	411
59.4739	0	751	133	178	247	180	193	326	184	131	729	150	122	68	214	415
59.5968	0	754	134	182	247	193	195	324	184	130	729	151	122	68	216	417
59.7197	0	749	131	176	239	179	190	309	184	127	719	159	118	70	211	410
59.8426	0	755	130	175	237	172	190	312	184	130	718	154	118	68	211	414
59.9654	0	752	132	178	237	178	191	310	182	130	718	155	119	68	212	413
60.0883	0	749	132	178	238	176	191	316	181	128	722	154	120	68	213	416
60.2112	0	754	134	180	241	183	192	322	185	129	727	151	122	69	215	417
60.3341	0	761	135	184	244	192	195	326	186	131	728	151	124	69	217	421
60.457	0	756	132	179	238	180	193	311	185	131	718	160	119	70	210	419
60.5798	0	755	132	178	240	174	193	314	186	130	717	155	119	68	211	423
60.7027	0	750	133	179	241	178	194	314	188	131	718	155	121	68	211	421
60.8256	0	761	132	179	240	178	195	317	188	132	722	154	121	68	211	426
60.9485	0	765	135	182	245	183	197	323	187	134	727	151	123	70	214	423
61.0714	0	762	136	184	248	192	198	325	190	134	726	152	123	68	213	423
61.1942	0	762	131	177	240	177	195	310	194	133	716	160	119	72	207	425
61.3171	0	764	131	178	244	175	196	314	192	134	715	156	121	69	208	427
61.44	0	765	132	178	245	177	197	316	192	134	717	155	120	69	208	424
61.5629	0	765	133	179	243	180	197	318	196	135	722	153	122	72	209	423
61.6858	0	770	134	181	249	185	199	326	198	138	728	150	124	71	211	427
61.8086	0	770	137	185	251	194	202	326	196	140	727	152	125	70	211	432
61.9315	0	760	130	176	244	178	198	309	197	136	718	167	120	73	205	423
62.0544	0	765	129	174	243	173	198	311	199	136	712	161	119	74	205	421
62.1773	0	769	131	175	245	177	197	313	200	138	710	157	119	70	204	423
62.3002	0	768	130	176	246	174	199	317	195	137	715	155	121	70	205	424
62.423	0	764	131	179	246	183	201	321	196	137	722	152	123	71	207	427
62.5459	0	768	133	181	249	187	201	326	199	138	728	151	124	71	210	429
62.6688	0	771	130	178	246	187	203	314	199	136	720	161	120	69	205	425
62.7917	0	763	127	175	232	170	194	308	188	128	718	162	116	76	206	427
62.9146	0	761	126	175	236	173	191	311	187	127	714	154	118	69	206	428
63.0374	0	755	126	175	236	171	192	312	189	127	716	153	117	68	207	428
63.1603	0	766	127	177	238	176	192	319	187	130	725	151	119	69	210	430
63.2832	0	763	129	180	240	182	193	324	185	131	729	149	121	70	212	428
63.4061	0	763	131	182	245	188	196	328	186	129	733	147	123	70	214	428
63.529	0	757	128	177	239	184	193	312	189	127	724	158	119	68	208	429
63.6518	0	763	125	174	234	170	191	308	186	130	719	157	117	73	206	432
63.7747	0	759	127	176	237	175	193	312	185	128	717	153	118	69	206	426
63.8976	0	758	127	176	239	172	191	315	186	129	720	152	118	69	207	424
64.0205	0	760	127	178	239	180	193	318	189	131	727	149	121	70	209	428
64.1434	0	763	130	180	244	182	196	326	188	133	732	149	123	71	211	434
64.2662	0	766	132	184	249	192	198	329	187	133	732	148	124	70	214	430
64.3891	0	763	129	179	239	181	194	313	190	130	721	156	119	71	207	425
64.512	0	765	127	176	239	171	193	312	191	131	721	156	119	74	206	428
64.6349	0	762	129	179	243	176	195	313	189	133	717	154	120	69	207	427
64.7578	0	760	130	178	243	177	197	315	190	134	722	152	120	70	207	429
64.8806	0	766	131	181	246	182	198	322	194	135	728	149	122	71	210	429
65.0035	0	774	133	182	251	186	200	328	196	137	734	147	125	72	212	431
65.1264	0	773	136	186	254	195	203	332	193	137	736	147	127	71	214	433
65.2493	0	768	132	180	247	185	198	317	193	135	724	156	120	73	207	435
65.3722	0	768	132	180	249	176	199	319	198	136	722	152	122	71	207	434
65.495	0	779	134	180	250	181	200	320	198	137	722	152	123	70	207	433
65.6179	0	778	135	181	254	179	202	322	196	138	726	151	124	71	208	434
65.7408	0	778	137	182	252	188	203	327	197	138	732	147	125	72	209	440
65.8637	0	778	139	186	259	191	203	332	200	140	739	145	127	73	213	441
65.9866	0	785	139	187	256	196	204	325	199	141	731	154	124	73	209	439
66.1094	0	784	136	179	250	176	200	315	197	139	727	159	122	79	207	437
66.2323	0	783	137	181	254	182	202	320	199	139	723	152	124	72	207	437
66.3552	0	788	138	181	255	180	202	323	201	140	724	151	123	71	208	441
66.4781	0	796	140	184	253	187	204	324	200	141	730	148	126	73	210	444
66.601	0	793	141	186	259	191	207	332	199	142	736	147	128	74	212	443
66.7238	0	792	144	189	264	199	207	335	201	142	738	145	129	74	213	442
66.8467	0	789	140	182	255	188	204	320	203	140	734	165	123	72	205	442
66.9696	0	787	140	180	253	178	203	317	200	141	723	157	123	77	205	444
67.0925	0	789	141	180	254	182	203	320	199	141	720	153	124	72	205	441
67.2154	0	790	141	182	256	182	203	324	201	140	725	151	125	72	206	439
67.3382	0	790	142	183	256	189	205	327	203	143	731	148	126	73	208	443
67.4611	0	789	144	186	259	191	206	333	200	143	738	146	128	74	211	448
67.584	0	786	143	186	261	199	205	327	199	142	729	149	126	71	210	446
67.7069	0	788	140	179	251	179	203	314	202	139	726	163	122	76	204	442
67.8298	0	794	138	179	253	182	203	318	201	141	719	153	121	72	204	442
67.9526	0	789	139	180	254	179	202	319	198	142	719	152	123	72	204	442
68.0755	0	786	141	180	255	183	204	322	200	142	723	151	125	73	205	442
68.1984	0	791	141	183	258	189	207	329	205	143	730	149	127	74	208	444
68.3213	0	800	144	185	263	194	208	333	203	145	736	146	128	74	210	444
68.4442	0	795	140	183	259	194	207	322	201	143	729	158	124	72	206	442
68.567	0	794	138	177	252	178	203	316	200	140	720	158	122	76	205	444
68.6899	0	789	138	179	254	181	204	320	203	140	718	153	123	72	205	445
68.8128	0	801	138	178	256	180	204	321	201	144	720	152	123	72	206	443
68.9357	0	796	139	181	255	187	206	323	200	142	727	151	125	73	207	443
69.0586	0	794	142	183	258	190	205	329	201	142	732	148	126	74	209	444
69.1814	0	790	139	184	257	195	206	323	204	141	724	152	124	71	207	445
69.3043	0	796	135	177	252	178	202	317	201	142	720	158	121	76	206	448
69.4272	0	796	137	179	256	183	203	322	198	142	720	153	123	73	206	443
69.5501	0	795	138	179	257	179	203	324	200	141	721	151	122	72	207	440
69.673	0	795	138	180	257	184	203	327	203	144	728	150	124	73	209	444
69.7958	0	799	139	182	260	190	207	332	200	144	734	146	126	74	211	450
69.9187	0	800	138	182	257	196	205	325	198	142	726	155	123	74	208	442
70.0416	0	797	134	177	250	176	201	314	201	139	721	161	119	80	204	437
70.1645	0	797	135	177	253	180	201	318	202	141	718	153	121	73	204	440
70.2874	0	795	135	177	253	178	204	320	199	142	719	152	120	72	205	443
70.4102	0	794	136	179	254	186	204	322	198	141	724	151	123	73	206	440
70.5331	0	798	136	180	258	188	203	328	202	141	730	148	124	74	208	442
70.656	0	801	136	182	258	197	205	326	202	143	726	152	122	68	208	440
70.7789	0	796	132	174	248	177	202	310	200	140	718	165	118	77	201	436
70.9018	0	795	131	175	250	177	203	315	199	140	711	155	118	72	202	439
71.0246	0	797	132	174	250	178	201	315	202	140	711	155	118	72	202	437
71.1475	0	803	132	177	250	180	202	320	201	142	716	154	119	73	202	435
71.2704	0	799	134	179	254	187	205	323	200	144	723	152	122	74	204	436
71.3933	0	800	134	181	257	195	207	326	201	143	724	151	123	73	205	441
71.5162	0	791	132	175	250	183	203	313	203	141	718	168	118	72	199	434
71.639	0	801	131	173	250	175	202	312	204	143	707	161	118	76	198	432
71.7619	0	794	131	175	252	179	203	312	201	143	705	157	119	71	197	431
71.8848	0	791	130	175	248	182	204	312	202	143	708	156	120	71	197	433
72.0077	0	790	133	178	251	186	205	320	206	143	715	154	122	73	199	435
72.1306	0	797	135	180	257	188	207	325	206	146	720	152	123	73	200	439
72.2534	0	798	136	182	260	197	209	323	205	147	716	154	123	71	200	433
72.3763	0	794	133	174	250	178	204	308	205	143	708	167	118	75	196	429
72.4992	0	795	133	174	253	178	206	313	208	144	700	158	119	72	196	432
72.6221	0	799	132	174	252	179	205	314	205	145	700	159	120	72	195	436
72.745	0	798	134	176	253	181	207	317	204	146	704	158	121	72	195	432
72.8678	0	799	135	179	259	185	209	324	208	147	712	156	123	74	197	430
72.9907	0	801	137	180	263	191	209	325	210	149	718	152	125	74	199	434
73.1136	0	800	137	182	262	198	212	320	209	149	709	156	124	70	195	438
73.2365	0	801	134	174	253	177	206	310	207	147	702	167	120	79	191	431
73.3594	0	800	135	175	257	181	209	315	211	147	698	159	120	71	191	428
73.4822	0	800	135	176	257	181	208	316	213	150	698	159	122	72	192	431
73.6051	0	804	135	177	258	187	210	317	209	151	705	157	123	73	194	433
73.728	0	801	138	180	261	189	211	324	209	150	711	155	125	73	195	438
73.8509	0	806	139	183	264	199	212	327	213	150	713	154	125	73	196	436
73.9738	0	808	136	176	259	186	209	315	213	149	697	160	121	71	192	432
74.0966	0	803	136	176	260	181	210	317	211	150	698	160	122	72	191	434
74.2195	0	806	137	177	260	184	212	319	210	149	699	159	123	72	192	437
74.3424	0	808	137	178	261	186	211	320	214	149	704	157	124	73	193	435
74.4653	0	812	138	180	264	191	213	325	213	152	712	155	126	73	197	437
74.5882	0	806	141	182	268	195	215	330	211	153	717	154	127	74	199	443
74.711	0	803	137	179	264	196	212	319	212	149	704	162	123	74	195	441
74.8339	0	797	136	174	257	178	211	314	216	149	696	165	121	76	193	439
74.9568	0	812	136	175	260	182	212	316	213	151	694	161	122	72	194	448
75.0797	0	807	138	176	261	182	212	317	211	152	695	161	123	73	195	453
75.2026	0	807	138	178	261	188	212	321	213	151	703	159	124	74	198	451
75.3254	0	807	140	181	266	191	213	327	215	152	712	155	127	74	200	453
75.4483	0	812	140	183	267	202	215	324	213	153	705	157	124	71	201	456
75.5712	0	809	136	173	257	181	210	310	211	151	695	169	120	78	194	452
75.6941	0	806	135	175	260	180	212	312	213	151	689	164	122	74	196	450
75.817	0	809	136	174	260	182	211	314	215	151	691	162	122	72	195	451
75.9398	0	811	136	176	260	185	211	318	211	152	697	161	123	73	198	455
76.0627	0	812	138	178	262	190	213	324	209	151	704	158	124	75	201	456
76.1856	0	814	140	182	266	196	214	328	213	152	710	156	126	74	203	452
76.3085	0	810	137	177	262	192	213	315	214	150	697	165	122	74	199	452
76.4314	0	810	133	174	255	178	210	310	210	150	690	167	120	76	197	455
76.5542	0	810	134	175	258	181	211	313	209	149	688	164	122	72	198	454
76.6771	0	808	135	175	258	180	210	314	213	149	690	162	122	74	198	453
76.8	0	811	135	176	258	188	212	316	212	152	698	160	124	75	201	455
76.9229	0	812	137	179	263	190	213	323	209	152	705	158	124	76	203	455
77.0458	0	811	137	181	264	199	214	322	209	150	701	159	124	73	203	457
77.1686	0	810	133	173	254	180	210	308	212	147	688	168	119	75	198	452
77.2915	0	814	133	174	257	180	210	311	211	150	687	164	121	74	199	455
77.4144	0	809	133	175	255	181	211	312	208	150	687	164	121	74	199	454
77.5373	0	810	134	176	255	184	210	316	208	149	691	161	122	75	200	457
77.6602	0	807	135	178	259	189	211	320	212	150	699	161	123	74	203	455
77.783	0	817	137	180	263	196	215	319	212	152	695	162	124	73	204	455
77.9059	0	812	132	174	255	181	211	309	207	150	683	165	120	73	201	452
78.0288	0	811	133	174	256	182	211	312	209	149	687	164	121	73	202	454
78.1517	0	811	133	175	256	180	209	314	211	148	686	164	122	74	201	454
78.2746	0	815	132	175	258	184	210	315	209	150	692	162	123	75	203	461
78.3974	0	817	135	178	259	190	212	318	207	151	699	161	125	76	205	459
78.5203	0	813	135	180	261	197	213	319	209	150	696	160	123	73	206	457
78.6432	0	813	129	171	250	178	209	305	210	147	685	168	119	75	200	454
78.7661	0	813	131	173	253	179	210	311	207	149	684	165	120	74	202	458
78.889	0	812	130	173	253	180	209	309	205	148	683	164	120	74	202	455
79.0118	0	815	130	173	254	182	209	313	208	147	689	162	121	75	205	451
79.1347	0	814	132	176	256	187	209	316	209	149	698	159	122	76	206	455
79.2576	0	816	132	178	257	196	212	319	207	149	699	160	123	75	207	458
79.3805	0	812	126	171	247	179	206	302	203	145	683	167	117	76	201	452
79.5034	0	809	125	168	248	174	205	305	205	143	679	164	116	74	202	450
79.6262	0	811	124	169	247	176	204	304	205	145	679	164	117	75	201	447
79.7491	0	809	124	170	250	175	205	309	202	144	683	162	117	75	201	446
79.872	0	807	127	172	250	182	205	310	202	145	690	159	120	75	203	450
79.9949	0	810	127	173	252	186	207	315	206	144	698	159	121	76	206	448
80.1178	0	811	124	173	249	191	207	306	205	144	685	161	117	73	201	446
80.2406	0	802	120	167	243	170	203	299	199	142	675	164	114	74	200	443
80.3635	0	803	120	168	243	175	202	304	199	140	677	164	115	74	204	445
80.4864	0	800	120	166	244	174	202	302	203	141	676	165	114	75	205	439
80.6093	0	809	120	170	244	181	203	307	200	141	688	161	117	75	210	442
80.7322	0	805	122	172	248	182	200	314	196	140	697	157	118	74	213	441
80.855	0	803	123	175	250	193	201	315	198	141	696	159	119	74	215	441
80.9779	1	798	118	167	244	175	200	299	201	139	680	164	113	73	210	437
81.1008	0	805	118	166	245	172	199	303	197	141	681	164	115	75	210	442
81.2237	0	798	118	167	243	174	199	302	196	141	680	164	114	73	210	437
81.3466	0	796	119	169	246	176	200	306	197	140	686	161	116	75	210	435
81.4694	0	799	121	171	246	181	201	310	200	142	693	160	118	74	212	437
81.5923	0	802	123	173	251	186	203	313	199	143	698	158	119	74	213	443
81.7152	0	798	120	171	248	184	201	306	197	141	687	161	116	73	209	438
81.8381	0	796	118	167	245	170	200	304	199	140	683	163	116	75	208	433
81.961	0	796	119	169	247	176	200	305	199	142	686	162	116	74	208	436
82.0838	0	798	119	169	245	178	201	305	197	142	687	161	118	74	208	440
82.2067	0	798	121	173	247	182	202	311	197	142	695	158	119	75	209	439
82.3296	0	799	123	174	252	186	205	316	201	142	703	156	121	74	211	434
82.4525	0	797	120	172	247	187	202	308	202	143	689	161	117	71	207	438
82.5754	0	796	119	168	243	172	201	303	198	142	684	164	115	73	204	435
82.6982	0	795	120	169	248	178	202	306	198	141	687	161	116	74	205	438
82.8211	0	796	120	170	247	178	203	305	203	142	689	159	117	74	204	435
82.944	0	799	121	171	247	183	205	312	202	144	697	159	119	74	206	438
83.0669	0	797	124	175	252	186	206	317	199	145	703	157	122	75	208	439
83.1898	0	796	122	175	252	193	206	310	200	143	695	159	119	71	207	440
83.3126	0	792	120	167	242	172	203	299	203	140	684	167	115	76	200	434
83.4355	0	797	119	169	245	175	203	303	202	145	683	163	116	74	200	435
83.5584	0	792	121	168	245	175	204	304	200	144	682	163	116	74	200	433
83.6813	0	793	121	170	245	182	205	307	200	144	689	160	118	74	200	438
83.8042	0	793	122	173	250	185	207	314	205	146	698	158	119	75	203	435
83.927	0	802	126	176	256	187	209	320	203	147	702	157	122	75	206	442
84.0499	0	794	124	174	247	192	208	304	200	146	688	161	118	70	201	433
84.1728	0	789	121	168	244	174	205	300	202	144	680	163	116	74	199	433
84.2957	0	791	122	170	247	178	205	303	204	145	682	164	117	73	200	434
84.4186	0	795	123	170	245	177	206	304	201	146	683	163	117	73	200	438
84.5414	0	794	124	172	248	184	209	310	201	146	691	160	119	75	202	436
84.6643	0	793	127	175	252	187	208	316	204	147	697	159	121	76	204	437
84.7872	0	798	131	178	258	189	211	322	208	149	705	156	123	76	206	440
84.9101	0	799	130	178	255	198	212	316	204	149	696	161	121	72	204	444
85.033	0	796	126	170	247	176	207	303	203	147	685	168	118	77	200	440
85.1558	0	793	127	172	253	179	209	308	207	149	683	165	120	74	201	433
85.2787	0	796	127	173	250	182	210	309	208	150	684	164	119	74	202	437
85.4016	0	799	130	175	254	186	212	312	204	150	694	161	122	75	204	440
85.5245	0	796	132	177	259	190	213	319	204	152	701	159	124	76	207	443
85.6474	0	800	136	180	264	193	214	327	209	151	707	157	126	76	210	444
85.7702	0	806	138	183	265	207	217	325	209	152	707	158	125	74	210	448
85.8931	0	802	132	174	254	182	212	311	205	150	691	163	121	73	205	444
86.016	0	802	135	176	259	182	213	316	203	150	694	163	123	74	207	448
86.1389	0	803	134	177	258	186	213	316	208	150	695	162	123	75	207	445
86.2618	0	810	137	178	260	188	214	320	209	153	701	160	124	75	209	449
86.3846	0	807	139	181	263	193	217	325	205	153	707	158	126	76	212	450
86.5075	0	809	143	183	271	195	218	334	207	153	713	157	130	76	214	455
86.6304	0	803	140	183	264	202	217	320	210	152	702	160	126	74	210	452
86.7533	0	816	138	176	262	183	214	317	209	154	697	163	125	75	209	453
86.8762	0	811	143	180	265	190	216	322	207	154	700	162	126	75	210	452
86.999	0	812	142	180	263	192	216	321	208	153	702	160	127	75	211	453
87.1219	0	812	145	182	266	194	218	330	211	155	710	158	129	76	214	457
87.2448	0	819	149	187	273	200	221	336	210	156	717	155	131	77	216	464
87.3677	0	820	148	188	274	209	222	334	209	157	713	158	130	75	216	461
87.4906	0	814	144	177	262	188	217	315	209	153	705	172	125	78	208	458
87.6134	0	817	144	178	264	187	217	320	212	155	698	162	125	75	208	459
87.7363	0	820	145	179	265	188	218	322	210	156	698	162	126	75	208	463
87.8592	0	819	145	180	266	191	218	324	209	156	702	160	128	75	209	462
87.9821	0	820	147	183	269	195	220	329	212	156	711	157	130	76	211	461
88.105	0	820	149	185	273	202	222	334	214	157	714	156	131	76	212	463
88.2278	0	819	145	182	267	198	221	321	211	156	704	166	126	73	206	464
88.3507	0	819	143	175	262	183	215	316	208	155	695	166	124	78	203	460
88.4736	0	818	143	178	265	186	217	320	211	153	693	162	123	74	204	460
88.5965	0	816	142	178	262	184	216	320	212	155	694	161	124	75	204	457
88.7194	0	818	143	179	262	192	217	322	208	155	702	159	126	75	206	457
88.8422	0	821	145	181	266	194	217	328	206	153	709	156	128	76	208	458
88.9651	0	819	144	183	270	203	217	327	211	152	706	157	127	74	208	455
89.088	0	819	139	175	257	185	212	313	209	152	696	169	120	80	201	448
89.2109	0	813	140	175	260	182	212	315	206	151	690	162	121	75	200	448
89.3338	0	811	138	175	260	184	214	315	206	150	687	162	121	74	200	442
89.4566	0	812	137	176	259	186	213	318	206	148	694	161	122	76	203	446
89.5795	0	819	140	177	259	191	211	323	204	149	704	158	124	75	207	446
89.7024	0	820	140	180	265	193	210	328	200	149	708	156	126	75	209	443
89.8253	0	813	140	179	261	199	211	322	201	148	699	160	123	73	205	442
89.9482	0	814	135	172	255	178	207	313	204	147	692	166	120	78	201	433
90.071	0	815	135	173	257	182	208	316	201	147	692	161	120	75	201	433
90.1939	0	809	135	173	258	179	206	317	196	146	692	160	120	74	201	429
90.3168	0	806	136	175	256	187	205	321	196	144	699	158	120	75	201	429
90.4397	0	804	137	177	261	189	206	326	200	146	707	156	123	76	204	428
90.5626	0	810	138	180	262	197	207	328	196	146	708	156	124	74	205	435
90.6854	0	803	134	174	256	184	204	316	193	144	693	160	119	73	200	430
90.8083	0	801	134	173	257	182	204	319	195	143	694	160	119	75	201	427
90.9312	0	802	134	174	258	183	204	321	197	145	695	159	120	74	200	431
91.0541	0	800	135	174	257	185	205	322	194	145	699	158	121	75	200	433
91.177	0	805	136	177	260	190	206	327	193	145	707	157	123	75	202	431
91.2998	0	803	138	179	264	196	207	333	198	146	710	154	125	75	204	430
91.4227	0	801	134	175	257	191	205	320	199	146	698	163	120	76	200	431
91.5456	0	800	132	173	254	179	205	316	194	145	690	162	120	74	199	433
91.6685	0	801	134	173	257	184	204	319	194	145	690	162	120	74	198	430
91.7914	0	798	134	174	256	184	205	319	197	145	693	160	120	74	198	431
91.9142	0	804	135	176	259	189	207	324	199	148	700	160	124	75	201	431
92.0371	0	799	138	178	264	193	209	329	198	149	705	158	125	76	202	434
92.16	0	798	140	182	266	203	211	331	197	150	707	158	126	75	203	436
92.2829	0	791	135	174	256	189	208	317	201	148	690	167	121	75	198	428
92.4058	0	797	135	174	256	182	208	316	203	150	686	169	122	78	197	435
92.5286	0	801	137	175	257	185	210	317	200	150	682	166	122	75	197	434
92.6515	0	804	137	176	258	186	210	316	200	151	684	165	123	75	198	436
92.7744	0	803	139	178	259	192	211	322	203	151	691	163	125	76	198	435
92.8973	0	815	141	180	264	194	213	327	204	153	697	161	128	77	201	439
93.0202	0	812	143	183	268	202	216	331	203	155	699	161	129	76	203	437
93.143	0	811	139	178	260	191	212	317	203	152	683	169	124	76	197	437
93.2659	0	809	138	175	258	183	212	316	207	153	677	168	123	75	197	438
93.3888	0	818	140	176	259	188	213	318	204	155	677	169	123	75	196	440
93.5117	0	812	141	176	260	186	213	319	202	156	678	167	125	76	197	440
93.6346	0	813	143	179	262	194	215	325	205	155	686	167	127	78	201	442
93.7574	0	818	145	181	265	196	215	330	207	155	695	164	128	77	204	446
93.8803	0	822	146	183	269	202	217	335	205	157	700	162	130	77	207	452
94.0032	0	819	144	180	263	198	215	323	203	154	685	166	125	72	203	447
94.1261	0	817	142	175	260	183	212	319	204	152	680	168	124	75	201	444
94.249	0	818	143	177	261	188	213	321	206	155	681	166	126	76	201	447
94.3718	0	817	143	178	261	187	215	324	204	154	684	167	126	76	202	451
94.4947	0	822	144	180	261	194	215	327	203	155	691	164	128	78	204	452
94.6176	0	822	147	183	268	196	216	332	208	155	700	162	129	77	206	451
94.7405	0	825	149	185	272	202	220	339	210	157	706	161	131	77	208	451
94.8634	0	823	146	183	268	202	217	329	205	156	692	165	128	75	204	452
94.9862	0	819	144	179	264	186	215	326	204	155	688	167	127	76	204	454
95.1091	0	824	146	180	268	193	216	330	207	156	691	165	129	76	205	453
95.232	0	829	146	180	269	191	218	331	208	156	693	164	129	77	204	455
95.3549	0	827	149	183	269	198	219	335	206	159	700	162	130	77	207	454
95.4778	0	829	150	185	274	202	222	341	208	159	706	161	133	79	209	459
95.6006	0	825	151	188	277	210	222	341	212	159	704	161	133	77	210	457
95.7235	0	835	148	180	269	192	220	330	211	159	692	166	128	76	204	461
95.8464	0	830	148	181	274	194	221	335	208	161	695	165	131	77	206	456
95.9693	0	831	150	183	272	194	221	338	208	159	698	162	131	77	207	458
96.0922	0	832	153	184	274	197	222	341	211	159	706	161	132	77	211	460
96.215	0	838	157	189	278	203	224	347	208	159	715	158	135	78	216	467
96.3379	0	840	161	191	279	215	225	349	203	155	717	157	135	76	218	467
96.4608	0	832	158	184	267	197	212	336	202	151	708	159	129	76	213	464
96.5837	0	835	158	186	272	195	216	344	204	151	710	157	131	76	214	466
96.7066	0	833	156	187	272	198	217	345	201	153	713	158	132	75	214	471
96.8294	0	837	158	188	271	202	219	347	200	153	719	156	134	78	217	470
96.9523	0	839	163	193	276	207	223	355	205	153	724	154	136	78	221	469
97.0752	0	841	160	193	275	214	218	353	200	150	721	155	134	76	222	474
97.1981	0	840	159	186	269	195	217	343	196	150	715	157	131	77	221	473
97.321	0	841	161	188	273	200	217	348	193	148	719	156	132	76	224	476
97.4438	0	843	161	188	271	199	219	349	195	147	721	155	131	76	224	474
97.5667	0	845	168	191	273	201	217	355	192	146	729	152	133	76	226	479
97.6896	0	842	171	195	271	213	220	357	185	143	730	152	133	75	229	480
97.8125	0	838	168	188	259	204	210	341	183	141	720	160	127	76	224	479
97.9354	0	835	167	188	258	195	212	343	183	140	718	163	127	78	227	475
98.0582	0	849	168	191	256	203	213	344	181	142	713	161	128	74	231	480
98.1811	0	842	169	190	261	198	214	351	178	143	717	159	129	75	233	472
98.304	0	844	171	193	262	206	215	356	177	143	722	157	132	76	239	471
98.4269	0	847	173	198	265	219	217	360	177	144	722	158	133	74	243	467
98.5498	0	849	169	185	256	200	213	338	177	142	714	170	126	80	233	463
98.6726	0	842	167	184	255	190	213	338	175	143	707	164	127	74	232	464
98.7955	0	841	166	187	258	194	211	341	177	143	708	163	127	74	228	462
98.9184	0	841	165	188	261	195	212	346	182	146	712	161	130	75	226	463
99.0413	0	837	168	189	261	202	214	350	181	149	718	160	132	75	226	465
99.1642	0	840	168	191	267	208	217	355	180	148	719	159	133	75	226	463
99.287	0	838	163	184	257	202	211	336	181	146	708	173	127	72	219	462
99.4099	0	838	162	179	253	187	209	331	182	146	698	170	126	77	216	464
99.5328	0	828	160	182	255	189	210	334	180	148	693	169	127	73	216	466
99.6557	0	829	159	182	257	189	214	338	181	149	694	170	127	74	217	463
99.7786	0	838	161	183	257	197	212	344	181	147	703	170	128	74	225	461
99.9014	0	846	161	186	265	197	212	353	180	148	708	167	130	74	229	461
100.024	0	848	161	190	267	209	213	351	178	148	708	168	131	73	231	456
100.147	0	843	157	177	253	190	208	328	176	145	699	181	123	75	224	459
100.27	0	841	154	175	253	183	207	330	178	145	692	172	124	73	223	453
100.393	0	841	153	177	255	186	207	333	177	146	694	170	124	72	222	460
100.516	0	831	151	177	258	186	205	338	174	147	698	168	125	72	222	464
100.639	0	829	149	177	259	191	205	342	175	146	706	167	126	73	223	479
100.762	0	834	150	178	263	194	203	348	178	148	711	164	129	74	224	481
100.884	0	842	145	179	260	205	210	341	181	152	701	168	129	71	220	455
101.007	0	831	141	172	250	182	206	324	180	150	693	176	125	76	215	439
101.13	0	823	142	172	255	183	205	330	183	150	692	171	127	73	217	436
101.253	0	829	142	173	255	183	207	333	186	152	694	170	127	73	216	434
101.376	0	833	144	174	260	188	209	338	187	155	700	169	130	74	218	436
101.499	0	828	146	178	265	194	210	342	188	154	712	162	132	74	220	434
101.622	0	832	145	181	267	203	211	344	190	153	715	161	132	73	220	432
101.745	0	817	141	171	257	184	206	329	189	150	702	163	126	73	214	439
101.868	0	813	138	171	258	183	205	335	183	148	703	163	125	73	212	461
101.99	0	821	138	172	262	185	203	337	183	149	705	162	124	74	212	467
102.113	0	826	135	173	263	188	205	341	189	151	708	162	125	74	212	470
102.236	0	830	136	174	266	194	208	347	189	153	716	159	127	74	212	477
102.359	0	823	136	175	269	204	208	346	187	153	713	160	126	73	210	479
102.482	0	815	132	169	261	186	205	331	190	153	700	164	123	74	205	469
102.605	0	821	132	170	264	188	210	338	197	157	702	163	125	75	204	446
102.728	0	816	135	173	267	189	215	338	198	159	703	163	128	74	203	425
102.851	0	804	138	174	268	193	216	341	197	161	709	162	130	75	205	423
102.973	0	810	142	178	271	199	218	347	199	159	715	159	133	76	208	424
103.096	0	811	139	180	268	207	218	342	200	157	709	162	129	72	206	437
103.219	0	800	136	172	260	183	210	330	195	156	703	171	122	80	200	449
103.342	0	790	134	171	262	184	210	335	191	153	699	165	122	74	199	459
103.465	0	799	134	174	262	187	210	338	193	153	703	162	124	74	199	449
103.588	0	805	133	173	265	191	213	344	195	155	710	161	127	74	201	433
103.711	0	806	137	178	268	198	216	347	195	157	718	157	130	75	205	422
103.834	0	807	134	177	265	208	215	341	194	157	709	160	128	72	203	415
103.956	0	797	130	169	257	185	211	327	195	154	700	168	124	77	199	412
104.079	0	797	130	172	261	189	213	335	197	155	700	163	126	73	198	411
104.202	0	798	131	173	261	189	213	336	196	157	701	164	128	74	199	407
104.325	0	793	133	175	265	194	215	338	197	158	708	162	130	74	201	405
104.448	0	783	139	180	270	200	219	346	203	161	715	159	132	76	204	398
104.571	0	783	138	182	272	211	221	347	202	161	709	161	133	74	203	396
104.694	0	783	132	173	260	188	217	329	198	159	702	173	127	80	196	393
104.817	0	787	134	175	264	189	216	336	197	158	698	166	128	75	198	399
104.94	0	791	135	177	266	191	217	338	201	159	700	164	129	74	197	400
105.062	0	796	137	178	268	195	218	340	202	160	708	162	131	74	199	404
105.185	0	795	141	181	274	200	220	350	199	162	714	161	134	75	203	406
105.308	0	795	145	188	279	208	224	353	201	162	719	158	136	76	204	409
105.431	0	787	138	180	271	204	220	338	204	161	705	167	129	76	199	406
105.554	0	798	138	177	266	189	220	337	202	162	701	169	129	79	197	408
105.677	0	794	140	181	272	194	221	340	199	162	702	165	131	75	197	406
105.8	0	794	141	181	273	194	221	344	202	162	704	164	133	75	199	406
105.923	0	794	145	185	275	202	222	348	206	164	712	162	135	77	202	408
106.045	0	802	149	189	282	207	225	355	205	167	720	159	138	78	206	413
106.168	0	804	149	192	287	218	228	355	203	167	716	162	138	77	206	411
106.291	0	798	142	181	272	197	223	336	206	164	706	173	132	82	199	404
106.414	0	801	144	182	275	195	224	342	208	166	702	167	134	76	201	409
106.537	0	799	145	184	277	199	227	345	205	168	704	167	135	76	201	411
106.66	0	803	148	186	280	201	227	349	204	169	709	165	137	77	203	409
106.783	0	805	153	190	285	207	229	356	208	169	716	162	141	79	208	413
106.906	0	811	155	195	290	213	232	362	209	172	722	161	142	78	214	415
107.028	11	807	150	192	286	218	232	350	206	169	714	169	138	79	209	415
107.151	0	804	149	183	276	196	228	342	203	169	707	172	136	81	207	412
107.274	0	809	150	188	282	203	228	349	206	168	706	167	138	77	209	413
107.397	0	812	152	188	282	202	228	351	209	172	709	167	138	77	210	413
107.52	0	813	156	191	285	209	231	353	206	172	716	166	141	78	214	417
107.643	0	813	160	196	291	215	233	361	206	172	722	163	144	80	218	417
107.766	0	813	158	199	295	225	235	363	211	172	720	164	145	78	218	418
107.889	0	818	152	188	280	205	230	344	210	173	713	176	138	83	210	414
108.012	0	817	154	190	286	203	233	349	205	173	708	168	140	78	211	416
108.134	0	816	155	190	287	207	232	352	207	172	711	167	140	78	211	416
108.257	0	814	155	190	288	206	232	355	212	173	714	166	141	79	214	418
108.38	0	830	159	194	291	214	236	359	211	176	720	165	145	80	217	421
108.503	0	833	160	198	295	225	240	363	207	176	723	163	145	80	218	420
108.626	0	824	155	190	286	212	233	347	209	172	714	172	140	80	212	414
108.749	0	818	155	188	286	204	232	350	210	172	715	169	139	81	211	416
108.872	0	819	158	190	288	207	233	353	203	172	719	162	140	77	215	414
108.995	0	817	163	192	289	208	226	355	202	169	724	161	139	78	220	412
109.117	0	822	167	192	287	215	241	361	202	162	732	157	140	76	235	420
109.24	0	815	171	200	271	222	225	356	174	145	735	166	134	70	254	435
109.363	0	811	163	193	251	206	202	330	155	137	716	184	128	71	248	428
109.486	0	809	162	192	248	202	204	329	150	138	715	183	128	72	247	430
109.609	0	804	161	194	241	208	201	327	143	137	706	188	127	71	247	437
109.732	0	806	158	195	236	209	203	329	141	136	689	196	129	71	244	442
109.855	0	801	155	198	232	214	202	328	137	136	674	203	130	74	245	442
109.978	0	783	154	196	224	218	201	317	138	134	661	206	127	75	237	434
110.1	0	773	149	190	220	206	203	309	142	133	654	205	124	78	232	429
110.223	0	775	150	193	220	210	203	309	144	134	645	204	125	82	233	428
110.346	0	766	150	195	218	215	200	306	151	131	637	199	124	77	231	425
110.469	0	756	149	198	219	215	205	308	152	134	639	200	125	75	231	421
110.592	0	740	147	201	214	221	206	301	151	133	641	197	124	74	224	422
110.715	0	726	142	190	208	207	209	289	157	135	658	187	122	73	216	425
110.838	0	742	138	197	210	210	211	297	163	134	669	181	122	70	212	429
110.961	0	734	135	196	208	212	204	293	156	129	661	186	120	70	211	427
111.084	0	728	135	191	207	209	193	308	154	128	671	182	120	70	216	421
111.206	0	734	136	201	209	236	194	315	155	127	675	180	121	65	215	424
111.329	0	738	131	188	205	215	189	294	148	125	662	186	118	66	213	416
111.452	0	735	133	195	206	212	191	300	151	125	665	185	118	68	214	410
111.575	0	739	136	198	212	220	195	312	160	127	680	178	121	69	215	412
111.698	0	741	140	200	219	225	201	321	156	127	697	170	124	68	216	416
111.821	0	743	143	202	225	232	196	325	163	132	703	169	126	66	216	413
111.944	0	749	140	199	225	228	207	316	178	131	693	173	123	65	207	413
112.067	0	754	141	198	227	225	205	320	190	137	698	171	124	67	207	411
112.189	0	759	143	198	233	230	211	325	186	140	703	168	125	66	206	409
112.312	0	762	143	200	236	232	212	334	183	139	707	168	127	68	206	408
112.435	0	764	149	202	240	239	210	335	186	134	713	164	126	66	206	410
112.558	0	756	145	196	231	229	200	317	184	132	701	173	122	67	200	412
112.681	0	751	145	195	229	218	203	317	173	133	699	169	121	65	200	415
112.804	0	748	146	194	231	221	192	322	172	127	705	166	123	64	202	417
112.927	0	748	147	195	232	222	188	326	177	129	708	165	124	64	204	414
113.05	0	755	152	200	236	233	202	332	180	133	713	163	127	66	212	421
113.172	0	757	150	196	230	232	196	315	172	130	701	178	122	62	213	419
113.295	0	765	149	193	226	216	193	308	169	127	691	186	121	70	218	415
113.418	0	770	150	194	230	219	198	313	169	128	683	181	123	64	223	408
113.541	0	777	152	197	233	217	195	316	165	130	688	179	125	64	224	407
113.664	0	769	156	201	233	229	197	321	164	130	696	177	128	65	228	408
113.787	0	763	153	198	230	229	191	310	163	127	689	178	124	63	222	407
113.91	0	763	152	195	225	214	192	307	166	127	689	177	122	65	219	408
114.033	0	775	153	200	230	223	194	314	165	129	698	174	125	64	221	418
114.156	0	762	156	196	228	224	193	317	159	127	704	171	126	65	223	424
114.278	0	760	158	198	234	227	192	328	157	126	711	167	128	64	225	425
114.401	0	766	156	198	229	235	191	320	158	125	703	171	125	62	222	423
114.524	0	774	156	190	226	218	191	313	157	126	698	172	123	65	219	421
114.647	0	775	164	194	229	224	190	319	147	124	701	172	125	63	222	425
114.77	0	787	163	194	229	224	192	322	143	125	701	171	125	64	222	427
114.893	0	790	165	200	228	228	191	326	141	126	703	172	128	64	224	435
115.016	0	790	163	202	229	239	194	323	145	127	699	174	127	63	220	433
115.139	0	780	158	194	221	218	192	306	146	126	694	175	124	64	214	425
115.261	0	777	159	195	228	222	194	315	154	127	699	173	126	64	215	428
115.384	0	771	159	196	231	225	199	320	159	128	705	171	127	64	214	424
115.507	0	777	162	200	235	228	198	329	155	127	716	165	130	65	213	431
115.63	0	775	163	205	238	242	198	332	157	128	717	165	131	65	214	431
115.753	0	775	158	195	229	225	195	313	165	129	705	169	126	63	204	428
115.876	0	772	158	194	232	221	203	320	172	132	709	169	126	64	204	430
115.999	0	769	157	196	238	224	203	325	169	132	715	166	127	64	204	428
116.122	0	769	159	197	238	227	199	331	167	131	723	161	127	66	203	437
116.244	0	774	160	202	247	237	200	341	174	134	729	159	130	65	204	434
116.367	0	775	155	198	242	237	200	328	180	136	718	165	126	63	198	433
116.49	0	773	153	194	237	220	204	323	179	136	716	164	125	64	195	432
116.613	0	773	155	194	241	226	203	330	180	135	719	163	125	64	196	433
116.736	0	772	156	196	244	225	199	333	185	135	721	164	126	65	202	434
116.859	0	786	159	198	248	233	208	342	187	139	726	162	129	65	207	434
116.982	0	779	158	200	248	244	210	337	181	135	722	163	128	63	207	433
117.105	0	771	155	191	232	222	203	320	170	128	721	181	121	64	206	435
117.228	0	750	161	189	224	233	185	323	164	126	702	193	120	63	214	439
117.35	0	732	182	191	208	247	184	323	199	136	676	198	117	67	222	437
117.473	0	717	180	200	205	253	192	318	184	143	660	210	122	67	226	426
117.596	0	713	174	204	205	255	193	323	178	142	655	210	127	64	230	420
117.719	0	712	168	193	194	246	191	308	177	142	646	216	121	65	220	415
117.842	0	715	164	192	192	234	191	308	170	144	648	215	121	68	221	413
117.965	0	709	162	195	196	237	188	316	169	142	647	211	123	64	224	413
118.088	0	707	161	196	197	238	189	318	169	141	649	210	126	66	227	413
118.211	0	712	163	200	201	242	191	325	170	143	656	209	131	66	232	413
118.333	0	713	163	207	205	252	195	333	162	144	660	208	133	66	234	415
118.456	0	712	157	195	199	235	188	319	161	141	656	204	124	63	224	410
118.579	0	714	156	194	203	227	190	319	157	140	655	205	126	65	227	406
118.702	0	717	157	197	208	232	195	324	153	142	657	204	128	65	229	409
118.825	0	722	158	198	210	234	193	326	149	141	660	204	132	65	234	412
118.948	0	726	163	203	217	238	199	336	143	143	666	203	136	66	239	414
119.071	0	736	165	208	223	248	201	339	142	143	665	204	138	66	241	411
119.194	0	736	159	197	222	230	197	335	144	141	669	199	130	64	231	413
119.316	0	739	160	197	225	233	199	341	146	139	681	192	132	64	234	414
119.439	0	741	161	200	228	236	198	343	147	136	685	190	134	65	237	417
119.562	0	745	162	202	230	234	200	348	146	139	689	186	136	65	239	418
119.685	0	753	166	206	238	240	202	357	149	138	702	180	139	66	243	421
119.808	0	753	167	208	240	250	206	358	144	140	704	178	139	63	241	423
119.931	0	752	161	199	237	231	200	346	148	136	702	177	131	64	231	425
120.054	0	754	162	201	240	234	202	354	152	136	709	173	133	64	235	425
120.177	0	762	164	203	243	237	204	358	152	138	714	170	135	65	236	424
120.3	0	763	167	206	246	240	205	364	152	138	722	165	137	64	239	427
120.422	0	766	171	211	251	244	209	374	155	140	731	161	141	65	243	430
120.545	0	765	168	210	252	251	209	370	158	139	728	161	137	64	238	430
120.668	0	772	163	201	247	232	208	357	159	138	727	159	131	64	229	430
120.791	0	776	164	203	254	231	208	365	158	139	733	156	134	65	231	427
120.914	0	777	166	204	257	234	209	371	164	140	737	153	135	65	232	429
121.037	0	777	166	207	259	237	210	377	172	141	748	147	139	67	232	431
121.16	0	790	169	215	265	244	221	390	174	143	775	132	144	67	224	440
121.283	0	788	166	211	262	254	210	385	166	138	774	128	142	65	209	443
121.405	0	784	162	206	259	233	203	369	168	134	771	127	136	66	208	440
121.528	0	784	164	208	264	235	202	375	171	132	774	125	138	66	211	436
121.651	0	785	164	208	267	235	202	377	168	133	778	125	139	66	212	439
121.774	0	791	166	211	270	239	202	381	168	134	781	122	140	67	216	437
121.897	0	794	172	215	270	247	202	387	172	133	786	122	144	66	218	438
122.02	0	791	170	211	270	249	200	379	174	133	784	133	139	66	213	435
122.143	0	788	166	205	264	230	198	368	171	132	783	134	135	73	208	436
122.266	0	787	167	207	267	235	198	374	171	132	787	132	137	75	208	432
122.388	0	790	168	208	271	234	198	375	176	133	781	122	138	66	208	431
122.511	0	795	170	210	272	239	200	381	179	134	787	121	141	66	210	429
122.634	0	792	173	214	273	248	204	385	180	136	790	119	144	66	212	433
122.757	0	789	168	207	271	245	201	373	181	136	785	132	137	66	204	426
122.88	0	791	169	204	270	231	199	369	185	135	786	132	136	75	203	426
123.003	0	797	170	206	272	237	203	374	188	138	787	131	139	74	203	424
123.126	0	798	169	207	275	235	204	374	187	139	782	123	140	67	204	423
123.249	0	799	170	209	276	240	206	379	190	139	787	121	142	67	206	425
123.372	0	797	174	214	280	250	208	382	195	140	787	123	144	66	206	424
123.494	0	806	167	205	273	241	206	366	193	140	787	142	139	68	200	424
123.617	0	802	169	205	276	233	206	369	191	140	783	134	139	76	201	422
123.74	0	800	170	206	277	237	206	369	193	140	783	135	140	74	200	421
123.863	0	799	170	207	279	237	207	373	198	142	778	126	140	67	200	420
123.986	0	808	171	210	279	242	210	378	198	144	782	124	143	69	202	425
124.109	0	807	169	207	279	247	210	368	195	144	775	138	139	68	200	418
124.232	0	804	164	201	272	231	207	359	198	142	774	145	136	73	198	414
124.355	0	804	166	203	275	237	207	364	199	144	771	141	137	75	199	417
124.477	0	803	165	202	277	236	208	363	197	145	769	137	137	71	200	419
124.6	0	808	164	205	281	237	209	369	195	144	771	130	139	68	202	417
124.723	0	807	165	208	280	249	208	370	199	143	768	132	139	68	204	413
124.846	0	803	159	199	271	237	206	351	199	142	763	155	132	68	197	412
124.969	0	801	157	198	269	229	205	350	196	143	759	152	131	72	195	412
125.092	0	801	157	197	269	232	205	349	195	141	754	150	131	74	194	408
125.215	0	799	156	199	272	230	206	353	199	142	754	144	132	70	193	407
125.338	0	803	157	200	277	235	207	358	201	144	756	139	134	67	194	405
125.46	0	798	155	199	273	244	208	350	197	144	751	150	131	65	192	406
125.583	0	790	149	192	264	226	204	337	195	140	745	162	126	67	187	399
125.706	0	788	148	192	266	229	205	339	201	141	739	157	126	72	186	396
125.829	0	793	147	191	266	228	203	338	200	142	737	153	125	68	185	394
125.952	0	788	147	193	267	229	205	343	196	142	739	147	127	65	185	391
126.075	0	788	149	194	271	232	204	350	197	142	744	143	130	67	186	391
126.198	0	779	145	194	267	238	205	339	200	140	738	154	126	64	182	388
126.321	0	784	141	186	257	223	201	327	198	140	730	164	122	68	178	385
126.444	0	780	139	188	259	226	202	328	194	139	722	153	122	63	176	380
126.566	0	773	138	185	259	222	200	329	196	138	721	154	122	63	175	378
126.689	0	771	138	187	262	225	200	335	200	140	725	151	123	64	176	378
126.812	0	775	140	189	263	230	204	337	199	142	731	150	126	64	176	380
126.935	0	769	138	189	262	235	203	329	196	140	726	160	123	61	172	374
127.058	0	760	132	182	254	219	198	317	197	137	718	167	119	65	169	367
127.181	0	762	133	182	254	222	198	322	200	138	709	158	120	61	168	369
127.304	0	761	133	183	254	220	198	321	198	139	710	159	119	61	167	369
127.427	0	764	132	184	259	222	199	327	197	140	714	156	121	62	168	366
127.549	0	765	135	186	257	229	200	328	200	139	720	155	123	63	170	363
127.672	0	766	135	188	262	235	205	330	203	142	715	157	124	61	171	364
127.795	0	760	129	181	252	221	200	315	198	140	707	168	119	67	167	364
127.918	0	761	129	180	251	219	200	317	198	139	699	163	120	61	165	361
128.041	0	757	128	180	252	220	198	316	199	138	698	163	119	61	164	359
128.164	0	760	128	180	255	219	200	321	202	140	703	161	121	61	165	358
128.287	0	761	130	181	258	223	202	326	198	141	708	160	122	62	166	359
128.41	0	756	130	185	259	231	202	325	197	140	709	159	123	61	167	359
128.532	0	753	126	179	253	222	199	313	202	138	694	165	120	59	163	355
128.655	0	758	126	178	252	216	199	315	201	141	694	166	120	61	163	353
128.778	0	753	125	177	252	219	200	317	198	142	694	165	120	60	162	351
128.901	0	749	125	179	254	219	200	322	198	140	698	163	122	61	163	353
129.024	0	749	128	181	258	224	203	325	202	139	705	162	124	62	166	355
129.147	0	759	129	183	258	231	202	328	202	144	711	159	125	62	169	355
129.27	0	754	127	182	255	230	203	319	198	142	698	167	123	61	166	352
129.393	0	748	123	176	249	214	199	311	197	140	689	171	120	64	163	350
129.516	0	744	122	175	251	218	200	313	200	139	687	169	122	61	164	349
129.638	0	749	122	176	251	217	199	316	200	141	687	169	122	61	164	347
129.761	0	749	123	177	254	219	201	320	196	141	694	166	123	61	166	348
129.884	0	747	126	178	255	226	202	323	198	141	700	165	126	61	169	347
130.007	0	749	127	181	257	231	204	326	202	143	705	163	126	62	170	351
130.13	0	753	124	180	253	231	205	319	199	143	688	168	123	58	167	351
130.253	0	746	120	174	248	215	200	311	195	141	684	175	121	63	164	346
130.376	0	743	121	175	248	218	203	314	197	139	681	171	122	60	164	344
130.499	0	744	122	176	248	217	196	315	198	136	686	167	122	61	166	349
130.621	0	743	122	176	250	220	199	319	195	141	692	167	125	61	167	350
130.744	0	747	124	179	251	227	201	321	193	141	699	166	125	62	169	349
130.867	0	751	126	180	257	228	202	326	200	141	704	164	127	62	170	349
130.99	0	751	128	183	260	237	206	325	203	144	698	166	128	60	172	351
131.113	0	748	124	175	251	221	204	313	197	142	680	171	122	59	167	347
131.236	0	746	126	176	251	220	201	313	195	142	682	172	123	61	167	348
131.359	0	748	128	177	252	220	203	315	200	141	682	172	123	61	166	345
131.482	0	754	128	177	253	224	203	318	202	145	687	170	125	62	167	349
131.604	0	751	129	178	256	230	206	323	199	147	693	170	127	63	170	349
131.727	0	755	137	181	262	233	209	329	198	147	700	166	129	64	173	352
131.85	0	761	140	185	266	239	210	334	204	146	704	164	131	63	174	351
131.973	0	764	133	180	258	230	207	319	204	147	684	172	127	60	170	352
132.096	0	760	132	177	256	222	207	317	199	147	682	173	127	62	168	351
132.219	0	758	132	178	258	225	207	320	198	147	682	173	126	62	168	352
132.342	0	757	134	179	259	223	208	322	205	147	685	173	128	62	168	352
132.465	0	766	133	181	261	229	209	326	207	150	693	170	130	63	170	353
132.588	0	767	135	183	263	234	212	331	202	151	699	168	132	64	172	354
132.71	0	765	135	184	267	241	212	330	204	150	694	169	132	61	172	352
132.833	0	757	131	179	259	224	210	320	208	148	681	174	128	62	169	353
132.956	0	767	132	180	261	227	212	323	205	151	684	174	130	62	168	353
133.079	0	763	131	181	263	227	211	323	202	152	685	174	130	61	169	352
133.202	0	762	132	180	265	229	211	326	204	150	690	170	131	64	170	352
133.325	0	761	134	183	267	236	214	332	209	152	698	169	134	64	173	356
133.448	0	768	135	186	269	241	216	334	207	154	702	167	135	64	175	356
133.571	0	764	132	182	264	236	214	323	202	153	683	173	130	60	171	353
133.693	0	760	129	178	260	224	211	317	204	150	678	174	129	63	169	352
133.816	0	760	130	179	263	226	211	322	209	151	679	175	130	63	170	353
133.939	0	763	130	179	263	225	213	324	205	153	682	174	130	63	170	355
134.062	0	763	132	180	268	229	213	330	202	154	689	172	132	63	172	354
134.185	0	764	133	183	268	236	213	330	206	153	695	170	134	64	174	352
134.308	0	766	135	186	271	242	216	334	211	155	696	169	135	65	174	355
134.431	0	759	128	179	261	230	213	318	204	153	677	174	128	60	170	354
134.554	0	760	128	177	259	223	210	316	200	151	674	176	129	63	170	351
134.676	0	757	128	178	260	226	211	318	206	150	673	177	129	63	169	348
134.799	0	760	127	179	264	225	211	322	209	152	678	176	131	64	171	350
134.922	0	759	130	180	264	233	214	324	204	155	683	174	132	63	171	350
135.045	0	758	131	182	269	236	215	327	203	154	688	172	134	64	174	353
135.168	0	762	134	186	275	241	214	333	210	154	687	174	136	63	174	348
135.291	0	762	128	179	262	230	216	315	210	156	668	180	130	61	171	349
135.414	0	759	128	177	261	225	214	317	202	156	669	180	131	64	172	349
135.537	0	756	128	177	262	226	212	317	201	154	668	180	131	64	173	350
135.66	0	759	130	178	266	226	212	320	207	153	673	178	132	64	173	350
135.782	0	766	131	180	269	232	215	326	209	157	679	176	133	65	176	350
135.905	0	767	133	182	277	231	216	328	203	156	687	174	135	66	179	352
136.028	0	765	134	186	277	242	216	327	204	156	686	173	137	64	179	350
136.151	0	759	130	178	263	229	215	316	208	154	667	180	131	63	176	352
136.274	0	771	131	180	265	228	216	318	207	158	667	181	133	65	176	351
136.397	0	766	132	179	267	228	216	320	202	157	667	181	133	64	176	351
136.52	0	766	133	180	269	229	216	325	205	157	671	180	135	65	176	351
136.643	0	766	135	182	279	228	217	321	212	158	677	177	136	66	178	355
136.765	0	776	137	185	280	236	222	323	209	161	681	178	138	65	180	358
136.888	0	771	136	181	270	236	219	319	203	162	666	182	134	62	176	354
137.011	0	772	134	179	268	228	219	320	208	159	665	183	134	65	176	352
137.134	0	772	135	181	271	233	217	321	213	160	665	183	135	64	177	355
137.257	0	773	137	181	272	231	221	324	208	163	667	183	137	66	177	359
137.38	0	778	137	183	279	231	221	319	205	163	674	179	139	66	179	358
137.503	0	779	140	185	280	241	224	326	212	161	675	180	139	64	179	356
137.626	0	776	136	180	268	234	222	318	215	163	660	185	134	62	176	356
137.748	0	776	135	179	270	231	224	319	208	165	659	186	135	64	175	355
137.871	0	774	136	181	271	232	224	320	205	163	659	186	135	64	175	356
137.994	0	776	136	181	276	229	223	321	214	162	662	185	136	66	175	353
138.117	0	783	138	182	282	232	226	321	215	166	669	182	138	67	177	358
138.24	0	781	141	186	280	243	227	326	211	168	671	183	139	65	177	358
138.363	0	773	135	180	269	237	226	316	208	165	654	187	133	62	173	355
138.486	0	773	134	177	267	230	224	315	214	163	651	188	133	64	172	354
138.609	0	777	133	177	268	232	225	316	216	168	650	189	133	64	172	352
138.732	0	773	133	177	268	232	226	320	209	169	653	188	135	66	171	351
138.854	0	773	134	179	278	230	227	316	210	167	658	186	136	67	172	352
138.977	0	769	135	181	279	236	228	318	218	168	661	184	137	67	173	353
139.1	0	774	133	180	269	240	229	315	217	170	647	188	132	62	169	349
139.223	0	768	129	174	265	229	227	311	208	169	641	190	131	65	168	346
139.346	0	762	128	176	265	232	227	312	211	167	640	191	132	66	168	344
139.469	0	761	129	175	265	231	228	315	219	168	641	190	132	67	166	346
139.592	0	766	130	177	276	230	231	312	216	171	646	190	135	67	168	347
139.715	0	766	132	179	279	235	231	316	211	173	650	188	137	68	169	347
139.837	0	765	132	181	281	243	233	317	216	170	653	188	138	66	170	345
139.96	0	763	128	175	266	238	231	314	222	169	637	191	130	64	166	344
140.083	0	756	127	174	264	230	231	310	214	171	633	192	131	66	165	344
140.206	0	758	127	173	265	233	231	311	209	172	633	193	132	66	165	340
140.329	0	758	127	175	270	230	233	313	214	171	637	192	132	68	165	338
140.452	0	761	129	176	278	230	231	314	222	171	643	189	134	68	168	342
140.575	0	762	130	179	282	235	233	316	215	175	650	189	137	67	170	342
140.698	0	760	132	181	284	243	235	319	214	174	651	189	137	66	169	343
140.82	0	758	127	174	270	238	233	313	216	172	635	192	132	64	166	339
140.943	0	763	128	174	267	232	232	314	221	172	634	193	132	66	166	341
141.066	0	759	127	174	266	237	232	313	212	175	634	194	133	66	165	339
141.189	0	755	128	174	277	228	233	313	212	172	635	193	135	67	165	340
141.312	0	760	129	177	280	236	236	314	220	174	641	190	137	68	167	342
141.435	0	767	132	179	283	239	236	320	223	176	646	190	138	69	168	342
141.558	0	762	131	180	278	247	238	318	214	176	640	192	137	66	167	341
141.681	0	758	129	175	270	234	234	315	216	173	631	195	134	66	164	340
141.804	0	754	130	176	277	235	235	315	225	174	632	195	136	67	164	341
141.926	0	762	130	175	280	230	240	313	220	180	631	196	137	68	164	340
142.049	0	763	132	177	286	231	238	317	215	179	636	193	139	69	166	340
142.172	0	764	134	179	287	239	238	319	221	177	641	192	140	69	169	339
142.295	0	768	136	181	289	248	242	320	231	180	643	194	142	69	169	344
142.418	0	767	132	177	277	244	243	317	220	184	627	197	138	65	166	343
142.541	0	764	133	175	278	235	241	313	217	183	623	198	138	68	165	339
142.664	0	765	133	176	281	233	243	312	221	182	624	199	138	68	166	337
142.787	1	769	133	176	284	233	242	315	230	182	627	198	140	68	166	341
142.909	0	768	136	179	290	236	247	319	221	187	632	196	142	69	168	344
143.032	0	774	139	181	291	243	244	318	220	185	637	195	143	69	170	344
143.155	0	776	140	183	293	248	251	322	226	185	640	195	144	70	171	342
143.278	0	773	136	179	280	249	247	318	231	185	623	197	139	66	166	342
143.401	0	771	135	176	276	239	246	314	221	187	617	200	139	68	165	342
143.524	0	770	136	177	276	241	246	315	221	185	616	201	140	68	166	343
143.647	0	773	135	178	282	233	251	312	227	183	619	201	141	69	167	342
143.77	0	779	137	180	287	235	248	318	227	187	625	200	143	70	168	346
143.892	0	778	140	181	290	239	248	321	221	187	629	198	144	70	170	346
144.015	0	779	141	184	292	244	249	320	222	185	634	197	146	70	173	350
144.138	0	779	141	184	285	252	251	320	227	185	624	200	144	66	170	348
144.261	0	783	138	177	273	238	250	312	226	188	614	201	141	69	167	346
144.384	0	779	138	178	273	240	247	315	219	187	614	201	142	69	167	346
144.507	0	779	138	179	277	235	245	313	221	184	615	202	141	69	167	348
144.63	0	777	139	180	284	233	248	314	227	186	620	202	143	69	168	350
144.753	0	790	143	183	287	240	251	317	226	191	626	200	145	69	171	349
144.876	0	787	144	184	289	243	251	319	222	190	631	199	146	71	173	352
144.998	0	784	143	185	288	251	250	323	225	186	628	200	146	67	172	349
145.121	0	779	140	179	272	240	245	313	229	187	614	201	142	68	168	350
145.244	0	784	140	179	275	239	255	317	224	191	615	203	143	69	170	351
145.367	0	782	139	180	278	236	249	314	219	188	617	202	143	69	170	349
145.49	0	781	140	180	284	234	250	316	222	188	621	202	144	69	170	348
145.613	0	783	142	182	288	238	248	317	233	187	628	200	146	69	171	352
145.736	0	787	143	185	290	243	255	319	223	192	632	199	147	70	173	354
145.859	0	785	143	185	286	250	251	321	221	189	626	200	145	67	171	351
145.981	0	781	139	179	275	237	251	315	224	187	619	203	142	68	168	347
146.104	0	782	139	180	284	235	248	314	233	188	621	202	144	68	170	350
146.227	0	780	140	181	284	233	253	314	222	193	622	203	144	67	169	352
146.35	0	785	140	182	288	237	250	320	222	190	627	200	146	69	171	350
146.473	0	783	142	184	289	242	253	321	228	190	632	199	147	69	173	349
146.596	0	787	144	187	294	245	255	325	235	192	638	197	149	70	175	352
146.719	0	785	141	186	287	251	257	320	224	196	627	200	145	65	171	350
146.842	0	776	139	180	274	238	250	316	223	191	617	202	143	68	167	348
146.964	0	778	139	180	282	240	254	315	229	192	619	203	143	68	168	349
147.087	0	782	140	181	284	233	256	314	231	196	619	202	144	68	168	347
147.21	0	779	140	182	291	236	256	318	226	196	624	202	146	69	170	348
147.333	0	779	142	184	291	243	255	319	226	194	628	200	147	71	172	350
147.456	0	784	145	186	297	244	262	325	235	196	632	200	149	70	174	351
147.579	0	786	142	186	287	254	262	319	233	200	622	203	146	66	171	347
147.702	0	778	138	178	276	241	258	314	225	198	611	203	144	69	167	346
147.825	0	778	139	180	284	236	256	311	226	194	610	204	144	69	167	346
147.948	0	775	139	180	286	236	261	313	234	198	611	206	145	69	167	347
148.07	0	786	140	181	291	237	263	317	232	203	615	205	146	69	169	345
148.193	0	784	143	183	294	243	264	319	226	203	620	204	147	70	171	347
148.316	0	784	145	185	295	246	262	319	232	199	625	203	150	70	174	347
148.439	0	782	145	189	297	255	266	322	240	202	624	204	149	68	172	350
148.562	0	786	141	179	280	246	268	315	233	206	607	205	145	68	168	345
148.685	0	785	141	181	285	237	265	311	224	204	608	207	146	69	168	347
148.808	0	784	141	180	286	239	264	311	229	202	607	208	146	69	167	344
148.931	0	786	142	182	289	239	266	315	241	205	610	208	148	69	170	348
149.053	0	792	145	184	295	241	271	320	232	209	615	206	149	70	171	350
149.176	0	795	147	185	297	245	269	322	228	207	619	205	150	70	174	350
149.299	0	795	149	188	298	254	272	322	235	207	624	204	152	70	176	349
149.422	0	793	146	186	291	257	267	316	244	204	612	207	149	66	172	351
149.545	0	792	144	181	287	244	273	311	230	211	606	209	148	69	169	351
149.668	0	796	144	182	289	248	270	312	226	207	607	209	150	69	171	350
149.791	0	796	146	183	290	245	272	317	235	206	608	210	149	69	172	348
149.914	0	798	147	185	296	248	274	320	243	210	613	208	151	71	173	352
150.036	0	799	149	187	299	250	277	324	232	215	617	208	152	71	174	352
150.159	0	802	152	188	303	254	274	326	232	210	621	206	154	71	176	355
150.282	0	801	150	188	293	261	276	321	239	210	613	209	152	67	174	352
150.405	0	805	148	184	293	248	275	317	242	212	610	210	151	69	171	354
150.528	0	804	149	185	296	252	276	318	230	218	610	210	153	68	174	356
150.651	0	802	150	186	300	248	275	321	233	212	612	210	152	70	173	360
150.774	0	806	151	187	304	250	278	325	241	212	618	207	155	70	175	364
150.897	0	809	153	189	305	256	281	327	243	218	623	206	156	71	178	365
151.02	0	806	155	194	306	262	285	329	233	220	625	207	157	70	179	365
151.142	0	803	151	185	290	261	278	326	233	214	612	208	153	66	173	364
151.265	0	796	149	182	295	248	275	319	243	211	612	209	153	69	172	365
151.388	0	807	150	185	297	251	278	320	240	216	612	209	152	68	174	363
151.511	0	803	150	184	300	249	278	322	231	214	614	208	153	70	174	361
151.634	0	803	150	186	304	250	279	325	232	214	619	207	154	71	176	363
151.757	0	803	153	189	307	253	279	330	247	215	624	206	157	71	178	362
151.88	0	821	152	192	306	263	283	328	241	220	622	207	158	68	177	360
152.003	0	813	146	183	289	255	278	323	230	216	607	208	153	68	171	358
152.125	0	809	146	182	294	250	277	318	234	214	607	208	152	69	171	355
152.248	0	807	147	183	295	248	277	320	245	213	607	209	154	69	170	358
152.371	0	812	147	184	298	248	280	321	238	220	610	210	154	70	173	360
152.494	0	811	149	186	303	251	279	327	231	218	615	208	154	70	174	359
152.617	0	809	151	187	306	253	282	329	238	216	619	207	156	71	175	357
152.74	0	808	148	187	298	264	283	327	245	218	613	208	156	68	171	359
152.863	0	804	145	180	290	249	280	318	235	219	600	210	154	70	169	355
152.986	0	806	144	182	294	250	282	319	229	216	605	210	152	70	173	356
153.108	0	795	144	181	294	247	278	319	234	212	608	208	152	69	174	359
153.231	0	809	146	182	299	246	280	324	239	215	614	206	153	71	174	361
153.354	0	812	146	184	303	251	278	328	230	215	619	205	155	71	177	361
153.477	0	814	147	185	306	252	273	331	229	211	626	203	155	71	179	361
153.6	0	814	145	185	299	262	273	329	235	210	621	205	156	68	176	360
153.723	0	811	140	178	290	248	271	324	237	211	609	206	153	68	172	356
153.846	0	810	140	179	296	248	275	322	226	214	612	206	153	69	174	354
153.969	0	814	140	178	296	247	267	323	226	208	611	207	152	69	174	354
154.092	0	812	141	180	301	247	271	325	234	209	617	205	154	70	176	352
154.214	0	821	143	182	305	250	274	329	238	215	621	204	156	71	178	353
154.337	0	816	144	186	304	256	276	329	226	217	623	205	156	70	179	353
154.46	0	810	139	178	289	256	271	327	224	212	612	206	153	68	174	352
154.583	0	809	140	179	297	247	271	323	236	208	612	207	153	69	175	352
154.706	0	810	140	178	298	248	273	323	234	214	614	206	153	69	176	352
154.829	0	807	141	179	300	247	274	326	224	216	617	205	154	69	177	352
154.952	0	807	143	182	304	250	272	331	226	212	622	204	155	71	179	353
155.075	0	802	144	186	305	259	272	330	239	212	623	204	157	70	178	352
155.197	0	812	139	179	289	256	273	328	234	214	610	206	153	67	173	347
155.32	0	808	139	177	296	246	270	321	224	213	611	206	152	69	174	346
155.443	0	809	140	179	296	249	268	324	226	211	612	205	152	70	174	344
155.566	0	805	139	178	300	247	270	324	239	212	613	206	153	69	177	345
155.689	0	819	141	180	304	249	276	330	231	218	620	204	155	71	182	348
155.812	0	819	143	182	307	254	271	331	222	215	626	203	156	72	184	345
155.935	0	813	138	178	288	260	269	329	225	211	615	204	151	68	179	339
156.058	0	816	136	175	290	246	270	323	231	213	612	205	150	69	178	338
156.18	0	817	137	176	293	247	268	321	226	216	614	205	151	70	178	341
156.303	0	811	137	176	296	245	268	322	219	212	616	205	151	70	178	336
156.426	0	813	138	178	301	245	268	327	228	211	621	203	152	71	179	335
156.549	0	815	141	181	305	252	272	330	233	216	626	201	154	71	181	338
156.672	0	814	137	180	293	258	271	324	223	215	617	203	151	67	177	337
156.795	0	803	135	175	288	245	265	320	219	209	610	203	149	69	175	335
156.918	0	799	135	176	294	244	264	319	227	208	615	203	149	69	175	336
157.041	0	792	136	174	294	243	269	321	229	213	616	202	150	69	175	335
157.164	0	796	136	177	297	244	267	327	221	213	621	201	151	70	176	334
157.286	0	801	137	178	303	248	265	330	222	207	626	200	152	71	178	335
157.409	0	804	135	177	294	258	263	326	228	207	619	201	150	67	175	332
157.532	0	806	130	171	285	244	263	320	230	209	610	201	147	70	172	329
157.655	0	802	130	172	292	244	266	320	218	212	613	202	148	70	172	331
157.778	0	800	130	172	292	243	262	320	218	210	614	202	149	69	172	330
157.901	0	800	131	173	297	245	262	327	230	206	619	200	150	71	175	329
158.024	0	804	132	174	303	247	267	329	230	212	625	200	152	71	177	329
158.147	0	799	133	175	300	256	268	328	218	214	621	202	151	69	176	328
158.269	0	796	128	169	282	249	263	324	218	208	610	202	147	69	172	326
158.392	0	794	129	172	293	244	263	321	232	208	613	203	150	70	172	325
158.515	0	802	129	172	292	245	264	322	227	212	613	203	149	70	173	322
158.638	0	797	131	172	297	245	263	325	219	213	614	203	151	70	175	321
158.761	0	797	132	175	303	247	269	329	223	211	620	201	152	72	177	321
158.884	0	794	133	174	301	255	268	327	235	210	618	202	151	70	176	324
159.007	0	800	128	171	288	246	266	323	226	215	609	203	149	70	172	322
159.13	0	794	131	173	296	246	264	323	218	212	613	204	150	70	174	323
159.252	0	792	131	173	297	244	266	326	224	210	614	203	150	71	174	322
159.375	0	792	132	174	302	245	266	328	236	211	618	202	152	71	176	326
159.498	0	798	134	177	306	249	269	332	227	218	624	201	154	71	178	329
159.621	0	800	135	179	300	261	268	332	220	213	619	203	154	69	177	326
159.744	0	795	131	172	285	249	266	325	226	210	607	203	150	70	171	323
159.867	0	794	131	172	294	245	270	324	232	214	610	204	149	70	172	327
159.99	0	794	132	173	295	244	268	323	225	218	611	204	150	70	173	327
160.113	0	797	133	174	300	244	267	328	222	212	615	203	151	71	174	328
160.236	0	803	136	176	305	246	268	331	229	211	621	201	153	72	177	326
160.358	0	805	139	179	305	254	272	331	235	215	624	202	155	73	179	330
160.481	0	805	134	176	287	257	270	328	222	217	611	203	150	68	172	328
160.604	0	803	133	172	287	243	261	324	221	210	606	203	148	71	171	328
160.727	0	802	134	173	292	243	264	322	228	209	609	205	149	71	173	326
160.85	0	806	134	173	295	242	268	326	233	214	610	205	150	71	172	329
160.973	0	804	137	176	300	243	271	329	222	218	616	203	151	72	176	331
161.096	0	804	139	177	305	247	265	333	222	212	621	202	153	73	178	333
161.219	0	808	140	180	304	257	271	330	232	213	620	202	153	70	177	334
161.341	0	809	135	173	285	248	270	327	230	215	607	204	148	70	173	331
161.464	0	805	136	174	294	243	267	325	219	219	608	205	150	70	174	329
161.587	0	807	138	175	297	245	268	323	219	214	610	205	150	71	174	332
161.71	0	808	138	175	302	244	271	329	235	213	615	203	151	71	176	333
161.833	0	816	140	179	307	246	271	333	231	218	620	202	153	73	179	333
161.956	0	814	143	182	308	253	274	332	221	220	624	202	155	72	180	335
162.079	0	808	139	177	294	257	269	332	222	213	614	204	152	69	174	334
162.202	0	804	138	176	299	242	267	327	235	213	613	205	151	71	174	335
162.324	0	816	140	177	300	247	271	327	229	218	613	205	151	70	175	334
162.447	0	812	140	177	302	244	269	330	221	216	615	204	152	72	176	336
162.57	0	812	143	179	308	246	271	333	225	215	621	203	153	73	179	336
162.693	0	813	145	184	311	253	275	334	235	218	623	203	155	73	180	338
162.816	0	809	141	177	294	255	272	333	228	220	612	204	151	69	174	338
162.939	0	810	141	176	301	243	269	328	220	215	614	205	151	71	174	338
163.062	0	809	142	178	303	245	269	329	227	214	616	205	152	71	175	335
163.185	0	810	143	178	305	245	271	332	235	218	619	203	153	72	178	339
163.308	0	811	146	181	311	247	276	334	226	221	621	204	154	73	180	341
163.43	0	819	147	183	313	252	274	338	222	217	627	201	156	74	183	340
163.553	0	813	142	177	295	258	270	335	229	213	617	202	150	69	176	336
163.676	0	812	139	175	295	245	272	331	232	217	615	203	150	72	175	337
163.799	0	813	140	177	301	245	269	328	223	219	616	204	150	71	175	340
163.922	0	813	140	175	304	242	265	328	222	212	617	203	151	72	175	338
164.045	0	813	140	178	308	244	268	333	230	213	621	201	152	74	179	339
164.168	0	817	143	180	313	249	273	336	234	218	625	201	154	74	180	340
164.291	0	813	138	177	298	255	272	329	221	216	615	202	149	69	175	338
164.413	0	805	138	173	288	246	266	328	219	210	612	201	147	72	172	338
164.536	0	807	139	175	295	244	262	324	230	209	613	201	148	71	173	338
164.659	0	813	138	174	298	240	267	327	230	214	614	202	148	72	173	335
164.782	0	809	139	176	304	243	268	331	219	215	619	201	149	72	175	335
164.905	0	811	141	178	307	244	266	334	220	212	624	200	151	73	177	338
165.028	0	806	139	180	299	257	265	333	234	210	618	202	149	70	176	337
165.151	0	808	137	170	284	245	268	325	225	215	605	203	146	71	175	331
165.274	0	810	140	172	279	248	298	332	205	199	624	200	142	70	189	341
165.396	0	810	144	175	271	237	238	335	197	174	650	190	137	67	200	351
165.519	0	809	146	180	274	233	229	342	199	171	667	184	137	64	208	356
165.642	0	817	147	183	278	236	231	352	194	173	675	182	142	64	215	362
165.765	0	811	148	186	278	244	231	353	190	173	677	181	141	63	215	363
165.888	0	805	143	179	264	229	222	331	193	168	667	184	134	61	207	359
166.011	0	808	143	178	263	225	228	333	194	170	667	184	137	62	207	359
166.134	0	807	144	179	262	227	232	334	194	165	670	183	136	62	209	364
166.257	0	804	147	180	262	221	215	341	191	157	677	178	136	62	213	366
166.38	0	803	147	183	265	226	219	348	195	157	682	176	139	63	215	365
166.502	0	802	149	186	263	239	220	345	199	157	681	177	139	61	213	368
166.625	0	799	144	180	254	220	220	328	194	158	674	180	135	60	207	366
166.748	0	801	144	182	256	222	222	334	193	158	674	181	138	62	205	363
166.871	0	799	145	182	257	222	221	333	195	159	674	180	138	61	204	362
166.994	0	803	146	183	260	223	224	339	197	162	679	178	140	62	204	363
167.117	0	806	148	186	262	231	227	341	192	164	682	176	143	64	206	365
167.24	0	800	145	184	256	236	224	326	192	164	671	181	138	59	198	359
167.363	0	803	143	179	253	217	224	324	195	164	668	182	137	62	194	358
167.485	0	810	144	182	261	221	219	327	195	168	669	182	139	61	191	357
167.608	0	803	143	179	266	223	234	329	192	175	666	184	143	63	189	350
167.731	0	805	144	184	268	229	231	333	190	171	675	178	144	65	192	354
167.854	0	806	145	185	271	235	230	340	187	169	682	175	144	66	195	359
167.977	0	808	142	181	257	228	218	324	184	164	672	178	135	59	192	359
168.1	0	800	139	178	250	214	205	320	175	158	669	180	134	60	191	359
168.223	0	804	140	179	247	218	222	322	179	152	666	182	133	59	192	361
168.346	0	809	140	179	245	217	222	323	195	153	666	184	133	59	193	361
168.468	0	809	142	181	243	218	224	327	192	153	670	184	134	59	197	366
168.591	0	803	145	184	241	226	212	329	193	143	671	183	133	57	198	368
168.714	0	791	144	180	225	223	207	306	195	136	659	185	126	52	193	369
168.837	11	776	141	179	214	211	202	298	192	131	657	185	124	54	191	372
168.96	0	763	139	182	211	216	200	299	189	129	655	186	124	54	190	371
169.083	0	758	137	177	211	212	201	298	182	129	653	189	124	54	190	374
169.206	0	756	136	178	211	213	196	304	182	129	654	189	124	55	190	382
169.329	0	766	135	183	211	228	202	305	190	133	652	191	127	55	190	380
169.452	0	758	131	178	203	217	204	286	188	132	640	194	122	53	184	370
169.574	0	751	129	178	201	207	203	286	188	132	639	195	122	55	182	363
169.697	0	754	131	178	202	212	204	287	193	132	639	196	123	54	182	363
169.82	0	752	132	181	203	213	208	289	194	134	640	194	126	56	182	364
169.943	0	749	135	182	206	217	208	296	192	135	646	194	127	56	182	359
170.066	0	750	136	182	210	227	214	299	192	138	647	193	129	55	181	360
170.189	0	756	131	175	204	211	210	287	194	137	637	196	124	53	177	359
170.312	0	768	128	176	208	211	216	292	195	140	636	197	125	55	176	359
170.435	0	771	128	176	209	214	214	293	189	140	638	197	125	55	176	380
170.557	0	765	129	172	213	213	211	301	190	142	641	197	127	56	177	379
170.68	0	773	133	183	222	222	209	310	203	151	644	197	133	57	180	366
170.803	0	779	133	186	226	235	238	308	204	154	640	200	134	55	178	352
170.926	0	772	130	179	217	216	221	295	201	158	627	203	129	53	174	347
171.049	0	767	135	178	221	217	232	297	200	153	632	202	131	55	174	345
171.172	0	774	138	181	221	216	219	299	202	148	637	199	131	55	176	345
171.295	0	776	138	181	223	219	220	303	197	152	644	196	133	56	179	349
171.418	0	768	143	185	228	226	225	313	188	152	650	194	135	56	183	357
171.54	0	762	142	184	224	227	222	306	185	145	648	193	131	54	181	358
171.663	0	757	140	179	221	210	222	305	179	145	650	192	130	55	180	361
171.786	0	771	141	179	224	217	215	309	173	146	654	189	132	55	181	363
171.909	0	788	142	182	227	220	216	312	173	144	658	186	132	56	180	362
172.032	0	789	144	183	236	219	216	322	172	144	668	182	135	57	183	364
172.155	0	793	143	187	237	232	217	320	179	147	663	184	136	56	181	364
172.278	0	774	142	181	232	213	217	309	176	152	653	190	132	55	180	362
172.401	0	778	143	184	235	223	224	310	178	158	652	192	135	57	183	359
172.524	0	784	143	183	235	224	224	313	184	161	651	194	136	57	183	354
172.646	0	789	145	185	243	225	231	319	186	164	653	194	139	58	185	356
172.769	0	789	147	188	251	240	246	322	176	169	650	197	141	58	185	357
172.892	0	787	141	178	246	228	260	309	180	174	630	205	138	56	179	349
173.015	0	792	142	181	249	223	240	313	189	177	634	203	139	58	179	352
173.138	0	799	142	181	253	225	237	314	192	179	636	202	139	58	177	351
173.261	0	799	144	182	255	228	244	317	188	181	643	199	140	60	179	351
173.384	0	791	148	184	258	236	241	322	189	180	649	196	141	59	181	355
173.507	0	782	145	185	254	237	240	314	189	179	642	198	138	55	179	354
173.629	0	772	146	179	248	219	238	309	186	177	641	198	136	57	177	356
173.752	0	785	146	178	248	222	231	313	178	168	653	192	135	57	178	358
173.875	0	783	143	179	248	218	221	317	179	163	658	188	135	59	179	355
173.998	0	784	144	180	253	225	218	322	187	166	665	186	138	60	180	356
174.121	0	798	145	182	258	238	225	326	191	174	663	189	141	60	181	367
174.244	0	794	140	176	248	225	233	309	185	174	645	193	135	56	175	368
174.367	0	790	137	174	246	217	225	309	188	168	648	192	136	59	175	363
174.49	0	793	137	175	249	220	224	313	194	169	651	192	137	59	174	365
174.612	0	796	136	174	249	223	226	314	191	172	655	190	139	60	176	360
174.735	0	797	138	177	254	230	228	319	186	174	662	187	141	61	178	351
174.858	0	799	139	179	257	241	233	321	196	172	662	187	143	61	179	347
174.981	0	792	134	173	249	226	230	309	201	175	647	191	138	58	173	341
175.104	0	792	132	173	249	220	234	311	190	179	650	192	139	61	173	341
175.227	0	791	135	175	253	224	228	314	189	176	650	191	141	61	173	336
175.35	0	785	134	174	254	225	230	316	197	177	653	192	143	61	174	336
175.473	0	790	137	178	267	225	239	316	204	185	657	190	145	63	176	335
175.596	0	790	139	180	274	234	238	319	198	188	658	191	148	63	177	333
175.718	0	778	136	177	262	232	237	316	197	184	642	195	143	60	172	330
175.841	0	774	135	174	264	224	241	316	202	183	644	195	142	62	174	330
175.964	0	778	135	176	264	228	235	319	201	185	647	195	143	62	176	331
176.087	0	772	136	176	267	225	233	322	191	184	652	194	144	63	179	330
176.21	0	773	138	179	274	224	233	318	191	181	659	192	146	63	183	333
176.333	0	768	140	181	275	234	237	327	200	180	664	190	147	64	187	334
176.456	0	775	140	178	265	231	236	318	197	175	655	193	141	60	184	332
176.579	0	767	143	174	259	220	236	319	186	166	661	190	140	62	188	336
176.701	0	758	149	179	257	223	222	324	184	156	669	185	139	61	193	338
176.824	0	758	150	181	256	218	213	331	189	155	674	183	139	61	196	344
176.947	0	767	150	183	261	227	219	336	191	158	679	182	142	61	200	348
177.07	0	764	150	187	263	237	222	339	191	156	682	181	143	61	200	345
177.193	0	756	146	181	252	225	220	323	189	154	672	185	137	59	194	340
177.316	0	758	145	182	252	216	218	326	192	153	675	183	138	60	195	343
177.439	0	755	147	184	254	222	219	329	188	154	676	183	140	60	195	345
177.562	0	752	146	185	258	220	218	333	187	155	680	181	141	62	197	342
177.684	0	753	149	188	260	227	219	340	190	155	685	179	144	63	201	341
177.807	0	758	151	192	265	235	223	344	193	158	687	179	147	62	203	344
177.93	0	749	148	186	256	229	223	327	188	157	676	183	139	59	195	342
178.053	0	743	146	183	251	214	220	325	185	155	677	182	139	60	195	339
178.176	0	744	147	186	255	220	220	328	189	156	677	183	141	61	195	339
178.299	0	749	147	186	256	218	220	331	191	160	680	181	142	61	195	338
178.422	0	748	149	189	260	227	224	336	187	162	685	179	145	63	199	339
178.545	0	748	152	192	268	232	227	343	188	162	689	177	147	63	202	340
178.668	0	747	150	190	265	235	227	333	189	163	680	182	143	60	197	338
178.79	0	748	147	185	256	215	222	323	191	164	675	183	140	62	193	337
178.913	0	745	148	187	261	219	224	327	186	165	677	183	142	61	194	336
179.036	0	741	148	187	262	219	223	329	188	164	678	183	143	62	193	336
179.159	0	740	150	188	264	225	224	334	192	166	682	181	145	62	197	337
179.282	0	750	152	192	270	228	230	342	189	171	688	179	148	64	201	339
179.405	0	749	152	192	272	238	227	338	188	169	684	181	147	61	198	339
179.528	0	741	149	184	260	217	223	324	188	165	675	185	141	61	193	334
179.651	0	740	149	187	265	219	226	330	191	168	678	184	143	62	193	338
179.773	0	746	150	187	266	220	226	331	186	171	678	183	144	62	194	340
179.896	0	745	150	188	270	220	225	335	186	170	681	182	146	63	196	339
180.019	0	747	152	190	272	227	228	341	188	171	687	180	148	65	200	339
180.142	0	747	154	194	274	239	229	342	195	170	687	181	149	64	200	342
180.265	0	746	151	187	265	223	227	327	186	173	676	185	142	61	194	343
180.388	0	747	150	186	265	217	225	327	185	171	678	184	144	63	194	341
180.511	0	746	151	186	269	221	226	330	187	171	678	185	144	62	194	339
180.634	0	747	152	189	273	219	224	335	193	172	682	183	146	63	194	342
180.756	0	749	155	190	274	229	227	339	187	179	684	183	149	64	197	345
180.879	0	751	156	193	283	232	232	341	188	177	686	182	150	64	200	345
181.002	0	752	152	188	275	229	231	332	190	175	676	185	145	62	193	340
181.125	0	755	152	187	274	219	231	331	192	178	678	185	146	64	193	342
181.248	0	753	154	189	276	223	230	334	187	178	678	186	147	62	193	343
181.371	0	753	154	189	277	220	228	337	187	177	682	184	148	64	195	345
181.494	0	758	156	192	282	227	230	344	192	177	687	181	150	65	197	348
181.617	0	766	157	194	284	238	230	344	192	181	685	183	150	65	197	347
181.74	0	760	155	188	274	223	224	330	188	178	676	186	145	64	192	345
181.862	0	759	156	188	278	222	228	336	188	177	679	185	149	64	193	346
181.985	0	764	157	190	278	224	224	337	193	181	679	185	149	64	193	347
182.108	0	768	158	190	286	224	230	336	198	187	679	186	152	66	192	352
182.231	0	762	157	192	298	223	234	341	192	191	683	184	155	68	193	351
182.354	0	759	156	195	295	239	221	336	197	195	668	191	155	64	189	353
182.477	0	757	151	184	287	226	242	333	212	199	653	201	153	66	182	369
182.6	0	763	151	186	297	225	249	329	205	202	652	196	152	65	180	363
182.723	0	776	150	185	293	226	237	331	201	202	652	198	152	66	179	353
182.845	0	782	150	185	299	222	234	332	203	202	655	198	152	68	180	350
182.968	0	781	153	188	299	239	247	335	217	202	657	198	154	67	182	348
183.091	0	787	148	181	284	239	260	331	202	198	651	197	144	63	180	349
183.214	0	778	144	177	275	224	234	327	185	187	657	194	140	65	179	367
183.337	0	780	142	179	276	229	224	332	193	183	661	192	144	63	183	361
183.46	0	781	141	184	278	229	241	334	203	188	664	191	144	65	184	347
183.583	0	765	144	185	285	229	235	336	197	188	674	188	148	65	188	339
183.706	0	749	146	188	281	242	235	336	192	178	672	189	147	62	188	337
183.828	0	751	143	182	269	227	224	322	196	178	658	193	141	62	182	342
183.951	0	742	143	183	272	228	243	326	206	182	662	193	144	63	183	347
184.074	0	730	144	184	269	227	236	328	197	179	665	191	144	62	185	357
184.197	0	752	147	187	272	227	232	334	193	176	671	188	146	65	189	365
184.32	0	768	149	188	277	234	235	338	201	175	676	187	149	64	194	363
184.443	0	767	147	185	267	236	266	328	204	168	666	193	141	60	191	369
184.566	0	773	147	184	246	214	223	328	188	138	676	187	134	59	202	390
184.689	0	765	150	186	241	214	201	326	180	133	672	188	136	56	206	389
184.812	0	755	150	189	237	210	203	323	179	134	672	189	136	57	208	386
184.934	0	759	152	193	243	214	206	332	178	136	674	188	139	57	209	383
185.057	0	752	151	194	240	223	202	326	177	133	670	190	137	55	205	379
185.18	0	745	149	189	234	209	200	318	178	133	672	188	134	56	201	374
185.303	0	746	151	192	238	215	204	325	181	133	674	185	136	57	202	371
185.426	0	747	154	193	240	214	204	325	179	133	676	185	136	57	202	372
185.549	0	745	155	194	240	222	204	330	176	135	679	183	139	58	204	370
185.672	0	745	155	198	243	231	206	334	175	133	678	184	139	56	203	373
185.795	0	740	150	190	233	213	201	314	179	133	674	185	133	56	195	367
185.917	0	748	150	191	236	211	203	318	177	135	674	185	134	57	196	367
186.04	0	745	149	191	237	212	204	320	175	135	675	184	135	57	195	364
186.163	0	744	150	194	237	217	204	322	177	135	679	182	137	57	196	363
186.286	0	745	153	196	243	222	207	331	181	137	682	182	140	58	197	363
186.409	0	748	150	194	241	223	206	319	180	137	676	185	134	55	192	364
186.532	0	745	147	189	235	206	206	311	176	139	674	185	133	57	191	356
186.655	0	744	149	190	241	212	207	316	182	138	676	183	135	58	190	353
186.778	0	748	149	190	241	211	207	321	183	139	679	182	135	58	190	355
186.9	0	750	151	192	243	218	209	325	181	142	682	180	138	59	192	359
187.023	0	749	153	194	249	222	211	331	181	143	687	180	140	59	195	357
187.146	0	749	152	194	247	230	211	322	184	143	678	183	137	56	190	355
187.269	0	747	148	186	239	206	210	310	187	143	676	183	133	57	187	355
187.392	0	746	148	188	241	211	209	315	183	143	678	182	135	58	188	358
187.515	0	750	148	188	243	208	208	316	181	144	677	183	134	59	188	356
187.638	0	747	149	190	244	215	209	320	186	145	681	182	137	59	190	354
187.761	0	752	152	193	252	219	215	329	191	148	685	180	139	60	193	354
187.884	0	759	153	196	256	230	217	330	186	150	684	182	140	59	194	355
188.006	0	756	149	185	246	211	212	313	184	150	675	184	133	58	187	353
188.129	0	755	147	185	250	207	216	318	189	151	676	185	134	59	187	350
188.252	0	759	149	186	251	211	213	317	189	152	676	185	135	59	188	350
188.375	0	761	147	186	253	211	213	322	186	154	680	183	137	60	189	349
188.498	0	760	151	188	256	217	216	328	186	154	686	181	139	61	193	353
188.621	0	763	152	192	262	219	213	336	191	154	690	180	142	60	197	357
188.744	0	769	153	192	265	231	217	332	191	156	685	182	141	59	195	355
188.867	0	763	149	183	254	207	215	317	185	158	679	185	135	59	190	353
188.989	0	762	149	185	257	213	216	320	186	156	680	184	138	60	191	352
189.112	0	765	149	185	262	212	216	323	194	158	680	185	139	61	191	351
189.235	0	770	150	187	265	214	220	329	193	163	683	183	142	62	193	352
189.358	0	769	154	191	273	218	223	332	187	167	689	182	144	62	196	353
189.481	0	768	157	193	282	221	221	334	192	166	692	182	146	63	197	358
189.604	0	764	151	189	274	228	223	330	199	168	681	186	143	61	192	353
189.727	0	777	151	184	271	213	227	326	193	173	680	186	141	62	190	357
189.85	0	772	152	186	275	219	225	330	189	172	680	186	144	63	190	353
189.972	0	771	153	185	276	216	222	333	196	171	681	185	144	63	191	352
190.095	0	774	155	189	282	221	227	333	203	173	685	184	146	65	193	357
190.218	0	785	157	191	288	224	234	334	195	177	691	183	149	64	195	362
190.341	0	780	154	187	278	229	226	330	191	174	680	186	144	61	190	356
190.464	0	781	152	182	274	213	226	328	195	173	679	186	142	64	189	355
190.587	0	781	153	184	277	220	223	331	205	175	679	187	143	63	189	358
190.71	0	786	153	185	279	218	230	334	194	181	682	185	145	65	189	361
190.833	0	789	157	188	287	219	228	336	193	177	688	183	147	66	191	361
190.956	0	791	158	190	294	222	230	335	198	177	693	180	149	66	194	360
191.078	0	789	156	189	284	234	230	335	203	179	682	184	145	63	189	362
191.201	0	786	152	180	272	211	232	322	192	179	673	187	140	62	185	360
191.324	0	789	151	182	272	214	222	326	190	172	676	186	142	63	185	361
191.447	0	786	151	181	272	212	223	326	196	172	675	187	141	63	185	362
191.57	0	789	152	184	278	214	229	332	199	176	681	185	144	65	186	362
191.693	0	790	156	187	279	219	225	336	191	175	688	182	145	65	189	365
191.816	0	788	158	191	280	232	224	337	191	173	685	182	146	64	189	364
191.939	0	787	151	180	267	213	221	320	195	171	671	188	139	61	183	360
192.061	0	791	150	180	266	209	224	321	196	174	671	188	139	63	182	359
192.184	0	787	152	181	266	211	223	320	189	176	671	188	138	63	180	358
192.307	0	786	152	180	270	212	220	325	190	170	675	187	140	64	182	360
192.43	0	791	153	183	274	216	223	331	196	173	680	184	142	65	183	361
192.553	0	796	157	186	276	221	226	334	198	176	684	184	144	65	185	361
192.676	0	789	153	185	273	225	226	325	188	176	674	188	140	61	180	359
192.799	0	789	150	178	262	206	219	316	190	168	666	189	136	62	177	359
192.922	0	788	150	179	267	209	221	319	196	170	669	189	138	63	178	358
193.044	0	794	151	177	265	207	221	320	195	173	670	189	138	63	178	356
193.167	0	792	152	180	269	212	221	324	190	174	674	186	139	64	178	357
193.29	0	794	153	182	273	217	220	328	193	171	678	185	142	65	181	359
193.413	0	791	156	185	278	219	227	329	200	173	682	185	143	64	183	360
193.536	0	797	152	181	269	219	224	319	195	177	667	189	138	61	177	355
193.659	0	794	150	177	267	206	221	315	188	175	664	190	136	63	175	354
193.782	0	791	150	177	269	211	221	319	190	173	666	189	137	63	176	355
193.905	0	788	149	178	271	209	221	321	200	175	668	188	138	64	175	354
194.028	0	798	152	179	278	210	224	318	196	180	673	186	139	66	177	356
194.15	0	798	154	181	285	213	223	324	192	179	679	185	142	67	179	355
194.273	0	798	154	185	284	226	227	328	196	178	679	185	143	67	181	354
194.396	0	794	151	178	273	217	223	319	204	178	666	188	136	62	174	353
194.519	0	799	150	176	275	210	229	320	196	183	665	190	137	65	173	354
194.642	0	798	150	177	276	213	223	321	191	180	664	190	138	65	173	351
194.765	0	797	151	178	281	210	225	321	197	180	666	189	139	65	173	350
194.888	0	800	152	179	290	212	224	322	209	182	670	189	141	67	175	353
195.011	0	804	154	182	292	216	235	324	200	188	675	188	143	67	177	355
195.133	0	804	154	182	288	227	229	326	195	184	670	188	142	65	176	352
195.256	0	801	150	176	278	213	228	322	199	181	662	190	138	66	173	349
195.379	0	802	152	178	283	218	231	328	205	186	664	191	140	65	173	352
195.502	0	802	152	177	286	212	231	325	198	187	665	191	140	65	174	354
195.625	0	808	155	179	293	211	233	326	195	181	672	189	141	66	176	353
195.748	0	809	156	181	292	218	225	334	199	178	683	185	143	69	181	354
195.871	0	810	158	185	296	225	231	336	201	182	683	185	144	67	182	357
195.994	0	805	152	178	277	216	226	321	193	181	667	189	138	63	176	358
196.116	0	808	152	176	279	210	222	322	191	176	667	190	137	65	175	354
196.239	0	806	152	177	278	213	223	324	198	177	668	189	139	66	174	354
196.362	0	808	151	176	285	210	227	324	203	182	671	188	140	66	174	353
196.485	0	809	154	179	293	213	230	325	194	184	678	185	142	67	177	354
196.608	0	808	156	182	295	216	225	331	197	180	683	183	144	68	179	356
196.731	0	809	154	182	291	226	227	329	201	180	674	186	141	64	176	355
196.854	0	810	149	171	275	210	227	319	202	183	661	189	135	65	173	352
196.977	0	806	150	174	278	214	227	322	193	183	664	190	138	65	171	352
197.1	0	804	149	174	279	212	220	322	195	179	664	190	138	66	172	352
197.222	0	807	151	176	290	207	226	323	202	179	669	188	140	67	173	353
197.345	0	814	153	178	295	214	227	327	204	184	676	186	142	68	174	354
197.468	0	811	154	181	296	217	231	330	196	186	680	186	143	69	178	355
197.591	0	810	152	180	286	230	225	330	197	179	671	187	140	64	174	355
197.714	0	806	148	172	275	210	225	318	202	179	660	190	136	64	172	352
197.837	0	812	147	174	278	213	226	321	201	184	662	190	137	65	171	351
197.96	0	806	148	173	278	211	224	324	195	181	663	191	137	65	170	352
198.083	0	808	149	176	292	208	226	323	195	181	669	189	140	67	172	354
198.205	0	805	153	178	293	213	226	328	206	182	674	187	143	68	175	355
198.328	0	817	155	182	298	218	231	330	205	189	679	186	145	68	177	354
198.451	0	810	153	181	292	231	230	328	198	188	670	189	141	65	174	353
198.574	0	807	149	174	280	214	224	322	200	184	657	192	138	65	170	352
198.697	0	801	148	175	284	216	231	325	209	187	658	193	140	67	169	353
198.82	0	813	148	174	287	213	230	322	206	195	657	195	141	66	170	350
198.943	0	809	149	176	297	213	231	324	199	195	660	194	142	68	170	351
199.066	0	805	153	179	302	218	241	327	204	193	664	194	144	68	175	351
199.188	0	807	156	183	306	224	250	334	209	193	674	191	146	68	180	356
199.311	0	819	153	179	284	220	234	325	197	184	670	189	139	64	177	359
199.434	0	816	153	179	284	213	227	329	190	184	673	188	140	66	177	357
199.557	0	814	153	180	285	217	221	331	194	179	674	187	141	65	178	358
199.68	0	815	155	182	296	210	220	329	207	185	678	186	143	67	177	359
199.803	0	826	158	185	301	219	235	331	202	189	683	186	145	66	181	365
199.926	0	823	159	187	307	225	234	336	198	188	684	185	147	68	181	361
200.049	0	818	155	181	291	223	228	331	199	185	673	188	141	65	176	359
200.172	0	819	154	180	296	215	230	329	212	188	674	188	143	66	178	362
200.294	0	824	157	181	301	217	235	330	202	192	675	189	144	66	178	367
200.417	0	826	158	183	304	217	231	333	198	192	676	189	146	68	179	362
200.54	0	827	160	187	307	224	245	337	205	190	683	186	147	69	183	363
200.663	0	827	161	188	306	235	247	343	210	190	684	186	147	68	182	367
200.786	0	822	156	181	292	222	232	332	203	192	673	189	142	66	179	368
200.909	0	825	157	180	297	224	238	337	198	188	675	188	145	67	178	368
201.032	0	825	155	182	297	222	241	338	203	187	674	189	144	67	178	365
201.155	0	827	158	183	308	217	236	337	205	188	681	185	146	69	179	367
201.277	0	834	163	187	312	222	219	340	205	194	682	186	148	69	181	369
201.4	0	832	158	183	295	232	247	337	200	191	672	191	143	66	178	365
201.523	0	828	164	176	289	220	258	336	201	177	676	188	140	65	184	370
201.646	0	828	170	186	282	222	223	340	199	159	686	183	137	63	194	384
201.769	0	833	167	186	282	220	227	343	196	162	687	185	138	64	197	385
201.892	0	836	167	186	288	221	223	349	194	160	692	185	140	66	202	383
202.015	0	835	169	188	285	233	230	344	195	161	689	184	140	63	199	376
202.138	0	833	163	178	269	211	220	326	203	159	680	187	134	62	192	376
202.26	0	837	162	179	271	214	223	330	197	163	679	189	136	62	191	378
202.383	0	835	161	180	268	214	228	328	194	163	679	188	137	63	190	372
202.506	0	835	160	183	272	215	228	336	196	161	682	186	138	63	191	373
202.629	0	832	161	186	276	218	229	340	196	162	686	184	140	64	194	371
202.752	0	840	161	183	267	223	220	327	190	166	676	188	134	59	188	369
202.875	0	836	157	176	259	207	222	316	188	162	666	192	132	60	184	363
202.998	0	834	156	178	259	210	225	318	190	162	668	191	133	61	183	361
203.121	0	838	155	178	261	207	218	321	191	163	670	191	134	61	182	358
203.244	0	836	156	179	266	210	220	326	187	166	673	190	136	61	183	353
203.366	0	826	160	182	267	217	225	329	186	164	676	190	137	63	186	355
203.489	0	822	158	179	263	223	214	321	189	163	665	193	133	58	182	351
203.612	0	823	153	173	251	205	222	309	191	167	656	196	131	60	179	345
203.735	0	815	152	175	253	207	223	312	181	168	659	196	132	60	179	346
203.858	0	814	151	173	253	206	218	315	183	162	660	196	132	59	179	349
203.981	0	815	151	175	257	209	220	321	186	163	666	193	134	61	182	348
204.104	0	814	154	180	259	214	216	325	187	166	671	192	137	61	185	347
204.227	0	817	154	181	262	223	222	325	182	168	669	193	136	59	184	345
204.349	0	813	146	173	250	205	217	308	183	164	654	196	130	59	178	342
204.472	1	815	147	173	251	203	218	313	184	164	658	196	133	60	180	342
204.595	0	811	148	173	253	205	217	313	186	165	659	195	133	59	178	342
204.718	0	807	147	174	258	203	221	319	182	166	664	193	135	61	179	343
204.841	0	805	148	176	258	210	216	321	183	165	671	191	137	61	182	347
204.964	0	811	152	180	261	216	220	327	187	165	676	189	139	62	184	348
205.087	0	816	148	179	258	217	218	318	187	167	664	193	134	59	179	351
205.21	0	810	145	172	250	200	215	309	182	165	658	194	131	60	177	350
205.332	0	808	145	172	253	203	212	313	183	163	660	193	133	59	176	352
205.455	0	810	146	172	254	203	217	314	187	165	662	192	134	60	175	349
205.578	0	819	147	175	257	208	216	319	187	169	668	191	135	61	177	350
205.701	0	816	149	177	260	211	216	323	185	167	674	189	138	62	179	351
205.824	0	813	149	179	262	221	218	325	186	165	674	189	139	61	181	352
205.947	0	813	145	172	253	206	218	312	188	166	660	192	133	58	176	349
206.07	0	812	144	172	252	201	218	314	187	168	663	192	133	60	173	351
206.193	0	805	144	172	253	204	215	315	184	166	663	193	134	60	175	346
206.316	0	804	144	172	256	202	215	319	186	164	666	191	135	62	175	346
206.438	0	803	144	174	257	210	218	322	190	167	673	188	138	62	177	347
206.561	0	812	148	179	262	213	221	329	189	170	679	186	139	62	181	350
206.684	0	804	147	179	262	222	219	322	185	170	670	189	136	59	176	344
206.807	0	797	142	170	251	201	213	311	188	166	659	191	133	60	173	343
206.93	0	795	140	172	256	203	217	315	192	169	662	191	134	61	173	342
207.053	0	802	141	170	256	204	219	316	188	172	664	191	134	62	172	343
207.176	0	799	142	173	260	208	218	320	186	172	668	189	137	63	172	339
207.299	0	797	144	175	265	213	216	326	191	171	675	187	139	63	174	341
207.421	0	800	146	177	277	210	218	326	200	175	680	185	142	66	176	341
207.544	0	811	150	181	284	219	227	330	193	182	683	183	144	65	177	343
207.667	0	801	144	174	269	218	221	321	188	179	667	191	137	65	171	337
207.79	0	798	141	171	264	206	221	318	190	178	659	189	137	63	170	336
207.913	0	795	142	172	267	209	222	321	199	180	660	191	137	64	169	333
208.036	0	803	142	172	270	209	224	324	194	182	662	190	140	65	169	336
208.159	0	804	142	175	277	211	223	324	190	181	671	188	141	65	171	334
208.282	0	804	145	177	284	212	224	326	194	181	678	187	144	67	173	333
208.404	0	807	150	179	289	213	226	331	202	182	684	183	145	67	175	337
208.527	0	811	153	184	292	225	232	340	195	184	686	183	146	67	176	341
208.65	0	808	147	176	275	218	221	324	189	178	667	187	138	63	171	338
208.773	0	806	147	173	273	208	223	323	191	179	666	188	140	65	170	337
208.896	0	808	149	175	273	211	226	325	196	181	668	188	140	64	170	340
209.019	0	809	151	177	275	212	222	330	192	182	672	188	141	64	170	342
209.142	0	813	154	181	284	213	221	333	190	179	679	186	144	66	173	340
209.265	0	813	157	184	292	213	224	335	195	180	686	184	145	69	175	339
209.388	0	816	161	186	297	218	227	338	202	184	691	182	148	68	178	343
209.51	0	820	161	188	295	232	232	341	195	185	687	184	148	65	177	345
209.633	0	816	156	179	279	216	223	326	191	181	670	188	141	64	173	339
209.756	0	817	157	180	280	215	225	329	196	183	671	189	143	66	173	339
209.879	0	819	157	181	281	217	230	332	199	187	671	189	144	65	172	342
210.002	0	820	159	182	288	214	230	335	195	187	676	188	147	67	173	343
210.125	0	824	163	186	298	215	227	339	194	185	683	186	148	68	176	343
210.248	0	827	165	189	300	222	231	340	199	186	689	184	150	69	179	342
210.371	0	831	167	191	303	226	235	345	204	189	695	182	153	69	182	346
210.493	0	826	164	188	292	234	234	341	196	188	680	188	148	64	177	346
210.616	0	828	163	182	284	218	227	333	194	183	675	189	146	66	175	344
210.739	0	830	165	185	288	222	229	337	198	185	676	189	147	66	176	345
210.862	0	829	166	187	288	220	231	338	202	187	678	188	148	67	176	345
210.985	0	832	169	188	297	219	234	342	195	190	684	187	150	68	178	348
211.108	0	836	170	191	305	220	229	345	196	186	691	185	152	69	181	348
211.231	0	839	174	193	306	224	234	348	201	187	696	182	154	70	184	349
211.354	0	841	174	197	309	235	236	354	204	190	694	184	155	69	185	348
211.476	0	838	171	185	291	224	234	339	193	190	683	191	148	70	180	346
211.599	0	837	169	187	291	222	230	340	195	185	680	188	150	68	180	348
211.722	0	838	170	187	292	225	232	342	200	186	680	189	150	67	180	349
211.845	0	843	172	190	294	224	235	344	203	190	684	187	152	69	181	349
211.968	0	843	174	193	307	221	237	345	196	192	690	186	154	69	183	349
212.091	0	844	176	195	311	222	234	350	197	187	694	183	155	70	186	352
212.214	0	844	175	195	305	236	235	350	203	188	689	186	154	67	185	352
212.337	0	848	173	187	292	224	235	340	201	190	680	189	149	68	182	349
212.46	0	844	173	191	297	227	236	345	193	193	683	188	152	68	182	350
212.582	0	845	173	191	295	227	236	345	194	189	683	187	152	67	183	351
212.705	0	846	175	193	300	227	236	352	203	189	688	186	154	70	184	353
212.828	0	852	177	195	311	224	237	350	204	194	694	185	156	71	185	355
212.951	0	849	177	198	310	235	239	354	195	195	692	186	156	70	187	353
213.074	0	845	174	187	294	230	235	341	196	190	681	192	150	70	182	352
213.197	0	845	172	187	293	225	233	341	206	191	675	191	149	69	181	351
213.32	0	853	173	191	296	227	238	342	201	196	676	191	151	67	181	352
213.443	0	850	173	191	302	222	236	342	197	192	679	190	152	69	181	351
213.565	0	849	175	194	309	223	237	344	200	192	684	188	153	70	183	353
213.688	0	850	177	195	315	227	238	348	210	195	688	188	155	71	185	353
213.811	0	855	173	191	299	239	238	344	204	198	678	194	150	70	181	353
213.934	0	850	170	184	293	225	234	338	197	195	670	197	147	71	179	349
214.057	0	846	170	186	295	228	236	339	201	193	668	194	149	67	179	346
214.18	0	848	168	187	297	228	238	340	210	196	668	194	149	68	177	347
214.303	0	849	170	189	308	222	242	338	204	200	673	193	151	70	178	350
214.426	0	852	171	191	311	225	238	343	201	198	678	192	153	70	180	348
214.548	0	851	171	194	308	236	240	345	207	197	676	191	152	69	179	344
214.671	0	847	168	183	294	230	240	336	210	200	660	195	147	66	176	344
214.794	0	848	167	184	294	228	240	336	204	202	659	196	147	69	174	343
214.917	0	846	165	185	295	229	237	338	201	200	658	197	147	68	172	340
215.04	0	846	166	185	306	222	239	334	210	198	660	195	147	70	173	340
215.163	0	846	168	190	309	224	242	340	217	203	666	194	149	69	175	339
215.286	0	848	169	190	313	228	246	343	208	207	670	194	151	71	177	340
215.409	0	846	168	190	305	238	242	340	205	201	661	195	148	67	174	337
215.532	0	843	164	182	293	228	240	335	211	199	652	197	146	68	172	334
215.654	0	842	163	184	294	231	243	336	216	203	652	198	146	68	171	332
215.777	0	840	164	184	298	227	244	333	205	206	651	198	147	69	171	333
215.9	0	842	164	186	306	223	240	335	206	201	656	196	149	71	172	331
216.023	0	841	166	188	310	227	243	339	216	201	660	195	149	71	174	332
216.146	0	845	167	189	314	230	249	342	218	207	664	195	151	71	176	330
216.269	0	839	163	188	300	240	246	341	205	207	653	197	147	67	172	329
216.392	0	838	160	183	291	228	242	333	205	203	647	199	146	69	169	329
216.515	0	837	161	184	293	231	241	337	215	201	647	198	147	69	169	327
216.637	0	842	161	184	296	225	243	334	214	205	647	198	147	69	170	326
216.76	0	837	163	185	305	225	244	335	204	205	652	196	148	71	171	326
216.883	0	838	166	189	308	226	242	341	207	202	657	196	150	71	174	329
217.006	0	835	166	191	313	227	246	345	221	202	663	197	151	72	176	329
217.129	0	844	166	190	306	239	246	341	215	206	655	198	151	68	174	329
217.252	0	837	161	183	292	229	241	336	206	204	643	200	148	69	170	329
217.375	0	836	162	184	294	231	244	338	208	203	643	199	149	70	170	329
217.498	0	832	162	184	296	230	243	338	221	203	643	200	149	69	171	331
217.62	0	841	163	187	305	226	252	337	214	209	647	199	150	71	171	332
217.743	0	838	166	190	310	228	253	341	207	205	652	198	151	72	175	333
217.866	0	832	167	191	314	227	245	345	213	202	662	196	152	73	179	335
217.989	0	827	169	192	310	241	254	346	213	201	665	194	153	70	179	340
218.112	0	828	166	186	292	229	248	338	201	194	659	194	149	68	175	345
218.235	0	830	168	188	291	228	235	341	193	187	669	191	149	68	178	350
218.358	0	830	168	191	286	225	228	341	195	182	674	187	147	67	179	353
218.481	0	831	170	191	287	223	233	345	198	182	684	185	151	67	181	357
218.604	0	835	172	195	292	227	232	351	197	182	689	182	151	67	184	364
218.726	0	836	174	196	294	230	232	356	193	182	693	181	153	68	187	362
218.849	0	834	171	193	286	234	229	342	197	179	679	186	148	64	182	355
218.972	0	833	168	188	278	218	233	336	195	182	675	187	146	66	181	357
219.095	0	830	175	187	275	223	244	338	191	171	679	188	146	65	185	367
219.218	0	832	185	188	266	223	224	341	185	148	691	182	138	62	201	388
219.341	0	830	196	193	256	228	199	346	180	141	699	178	136	61	212	395
219.464	0	830	194	199	245	228	199	347	206	140	695	180	137	59	217	397
219.587	0	822	190	204	242	231	203	344	196	144	688	185	139	57	216	394
219.709	0	819	182	191	232	225	201	330	183	139	677	192	133	58	207	392
219.832	0	813	179	191	228	219	204	325	176	141	668	192	134	57	205	390
219.955	0	816	177	193	230	219	205	320	168	141	662	196	134	56	205	388
220.078	0	811	176	196	232	217	207	322	165	139	661	198	136	57	204	387
220.201	0	810	175	198	236	223	209	327	163	139	661	199	139	58	205	389
220.324	0	813	176	200	241	224	211	332	168	141	664	199	140	59	207	388
220.447	0	818	174	204	241	234	216	334	168	143	663	200	141	58	206	389
220.57	0	811	169	194	232	225	215	315	168	141	655	201	134	56	201	386
220.692	0	809	167	193	233	217	214	313	169	140	655	201	135	57	199	386
220.815	0	807	168	193	234	218	215	316	171	141	656	202	135	59	198	382
220.938	0	818	168	195	237	218	216	322	171	143	658	200	137	57	198	386
221.061	0	816	171	197	238	224	219	327	171	143	663	199	140	59	200	380
221.184	0	816	172	201	244	227	219	334	175	145	669	197	141	59	202	380
221.307	0	819	174	204	248	237	223	338	181	147	669	197	143	59	202	382
221.43	0	820	169	195	242	227	221	322	180	148	663	197	137	58	195	381
221.553	0	817	168	193	243	216	221	321	178	149	664	196	137	58	194	378
221.676	0	817	168	194	246	218	222	320	182	149	667	194	138	59	192	370
221.798	0	818	167	193	248	218	222	326	185	153	671	191	139	59	191	373
221.921	0	821	168	195	252	222	226	329	183	156	679	190	142	61	190	374
222.044	0	824	169	197	256	226	227	336	183	159	682	189	144	61	191	373
222.167	0	826	170	198	262	233	228	339	187	159	681	187	144	60	191	372
222.29	0	825	165	190	252	220	225	326	188	158	676	189	138	59	186	368
222.413	0	822	165	189	255	219	224	328	185	158	677	188	139	59	185	371
222.536	0	827	164	190	256	219	223	329	184	158	677	188	139	59	185	369
222.659	0	822	164	190	260	218	225	334	189	160	681	186	141	62	185	366
222.781	0	828	166	192	262	225	225	338	188	162	687	186	145	62	188	365
222.904	0	826	168	194	267	229	229	344	187	165	690	183	146	62	189	363
223.027	0	823	165	192	266	233	226	337	186	163	681	187	141	59	186	363
223.15	0	823	161	184	259	214	223	327	190	162	678	188	138	60	181	361
223.273	0	830	162	185	261	218	226	330	186	166	679	187	140	60	181	364
223.396	0	826	160	184	262	216	222	330	185	164	679	187	140	62	181	359
223.519	0	824	160	186	267	220	225	338	187	166	684	186	142	62	183	354
223.642	0	828	163	189	271	225	225	344	192	167	691	185	145	65	184	352
223.764	0	828	165	192	276	232	230	349	189	172	693	183	147	64	186	354
223.887	0	818	160	186	272	231	226	336	186	171	680	187	140	61	181	349
224.01	0	807	156	180	265	216	223	329	189	169	675	188	139	62	178	345
224.133	0	802	156	182	269	218	224	332	195	171	676	188	140	62	177	347
224.256	0	809	155	181	270	217	227	333	190	176	677	189	140	63	177	349
224.379	0	814	155	182	278	221	226	341	188	175	682	186	142	65	178	345
224.502	0	813	159	185	280	227	226	345	195	174	688	184	146	65	181	342
224.625	0	816	160	187	284	236	230	348	201	179	690	183	147	66	181	345
224.748	0	817	155	181	278	230	231	334	191	183	674	187	141	62	176	345
224.87	0	814	153	178	274	216	225	330	190	179	669	190	138	65	174	343
224.993	0	813	151	177	275	221	227	333	194	179	670	191	140	65	174	340
225.116	0	814	153	176	277	218	227	333	198	183	671	190	142	66	173	341
225.239	0	818	154	179	283	221	229	341	192	186	676	188	144	66	175	344
225.362	0	827	156	182	293	222	228	343	192	183	681	187	146	68	177	342
225.485	0	821	158	184	293	233	233	344	199	183	681	188	147	67	178	344
225.608	0	821	151	176	277	223	228	331	199	185	667	192	138	64	174	338
225.731	0	818	150	175	277	216	229	330	190	186	666	193	140	66	172	336
225.853	0	821	151	173	278	218	227	331	188	183	666	192	140	65	171	335
225.976	0	818	151	174	280	218	226	335	197	183	669	191	142	65	172	335
226.099	0	818	154	178	290	216	228	338	198	188	675	189	144	67	174	337
226.222	0	814	156	180	298	217	228	342	193	187	680	189	145	67	176	335
226.345	0	810	154	180	294	229	228	341	192	186	673	190	145	65	175	336
226.468	0	798	149	172	278	216	226	329	200	185	661	194	138	65	171	331
226.591	0	813	149	173	281	218	230	333	196	190	663	194	141	65	171	334
226.714	0	806	149	172	281	217	225	331	191	187	663	195	141	65	170	337
226.836	0	808	150	173	287	217	228	336	195	187	667	193	143	67	171	331
226.959	0	810	153	177	298	214	228	337	204	188	673	191	145	67	174	333
227.082	0	812	153	179	296	226	233	340	197	191	671	193	144	66	173	334
227.205	0	808	147	171	281	216	226	328	192	188	661	196	138	66	169	331
227.328	0	806	148	171	284	215	227	333	196	188	664	195	141	67	169	329
227.451	0	807	147	172	285	218	231	333	202	192	664	194	140	66	169	331
227.574	0	806	150	172	291	213	231	334	196	192	667	193	143	67	170	333
227.697	0	809	151	176	300	215	226	337	195	189	673	192	145	69	173	335
227.82	0	802	151	179	300	227	231	340	201	190	671	194	144	67	173	332
227.942	0	801	145	169	281	218	233	327	202	194	656	196	137	64	167	331
228.065	0	800	144	168	282	214	230	327	194	193	656	197	139	66	167	332
228.188	0	804	145	170	280	214	223	327	194	189	656	197	138	66	167	334
228.311	0	809	145	170	285	213	229	332	200	189	660	196	140	67	168	332
228.434	0	813	149	173	296	210	232	332	203	193	665	194	141	67	170	332
228.557	0	812	149	177	297	221	233	337	195	195	667	194	143	67	170	334
228.68	0	808	142	169	278	216	229	321	191	189	650	197	136	63	165	334
228.803	0	805	141	166	276	210	227	321	201	188	648	198	136	67	165	330
228.925	0	812	141	166	278	211	227	322	200	193	648	199	136	65	163	332
229.048	0	807	141	166	284	208	227	322	191	193	649	199	137	67	164	330
229.171	0	805	143	168	291	206	228	323	195	192	652	198	140	67	166	332
229.294	0	805	144	171	297	210	232	329	205	193	656	197	141	67	168	331
229.417	0	811	141	169	280	220	230	321	199	194	646	200	135	64	163	331
229.54	0	804	137	164	271	206	226	315	188	192	639	201	133	66	161	329
229.663	0	803	137	165	274	208	225	315	192	188	640	200	134	66	161	327
229.786	0	801	136	163	274	205	227	317	200	191	640	200	134	66	160	328
229.908	0	808	138	165	286	201	227	317	196	193	645	198	136	68	163	333
230.031	0	807	141	167	290	205	224	320	193	190	650	198	137	68	164	329
230.154	0	805	139	168	283	215	226	319	196	188	644	199	136	65	162	327
230.277	0	804	134	161	269	202	227	310	199	192	633	200	131	66	159	327
230.4	0	804	134	163	270	205	224	312	194	192	635	201	133	67	158	330
230.523	11	803	134	162	272	203	222	313	190	188	634	202	133	66	158	329
230.646	0	802	135	163	281	199	225	312	196	189	638	200	134	68	160	325
230.769	0	806	138	168	286	202	227	316	203	192	643	198	136	69	162	328
230.892	0	806	136	167	282	213	230	318	194	194	640	200	135	66	160	330
231.014	0	802	132	161	269	203	221	310	193	188	629	201	132	67	157	327
231.137	0	798	133	162	271	204	224	313	198	188	632	201	133	68	157	325
231.26	0	803	133	163	271	204	224	313	201	192	631	200	132	67	157	324
231.383	0	802	134	163	282	198	229	311	192	193	635	199	134	68	158	322
231.506	0	803	136	166	287	201	228	317	192	191	641	198	135	69	160	326
231.629	0	800	136	167	279	213	226	314	201	189	637	199	134	66	159	324
231.752	0	801	132	161	266	199	226	309	198	191	628	200	130	68	155	320
231.875	0	795	131	163	269	203	224	311	190	190	631	200	132	67	155	320
231.997	0	794	132	161	269	201	222	312	190	187	633	198	132	67	156	320
232.12	0	791	132	163	279	197	222	314	200	186	639	197	132	68	157	321
232.243	0	804	134	166	284	199	224	319	197	191	647	195	134	68	159	324
232.366	0	796	133	168	279	212	225	317	188	188	644	196	133	65	159	319
232.489	0	787	127	160	260	198	220	305	189	183	629	196	128	66	153	316
232.612	0	783	126	160	262	198	221	307	195	185	630	197	129	67	153	315
232.735	0	790	126	160	260	198	219	309	191	187	632	197	128	66	152	317
232.858	0	784	125	161	265	198	218	313	187	182	636	196	130	68	154	313
232.98	0	781	127	161	277	195	218	313	190	182	642	193	131	69	156	311
233.103	0	784	129	167	280	200	222	317	195	185	647	192	132	68	157	314
233.226	0	778	123	161	259	204	220	307	188	185	631	195	127	64	152	312
233.349	0	769	121	157	255	193	213	305	184	179	627	196	128	68	150	305
233.472	0	767	120	157	258	195	216	307	190	180	628	196	127	67	150	302
233.595	0	769	120	158	260	194	219	311	192	184	633	194	128	67	149	304
233.718	0	765	122	160	274	192	217	312	188	185	638	194	130	68	153	304
233.841	0	769	124	163	276	197	217	313	188	183	644	193	131	69	155	303
233.964	0	768	125	167	276	210	221	318	193	182	645	192	131	67	155	305
234.086	0	761	117	158	257	197	215	306	195	184	627	193	127	67	150	299
234.209	0	759	118	157	259	193	219	306	187	186	628	195	128	67	149	296
234.332	0	754	118	158	261	195	213	308	187	180	631	195	128	67	150	299
234.455	0	757	119	159	268	192	215	310	192	180	636	192	129	68	152	299
234.578	0	763	122	162	275	196	221	312	195	185	644	192	132	69	154	299
234.701	0	763	125	164	280	198	223	318	187	187	651	190	133	69	158	299
234.824	0	763	125	168	267	215	226	321	183	175	656	187	132	65	157	305
234.947	0	756	120	160	256	191	208	308	189	169	645	191	129	64	154	301
235.069	0	764	125	162	256	194	230	314	181	167	659	183	128	63	158	308
235.192	0	756	127	165	249	189	206	313	170	151	678	176	127	60	165	314
235.315	0	751	129	170	246	190	198	319	167	138	693	170	127	56	175	324
235.438	0	751	131	177	244	192	190	327	165	135	698	168	129	55	180	326
235.561	0	751	131	181	246	199	195	332	164	136	699	169	131	54	181	327
235.684	0	743	126	175	235	197	188	315	166	133	689	173	126	54	175	321
235.807	0	738	127	175	236	189	192	314	166	132	690	171	127	55	175	320
235.93	0	741	127	176	239	193	191	317	170	134	691	172	128	55	172	321
236.052	0	746	128	179	240	193	195	323	169	136	695	169	130	56	172	323
236.175	0	746	132	181	242	201	195	327	166	137	699	168	132	56	174	321
236.298	0	745	133	186	248	207	198	333	169	137	701	168	134	57	175	319
236.421	0	742	128	177	240	201	195	314	172	136	693	170	128	55	170	319
236.544	0	744	128	177	238	190	196	315	169	137	693	171	129	56	168	320
236.667	0	745	131	178	241	196	196	317	167	138	694	171	131	56	169	318
236.79	0	743	131	179	244	193	198	322	172	138	697	168	131	57	169	317
236.913	0	750	136	183	246	202	200	327	173	139	703	167	133	58	171	320
237.036	0	751	139	185	250	209	200	334	172	140	705	166	136	57	173	322
237.158	0	747	134	181	245	207	198	319	168	139	693	171	129	55	168	317
237.281	0	745	132	177	238	190	196	311	172	138	689	172	128	57	166	313
237.404	0	743	131	178	241	196	195	314	174	140	688	173	129	56	166	313
237.527	0	744	132	177	245	193	200	317	171	143	690	172	130	58	165	311
237.65	0	744	133	180	246	202	201	322	171	143	697	170	132	57	166	314
237.773	0	750	137	184	252	204	200	329	177	143	702	168	135	59	169	315
237.896	0	754	135	183	251	213	202	322	176	144	695	172	132	56	166	313
238.019	0	748	130	175	241	190	199	307	172	144	683	175	127	58	163	310
238.141	0	742	131	176	242	193	199	312	172	143	685	175	128	57	161	311
238.264	0	745	131	176	243	192	199	313	177	144	685	174	129	58	161	311
238.387	0	752	132	176	248	195	201	318	177	147	691	172	132	58	162	309
238.51	0	751	134	179	252	201	203	323	174	147	697	170	133	57	164	311
238.633	0	752	136	182	255	208	204	326	175	146	699	170	135	58	166	314
238.756	0	742	132	176	247	201	200	311	178	144	685	173	127	56	161	310
238.879	0	751	131	173	243	190	199	308	177	147	683	175	128	58	160	308
239.002	0	748	132	175	245	195	200	311	173	147	683	176	130	57	160	307
239.124	0	745	132	174	249	192	200	314	175	145	687	175	130	59	160	305
239.247	0	746	133	177	252	200	201	320	180	148	694	172	133	59	162	309
239.37	0	758	138	181	258	203	204	326	178	151	699	171	135	58	165	312
239.493	0	756	138	182	263	212	206	327	176	151	697	171	135	58	166	310
239.616	0	748	133	174	249	197	201	310	177	147	682	176	129	58	161	306
239.739	0	755	133	175	250	195	201	315	181	149	685	176	131	59	160	309
239.862	0	756	133	175	252	196	202	315	177	150	685	176	131	58	161	310
239.985	0	754	135	176	256	194	203	319	174	150	689	174	133	58	163	310
240.108	0	757	137	177	256	202	202	323	177	149	697	172	134	60	164	314
240.23	0	764	140	181	261	208	205	329	183	152	700	171	137	60	167	312
240.353	0	758	137	177	259	205	204	318	177	152	688	177	133	58	163	311
240.476	0	760	136	175	256	192	203	315	174	151	686	177	133	60	163	309
240.599	0	756	137	176	259	200	202	320	181	153	686	177	135	58	163	306
240.722	0	761	137	176	263	196	208	322	185	155	689	176	135	61	165	308
240.845	0	764	138	178	263	205	209	328	180	157	696	174	137	60	166	310
240.968	0	764	142	181	268	211	210	335	178	156	699	171	139	61	169	315
241.091	0	763	139	178	263	210	209	321	181	155	687	176	133	59	164	308
241.213	0	768	136	174	256	194	207	316	182	157	683	178	132	60	163	310
241.336	0	765	138	175	259	199	206	317	179	156	685	177	133	59	163	314
241.459	0	766	138	176	259	197	206	319	179	154	687	177	134	60	163	315
241.582	0	769	140	177	264	198	209	326	184	156	692	174	137	60	165	315
241.705	0	776	142	181	266	205	208	331	185	159	697	174	138	61	167	316
241.828	0	772	139	178	262	213	208	320	180	158	685	177	135	58	164	314
241.951	0	767	136	172	252	192	205	310	180	155	675	180	130	60	162	314
242.074	0	763	137	173	254	196	206	312	182	157	678	180	132	60	161	314
242.196	0	772	136	172	255	195	208	314	181	160	677	181	132	60	160	316
242.319	0	770	137	174	260	198	208	319	178	159	682	179	134	61	161	313
242.442	0	770	139	178	260	203	207	322	182	156	689	177	136	61	164	316
242.565	0	770	139	176	260	212	206	320	187	157	683	178	135	58	162	315
242.688	0	770	136	169	250	193	209	303	179	160	668	183	129	59	159	314
242.811	0	768	134	171	251	194	206	307	178	159	669	184	131	59	159	312
242.934	0	768	135	170	252	193	206	307	179	159	670	184	131	60	159	309
243.057	0	771	135	172	256	195	207	312	186	159	674	181	133	61	160	312
243.18	0	769	137	174	258	202	212	315	179	161	680	181	134	61	161	315
243.302	0	776	139	175	264	203	206	322	179	161	685	179	136	61	164	315
243.425	0	771	137	174	258	208	209	310	181	161	669	184	132	58	160	311
243.548	0	770	134	169	250	192	206	304	186	160	664	185	130	60	159	311
243.671	0	770	135	170	253	194	206	305	180	160	666	185	131	60	158	313
243.794	0	770	134	171	255	192	207	306	178	160	665	185	131	61	158	311
243.917	0	770	135	172	259	198	209	313	184	164	669	184	133	61	159	311
244.04	0	780	137	173	268	197	209	310	190	165	675	184	135	62	161	311
244.163	0	777	137	176	269	207	213	314	185	169	671	185	135	60	160	311
244.285	0	770	133	169	256	197	210	305	183	164	656	189	131	60	157	309
244.408	0	775	133	169	257	197	212	308	188	167	658	188	132	62	157	310
244.531	0	779	132	169	260	197	214	309	189	171	658	188	132	62	157	308
244.654	0	777	133	170	262	197	213	313	183	170	662	187	133	63	158	309
244.777	0	778	136	171	266	201	212	313	185	166	669	184	134	63	160	311
244.9	0	775	138	175	271	206	214	318	190	168	671	184	134	63	159	311
245.023	0	778	133	168	259	200	216	304	188	172	653	188	131	61	156	306
245.146	0	778	133	169	256	193	214	305	178	167	656	188	131	62	156	307
245.268	0	775	133	169	257	196	209	306	181	164	656	188	130	62	155	308
245.391	0	770	133	169	259	194	211	311	187	164	661	185	131	64	157	308
245.514	0	784	133	171	264	197	212	316	185	167	669	182	133	62	158	311
245.637	0	780	136	173	267	203	209	320	181	165	673	182	134	62	163	307
[truncated: 683 more rows]

## Sheet: Short_ch
	SNR :	35	36	43	41	37	33	39	36	42	42	38	33	0	0	0	0	0	0	0	0	0	0	0	0
		D780						D850						D725						D940
Time	Marker	ch16	ch17	ch18	ch19	ch20	ch21	ch16	ch17	ch18	ch19	ch20	ch21	ch16	ch17	ch18	ch19	ch20	ch21	ch16	ch17	ch18	ch19	ch20	ch21
0.24576	0	75	107	27	58	36	7	72	105	44	59	38	6	1	1	-89	-1	0	-91	-1	-1	24	5	0	53
0.36864	0	75	108	33	57	38	6	72	106	47	56	37	7	2	2	-101	0	0	-106	-3	-2	23	4	1	46
0.49152	0	74	104	40	57	37	7	71	103	50	57	37	7	2	1	-104	0	-1	-112	-2	-2	23	4	0	40
0.6144	0	74	103	35	56	36	8	72	102	51	56	38	6	3	1	-105	0	-1	-114	-2	-2	22	5	0	38
0.73728	0	73	103	34	55	37	7	71	101	53	55	37	7	2	2	-104	-1	0	-116	-3	-2	25	4	0	36
0.86016	0	72	101	31	55	37	8	71	100	55	56	38	7	3	2	-101	-1	0	-117	-2	-2	26	4	0	35
0.98304	0	72	97	32	55	37	7	69	97	55	55	37	8	2	2	-97	0	0	-119	-3	-3	25	3	0	34
1.10592	0	71	94	32	56	37	11	68	93	53	56	38	4	3	2	-93	0	0	-110	-2	-3	24	5	0	40
1.2288	0	70	92	27	55	37	9	67	90	49	55	38	8	2	2	-89	-1	0	-104	-3	-2	22	3	0	39
1.35168	0	71	91	28	54	38	10	67	89	49	55	38	9	2	2	-90	0	0	-102	-2	-2	22	4	0	38
1.47456	0	70	90	26	55	39	10	67	88	49	54	40	10	2	2	-91	-1	0	-98	-3	-1	21	4	0	36
1.59744	0	71	91	32	54	41	9	69	91	44	54	43	13	2	2	-99	0	-1	-105	-2	-2	16	5	0	31
1.72032	0	76	92	34	53	42	10	74	93	49	53	42	10	2	2	-97	-1	0	-105	-2	-2	16	4	0	31
1.8432	0	79	95	33	52	42	11	77	96	52	53	42	10	3	2	-94	-1	0	-104	-2	-1	20	4	0	32
1.96608	0	80	96	32	51	42	10	77	98	52	52	43	10	2	2	-92	0	0	-105	-3	-2	20	4	0	31
2.08896	0	78	95	32	51	42	11	75	97	53	51	43	10	3	2	-91	0	0	-105	-4	-2	20	4	0	30
2.21184	0	77	95	32	51	43	11	76	98	52	51	44	10	3	2	-91	0	0	-104	-2	-2	20	5	0	30
2.33472	0	77	95	33	52	43	11	75	97	51	52	44	10	3	1	-88	0	0	-104	-3	-2	19	4	0	30
2.4576	0	76	92	31	51	42	11	74	94	50	52	43	10	2	3	-85	0	0	-103	-3	-2	19	4	0	28
2.58048	0	76	91	30	51	42	12	73	93	51	52	43	11	3	3	-86	-1	0	-102	-3	-2	19	4	1	29
2.70336	0	75	91	30	51	43	13	72	93	50	51	43	11	3	2	-85	0	0	-101	-3	-3	19	4	1	29
2.82624	0	74	90	30	51	44	11	72	91	51	53	45	11	2	1	-85	-1	0	-102	-4	-2	19	4	0	31
2.94912	0	73	90	32	51	44	11	70	92	51	52	45	10	3	2	-86	-1	0	-103	-3	-2	20	4	0	33
3.072	0	72	90	31	51	43	11	70	92	52	52	44	11	2	1	-85	-1	0	-104	-3	-2	20	4	0	32
3.19488	0	71	90	30	52	44	12	70	90	52	52	45	10	2	2	-86	0	0	-105	-3	-2	20	4	0	33
3.31776	0	72	90	30	50	44	11	69	92	52	52	44	11	3	2	-87	-1	0	-106	-3	-2	22	4	0	36
3.44064	0	72	90	31	51	44	10	70	93	54	52	45	10	2	1	-89	0	0	-107	-3	-1	22	4	1	38
3.56352	0	72	92	33	51	44	9	69	94	55	53	45	9	2	1	-94	-1	0	-109	-3	-1	22	5	0	40
3.6864	0	72	91	33	51	44	9	70	93	56	52	44	9	2	2	-93	-1	0	-111	-2	-1	24	3	0	37
3.80928	0	72	90	30	52	43	10	70	92	55	51	43	9	2	2	-94	-1	0	-113	-2	-1	24	4	0	36
3.93216	0	72	91	31	51	42	10	70	94	56	53	43	8	3	1	-94	-1	0	-113	-3	-2	24	4	0	36
4.05504	0	72	92	30	52	42	9	71	93	56	53	43	8	2	2	-96	-1	0	-114	-3	-1	25	5	0	37
4.17792	0	72	93	30	52	42	9	72	95	58	52	43	8	3	2	-100	-1	0	-115	-3	-2	25	4	0	38
4.3008	0	74	95	36	52	42	8	73	97	56	54	42	7	2	2	-105	-1	0	-115	-3	-2	24	3	1	38
4.42368	0	75	96	32	52	41	8	73	98	59	54	42	8	3	2	-102	0	0	-116	-2	-2	27	5	0	38
4.54656	0	76	98	34	52	41	8	74	99	60	54	42	8	3	1	-104	0	0	-117	-3	-1	28	4	0	37
4.66944	0	75	98	33	52	41	9	74	100	61	54	41	6	3	2	-104	-1	0	-119	-4	-2	27	4	0	37
4.79232	0	77	100	33	52	41	8	75	102	62	54	42	8	3	2	-107	-1	0	-120	-3	-3	27	5	0	37
4.9152	0	77	99	36	52	41	8	75	103	61	53	41	7	3	2	-105	-1	0	-121	-3	-2	28	4	0	36
5.03808	0	77	99	33	54	41	8	76	102	60	53	42	7	3	2	-104	-1	0	-122	-3	-2	27	4	0	35
5.16096	0	76	98	33	53	41	9	75	100	61	54	42	7	3	2	-104	0	0	-123	-3	-3	27	4	1	34
5.28384	0	75	98	30	53	40	9	74	102	61	54	40	6	3	2	-105	0	0	-123	-3	-2	28	5	0	36
5.40672	0	77	99	34	53	40	7	76	103	63	54	41	7	4	3	-108	-1	0	-122	-3	-2	28	5	0	37
5.5296	0	76	99	34	53	40	7	75	102	62	54	40	8	3	2	-106	0	0	-124	-3	-3	29	5	0	35
5.65248	0	76	96	32	52	39	8	75	99	60	52	40	7	2	3	-104	-1	0	-127	-3	-2	27	4	0	34
5.77536	0	75	95	31	52	40	5	74	98	59	53	41	12	3	2	-101	-1	0	-115	-4	-1	27	4	0	43
5.89824	0	75	97	30	52	41	8	75	97	60	53	42	7	3	2	-105	-1	0	-123	-3	-3	28	4	0	34
6.02112	0	75	98	33	52	41	8	75	100	61	53	42	7	3	2	-106	-1	0	-122	-3	-2	27	5	0	36
6.144	0	76	99	34	53	41	8	75	101	61	52	41	7	3	2	-106	-1	0	-123	-3	-3	28	3	0	36
6.26688	0	77	98	31	53	40	8	76	100	60	53	40	7	3	2	-105	-1	0	-122	-3	-2	28	4	0	35
6.38976	0	78	100	33	53	40	8	76	102	61	53	41	6	3	2	-109	0	0	-122	-4	-3	30	4	0	37
6.51264	0	78	101	33	52	41	8	77	104	62	53	41	8	2	2	-109	0	0	-123	-3	-2	29	4	0	36
6.63552	0	80	103	34	52	41	8	77	105	63	53	42	8	2	2	-109	-1	0	-123	-3	-3	30	4	0	36
6.7584	0	79	103	35	53	40	7	77	104	62	53	41	8	3	2	-108	-1	0	-125	-3	-2	29	4	0	35
6.88128	0	80	103	32	51	40	8	79	106	62	53	40	6	3	3	-108	0	0	-123	-4	-3	29	5	0	36
7.00416	0	81	105	34	53	40	8	79	108	62	54	41	8	3	3	-109	0	0	-124	-3	-3	29	4	0	36
7.12704	0	82	106	34	53	40	7	80	109	64	53	41	8	4	2	-110	0	0	-125	-3	-3	29	4	0	36
7.24992	0	82	106	35	53	40	8	80	111	64	54	40	7	4	3	-109	-1	0	-125	-3	-3	30	5	1	36
7.3728	0	81	106	33	53	39	7	79	109	62	54	40	7	3	3	-108	0	0	-125	-4	-3	30	4	0	35
7.49568	0	81	105	32	53	39	7	80	108	62	54	39	7	3	2	-107	-1	0	-125	-3	-2	30	5	0	35
7.61856	0	81	107	33	52	39	8	79	109	63	53	40	7	4	3	-107	0	-1	-126	-4	-3	29	4	0	36
7.74144	0	82	106	33	53	39	8	80	110	64	54	40	7	4	3	-109	-1	0	-125	-3	-3	29	4	0	36
7.86432	0	83	107	36	54	39	7	81	110	64	53	40	8	3	3	-109	-1	0	-125	-4	-3	30	4	0	36
7.9872	0	82	107	33	54	39	8	81	109	62	53	39	7	3	3	-108	-1	0	-125	-4	-3	28	4	0	35
8.11008	0	82	108	33	53	38	8	80	110	63	53	39	6	3	3	-109	-1	0	-125	-3	-3	30	4	0	35
8.23296	0	83	108	33	53	38	8	81	111	64	54	39	7	3	2	-109	-1	0	-125	-4	-2	30	5	0	36
8.35584	0	82	109	34	53	39	7	81	111	64	53	39	7	3	3	-110	0	0	-125	-4	-4	29	5	0	37
8.47872	0	82	109	37	53	38	7	80	112	65	54	39	7	3	3	-110	-1	0	-126	-4	-3	30	4	0	36
8.6016	0	83	107	33	53	38	8	81	110	63	53	38	7	3	3	-106	0	0	-126	-3	-3	30	4	0	35
8.72448	0	84	107	32	53	37	7	79	110	62	53	38	7	3	3	-108	0	0	-126	-3	-3	30	4	0	35
8.84736	0	82	108	34	52	38	7	81	111	63	53	38	6	3	4	-108	0	0	-126	-3	-3	29	4	0	35
8.97024	0	81	108	33	53	38	7	80	111	63	54	38	8	3	3	-109	0	0	-125	-4	-3	29	4	0	36
9.09312	0	82	109	35	53	38	7	80	111	64	53	38	7	3	3	-108	-1	0	-125	-4	-2	30	3	0	36
9.216	0	81	107	33	52	37	8	80	109	61	54	38	6	3	3	-105	-1	0	-126	-3	-3	29	4	0	34
9.33888	0	82	107	31	52	37	7	79	109	60	53	37	6	3	4	-106	0	0	-126	-4	-3	28	4	0	34
9.46176	0	81	107	33	52	36	7	79	109	61	53	37	6	3	4	-107	-1	0	-125	-4	-3	29	4	0	35
9.58464	0	82	107	32	53	37	8	80	111	62	53	37	7	3	3	-106	0	0	-123	-3	-3	29	4	0	35
9.70752	0	81	108	33	52	37	7	80	111	62	53	37	7	3	3	-109	0	0	-124	-4	-3	29	4	0	35
9.8304	0	81	107	35	52	36	8	79	110	62	53	36	7	3	3	-106	0	0	-125	-3	-3	29	4	0	35
9.95328	0	81	107	32	52	36	7	79	109	59	53	37	6	3	3	-104	-1	0	-125	-3	-3	27	4	0	35
10.0762	0	81	107	33	52	36	7	79	109	60	53	36	6	3	3	-105	0	0	-124	-3	-3	28	4	0	35
10.199	0	81	108	32	53	36	7	80	110	61	53	36	6	3	3	-106	0	0	-124	-4	-3	29	4	0	34
10.3219	0	81	107	33	53	36	8	79	111	62	53	37	7	3	2	-107	0	0	-124	-4	-2	29	4	0	35
10.4448	0	81	109	34	52	37	7	79	113	63	53	37	6	3	3	-109	-1	0	-124	-3	-3	30	4	0	36
10.5677	0	81	109	36	52	37	7	80	111	62	53	37	6	2	3	-107	-1	0	-125	-3	-3	29	4	0	36
10.6906	0	80	108	31	53	36	7	80	110	61	52	36	6	3	3	-104	-1	0	-125	-3	-3	29	4	0	35
10.8134	0	81	107	33	52	36	7	80	110	60	52	37	7	2	3	-105	-1	0	-124	-3	-3	29	5	0	35
10.9363	0	81	108	32	51	36	7	79	110	61	53	37	7	4	3	-106	0	0	-124	-3	-3	30	4	0	35
11.0592	0	81	108	33	51	37	7	80	112	62	53	37	6	3	3	-107	-1	0	-124	-4	-3	30	4	0	36
11.1821	0	81	110	34	52	37	7	80	113	64	53	37	6	3	2	-109	-1	0	-124	-3	-2	30	4	0	37
11.305	0	81	111	36	52	37	7	80	114	64	53	37	7	3	2	-111	-1	0	-125	-3	-4	31	4	0	36
11.4278	0	82	109	33	53	36	7	80	113	62	52	36	7	2	3	-107	-1	0	-125	-4	-3	29	4	0	35
11.5507	0	81	109	32	52	36	7	79	112	62	53	37	6	3	3	-107	-1	0	-125	-4	-3	30	4	0	34
11.6736	0	82	110	33	52	36	7	81	114	62	53	36	7	3	3	-107	-2	0	-124	-3	-3	29	4	0	36
11.7965	0	81	111	32	52	36	7	80	114	62	52	36	6	3	3	-107	-1	0	-125	-3	-3	30	4	0	35
11.9194	0	82	111	33	53	36	6	79	115	64	52	37	7	3	3	-109	0	0	-125	-3	-3	31	4	0	36
12.0422	0	81	113	34	51	37	7	80	117	64	53	37	7	3	4	-111	-1	0	-125	-3	-3	31	5	0	37
12.1651	0	82	113	37	52	37	8	80	116	65	53	37	7	3	4	-110	-1	0	-125	-3	-3	31	4	1	35
12.288	0	82	112	32	52	36	7	80	115	62	53	37	6	4	3	-107	0	0	-125	-4	-3	29	4	0	35
12.4109	0	82	113	33	52	37	7	80	116	62	53	37	6	3	4	-108	0	0	-125	-3	-3	30	4	1	35
12.5338	0	81	112	33	52	37	7	80	116	62	52	37	6	3	4	-109	-1	0	-125	-3	-3	30	4	0	36
12.6566	0	82	113	33	52	37	8	79	118	63	52	37	6	2	3	-110	0	0	-126	-3	-3	31	4	1	36
12.7795	0	82	115	34	52	37	7	80	119	64	53	37	7	3	4	-111	-1	0	-125	-3	-4	32	4	0	37
12.9024	0	83	115	35	52	37	7	81	119	64	53	38	7	3	4	-112	-1	0	-126	-3	-3	32	4	0	37
13.0253	0	82	113	35	51	36	7	80	116	63	52	37	7	3	4	-107	-1	0	-121	-3	-4	30	4	0	43
13.1482	0	81	110	32	51	36	8	81	113	61	53	36	7	4	3	-105	0	0	-121	-4	-4	29	4	0	43
13.271	0	81	110	32	53	36	6	79	113	60	53	37	7	3	3	-106	0	0	-125	-4	-3	28	5	0	35
13.3939	0	79	108	32	52	37	8	78	111	60	52	37	6	3	3	-104	0	0	-126	-3	-3	28	5	0	34
13.5168	0	79	107	32	52	36	7	77	110	61	53	37	7	3	4	-105	-1	0	-124	-3	-3	28	4	0	34
13.6397	0	80	107	33	53	37	7	78	110	62	53	37	7	3	3	-105	-1	0	-125	-4	-3	28	4	0	35
13.7626	0	80	108	36	52	37	7	77	110	61	53	37	6	3	3	-106	0	0	-125	-4	-4	28	4	0	35
13.8854	0	80	106	32	52	37	8	78	108	60	52	37	6	2	2	-103	-1	0	-125	-3	-3	28	3	0	34
14.0083	0	79	107	31	52	37	7	77	109	59	53	37	7	3	3	-104	0	0	-124	-4	-3	29	4	0	34
14.1312	0	80	106	33	52	36	7	77	109	59	52	37	6	3	3	-103	0	0	-124	-4	-4	28	4	0	35
14.2541	0	79	106	31	52	37	8	78	107	59	53	37	6	2	3	-102	0	0	-124	-4	-3	27	4	0	34
14.377	0	79	104	31	52	37	7	77	105	59	52	38	8	3	2	-102	-1	0	-126	-3	-3	27	4	0	34
14.4998	0	77	101	33	51	37	10	75	102	58	53	37	4	3	2	-101	0	-1	-114	-3	-2	26	4	0	43
14.6227	0	76	96	26	51	38	9	73	97	53	51	38	9	3	3	-98	0	0	-105	-3	-3	25	3	0	40
14.7456	0	72	90	33	49	38	9	71	92	54	51	39	11	2	2	-99	0	0	-104	-3	-2	23	4	0	37
14.8685	0	72	87	30	49	39	10	69	89	52	50	40	11	2	2	-96	0	0	-101	-3	-2	22	4	0	37
14.9914	0	70	86	28	49	39	11	69	88	51	50	40	10	2	2	-96	-1	0	-108	-3	-2	23	4	0	32
15.1142	0	70	86	29	46	39	11	68	88	51	48	39	9	2	2	-97	-1	0	-109	-3	-2	22	4	0	31
15.2371	0	69	85	32	47	39	12	68	87	52	49	39	7	2	2	-92	-1	0	-106	-3	-1	20	4	0	31
15.36	0	69	84	30	48	39	12	69	86	50	49	39	11	3	1	-87	-1	0	-93	-3	-2	19	5	0	34
15.4829	0	70	85	25	49	38	13	69	86	51	51	39	10	2	1	-88	-1	-1	-106	-3	-1	21	4	0	31
15.6058	0	71	88	26	49	37	9	69	90	52	51	38	8	3	1	-93	-1	0	-106	-3	-2	23	4	1	40
15.7286	0	74	95	32	48	36	8	72	96	51	48	37	7	2	1	-101	0	0	-108	-3	-2	22	4	0	42
15.8515	0	75	96	33	46	36	8	72	99	53	48	36	8	2	2	-105	-1	0	-111	-3	-1	24	4	0	42
15.9744	0	75	95	34	45	35	7	72	94	55	48	35	8	2	2	-98	0	0	-117	-3	-2	25	4	0	36
16.0973	0	71	87	27	44	34	10	69	87	51	46	34	8	3	1	-92	-1	0	-119	-3	-2	24	5	0	29
16.2202	0	71	87	26	45	33	9	68	87	51	46	34	9	2	2	-92	-1	0	-117	-2	-1	24	4	0	32
16.343	0	70	87	27	44	33	8	68	88	51	45	34	7	2	1	-93	0	0	-115	-3	-2	24	4	0	33
16.4659	0	70	89	28	44	33	7	68	89	52	46	34	8	3	2	-93	-1	0	-116	-3	-1	23	3	0	35
16.5888	0	71	89	28	45	33	8	69	90	52	46	34	8	2	1	-94	-1	0	-116	-2	-1	25	5	0	35
16.7117	0	71	89	29	44	33	7	69	89	53	45	33	7	3	1	-93	0	0	-118	-2	-2	25	5	0	34
16.8346	0	71	86	27	44	34	10	69	87	51	47	34	7	2	2	-91	-1	0	-119	-3	-1	24	4	0	31
16.9574	0	72	89	27	46	34	8	69	90	53	47	35	6	2	1	-96	-1	0	-114	-2	-1	25	4	0	37
17.0803	0	76	97	35	47	36	6	73	98	50	48	36	6	2	1	-107	-1	-1	-114	-2	-2	22	4	0	40
17.2032	0	78	103	36	48	36	6	76	103	51	49	36	5	3	2	-109	0	0	-117	-3	-1	23	5	0	39
17.3261	0	79	106	30	48	36	8	77	107	56	48	36	6	3	2	-105	-1	0	-119	-3	-2	29	4	0	37
17.449	0	79	107	31	48	35	6	77	109	58	49	36	6	3	3	-106	0	0	-120	-3	-2	30	5	0	38
17.5718	0	80	109	31	48	35	6	78	110	59	48	35	5	2	2	-107	0	0	-121	-4	-3	30	4	0	38
17.6947	0	80	110	31	47	35	7	77	112	61	49	36	5	4	2	-108	-1	0	-122	-3	-4	30	4	0	38
17.8176	0	80	111	33	47	35	5	77	114	61	48	36	6	2	3	-109	-1	0	-123	-2	-3	31	4	0	38
17.9405	0	80	110	33	47	34	7	77	112	58	48	35	5	3	2	-107	0	0	-127	-4	-3	30	4	1	36
18.0634	0	79	107	29	46	33	5	77	109	58	47	34	6	3	3	-104	-1	-1	-127	-3	-3	29	4	0	35
18.1862	0	79	107	30	46	32	6	76	107	57	47	32	6	3	3	-104	0	0	-127	-4	-3	29	4	0	36
18.3091	0	77	105	29	46	32	7	75	107	58	45	33	5	4	2	-104	0	0	-124	-3	-3	29	4	0	35
18.432	0	78	106	30	46	33	6	76	107	58	47	33	5	2	3	-105	-1	0	-123	-3	-3	29	3	0	36
18.5549	0	78	106	31	46	33	7	76	106	59	47	33	5	2	3	-107	0	0	-124	-3	-3	30	4	0	36
18.6778	0	78	106	31	45	33	6	75	109	61	46	33	5	2	2	-108	-1	0	-125	-3	-3	29	5	0	37
18.8006	0	78	108	33	45	33	5	77	109	61	47	33	7	3	2	-108	-1	0	-124	-2	-3	30	4	0	37
18.9235	0	78	106	31	46	32	6	77	107	60	46	32	5	3	2	-105	-1	0	-127	-4	-3	29	3	0	36
19.0464	0	78	105	30	45	32	6	76	107	59	46	33	6	3	3	-106	-1	0	-126	-4	-2	29	5	0	36
19.1693	1	78	105	31	46	32	6	76	107	58	47	33	5	3	3	-106	-1	0	-125	-3	-4	29	4	0	35
19.2922	0	78	106	31	46	32	7	76	108	59	47	33	5	3	3	-107	-1	0	-124	-3	-3	29	4	0	36
19.415	0	79	108	32	46	34	7	77	110	60	46	34	5	2	3	-108	-2	0	-124	-3	-3	30	4	0	37
19.5379	0	80	109	31	45	33	7	77	112	61	47	34	5	3	2	-108	-1	0	-124	-4	-2	30	4	0	38
19.6608	0	79	111	33	46	34	6	77	115	62	47	34	6	3	4	-110	-1	0	-124	-3	-4	31	5	0	38
19.7837	0	80	112	34	46	33	6	78	115	60	48	34	6	3	3	-109	0	0	-127	-4	-3	30	4	0	37
19.9066	0	81	111	31	45	33	7	77	114	61	46	33	6	3	3	-108	-1	0	-126	-3	-3	30	4	0	36
20.0294	0	79	111	32	46	34	7	77	113	60	47	34	5	2	2	-107	-2	0	-125	-3	-3	30	4	0	36
20.1523	0	79	110	32	47	33	6	76	113	60	48	33	6	3	3	-107	0	-1	-125	-3	-3	29	4	0	36
20.2752	0	79	111	32	45	33	6	77	113	61	48	34	6	3	4	-109	0	-1	-125	-4	-3	31	4	0	37
20.3981	0	79	110	32	47	34	6	77	113	62	47	34	6	3	3	-109	-1	0	-125	-3	-3	31	4	0	38
20.521	0	80	110	33	46	34	6	77	112	63	47	34	6	4	3	-111	0	0	-126	-3	-4	32	5	0	39
20.6438	0	80	110	35	47	34	5	78	112	62	47	34	6	3	3	-112	0	-1	-127	-3	-3	32	4	0	39
20.7667	0	79	106	33	46	33	11	76	107	61	46	33	2	3	4	-107	0	0	-119	-3	-3	30	3	0	48
20.8896	0	78	104	30	46	32	1	75	105	60	46	33	10	3	3	-107	0	0	-125	-3	-3	29	4	0	40
21.0125	0	78	104	31	45	33	6	76	106	60	47	33	5	3	3	-107	-1	0	-128	-3	-3	30	4	0	36
21.1354	0	78	104	31	45	33	7	75	107	60	47	34	6	3	2	-108	-1	0	-127	-4	-3	29	4	0	35
21.2582	0	78	106	31	46	32	7	76	108	62	47	33	5	3	3	-109	0	0	-126	-3	-3	30	5	0	36
21.3811	0	78	106	33	46	34	7	76	110	62	47	34	6	3	3	-110	-1	0	-126	-3	-3	30	4	0	37
21.504	0	79	108	33	46	34	6	78	110	63	47	34	6	3	2	-111	0	0	-127	-3	-3	31	4	0	36
21.6269	0	79	108	34	46	34	6	77	111	64	46	34	6	3	4	-111	0	-1	-127	-4	-3	31	4	0	37
21.7498	0	79	107	34	47	33	7	77	109	62	47	33	6	3	2	-107	0	0	-130	-3	-3	29	4	0	36
21.8726	0	79	107	31	46	33	7	77	109	60	46	34	5	3	3	-105	0	0	-127	-3	-3	28	4	0	36
21.9955	0	79	107	32	46	34	6	77	110	61	47	34	5	3	3	-107	-1	-1	-127	-3	-3	29	4	0	36
22.1184	0	79	107	32	45	34	7	77	110	61	47	34	6	3	2	-108	0	0	-126	-5	-2	30	3	0	36
22.2413	0	79	108	32	46	34	7	76	111	63	47	34	5	3	3	-108	0	0	-126	-3	-3	29	4	0	37
22.3642	0	79	108	33	46	34	7	77	113	63	47	35	5	2	3	-110	-1	0	-125	-3	-3	30	4	0	37
22.487	0	80	110	33	45	35	6	78	114	64	47	35	6	3	4	-112	-1	0	-126	-3	-3	31	4	0	38
22.6099	0	80	111	36	46	35	6	78	113	64	47	35	6	3	3	-111	-1	0	-127	-3	-3	32	4	0	37
22.7328	0	80	109	33	46	34	6	78	112	63	47	35	7	3	3	-107	-2	0	-128	-4	-3	30	3	0	36
22.8557	0	80	109	31	45	35	6	78	112	61	47	35	6	4	3	-108	-1	0	-128	-3	-3	30	4	0	36
22.9786	0	79	110	33	45	35	8	77	112	62	47	35	6	3	3	-108	-1	0	-128	-3	-3	28	4	0	36
23.1014	0	79	110	32	46	35	7	76	113	62	47	35	5	3	3	-109	0	0	-127	-2	-3	31	4	0	37
23.2243	0	80	110	33	45	36	7	78	114	63	47	36	6	2	3	-110	0	-1	-127	-3	-4	32	4	0	38
23.3472	0	79	112	33	47	35	7	77	115	64	46	35	5	2	3	-111	-1	0	-127	-3	-3	32	4	0	39
23.4701	0	80	112	34	47	36	5	77	116	65	47	36	6	3	3	-112	0	0	-128	-4	-4	31	4	0	39
23.593	0	80	110	34	45	35	6	77	113	63	47	35	6	2	2	-109	-1	0	-129	-3	-4	30	4	0	37
23.7158	0	80	111	32	45	34	7	78	113	62	46	34	6	3	3	-108	-1	0	-128	-4	-3	30	5	0	36
23.8387	0	80	110	34	45	34	7	77	114	63	46	35	6	3	4	-109	-1	0	-127	-4	-3	30	4	0	36
23.9616	0	79	111	32	45	35	7	78	114	63	47	35	6	3	3	-110	-1	0	-128	-3	-4	31	4	0	36
24.0845	0	80	111	33	45	35	6	77	115	63	47	36	6	3	3	-110	-1	-1	-127	-3	-4	31	4	0	38
24.2074	0	80	113	34	46	35	5	77	116	64	46	35	6	3	3	-111	-1	-1	-127	-3	-3	31	4	0	38
24.3302	0	80	112	35	45	35	6	77	115	63	47	36	6	3	3	-111	-1	0	-128	-3	-3	31	4	0	38
24.4531	0	80	111	32	46	35	7	78	115	62	46	35	5	2	4	-108	0	0	-128	-3	-3	30	3	0	36
24.576	0	80	112	33	45	35	6	77	116	62	47	35	6	4	3	-109	-1	0	-127	-3	-4	31	3	0	36
24.6989	0	80	113	32	45	34	7	77	116	63	47	35	6	3	3	-109	-1	0	-127	-3	-3	31	5	0	36
24.8218	0	79	113	32	46	35	6	77	116	63	46	35	5	3	3	-110	0	0	-127	-4	-3	31	4	0	37
24.9446	0	81	114	33	45	34	6	77	118	64	46	35	6	4	4	-112	-1	0	-127	-3	-3	32	4	0	40
25.0675	0	80	114	35	46	35	4	77	118	63	46	35	6	3	3	-112	0	0	-127	-4	-3	31	4	0	38
25.1904	0	79	112	32	45	34	7	78	116	62	46	34	6	3	3	-108	0	0	-115	-3	-3	30	4	0	54
25.3133	0	79	112	31	45	34	7	78	115	62	46	34	6	3	3	-109	-1	0	-128	-4	-4	29	4	0	36
25.4362	0	79	112	32	45	34	6	77	115	61	46	35	6	3	3	-108	-1	0	-128	-2	-3	29	3	0	36
25.559	0	79	112	32	45	34	7	77	115	62	46	34	6	3	3	-108	-1	0	-127	-3	-3	30	5	0	36
25.6819	0	79	112	33	45	34	6	77	115	63	46	34	6	2	4	-109	-1	0	-127	-3	-4	31	4	0	37
25.8048	0	79	111	34	46	34	6	77	114	63	46	34	6	3	3	-110	-1	0	-127	-3	-3	31	4	0	37
25.9277	0	79	109	33	45	33	7	76	112	61	46	34	7	3	4	-106	0	0	-122	-3	-3	29	4	0	44
26.0506	0	79	107	30	45	33	2	77	111	60	46	33	10	3	3	-105	0	0	-125	-4	-3	30	4	0	40
26.1734	0	78	107	31	44	33	7	76	109	59	45	34	6	3	4	-104	-1	0	-128	-4	-3	29	4	0	35
26.2963	0	78	107	30	44	33	7	76	109	59	46	33	5	2	3	-105	-1	0	-127	-4	-4	29	4	0	35
26.4192	0	77	107	32	45	33	7	75	110	61	46	34	6	3	3	-105	-1	0	-126	-4	-4	30	4	0	36
26.5421	0	77	108	32	46	33	6	76	110	62	45	34	6	3	3	-108	0	0	-127	-3	-3	29	4	0	37
26.665	0	78	108	34	45	34	6	75	110	61	46	34	7	2	3	-106	0	0	-127	-3	-2	29	4	0	37
26.7878	0	78	106	30	46	32	7	75	107	59	46	32	6	2	3	-103	0	0	-129	-3	-3	29	4	0	35
26.9107	0	78	104	30	45	32	6	75	107	59	46	32	6	2	3	-103	0	0	-127	-3	-3	28	5	0	35
27.0336	0	77	105	30	44	32	7	76	106	58	45	33	6	3	3	-104	-1	0	-126	-2	-3	28	3	0	35
27.1565	0	77	105	30	46	33	6	75	107	59	44	33	6	2	3	-105	-1	0	-125	-3	-2	28	3	0	35
27.2794	0	78	106	31	44	32	7	75	108	60	47	33	5	2	3	-104	0	0	-125	-4	-3	29	4	0	36
27.4022	0	78	106	32	45	33	7	75	108	60	45	33	6	2	2	-106	-1	0	-124	-3	-3	29	5	0	36
27.5251	0	78	106	33	45	33	6	75	107	59	46	33	6	2	3	-104	0	0	-127	-3	-3	29	4	0	35
27.648	0	78	106	30	45	32	7	75	106	58	46	32	5	4	2	-102	-1	0	-126	-3	-3	28	5	0	34
27.7709	0	78	105	31	45	32	7	75	107	57	46	32	6	3	3	-103	-1	0	-125	-3	-4	28	5	0	35
27.8938	0	78	105	30	45	33	8	75	108	58	45	33	5	4	3	-103	-1	0	-125	-3	-2	28	4	0	36
28.0166	0	77	106	31	44	32	7	75	107	60	47	33	6	3	3	-105	-1	0	-126	-4	-3	29	4	0	36
28.1395	0	78	108	33	45	33	7	75	109	60	46	33	6	2	3	-106	-1	0	-126	-4	-2	30	4	0	37
28.2624	0	78	106	33	45	33	6	75	109	60	45	33	7	3	3	-104	-1	0	-127	-3	-3	29	4	0	36
28.3853	0	77	105	30	44	32	7	74	107	58	46	32	5	2	3	-102	0	0	-126	-3	-2	27	4	0	34
28.5082	0	77	106	31	45	32	6	75	107	57	46	32	6	3	3	-103	-1	0	-126	-3	-3	28	4	0	35
28.631	0	78	105	32	45	33	7	75	107	58	45	33	5	3	2	-102	-1	0	-125	-3	-2	29	3	0	35
28.7539	0	77	105	30	45	33	7	74	107	57	45	33	6	3	3	-102	-1	-1	-125	-3	-2	28	4	0	35
28.8768	0	76	105	31	45	33	7	74	106	59	46	33	6	2	3	-103	0	0	-125	-4	-3	29	5	0	36
28.9997	0	77	104	33	46	32	7	74	106	58	45	33	5	3	3	-102	0	0	-126	-3	-2	28	5	0	35
29.1226	0	75	103	29	44	32	8	74	104	55	45	33	6	3	2	-99	0	0	-128	-2	-3	27	5	0	34
29.2454	0	76	103	29	45	32	6	73	103	55	46	33	5	3	3	-100	0	0	-127	-2	-2	27	5	0	35
29.3683	0	76	100	30	45	32	10	72	101	54	46	32	2	2	3	-97	-1	0	-123	-2	-3	27	3	0	37
29.4912	0	72	93	30	44	30	4	70	92	50	46	31	6	3	3	-90	0	0	-107	-3	-2	24	4	0	43
29.6141	0	69	85	23	44	30	11	66	84	47	45	30	13	2	2	-89	-2	0	-105	-3	-2	23	4	0	37
29.737	0	67	83	28	44	31	8	65	82	48	45	31	6	3	1	-88	0	0	-105	-3	-2	23	4	0	39
29.8598	0	67	82	22	44	30	6	65	82	46	45	30	11	2	3	-86	-1	0	-106	-3	-1	23	4	0	34
29.9827	0	68	83	24	45	30	7	65	82	46	46	30	8	2	1	-88	0	0	-115	-2	-1	23	5	1	31
30.1056	0	68	84	24	46	30	8	66	84	47	46	30	7	2	1	-89	-1	0	-114	-2	-1	24	4	0	32
30.2285	0	68	86	25	45	30	8	66	85	49	46	30	6	3	2	-91	-1	0	-113	-3	-2	24	4	0	34
30.3514	0	71	88	27	45	30	7	68	89	50	46	31	6	2	1	-93	-1	0	-113	-2	-1	24	3	0	36
30.4742	0	72	90	31	45	31	5	69	89	50	46	31	7	2	1	-92	-2	0	-116	-3	-1	25	4	0	34
30.5971	0	70	86	25	44	30	10	67	85	46	45	31	8	2	1	-86	-1	0	-117	-3	-1	22	4	0	29
30.72	0	70	86	24	45	30	8	67	86	45	45	30	7	2	1	-87	-1	0	-115	-2	-1	23	4	0	32
30.8429	0	71	86	25	45	30	8	68	84	47	46	30	7	2	2	-87	0	0	-114	-2	-1	22	5	0	32
30.9658	0	71	87	25	45	29	8	68	86	48	46	29	6	3	1	-89	0	0	-112	-2	-2	23	4	0	34
31.0886	0	71	88	26	45	30	7	69	87	48	46	30	6	3	1	-90	-1	0	-113	-2	-1	24	3	0	35
31.2115	0	72	89	28	45	30	7	69	88	51	46	30	6	2	1	-92	-1	0	-114	-3	-2	24	4	0	35
31.3344	0	72	91	29	46	30	7	70	89	50	45	30	6	2	2	-92	0	0	-115	-2	-1	24	4	0	34
31.4573	0	72	89	26	46	30	7	69	90	48	46	30	6	1	1	-90	-1	0	-116	-2	-1	23	4	0	34
31.5802	0	73	91	26	45	30	7	71	91	50	46	30	5	3	2	-92	-1	0	-116	-2	-2	25	4	0	35
31.703	0	74	94	28	46	30	7	72	93	51	47	31	5	3	0	-94	-1	0	-115	-2	-1	25	4	0	37
31.8259	0	76	97	26	46	31	7	73	96	52	47	31	5	3	2	-97	0	0	-116	-3	-1	26	5	0	37
31.9488	0	76	101	34	47	31	7	74	101	49	47	32	6	3	3	-106	-1	0	-117	-2	-1	22	4	0	39
32.0717	0	78	104	36	47	33	7	75	105	51	48	33	5	3	2	-110	-1	0	-118	-3	-2	23	5	0	39
32.1946	0	78	105	35	46	33	6	75	106	55	48	34	6	3	3	-105	-1	0	-120	-3	-2	26	4	0	37
32.3174	0	77	103	30	46	32	8	75	102	55	47	32	6	3	3	-100	-1	0	-122	-3	-1	28	5	0	35
32.4403	0	77	104	30	47	32	6	75	104	55	47	33	6	3	3	-101	0	0	-122	-3	-3	27	4	0	35
32.5632	0	77	104	28	47	32	7	75	105	55	46	32	6	3	3	-101	-1	0	-122	-3	-3	27	4	0	35
32.6861	0	77	105	29	46	32	7	74	105	56	48	32	6	2	2	-101	-1	0	-121	-3	-3	29	4	0	36
32.809	0	78	105	29	47	33	7	76	106	58	47	33	6	2	2	-103	0	0	-122	-3	-2	29	4	0	37
32.9318	0	78	107	32	46	33	6	75	108	58	47	34	6	3	3	-104	-1	0	-123	-3	-3	29	4	0	37
33.0547	0	78	106	30	46	33	7	75	107	56	47	33	5	3	2	-102	0	0	-126	-3	-2	29	4	0	36
33.1776	0	78	107	29	46	32	7	75	109	57	47	33	4	3	4	-104	0	0	-123	-3	-2	29	3	0	34
33.3005	0	78	109	29	46	33	7	75	111	58	47	34	6	3	3	-104	0	0	-122	-3	-2	29	5	0	35
33.4234	0	78	114	31	45	34	6	77	116	58	47	34	6	3	3	-108	0	0	-122	-3	-3	30	5	1	37
33.5462	0	79	114	30	45	34	7	76	118	61	46	35	6	3	3	-110	0	0	-123	-3	-3	31	4	0	38
33.6691	0	79	117	33	46	36	6	76	117	62	47	36	6	2	4	-110	-1	0	-124	-3	-3	31	4	0	38
33.792	0	79	113	33	46	34	6	77	116	60	47	35	6	2	3	-108	0	0	-126	-4	-4	30	4	0	37
33.9149	0	78	111	29	46	34	7	76	114	58	47	35	5	3	3	-108	-1	0	-124	-3	-3	30	4	0	37
34.0378	0	79	111	31	46	34	6	77	113	59	47	34	5	3	3	-107	-1	0	-123	-4	-3	30	3	0	36
34.1606	0	79	110	30	46	34	7	75	112	58	47	34	5	2	3	-107	-1	0	-123	-3	-3	30	3	0	37
34.2835	0	77	107	31	47	33	6	76	109	59	47	33	6	2	3	-108	-1	0	-125	-3	-2	30	4	0	37
34.4064	0	77	105	32	47	32	5	75	107	59	47	32	7	3	2	-107	0	0	-125	-3	-3	29	4	0	36
34.5293	0	77	105	29	46	31	7	75	106	57	47	32	5	2	3	-104	-1	0	-128	-3	-3	29	4	0	36
34.6522	0	78	105	29	46	32	6	75	107	57	47	33	5	3	3	-104	-1	0	-125	-4	-3	30	4	0	36
34.775	0	77	106	31	45	32	6	75	107	58	47	32	6	3	4	-105	0	0	-126	-3	-2	28	4	0	36
34.8979	0	77	106	30	45	33	7	75	107	58	46	33	6	3	2	-106	0	0	-125	-3	-2	28	3	0	36
35.0208	0	77	107	30	46	32	6	75	108	60	46	32	6	3	2	-106	-1	0	-125	-3	-3	29	4	0	36
35.1437	0	78	107	34	44	32	6	75	109	60	47	33	6	3	3	-107	-1	0	-126	-3	-2	30	4	0	37
35.2666	0	77	106	30	44	31	6	75	106	57	45	31	6	2	3	-103	0	0	-121	-3	-3	29	4	0	41
35.3894	0	77	104	29	44	31	6	74	105	56	46	32	7	2	3	-102	0	0	-128	-3	-3	28	4	0	35
35.5123	0	76	104	30	44	31	7	74	106	56	45	32	7	2	3	-103	0	0	-126	-3	-2	28	3	0	35
35.6352	0	76	104	30	43	31	7	74	106	56	45	31	6	3	3	-103	0	0	-125	-3	-3	28	4	0	35
35.7581	0	77	105	31	44	32	7	74	107	58	45	32	6	2	2	-104	-1	0	-124	-3	-3	29	4	0	36
35.881	0	77	106	32	44	32	6	74	108	58	44	33	6	3	3	-105	-1	0	-124	-4	-3	30	4	0	35
36.0038	0	77	104	31	43	32	7	74	106	56	44	32	7	4	4	-102	-1	0	-126	-3	-3	27	4	0	35
36.1267	0	77	105	28	43	31	8	75	106	55	44	31	5	3	3	-102	-1	0	-124	-3	-2	28	4	0	34
36.2496	0	77	105	30	43	31	7	74	106	55	45	32	5	2	3	-102	0	0	-123	-3	-3	28	4	0	35
36.3725	0	77	104	30	44	31	6	74	106	56	45	32	7	3	3	-102	-1	0	-123	-4	-4	28	4	0	35
36.4954	0	77	106	30	44	31	8	75	108	58	45	31	6	3	3	-104	-1	0	-122	-4	-2	29	5	0	36
36.6182	0	77	107	31	43	32	6	74	109	59	44	32	7	3	4	-105	0	0	-123	-2	-3	29	4	0	37
36.7411	0	77	107	34	43	32	6	75	109	59	44	32	7	3	2	-105	-1	0	-123	-3	-3	29	4	0	37
36.864	0	77	106	29	43	31	7	76	106	57	44	31	6	3	3	-101	-1	0	-124	-4	-3	28	4	0	35
36.9869	0	78	107	28	44	31	6	75	107	56	45	31	5	2	3	-102	-1	0	-123	-3	-3	27	4	0	35
37.1098	0	77	108	30	45	32	6	75	110	57	45	32	6	3	3	-104	-1	0	-123	-3	-3	29	4	0	36
37.2326	0	77	108	30	43	33	7	75	109	58	44	33	6	2	3	-103	-1	-1	-123	-3	-3	28	4	0	36
37.3555	0	77	108	31	43	32	8	75	109	59	45	32	5	3	4	-105	-1	0	-123	-4	-3	29	4	0	36
37.4784	0	77	108	32	43	33	6	75	111	60	45	34	6	3	2	-107	0	0	-124	-3	-3	30	4	0	37
37.6013	0	78	110	34	44	33	6	76	111	60	45	34	6	3	3	-108	0	0	-124	-3	-3	30	4	0	37
37.7242	0	78	107	31	43	32	7	75	109	58	46	32	6	2	4	-103	-1	0	-126	-3	-3	28	5	0	36
37.847	0	77	107	30	43	32	7	75	110	57	45	32	5	2	4	-103	-1	0	-125	-3	-3	28	5	0	35
37.9699	0	78	108	30	44	32	7	75	110	57	45	32	6	2	3	-105	-1	0	-124	-3	-3	28	4	1	35
38.0928	0	77	108	30	44	32	6	76	111	59	45	33	6	3	3	-104	0	0	-124	-3	-3	28	4	0	36
38.2157	0	77	110	31	43	33	7	75	112	59	45	33	6	3	3	-106	0	0	-124	-3	-2	30	4	0	36
38.3386	0	78	110	31	44	33	7	76	113	61	46	34	6	3	3	-109	0	0	-124	-3	-3	30	4	0	38
38.4614	0	79	110	34	44	34	6	76	114	61	45	34	6	3	3	-108	-1	0	-124	-3	-2	31	4	0	38
38.5843	0	78	111	33	44	33	6	75	112	60	45	33	7	3	3	-105	-1	0	-128	-3	-3	29	4	0	37
38.7072	0	78	109	30	45	33	7	76	111	58	45	33	6	3	3	-106	0	0	-125	-4	-3	29	5	0	36
38.8301	0	77	111	31	44	33	6	76	112	58	45	33	6	2	4	-106	-1	0	-125	-3	-3	30	3	0	36
38.953	0	77	111	30	44	33	7	75	113	60	45	33	5	2	4	-107	-1	0	-124	-3	-4	30	4	0	36
39.0758	0	78	112	31	44	33	6	75	115	61	45	33	6	3	3	-108	0	0	-125	-3	-3	30	5	0	37
39.1987	0	78	113	32	43	34	6	76	115	62	44	34	6	3	3	-110	-1	0	-124	-3	-3	30	4	0	38
39.3216	0	78	114	32	44	34	7	76	116	62	45	34	6	3	4	-111	-1	-1	-125	-2	-4	32	4	0	38
39.4445	0	78	113	34	44	34	7	76	117	61	45	34	5	2	4	-109	-1	0	-127	-3	-4	31	5	0	37
39.5674	0	78	112	30	44	34	7	75	115	60	45	34	5	3	4	-108	0	0	-129	-3	-4	30	4	0	36
39.6902	0	78	113	31	44	34	6	76	116	60	45	34	5	2	4	-108	-1	0	-126	-3	-3	31	4	0	36
39.8131	0	78	112	32	44	33	7	76	115	59	45	34	6	2	3	-108	-1	0	-126	-4	-3	29	4	0	36
39.936	0	79	113	31	44	33	7	75	115	61	44	34	5	3	3	-108	0	0	-125	-3	-4	30	4	0	37
40.0589	0	78	113	31	44	33	7	76	116	62	45	33	6	4	4	-110	-1	0	-125	-3	-3	31	3	0	37
40.1818	0	78	114	33	43	34	6	76	117	62	45	35	6	3	3	-111	0	0	-125	-3	-4	31	4	1	38
40.3046	0	79	114	34	43	34	6	76	116	62	44	34	6	3	4	-108	-1	0	-128	-3	-4	31	4	0	37
40.4275	0	78	112	30	43	33	7	76	114	59	45	34	6	3	4	-108	0	0	-127	-3	-3	31	5	0	36
40.5504	0	78	112	32	43	33	7	75	115	61	45	33	6	3	4	-108	-1	0	-127	-3	-3	30	4	0	36
40.6733	0	78	113	31	43	33	7	76	114	60	45	33	6	3	3	-108	-1	0	-125	-3	-3	30	4	0	36
40.7962	0	77	113	32	44	33	7	76	115	60	45	34	6	3	4	-109	0	0	-126	-3	-3	31	4	0	37
40.919	0	79	114	33	44	33	6	76	117	62	44	34	6	3	4	-111	-1	0	-126	-3	-4	31	4	0	38
41.0419	0	78	114	33	44	34	6	76	117	62	45	35	6	3	4	-111	-1	0	-126	-3	-3	32	4	0	38
41.1648	0	78	113	33	43	34	7	75	114	60	45	34	6	3	3	-108	-1	0	-129	-2	-3	30	4	0	36
41.2877	0	78	111	29	44	34	7	74	115	59	44	34	6	3	4	-107	0	0	-129	-3	-3	30	4	0	36
41.4106	0	78	111	32	44	33	7	75	114	60	44	33	6	3	3	-107	-1	0	-126	-3	-4	30	4	0	37
41.5334	0	78	112	30	43	33	6	75	114	60	44	33	5	3	3	-107	-1	0	-125	-3	-4	30	4	0	36
41.6563	0	78	113	30	44	33	7	76	116	60	45	34	6	2	3	-108	0	0	-125	-4	-4	30	4	0	37
41.7792	0	78	114	31	44	34	7	76	116	61	45	34	5	2	3	-109	-1	0	-126	-3	-3	30	4	0	37
41.9021	0	79	114	33	43	35	6	76	118	62	46	35	6	4	4	-109	0	0	-126	-3	-3	31	4	0	38
42.025	0	78	113	32	44	34	7	75	116	61	45	34	6	3	3	-108	-1	0	-129	-3	-3	29	3	0	35
42.1478	0	78	113	31	44	34	7	76	114	59	44	34	5	3	3	-107	-1	0	-127	-4	-4	30	4	0	36
42.2707	0	78	113	31	44	34	6	75	115	59	45	34	6	3	4	-108	-1	0	-126	-3	-3	29	4	0	36
42.3936	0	78	114	31	44	33	6	75	116	59	45	34	6	3	4	-108	0	0	-124	-3	-4	31	4	0	36
42.5165	0	78	115	31	44	35	7	75	118	60	45	35	5	3	4	-108	-1	0	-124	-3	-3	30	4	0	37
42.6394	0	78	116	32	44	34	7	75	119	61	44	35	6	3	4	-109	-1	0	-125	-3	-4	31	4	0	37
42.7622	0	78	116	34	44	35	6	76	120	62	45	35	6	2	3	-110	-1	0	-125	-3	-3	31	4	0	38
42.8851	0	78	115	33	43	35	7	76	118	59	45	35	5	2	3	-108	0	0	-128	-4	-3	30	4	0	36
43.008	0	79	114	31	43	34	6	76	117	58	44	34	6	3	4	-107	-1	0	-127	-4	-3	29	4	0	35
43.1309	0	77	114	31	43	34	7	76	116	58	44	35	6	3	3	-107	-1	0	-126	-4	-3	29	4	0	37
43.2538	0	77	114	31	44	33	7	75	116	59	45	34	5	3	4	-106	0	0	-124	-4	-3	29	4	0	36
43.3766	0	78	114	31	44	34	7	76	118	59	44	35	6	2	3	-108	-1	0	-124	-3	-4	30	3	0	37
43.4995	0	78	115	31	43	34	6	76	117	60	44	35	5	2	3	-109	0	0	-124	-3	-4	30	4	0	38
43.6224	0	78	115	33	44	34	6	75	118	61	45	34	6	3	3	-110	-1	0	-124	-3	-4	31	4	0	38
43.7453	0	78	114	34	43	34	6	76	117	60	45	35	6	3	4	-107	-1	0	-127	-3	-3	30	4	1	35
43.8682	0	78	112	29	45	34	7	76	115	58	45	34	5	3	4	-105	0	0	-128	-3	-3	29	5	0	36
43.991	0	78	111	32	43	33	6	75	115	58	44	33	6	3	3	-106	-1	-1	-126	-3	-3	28	4	0	35
44.1139	0	77	108	30	44	33	7	74	110	57	45	34	5	3	3	-105	-1	0	-126	-4	-3	28	4	1	36
44.2368	0	77	106	30	44	33	7	74	109	59	45	33	6	3	3	-105	-1	0	-124	-3	-3	29	4	0	36
44.3597	0	76	106	32	43	33	7	75	110	59	45	34	6	3	3	-106	-1	0	-124	-3	-3	29	3	0	37
44.4826	0	77	107	32	43	34	7	73	110	61	45	34	6	3	4	-108	-1	0	-124	-2	-3	29	4	0	37
44.6054	0	76	107	34	44	33	7	74	110	60	45	34	6	3	3	-106	-1	0	-127	-3	-3	30	4	0	37
44.7283	0	77	106	29	44	33	7	74	108	58	45	33	6	3	4	-104	0	0	-127	-2	-2	29	4	0	36
44.8512	0	76	106	31	44	33	7	74	109	58	45	34	5	3	3	-105	-1	0	-124	-3	-3	29	5	0	36
44.9741	0	77	106	31	44	33	7	75	108	58	45	33	6	3	3	-105	-1	0	-125	-3	-3	29	4	0	36
45.097	0	77	107	30	44	33	7	75	108	59	44	33	5	3	2	-106	-1	0	-124	-3	-3	29	4	0	37
45.2198	11	77	109	32	44	34	7	74	111	60	43	34	6	3	3	-107	-2	0	-125	-3	-3	29	5	0	37
45.3427	0	77	109	32	44	34	5	75	111	61	45	34	6	3	4	-109	0	0	-125	-3	-3	30	4	0	37
45.4656	0	77	108	33	42	33	7	75	110	59	45	33	6	2	3	-105	0	0	-128	-3	-2	29	4	0	37
45.5885	0	77	107	29	43	34	7	75	109	58	44	34	6	3	3	-104	-1	0	-126	-4	-3	29	4	0	36
45.7114	0	77	108	31	44	33	6	75	111	59	44	33	6	2	3	-105	-1	0	-124	-3	-3	30	4	0	36
45.8342	0	77	108	30	43	33	7	75	111	60	45	33	5	2	3	-106	0	0	-125	-3	-2	30	5	0	35
45.9571	0	78	108	31	44	33	7	76	113	60	45	33	6	3	3	-106	-1	0	-124	-4	-4	29	5	0	37
46.08	0	77	111	31	44	34	7	76	114	61	44	34	6	3	4	-108	-1	0	-125	-4	-4	30	4	0	37
46.2029	0	78	111	34	44	35	6	75	114	60	44	35	7	3	4	-108	-1	0	-125	-3	-3	31	4	0	37
46.3258	0	77	110	31	43	33	7	75	112	59	46	34	7	3	4	-105	0	0	-129	-3	-3	30	4	0	34
46.4486	0	77	108	30	43	33	7	75	112	58	45	33	6	3	3	-105	-1	0	-127	-3	-3	29	4	0	35
46.5715	0	78	109	31	43	33	7	75	110	58	45	33	6	3	4	-104	-1	0	-125	-3	-3	29	4	0	36
46.6944	0	77	109	29	44	33	6	75	112	58	45	33	6	3	3	-105	-1	0	-124	-3	-4	28	4	0	36
46.8173	0	77	110	31	43	33	6	75	112	58	45	33	6	3	3	-106	-1	0	-124	-3	-3	29	4	0	37
46.9402	0	78	112	32	43	33	7	76	115	60	45	33	6	3	4	-107	0	0	-124	-4	-4	29	4	0	37
47.063	0	77	112	33	44	33	6	75	115	60	44	34	7	3	3	-106	-1	0	-125	-3	-3	30	4	0	36
47.1859	0	77	110	30	43	33	7	76	112	58	45	33	5	3	4	-105	-1	0	-128	-3	-3	29	3	0	36
47.3088	0	78	110	30	44	33	7	76	112	58	45	33	5	3	3	-104	-1	-1	-125	-4	-3	29	5	0	35
47.4317	0	78	110	31	43	33	7	76	113	57	45	33	6	3	3	-104	-1	0	-125	-4	-3	29	4	0	35
47.5546	0	78	111	31	43	33	7	75	113	59	44	34	6	3	3	-105	-2	0	-124	-3	-5	29	4	0	36
47.6774	0	78	112	32	43	34	7	76	116	59	44	34	6	2	3	-107	-1	0	-124	-3	-4	29	4	0	37
47.8003	0	78	113	32	43	34	7	75	117	60	45	34	6	4	3	-108	0	0	-124	-2	-3	31	5	0	37
47.9232	0	78	113	34	43	34	7	76	115	60	44	34	6	4	4	-106	-1	0	-126	-3	-3	30	4	0	37
48.0461	0	77	111	30	43	33	7	76	114	58	45	33	7	3	4	-104	-1	0	-127	-3	-4	28	3	0	36
48.169	0	78	113	30	43	34	7	75	115	58	44	34	6	3	4	-105	-1	0	-125	-3	-3	29	4	0	35
48.2918	0	77	112	30	43	33	6	75	115	59	44	33	6	2	3	-106	-1	0	-124	-3	-4	30	4	1	36
48.4147	0	77	113	31	43	34	7	76	117	59	44	34	6	3	3	-107	-1	0	-125	-3	-3	30	4	0	36
48.5376	0	77	115	31	43	34	7	76	118	60	44	34	6	3	3	-108	-2	0	-123	-4	-3	30	3	1	37
48.6605	0	78	116	33	43	34	7	76	121	61	45	35	6	2	3	-110	-1	0	-124	-3	-5	31	4	0	37
48.7834	0	78	115	32	43	34	8	75	118	59	44	34	6	2	3	-107	-1	0	-127	-4	-3	29	4	0	37
48.9062	0	77	115	31	43	34	7	75	118	58	44	34	5	2	4	-107	-1	0	-125	-3	-4	30	5	0	36
49.0291	0	77	115	31	44	34	6	75	118	60	44	34	6	2	4	-108	0	0	-124	-4	-3	31	4	1	35
49.152	0	77	116	30	43	34	7	74	120	59	44	34	5	3	4	-107	-1	0	-124	-3	-4	30	3	0	35
49.2749	0	78	118	32	43	35	7	75	122	60	43	35	5	3	5	-109	-1	0	-124	-3	-4	30	4	0	37
49.3978	0	78	118	32	42	35	7	75	123	61	44	35	6	3	3	-110	-2	0	-124	-3	-3	32	3	0	37
49.5206	0	78	118	33	43	35	6	75	122	60	43	35	7	3	3	-109	-1	0	-126	-3	-4	31	5	0	36
49.6435	0	78	117	31	43	34	7	76	121	58	44	35	6	3	4	-107	0	0	-127	-3	-4	30	4	0	37
49.7664	0	77	118	31	42	33	6	75	121	58	43	34	4	4	4	-108	-2	0	-125	-2	-4	30	4	0	36
49.8893	0	77	117	31	43	34	7	74	121	59	43	35	6	3	3	-107	-1	0	-123	-2	-4	32	3	0	36
50.0122	0	78	119	31	43	34	7	75	123	59	44	35	6	4	4	-108	-1	0	-123	-3	-4	30	4	0	36
50.135	0	77	120	32	42	35	7	76	124	60	43	35	5	2	4	-110	-1	0	-123	-3	-4	31	3	0	37
50.2579	0	77	120	33	42	35	6	74	125	60	43	35	7	3	4	-110	-1	0	-122	-3	-4	32	4	0	37
50.3808	0	77	119	32	42	35	8	75	123	59	44	35	6	2	4	-107	-1	0	-126	-3	-3	31	4	0	35
50.5037	0	78	118	30	43	34	6	75	122	58	43	35	6	3	5	-107	-1	-1	-125	-3	-4	30	4	0	36
50.6266	0	77	118	31	43	34	7	75	122	58	43	34	5	3	5	-107	-1	0	-125	-3	-4	30	4	0	36
50.7494	0	77	120	30	43	35	7	75	123	59	43	35	5	3	4	-106	-1	0	-122	-3	-4	30	4	0	36
50.8723	0	77	119	31	42	35	7	75	124	58	44	35	6	3	4	-108	-2	0	-122	-3	-4	31	5	0	36
50.9952	0	78	121	31	43	35	7	75	125	58	44	35	5	3	4	-108	-1	0	-121	-3	-3	31	4	0	37
51.1181	0	78	123	32	43	35	5	76	127	60	44	35	7	2	4	-109	-1	0	-122	-3	-4	30	4	0	38
51.241	0	77	120	32	43	35	7	75	124	58	43	35	5	3	4	-107	-1	0	-125	-3	-4	31	3	0	36
51.3638	0	77	120	30	42	34	6	75	123	58	44	35	6	3	5	-107	-1	0	-125	-3	-4	29	4	0	37
51.4867	0	77	121	31	42	34	7	74	124	57	43	34	5	3	5	-107	-1	0	-124	-4	-4	30	4	0	38
51.6096	0	77	120	30	43	35	7	75	125	58	43	35	5	3	3	-106	-1	0	-121	-2	-4	30	4	0	36
51.7325	0	77	122	30	42	35	7	76	126	58	43	36	5	4	3	-107	-1	0	-121	-4	-4	30	4	0	37
51.8554	0	78	122	33	43	35	6	77	127	59	44	36	6	3	3	-108	0	0	-121	-3	-4	30	4	0	37
51.9782	0	78	122	33	43	35	6	76	128	59	44	36	6	3	4	-109	-1	0	-121	-4	-3	31	4	0	37
52.1011	0	78	121	33	44	34	7	76	124	59	44	35	5	2	5	-107	-1	0	-125	-3	-5	30	3	0	36
52.224	0	78	119	30	42	35	6	75	123	57	44	35	5	3	4	-106	-1	0	-125	-4	-3	29	3	0	37
52.3469	0	77	119	31	42	34	6	76	122	57	44	35	5	3	3	-106	0	-1	-122	-4	-3	30	4	0	36
52.4698	0	78	119	31	43	34	7	75	123	58	44	35	5	3	3	-107	-1	0	-122	-3	-4	31	4	0	36
52.5926	0	78	120	31	43	35	7	75	124	59	44	35	5	3	4	-107	-1	0	-121	-3	-2	30	5	0	38
52.7155	0	78	119	32	43	34	7	76	124	59	44	35	6	3	4	-109	0	0	-121	-4	-4	32	3	0	38
52.8384	0	78	119	32	42	35	6	76	123	60	44	35	6	3	4	-109	-1	-1	-122	-4	-3	31	5	0	38
52.9613	0	77	117	31	43	34	7	75	120	59	45	34	5	2	4	-107	-1	0	-125	-3	-4	29	5	1	37
53.0842	0	77	117	30	44	34	7	75	120	58	43	34	5	3	4	-107	-1	0	-123	-4	-4	30	3	0	37
53.207	0	77	116	31	42	34	7	75	120	58	44	34	6	2	4	-107	0	0	-121	-2	-4	29	4	0	37
53.3299	0	78	116	30	42	34	7	75	118	58	44	34	6	3	3	-107	-2	0	-123	-3	-3	30	4	0	37
53.4528	0	77	116	31	43	34	7	75	119	59	44	34	5	2	3	-108	-1	0	-123	-3	-3	30	3	0	38
53.5757	0	78	117	33	44	34	6	75	120	60	44	34	6	3	4	-109	-1	0	-123	-3	-4	31	4	0	39
53.6986	0	78	116	34	43	33	6	75	120	59	44	34	6	2	4	-107	-1	0	-126	-3	-4	30	4	0	38
53.8214	0	77	114	29	43	33	8	74	117	59	44	33	5	3	4	-106	-1	0	-126	-3	-4	30	4	0	37
53.9443	0	77	113	31	42	33	7	74	117	59	44	33	6	2	4	-107	-2	0	-124	-3	-3	31	4	0	37
54.0672	0	77	114	30	43	32	7	74	118	59	44	33	5	3	4	-106	-1	0	-124	-3	-3	31	3	0	36
54.1901	0	77	115	31	41	33	6	75	118	59	44	33	5	2	4	-108	0	0	-124	-3	-3	31	4	0	37
54.313	0	77	115	32	42	33	6	74	119	61	43	33	6	2	4	-108	-1	0	-124	-3	-3	31	4	0	37
54.4358	0	77	114	34	42	33	7	75	118	59	43	34	6	2	4	-107	-1	0	-126	-3	-3	31	4	0	37
54.5587	0	77	113	29	42	32	6	73	115	58	43	32	6	4	4	-105	-1	0	-128	-3	-3	29	4	0	37
54.6816	0	76	113	30	41	32	7	74	116	58	43	32	5	3	4	-106	-1	-1	-125	-3	-4	30	4	0	36
54.8045	0	76	113	31	41	32	7	74	116	57	42	32	6	2	3	-106	0	0	-124	-3	-3	30	4	0	36
54.9274	0	76	113	30	41	32	7	73	116	58	43	32	6	3	3	-107	-1	0	-123	-3	-3	29	3	0	37
55.0502	0	76	115	32	41	33	7	74	119	60	42	33	6	2	4	-108	-1	0	-123	-3	-4	29	4	0	37
55.1731	0	76	115	35	42	32	7	74	118	59	42	33	6	3	4	-108	0	0	-126	-3	-4	31	3	0	37
55.296	0	76	114	30	41	32	7	74	115	57	42	32	6	2	4	-105	-1	0	-128	-3	-4	29	4	0	37
55.4189	0	76	112	31	41	32	6	73	116	56	42	32	6	2	3	-106	-1	0	-125	-3	-4	29	4	0	36
55.5418	0	76	113	30	41	31	7	73	115	56	42	32	6	3	4	-104	0	0	-123	-2	-3	30	4	0	37
55.6646	0	76	113	31	41	32	7	74	116	58	42	32	5	3	3	-107	-1	0	-124	-3	-3	30	4	0	36
55.7875	0	76	113	31	40	32	6	73	117	59	43	32	6	2	4	-108	-1	0	-123	-3	-3	30	4	0	37
55.9104	0	76	114	33	41	32	6	73	118	59	41	32	7	4	4	-108	0	0	-124	-3	-4	30	4	0	37
56.0333	0	75	112	31	41	31	6	73	115	58	43	31	6	3	4	-105	-1	0	-127	-3	-3	29	4	0	37
56.1562	0	76	112	30	41	32	6	73	115	56	42	32	5	3	3	-106	-1	-1	-125	-3	-3	29	4	0	36
56.279	0	75	112	31	41	31	7	73	115	57	42	32	5	2	4	-106	-1	-1	-124	-3	-3	30	4	0	36
56.4019	0	75	111	30	40	32	7	73	116	57	42	32	5	2	4	-106	-1	0	-124	-3	-4	30	3	0	36
56.5248	0	76	114	32	41	32	7	73	117	59	41	33	5	2	3	-107	-1	0	-124	-3	-4	30	5	0	37
56.6477	0	76	114	33	42	32	5	73	117	59	42	32	7	2	3	-107	-1	0	-125	-3	-4	31	4	0	37
56.7706	0	75	112	29	41	31	7	73	114	56	42	31	5	2	4	-105	-1	0	-127	-3	-4	29	4	0	38
56.8934	0	75	111	30	40	32	6	72	115	56	42	32	5	3	4	-105	-1	-1	-124	-3	-3	30	3	0	37
57.0163	0	75	112	30	41	32	7	73	114	58	41	32	5	2	4	-105	-1	0	-124	-3	-3	29	4	0	36
57.1392	0	76	113	31	42	31	6	73	116	57	42	32	5	3	4	-106	-1	0	-123	-3	-4	29	5	0	37
57.2621	0	76	113	31	41	33	7	73	118	59	42	33	5	2	3	-108	-1	0	-124	-3	-4	30	3	0	37
57.385	0	76	113	34	40	32	6	73	117	59	42	32	5	2	3	-107	-1	0	-125	-3	-3	30	3	0	36
57.5078	0	75	111	29	41	32	7	72	113	57	43	32	6	3	3	-104	-1	0	-128	-3	-4	29	3	0	36
57.6307	0	74	111	29	41	30	6	72	114	56	41	31	5	3	3	-105	-1	0	-125	-4	-3	29	3	0	36
57.7536	0	75	111	30	41	31	8	73	114	58	42	32	5	3	3	-105	-1	0	-124	-2	-3	29	3	0	36
57.8765	0	76	112	30	41	32	6	73	115	57	42	32	5	2	2	-105	-1	0	-123	-3	-4	29	4	0	36
57.9994	0	75	113	31	41	32	7	72	117	58	42	32	6	2	4	-107	-2	0	-124	-3	-4	30	3	0	37
58.1222	0	74	113	34	41	32	6	73	115	57	41	32	6	2	4	-106	-1	0	-125	-3	-3	30	3	0	37
58.2451	0	74	110	30	41	31	6	72	113	56	41	31	6	3	3	-103	-1	0	-127	-3	-3	28	3	0	35
58.368	0	74	110	30	41	31	6	73	113	56	42	31	5	2	4	-104	-1	0	-124	-2	-3	29	3	0	36
58.4909	0	76	111	29	41	30	7	73	113	56	42	30	5	3	3	-104	0	0	-124	-3	-3	29	4	0	36
58.6138	0	75	111	30	39	31	7	72	114	57	42	32	5	3	3	-104	-1	0	-123	-2	-3	29	4	0	36
58.7366	0	75	112	31	40	31	7	72	115	58	42	31	5	3	3	-105	-1	0	-122	-3	-3	29	4	0	37
58.8595	0	75	113	32	41	32	6	72	115	58	42	32	6	3	4	-104	0	0	-124	-2	-3	29	4	0	37
58.9824	0	75	110	29	41	31	6	72	112	55	42	31	5	2	4	-102	-1	0	-126	-3	-3	28	3	0	35
59.1053	0	74	110	29	40	31	6	72	112	54	43	31	6	4	3	-103	-1	0	-125	-2	-4	28	4	0	37
59.2282	0	75	111	29	40	30	7	71	113	56	42	31	6	3	3	-103	-1	-1	-123	-3	-4	29	4	0	36
59.351	0	75	110	29	41	31	7	72	113	55	42	31	5	2	4	-103	-1	0	-122	-3	-3	29	4	0	37
59.4739	0	75	110	30	41	32	7	73	113	58	42	32	5	3	3	-105	-1	0	-122	-3	-2	29	4	0	37
59.5968	0	76	111	32	41	31	6	72	114	58	42	31	6	3	2	-105	-1	0	-123	-3	-3	30	3	0	37
59.7197	0	75	109	30	40	31	7	72	110	55	41	31	6	2	3	-103	-1	0	-127	-3	-3	29	4	0	36
59.8426	0	74	108	29	41	30	7	71	110	55	42	31	5	3	3	-103	-2	0	-124	-2	-3	29	4	0	36
59.9654	0	74	108	30	40	31	5	72	110	55	42	31	6	2	4	-103	-1	0	-123	-2	-3	28	4	0	36
60.0883	0	74	108	30	40	31	7	71	110	55	42	32	6	3	4	-104	-1	0	-122	-3	-3	30	3	0	36
60.2112	0	75	109	30	41	31	7	73	111	56	42	31	6	2	3	-104	-1	0	-122	-2	-3	29	3	0	37
60.3341	0	74	110	33	40	31	5	72	113	58	42	32	6	3	3	-105	-1	0	-122	-4	-3	29	4	0	38
60.457	0	75	108	30	40	31	6	72	110	55	42	32	6	3	3	-102	0	0	-126	-3	-4	29	4	0	37
60.5798	0	75	107	30	41	31	6	72	111	56	41	31	5	2	3	-103	0	0	-123	-3	-3	28	4	0	36
60.7027	0	74	109	30	40	31	7	72	111	57	42	31	6	3	2	-102	0	0	-122	-3	-3	29	4	0	36
60.8256	0	74	110	29	41	32	8	73	112	57	41	32	5	2	3	-104	-1	0	-123	-3	-2	29	4	0	37
60.9485	0	74	111	30	40	31	7	73	114	57	42	32	6	3	4	-105	0	0	-122	-2	-3	30	4	1	37
61.0714	0	75	112	33	41	32	6	72	113	57	42	32	7	2	3	-105	-1	0	-123	-2	-3	30	4	0	37
61.1942	0	75	111	30	41	32	7	73	113	55	42	32	6	2	4	-103	-1	0	-126	-3	-4	29	4	0	36
61.3171	0	75	110	29	41	32	7	72	112	56	42	32	5	3	3	-104	-1	-1	-123	-4	-3	29	3	0	36
61.44	0	74	111	30	41	32	7	72	114	56	42	32	5	2	3	-104	0	0	-122	-3	-3	29	4	0	36
61.5629	0	75	112	31	41	32	7	72	114	57	41	32	5	2	4	-104	-1	0	-122	-3	-3	30	4	0	36
61.6858	0	75	113	31	41	33	8	72	117	58	41	33	6	3	3	-107	-1	0	-122	-3	-3	29	4	0	37
61.8086	0	74	113	34	41	33	6	72	118	58	42	33	7	3	3	-107	0	0	-124	-3	-4	30	4	0	38
61.9315	0	75	111	30	41	33	7	72	113	56	42	33	5	2	3	-103	-1	0	-127	-2	-4	29	4	0	34
62.0544	0	75	112	30	40	32	6	73	114	56	42	32	5	2	4	-103	-1	0	-124	-3	-3	29	3	0	36
62.1773	0	75	112	29	41	32	7	72	115	57	42	33	6	3	3	-104	-2	0	-123	-2	-3	30	4	0	36
62.3002	0	75	112	30	40	32	7	72	115	56	42	33	5	3	3	-104	-1	0	-120	-3	-4	29	4	0	36
62.423	0	75	113	31	41	32	6	72	116	58	41	32	6	3	3	-106	-1	0	-121	-3	-4	29	4	0	37
62.5459	0	75	114	32	41	33	6	72	117	58	42	33	6	3	3	-106	0	0	-121	-3	-4	30	4	0	37
62.6688	0	76	113	32	41	32	7	72	115	57	42	33	6	3	3	-104	-1	0	-126	-3	-3	30	4	0	36
62.7917	0	74	108	29	40	31	7	72	110	55	42	31	6	2	3	-102	0	0	-124	-3	-4	28	4	0	36
62.9146	0	74	109	30	41	31	7	71	109	54	42	32	6	3	4	-103	-1	0	-123	-3	-3	29	4	0	35
63.0374	0	74	108	29	40	31	7	71	109	55	42	31	6	2	3	-103	-1	-1	-121	-4	-3	28	3	0	36
63.1603	0	74	108	29	42	31	7	71	111	57	42	32	5	2	3	-104	-1	-1	-122	-4	-3	29	4	0	37
63.2832	0	74	110	30	40	32	7	72	112	56	42	32	5	3	3	-105	-1	0	-122	-3	-3	30	3	0	37
63.4061	0	75	111	32	42	32	5	72	113	58	42	33	7	3	3	-106	-1	0	-122	-2	-4	30	4	0	37
63.529	0	74	109	32	41	31	7	72	111	57	42	32	5	2	3	-103	-1	0	-126	-3	-2	29	3	0	35
63.6518	0	74	107	27	41	31	7	71	109	55	42	31	6	3	3	-102	-1	0	-125	-3	-3	28	3	0	35
63.7747	0	74	108	30	42	31	6	71	110	55	41	32	6	2	3	-102	-1	0	-123	-3	-3	29	4	0	36
63.8976	0	74	108	28	41	32	6	72	111	56	42	32	6	2	3	-102	-1	0	-121	-3	-3	29	4	0	36
64.0205	0	75	109	30	40	32	6	72	112	56	42	32	5	2	3	-104	-1	0	-121	-2	-3	29	4	1	37
64.1434	0	75	110	31	41	32	7	72	113	58	42	32	6	2	3	-106	0	0	-122	-3	-3	29	4	0	38
64.2662	0	75	111	33	41	32	5	72	114	58	42	32	6	2	3	-106	-1	0	-122	-3	-3	30	4	0	37
64.3891	0	74	109	31	41	32	7	71	111	57	41	32	6	3	3	-103	-1	0	-126	-3	-3	28	4	0	35
64.512	0	75	109	30	41	32	7	72	112	55	42	32	5	3	2	-104	0	0	-124	-3	-3	28	4	0	37
64.6349	0	74	110	29	41	32	7	72	112	56	42	32	6	2	3	-103	0	0	-123	-3	-3	29	5	0	36
64.7578	0	75	110	30	40	32	7	72	113	56	42	32	5	3	2	-104	0	0	-122	-3	-3	27	4	0	36
64.8806	0	74	111	30	41	32	6	72	115	58	42	32	6	2	3	-105	-1	0	-122	-3	-2	29	4	0	37
65.0035	0	75	113	31	41	33	7	73	117	59	43	33	6	3	4	-107	-1	0	-122	-3	-3	30	4	0	38
65.1264	0	76	113	33	40	33	6	73	117	59	42	33	6	3	3	-107	-1	0	-123	-4	-3	30	4	0	37
65.2493	0	74	112	31	41	33	7	72	115	57	41	33	6	2	4	-105	-1	0	-126	-4	-4	30	4	1	36
65.3722	0	75	112	30	41	33	6	72	115	58	42	33	5	2	3	-105	-1	-1	-123	-3	-4	30	4	0	37
65.495	0	75	113	31	41	34	7	73	115	58	42	34	6	3	3	-106	-1	0	-123	-3	-3	30	4	0	37
65.6179	0	74	113	31	40	33	7	72	117	57	42	33	5	3	3	-106	0	0	-123	-4	-4	30	4	0	36
65.7408	0	75	114	31	41	34	7	73	118	58	42	34	6	2	3	-106	-1	0	-122	-2	-4	30	4	0	37
65.8637	0	75	116	32	41	34	6	73	119	59	42	34	6	3	3	-107	-1	0	-123	-3	-3	30	3	0	38
65.9866	0	76	115	35	41	34	6	73	119	59	43	34	6	3	3	-106	-1	0	-125	-3	-4	30	4	0	37
66.1094	0	75	113	30	41	33	7	73	117	57	42	34	6	2	3	-105	-1	0	-126	-3	-4	29	3	0	36
66.2323	0	75	114	31	40	34	7	72	118	58	42	34	6	2	4	-106	-1	0	-123	-3	-3	30	4	0	36
66.3552	0	74	114	30	40	34	7	72	118	58	41	34	5	3	4	-106	-1	0	-123	-3	-3	30	5	0	36
66.4781	0	76	115	31	40	34	6	74	119	58	42	34	6	3	3	-108	-1	0	-122	-3	-3	30	3	0	37
66.601	0	75	117	31	41	35	7	74	120	60	42	35	6	2	3	-108	-1	-1	-122	-2	-4	30	4	0	38
66.7238	0	76	118	34	41	34	5	73	121	60	42	35	6	3	3	-108	-1	0	-124	-3	-4	30	4	0	38
66.8467	0	76	115	32	42	33	8	73	116	58	41	34	6	3	3	-105	-1	0	-127	-3	-3	30	3	0	36
66.9696	0	76	115	30	41	33	7	72	118	57	42	34	6	2	3	-106	-1	0	-125	-3	-4	30	4	0	36
67.0925	0	75	115	31	41	34	7	73	117	58	42	34	6	3	4	-106	-1	0	-124	-3	-3	30	4	0	37
67.2154	0	76	115	31	41	34	7	73	119	58	42	34	5	3	4	-106	-1	0	-123	-3	-3	30	4	0	36
67.3382	0	75	115	31	41	34	7	73	121	59	41	34	6	3	3	-108	-1	0	-123	-3	-3	29	4	0	37
67.4611	0	76	117	32	41	35	7	73	122	60	42	35	6	3	3	-109	-1	-1	-123	-3	-3	30	4	0	37
67.584	0	76	116	34	40	34	6	73	120	60	42	34	7	3	4	-107	-1	0	-125	-4	-4	30	4	0	38
67.7069	0	75	114	29	40	34	7	73	118	57	42	34	5	3	4	-105	-1	-1	-126	-3	-3	29	4	0	35
67.8298	0	75	115	30	40	34	7	73	118	57	43	34	6	3	3	-106	-1	0	-124	-4	-3	30	4	0	36
67.9526	0	75	114	30	41	35	7	73	117	57	42	35	5	2	4	-105	-1	0	-123	-3	-3	30	4	0	36
68.0755	0	76	116	32	41	34	7	73	120	57	41	34	6	3	3	-105	-1	0	-122	-3	-4	30	4	0	36
68.1984	0	76	118	32	41	34	7	73	120	59	42	35	6	3	4	-107	-1	0	-122	-3	-4	30	4	0	38
68.3213	0	76	118	33	40	35	7	74	122	60	42	35	6	3	4	-109	-1	0	-123	-3	-4	31	4	0	37
68.4442	0	75	116	34	41	34	8	73	120	60	41	34	6	3	4	-106	0	0	-126	-3	-3	30	4	0	36
68.567	0	75	114	30	40	34	7	73	117	58	41	35	5	2	4	-105	-1	0	-126	-2	-3	29	4	0	37
68.6899	0	76	115	31	41	34	7	73	119	58	41	35	6	3	4	-106	0	0	-124	-3	-3	30	4	0	36
68.8128	0	75	115	31	40	34	7	73	119	58	42	34	5	2	4	-107	-1	0	-123	-3	-3	29	4	0	37
68.9357	0	76	116	32	40	34	7	73	120	59	42	35	5	3	4	-107	-1	0	-123	-3	-3	30	5	0	36
69.0586	0	76	116	32	41	33	7	73	120	60	42	34	6	3	4	-107	-1	0	-122	-2	-3	31	4	0	36
69.1814	0	75	116	34	41	34	6	72	120	58	42	35	7	3	4	-106	-1	0	-125	-3	-3	31	4	0	37
69.3043	0	75	114	30	41	34	7	73	118	58	42	34	5	3	4	-106	-1	0	-125	-3	-4	29	4	0	36
69.4272	0	74	115	31	41	34	6	72	118	58	42	34	6	2	4	-106	-1	0	-123	-3	-3	29	4	1	37
69.5501	0	75	115	31	41	33	7	73	118	58	41	34	5	2	4	-106	-1	0	-122	-2	-3	30	3	0	37
69.673	0	76	116	31	41	34	7	73	119	59	42	34	6	3	4	-107	-1	0	-122	-2	-3	30	4	0	36
69.7958	0	75	116	32	41	34	7	73	121	60	42	35	6	3	3	-108	-1	0	-123	-3	-3	30	4	0	38
69.9187	0	74	117	33	40	34	6	72	119	60	42	34	7	2	4	-106	-1	0	-125	-3	-4	29	4	0	37
70.0416	0	75	114	29	41	34	7	72	117	57	42	34	6	2	5	-105	-1	0	-125	-2	-3	29	4	0	36
70.1645	0	74	114	30	41	34	6	72	118	57	41	34	6	3	4	-106	0	0	-124	-4	-4	30	4	0	36
70.2874	0	75	114	30	40	33	7	72	117	59	41	34	6	3	3	-107	-1	0	-123	-3	-4	30	4	0	36
70.4102	0	75	115	31	40	34	7	73	118	59	41	34	6	2	5	-107	-1	0	-121	-3	-3	30	3	0	37
70.5331	0	75	116	32	41	34	7	72	120	60	42	35	6	2	4	-108	-1	0	-122	-3	-4	30	4	0	37
70.656	0	75	116	34	41	34	7	72	120	59	42	34	6	3	4	-106	-1	0	-124	-3	-3	30	3	0	37
70.7789	0	74	114	30	41	33	7	72	117	57	42	34	6	3	3	-105	-1	0	-126	-4	-4	29	4	0	34
70.9018	0	74	114	30	41	33	7	72	118	57	42	33	6	2	4	-106	-1	0	-125	-3	-4	30	3	0	37
71.0246	0	74	114	30	41	33	7	73	117	57	42	33	6	2	4	-104	-2	-1	-123	-3	-3	30	4	0	36
71.1475	0	75	114	31	40	33	6	73	117	57	42	34	5	2	4	-106	0	0	-122	-3	-4	29	3	0	36
71.2704	0	75	116	32	41	33	7	73	120	58	42	34	6	3	4	-107	-1	-1	-121	-3	-3	30	4	0	36
71.3933	0	75	117	34	41	34	6	73	120	60	42	35	7	3	3	-106	-1	0	-122	-2	-3	30	4	0	36
71.5162	0	74	115	31	40	34	8	72	118	57	42	34	5	2	3	-105	0	0	-126	-3	-4	29	4	0	35
71.639	0	75	114	30	41	34	6	73	117	56	42	34	6	3	3	-104	0	0	-125	-3	-3	28	3	0	36
71.7619	0	74	114	30	40	34	7	72	117	57	42	34	5	3	3	-105	0	0	-123	-3	-3	29	4	0	37
71.8848	0	74	114	30	40	33	7	72	117	56	42	34	5	2	4	-106	0	0	-121	-3	-3	29	4	0	36
72.0077	0	74	117	32	40	34	7	73	120	58	42	34	5	3	3	-106	-1	0	-121	-4	-4	30	4	0	36
72.1306	0	75	117	31	41	34	7	73	121	59	42	34	6	3	4	-107	0	0	-121	-3	-4	31	3	0	36
72.2534	0	75	118	34	41	34	7	72	122	59	42	34	6	3	4	-106	-1	-1	-123	-2	-4	30	4	0	37
72.3763	0	75	115	31	41	34	7	73	119	57	41	35	6	2	3	-104	-1	0	-125	-3	-4	29	4	0	34
72.4992	0	75	115	31	40	34	7	73	118	58	42	34	6	3	4	-104	0	0	-124	-3	-3	30	5	0	38
72.6221	0	75	115	31	40	33	7	73	120	57	41	34	5	2	3	-105	-1	0	-123	-2	-3	30	5	0	36
72.745	0	75	116	32	40	34	7	73	120	58	42	34	4	3	4	-106	-1	0	-121	-4	-4	29	4	0	36
72.8678	0	74	118	32	41	34	6	72	123	59	42	35	6	3	4	-107	-1	0	-120	-3	-3	30	5	0	37
72.9907	0	75	119	33	41	35	7	74	125	59	41	35	6	3	5	-108	-2	-1	-121	-3	-3	30	4	1	38
73.1136	0	75	119	35	40	35	6	73	123	59	42	35	7	3	3	-107	0	0	-123	-3	-4	30	4	1	36
73.2365	0	75	117	30	41	34	7	72	120	57	42	34	5	3	4	-104	-2	0	-124	-2	-4	28	3	0	35
73.3594	0	75	117	32	40	34	6	72	121	58	42	35	6	2	4	-106	-1	0	-123	-2	-4	30	4	0	38
73.4822	0	75	117	32	41	34	7	73	121	58	42	34	5	3	4	-106	-1	0	-122	-3	-4	29	4	0	37
73.6051	0	75	118	30	41	34	7	73	122	58	42	35	6	2	4	-106	-1	0	-121	-3	-4	29	4	0	37
73.728	0	75	120	32	41	35	7	73	123	58	41	36	6	3	4	-106	-1	0	-120	-3	-4	30	4	0	36
73.8509	0	75	120	34	40	35	6	73	125	59	42	35	6	3	4	-107	-1	0	-121	-3	-4	30	4	0	37
73.9738	0	75	119	32	40	35	7	72	121	59	42	35	6	3	4	-106	0	0	-125	-3	-4	29	4	0	36
74.0966	0	75	119	31	41	34	7	73	123	58	42	35	6	2	4	-106	-1	0	-123	-3	-4	30	4	0	37
74.2195	0	75	119	32	40	35	7	73	123	58	42	35	6	2	4	-106	0	0	-121	-3	-3	30	4	1	37
74.3424	0	74	119	32	41	35	7	74	123	58	42	35	5	3	4	-106	-1	0	-121	-3	-3	30	3	0	36
74.4653	0	76	120	32	41	35	7	73	126	59	42	35	5	4	4	-108	-2	0	-121	-3	-4	32	4	0	36
74.5882	0	76	121	34	42	36	7	74	127	60	42	36	6	2	4	-109	-2	0	-122	-3	-4	30	3	0	37
74.711	0	76	120	35	40	34	7	73	124	59	42	35	6	2	5	-107	-1	-1	-125	-4	-4	30	4	0	35
74.8339	0	75	117	31	41	34	6	74	122	57	41	35	5	3	4	-106	-1	0	-124	-3	-4	30	4	0	35
74.9568	0	75	118	32	40	35	9	73	123	58	42	35	4	3	4	-106	-1	0	-123	-3	-4	29	4	1	37
75.0797	0	75	119	31	41	35	7	74	124	58	42	36	6	3	5	-106	0	0	-121	-3	-4	29	4	0	36
75.2026	0	75	120	31	41	35	7	74	125	59	42	35	6	3	4	-107	0	0	-121	-3	-4	30	5	0	36
75.3254	0	76	121	32	41	35	7	74	126	60	42	36	6	2	3	-107	-1	0	-120	-3	-4	31	4	0	37
75.4483	0	76	121	35	41	35	7	74	126	60	42	36	5	2	4	-107	-1	0	-123	-4	-3	30	4	0	36
75.5712	0	75	118	30	41	35	7	73	122	58	42	35	5	3	4	-105	-1	0	-125	-3	-4	29	4	0	34
75.6941	0	76	118	31	41	34	6	72	123	58	42	35	6	3	5	-105	-1	0	-124	-3	-3	29	5	0	37
75.817	0	74	119	31	40	35	6	72	122	58	42	36	5	2	4	-105	-1	0	-121	-3	-3	29	4	1	36
75.9398	0	75	119	32	41	35	7	73	123	58	41	35	5	3	4	-106	-2	0	-120	-3	-3	30	4	0	36
76.0627	0	76	121	33	41	35	7	73	126	59	41	35	7	3	4	-107	-1	0	-119	-3	-4	29	4	0	36
76.1856	0	76	121	33	40	36	6	73	125	60	42	36	7	3	4	-108	-1	0	-120	-3	-4	31	4	0	37
76.3085	0	75	120	33	41	35	8	73	124	59	42	36	5	3	4	-105	-1	0	-124	-2	-4	28	4	0	35
76.4314	0	75	117	31	41	34	6	74	121	57	41	34	5	2	4	-105	-1	0	-125	-3	-4	29	4	0	36
76.5542	0	75	118	32	41	34	7	73	122	57	42	34	5	2	4	-105	-1	0	-123	-4	-3	29	4	0	37
76.6771	0	75	118	31	41	35	7	73	122	58	41	35	6	2	4	-105	0	0	-121	-3	-4	30	4	0	36
76.8	0	76	119	32	41	35	7	73	124	59	42	35	5	2	3	-107	-1	-1	-120	-3	-3	29	4	0	37
76.9229	0	75	121	34	40	35	7	73	125	60	42	35	6	3	4	-108	-1	0	-120	-3	-4	30	4	0	36
77.0458	0	76	120	34	40	35	7	73	125	58	41	36	6	3	3	-107	-1	0	-121	-3	-5	31	4	0	37
77.1686	0	75	118	30	41	34	6	73	122	58	42	35	7	2	4	-105	-1	0	-124	-3	-4	28	3	0	35
77.2915	0	75	117	32	40	34	7	73	122	57	42	35	5	3	3	-104	0	0	-122	-3	-3	29	4	0	37
77.4144	0	74	118	31	41	34	7	73	121	56	42	34	6	3	4	-106	-1	0	-121	-3	-3	29	4	0	36
77.5373	0	76	118	31	40	35	7	74	122	58	43	35	6	2	4	-106	-1	0	-120	-3	-3	29	4	0	36
77.6602	0	76	119	32	40	34	7	73	125	58	42	35	5	3	4	-106	-1	0	-120	-3	-3	30	4	0	36
77.783	0	76	120	34	41	35	6	72	125	58	41	35	6	3	4	-106	-1	0	-122	-3	-4	30	3	0	37
77.9059	0	74	118	31	41	35	7	73	121	57	41	35	5	3	5	-104	-1	0	-124	-2	-3	28	4	0	36
78.0288	0	75	118	31	42	35	6	73	123	57	42	35	6	2	4	-105	-1	0	-120	-3	-4	30	4	0	36
78.1517	0	75	118	31	41	35	7	73	122	58	42	35	6	4	4	-105	0	0	-120	-2	-5	30	4	0	36
78.2746	0	74	118	32	40	35	7	72	123	58	42	35	6	3	4	-106	-1	0	-120	-2	-4	30	3	0	36
78.3974	0	75	120	32	41	35	7	73	123	58	41	35	5	3	5	-107	-1	0	-120	-3	-3	29	4	0	36
78.5203	0	75	119	34	41	35	7	72	124	59	41	35	6	3	5	-106	-1	0	-121	-2	-3	30	4	0	37
78.6432	0	75	117	31	40	34	7	72	120	57	42	35	5	2	4	-104	-1	0	-124	-3	-3	28	4	0	35
78.7661	0	74	117	31	41	34	7	72	121	55	42	35	5	3	3	-104	-1	0	-122	-2	-3	29	4	0	37
78.889	0	75	117	30	40	34	6	73	120	56	41	35	6	3	3	-103	-1	0	-121	-2	-3	30	3	0	37
79.0118	0	75	116	30	40	33	7	72	121	58	42	34	6	3	4	-104	-1	0	-120	-2	-4	29	4	0	36
79.1347	0	74	118	31	40	34	7	73	123	58	43	35	6	4	4	-106	-1	0	-119	-2	-3	29	4	0	37
79.2576	0	75	119	34	41	35	6	73	123	58	42	35	5	3	4	-106	-1	0	-120	-3	-4	29	2	0	37
79.3805	0	74	116	32	41	34	7	71	120	56	41	35	5	3	5	-104	-1	0	-124	-3	-4	28	4	0	34
79.5034	0	75	115	29	40	34	7	72	118	55	42	34	6	3	4	-102	-1	0	-123	-3	-4	29	3	0	36
79.6262	0	74	114	31	40	33	7	72	119	55	43	34	6	2	4	-102	-1	0	-122	-3	-3	29	4	0	37
79.7491	0	74	115	30	40	34	7	71	120	57	42	34	5	2	4	-103	-1	0	-119	-3	-3	29	5	1	36
79.872	0	74	116	31	40	34	7	72	121	56	42	34	6	3	3	-104	-1	0	-118	-3	-4	29	3	0	36
79.9949	0	74	117	31	41	34	6	73	122	57	42	34	6	3	3	-105	0	0	-118	-3	-4	30	4	0	36
80.1178	0	75	116	33	41	34	7	71	120	57	41	34	6	3	4	-103	-1	0	-122	-3	-3	28	3	0	35
80.2406	0	75	115	30	40	33	7	72	118	56	42	33	6	3	5	-102	-1	0	-124	-4	-3	28	4	0	34
80.3635	0	74	114	31	40	33	6	71	117	55	42	34	6	3	4	-102	-2	0	-123	-3	-4	28	3	0	37
80.4864	0	73	115	30	40	33	7	72	117	55	41	33	6	3	4	-102	-1	0	-120	-2	-4	28	4	0	36
80.6093	0	74	114	30	40	33	6	71	118	56	40	33	6	2	3	-104	-1	0	-119	-2	-4	28	3	0	36
80.7322	0	74	115	31	41	33	7	72	119	57	41	33	5	3	4	-105	-1	0	-118	-3	-3	29	3	0	37
80.855	0	74	115	34	41	33	6	72	120	57	41	33	7	3	4	-104	-1	0	-120	-3	-3	29	4	0	37
80.9779	1	74	113	30	39	33	7	72	117	56	40	33	6	3	4	-102	0	0	-123	-3	-3	27	3	0	35
81.1008	0	73	114	30	40	33	7	72	116	55	41	33	4	3	3	-102	-1	0	-121	-2	-4	29	3	0	37
81.2237	0	73	114	31	40	33	7	71	116	56	42	33	5	3	3	-102	-1	0	-121	-3	-3	29	4	0	36
81.3466	0	74	114	30	41	33	8	72	117	56	41	33	6	3	3	-103	-1	0	-119	-3	-3	29	3	0	36
81.4694	0	74	114	31	40	33	6	71	119	57	41	33	6	2	4	-104	-1	0	-119	-3	-3	29	4	0	36
81.5923	0	74	117	32	40	34	7	71	121	57	41	34	5	3	4	-106	-1	0	-119	-2	-4	29	3	1	36
81.7152	0	74	114	33	41	33	9	71	118	56	41	33	5	2	3	-102	-1	0	-122	-3	-4	29	4	0	37
81.8381	0	74	114	31	40	33	6	71	117	55	42	33	6	3	3	-102	-1	0	-122	-2	-3	28	4	0	36
81.961	0	74	114	31	40	33	7	72	117	55	41	33	6	3	3	-102	-1	0	-120	-3	-4	28	4	0	35
82.0838	0	73	114	30	40	33	7	71	117	55	40	33	5	3	4	-103	-1	0	-120	-3	-4	30	4	1	36
82.2067	0	74	115	31	40	33	7	72	118	56	41	33	5	3	4	-104	-1	-1	-119	-3	-3	29	4	0	37
82.3296	0	75	116	32	40	33	7	72	120	57	41	34	6	2	4	-105	-1	0	-119	-2	-3	29	3	0	36
82.4525	0	74	115	32	39	33	7	71	118	56	41	33	5	3	3	-103	-1	0	-123	-3	-3	28	4	0	36
82.5754	0	74	113	30	40	33	7	71	117	55	41	33	5	3	4	-102	-1	0	-123	-2	-4	28	3	1	36
82.6982	0	73	114	31	40	33	8	70	117	56	41	33	5	3	4	-102	-1	0	-121	-3	-3	29	4	0	37
82.8211	0	73	114	30	39	33	7	70	117	57	41	33	5	3	4	-103	-1	0	-119	-3	-3	29	3	0	36
82.944	0	74	115	31	40	33	7	71	119	57	41	34	5	3	4	-104	0	0	-119	-3	-4	30	4	0	37
83.0669	0	74	116	32	40	33	7	72	120	57	41	34	5	2	4	-105	-1	0	-119	-3	-3	29	4	0	37
83.1898	0	75	116	33	41	33	6	71	119	57	41	34	7	2	4	-105	-1	0	-123	-3	-4	29	3	0	36
83.3126	0	74	113	29	40	32	7	70	116	55	41	33	6	1	4	-102	-1	0	-124	-3	-4	28	4	0	34
83.4355	0	74	113	30	39	33	7	71	116	56	42	33	6	3	3	-102	0	0	-122	-3	-3	29	4	0	37
83.5584	0	73	113	31	40	33	7	70	117	55	40	33	6	2	3	-102	-2	0	-121	-3	-3	28	4	0	36
83.6813	0	74	115	30	40	34	8	71	118	56	40	34	6	3	4	-104	-1	0	-119	-4	-3	29	4	0	36
83.8042	0	74	116	31	40	34	7	71	120	57	41	34	6	3	4	-104	-1	0	-119	-3	-3	29	3	0	37
83.927	0	74	117	32	40	34	7	72	122	58	41	34	6	3	4	-105	-1	0	-119	-3	-4	29	5	0	36
84.0499	0	74	115	33	40	34	8	71	118	56	41	34	5	3	4	-103	-1	0	-123	-3	-4	29	4	0	34
84.1728	0	74	113	29	40	33	7	71	117	54	41	33	6	2	4	-102	-1	0	-124	-3	-3	28	3	0	35
84.2957	0	73	113	30	41	33	7	71	117	55	41	33	6	3	3	-103	-1	0	-123	-2	-3	29	3	0	38
84.4186	0	73	114	30	41	34	7	70	117	55	41	34	5	3	4	-103	-1	0	-120	-3	-3	28	4	0	36
84.5414	0	73	115	31	41	33	7	72	119	57	41	34	6	3	3	-104	-1	0	-119	-4	-3	29	3	0	36
84.6643	0	74	117	33	39	34	7	72	122	59	41	35	6	3	4	-104	-1	0	-119	-3	-3	29	4	0	37
84.7872	0	74	118	32	40	35	7	72	122	58	41	35	6	2	4	-106	-1	0	-120	-3	-3	29	4	0	37
84.9101	0	75	117	35	40	34	6	71	122	58	40	35	6	3	4	-105	-1	0	-123	-3	-3	30	3	0	36
85.033	0	74	115	29	40	34	7	72	118	56	42	34	6	3	3	-103	-1	0	-125	-3	-4	28	4	0	35
85.1558	0	74	115	31	40	34	7	71	119	57	41	34	7	3	3	-104	0	0	-123	-3	-3	29	4	0	37
85.2787	0	73	116	32	40	34	7	72	119	57	41	35	5	3	3	-103	0	0	-120	-3	-4	30	4	1	36
85.4016	0	74	117	32	40	34	7	71	121	58	40	34	6	2	4	-105	-2	0	-119	-3	-4	29	3	1	37
85.5245	0	74	118	33	40	34	7	72	123	58	40	34	5	3	3	-107	-1	0	-120	-3	-4	29	3	0	37
85.6474	0	75	119	33	41	35	7	72	124	59	41	36	6	3	3	-108	-1	-1	-119	-3	-3	29	4	0	38
85.7702	0	74	119	36	40	35	6	72	124	59	41	35	6	2	4	-107	-1	-1	-122	-4	-3	31	4	0	38
85.8931	0	73	116	30	40	35	8	71	120	58	41	35	6	3	4	-106	-1	0	-125	-3	-4	29	4	1	36
86.016	0	73	117	32	40	34	6	72	121	59	41	35	6	2	3	-106	-1	0	-122	-3	-4	30	4	0	37
86.1389	0	73	116	31	40	34	7	72	122	58	41	34	6	3	5	-105	-1	0	-121	-2	-4	30	4	0	37
86.2618	0	74	118	32	40	34	7	72	122	58	41	35	6	3	5	-106	-1	0	-120	-3	-3	30	4	0	36
86.3846	0	75	119	33	41	36	7	72	125	59	41	36	6	2	3	-107	-2	0	-121	-2	-3	29	4	0	37
86.5075	0	75	120	33	40	36	7	73	126	61	41	36	6	2	4	-109	-1	0	-120	-2	-4	31	4	0	38
86.6304	0	75	119	35	40	35	7	72	123	60	42	35	6	2	4	-108	-1	0	-124	-3	-4	30	4	0	37
86.7533	0	75	118	31	40	34	7	73	122	58	41	35	6	3	4	-106	-1	0	-124	-3	-4	29	4	0	37
86.8762	0	75	118	33	40	36	7	72	123	58	41	36	6	3	4	-107	-1	0	-121	-3	-3	30	4	0	37
86.999	0	75	119	33	41	35	7	73	124	59	41	35	5	3	3	-108	-2	0	-121	-3	-4	30	3	0	36
87.1219	0	75	120	33	41	35	8	73	125	60	41	36	5	3	4	-108	-1	-1	-121	-3	-4	31	3	0	36
87.2448	0	75	121	34	40	36	7	73	127	61	41	36	6	3	5	-110	0	0	-121	-3	-4	30	4	0	38
87.3677	0	75	122	37	40	36	6	73	127	60	42	36	6	3	4	-109	-2	0	-124	-3	-4	31	3	0	38
87.4906	0	74	118	31	40	35	7	73	123	59	41	36	6	3	4	-106	0	0	-126	-3	-3	29	4	0	34
87.6134	0	74	118	33	40	35	7	72	124	58	41	35	6	3	4	-107	-1	0	-125	-3	-4	29	4	0	38
87.7363	0	74	120	33	40	35	8	73	123	59	42	35	5	3	4	-107	-1	0	-123	-4	-4	30	4	0	37
87.8592	0	75	120	32	40	36	7	73	123	59	41	36	5	3	3	-108	-1	0	-121	-3	-3	30	4	0	37
87.9821	0	75	121	33	39	35	7	72	126	60	42	35	6	3	5	-109	0	0	-121	-3	-4	30	4	0	38
88.105	0	75	121	36	40	36	6	73	128	61	41	37	7	3	4	-110	-1	0	-122	-3	-4	30	4	0	38
88.2278	0	74	119	34	40	36	8	73	124	59	40	36	5	3	4	-107	-1	0	-125	-3	-4	30	3	0	35
88.3507	0	75	118	30	40	34	7	72	123	58	41	35	5	2	4	-106	-1	0	-125	-3	-4	30	4	0	36
88.4736	0	74	119	33	40	35	7	72	123	58	42	35	6	3	4	-106	-1	0	-124	-3	-3	30	4	0	38
88.5965	0	73	118	31	41	35	8	72	122	59	41	36	5	2	4	-107	0	0	-122	-3	-4	30	4	0	36
88.7194	0	75	119	32	41	35	7	72	124	59	41	36	6	3	4	-108	-1	0	-121	-3	-4	30	3	0	36
88.8422	0	75	120	33	40	36	8	73	125	60	41	36	5	3	3	-108	-1	0	-121	-3	-5	30	3	0	37
88.9651	0	75	120	35	41	36	6	72	125	60	40	36	6	2	4	-109	0	0	-123	-3	-4	30	4	0	37
89.088	0	75	118	31	40	35	7	71	121	57	41	35	6	2	5	-106	-1	0	-126	-3	-3	29	4	0	34
89.2109	0	74	117	31	41	35	7	72	122	58	41	35	6	3	3	-106	-1	0	-124	-3	-4	29	3	0	37
89.3338	0	74	117	32	40	35	6	72	120	58	41	35	6	3	3	-106	-2	0	-123	-2	-4	28	3	1	37
89.4566	0	74	118	32	40	34	7	71	121	58	40	35	5	2	4	-106	-1	0	-120	-3	-3	30	4	0	36
89.5795	0	75	118	33	40	35	7	71	122	59	41	35	6	3	4	-107	-1	0	-121	-3	-3	30	4	0	37
89.7024	0	74	118	32	41	35	7	73	123	60	42	35	6	2	5	-108	-1	0	-121	-3	-4	30	3	0	38
89.8253	0	74	117	34	40	35	6	72	123	59	41	35	7	3	3	-107	0	0	-124	-3	-4	30	4	0	36
89.9482	0	74	116	32	40	34	6	71	119	58	41	34	6	3	4	-106	-1	-1	-124	-3	-4	30	3	0	35
90.071	0	73	117	32	40	34	8	70	120	58	41	35	5	3	3	-105	-1	0	-124	-2	-4	29	4	0	38
90.1939	0	73	115	32	40	35	7	72	120	58	41	35	5	3	4	-105	-1	0	-121	-3	-4	30	4	0	37
90.3168	0	73	116	32	41	34	7	71	121	58	41	35	5	2	3	-106	-1	0	-121	-2	-4	29	4	0	36
90.4397	0	73	117	32	39	35	8	72	121	59	41	35	5	3	4	-107	-1	-1	-121	-3	-4	29	4	0	37
90.5626	0	74	117	35	40	35	6	72	123	60	41	35	7	2	4	-108	-1	0	-121	-3	-5	30	4	1	37
90.6854	0	73	114	32	40	34	7	71	120	59	41	35	5	3	4	-106	-1	0	-125	-3	-4	29	4	0	37
90.8083	0	73	115	31	40	34	6	71	119	57	41	35	7	3	4	-107	-1	0	-122	-2	-4	29	3	0	37
90.9312	0	73	115	32	40	34	7	71	119	58	42	35	5	3	3	-106	-1	0	-122	-3	-4	30	3	0	36
91.0541	0	73	116	32	40	34	7	71	121	58	42	35	6	3	3	-107	-1	0	-121	-2	-4	30	4	0	37
91.177	0	74	117	31	40	34	7	71	122	59	42	35	6	2	4	-108	-1	0	-120	-2	-4	30	4	0	36
91.2998	0	75	117	35	40	35	6	71	122	60	41	35	7	2	3	-109	-1	0	-121	-2	-4	30	3	0	37
91.4227	0	73	116	34	40	35	8	70	120	59	41	35	5	2	5	-106	-1	0	-125	-3	-3	29	4	0	35
91.5456	0	73	115	31	40	34	7	70	118	58	41	34	6	3	4	-106	0	0	-125	-3	-3	29	4	0	37
91.6685	0	73	115	32	40	34	7	71	119	58	42	35	5	3	3	-107	-1	0	-123	-3	-4	30	4	0	37
91.7914	0	74	115	31	40	35	7	70	120	59	42	35	6	2	4	-106	0	0	-121	-3	-4	30	4	0	36
91.9142	0	74	117	32	40	35	7	71	120	59	42	35	5	2	3	-107	0	0	-121	-2	-4	30	4	0	36
92.0371	0	74	117	33	40	35	7	71	122	60	41	35	6	4	3	-109	-1	0	-120	-3	-3	30	4	0	37
92.16	0	74	119	34	40	35	6	72	123	60	41	35	7	2	4	-108	0	0	-122	-3	-5	31	3	0	37
92.2829	0	73	116	32	40	34	7	71	119	59	41	35	6	3	4	-105	-2	0	-125	-3	-3	30	3	0	34
92.4058	0	73	115	31	39	34	7	70	120	57	41	35	7	2	3	-106	-1	0	-124	-3	-3	30	4	0	36
92.5286	0	73	116	32	40	35	7	70	120	58	41	36	6	3	3	-105	-1	0	-124	-4	-4	29	3	0	38
92.6515	0	73	116	32	40	35	8	71	120	58	41	35	6	2	4	-106	-1	0	-121	-3	-3	30	4	0	36
92.7744	0	73	117	32	40	35	7	71	122	59	41	35	5	3	4	-108	0	0	-119	-3	-4	30	3	0	36
92.8973	0	73	118	33	40	35	8	71	124	59	41	35	6	2	4	-108	-1	0	-121	-3	-3	31	4	1	37
93.0202	0	74	119	34	40	35	6	72	125	60	41	35	7	3	3	-109	-1	0	-121	-2	-4	31	3	0	37
93.143	0	74	117	32	40	35	8	72	121	59	41	35	6	2	4	-106	-1	0	-125	-3	-4	29	3	0	35
93.2659	0	73	115	30	40	35	6	70	121	57	41	35	6	3	4	-106	-1	0	-124	-3	-3	29	4	0	36
93.3888	0	73	116	32	39	35	7	71	120	58	41	35	6	3	3	-107	0	0	-122	-3	-3	29	4	0	36
93.5117	0	74	117	32	40	35	7	71	122	59	41	35	5	2	4	-106	-1	0	-120	-3	-4	31	4	0	37
93.6346	0	74	118	32	40	36	7	72	123	59	41	36	5	2	3	-107	-1	0	-120	-2	-4	31	4	0	37
93.7574	0	74	119	34	40	36	7	72	124	61	42	36	6	3	4	-108	-1	0	-120	-3	-4	31	4	0	37
93.8803	0	75	120	35	41	35	7	72	125	61	42	36	6	3	4	-109	-1	0	-120	-2	-3	31	4	0	37
94.0032	0	74	118	35	40	35	8	71	122	60	41	35	5	2	4	-108	-1	0	-124	-4	-3	30	3	0	36
94.1261	0	73	116	31	40	35	6	71	121	58	41	35	6	2	4	-107	-1	0	-123	-2	-4	30	4	0	37
94.249	0	73	117	32	40	35	7	70	122	59	40	35	6	2	5	-107	-1	0	-121	-3	-4	29	3	0	36
94.3718	0	73	118	32	40	35	7	72	122	59	41	35	5	3	4	-108	-1	0	-120	-3	-3	30	3	0	36
94.4947	0	75	118	33	40	35	6	71	124	59	41	35	6	3	4	-109	-1	0	-120	-3	-4	30	3	0	37
94.6176	0	73	119	33	40	35	8	72	125	60	41	36	6	3	4	-109	-1	0	-120	-3	-4	31	3	0	37
94.7405	0	74	121	34	40	37	7	73	126	60	42	37	6	2	3	-111	0	0	-120	-3	-4	31	4	0	38
94.8634	0	73	119	34	40	36	7	72	124	60	41	36	6	2	5	-110	0	-1	-125	-3	-4	30	3	0	36
94.9862	0	75	118	31	40	35	7	71	121	60	41	36	6	3	4	-109	-1	0	-124	-4	-3	30	4	0	36
95.1091	0	74	119	33	40	36	7	71	123	60	41	36	6	2	3	-109	-1	0	-121	-2	-4	31	4	0	36
95.232	0	74	119	32	39	36	7	72	124	61	40	36	6	2	5	-109	-1	0	-121	-3	-4	31	4	0	37
95.3549	0	74	120	33	39	36	7	72	126	62	41	36	6	2	4	-111	-1	0	-121	-3	-3	31	4	0	36
95.4778	0	74	121	33	39	36	8	72	128	62	41	36	6	2	4	-111	0	0	-122	-3	-4	32	3	0	37
95.6006	0	74	121	36	40	37	7	73	128	62	41	37	6	3	4	-111	-1	0	-122	-3	-4	31	4	0	38
95.7235	0	74	119	32	40	36	7	71	124	61	41	36	6	3	4	-110	-1	0	-125	-3	-4	31	4	0	37
95.8464	0	74	119	33	41	37	7	72	125	61	41	37	6	2	5	-110	0	0	-122	-3	-4	31	4	0	36
95.9693	0	74	121	34	40	37	7	72	125	61	41	37	6	2	4	-111	-1	0	-122	-3	-5	31	4	0	37
96.0922	0	74	120	33	40	36	7	72	127	61	42	37	7	3	4	-112	-2	0	-122	-3	-4	31	4	0	37
96.215	0	75	121	34	40	37	7	73	127	62	41	37	6	2	4	-112	-2	0	-122	-3	-4	32	4	0	38
96.3379	0	75	120	36	41	37	6	72	126	62	41	38	7	2	4	-112	0	0	-122	-3	-4	33	3	0	39
96.4608	0	73	115	33	40	36	8	72	120	61	42	37	6	2	4	-110	0	0	-125	-2	-4	31	3	0	37
96.5837	0	73	116	34	40	36	7	71	120	61	41	37	6	3	3	-111	-1	0	-124	-3	-3	31	4	0	36
96.7066	0	74	117	34	40	36	7	71	121	62	41	37	6	2	4	-111	-1	0	-124	-3	-5	31	3	0	38
96.8294	0	74	118	33	40	37	8	71	123	62	41	37	5	3	5	-112	0	0	-123	-3	-4	31	4	0	38
96.9523	0	75	118	34	39	37	7	72	125	63	42	37	6	3	4	-113	-1	0	-124	-4	-4	32	4	0	38
97.0752	0	74	116	36	40	36	7	70	122	63	42	36	7	3	3	-113	-1	0	-124	-3	-4	33	4	0	38
97.1981	0	74	116	33	40	36	7	72	120	62	42	37	6	3	4	-111	0	0	-125	-3	-4	32	4	0	37
97.321	0	74	116	34	40	36	7	72	120	62	42	36	7	2	3	-112	-1	0	-125	-3	-3	31	4	0	37
97.4438	0	73	114	33	40	36	7	72	120	61	42	37	6	2	4	-112	-1	0	-124	-3	-4	31	4	0	37
97.5667	0	74	113	33	40	36	8	72	119	62	43	36	6	3	3	-113	-1	0	-125	-3	-4	32	3	0	38
97.6896	0	74	111	35	41	36	6	72	117	63	42	37	7	3	3	-112	-1	0	-125	-3	-3	31	4	0	38
97.8125	0	73	109	35	40	34	7	71	112	62	42	35	6	2	4	-108	0	0	-128	-3	-4	31	4	0	36
97.9354	0	74	107	32	40	35	7	70	111	60	42	35	6	2	4	-109	-1	0	-126	-3	-4	30	4	0	38
98.0582	0	73	106	33	40	35	7	71	111	61	41	35	5	2	4	-110	-1	0	-126	-3	-3	30	4	0	37
98.1811	0	74	107	33	41	35	7	71	111	61	41	35	5	3	3	-110	-1	-1	-124	-3	-3	31	3	0	37
98.304	0	74	108	34	40	35	7	71	112	63	42	35	6	3	3	-110	-1	0	-124	-3	-4	31	4	0	38
98.4269	0	73	108	36	40	35	6	71	113	63	41	35	7	2	3	-112	-1	-1	-125	-3	-4	32	3	0	39
98.5498	0	72	106	34	40	34	7	70	110	61	41	35	7	3	3	-109	0	0	-129	-2	-4	31	4	0	36
98.6726	0	73	106	31	39	34	7	70	111	59	40	35	6	2	3	-109	-1	0	-125	-2	-3	30	4	0	37
98.7955	0	73	107	33	39	34	7	70	112	60	40	35	6	2	3	-109	-1	0	-124	-3	-3	30	4	1	37
98.9184	0	73	109	34	39	34	7	69	112	62	41	35	6	3	3	-109	-1	0	-124	-3	-2	30	3	0	38
99.0413	0	73	110	34	39	35	7	71	115	62	41	35	6	2	4	-111	0	0	-124	-3	-3	32	4	0	38
99.1642	0	72	112	36	39	35	6	71	116	63	40	35	7	3	2	-112	-1	0	-124	-3	-3	32	4	0	38
99.287	0	73	109	33	40	34	7	70	113	61	41	35	6	3	4	-109	0	0	-128	-2	-3	30	4	0	35
99.4099	0	72	109	32	39	34	7	70	111	59	40	34	6	3	3	-107	-2	0	-127	-2	-3	30	3	0	35
99.5328	0	72	108	32	40	34	7	70	112	60	40	34	6	2	4	-108	-1	0	-126	-2	-3	30	5	0	38
99.6557	0	72	109	32	39	34	7	70	113	60	40	34	6	2	4	-109	-1	0	-124	-2	-3	30	3	0	37
99.7786	0	72	110	34	39	34	8	70	114	61	41	34	6	2	3	-110	-1	0	-122	-2	-4	30	3	0	37
99.9014	0	72	110	34	39	34	8	70	114	63	41	35	6	4	3	-111	-1	0	-123	-2	-3	31	3	0	38
100.024	0	72	111	36	39	34	6	69	116	61	40	34	7	3	4	-112	-1	0	-125	-2	-3	32	4	0	38
100.147	0	72	109	32	38	33	8	70	112	59	40	34	6	3	4	-108	-1	0	-128	-2	-2	30	3	0	35
100.27	0	72	109	31	38	32	7	69	112	60	40	33	6	3	3	-108	-1	0	-125	-3	-3	29	5	0	36
100.393	0	71	109	31	38	32	7	69	114	58	39	32	6	2	2	-108	-2	0	-124	-2	-3	31	4	0	37
100.516	0	72	110	32	39	32	7	70	115	60	40	33	5	2	4	-108	-1	0	-123	-3	-4	31	4	0	36
100.639	0	72	112	34	38	33	7	69	116	61	40	33	6	3	3	-110	-1	0	-122	-3	-3	31	4	0	38
100.762	0	72	113	34	38	33	6	69	117	62	39	33	7	2	3	-112	-1	0	-124	-3	-3	31	4	0	38
100.884	0	71	112	36	37	33	7	70	116	60	39	33	7	2	3	-109	-1	0	-126	-2	-4	31	4	0	37
101.007	0	72	109	31	37	33	7	69	113	59	39	33	6	3	3	-107	0	0	-127	-3	-3	29	3	0	35
101.13	0	71	111	31	38	32	6	69	114	59	39	33	6	3	4	-108	-1	0	-124	-3	-3	30	3	0	36
101.253	0	72	111	31	38	33	7	70	114	59	39	33	5	3	3	-109	0	0	-123	-4	-3	30	4	0	37
101.376	0	71	112	32	37	33	8	70	117	60	39	33	6	2	4	-109	0	0	-122	-2	-4	31	4	0	37
101.499	0	72	112	34	38	33	7	70	118	61	39	34	7	3	3	-110	0	0	-122	-3	-3	31	3	0	38
101.622	0	73	113	35	38	33	6	70	118	62	40	33	7	3	3	-110	-1	0	-123	-3	-3	30	3	0	38
101.745	0	72	112	31	38	33	7	69	116	60	39	33	6	3	3	-109	-1	0	-126	-3	-3	30	3	0	37
101.868	0	72	112	32	38	33	7	69	116	59	40	33	6	2	3	-109	-2	0	-123	-2	-3	31	3	0	37
101.99	0	72	112	32	37	33	7	69	116	60	39	33	7	3	4	-110	-1	-1	-123	-3	-3	31	3	0	37
102.113	0	72	114	33	38	33	8	70	117	61	39	33	6	2	3	-109	0	0	-123	-2	-4	31	4	0	37
102.236	0	71	114	33	37	34	6	69	119	62	40	34	6	3	4	-111	-1	0	-122	-2	-3	32	3	0	37
102.359	0	72	114	35	39	33	6	69	120	61	39	33	6	2	4	-111	-1	0	-124	-2	-4	32	4	0	38
102.482	0	71	113	32	38	33	7	69	117	60	39	34	5	2	3	-109	-1	0	-126	-2	-4	30	4	0	37
102.605	0	72	114	33	38	33	7	69	119	61	39	34	6	2	4	-110	-1	0	-124	-3	-3	31	4	0	36
102.728	0	72	114	33	37	34	7	69	119	61	39	34	6	2	4	-109	-1	0	-123	-3	-3	31	3	0	37
102.851	0	72	115	33	37	34	7	70	120	63	40	34	6	2	3	-112	-1	0	-122	-2	-3	31	3	0	37
102.973	0	72	117	35	38	34	6	70	122	62	39	34	7	2	3	-111	-1	0	-123	-2	-4	33	4	0	38
103.096	0	73	116	36	38	34	6	69	120	61	40	35	6	2	4	-112	0	0	-125	-2	-4	31	4	0	37
103.219	0	72	113	31	38	33	7	69	117	59	39	34	5	3	4	-109	-1	0	-127	-3	-3	30	4	0	37
103.342	0	72	113	32	39	33	7	69	117	60	40	34	5	2	4	-110	-1	0	-124	-3	-4	31	4	0	36
103.465	0	71	114	32	38	33	7	69	118	61	39	34	6	2	3	-110	-2	0	-123	-3	-4	31	4	0	37
103.588	0	72	115	32	38	33	7	69	119	61	39	33	5	2	3	-111	-1	0	-122	-2	-4	31	3	0	37
103.711	0	72	115	34	37	34	7	70	120	62	40	34	5	2	4	-111	-1	0	-123	-3	-3	33	4	0	38
103.834	0	72	114	35	38	34	6	69	118	62	39	34	7	2	4	-110	0	0	-125	-2	-3	32	4	1	38
103.956	0	72	113	31	38	33	6	68	116	59	40	34	6	2	3	-108	0	0	-127	-3	-4	30	4	0	37
104.079	0	72	113	32	38	34	7	69	116	59	39	34	5	2	4	-110	-1	0	-124	-3	-4	31	3	0	37
104.202	0	71	113	32	38	33	7	69	118	60	39	33	5	3	3	-109	-1	0	-124	-2	-4	32	3	0	37
104.325	0	72	114	31	37	34	8	70	120	61	39	35	6	2	3	-111	0	0	-122	-3	-4	31	3	0	38
104.448	0	72	116	34	38	34	7	70	123	62	39	34	6	1	3	-111	-1	0	-123	-3	-3	32	3	0	38
104.571	0	72	117	36	38	34	7	70	122	61	39	35	6	3	3	-112	-1	0	-124	-3	-3	32	3	0	38
104.694	0	71	114	32	39	34	8	68	118	60	39	34	6	2	4	-109	-1	0	-127	-3	-3	30	4	0	36
104.817	0	71	114	32	37	34	7	70	120	60	39	34	5	3	4	-109	-1	0	-124	-2	-4	31	3	0	37
104.94	0	72	115	33	39	34	7	70	120	61	40	34	6	3	3	-110	-1	0	-123	-2	-4	31	3	0	37
105.062	0	73	116	33	39	34	7	70	122	60	39	34	6	2	4	-111	0	0	-123	-3	-4	31	3	0	37
105.185	0	73	118	33	38	34	7	70	123	62	39	35	6	3	3	-112	-1	0	-123	-2	-4	32	3	1	38
105.308	0	73	119	34	38	35	6	70	125	62	40	35	6	2	4	-113	-1	0	-124	-3	-4	33	3	0	39
105.431	0	73	117	35	38	35	8	70	122	61	39	35	6	3	4	-110	-1	0	-127	-3	-4	31	3	0	37
105.554	0	72	115	33	38	34	7	70	121	61	39	34	6	3	4	-109	-1	-1	-126	-2	-4	31	4	0	37
105.677	0	72	117	33	38	34	7	70	121	61	40	35	6	3	3	-111	-1	0	-124	-3	-3	30	4	0	36
105.8	0	72	117	33	38	34	7	71	123	61	40	34	6	3	4	-110	-1	-1	-123	-4	-3	31	3	0	38
105.923	0	73	118	34	39	35	7	70	125	62	39	35	6	2	4	-111	-1	0	-123	-2	-3	31	3	0	38
106.045	0	73	122	33	38	36	7	71	128	64	40	36	5	3	4	-114	-1	-1	-124	-2	-3	33	3	0	38
106.168	0	73	122	35	38	35	7	70	128	63	39	35	7	2	4	-112	-1	0	-125	-2	-4	33	3	0	39
106.291	0	73	118	34	38	35	7	71	122	62	39	35	6	3	4	-110	-1	0	-128	-3	-4	31	4	0	38
106.414	0	72	118	33	38	35	8	70	125	61	39	35	6	2	3	-111	-1	0	-124	-3	-4	31	4	0	37
106.537	0	73	119	33	39	35	7	70	124	63	39	35	6	3	4	-111	-1	0	-124	-2	-3	32	3	1	37
106.66	0	73	120	33	38	35	7	70	128	63	39	35	6	3	4	-113	-1	0	-124	-2	-4	32	4	0	37
106.783	0	74	122	33	38	35	7	72	128	63	39	36	6	3	5	-114	-1	0	-124	-3	-4	32	4	0	39
106.906	0	74	123	32	38	35	6	72	131	63	40	36	5	2	4	-115	0	0	-124	-3	-4	33	3	0	39
107.028	11	73	121	35	38	35	7	72	128	62	39	35	8	2	4	-113	0	0	-127	-3	-5	32	3	0	38
107.151	0	73	120	32	39	35	7	70	126	62	39	35	6	3	4	-112	-1	0	-127	-2	-4	32	3	0	38
107.274	0	74	120	34	38	35	7	71	126	63	40	35	6	2	4	-112	-1	0	-124	-3	-4	32	3	0	38
107.397	0	74	122	33	38	35	8	71	127	63	40	36	6	2	4	-113	-1	0	-124	-3	-4	32	3	0	37
107.52	0	73	122	34	38	35	8	71	129	63	40	35	6	2	4	-113	-1	0	-124	-2	-4	32	4	0	38
107.643	0	74	124	33	37	36	8	72	132	63	40	36	5	3	4	-116	-2	0	-125	-3	-4	34	4	0	40
107.766	0	73	124	35	38	36	6	73	132	62	40	37	7	2	4	-115	0	0	-126	-3	-5	33	3	0	39
107.889	0	73	121	34	38	35	8	71	127	63	39	35	6	2	4	-111	-1	0	-128	-2	-4	32	4	0	38
108.012	0	73	121	34	38	35	7	72	127	63	40	35	7	2	5	-114	0	0	-126	-3	-4	32	3	0	38
108.134	0	73	121	34	38	36	7	70	128	63	40	36	7	2	4	-114	0	0	-125	-3	-5	33	3	0	37
108.257	0	73	122	33	38	35	7	72	130	62	40	36	6	2	4	-113	-1	0	-126	-3	-4	33	4	0	38
108.38	0	74	124	33	38	36	7	72	132	63	41	36	6	2	4	-115	-2	0	-126	-3	-5	32	4	0	39
108.503	0	74	126	34	39	36	7	72	133	63	39	37	6	2	4	-116	-1	0	-126	-3	-4	34	3	0	39
108.626	0	73	121	35	38	36	8	72	129	64	39	36	6	3	5	-112	-1	0	-128	-3	-4	31	3	0	39
108.749	0	73	122	33	37	36	8	71	128	63	40	37	6	3	4	-114	-1	0	-126	-3	-4	31	3	0	37
108.872	0	73	121	34	38	35	8	72	128	63	39	36	6	2	4	-114	-1	0	-126	-2	-5	32	4	0	38
108.995	0	73	120	34	38	36	7	71	127	64	39	37	6	2	4	-114	-1	0	-126	-3	-4	32	4	0	38
109.117	0	75	117	34	38	34	7	72	125	64	40	35	5	2	5	-114	-1	0	-126	-3	-4	33	4	0	39
109.24	0	74	110	37	37	32	10	72	114	62	40	32	3	3	4	-112	-1	0	-125	-3	-4	31	5	0	41
109.363	0	75	103	33	37	31	7	70	105	59	38	31	6	2	4	-106	0	0	-113	-3	-3	30	3	0	49
109.486	0	73	101	30	37	31	7	70	104	59	39	31	6	2	4	-104	0	0	-122	-3	-3	28	3	0	41
109.609	0	72	99	32	37	30	10	69	101	58	38	30	3	1	3	-104	0	0	-117	-2	-3	28	4	0	44
109.732	0	70	96	30	37	29	6	66	97	57	37	30	7	2	3	-103	-1	0	-113	-3	-2	27	3	0	47
109.855	0	68	93	31	37	30	7	65	95	58	38	31	7	3	2	-103	-1	0	-112	-2	-3	27	3	0	45
109.978	0	67	93	32	37	30	8	65	93	55	38	31	7	2	3	-101	-1	0	-118	-3	-2	26	4	0	38
110.1	0	67	92	29	37	30	7	64	93	54	39	30	7	3	2	-98	-1	0	-123	-2	-3	25	3	1	31
110.223	0	68	91	29	37	30	8	64	92	54	38	30	6	2	2	-98	-1	0	-123	-2	-2	26	4	0	33
110.346	0	66	92	30	38	30	7	64	92	53	39	30	7	2	2	-96	-1	-1	-121	-2	-2	24	3	0	35
110.469	0	68	91	29	38	29	7	64	92	53	39	29	6	1	2	-99	-1	0	-118	-3	-2	25	3	0	35
110.592	0	68	91	30	37	28	7	64	91	52	39	29	5	3	2	-97	-1	0	-118	-2	-2	25	4	0	35
110.715	0	67	89	26	38	28	8	64	91	52	39	28	6	2	1	-96	-1	0	-117	-2	-2	25	3	0	36
110.838	0	69	91	28	38	28	6	65	91	50	40	28	6	3	2	-97	-1	0	-117	-2	-2	25	3	0	37
110.961	0	68	90	28	39	28	7	64	90	51	40	28	6	3	2	-95	-1	0	-118	-1	-1	24	4	0	36
111.084	0	67	90	26	37	28	7	63	90	52	39	28	6	2	2	-99	-1	0	-116	-3	-2	26	3	0	37
111.206	0	68	90	31	38	28	6	64	89	52	39	28	6	1	1	-101	-1	0	-118	-2	-1	25	3	0	38
111.329	0	68	88	27	38	27	7	63	87	51	38	27	5	2	2	-96	-1	0	-121	-2	-1	24	3	1	36
111.452	0	67	89	27	37	27	6	64	89	51	38	27	6	3	1	-97	-1	0	-119	-2	-2	25	4	0	36
111.575	0	68	92	28	38	27	7	64	92	53	38	27	6	2	1	-99	-1	-1	-118	-2	-2	25	4	0	37
111.698	0	70	94	29	37	28	6	65	94	54	39	28	6	2	3	-103	-1	0	-118	-2	-2	26	4	0	38
111.821	0	70	96	31	37	28	6	66	96	56	39	29	7	2	2	-105	-1	0	-120	-2	-1	27	3	0	39
111.944	0	69	96	30	38	29	7	67	98	54	39	29	6	2	2	-102	-1	0	-121	-3	-2	26	3	0	37
112.067	0	70	99	30	37	29	6	67	101	56	38	29	5	2	3	-105	0	0	-121	-3	-2	28	3	0	38
112.189	0	70	101	31	37	29	7	66	102	56	39	30	6	2	2	-107	-1	0	-121	-2	-3	29	3	0	38
112.312	0	71	103	31	37	30	6	67	103	57	38	30	6	3	2	-108	-1	-1	-121	-3	-3	28	3	0	38
112.435	0	71	102	34	38	29	6	68	104	58	39	29	6	1	3	-108	-2	0	-123	-2	-3	29	3	0	38
112.558	0	70	99	30	38	29	7	66	99	56	39	29	6	2	3	-104	-1	0	-127	-2	-2	28	4	0	36
112.681	0	70	98	29	38	28	6	66	98	55	38	28	5	2	1	-103	-1	0	-125	-3	-1	27	3	0	36
112.804	0	70	98	29	37	29	6	67	99	56	39	29	6	2	3	-104	-1	-1	-123	-2	-3	27	4	0	36
112.927	0	70	99	30	38	28	7	67	100	56	39	29	5	2	2	-105	-1	0	-122	-3	-3	27	4	0	37
113.05	0	70	101	32	37	29	5	68	101	58	39	29	6	2	2	-107	-1	0	-123	-2	-2	28	3	0	38
113.172	0	70	98	32	37	28	6	67	99	56	39	28	5	2	2	-103	-1	-1	-126	-2	-2	27	4	0	36
113.295	0	70	97	29	36	27	7	66	97	55	38	27	6	2	2	-101	-1	0	-127	-2	-2	27	3	1	33
113.418	0	70	96	30	36	27	7	67	97	55	39	27	5	3	2	-101	-1	0	-125	-2	-2	26	4	0	35
113.541	0	70	96	29	37	27	7	66	97	56	38	28	5	2	2	-102	-1	0	-122	-3	-3	26	3	0	36
113.664	0	71	98	31	37	28	7	68	98	57	38	28	6	2	3	-103	0	0	-121	-2	-1	26	4	0	37
113.787	0	70	96	32	38	28	6	67	98	55	38	28	6	3	2	-101	0	0	-124	-3	-2	27	3	0	37
113.91	0	70	96	29	36	28	7	67	97	54	38	28	5	3	2	-100	-2	0	-122	-3	-3	25	4	0	36
114.033	0	69	97	31	37	28	5	67	96	55	38	28	6	2	2	-102	-2	0	-121	-2	-1	27	4	0	37
114.156	0	71	97	31	37	28	6	67	97	56	38	29	5	2	2	-103	-1	0	-122	-3	-2	27	4	0	37
114.278	0	71	98	31	37	28	6	67	99	57	39	29	6	3	2	-105	0	0	-122	-2	-2	28	4	0	38
114.401	0	71	98	33	37	29	6	67	98	56	38	29	6	3	2	-103	0	0	-123	-2	-2	27	3	0	37
114.524	0	70	95	29	36	27	6	66	96	54	39	27	5	2	2	-102	0	0	-123	-2	-2	27	3	0	37
114.647	0	69	93	32	37	28	6	65	94	57	39	28	6	3	3	-103	-1	0	-123	-2	-2	27	2	0	37
114.77	0	69	92	31	37	28	6	65	92	56	39	28	5	3	1	-103	-1	-1	-123	-2	-2	26	3	0	37
114.893	0	69	91	31	38	29	8	64	92	56	39	29	6	2	3	-103	-1	-1	-123	-3	-2	27	4	0	36
115.016	0	69	92	32	37	29	6	65	93	56	39	29	6	3	1	-102	-1	0	-124	-1	-2	27	3	0	37
115.139	0	69	93	29	37	28	7	66	93	55	38	28	6	1	2	-100	-1	0	-125	-2	-3	26	3	0	36
115.261	0	69	94	30	38	28	7	66	94	55	39	28	6	3	2	-102	-1	0	-122	-3	-2	27	3	0	36
115.384	0	70	94	30	37	29	6	67	95	56	38	29	6	2	2	-103	0	0	-122	-1	-2	27	3	0	37
115.507	0	71	96	31	38	29	6	67	97	57	39	29	5	2	2	-106	0	0	-123	-3	-1	28	4	0	38
115.63	0	71	98	34	38	29	6	68	98	58	39	29	6	3	2	-106	-1	0	-124	-3	-1	28	4	0	38
115.753	0	69	96	30	38	28	7	67	96	55	38	28	5	3	1	-102	0	0	-125	-2	-1	27	3	0	37
115.876	0	70	97	30	37	28	6	67	97	56	38	29	5	2	1	-104	0	0	-123	-3	-2	26	4	0	37
115.999	0	70	97	31	39	29	6	66	97	56	39	29	6	2	2	-105	-2	-1	-123	-3	-2	27	3	0	38
116.122	0	71	100	30	38	29	6	67	100	58	39	29	6	3	2	-107	-1	0	-124	-2	-3	28	3	0	38
116.244	0	71	100	33	38	29	5	68	103	59	39	29	5	2	2	-109	-1	0	-124	-3	-2	30	4	0	40
116.367	0	71	100	34	38	28	5	67	101	59	39	28	5	2	2	-107	0	0	-127	-3	-3	29	4	0	38
116.49	0	71	99	29	38	29	6	67	100	57	39	29	6	3	2	-107	-1	0	-126	-2	-1	28	3	0	38
116.613	0	71	100	32	37	29	7	66	101	57	39	29	5	2	2	-107	-1	0	-124	-3	-2	28	3	0	37
116.736	0	71	101	31	38	28	7	69	102	58	38	28	5	3	2	-108	-1	0	-124	-3	-3	29	4	0	38
116.859	0	71	102	32	38	29	6	68	105	59	39	29	5	2	2	-110	-1	0	-125	-3	-3	29	3	0	39
116.982	0	71	102	35	38	29	6	68	105	59	39	29	5	2	2	-108	-1	0	-126	-3	-2	30	4	0	38
117.105	0	71	98	31	38	28	10	68	98	57	39	28	2	3	2	-104	-1	0	-125	-3	-2	28	2	0	38
117.228	0	69	92	31	38	28	6	66	92	56	40	28	7	2	2	-103	-1	0	-111	-3	-2	27	3	0	48
117.35	0	65	85	27	37	28	8	61	85	51	39	28	9	2	2	-106	-1	0	-119	-3	-2	26	3	0	40
117.473	0	62	80	29	36	30	7	59	81	54	38	30	7	2	1	-104	0	-1	-119	-3	-2	25	3	0	39
117.596	0	61	80	29	36	30	6	58	80	54	37	30	8	1	1	-105	0	0	-124	-1	-2	26	3	0	34
117.719	0	61	79	28	35	29	7	58	77	52	38	30	7	2	1	-102	0	0	-123	-2	-1	25	3	0	32
117.842	0	61	77	26	36	29	8	57	77	53	37	29	7	2	1	-100	-1	0	-122	-2	-1	25	3	0	35
117.965	0	62	78	28	35	30	7	58	78	53	37	30	7	1	2	-102	-1	0	-119	-2	0	25	3	0	36
118.088	0	62	79	28	36	29	8	58	78	53	37	30	7	2	1	-102	-1	0	-118	-2	0	25	2	0	37
118.211	0	61	80	28	35	30	8	58	80	54	38	30	6	2	0	-103	-1	0	-117	-2	-2	26	4	0	38
118.333	0	62	82	32	35	29	5	59	82	56	38	29	7	2	1	-104	-1	0	-118	-1	0	26	3	0	37
118.456	0	63	81	29	36	29	6	61	79	54	37	29	6	2	1	-101	-2	0	-120	-2	-1	27	3	0	36
118.579	0	63	81	27	35	29	8	60	80	55	38	29	6	2	2	-102	-1	0	-119	-2	-1	26	3	0	35
118.702	0	63	83	30	36	28	7	61	82	54	37	28	6	2	1	-102	0	0	-119	-2	-1	26	3	0	36
118.825	0	65	84	29	35	28	7	61	83	55	37	28	6	2	0	-103	-1	0	-118	-3	-1	26	3	0	37
118.948	0	65	87	31	35	28	6	63	86	56	37	28	6	1	2	-104	0	0	-118	-2	-1	27	2	0	38
119.071	0	67	88	33	35	28	6	64	88	58	36	28	7	2	2	-106	-1	0	-119	-2	-1	26	3	0	38
119.194	0	67	88	30	34	28	7	64	89	56	36	28	6	2	2	-104	0	0	-119	-1	-1	28	2	0	37
119.316	0	69	91	31	34	28	6	65	91	57	36	28	6	3	1	-106	0	0	-120	-2	-1	28	2	0	38
119.439	0	69	91	32	34	28	6	65	91	58	36	28	5	2	1	-105	-1	0	-120	-2	-2	28	3	0	37
119.562	0	70	92	32	34	28	7	66	92	60	36	28	5	2	1	-106	0	0	-120	-2	-2	28	2	0	38
119.685	0	70	93	32	34	28	6	66	94	61	37	28	7	2	2	-110	0	0	-121	-3	-2	29	3	0	39
119.808	0	71	94	33	34	28	6	67	94	60	36	28	5	2	2	-109	0	0	-122	-2	-2	29	2	0	39
119.931	0	71	93	31	35	27	7	66	94	60	36	27	6	2	1	-107	0	0	-123	-2	-2	28	2	0	37
120.054	0	70	95	32	35	28	6	67	96	60	37	28	6	2	2	-109	-1	-1	-123	-1	-2	29	3	0	37
120.177	0	70	95	32	35	28	6	67	95	61	36	28	6	2	2	-110	0	0	-123	-2	-1	30	3	0	38
120.3	0	71	95	33	34	27	6	68	97	61	36	28	6	2	2	-111	-1	0	-124	-2	-3	30	2	0	39
120.422	0	72	98	31	34	28	6	69	100	62	36	28	6	2	2	-113	0	-1	-124	-3	-2	31	2	0	40
120.545	0	72	98	34	36	28	6	68	100	61	36	28	6	2	3	-113	0	0	-126	-3	-2	31	3	0	38
120.668	0	71	98	32	35	28	6	68	98	61	37	28	6	1	2	-111	0	0	-127	-3	-2	29	3	0	38
120.791	0	71	99	33	34	28	6	68	99	61	37	28	5	3	1	-112	-1	0	-125	-2	-3	31	3	0	38
120.914	0	71	100	33	35	28	6	69	101	63	35	28	5	1	1	-112	0	0	-125	-2	-3	31	2	0	39
121.037	0	72	102	31	35	28	7	69	104	62	36	28	5	3	2	-114	0	0	-125	-3	-1	31	2	0	42
121.16	0	72	104	30	35	30	6	69	107	60	36	30	6	2	2	-117	-1	0	-123	-3	-3	34	2	0	46
121.283	0	72	104	32	36	31	5	70	106	59	38	31	5	3	2	-116	0	-1	-124	-2	-2	33	4	0	44
121.405	0	72	103	32	37	30	5	69	104	63	38	31	5	2	3	-114	-1	0	-125	-3	-3	31	3	0	40
121.528	0	72	105	32	36	30	6	69	106	62	38	30	5	3	3	-114	-1	-1	-126	-2	-2	32	3	0	40
121.651	0	73	104	32	36	30	6	69	106	62	37	30	5	2	2	-115	-1	0	-126	-2	-3	31	3	0	40
121.774	0	73	106	31	36	29	6	70	108	62	38	30	5	2	3	-115	0	0	-126	-3	-3	32	3	1	41
121.897	0	73	107	31	35	30	5	70	109	61	38	30	6	2	3	-116	-1	0	-125	-3	-2	34	3	0	41
122.02	0	73	106	34	36	30	4	70	109	62	37	30	5	3	3	-114	0	0	-127	-2	-3	32	4	0	39
122.143	0	73	105	32	35	29	6	70	107	63	38	29	5	2	2	-114	-1	0	-128	-2	-3	31	2	0	38
122.266	0	73	105	33	36	29	5	70	107	63	37	29	5	3	3	-115	-1	0	-126	-3	-3	32	3	0	38
122.388	0	72	106	32	36	30	6	69	108	63	38	30	4	2	3	-115	-1	0	-127	-2	-3	32	3	0	40
122.511	0	74	107	31	36	29	7	69	110	63	36	29	5	3	2	-115	-1	0	-126	-2	-3	33	3	0	41
122.634	0	73	108	31	37	30	5	69	111	61	37	30	5	3	3	-116	-1	0	-126	-2	-3	34	3	0	41
122.757	0	73	107	34	36	29	0	70	110	62	37	29	10	2	4	-114	-1	0	-124	-3	-3	32	3	0	42
122.88	0	73	106	33	35	29	6	70	108	63	37	29	5	3	3	-113	-1	0	-128	-3	-3	31	4	0	38
123.003	0	72	107	33	36	29	5	69	111	63	37	29	5	2	3	-114	-1	0	-127	-2	-3	32	3	0	39
123.126	0	73	109	32	36	30	5	70	111	63	37	30	5	2	2	-115	-1	0	-127	-2	-3	32	2	0	39
123.249	0	73	110	30	35	30	6	70	113	62	37	30	5	2	4	-116	0	0	-125	-2	-4	33	2	0	41
123.372	0	74	112	32	36	30	5	71	114	60	37	30	5	3	3	-115	-1	0	-126	-3	-3	33	3	0	41
123.494	0	73	110	34	36	29	6	70	113	64	38	30	5	2	3	-114	-1	0	-122	-3	-3	32	3	0	47
123.617	0	73	110	32	36	29	5	71	112	63	37	29	5	3	3	-115	-1	0	-128	-3	-3	31	3	1	38
123.74	0	73	110	33	35	29	6	70	113	63	37	30	4	2	3	-114	0	0	-127	-3	-3	32	4	0	39
123.863	0	74	111	32	35	30	6	71	114	62	38	30	5	3	3	-116	-1	0	-126	-3	-4	32	3	0	40
123.986	0	74	113	32	35	30	6	71	117	62	37	30	5	3	3	-116	-1	0	-126	-3	-4	33	3	0	41
124.109	0	73	112	34	35	30	5	71	116	63	36	30	5	3	3	-114	-1	0	-121	-3	-4	32	3	0	47
124.232	0	72	112	32	36	30	0	71	115	63	36	30	10	3	3	-113	-1	0	-126	-2	-3	31	2	0	42
124.355	0	73	112	34	35	30	6	71	116	62	36	30	4	3	3	-114	0	0	-128	-2	-3	32	2	0	38
124.477	0	74	113	33	35	30	5	70	117	63	37	30	5	2	3	-114	-1	0	-128	-3	-3	32	3	0	38
124.6	0	73	114	32	35	30	6	71	118	62	36	30	4	2	3	-115	-1	0	-126	-3	-3	32	1	1	40
124.723	0	74	114	34	35	30	5	71	118	61	37	30	5	2	3	-114	-1	0	-127	-2	-4	32	3	0	41
124.846	0	73	112	34	35	30	6	70	117	61	36	30	5	3	3	-111	-1	0	-115	-2	-4	31	4	0	53
124.969	0	73	113	33	36	29	6	70	115	61	37	30	5	3	4	-112	0	-1	-131	-3	-3	30	3	0	38
125.092	0	73	113	34	35	29	6	70	116	63	37	29	5	2	3	-112	0	0	-131	-3	-4	30	3	0	39
125.215	0	73	113	34	35	29	6	71	116	62	36	29	5	3	4	-113	-1	0	-128	-3	-3	31	2	0	38
125.338	0	73	115	33	36	29	5	70	119	62	36	30	5	2	3	-112	-1	0	-126	-3	-2	31	3	0	39
125.46	0	73	115	35	35	29	6	71	118	61	37	29	5	2	4	-111	-1	0	-130	-3	-3	30	3	0	38
125.583	0	73	113	32	35	29	6	70	116	59	36	29	5	3	3	-109	0	0	-131	-3	-3	29	3	0	36
125.706	0	73	113	32	35	29	6	70	117	60	36	29	5	3	4	-110	0	-1	-129	-3	-3	29	3	0	38
125.829	0	73	113	32	35	29	6	70	117	61	36	29	4	2	3	-110	-1	0	-128	-2	-3	28	3	0	38
125.952	0	72	114	33	34	29	6	70	118	60	36	29	5	2	3	-110	0	0	-126	-3	-4	29	1	0	38
126.075	0	74	114	33	34	29	5	71	118	60	36	29	5	3	4	-111	0	-1	-125	-3	-4	30	2	0	39
126.198	0	73	114	35	34	28	5	71	117	60	36	28	5	3	3	-110	-1	0	-129	-3	-3	29	3	0	37
126.321	0	72	112	32	35	28	6	69	115	58	36	28	5	3	4	-108	-1	0	-129	-3	-4	29	3	0	36
126.444	0	73	112	32	34	28	6	69	115	59	36	28	6	2	3	-108	0	0	-128	-3	-3	28	3	0	38
126.566	0	72	113	31	34	28	6	70	116	58	35	28	5	2	3	-107	0	0	-126	-2	-3	29	3	0	38
126.689	0	73	113	32	34	28	6	70	117	59	35	28	5	3	5	-108	0	0	-125	-3	-3	29	2	0	37
126.812	0	73	114	33	34	29	5	71	118	60	35	29	5	2	4	-108	0	0	-124	-3	-3	30	2	0	38
126.935	0	73	114	34	35	28	5	70	116	59	35	28	5	3	3	-107	0	0	-128	-3	-4	29	2	0	37
127.058	0	72	111	30	34	28	6	69	114	58	35	28	5	2	4	-105	0	0	-127	-3	-3	28	2	0	36
127.181	0	73	112	32	34	28	6	69	114	57	34	28	4	3	3	-106	0	-1	-126	-2	-3	28	2	0	38
127.304	0	72	112	32	34	28	6	69	115	57	35	28	4	3	4	-107	0	0	-124	-2	-4	27	1	0	38
127.427	0	72	113	32	33	28	7	69	116	58	35	28	5	2	4	-107	0	-1	-122	-3	-3	28	3	0	37
127.549	0	73	114	32	34	28	6	70	118	59	35	28	5	2	4	-108	0	-1	-123	-3	-3	29	2	0	38
127.672	0	73	115	33	33	28	6	69	118	59	35	28	5	2	3	-107	0	0	-124	-2	-3	28	2	0	38
127.795	0	72	113	32	34	28	6	69	115	57	35	28	5	3	3	-106	0	0	-128	-3	-3	28	2	0	35
127.918	0	72	112	31	34	28	5	69	115	55	35	28	5	2	3	-105	0	0	-125	-2	-3	27	2	0	38
128.041	0	73	112	32	34	28	6	69	116	57	35	28	5	2	3	-105	0	0	-125	-2	-4	27	1	0	38
128.164	0	72	114	31	34	28	6	69	117	58	35	28	5	2	4	-107	0	0	-122	-2	-4	28	3	0	37
128.287	0	71	115	33	34	28	5	69	118	58	35	28	4	3	4	-107	0	0	-122	-2	-4	27	1	0	37
128.41	0	73	115	34	34	28	5	69	117	58	35	28	6	3	3	-107	0	0	-123	-3	-3	29	2	0	38
128.532	0	72	113	32	35	27	6	69	115	56	35	27	5	3	4	-105	0	0	-125	-3	-4	27	1	0	37
128.655	0	72	113	31	33	27	6	69	115	57	35	27	4	2	3	-106	0	-1	-123	-2	-4	28	2	0	38
128.778	0	72	113	32	33	28	6	69	116	56	35	28	4	2	3	-105	0	0	-123	-3	-4	29	2	0	38
128.901	0	72	114	31	34	27	6	69	116	58	35	28	5	3	3	-106	0	0	-121	-2	-4	28	1	0	38
129.024	0	72	115	33	34	28	6	70	117	57	35	28	5	2	4	-107	0	0	-121	-2	-4	28	1	0	37
129.147	0	73	115	33	33	27	6	70	118	57	35	28	5	2	3	-107	0	0	-122	-3	-4	29	1	0	38
129.27	0	72	114	33	33	28	7	69	117	58	35	28	5	2	3	-106	0	0	-126	-2	-3	28	2	0	36
129.393	0	72	112	30	33	28	6	69	115	56	35	28	5	3	3	-104	0	0	-126	-2	-4	27	1	0	36
129.516	0	72	112	32	33	27	6	69	114	56	35	28	5	3	3	-105	0	0	-125	-3	-4	27	2	0	38
129.638	0	72	112	30	34	27	6	68	115	57	35	27	5	3	3	-106	0	0	-123	-2	-4	27	2	0	37
129.761	0	71	113	31	34	28	6	69	117	57	35	28	5	2	4	-106	0	0	-121	-2	-3	29	1	0	37
129.884	0	72	114	32	34	28	6	69	117	58	34	28	4	3	3	-106	0	0	-121	-3	-4	28	2	0	38
130.007	0	72	115	33	34	28	5	69	119	58	35	29	5	3	4	-107	0	0	-121	-2	-3	29	1	0	38
130.13	0	72	114	33	33	28	7	70	117	58	35	28	5	2	3	-105	0	0	-126	-3	-4	29	2	0	36
130.253	0	73	112	30	34	27	7	68	114	56	34	27	5	2	3	-104	0	0	-125	-3	-3	28	2	0	35
130.376	0	71	112	31	34	27	6	69	114	56	35	28	5	2	3	-105	0	-1	-123	-3	-3	28	2	0	38
130.499	0	71	112	30	34	27	6	69	114	56	35	27	5	3	4	-105	0	0	-121	-3	-4	27	1	0	37
130.621	0	72	113	31	33	27	6	69	115	57	35	27	5	3	3	-106	0	0	-120	-2	-4	28	2	0	37
130.744	0	72	113	32	34	28	6	69	116	57	35	28	5	2	4	-107	-1	0	-120	-3	-3	28	2	0	38
130.867	0	72	115	33	34	28	5	70	118	58	35	29	5	2	4	-107	0	0	-120	-3	-3	29	2	0	38
130.99	0	73	116	34	33	28	5	70	119	58	35	29	5	2	4	-107	0	0	-123	-2	-4	28	2	0	37
131.113	0	73	113	30	34	28	6	69	116	57	35	28	4	2	4	-105	0	0	-126	-3	-3	27	1	0	35
131.236	0	72	113	31	34	28	5	68	115	57	35	28	5	3	4	-106	0	0	-124	-2	-4	27	2	0	38
131.359	0	72	112	30	34	28	6	69	115	57	35	28	5	2	3	-105	0	-1	-123	-2	-4	28	2	0	38
131.482	0	72	114	31	34	28	6	69	116	57	35	28	5	2	4	-106	0	0	-121	-3	-3	28	1	0	38
131.604	0	72	115	32	34	28	6	70	118	58	35	29	5	3	5	-108	0	0	-121	-2	-3	29	2	0	38
131.727	0	73	116	32	34	29	6	70	120	59	36	29	5	3	4	-107	0	0	-120	-3	-4	29	3	0	38
131.85	0	73	116	34	35	29	5	70	120	59	36	29	6	3	4	-108	-1	0	-122	-2	-4	28	3	0	38
131.973	0	72	114	34	34	28	7	69	117	58	35	28	5	2	3	-106	0	0	-125	-3	-4	27	2	0	37
132.096	0	72	113	31	34	28	6	69	115	57	35	29	5	3	3	-107	0	0	-125	-3	-3	27	1	0	38
132.219	0	72	113	32	34	29	6	68	118	58	35	29	4	3	3	-106	0	0	-125	-3	-3	29	3	0	39
132.342	0	73	113	33	33	29	7	70	118	59	36	29	5	3	3	-107	0	0	-121	-2	-3	29	3	0	37
132.465	0	73	115	32	34	29	6	68	119	58	36	29	5	2	3	-108	0	0	-122	-4	-4	28	2	0	37
132.588	0	72	117	33	34	29	6	69	120	60	35	29	5	3	4	-108	0	0	-121	-3	-3	28	2	0	38
132.71	0	72	117	35	34	29	5	70	120	59	35	29	5	2	4	-108	0	0	-123	-3	-3	29	1	0	37
132.833	0	73	115	31	33	28	7	70	118	58	34	29	5	2	3	-106	0	0	-126	-3	-4	28	2	0	38
132.956	0	72	115	32	34	29	6	69	119	58	35	29	5	3	4	-107	0	0	-123	-3	-4	28	2	0	38
133.079	0	73	115	32	34	29	6	70	119	59	35	29	4	2	4	-107	0	0	-122	-3	-4	28	2	0	38
133.202	0	73	116	32	33	29	7	70	120	59	36	30	5	1	4	-109	0	0	-121	-2	-4	28	1	0	38
133.325	0	73	118	32	34	29	6	70	121	60	35	29	5	3	3	-110	0	0	-122	-3	-3	29	2	0	39
133.448	0	73	117	34	34	30	5	70	122	59	35	30	5	2	4	-110	0	0	-123	-3	-4	29	2	0	38
133.571	0	72	117	34	34	29	6	70	120	58	35	30	5	3	4	-107	0	0	-126	-3	-4	28	1	0	37
133.693	0	72	116	31	34	29	6	69	118	58	34	29	5	3	3	-107	0	0	-125	-3	-4	28	2	0	38
133.816	0	73	116	33	34	29	6	69	119	58	36	29	5	3	3	-107	0	0	-125	-3	-4	28	1	1	40
133.939	0	72	115	32	34	29	6	69	119	58	35	29	5	3	4	-108	-1	0	-123	-3	-4	29	2	0	37
134.062	0	72	117	33	34	30	7	69	121	59	36	30	5	2	4	-109	0	0	-121	-3	-4	29	3	0	38
134.185	0	73	118	34	35	30	6	70	123	59	35	30	4	3	4	-109	0	0	-121	-3	-4	29	1	0	38
134.308	0	73	119	35	34	29	5	70	123	59	36	30	5	2	4	-109	0	-1	-122	-2	-2	29	2	0	38
134.431	0	71	116	32	34	29	7	69	120	58	35	29	5	2	3	-106	0	0	-127	-3	-4	28	1	0	36
134.554	0	72	115	31	34	29	6	69	119	58	34	29	4	3	4	-106	0	0	-125	-2	-4	28	2	0	37
134.676	0	72	116	33	34	29	6	70	120	57	35	29	5	2	4	-107	0	0	-125	-3	-3	28	3	0	39
134.799	0	72	116	32	34	29	6	69	121	59	34	29	4	2	4	-107	0	0	-122	-3	-3	29	2	0	38
134.922	0	73	118	33	33	29	7	70	122	58	35	30	5	3	4	-108	0	0	-121	-2	-4	28	2	0	37
135.045	0	72	118	34	34	30	6	70	123	60	35	30	5	3	4	-108	0	0	-120	-2	-4	29	3	0	38
135.168	0	72	119	36	34	30	5	70	123	60	35	30	6	2	3	-109	0	0	-122	-3	-3	29	2	0	39
135.291	0	72	117	33	33	29	6	68	120	58	35	30	5	3	3	-107	0	0	-126	-2	-4	27	2	0	35
135.414	0	72	117	32	33	29	6	70	121	57	34	29	5	2	4	-107	0	0	-125	-3	-3	27	2	0	39
135.537	0	73	117	33	34	30	6	69	121	58	35	30	5	2	4	-107	0	0	-124	-3	-4	28	3	0	39
135.66	0	72	118	32	34	30	7	70	122	58	35	30	4	2	4	-107	0	0	-121	-2	-3	28	3	0	37
135.782	0	73	118	32	33	30	6	70	123	59	36	30	5	3	4	-108	0	0	-121	-3	-4	28	2	0	38
135.905	0	73	120	33	33	30	7	70	124	60	35	30	4	2	4	-110	0	0	-120	-3	-3	29	2	0	39
136.028	0	72	119	35	34	30	6	71	125	60	35	30	5	3	4	-109	0	0	-122	-3	-4	28	2	0	39
136.151	0	72	118	32	34	30	7	70	122	59	35	30	5	3	3	-107	0	0	-125	-3	-3	27	2	0	37
136.274	0	72	118	33	33	30	6	69	122	58	34	30	4	2	4	-108	0	0	-124	-2	-4	28	1	0	39
136.397	0	73	118	32	33	29	6	70	122	58	35	30	4	2	4	-107	0	0	-123	-2	-4	29	2	0	39
136.52	0	72	119	32	33	30	7	70	123	59	35	30	5	2	4	-107	0	0	-121	-3	-4	28	2	0	38
136.643	0	72	120	34	34	30	6	71	125	59	35	30	6	3	5	-108	0	0	-121	-2	-4	29	2	0	37
136.765	0	73	121	35	33	30	5	71	126	60	34	30	6	3	5	-110	0	0	-122	-2	-4	29	2	1	38
136.888	0	73	120	34	33	30	7	71	124	59	35	30	4	3	4	-107	0	0	-125	-3	-4	29	2	0	38
137.011	0	72	118	32	33	30	6	70	124	59	34	30	5	2	4	-107	0	-1	-123	-2	-4	28	1	0	39
137.134	0	72	120	33	34	30	6	70	123	59	35	30	4	2	4	-108	0	0	-123	-2	-5	28	2	0	39
137.257	0	73	121	32	34	30	7	70	125	59	35	30	5	3	4	-108	0	0	-122	-3	-4	29	1	0	38
137.38	0	73	121	33	34	30	6	70	126	60	35	30	5	2	4	-108	0	0	-121	-4	-4	28	2	0	38
137.503	0	73	122	35	33	31	6	71	127	60	35	31	6	2	5	-109	0	0	-121	-3	-4	29	2	0	40
137.626	0	73	121	32	33	30	7	69	123	58	35	30	5	3	4	-108	0	0	-125	-3	-4	28	2	0	38
137.748	0	72	120	34	33	30	6	70	124	58	35	30	4	2	3	-108	0	0	-124	-3	-3	28	2	0	40
137.871	0	73	121	33	34	30	7	70	125	60	35	30	5	2	4	-108	0	0	-123	-3	-4	28	2	0	38
137.994	0	73	121	32	33	30	6	70	126	60	35	30	5	2	3	-108	0	0	-121	-2	-4	29	2	0	38
138.117	0	73	122	34	34	30	7	71	127	60	35	31	5	2	4	-109	0	0	-120	-3	-4	29	1	0	39
138.24	0	73	123	36	33	31	5	71	129	58	34	31	6	3	4	-108	0	0	-122	-3	-4	29	2	0	39
138.363	0	72	121	33	33	31	7	70	125	59	35	31	5	3	5	-107	0	0	-125	-3	-4	28	2	0	36
138.486	0	72	120	32	33	30	6	69	124	58	34	31	5	2	3	-107	0	0	-123	-3	-4	27	2	0	38
138.609	0	72	119	33	33	30	7	70	124	58	35	30	5	2	4	-107	0	0	-124	-3	-4	28	1	0	39
138.732	0	73	120	33	33	30	6	69	125	58	35	30	6	3	4	-107	0	0	-121	-3	-4	27	3	0	39
138.854	0	73	122	33	33	30	6	70	126	59	34	30	5	3	4	-108	0	0	-120	-3	-4	28	2	0	38
138.977	0	73	122	34	34	31	5	70	128	58	35	31	6	3	4	-109	0	0	-120	-2	-4	29	2	0	40
139.1	0	72	122	34	34	30	7	69	126	58	34	31	5	3	4	-107	0	0	-124	-3	-5	28	2	0	38
139.223	0	71	120	32	33	30	5	69	123	58	35	30	4	3	4	-106	0	0	-123	-1	-3	27	1	0	37
139.346	0	72	120	34	34	30	7	69	124	57	34	30	5	2	3	-106	0	0	-122	-3	-4	29	2	0	38
139.469	0	72	121	32	32	30	6	69	125	58	35	31	5	3	4	-107	0	0	-121	-2	-4	28	2	0	39
139.592	0	72	121	33	33	30	7	70	126	58	34	31	5	2	3	-107	0	0	-119	-2	-4	28	2	0	38
139.715	0	73	123	35	32	30	6	70	128	59	35	30	5	3	4	-108	0	0	-119	-3	-4	28	2	0	38
139.837	0	74	123	37	33	31	5	71	129	58	34	31	6	3	4	-108	0	0	-120	-2	-4	30	1	0	39
139.96	0	72	121	33	33	30	7	69	125	59	34	30	5	3	5	-107	0	0	-123	-3	-5	27	3	0	37
140.083	0	72	120	33	33	30	7	68	124	57	35	30	5	2	4	-106	0	0	-123	-3	-4	27	2	0	37
140.206	0	71	120	32	33	30	7	69	124	57	34	31	5	2	5	-106	0	0	-122	-2	-4	28	1	0	39
140.329	0	72	121	32	34	30	6	69	124	58	34	30	5	3	4	-106	0	0	-119	-3	-4	28	2	0	38
140.452	0	72	123	34	33	30	6	69	127	58	34	31	5	2	4	-108	0	0	-119	-3	-4	28	1	0	39
140.575	0	72	123	34	33	31	7	70	128	59	34	31	6	3	4	-109	0	0	-119	-3	-4	28	1	0	39
140.698	0	72	124	35	32	31	6	70	129	60	35	31	6	2	4	-108	0	0	-120	-3	-4	29	1	0	39
140.82	0	72	122	33	34	30	7	69	125	59	34	31	5	3	4	-106	0	0	-123	-3	-4	28	2	0	37
140.943	0	72	121	33	33	30	6	69	125	58	34	31	5	3	5	-107	0	0	-122	-3	-4	28	2	0	39
141.066	0	72	121	34	33	30	7	69	126	58	35	31	5	2	3	-107	0	0	-122	-3	-4	28	2	0	39
141.189	0	72	122	33	34	31	6	69	126	58	33	31	5	3	4	-107	0	0	-119	-2	-4	28	2	0	38
141.312	0	72	123	33	33	31	7	71	129	59	34	31	5	2	4	-108	0	0	-118	-2	-4	28	2	0	38
141.435	0	72	124	35	33	31	7	71	130	60	34	31	5	3	4	-109	0	0	-119	-3	-5	29	1	0	38
141.558	0	72	125	36	33	31	6	70	129	59	35	31	6	3	5	-109	0	0	-121	-2	-4	28	2	0	39
141.681	0	72	121	33	33	31	6	69	127	59	34	31	6	3	4	-107	0	-1	-122	-3	-3	27	1	0	38
141.804	0	72	123	33	33	31	6	69	128	57	34	31	5	2	5	-107	0	0	-122	-3	-4	28	2	0	40
141.926	0	72	123	33	33	31	7	69	128	58	35	31	5	2	4	-108	0	0	-121	-3	-4	27	1	0	39
142.049	0	73	124	34	33	32	7	69	130	60	35	32	5	3	5	-109	0	0	-119	-3	-4	29	2	0	38
142.172	0	73	126	34	32	31	6	71	131	59	35	32	5	2	4	-111	0	0	-119	-3	-4	29	2	0	39
142.295	0	74	127	36	32	32	6	70	133	59	35	32	5	2	3	-109	0	0	-119	-3	-4	29	1	0	39
142.418	0	73	124	34	33	31	7	69	129	60	34	31	5	2	5	-109	0	0	-123	-3	-5	28	2	0	37
142.541	0	72	124	34	33	31	7	69	129	59	34	31	6	3	4	-107	0	0	-122	-3	-4	28	2	0	38
142.664	0	72	124	34	33	31	6	70	128	59	33	31	5	3	4	-108	0	0	-122	-3	-4	28	2	0	41
142.787	1	73	125	34	33	31	7	70	130	59	35	32	5	3	4	-109	0	0	-119	-2	-5	29	1	0	39
142.909	0	72	126	34	33	32	6	71	132	59	34	32	5	3	5	-110	0	0	-119	-3	-3	28	1	0	39
143.032	0	73	127	34	33	32	7	71	134	60	35	32	5	3	4	-110	0	0	-119	-2	-4	29	2	0	40
143.155	0	74	129	35	33	33	5	71	135	60	35	33	7	2	5	-111	0	0	-120	-2	-5	29	2	0	40
143.278	0	72	126	36	32	32	6	69	131	59	34	32	6	2	3	-108	0	0	-124	-2	-5	28	2	0	37
143.401	0	72	124	33	33	32	6	69	129	59	34	32	5	2	4	-108	0	0	-123	-2	-5	28	1	0	38
143.524	0	72	124	34	33	31	6	69	130	59	34	31	5	3	5	-109	0	0	-122	-2	-5	28	2	0	40
143.647	0	73	125	34	33	32	7	71	130	58	35	32	4	2	4	-108	0	0	-121	-2	-4	28	2	0	40
143.77	0	73	125	34	33	31	6	70	132	60	34	31	5	2	5	-109	0	0	-118	-2	-4	28	2	0	39
143.892	0	73	127	35	34	32	6	70	133	60	33	32	5	2	4	-110	0	0	-119	-3	-4	30	2	0	39
144.015	0	73	128	34	33	32	7	70	133	60	34	33	5	2	5	-110	0	-1	-118	-2	-5	30	2	0	39
144.138	0	73	127	36	32	32	6	70	132	60	34	32	6	2	5	-110	0	0	-122	-3	-4	27	2	0	39
144.261	0	72	123	32	34	32	6	69	130	58	34	32	6	3	5	-107	0	0	-123	-3	-4	27	1	0	37
144.384	0	72	123	34	33	31	6	70	128	58	33	31	5	3	4	-108	0	0	-122	-3	-5	27	2	0	39
144.507	0	72	124	33	33	31	6	70	129	59	34	32	6	3	5	-108	0	0	-121	-4	-5	27	2	1	39
144.63	0	73	125	33	33	31	7	70	131	59	33	32	4	3	5	-108	0	0	-119	-2	-4	28	2	0	38
144.753	0	73	126	34	33	32	6	70	132	59	34	32	5	3	5	-110	0	0	-119	-3	-4	29	1	0	39
144.876	0	73	128	35	32	32	6	70	134	59	35	32	5	3	4	-111	0	0	-119	-3	-4	29	2	0	40
144.998	0	72	127	36	34	32	5	70	133	60	34	33	5	2	6	-110	0	0	-121	-3	-5	29	2	0	40
145.121	0	72	124	34	33	31	7	70	130	58	34	31	5	2	4	-107	0	0	-122	-3	-4	27	2	0	37
145.244	0	72	125	34	33	31	7	70	130	59	34	32	5	3	4	-107	0	0	-122	-3	-4	28	2	0	39
145.367	0	72	125	33	32	32	7	70	130	58	35	32	4	3	4	-108	0	0	-121	-3	-4	28	2	0	40
145.49	0	72	125	34	32	32	7	71	131	59	33	32	5	3	5	-109	0	0	-119	-3	-4	28	1	0	39
145.613	0	72	126	34	33	32	7	71	132	60	34	32	5	3	5	-109	0	0	-118	-2	-4	28	2	0	40
145.736	0	73	127	34	32	32	7	71	134	60	34	32	6	2	5	-111	0	0	-119	-2	-5	28	2	0	39
145.859	0	73	126	35	33	32	6	71	133	59	34	33	5	3	4	-109	0	0	-121	-2	-5	28	2	0	39
145.981	0	72	125	32	32	32	7	70	129	59	34	32	5	2	4	-108	0	0	-122	-2	-5	27	2	0	39
146.104	0	73	125	34	32	32	7	70	130	59	35	32	4	2	4	-109	0	0	-122	-3	-4	29	2	0	39
146.227	0	72	126	33	33	32	7	70	130	59	34	33	5	3	4	-108	0	0	-120	-3	-4	28	1	0	41
146.35	0	72	127	35	33	32	6	70	132	59	34	32	6	2	4	-110	0	-1	-119	-2	-4	28	1	0	39
146.473	0	72	128	34	34	32	7	71	133	60	35	32	5	3	4	-110	0	0	-119	-3	-4	29	1	0	39
146.596	0	73	128	35	33	32	7	71	136	60	34	33	5	3	4	-111	0	0	-119	-3	-5	29	2	0	39
146.719	0	72	127	36	33	32	6	70	132	60	35	32	5	2	4	-109	0	0	-123	-3	-5	28	2	0	38
146.842	0	72	125	33	33	32	7	69	130	59	34	32	5	3	4	-108	0	0	-123	-3	-4	27	2	0	38
146.964	0	72	126	34	33	32	6	69	131	59	34	32	6	2	5	-108	0	0	-122	-3	-4	28	2	0	40
147.087	0	73	125	33	33	32	7	70	130	59	34	32	5	2	4	-110	0	0	-121	-3	-4	28	2	0	38
147.21	0	72	127	33	33	32	7	69	133	60	35	32	5	2	4	-109	1	0	-119	-3	-5	28	1	0	39
147.333	0	73	128	34	33	33	6	70	135	60	34	33	5	3	5	-110	0	0	-119	-3	-4	29	2	0	39
147.456	0	73	130	34	33	33	7	71	136	60	34	34	5	2	5	-111	0	0	-120	-3	-4	30	1	0	39
147.579	0	72	129	37	32	33	7	70	133	60	34	33	5	3	3	-110	0	0	-123	-3	-3	28	0	0	38
147.702	0	72	125	33	34	32	7	69	131	59	33	32	5	3	4	-108	0	0	-123	-2	-5	27	1	0	38
147.825	0	71	125	34	32	32	7	69	131	59	34	33	4	2	4	-108	0	0	-122	-3	-4	28	1	1	39
147.948	0	72	126	33	32	32	6	70	131	59	34	33	6	3	4	-110	0	0	-121	-2	-5	27	2	0	40
148.07	0	73	128	34	33	33	7	69	133	60	34	33	5	2	5	-110	0	0	-119	-2	-4	29	2	0	39
148.193	0	72	129	34	32	32	7	71	134	60	34	33	6	1	5	-110	0	0	-119	-3	-4	28	2	0	39
148.316	0	73	129	35	33	33	6	71	136	60	34	33	5	3	5	-111	0	0	-119	-3	-5	30	1	0	39
148.439	0	72	130	37	34	33	6	71	137	60	34	33	5	3	5	-110	0	0	-121	-2	-5	30	1	0	40
148.562	0	72	126	34	32	32	7	69	132	59	34	33	5	2	4	-108	0	0	-122	-2	-5	27	2	0	37
148.685	0	72	126	34	32	32	7	69	133	59	34	32	5	2	4	-109	0	0	-122	-3	-5	27	2	0	40
148.808	0	71	127	34	32	32	7	70	132	59	33	32	5	3	4	-109	0	0	-121	-3	-5	28	2	0	39
148.931	0	72	127	34	33	32	7	70	134	59	35	32	4	3	4	-109	0	0	-119	-2	-4	28	2	0	39
149.053	0	72	129	34	32	33	7	70	136	60	35	33	5	2	4	-109	0	-1	-119	-2	-4	29	2	0	39
149.176	0	72	130	34	33	33	7	71	137	60	34	33	5	3	5	-111	0	0	-119	-3	-5	29	2	0	40
149.299	0	73	132	34	33	33	6	71	139	59	34	33	6	3	5	-111	0	0	-119	-3	-4	29	2	1	41
149.422	0	72	129	36	32	33	7	69	135	59	34	33	5	2	5	-109	0	0	-123	-3	-4	28	1	0	39
149.545	0	72	128	34	33	32	7	70	132	59	34	33	6	2	5	-110	0	0	-122	-3	-5	27	2	0	39
149.668	0	72	127	34	32	32	6	69	133	59	34	33	6	3	4	-110	0	0	-122	-3	-5	27	2	0	41
149.791	0	72	128	35	33	32	7	70	134	59	34	32	5	2	5	-110	0	-1	-121	-3	-4	27	2	0	40
149.914	0	72	129	35	31	33	7	70	135	59	34	33	5	3	5	-111	0	0	-119	-3	-4	28	1	0	40
150.036	0	73	130	34	33	33	6	71	137	60	34	33	5	2	5	-111	0	0	-119	-3	-5	29	1	0	40
150.159	0	73	132	34	32	34	6	71	139	60	34	34	6	3	5	-112	0	0	-119	-3	-5	29	2	0	40
150.282	0	72	130	36	33	33	7	70	136	60	34	34	5	2	5	-110	0	0	-123	-2	-4	29	2	0	40
150.405	0	72	128	34	32	32	6	70	135	60	33	33	5	3	4	-111	0	0	-122	-4	-5	27	1	0	40
150.528	0	72	129	35	32	33	7	70	136	61	34	33	4	3	5	-111	0	0	-122	-2	-4	28	2	0	42
150.651	0	72	130	35	33	33	7	71	137	60	34	34	5	2	4	-111	0	0	-120	-3	-4	29	2	0	39
150.774	0	73	131	34	33	34	6	71	138	59	34	34	5	2	5	-112	0	0	-119	-3	-5	30	2	0	40
150.897	0	73	133	34	33	34	7	72	140	60	34	35	5	3	5	-113	0	0	-119	-3	-5	30	2	0	40
151.02	0	73	133	35	32	35	6	72	141	59	34	35	7	2	5	-114	0	0	-121	-3	-5	30	1	0	41
151.142	0	72	130	36	33	33	7	70	136	61	35	34	5	2	5	-110	0	0	-124	-3	-5	28	1	0	39
151.265	0	72	129	34	32	33	7	70	135	60	33	34	5	3	5	-111	0	0	-123	-2	-5	27	1	0	40
151.388	0	72	130	35	33	33	7	70	135	61	33	33	5	3	5	-112	0	0	-123	-3	-5	28	2	0	41
151.511	0	72	129	33	32	33	6	70	137	60	34	33	5	3	5	-112	0	-1	-121	-3	-4	29	2	0	39
151.634	0	72	131	35	32	33	7	70	138	60	34	33	5	3	5	-113	0	-1	-119	-3	-4	29	2	0	39
151.757	0	73	133	35	33	34	6	71	140	60	33	34	5	2	5	-113	0	0	-120	-3	-4	29	2	0	39
151.88	0	73	132	35	33	34	7	71	139	60	34	34	6	2	4	-112	0	0	-122	-3	-5	30	1	0	40
152.003	0	72	129	35	32	32	7	70	134	61	33	33	5	3	5	-111	0	0	-124	-3	-5	28	1	0	39
152.125	0	72	129	36	32	33	7	69	135	61	33	33	5	3	5	-110	0	0	-123	-3	-5	29	1	0	40
152.248	0	72	128	34	32	33	7	69	136	60	33	33	5	2	5	-111	0	0	-122	-3	-5	28	2	0	41
152.371	0	73	129	34	32	33	7	69	137	61	34	33	5	2	4	-112	0	0	-121	-3	-4	29	2	1	39
152.494	0	72	131	35	32	33	7	70	139	60	33	33	5	2	5	-113	0	0	-119	-3	-5	30	2	0	40
152.617	0	72	132	34	32	33	7	71	140	60	34	34	6	2	5	-113	0	0	-119	-3	-4	30	2	0	41
152.74	0	73	131	36	32	33	6	70	137	60	33	34	5	3	5	-112	0	0	-123	-2	-4	29	2	0	39
152.863	0	71	128	34	33	33	7	70	134	60	34	33	5	2	5	-110	0	0	-123	-3	-4	28	2	0	38
152.986	0	71	129	35	32	33	7	69	135	61	32	33	5	3	5	-111	0	0	-123	-2	-5	28	2	0	41
153.108	0	71	128	35	32	33	7	70	135	60	34	33	5	2	5	-111	0	0	-120	-3	-5	27	3	0	40
153.231	0	72	129	33	32	34	8	70	136	60	34	34	5	2	5	-112	0	0	-120	-2	-4	28	1	0	39
153.354	0	72	130	35	33	33	7	70	137	60	33	34	5	2	5	-112	0	0	-120	-2	-5	29	1	0	39
153.477	0	72	131	35	33	33	7	70	139	60	34	34	5	2	5	-114	0	0	-120	-1	-5	29	2	0	39
153.6	0	71	131	36	32	33	7	69	138	60	34	34	6	3	5	-112	0	0	-122	-2	-6	30	2	0	40
153.723	0	71	128	35	32	33	7	69	134	60	33	34	5	3	5	-110	0	0	-123	-3	-5	28	2	0	38
153.846	0	71	128	35	32	32	7	69	134	61	33	33	5	2	4	-111	0	0	-123	-2	-5	28	1	0	40
153.969	0	71	129	35	32	33	7	69	135	61	33	33	5	3	5	-112	-1	0	-122	-2	-5	28	2	0	40
154.092	0	72	129	34	32	33	7	70	135	61	34	33	5	2	4	-112	0	0	-119	-2	-5	30	1	0	40
154.214	0	71	131	35	33	33	6	71	137	60	34	34	6	3	4	-113	0	0	-120	-3	-5	29	1	0	39
154.337	0	72	132	35	31	33	6	71	138	59	34	34	5	2	5	-114	0	0	-122	-3	-6	30	2	0	40
154.46	0	71	129	36	32	33	7	70	135	62	33	34	6	3	5	-111	0	0	-123	-3	-5	29	1	0	40
154.583	0	71	129	35	32	32	7	70	135	61	33	33	5	3	5	-111	0	0	-123	-3	-5	28	1	0	40
154.706	0	71	129	34	32	33	8	69	136	61	33	33	5	3	5	-112	0	0	-122	-2	-4	28	2	0	39
154.829	0	72	129	34	31	32	7	70	137	61	34	33	5	2	5	-113	0	0	-120	-3	-5	29	2	0	39
154.952	0	72	131	33	32	34	7	70	138	60	34	34	6	3	4	-113	0	0	-119	-3	-5	29	1	0	39
155.075	0	72	132	35	33	33	7	70	139	61	33	34	6	2	5	-114	0	0	-121	-3	-6	29	2	0	40
155.197	0	71	128	35	32	33	7	68	134	60	33	33	5	2	5	-112	0	0	-124	-2	-5	28	2	0	39
155.32	0	71	128	35	31	33	7	68	135	61	34	33	5	3	5	-112	0	-1	-123	-3	-4	29	1	0	40
155.443	0	72	129	34	32	33	7	69	134	61	33	33	5	3	5	-111	0	0	-123	-3	-5	29	2	0	40
155.566	0	71	129	35	32	33	8	69	135	60	33	33	5	3	5	-112	0	0	-121	-2	-5	29	2	0	39
155.689	0	71	131	34	31	33	8	70	139	60	34	34	5	2	5	-113	1	0	-120	-3	-5	29	2	0	40
155.812	0	72	131	35	32	34	7	70	139	59	33	34	5	2	5	-114	0	0	-120	-3	-5	30	1	1	40
155.935	0	71	128	36	32	33	7	69	135	60	33	34	6	2	5	-111	0	0	-124	-3	-5	29	1	0	39
156.058	0	70	127	34	32	32	7	68	133	60	33	32	5	2	5	-110	0	0	-123	-3	-5	28	2	0	39
156.18	0	70	128	35	32	32	7	68	134	60	33	32	5	2	5	-111	0	-1	-124	-2	-5	28	2	0	40
156.303	0	71	128	35	31	33	7	69	135	61	33	33	5	2	5	-111	0	0	-121	-2	-5	28	1	0	39
156.426	0	71	130	34	32	32	7	70	137	61	33	32	6	3	4	-112	0	0	-119	-3	-5	30	1	0	39
156.549	0	71	131	34	31	33	6	71	138	60	33	33	6	3	5	-113	0	-1	-120	-3	-5	30	1	1	39
156.672	0	71	129	36	32	32	7	68	135	60	33	32	5	2	5	-111	0	0	-122	-2	-5	28	2	0	38
156.795	0	70	126	34	31	32	7	68	133	60	33	32	5	3	6	-111	0	0	-123	-2	-4	27	1	0	39
156.918	0	71	127	35	32	32	7	69	133	61	33	32	5	1	5	-111	0	0	-123	-3	-5	28	2	0	41
157.041	0	71	127	35	32	32	6	69	134	60	32	32	6	2	6	-111	0	0	-120	-2	-5	28	2	0	39
157.164	0	71	129	34	31	33	7	68	136	60	32	33	5	3	4	-112	0	0	-120	-2	-5	29	2	0	39
157.286	0	71	129	34	31	33	7	69	137	61	33	33	5	3	5	-113	0	0	-119	-3	-5	29	1	0	40
157.409	0	70	128	37	31	33	7	69	135	61	32	33	5	1	6	-111	0	0	-123	-3	-5	30	2	0	39
157.532	0	70	125	35	31	32	8	67	132	60	32	33	5	3	4	-109	0	0	-123	-2	-5	29	1	0	38
157.655	0	70	127	35	30	32	8	68	132	61	32	32	5	2	5	-111	0	0	-122	-2	-5	27	2	0	39
157.778	0	70	126	35	31	32	7	69	133	61	32	32	5	2	5	-112	0	0	-120	-3	-5	29	1	0	39
157.901	0	71	128	34	30	32	7	70	135	59	32	33	6	2	5	-112	0	0	-119	-3	-5	29	1	0	39
158.024	0	72	130	34	30	33	7	69	137	61	30	33	6	1	4	-113	0	0	-119	-3	-5	29	2	0	39
158.147	0	71	130	36	30	33	6	69	136	60	33	34	6	3	5	-113	0	0	-121	-2	-4	29	1	0	39
158.269	0	70	126	35	30	32	7	67	132	60	33	32	5	2	4	-110	0	0	-122	-3	-5	28	2	0	39
158.392	0	70	127	34	32	32	8	67	133	61	33	32	5	2	5	-112	0	0	-122	-1	-5	28	2	0	41
158.515	0	70	127	35	31	32	8	68	132	61	31	32	6	3	5	-112	0	0	-122	-3	-5	29	2	0	39
158.638	0	71	128	36	31	33	7	69	135	60	32	33	5	2	4	-112	0	0	-120	-4	-5	29	1	0	39
158.761	0	71	129	35	31	33	7	70	137	61	32	34	5	3	4	-113	0	0	-118	-3	-5	30	2	0	40
158.884	0	71	129	35	30	32	6	68	136	61	32	33	6	2	4	-112	0	0	-122	-2	-4	29	1	0	40
159.007	0	70	126	35	32	33	7	68	132	60	32	33	6	2	5	-110	0	0	-123	-3	-5	28	1	0	39
159.13	0	70	128	35	31	33	7	68	135	61	33	33	6	2	5	-112	0	0	-120	-3	-5	28	1	0	39
159.252	0	70	128	34	30	32	8	68	135	61	32	33	5	2	5	-112	0	0	-120	-2	-4	29	2	0	38
159.375	0	71	129	35	32	33	7	69	136	61	32	33	6	3	5	-112	0	0	-120	-2	-4	29	2	0	40
159.498	0	71	132	34	30	33	7	70	138	61	31	33	5	2	5	-113	0	0	-119	-3	-5	30	1	0	39
159.621	0	72	131	36	32	33	7	69	138	60	32	33	6	2	4	-112	0	0	-121	-3	-5	29	1	0	39
159.744	0	70	127	34	31	33	7	67	133	60	32	33	6	3	5	-111	0	0	-123	-3	-5	28	2	0	38
159.867	0	70	127	34	31	33	7	68	135	61	32	33	5	2	5	-112	0	0	-123	-2	-5	28	1	0	41
159.99	0	70	127	35	30	33	7	68	134	61	32	33	6	2	5	-112	0	0	-122	-2	-4	28	1	0	39
160.113	0	71	128	33	30	34	8	69	135	61	31	34	5	3	5	-113	0	0	-120	-3	-5	30	2	0	39
160.236	0	71	130	34	31	33	8	69	137	61	32	33	5	3	5	-113	0	0	-120	-2	-5	30	2	0	39
160.358	0	72	130	36	31	33	6	70	138	61	32	33	7	3	5	-114	0	0	-120	-2	-4	29	2	0	40
160.481	0	70	127	37	30	33	6	69	134	60	31	33	5	3	4	-112	0	0	-124	-3	-4	28	1	0	39
160.604	0	70	126	34	29	32	7	68	132	60	32	32	5	2	4	-112	0	0	-124	-2	-5	28	2	0	39
160.727	0	71	126	35	30	32	7	68	132	60	31	33	6	3	4	-111	1	0	-123	-3	-5	28	2	0	40
160.85	0	70	127	35	31	33	7	68	133	61	33	33	5	2	4	-112	0	0	-119	-2	-5	29	2	0	39
160.973	0	70	128	35	30	32	8	69	136	60	30	33	5	3	4	-112	0	0	-119	-2	-5	29	2	0	39
161.096	0	72	130	35	31	33	7	69	137	61	32	33	5	2	5	-114	0	-1	-119	-2	-5	30	1	0	39
161.219	0	70	130	36	30	34	7	68	138	61	32	34	5	2	5	-113	0	0	-122	-3	-5	28	2	0	40
161.341	0	70	127	36	31	33	7	68	133	61	33	33	5	3	5	-111	0	0	-123	-1	-5	29	2	0	39
161.464	0	70	127	35	29	32	8	68	135	61	31	32	5	2	5	-111	0	0	-122	-3	-5	28	1	0	40
161.587	0	70	127	34	31	33	7	68	135	61	33	33	6	2	5	-112	0	0	-121	-3	-5	28	1	0	40
161.71	0	70	129	35	30	33	7	69	137	61	31	33	6	2	4	-113	0	0	-119	-2	-5	29	2	0	39
161.833	0	71	130	35	30	34	7	69	138	60	32	34	6	2	3	-113	0	0	-120	-2	-4	29	1	0	38
161.956	0	72	132	36	31	34	6	69	139	60	32	34	6	2	4	-114	1	0	-120	-3	-5	29	1	0	40
162.079	0	70	129	36	31	33	8	68	136	61	31	33	5	3	4	-112	0	0	-123	-3	-4	29	3	0	39
162.202	0	71	128	35	30	33	7	69	136	62	33	33	5	2	5	-112	0	0	-123	-3	-5	29	1	0	40
162.324	0	71	129	34	30	32	7	68	137	62	31	33	5	3	5	-112	0	0	-121	-2	-5	29	1	0	39
162.447	0	71	129	35	31	33	7	69	137	62	32	33	6	2	5	-113	0	0	-120	-2	-5	30	2	0	39
162.57	0	70	130	35	31	33	7	70	139	61	33	34	5	2	5	-114	0	0	-119	-3	-5	29	1	0	39
162.693	0	70	131	35	31	34	6	68	139	61	32	34	6	2	5	-114	1	0	-120	-2	-5	30	2	0	40
162.816	0	71	129	37	31	33	7	69	135	61	31	33	5	2	5	-112	0	0	-124	-3	-5	29	2	0	39
162.939	0	70	128	34	30	33	8	68	136	62	32	33	6	2	5	-112	1	0	-123	-3	-4	29	1	0	40
163.062	0	70	129	35	31	33	7	68	137	63	31	33	5	3	5	-112	-1	0	-121	-2	-5	30	2	0	39
163.185	0	71	129	35	31	33	7	69	137	62	33	34	6	2	5	-113	0	0	-121	-3	-5	29	2	0	39
163.308	0	71	131	35	30	34	7	70	139	61	32	34	5	2	5	-113	0	0	-121	-3	-6	30	2	0	40
163.43	0	71	133	35	31	34	6	70	140	61	33	34	6	2	5	-114	0	0	-121	-3	-5	31	1	0	40
163.553	0	70	129	37	29	33	7	68	136	62	31	33	6	2	6	-111	0	0	-123	-2	-5	29	2	0	39
163.676	0	70	128	35	29	33	8	68	135	61	32	33	6	2	5	-112	0	0	-123	-2	-5	29	2	0	40
163.799	0	70	128	35	30	34	8	68	135	62	31	34	4	2	4	-113	0	0	-123	-3	-5	29	2	0	39
163.922	0	70	129	35	31	33	7	68	136	62	33	34	6	3	5	-112	0	0	-121	-2	-5	29	2	0	39
164.045	0	71	130	35	30	34	7	68	139	62	32	34	6	2	5	-114	1	0	-121	-3	-5	29	1	0	39
164.168	0	72	131	35	30	34	7	69	141	62	32	34	7	2	5	-114	0	0	-120	-3	-5	29	2	0	40
164.291	0	70	129	36	30	33	8	68	136	61	31	34	5	2	5	-112	0	0	-124	-2	-5	29	1	1	39
164.413	0	69	126	35	29	33	7	67	132	61	30	33	6	2	5	-111	1	0	-124	-2	-5	28	1	0	39
164.536	0	70	126	36	31	33	6	68	133	61	31	33	6	3	4	-111	0	-1	-123	-2	-5	28	1	0	41
164.659	0	70	126	35	31	33	8	68	134	61	33	33	5	2	5	-112	0	0	-120	-3	-4	29	1	0	39
164.782	0	70	128	36	29	33	7	68	136	62	32	34	6	2	5	-112	0	0	-120	-2	-5	29	1	1	38
164.905	0	70	130	36	31	34	8	68	137	60	32	34	6	2	5	-113	0	0	-120	-3	-4	30	2	0	40
165.028	0	70	129	37	29	33	6	68	136	61	31	33	6	2	5	-111	1	0	-122	-2	-4	29	1	0	39
165.151	0	70	125	35	31	32	8	67	132	60	32	33	5	2	5	-110	0	0	-123	-2	-4	29	1	0	36
165.274	0	70	122	35	31	31	8	68	127	60	32	32	5	4	4	-111	0	0	-120	-3	-4	28	1	0	39
165.396	0	70	115	34	33	30	7	67	120	60	35	30	5	2	4	-111	0	0	-120	-3	-4	29	2	0	40
165.519	0	70	112	34	31	29	7	68	118	61	33	29	5	3	4	-111	-1	0	-121	-2	-4	28	2	0	41
165.642	0	70	113	34	31	29	6	67	118	62	33	29	5	2	3	-112	1	0	-121	-1	-4	29	1	0	42
165.765	0	70	114	37	31	29	6	66	118	61	33	29	5	3	3	-111	0	0	-123	-2	-4	31	1	0	40
165.888	0	68	110	34	31	29	7	66	116	61	32	29	5	2	4	-108	0	0	-126	-3	-4	28	1	0	41
166.011	0	69	110	33	29	28	7	65	114	59	30	28	5	2	4	-109	0	0	-124	-2	-4	28	2	0	39
166.134	0	69	109	34	29	27	7	65	113	60	31	28	5	2	3	-109	1	-1	-124	-2	-3	27	2	0	39
166.257	0	69	107	34	30	27	7	65	110	60	31	28	6	2	4	-109	1	0	-123	-3	-3	28	2	0	39
166.38	0	68	106	34	28	27	7	65	111	60	30	28	5	3	3	-109	1	-1	-124	-2	-3	30	1	0	40
166.502	0	68	107	36	28	27	6	64	110	61	30	27	5	2	3	-109	0	0	-126	-2	-3	29	2	0	40
166.625	0	68	105	33	28	27	7	64	108	58	29	28	5	2	4	-106	0	-1	-128	-3	-3	28	2	0	41
166.748	0	68	105	33	29	27	6	65	108	59	30	27	6	2	3	-108	0	0	-126	-3	-3	28	2	0	40
166.871	0	67	105	33	28	27	7	64	108	60	29	27	5	3	3	-108	1	-1	-125	-2	-3	28	1	0	39
166.994	0	67	106	34	27	27	7	64	109	60	29	27	5	2	3	-108	0	0	-124	-2	-3	29	2	0	39
167.117	0	69	108	34	27	28	6	64	112	61	29	28	6	2	3	-109	1	0	-125	-2	-2	28	1	0	39
167.24	0	68	108	35	26	28	7	64	111	59	27	28	5	2	3	-108	-1	0	-127	-2	-3	28	1	0	38
167.363	0	67	106	32	25	28	7	64	109	58	27	28	5	2	3	-106	0	0	-126	-2	-2	28	0	1	39
167.485	0	67	107	33	26	28	7	64	111	58	27	28	5	3	3	-107	0	0	-126	-2	-3	29	0	0	40
167.608	0	68	110	34	26	28	8	64	114	60	27	28	5	2	2	-108	0	0	-125	-2	-3	29	1	0	40
167.731	0	68	112	35	26	28	6	65	116	60	28	28	5	3	4	-108	0	0	-123	-2	-3	30	1	0	40
167.854	0	68	111	36	25	28	7	65	116	61	27	28	6	2	4	-110	0	0	-123	-3	-3	29	1	0	41
167.977	0	67	108	35	26	28	7	64	111	58	27	28	6	2	3	-106	0	0	-126	-3	-3	28	1	0	39
168.1	0	68	106	31	25	27	6	63	108	58	27	27	6	2	3	-106	0	0	-126	-3	-3	28	1	0	40
168.223	0	68	105	32	25	26	6	63	107	58	27	27	6	1	2	-105	0	0	-126	-2	-4	27	1	0	40
168.346	0	66	103	31	26	26	7	63	105	56	27	26	5	2	2	-105	0	-1	-125	-2	-3	27	1	0	39
168.468	0	67	101	32	27	25	7	63	104	57	28	26	5	3	3	-104	-1	0	-123	-2	-3	28	0	0	39
168.591	0	67	99	34	28	26	6	64	101	56	30	26	5	2	2	-105	0	0	-124	-2	-2	28	0	0	39
168.714	0	66	94	32	27	25	7	62	95	54	28	25	5	2	2	-100	0	-1	-126	-2	-2	26	1	0	35
168.837	11	65	89	30	27	24	8	59	89	52	29	24	6	2	3	-97	0	0	-124	-2	-2	25	1	0	33
168.96	0	62	88	29	29	25	7	58	87	53	30	25	6	2	1	-97	0	-1	-125	-2	-2	25	0	0	34
169.083	0	63	88	29	29	24	7	58	86	51	31	24	6	2	2	-97	0	0	-123	-1	-2	24	1	0	37
169.206	0	63	86	29	30	24	6	58	85	52	31	24	5	1	1	-98	0	-1	-121	-1	-1	26	1	0	38
169.329	0	62	87	32	28	24	6	58	86	53	29	24	5	2	2	-98	1	0	-120	-2	-1	26	2	0	38
169.452	0	62	84	29	28	24	7	58	83	51	28	24	5	2	2	-94	0	0	-123	-1	-1	25	0	0	34
169.574	0	62	85	27	28	24	7	57	84	50	28	24	6	2	1	-93	0	0	-121	-2	-2	24	1	0	37
169.697	0	63	85	28	27	24	6	59	83	51	28	24	6	2	2	-95	1	0	-119	-2	-1	24	1	0	38
169.82	0	63	86	29	28	24	7	59	84	50	29	24	5	2	1	-94	0	0	-117	-2	-2	24	2	0	38
169.943	0	64	87	29	26	24	8	59	85	51	27	24	4	1	2	-96	0	0	-116	-2	-2	24	1	0	38
170.066	0	65	90	32	27	25	5	61	87	53	27	25	6	2	1	-96	0	0	-117	-2	-2	25	1	0	38
170.189	0	64	89	29	26	24	7	61	87	51	26	24	6	2	2	-94	0	0	-120	-1	-1	24	0	0	38
170.312	0	65	90	28	28	24	6	61	89	51	29	24	6	3	2	-97	0	0	-119	-2	-1	25	1	0	38
170.435	0	65	91	30	26	24	6	60	90	51	26	24	5	2	1	-97	0	0	-117	-2	-1	25	0	0	38
170.557	0	66	93	29	26	24	6	61	91	52	27	24	4	1	2	-99	0	0	-116	-3	-2	26	0	1	39
170.68	0	66	96	31	26	24	7	62	96	54	27	24	4	1	2	-100	0	0	-117	-1	-1	26	0	0	40
170.803	0	66	98	33	25	24	7	61	97	55	27	24	5	2	2	-99	0	-1	-120	-1	-2	25	0	0	39
170.926	0	65	96	30	26	24	7	61	94	52	26	24	5	2	3	-98	0	0	-121	-1	-2	25	0	0	37
171.049	0	65	96	30	25	24	7	61	94	53	27	24	5	2	2	-98	0	0	-120	-1	-2	25	0	0	40
171.172	0	65	95	30	24	23	7	62	93	53	26	24	5	2	2	-97	0	0	-118	-3	-2	24	0	0	38
171.295	0	66	95	30	25	24	7	62	94	53	26	24	5	2	1	-99	0	0	-117	-3	-1	25	0	0	39
171.418	0	67	97	31	26	24	5	62	96	55	27	24	5	2	2	-101	0	0	-117	-2	-2	27	0	0	40
171.54	0	65	95	33	27	24	5	61	95	54	28	24	5	1	2	-99	0	0	-120	-2	-2	26	2	0	40
171.663	0	66	94	30	25	24	6	61	92	53	27	24	4	2	2	-100	0	0	-119	-2	-2	25	0	0	38
171.786	0	65	96	31	26	23	6	62	94	53	26	23	5	2	2	-101	0	0	-119	-2	-2	27	1	0	39
171.909	0	65	97	31	26	24	6	61	96	55	26	24	5	1	2	-101	0	0	-119	-1	-3	25	0	0	38
172.032	0	66	98	33	27	24	6	62	98	57	28	24	5	1	2	-102	0	0	-119	-2	-3	27	0	0	39
172.155	0	67	99	34	26	25	7	62	99	56	27	25	5	2	3	-103	0	0	-122	-3	-1	27	1	0	39
172.278	0	66	98	31	25	25	7	62	98	55	26	25	5	1	2	-101	0	0	-124	-2	-2	27	0	0	38
172.401	0	66	99	32	25	25	7	61	99	56	26	25	5	2	2	-101	0	0	-122	-2	-2	27	1	0	40
172.524	0	66	101	31	25	24	6	62	101	56	26	24	5	3	3	-102	0	0	-121	-2	-2	27	0	0	39
172.646	0	66	103	32	26	25	7	62	104	57	26	25	5	2	2	-105	0	0	-120	-3	-2	28	0	0	39
172.769	0	67	106	35	25	26	6	63	108	58	26	26	5	2	2	-105	0	0	-121	-1	-3	27	1	0	40
172.892	0	66	105	33	24	25	7	62	107	56	26	25	5	2	3	-103	0	0	-123	-3	-3	26	1	0	36
173.015	0	67	107	31	25	25	7	62	107	56	25	25	5	2	3	-103	0	0	-123	-3	-3	27	1	0	39
173.138	0	66	107	32	24	26	8	63	108	57	26	26	5	2	3	-104	0	0	-121	-2	-3	27	0	0	39
173.261	0	66	109	33	25	25	6	63	111	57	25	26	5	2	3	-105	0	-1	-119	-2	-3	27	0	0	39
173.384	0	67	110	33	25	26	6	63	112	58	25	27	5	2	3	-105	0	0	-118	-2	-2	28	0	0	39
173.507	0	66	110	34	25	26	6	63	110	58	25	26	5	3	2	-104	0	0	-122	-2	-3	27	0	0	39
173.629	0	67	107	32	25	25	7	62	108	56	26	25	5	3	2	-103	0	0	-122	-1	-3	27	0	0	39
173.752	0	67	105	33	25	26	6	63	107	57	26	26	6	2	2	-104	0	0	-119	-3	-3	27	0	0	39
173.875	0	67	106	31	25	25	7	62	106	56	26	26	5	2	2	-105	-1	0	-119	-2	-3	28	0	1	38
173.998	0	66	108	32	25	26	7	63	109	58	26	26	5	3	2	-106	0	-1	-120	-2	-3	28	0	0	39
174.121	0	67	110	35	25	26	6	63	112	58	26	26	6	2	3	-106	0	0	-122	-2	-3	28	0	0	39
174.244	0	66	108	32	25	26	6	63	107	58	26	26	5	2	3	-104	0	0	-125	-2	-3	27	0	0	36
174.367	0	65	107	31	26	27	6	63	107	56	25	27	5	1	3	-104	0	0	-123	-2	-3	28	0	0	39
174.49	0	67	107	31	24	25	7	62	108	57	25	26	5	1	3	-104	0	0	-122	-2	-3	27	1	0	39
174.612	0	68	109	32	25	26	7	62	110	56	26	26	4	2	3	-105	0	0	-120	-2	-3	27	1	0	39
174.735	0	66	111	32	24	27	7	64	112	56	27	27	4	1	3	-107	0	0	-120	-2	-2	27	0	0	39
174.858	0	67	111	35	25	27	6	63	114	57	25	27	6	2	3	-107	0	0	-121	-2	-3	27	1	0	39
174.981	0	67	109	31	24	27	7	63	109	56	26	27	5	2	3	-103	0	0	-124	-2	-3	27	0	0	37
175.104	0	67	109	32	25	27	7	63	110	56	25	27	5	2	3	-105	0	0	-123	-2	-3	27	1	0	39
175.227	0	67	109	32	25	27	7	63	111	57	26	27	5	1	2	-105	-1	0	-122	-1	-3	28	0	0	40
175.35	0	66	111	31	25	28	6	63	113	57	26	28	5	2	3	-105	0	0	-120	-2	-3	28	0	1	38
175.473	0	68	113	33	25	28	6	64	116	59	25	28	6	2	3	-107	0	-1	-120	-1	-3	27	0	0	39
175.596	0	68	115	34	24	28	5	65	119	59	26	28	7	2	3	-108	0	0	-121	-2	-3	28	0	0	40
175.718	0	68	115	34	23	28	7	64	117	59	26	28	5	3	4	-106	0	0	-123	-3	-3	26	1	0	38
175.841	0	67	113	33	25	28	7	64	117	58	26	28	5	2	3	-106	0	0	-122	-3	-3	28	1	0	39
175.964	0	68	115	34	25	28	6	64	116	57	26	28	6	2	3	-107	0	0	-121	-1	-4	28	1	0	38
176.087	0	68	115	33	24	28	7	64	118	57	25	28	5	2	3	-106	0	0	-120	-2	-3	28	0	0	38
176.21	0	68	116	34	25	28	7	65	120	59	26	28	5	2	3	-108	0	0	-120	-2	-3	29	1	0	40
176.333	0	68	117	36	25	28	6	64	121	60	26	28	6	3	3	-108	0	0	-121	-2	-4	28	0	0	40
176.456	0	68	114	34	26	28	7	64	116	59	26	28	5	3	3	-106	0	0	-124	-2	-4	28	0	0	40
176.579	0	68	111	33	26	27	8	65	113	58	27	27	5	2	3	-105	0	0	-122	-2	-3	27	1	0	38
176.701	0	69	106	33	25	27	7	65	109	59	27	27	6	3	3	-104	0	0	-121	-3	-3	27	0	0	39
176.824	0	68	105	34	26	27	7	65	106	59	27	27	5	2	3	-105	0	0	-122	-2	-3	27	0	0	39
176.947	0	68	105	35	26	27	7	64	108	60	27	27	5	2	3	-105	0	0	-122	-3	-3	27	1	0	40
177.07	0	68	106	36	27	27	6	64	109	61	28	27	7	2	2	-106	0	0	-123	-2	-3	28	1	0	40
177.193	0	67	105	34	26	26	7	64	106	59	28	26	5	2	3	-103	0	0	-127	-3	-3	26	1	0	40
177.316	0	67	104	33	25	26	7	63	106	58	26	26	5	1	3	-104	0	0	-125	-2	-3	27	0	0	38
177.439	0	67	104	34	25	26	7	63	105	58	27	27	5	2	3	-104	0	0	-124	-2	-3	28	0	0	39
177.562	0	67	103	33	26	26	7	64	106	60	28	26	5	3	3	-104	0	0	-123	-2	-2	28	0	0	39
177.684	0	68	104	33	26	27	7	65	108	60	27	27	5	2	2	-105	0	0	-123	-2	-2	28	0	0	39
177.807	0	68	106	36	25	27	6	64	109	61	27	27	6	3	3	-107	0	0	-123	-2	-2	29	0	0	40
177.93	0	67	105	34	26	26	8	63	107	59	28	27	5	3	2	-104	0	0	-127	-2	-3	27	2	0	39
178.053	0	67	103	32	25	26	7	63	106	58	27	26	5	1	3	-103	0	0	-126	-2	-3	28	1	0	39
178.176	0	67	104	35	25	26	7	64	105	59	27	26	6	2	3	-104	0	0	-124	-3	-3	27	0	0	39
178.299	0	68	105	33	25	26	7	64	107	59	26	26	6	2	3	-104	0	0	-123	-2	-3	28	1	0	39
178.422	0	67	106	35	25	26	7	65	109	60	27	26	6	3	3	-106	0	0	-124	-2	-3	29	0	0	40
178.545	0	68	109	36	26	27	6	65	111	61	27	28	5	3	3	-107	0	0	-124	-3	-2	29	1	0	40
178.668	0	67	107	38	25	27	5	64	109	60	26	27	6	2	3	-105	0	0	-127	-2	-3	29	1	0	40
178.79	0	67	105	32	25	26	7	65	108	58	26	27	6	2	3	-103	0	-1	-127	-2	-3	27	0	0	40
178.913	0	68	106	34	25	26	7	64	109	60	27	27	6	2	3	-105	0	-1	-124	-2	-3	28	1	0	39
179.036	0	68	106	34	25	27	7	64	110	59	27	27	5	3	3	-105	0	0	-123	-2	-3	28	0	0	38
179.159	0	68	108	34	25	27	7	66	112	60	26	27	6	2	3	-106	0	0	-123	-2	-3	28	1	0	39
179.282	0	69	110	35	25	27	7	65	113	62	26	27	6	3	3	-107	0	0	-124	-2	-3	29	0	0	40
179.405	0	69	110	38	25	27	6	65	113	61	27	27	6	2	3	-107	0	0	-126	-3	-3	28	1	0	40
179.528	0	69	108	33	25	27	7	65	109	59	27	27	6	2	3	-104	0	0	-127	-3	-3	28	1	0	39
179.651	0	68	108	34	26	27	7	64	110	60	27	27	5	2	2	-105	0	0	-125	-2	-3	29	1	1	39
179.773	0	68	108	34	25	27	7	65	112	60	26	27	5	3	4	-105	0	0	-125	-2	-3	28	1	1	39
179.896	0	69	109	34	24	26	7	65	112	60	26	26	4	2	3	-106	-1	0	-124	-3	-3	29	0	0	39
180.019	0	68	111	35	26	27	7	65	115	61	26	27	6	2	3	-106	0	0	-125	-2	-3	28	0	0	40
180.142	0	69	113	37	26	27	6	65	115	62	27	28	6	2	3	-108	0	0	-125	-2	-2	28	0	0	40
180.265	0	68	110	35	25	27	7	65	113	59	26	27	5	2	3	-105	0	0	-128	-2	-5	28	1	0	39
180.388	0	68	109	34	23	28	6	64	113	60	26	28	5	2	4	-106	0	0	-126	-2	-4	28	0	0	39
180.511	0	68	110	34	25	26	7	65	113	60	27	26	5	1	4	-106	0	0	-125	-3	-3	28	0	0	39
180.634	0	69	111	35	25	27	7	65	115	61	27	27	6	2	3	-107	0	0	-124	-3	-3	28	1	0	39
180.756	0	69	112	36	25	27	7	67	117	62	26	28	5	3	3	-108	0	0	-125	-1	-3	28	0	0	39
180.879	0	69	114	36	25	28	6	66	118	62	27	28	6	2	3	-109	0	0	-125	-2	-3	29	0	0	40
181.002	0	68	113	36	25	27	8	66	116	62	26	28	5	2	3	-107	0	0	-128	-2	-3	28	0	0	40
181.125	0	69	113	34	25	28	7	65	116	61	27	28	5	2	3	-106	0	0	-125	-2	-4	28	0	0	38
181.248	0	68	113	35	25	28	6	65	116	61	26	28	6	2	4	-107	0	0	-126	-3	-3	28	0	0	39
181.371	0	68	113	34	25	28	7	66	116	61	26	28	6	3	4	-107	0	0	-125	-2	-4	29	0	0	39
181.494	0	69	114	35	25	28	7	66	119	62	26	28	5	3	3	-109	0	0	-124	-2	-3	29	0	0	40
181.617	0	69	115	38	25	28	5	67	120	62	26	28	6	3	3	-109	0	0	-126	-3	-4	29	0	0	40
181.74	0	69	113	34	25	27	8	66	117	62	26	28	5	2	4	-107	0	0	-128	-2	-3	28	0	0	40
[truncated: 1,203 more rows]

## Sheet: Add_info
Time	Marker	Accel_x	Accel_y	Accel_z	Gyro_x	Gyro_y	Gyro_z	Magnet_x	Magnet_y	Magnet_z	battery		ld_gain	pd_gain
[truncated: 2,681 more rows]
