# Supplementary material for: Charitable crowdfunding donation-intention estimation depending on emotional project images using fNIRS-based functional connectivity
Source: PLoS One. 2024 May 8;19(5):e0303144. doi: 10.1371/journal.pone.0303144 (PMC11078340; doi:10.1371/journal.pone.0303144)
Supplement: S1 File — (ZIP) [file pone.0303144.s001.zip › Some donation dataset/negative/subject7.xlsx]

## Sheet: D780
	SNR :	53	38	47	58	48	56	53	48	45	50	44	44	47	38	47
Time	Marker	ch1	ch2	ch3	ch4	ch5	ch6	ch7	ch8	ch9	ch10	ch11	ch12	ch13	ch14	ch15
0.24576	0	836	294	433	264	291	310	190	245	300	243	359	179	309	565	1126
0.36864	0	836	294	433	264	291	310	190	245	300	243	359	179	309	565	1126
0.49152	0	847	297	439	263	288	317	191	250	303	246	362	186	314	574	1153
0.6144	0	857	295	437	264	289	320	190	252	303	244	363	190	313	579	1163
0.73728	0	863	289	429	263	283	316	186	250	296	240	359	193	311	581	1171
0.86016	0	859	287	429	260	282	315	187	251	297	241	359	194	311	583	1174
0.98304	0	861	286	431	262	283	316	188	252	296	242	359	194	311	583	1167
1.10592	0	860	287	430	261	285	317	189	252	298	242	360	196	312	583	1169
1.2288	0	873	289	432	264	284	318	189	251	301	240	360	193	314	582	1174
1.35168	0	869	291	434	264	286	322	190	253	300	244	363	194	313	582	1176
1.47456	0	860	285	429	262	284	312	189	249	302	243	359	190	312	580	1168
1.59744	0	857	285	429	261	283	312	189	247	302	241	358	190	313	580	1170
1.72032	0	864	285	429	261	282	314	189	249	299	240	359	189	312	579	1175
1.8432	0	862	286	431	262	284	317	189	251	298	242	361	189	312	580	1175
1.96608	0	860	288	432	263	285	319	191	254	300	244	361	192	315	582	1169
2.08896	0	863	290	434	264	286	319	191	252	303	244	362	191	315	583	1171
2.21184	0	858	285	430	261	283	313	189	246	300	240	360	190	315	580	1174
2.33472	0	858	284	430	263	283	312	189	247	302	240	359	190	315	580	1175
2.4576	0	859	286	431	263	284	314	190	252	300	244	361	190	314	581	1168
2.58048	0	863	287	432	263	285	315	191	251	301	241	361	191	317	582	1171
2.70336	0	869	289	434	265	285	318	190	251	303	243	363	192	317	583	1176
2.82624	0	861	290	435	266	287	319	192	253	302	244	363	191	317	583	1176
2.94912	0	854	285	430	261	283	312	190	248	299	241	359	189	316	581	1168
3.072	0	857	285	430	262	283	310	190	248	301	240	359	190	316	581	1171
3.19488	0	860	285	432	263	284	313	189	250	300	240	361	190	315	581	1176
3.31776	0	856	287	432	263	284	317	191	253	299	243	361	191	317	582	1176
3.44064	0	861	289	434	264	286	317	192	253	302	245	363	192	317	584	1169
3.56352	0	864	289	435	265	286	318	192	253	304	245	364	192	317	584	1172
3.6864	0	853	283	430	262	282	313	189	246	299	239	360	190	317	581	1177
3.80928	0	847	283	429	261	283	311	190	247	300	240	359	190	316	581	1174
3.93216	0	855	287	430	262	284	312	190	252	299	242	359	191	316	585	1169
4.05504	0	859	287	432	262	284	314	189	251	300	242	362	191	317	583	1173
4.17792	0	861	286	433	264	285	316	190	251	302	241	363	191	318	584	1177
4.3008	0	860	291	434	263	286	320	191	255	300	246	365	191	317	588	1177
4.42368	0	849	284	430	262	284	312	191	249	301	242	360	190	318	583	1169
4.54656	0	856	282	428	261	282	310	190	248	301	241	360	190	317	582	1173
4.66944	0	847	281	430	261	282	313	188	248	298	239	359	191	317	583	1177
4.79232	0	846	282	430	261	283	316	189	253	297	242	361	190	317	582	1174
4.9152	0	856	284	432	263	285	316	191	251	301	244	362	192	318	583	1170
5.03808	0	865	285	432	264	287	320	191	254	301	245	365	193	318	585	1173
5.16096	0	849	282	432	263	286	313	190	249	301	240	362	191	318	583	1178
5.28384	0	839	280	428	261	282	312	190	247	299	240	360	190	317	583	1174
5.40672	0	848	281	428	261	283	312	190	252	299	241	359	190	318	583	1169
5.5296	0	857	282	430	262	283	316	189	252	298	240	361	191	318	584	1173
5.65248	0	857	284	432	264	284	317	190	253	299	242	364	192	319	584	1178
5.77536	0	851	284	433	265	286	319	191	256	301	244	365	193	320	585	1175
5.89824	0	850	285	433	264	287	315	191	251	304	244	364	192	319	586	1169
6.02112	0	855	282	429	262	284	311	189	248	301	241	362	191	319	584	1174
6.144	0	847	284	431	263	283	312	190	251	300	240	360	191	319	584	1178
6.26688	0	846	284	430	262	283	315	190	255	297	244	364	192	320	585	1174
6.38976	0	855	287	432	264	287	315	192	253	302	245	364	192	320	586	1170
6.51264	0	867	288	435	265	287	319	192	255	301	245	367	193	321	587	1176
6.63552	0	854	285	432	263	286	313	190	250	302	241	363	193	320	585	1178
6.7584	0	843	283	430	262	284	314	191	251	297	242	362	191	319	584	1173
6.88128	0	849	285	431	262	284	312	190	253	300	242	362	192	321	585	1170
7.00416	0	862	286	432	263	285	313	190	251	300	241	362	192	320	585	1175
7.12704	0	868	288	434	264	286	316	191	251	301	243	364	193	320	586	1179
7.24992	0	851	289	436	266	287	319	192	256	301	246	366	193	322	587	1174
7.3728	0	843	287	433	263	285	312	192	249	300	243	362	192	320	586	1170
7.49568	0	858	286	431	262	284	309	190	248	300	240	361	191	320	586	1175
7.61856	0	861	287	432	263	285	311	189	251	299	239	362	191	320	584	1179
7.74144	0	847	288	432	263	285	315	190	254	298	243	364	191	319	585	1173
7.86432	0	856	289	434	265	286	314	192	253	301	244	363	192	322	586	1172
7.9872	0	868	290	436	266	287	319	192	254	300	244	366	193	321	588	1178
8.11008	0	859	292	431	263	285	312	190	249	300	241	361	191	317	585	1178
8.23296	0	854	309	415	263	283	311	189	251	295	241	358	191	315	582	1165
8.35584	0	872	338	401	263	285	312	190	251	296	241	354	191	310	575	1153
8.47872	0	913	363	406	264	285	313	189	248	297	241	351	193	307	565	1136
8.6016	0	921	384	412	266	287	316	190	253	299	241	348	194	303	556	1114
8.72448	0	933	398	421	269	290	319	192	254	301	244	348	195	298	549	1107
8.84736	0	943	400	426	267	291	315	191	250	305	244	346	194	294	546	1098
8.97024	0	966	400	424	263	287	311	189	245	300	239	341	194	289	541	1092
9.09312	0	959	406	423	265	288	311	188	245	301	239	338	193	286	535	1079
9.216	0	963	410	424	265	289	311	187	247	304	239	337	193	283	530	1071
9.33888	0	969	409	424	266	288	313	188	248	306	241	339	194	283	528	1070
9.46176	0	984	408	424	266	289	313	188	247	308	240	341	195	282	530	1077
9.58464	0	964	404	421	264	289	313	187	246	305	239	338	195	281	528	1073
9.70752	0	954	400	417	262	285	311	186	245	302	240	337	194	279	527	1070
9.8304	0	958	397	418	263	285	309	186	247	305	239	336	194	280	527	1069
9.95328	0	972	397	418	264	286	311	187	245	307	238	337	195	279	526	1071
10.0762	0	964	400	419	264	286	312	186	246	308	241	339	195	279	525	1067
10.199	0	958	400	421	265	287	314	187	248	309	241	338	198	280	527	1062
10.3219	0	955	395	416	261	283	311	186	245	304	239	336	194	277	525	1062
10.4448	0	968	396	414	261	284	310	185	244	304	238	337	196	275	531	1072
10.5677	0	969	402	417	261	283	309	184	245	306	238	338	196	276	530	1075
10.6906	0	964	396	418	262	283	311	185	246	308	241	338	195	278	525	1066
10.8134	0	961	396	418	262	286	313	186	246	310	242	338	196	277	522	1063
10.9363	0	967	393	416	261	283	312	183	244	304	237	336	194	277	524	1067
11.0592	0	954	391	411	260	281	309	183	242	302	236	332	192	276	523	1067
11.1821	0	953	392	413	259	280	307	183	245	305	238	335	193	274	522	1059
11.305	0	956	393	413	259	282	309	183	245	307	236	334	195	274	523	1059
11.4278	0	972	395	414	261	282	311	183	245	310	237	337	197	275	525	1062
11.5507	0	959	396	415	260	283	312	182	244	306	236	335	195	274	523	1062
11.6736	0	952	391	410	257	279	308	182	243	301	235	331	192	272	519	1053
11.7965	0	953	390	409	257	279	308	181	243	303	234	330	193	271	520	1052
11.9194	0	968	392	410	257	278	308	181	243	306	233	332	193	270	518	1057
12.0422	0	963	393	410	258	281	310	181	243	307	236	333	194	271	520	1059
12.1651	0	960	395	413	260	281	312	182	245	308	239	335	196	272	522	1053
12.288	0	954	390	408	257	280	309	181	242	302	234	331	191	270	517	1050
12.4109	0	966	389	407	256	278	306	180	240	302	232	330	190	269	516	1052
12.5338	0	960	390	406	257	278	305	180	242	303	232	330	191	268	515	1054
12.6566	0	959	392	409	257	279	308	181	243	306	235	331	194	268	519	1049
12.7795	0	962	394	409	258	280	310	182	243	309	237	334	196	270	520	1050
12.9024	0	970	394	411	259	282	312	183	243	309	235	333	195	269	521	1053
13.0253	0	959	390	406	256	278	307	179	239	302	232	329	191	269	515	1051
13.1482	0	956	390	405	255	277	306	182	243	303	233	329	193	267	516	1044
13.271	0	961	392	407	256	278	307	181	240	304	234	330	195	267	518	1045
13.3939	0	972	394	408	258	280	309	180	242	308	234	332	195	268	519	1049
13.5168	0	970	397	410	259	281	311	182	243	310	236	334	196	270	520	1054
13.6397	0	965	401	412	259	283	313	183	244	310	239	336	196	268	526	1053
13.7626	0	966	399	409	258	280	309	182	241	304	234	331	195	269	523	1047
13.8854	0	977	396	411	256	279	307	181	240	305	234	333	195	266	521	1051
14.0083	0	960	385	407	257	280	308	181	242	306	235	333	192	269	515	1046
14.1312	0	958	395	411	259	282	310	182	243	309	237	334	196	270	522	1047
14.2541	0	970	402	414	261	283	311	184	244	310	237	337	198	271	525	1050
14.377	0	980	404	416	262	285	313	184	244	311	238	337	198	273	525	1048
14.4998	0	969	401	413	259	281	308	183	242	303	236	334	195	269	521	1045
14.6227	0	958	399	413	259	281	307	183	244	307	236	333	196	270	523	1040
14.7456	0	969	404	412	258	281	308	183	243	308	237	335	196	270	528	1053
14.8685	0	981	407	416	260	283	309	183	243	309	236	338	198	274	528	1061
14.9914	0	978	413	419	262	285	312	185	245	311	239	340	198	275	533	1068
15.1142	0	978	413	421	262	286	313	186	247	312	241	341	199	274	533	1057
15.2371	0	972	407	415	260	282	308	185	243	303	236	335	196	274	527	1054
15.36	0	979	408	417	260	283	307	183	242	305	236	336	198	273	530	1056
15.4829	0	972	409	417	261	283	307	183	244	307	237	338	199	273	529	1057
15.6058	0	974	410	420	262	283	308	185	244	310	239	338	199	274	531	1050
15.7286	0	974	413	422	264	286	311	185	245	311	239	340	200	275	531	1054
15.8515	0	984	413	423	263	286	313	186	245	312	240	341	200	276	533	1057
15.9744	0	971	410	420	260	283	308	185	243	305	237	336	196	273	527	1053
16.0973	0	973	411	421	261	282	307	185	244	306	238	335	196	274	526	1048
16.2202	0	973	412	421	261	283	308	185	243	307	239	337	197	273	529	1051
16.343	0	986	414	423	263	283	309	184	244	310	238	338	200	274	531	1053
16.4659	0	978	417	425	264	285	312	185	245	311	240	340	201	274	531	1055
16.5888	0	978	417	427	265	287	314	187	247	314	242	342	202	276	532	1048
16.7117	0	972	414	423	262	283	309	184	244	307	238	337	196	275	527	1046
16.8346	0	981	413	423	262	284	309	185	242	306	236	336	198	274	527	1050
16.9574	0	975	414	424	262	284	309	184	244	307	238	336	196	274	526	1050
17.0803	0	976	416	425	264	284	310	185	246	311	240	338	201	274	529	1044
17.2032	0	980	417	427	265	285	312	185	245	312	241	341	201	276	531	1049
17.3261	0	981	418	427	265	286	313	186	246	311	239	339	201	277	531	1052
17.449	0	972	415	424	262	283	309	184	244	305	238	337	198	275	528	1050
17.5718	0	978	416	425	263	283	308	186	246	309	238	337	199	276	529	1045
17.6947	0	979	416	425	264	284	309	185	245	310	239	338	199	275	528	1049
17.8176	0	983	418	427	264	286	311	185	245	311	239	339	202	276	531	1052
17.9405	0	979	421	429	265	286	313	186	246	313	243	341	202	277	533	1053
18.0634	0	979	418	427	263	286	312	186	247	309	240	337	200	276	530	1044
18.1862	0	977	416	423	262	283	309	184	244	305	236	335	198	275	529	1049
18.3091	0	979	416	424	262	283	310	183	242	306	236	335	196	275	527	1051
18.432	0	976	418	425	263	283	309	183	246	309	238	337	198	275	528	1051
18.5549	0	984	419	425	264	285	310	185	246	311	240	339	200	275	531	1046
18.6778	0	984	419	427	265	287	313	186	246	312	240	340	202	277	533	1051
18.8006	0	977	417	424	263	284	311	185	243	305	237	336	198	276	529	1049
18.9235	0	974	415	422	262	282	309	184	243	304	237	335	196	274	526	1049
19.0464	0	979	416	423	261	284	308	184	245	307	237	334	197	274	528	1044
19.1693	0	975	417	424	263	284	310	184	244	308	237	337	198	275	529	1047
19.2922	0	976	421	424	263	284	310	185	244	310	238	338	200	275	535	1057
19.415	0	979	421	428	264	287	313	185	246	311	240	339	201	276	533	1053
19.5379	0	979	413	421	261	283	310	184	244	304	238	334	195	275	527	1042
19.6608	0	986	411	420	262	282	308	183	243	305	235	333	194	276	526	1045
19.7837	0	974	413	421	262	283	307	183	243	305	235	335	195	273	525	1047
19.9066	0	978	414	422	263	284	309	184	244	309	238	335	201	274	530	1047
20.0294	0	984	419	422	263	285	311	185	245	310	239	338	199	274	536	1051
20.1523	0	997	421	425	263	287	313	184	245	310	238	338	200	275	536	1057
20.2752	0	974	414	420	263	282	309	184	241	303	236	334	194	275	528	1051
20.3981	1	977	415	418	263	284	308	183	243	305	238	334	197	275	530	1050
20.521	0	987	417	421	261	283	307	184	245	307	236	335	199	274	534	1048
20.6438	0	994	417	422	263	284	309	184	244	309	238	337	196	276	528	1048
20.7667	0	982	419	422	264	287	312	185	245	310	238	338	200	275	536	1057
20.8896	0	981	417	422	262	285	310	185	245	305	238	336	197	276	532	1051
21.0125	0	978	412	418	263	283	306	184	243	304	237	335	195	275	528	1041
21.1354	0	989	413	419	263	282	307	184	242	304	236	335	197	276	530	1047
21.2582	0	981	417	418	264	284	307	183	243	307	236	336	199	275	536	1057
21.3811	0	981	419	421	264	284	310	184	244	309	239	338	198	276	533	1052
21.504	0	982	419	423	266	286	311	186	246	308	241	338	197	276	531	1043
21.6269	0	992	414	418	262	282	306	183	242	301	235	334	195	276	530	1044
21.7498	0	985	413	417	262	281	306	183	241	301	235	336	198	274	538	1061
21.8726	0	969	407	419	262	282	304	183	244	304	237	337	198	278	545	1074
21.9955	0	971	404	419	262	283	305	184	245	306	238	340	199	280	549	1077
22.1184	0	986	403	421	264	283	307	183	244	308	238	342	199	282	551	1087
22.2413	0	972	399	419	262	282	306	183	244	302	236	340	196	282	549	1089
22.3642	0	956	396	416	262	280	303	183	243	299	236	337	195	281	548	1084
22.487	0	964	398	418	263	281	304	184	243	302	236	338	194	282	545	1082
22.6099	0	981	400	419	262	282	304	184	242	302	237	339	193	281	546	1087
22.7328	0	968	401	419	264	283	305	184	243	304	238	340	196	282	547	1090
22.8557	0	961	403	423	265	286	306	187	246	306	241	342	199	283	551	1086
22.9786	0	964	401	419	262	281	305	184	243	300	237	339	195	284	546	1080
23.1014	0	981	399	417	263	281	303	183	243	299	236	337	193	281	545	1084
23.2243	0	967	401	419	263	282	303	184	242	301	237	340	193	281	546	1086
23.3472	0	965	403	420	264	282	303	185	244	303	238	340	196	282	548	1082
23.4701	0	971	405	422	265	285	305	185	244	305	240	342	198	283	548	1082
23.593	0	983	404	423	265	285	307	185	246	304	238	342	194	284	546	1085
23.7158	0	967	401	418	263	282	303	184	243	298	236	338	194	283	546	1085
23.8387	0	966	402	418	263	283	301	185	244	301	238	339	193	282	546	1081
23.9616	0	970	404	420	264	284	302	185	243	302	239	341	193	283	547	1080
24.0845	0	982	404	421	266	283	306	185	246	301	238	340	196	284	549	1086
24.2074	0	973	407	423	266	286	308	187	248	303	240	343	196	284	550	1088
24.3302	0	965	404	420	264	283	304	187	245	300	240	339	194	283	548	1081
24.4531	0	967	403	419	262	282	300	185	244	298	236	337	193	284	546	1080
24.576	0	979	405	421	264	283	301	184	242	299	236	338	193	282	547	1085
24.6989	0	971	407	421	264	283	304	185	246	299	238	340	194	284	547	1087
24.8218	0	968	407	423	266	284	306	187	248	301	239	341	194	284	548	1082
24.9446	0	969	408	424	265	286	306	187	246	304	240	341	195	285	549	1083
25.0675	0	973	405	420	263	282	302	185	243	296	237	339	193	284	547	1085
25.1904	0	972	408	419	262	282	300	185	242	296	237	338	194	282	552	1090
25.3133	0	964	407	421	264	282	302	185	246	297	238	337	193	284	548	1082
25.4362	0	969	409	423	264	284	303	185	246	298	238	340	193	284	547	1083
25.559	0	981	410	424	265	285	305	185	246	301	239	341	194	285	548	1089
25.6819	0	972	411	425	264	286	307	187	247	299	241	342	196	284	550	1089
25.8048	0	970	407	420	262	282	299	187	244	296	238	338	193	284	547	1079
25.9277	0	971	407	422	263	281	299	185	243	298	236	337	193	285	547	1081
26.0506	0	977	409	424	264	283	301	184	244	297	237	338	193	283	546	1084
26.1734	0	970	410	425	264	284	305	186	248	297	239	339	194	283	547	1086
26.2963	0	972	413	427	265	284	305	187	248	300	241	342	199	286	552	1081
26.4192	0	971	413	428	266	287	304	188	247	302	240	341	198	285	552	1083
26.5421	0	973	410	425	263	283	300	186	243	296	237	337	193	284	547	1085
26.665	0	969	415	424	263	282	299	186	243	298	239	339	194	282	551	1090
26.7878	0	981	421	427	262	283	300	186	246	298	239	339	196	283	554	1086
26.9107	0	977	418	429	265	284	301	187	245	302	239	342	195	286	548	1083
27.0336	0	978	420	432	266	285	305	187	247	301	240	342	196	286	549	1086
27.1565	0	972	422	434	268	286	308	189	249	302	242	344	199	287	553	1086
27.2794	0	974	420	429	265	284	302	186	245	298	240	340	195	286	549	1078
27.4022	0	983	421	431	266	283	299	188	244	299	239	340	195	286	549	1082
27.5251	0	975	421	431	266	283	302	186	247	299	239	341	196	285	549	1084
27.648	0	973	426	434	267	284	305	187	250	299	242	342	198	286	551	1084
27.7709	0	981	427	436	268	286	306	189	249	302	243	345	199	287	553	1080
27.8938	0	985	428	437	268	287	305	189	247	303	242	344	197	287	551	1084
28.0166	0	970	426	435	267	284	300	187	244	298	239	341	196	286	550	1086
28.1395	0	973	429	436	265	286	299	189	246	300	240	341	196	287	551	1085
28.2624	0	978	428	437	268	283	302	188	248	300	241	342	199	288	553	1079
28.3853	0	990	431	438	268	285	304	188	248	301	242	345	199	288	553	1085
28.5082	0	977	433	441	270	287	307	189	249	303	243	346	197	288	553	1090
28.631	0	974	433	440	269	287	305	189	248	302	243	342	199	289	554	1087
28.7539	0	974	431	436	268	284	299	189	245	297	239	341	197	288	552	1080
28.8768	0	988	432	438	267	284	299	187	245	299	239	342	197	287	551	1086
28.9997	0	978	433	438	268	284	301	187	247	299	240	343	197	287	552	1089
29.1226	0	976	436	440	269	285	307	189	252	298	242	344	197	288	552	1086
29.2454	0	980	436	441	270	286	306	189	250	304	245	346	200	290	556	1084
29.3683	0	992	435	441	268	287	305	188	247	302	241	344	197	288	552	1087
29.4912	0	977	431	437	267	283	300	187	244	298	239	341	196	287	551	1089
29.6141	0	970	435	438	266	284	299	187	247	301	240	342	198	287	558	1089
29.737	0	981	436	437	267	283	302	188	248	300	243	344	196	288	553	1084
29.8598	0	995	436	440	269	285	304	187	248	302	242	346	197	289	553	1089
29.9827	0	981	436	441	270	286	307	189	249	303	243	347	198	289	554	1092
30.1056	0	969	434	438	269	287	305	190	248	302	242	345	197	289	552	1084
30.2285	0	975	431	436	267	284	299	187	246	299	241	341	197	289	551	1082
30.3514	0	991	430	437	267	283	300	187	244	300	240	342	196	288	551	1087
30.4742	0	976	432	437	268	284	302	188	247	300	241	344	197	287	551	1087
30.5971	0	975	433	439	268	286	307	190	252	300	243	345	198	288	551	1083
30.72	0	981	433	439	270	286	308	190	250	305	245	347	200	290	553	1083
30.8429	0	989	431	439	268	286	305	188	247	303	242	345	197	289	551	1086
30.9658	0	977	428	435	267	283	301	188	245	299	242	345	197	287	550	1088
31.0886	0	974	428	434	268	285	300	188	248	302	242	344	197	289	550	1082
31.2115	0	977	429	435	269	284	303	189	249	301	242	345	197	288	550	1082
31.3344	0	992	431	437	270	285	306	190	249	302	243	347	198	290	552	1088
31.4573	0	983	432	437	270	287	308	190	251	304	245	347	200	290	554	1089
31.5802	0	975	428	434	267	285	303	190	248	301	243	344	197	289	551	1080
31.703	0	977	428	434	268	284	302	189	246	301	241	343	196	288	550	1082
31.8259	0	986	428	434	267	284	301	188	246	303	241	344	197	288	551	1087
31.9488	0	983	433	434	268	284	306	189	251	299	243	346	201	288	560	1095
32.0717	0	988	434	437	268	287	307	189	250	304	246	347	199	291	558	1087
32.1946	0	984	431	437	270	289	307	191	249	306	244	349	197	291	554	1086
32.3174	0	987	428	432	267	284	302	187	246	298	241	345	196	289	552	1088
32.4403	0	978	427	433	267	285	301	189	246	301	241	345	197	288	552	1088
32.5632	0	978	427	433	267	284	303	190	250	300	243	345	199	290	553	1083
32.6861	0	981	428	434	269	286	304	189	250	301	244	347	198	290	552	1086
32.809	0	988	429	436	270	287	307	189	250	303	244	348	200	291	555	1090
32.9318	0	978	429	436	269	289	309	191	251	301	245	348	199	291	555	1090
33.0547	0	978	426	432	267	285	301	188	247	296	242	344	196	290	551	1082
33.1776	0	979	425	433	268	284	300	188	246	299	241	343	197	289	551	1085
33.3005	0	977	424	431	267	284	300	188	246	301	240	345	196	290	551	1089
33.4234	0	977	426	432	269	285	306	190	251	298	243	346	197	289	551	1089
33.5462	0	982	426	434	270	286	306	190	250	302	245	349	198	290	552	1083
33.6691	0	989	426	435	270	289	309	190	250	304	245	349	198	291	553	1087
33.792	0	977	422	431	268	285	302	188	246	298	241	344	196	290	551	1088
33.9149	0	973	421	429	268	284	300	189	245	297	242	345	196	289	551	1087
34.0378	0	979	422	430	267	284	301	189	250	299	243	345	196	289	551	1082
34.1606	0	987	426	431	266	286	302	188	247	302	242	347	199	289	558	1093
34.2835	0	982	429	433	268	286	306	189	249	302	244	349	199	289	557	1096
34.4064	0	980	426	434	270	288	310	191	253	302	247	350	198	293	554	1091
34.5293	0	977	423	432	269	287	304	190	248	301	244	347	197	292	551	1083
34.6522	0	988	422	429	268	285	300	189	246	299	242	346	197	290	552	1088
34.775	0	983	421	429	269	285	301	188	245	300	242	345	197	290	550	1089
34.8979	0	973	424	431	268	286	303	189	250	300	244	346	197	290	551	1085
35.0208	0	979	424	432	269	286	305	190	250	302	245	347	198	291	552	1084
35.1437	0	995	424	433	272	289	307	191	250	304	246	351	200	292	557	1091
35.2666	0	978	425	433	269	288	306	190	248	303	245	348	199	291	554	1091
35.3894	0	969	421	430	268	287	302	190	248	300	244	346	197	290	552	1087
35.5123	0	977	422	430	269	287	301	190	248	301	244	347	197	291	552	1085
35.6352	0	994	423	431	269	287	304	189	248	300	243	347	198	291	553	1089
35.7581	0	979	425	433	270	287	308	191	252	299	246	348	198	291	554	1093
35.881	0	977	426	435	271	289	310	192	254	302	248	350	200	292	554	1090
36.0038	0	977	423	433	269	288	306	192	249	303	245	348	198	291	554	1086
36.1267	0	989	422	430	268	285	302	190	245	298	241	346	197	291	553	1091
36.2496	0	977	422	431	268	285	301	190	247	300	243	347	198	291	553	1092
36.3725	0	975	423	432	269	286	303	191	251	300	245	347	198	291	554	1087
36.4954	0	978	425	434	270	286	305	191	250	302	246	349	198	291	554	1089
36.6182	0	992	426	434	271	289	309	191	251	304	247	350	199	291	555	1094
36.7411	0	979	424	433	269	288	305	190	249	301	244	347	197	293	555	1093
36.864	0	972	420	430	268	286	300	190	247	298	243	345	197	292	553	1086
36.9869	0	975	421	430	267	286	300	190	246	300	242	345	198	291	552	1087
37.1098	0	986	420	432	268	286	303	189	249	299	242	346	198	290	552	1090
37.2326	0	979	422	432	269	286	308	190	252	300	246	347	198	290	551	1092
37.3555	0	980	422	433	271	287	310	192	254	302	247	349	199	291	552	1085
37.4784	0	975	421	432	269	289	305	191	249	302	244	345	198	291	552	1085
37.6013	0	981	418	430	268	285	300	188	245	298	240	343	197	290	550	1089
37.7242	0	972	418	430	267	283	300	190	247	300	242	344	197	289	550	1088
37.847	0	979	420	431	268	285	303	190	250	300	243	344	198	289	550	1082
37.9699	0	980	419	432	270	286	308	190	252	299	244	346	200	290	552	1086
38.0928	0	978	421	434	270	287	307	190	251	304	245	349	198	291	553	1091
38.2157	0	975	422	433	269	287	307	191	249	302	243	346	198	291	552	1090
38.3386	0	979	420	430	268	286	301	189	247	298	244	344	197	289	551	1082
38.4614	0	977	421	431	268	286	302	189	246	300	242	345	197	288	553	1089
38.5843	0	979	425	431	268	286	303	189	249	300	242	347	199	289	557	1094
38.7072	0	978	425	434	269	286	308	190	252	300	245	347	197	291	553	1090
38.8301	0	984	427	433	269	287	308	191	252	304	247	349	203	290	561	1090
38.953	0	990	425	435	270	288	306	190	250	305	244	349	198	292	555	1091
39.0758	0	973	422	430	268	286	302	190	245	299	242	346	197	290	555	1092
39.1987	0	977	425	432	268	286	302	190	247	301	244	346	197	291	554	1091
39.3216	0	975	423	433	269	286	303	190	250	302	244	346	198	292	553	1084
39.4445	0	991	424	433	270	288	307	191	251	303	245	348	198	291	553	1090
39.5674	0	973	427	436	272	289	310	191	254	302	246	350	199	292	555	1094
39.6902	0	971	427	436	270	289	306	191	249	303	245	346	198	292	553	1087
39.8131	0	977	424	432	270	287	301	190	248	300	244	344	198	291	553	1084
39.936	0	992	426	435	269	286	302	191	247	302	243	347	198	291	554	1090
40.0589	0	980	427	435	271	287	305	189	252	299	244	348	198	291	554	1092
40.1818	0	971	429	438	271	288	309	192	255	300	247	349	199	293	555	1088
40.3046	0	981	430	439	272	290	308	192	253	305	248	351	202	294	559	1088
40.4275	0	991	430	437	270	290	305	191	249	302	245	348	198	292	556	1091
40.5504	0	975	427	434	270	287	301	190	246	299	242	345	197	292	555	1093
40.6733	0	974	428	436	270	286	302	190	251	299	244	346	198	292	554	1087
40.7962	0	980	429	437	270	288	304	191	251	301	244	348	199	293	556	1088
40.919	0	993	431	439	272	289	306	191	250	303	245	350	199	293	556	1094
41.0419	0	984	433	440	274	289	310	192	254	302	247	352	200	295	557	1096
41.1648	0	975	431	438	272	290	305	192	249	302	246	348	198	294	556	1087
41.2877	0	976	429	437	271	287	301	190	247	299	244	347	198	294	556	1088
41.4106	0	985	430	437	271	288	301	190	247	301	243	347	198	292	556	1093
41.5334	0	981	431	439	272	288	306	190	252	299	245	348	198	292	556	1093
41.6563	0	974	433	440	272	289	309	192	254	300	247	350	199	293	557	1088
41.7792	0	977	436	442	274	290	310	192	254	302	248	351	200	295	559	1092
41.9021	0	989	442	441	270	290	309	191	251	302	245	351	199	292	566	1103
42.025	0	983	436	439	270	287	301	190	248	300	244	347	197	292	558	1096
42.1478	0	981	434	440	272	288	303	190	251	300	245	347	198	294	556	1086
42.2707	0	981	434	440	272	290	303	191	247	304	244	348	198	294	555	1089
42.3936	0	985	435	442	273	290	306	190	250	303	245	350	198	294	556	1095
42.5165	0	980	436	443	274	290	311	191	254	302	248	352	199	295	557	1094
42.6394	0	983	437	444	274	290	307	192	251	307	246	349	199	295	556	1086
42.7622	0	989	435	441	272	289	303	191	247	301	243	347	197	294	555	1089
42.8851	0	975	434	441	272	289	304	191	246	301	244	347	198	292	554	1093
43.008	0	980	435	440	271	289	304	192	251	302	244	347	198	293	554	1091
43.1309	0	983	435	443	273	289	308	192	253	304	247	348	199	294	555	1087
43.2538	0	991	439	445	275	291	309	191	252	305	247	350	200	294	555	1092
43.3766	0	973	436	444	272	290	306	191	249	304	245	348	198	294	555	1095
43.4995	0	971	432	440	271	287	303	192	247	301	245	346	197	294	554	1093
43.6224	0	976	434	442	271	289	304	191	251	302	244	345	198	293	554	1088
43.7453	0	990	436	443	272	288	305	191	250	303	243	346	198	293	552	1094
43.8682	0	973	437	444	273	289	310	192	253	302	245	348	199	292	554	1097
43.991	0	973	439	446	274	291	312	192	255	303	248	350	199	293	554	1093
44.1139	0	977	435	441	271	290	305	191	249	301	245	345	198	291	556	1093
44.2368	0	995	438	443	269	287	303	189	246	301	242	343	196	291	555	1098
44.3597	0	977	435	441	271	287	302	189	247	302	243	345	196	290	552	1095
44.4826	0	969	434	442	271	288	306	190	251	302	244	346	197	293	552	1090
44.6054	0	980	435	442	272	287	308	190	251	304	246	347	197	292	552	1090
44.7283	0	990	435	446	273	290	310	190	251	304	244	347	198	292	553	1095
44.8512	0	973	429	439	270	287	304	189	246	300	241	342	196	291	551	1094
44.9741	0	971	427	438	269	286	303	189	246	300	243	344	196	289	551	1089
45.097	0	971	426	437	269	287	304	188	246	302	241	341	196	290	549	1088
45.2198	0	984	428	439	269	287	306	189	249	302	241	342	196	291	549	1092
45.3427	0	977	430	440	271	288	311	189	252	302	244	345	197	290	550	1093
45.4656	0	969	428	440	271	288	308	190	249	305	243	343	199	290	551	1084
45.5885	0	968	422	436	267	285	304	188	245	300	241	341	196	288	549	1083
45.7114	0	978	419	435	268	285	304	188	245	302	239	341	195	287	546	1086
45.8342	0	969	420	435	268	285	304	188	246	303	240	341	195	287	547	1087
45.9571	0	970	427	434	268	286	309	189	250	303	242	341	197	286	552	1086
46.08	0	979	426	438	268	287	308	189	247	306	243	345	197	286	548	1086
46.2029	0	976	417	435	268	286	308	188	246	303	240	342	196	287	545	1083
46.3258	0	963	414	429	266	284	304	188	245	301	240	339	194	285	543	1084
46.4486	0	978	418	432	264	284	305	188	247	303	240	341	194	284	546	1083
46.5715	11	981	417	431	266	285	305	187	246	304	241	341	194	284	542	1082
46.6944	0	976	416	432	268	286	310	188	247	304	240	342	195	285	541	1085
46.8173	0	969	416	433	268	288	309	188	247	305	243	342	195	285	542	1082
46.9402	0	967	411	428	265	285	305	188	245	300	239	337	194	283	540	1074
47.063	0	974	411	429	266	284	305	186	244	303	237	337	193	281	539	1079
47.1859	0	963	410	428	265	284	304	186	245	303	239	339	193	281	537	1081
47.3088	0	966	412	429	266	284	307	189	246	305	241	338	194	282	538	1079
47.4317	0	968	412	430	267	286	309	188	247	307	242	341	197	282	540	1074
47.5546	0	976	408	428	264	284	307	187	244	301	237	337	194	281	537	1076
47.6774	0	968	407	425	264	283	305	186	243	299	236	335	192	279	535	1076
47.8003	0	957	406	425	264	283	304	186	245	302	238	335	193	280	535	1073
47.9232	0	963	406	426	264	282	305	186	244	304	239	336	193	279	534	1069
48.0461	0	981	408	427	265	285	308	187	244	305	238	339	196	280	536	1075
48.169	0	962	406	425	266	284	310	187	245	303	238	337	196	278	536	1077
48.2918	0	952	401	422	263	282	305	186	244	299	237	334	191	277	532	1069
48.4147	0	957	400	422	263	281	304	185	243	301	236	333	190	276	531	1065
48.5376	0	975	401	422	263	281	305	184	243	302	234	334	191	276	530	1070
48.6605	0	962	401	423	264	283	309	185	245	301	237	336	196	277	534	1070
48.7834	0	958	403	425	264	283	309	187	244	305	239	337	197	277	535	1065
48.9062	0	955	396	420	263	283	307	186	243	299	236	334	192	277	529	1062
49.0291	0	968	395	418	261	281	304	183	240	298	234	332	190	275	528	1066
49.152	0	957	396	419	262	280	304	184	240	299	234	332	190	274	527	1067
49.2749	0	956	397	420	263	280	304	185	243	302	236	333	194	275	531	1062
49.3978	0	959	397	421	264	282	306	184	243	304	236	335	195	275	531	1063
49.5206	0	969	398	423	264	284	310	185	245	303	237	337	196	276	533	1068
49.6435	0	953	392	416	261	282	306	184	242	298	235	334	193	274	530	1066
49.7664	0	957	390	416	261	280	302	183	242	298	234	331	194	274	530	1060
49.8893	0	955	394	416	259	280	303	183	242	300	235	332	192	273	531	1067
50.0122	0	970	399	418	260	280	304	184	242	302	234	335	193	273	534	1074
50.135	0	964	398	420	262	282	306	185	243	305	235	336	196	275	534	1073
50.2579	0	962	397	420	264	283	309	186	245	305	239	338	195	277	533	1065
50.3808	0	957	391	416	261	281	306	185	241	298	235	334	191	276	527	1063
50.5037	0	959	391	416	261	280	303	183	240	298	234	333	191	274	526	1067
50.6266	0	952	392	416	260	281	304	183	241	300	234	333	192	273	528	1068
50.7494	0	960	393	417	261	281	305	185	244	303	237	335	195	274	530	1062
50.8723	0	963	394	419	263	282	307	185	243	305	237	337	196	276	531	1067
50.9952	0	961	396	421	264	285	311	187	246	304	237	338	196	276	533	1072
51.1181	0	953	394	418	262	282	306	186	244	301	238	335	195	275	531	1068
51.241	0	959	392	416	261	281	303	185	244	299	236	334	196	275	530	1062
51.3638	0	966	393	418	262	281	304	185	242	301	236	335	195	275	531	1068
51.4867	0	956	395	419	263	281	304	185	243	303	236	336	196	275	531	1070
51.6096	0	959	398	421	264	283	306	187	245	305	239	338	196	277	532	1070
51.7325	0	962	397	421	263	285	308	187	246	306	240	339	197	277	533	1065
51.8554	0	969	395	418	261	282	305	186	242	299	237	336	196	275	532	1067
51.9782	0	954	397	419	262	280	302	185	244	300	236	335	196	275	532	1070
52.1011	0	954	398	419	262	280	302	185	244	302	237	337	194	276	530	1067
52.224	0	961	398	420	264	283	304	186	245	303	238	338	197	277	533	1064
52.3469	0	976	399	423	265	283	307	188	245	305	239	340	197	279	535	1072
52.4698	0	968	400	423	265	286	309	187	248	302	239	340	196	278	536	1072
52.5926	0	949	396	417	262	282	304	186	244	297	237	335	196	277	534	1064
52.7155	0	956	397	418	262	282	302	186	243	300	237	335	196	277	535	1065
52.8384	0	972	398	420	263	281	303	187	242	300	236	337	197	277	535	1067
52.9613	0	959	401	419	262	283	307	187	246	300	238	338	196	278	538	1073
53.0842	0	962	406	424	263	284	308	188	248	303	241	341	197	278	541	1075
53.207	0	960	402	423	265	285	308	189	247	304	240	341	197	279	537	1067
53.3299	0	973	399	418	262	282	304	186	242	297	236	337	194	277	536	1072
53.4528	0	964	402	421	262	281	303	186	242	298	236	337	195	277	536	1074
53.5757	0	961	400	420	263	282	301	187	245	301	238	338	196	278	536	1067
53.6986	0	962	400	421	264	284	304	188	245	303	239	339	197	279	536	1068
53.8214	0	975	403	423	266	284	308	188	246	302	240	341	199	280	539	1076
53.9443	0	963	403	424	266	286	311	188	250	302	241	342	198	281	539	1077
54.0672	0	955	399	420	264	283	304	188	244	297	239	338	196	279	537	1070
54.1901	0	958	400	420	264	282	302	188	244	300	239	339	197	278	538	1071
54.313	0	968	402	421	264	283	302	187	244	300	237	339	195	279	536	1075
54.4358	0	965	403	423	266	284	306	187	247	300	239	340	197	279	538	1076
54.5587	0	961	405	424	267	285	309	190	249	303	242	342	198	281	539	1072
54.6816	0	963	406	427	268	287	309	190	248	306	243	344	199	282	540	1072
54.8045	0	967	403	423	266	285	306	187	244	299	239	339	196	281	536	1075
54.9274	0	964	404	424	266	284	304	188	245	300	240	340	197	280	539	1076
55.0502	0	964	405	424	266	284	303	189	247	302	240	339	199	281	540	1070
55.1731	0	967	407	426	267	285	305	190	246	304	241	342	199	281	540	1074
55.296	0	977	408	427	268	285	309	189	248	303	242	343	199	283	542	1079
55.4189	0	962	409	427	268	287	310	190	248	303	242	343	200	282	542	1078
55.5418	0	962	405	424	267	284	304	190	246	299	240	340	198	282	541	1071
55.6646	0	963	406	425	267	284	304	190	245	301	241	341	197	281	541	1074
55.7875	0	971	408	425	268	285	304	189	245	302	241	342	199	282	542	1079
55.9104	0	964	409	427	268	286	310	190	252	299	242	343	199	283	543	1079
56.0333	0	971	411	429	270	287	310	193	250	304	245	344	200	284	544	1075
56.1562	0	966	409	428	268	287	307	191	247	301	242	343	199	283	543	1075
56.279	0	966	407	425	267	285	303	188	245	299	238	340	195	282	540	1079
56.4019	0	959	407	426	268	285	302	189	245	299	241	341	196	282	541	1078
56.5248	0	966	409	427	267	284	305	190	249	300	241	340	196	284	540	1073
56.6477	0	969	409	428	269	287	306	189	247	304	242	343	200	283	543	1078
56.7706	0	971	411	429	270	287	310	191	250	303	242	344	199	284	544	1081
56.8934	0	959	408	426	267	286	305	189	247	299	240	340	197	283	541	1077
57.0163	0	963	406	424	267	284	302	189	246	298	239	338	194	282	539	1071
57.1392	0	972	407	424	267	284	302	188	244	299	237	339	194	281	537	1076
57.2621	0	961	408	425	268	285	303	188	244	301	239	340	194	281	538	1079
57.385	0	962	408	427	269	285	309	189	251	298	241	341	199	282	542	1078
57.5078	0	965	408	427	269	287	307	190	248	304	242	343	199	282	542	1073
57.6307	0	970	404	423	266	285	304	189	245	297	237	337	194	282	538	1075
57.7536	0	955	402	422	266	283	303	187	243	296	236	338	193	281	537	1076
57.8765	0	958	402	422	266	284	301	187	245	299	238	337	195	281	539	1073
57.9994	0	960	403	423	267	284	304	188	247	298	238	339	197	280	540	1067
58.1222	0	974	404	425	267	284	304	188	244	302	238	341	198	281	540	1072
58.2451	0	959	405	425	268	287	309	188	248	301	239	341	198	281	541	1075
58.368	0	954	400	421	266	284	304	188	245	297	238	338	194	280	537	1068
58.4909	0	957	400	419	266	284	301	188	244	297	236	336	194	278	537	1068
58.6138	0	975	403	421	265	283	302	186	243	298	236	338	195	278	539	1074
58.7366	0	961	401	420	266	284	305	188	245	297	237	339	198	279	539	1075
58.8595	0	963	406	424	267	286	307	187	247	299	239	340	197	279	541	1077
58.9824	0	962	402	424	267	286	307	189	247	304	241	342	198	280	540	1071
59.1053	0	970	399	420	266	285	304	187	244	298	237	338	195	280	537	1073
59.2282	0	966	399	419	266	284	303	187	242	296	236	338	194	279	536	1075
59.351	0	954	399	419	266	284	302	187	245	299	238	338	197	280	538	1072
59.4739	0	958	400	421	267	284	305	188	247	299	239	339	196	279	537	1069
59.5968	0	976	403	420	267	285	306	188	246	300	239	342	198	280	544	1082
59.7197	0	965	407	424	265	286	309	188	246	298	239	341	196	281	544	1085
59.8426	0	951	400	418	266	284	302	187	244	296	239	337	194	280	539	1074
59.9654	0	957	399	420	266	285	301	188	245	299	239	338	193	281	536	1071
60.0883	0	972	400	421	266	285	302	187	243	298	238	340	195	282	538	1077
60.2112	0	962	400	421	267	285	306	188	247	299	239	340	198	280	542	1079
60.3341	0	956	401	423	268	287	311	189	250	299	242	342	198	283	543	1076
60.457	0	954	399	419	266	285	304	188	246	297	239	339	197	282	541	1069
60.5798	0	970	397	418	267	283	301	187	242	296	237	338	195	281	540	1072
60.7027	0	957	397	418	267	285	301	187	246	295	238	340	195	282	539	1074
60.8256	0	951	398	420	267	284	303	188	247	297	241	340	197	281	542	1072
60.9485	0	959	399	421	267	285	305	189	248	298	241	342	198	283	543	1071
61.0714	0	973	398	421	267	286	307	188	248	298	240	342	197	284	544	1076
61.1942	0	954	395	415	265	284	300	186	243	294	237	339	194	280	539	1076
61.3171	0	945	394	416	264	283	298	187	244	296	239	338	197	281	542	1072
61.44	0	953	396	417	265	282	300	187	246	295	239	341	196	282	542	1071
61.5629	0	971	397	419	266	283	303	186	245	297	239	341	197	282	542	1077
61.6858	0	960	398	420	267	285	307	188	249	296	240	341	197	284	543	1080
61.8086	0	948	395	416	266	284	302	188	245	296	240	339	196	284	542	1074
61.9315	0	952	392	414	263	281	297	186	244	294	238	339	195	282	540	1073
62.0544	0	969	393	415	264	282	298	186	242	294	236	338	194	282	540	1076
62.1773	0	958	394	415	264	281	302	185	246	291	237	338	195	281	540	1076
62.3002	0	949	395	416	265	282	304	187	249	294	240	340	196	283	542	1076
62.423	0	943	398	417	264	285	306	188	249	294	241	341	196	283	543	1108
62.5459	0	955	397	415	261	282	299	186	242	292	238	338	191	281	536	1157
62.6688	0	951	392	412	261	281	297	186	242	291	238	338	191	282	534	1202
62.7917	0	976	388	412	262	282	298	186	245	292	240	340	191	285	534	1224
62.9146	0	1012	389	412	262	283	299	187	245	294	240	340	194	287	540	1184
63.0374	0	1016	393	414	264	283	305	187	247	294	238	340	196	288	547	1059
63.1603	0	988	397	417	265	283	304	187	246	296	240	342	196	287	558	953
63.2832	0	913	398	415	261	280	297	186	243	291	237	340	195	287	579	959
63.4061	0	888	391	415	262	280	297	186	245	290	238	341	193	287	591	950
63.529	0	873	387	414	263	279	298	184	243	290	237	343	193	287	594	973
63.6518	0	859	385	416	263	280	302	185	247	290	237	344	193	288	594	976
63.7747	0	870	388	418	264	282	303	187	249	291	241	345	193	287	593	985
63.8976	0	858	384	418	264	282	298	187	245	294	238	344	188	288	588	990
64.0205	0	874	378	415	263	279	297	185	243	287	235	341	187	286	582	967
64.1434	0	898	380	415	264	280	300	186	247	288	237	341	189	285	570	920
64.2662	0	921	376	417	265	280	301	188	248	290	240	341	189	286	560	915
64.3891	0	892	376	420	266	281	305	189	249	293	241	343	189	285	561	972
64.512	0	860	371	420	268	283	304	189	245	295	239	343	191	286	565	1006
64.6349	0	866	374	414	264	280	297	189	243	292	240	342	190	284	566	999
64.7578	0	902	387	418	263	280	298	189	246	292	238	341	191	283	571	998
64.8806	0	914	390	418	265	282	301	188	248	290	239	342	191	284	568	1005
65.0035	0	941	396	423	266	282	304	189	247	292	239	342	189	283	565	1006
65.1264	0	946	397	425	268	283	306	189	249	294	241	344	191	283	566	1011
65.2493	0	947	390	421	266	283	301	190	247	290	239	342	189	283	565	1002
65.3722	0	950	386	418	265	281	298	188	246	288	239	341	189	281	564	1005
65.495	0	962	384	419	265	280	300	188	246	288	237	341	189	282	567	1012
65.6179	0	956	386	419	266	281	302	189	248	290	239	343	189	282	566	1018
65.7408	0	964	390	421	266	283	305	189	250	292	242	343	190	283	567	1015
65.8637	0	960	388	422	266	284	303	189	248	292	239	342	189	282	566	1018
65.9866	0	963	386	417	263	280	299	187	242	288	237	339	188	280	565	1021
66.1094	0	965	388	417	264	281	300	188	247	288	238	340	187	280	569	1031
66.2323	0	975	386	417	264	280	302	187	248	290	238	340	188	280	570	1030
66.3552	0	977	388	420	266	282	304	189	248	291	239	343	190	281	573	1042
66.4781	0	975	388	421	266	283	305	188	246	294	238	342	187	283	572	1048
66.601	0	970	383	414	263	281	300	188	246	288	239	340	186	279	571	1044
66.7238	0	973	386	414	263	281	299	188	246	290	238	339	186	278	571	1047
66.8467	0	972	393	418	262	280	301	188	246	289	237	340	186	277	571	1056
66.9696	0	970	391	418	265	281	304	188	246	291	237	342	188	280	568	1056
67.0925	0	964	391	419	266	282	307	188	249	293	239	343	187	280	567	1051
67.2154	0	957	388	416	264	282	301	189	246	294	239	339	188	279	564	1031
67.3382	0	961	386	414	262	280	298	187	242	292	236	338	187	278	561	1021
67.4611	0	952	387	415	261	280	299	185	244	292	235	338	187	277	558	1007
67.584	0	950	393	414	262	281	304	187	247	291	237	340	187	276	560	1012
67.7069	0	958	395	418	264	282	306	188	248	293	240	341	189	278	557	999
67.8298	0	963	395	420	265	284	309	188	249	296	240	343	189	279	554	989
67.9526	0	950	392	416	263	282	302	187	244	294	238	341	189	277	551	980
68.0755	0	944	391	415	262	281	301	187	246	294	238	338	188	278	550	969
68.1984	0	945	390	416	263	281	302	188	247	294	238	340	189	277	547	960
68.3213	0	954	393	419	264	282	307	188	248	294	238	341	189	279	548	957
68.4442	0	942	395	419	266	283	309	188	247	296	239	342	191	279	548	950
68.567	0	940	396	419	264	283	309	189	249	298	242	343	193	279	549	944
68.6899	0	939	392	418	264	281	302	188	245	296	239	340	190	278	544	935
68.8128	0	950	394	418	264	282	302	188	244	298	239	341	191	278	543	932
68.9357	0	942	396	419	265	283	305	188	246	297	240	341	191	278	543	936
69.0586	0	939	399	422	266	284	309	189	251	297	242	343	194	280	544	935
69.1814	0	945	401	424	267	285	310	191	249	301	243	346	198	280	546	931
69.3043	0	955	399	421	265	284	306	189	244	297	240	343	192	279	540	930
69.4272	0	951	400	422	265	284	302	190	245	299	241	343	193	278	539	933
69.5501	0	942	406	422	264	283	305	190	249	298	243	343	196	278	545	938
69.673	0	947	405	425	266	283	307	191	249	299	244	345	197	280	543	929
69.7958	0	965	406	426	268	285	312	191	252	299	243	346	198	282	542	933
69.9187	0	952	407	426	267	287	311	191	251	299	244	347	198	280	545	940
70.0416	0	945	406	424	265	284	304	191	246	297	243	345	195	279	542	931
70.1645	0	944	404	425	266	284	303	189	247	299	244	344	194	280	539	924
70.2874	0	961	404	426	267	284	304	190	246	301	242	345	195	280	540	926
70.4102	0	951	406	426	268	285	309	191	251	298	243	347	199	281	542	929
70.5331	0	943	408	428	269	287	313	192	253	300	246	348	198	281	544	930
70.656	0	943	406	428	267	287	308	191	248	301	245	347	199	280	544	924
70.7789	0	956	403	426	267	284	303	189	245	297	241	343	194	281	538	924
70.9018	0	948	404	426	267	284	303	190	246	299	243	344	195	281	537	926
71.0246	0	938	406	426	267	284	306	191	250	298	243	345	197	281	540	926
71.1475	0	947	406	428	269	286	308	191	250	301	245	346	199	283	541	923
71.2704	0	965	409	430	270	288	311	192	250	302	245	349	199	282	542	928
71.3933	0	956	407	428	269	287	307	190	248	301	243	347	197	281	538	924
71.5162	0	945	406	426	266	285	304	191	247	298	243	343	195	280	535	914
71.639	0	945	406	427	268	284	304	191	247	298	243	345	195	280	534	911
71.7619	0	962	407	428	268	284	306	190	249	300	242	346	197	280	536	915
71.8848	0	948	408	428	268	286	311	192	252	298	244	346	199	282	539	922
72.0077	0	946	410	431	270	287	313	193	255	300	246	349	200	283	539	923
72.1306	0	943	407	429	269	288	308	192	249	301	245	346	199	281	538	915
72.2534	0	960	407	427	268	286	304	190	247	299	242	345	195	281	533	915
72.3763	0	947	409	426	267	285	305	192	247	300	244	345	196	280	534	922
72.4992	0	950	414	428	266	285	307	192	252	300	245	346	199	280	540	930
72.6221	0	951	412	431	270	288	310	192	251	302	247	348	200	282	538	924
72.745	0	966	412	433	271	289	312	193	251	304	246	350	201	283	538	930
72.8678	0	947	409	428	270	287	307	192	249	301	245	347	198	281	534	930
72.9907	0	951	409	429	269	287	306	193	251	300	245	346	198	282	533	926
73.1136	0	947	410	430	269	287	307	193	251	301	246	347	200	282	534	925
73.2365	0	961	413	432	271	288	309	193	250	301	246	349	199	282	533	931
73.3594	0	954	414	432	272	288	313	194	254	301	247	350	202	282	536	938
73.4822	0	953	414	432	270	289	310	194	251	303	248	349	202	282	535	933
73.6051	0	949	410	430	270	287	305	192	248	300	245	346	201	282	534	929
73.728	0	958	412	431	270	288	305	192	247	300	244	347	199	282	532	932
73.8509	0	951	412	430	271	288	310	193	253	298	245	348	201	282	533	934
73.9738	0	951	414	433	272	288	312	194	255	301	247	349	202	282	534	936
74.0966	0	951	414	434	272	290	312	194	254	303	248	350	202	283	535	939
74.2195	0	959	410	432	270	287	307	193	247	298	244	347	197	282	530	937
74.3424	0	951	409	429	270	286	304	192	247	299	244	346	197	281	529	938
74.4653	0	948	409	430	270	286	305	192	252	299	244	345	201	282	532	934
74.5882	0	950	412	431	271	287	307	193	251	299	246	348	199	281	530	935
74.711	0	962	412	430	271	289	309	193	250	301	245	349	200	281	535	944
74.8339	0	958	413	430	269	288	307	192	250	300	244	348	201	279	535	949
74.9568	0	948	408	426	268	286	303	192	247	297	243	344	195	281	528	937
75.0797	0	949	406	425	268	287	303	191	247	298	242	345	195	280	526	934
75.2026	0	960	406	426	269	286	304	191	248	298	242	345	196	279	525	937
75.3254	0	956	407	427	270	288	308	191	252	297	243	345	199	280	529	943
75.4483	0	951	406	426	270	288	308	191	251	300	245	347	200	280	529	940
75.5712	0	948	400	422	267	286	304	190	246	296	240	342	196	279	524	937
75.6941	0	957	399	421	267	285	302	189	245	296	240	341	196	278	525	938
75.817	0	953	398	421	266	284	306	189	250	294	241	342	198	278	526	940
75.9398	0	951	399	422	267	285	305	190	250	298	242	343	198	277	526	937
76.0627	0	954	398	422	269	287	310	190	251	298	243	344	199	279	527	938
76.1856	0	958	394	419	268	287	308	190	248	298	241	344	199	279	526	942
76.3085	0	952	392	417	266	284	302	189	243	295	241	342	196	276	523	939
76.4314	0	948	393	418	266	284	303	189	249	297	241	341	198	277	525	937
76.5542	0	952	393	417	267	285	303	189	248	297	241	342	199	277	524	939
76.6771	0	963	394	418	268	287	306	190	248	300	241	344	199	279	526	946
76.8	0	960	398	420	268	288	308	191	250	300	242	345	199	277	529	958
76.9229	0	956	391	415	266	284	302	189	245	296	240	341	198	278	526	947
77.0458	0	952	390	416	266	284	301	189	245	297	241	342	196	277	523	948
77.1686	0	961	389	415	266	284	303	188	247	298	240	341	198	277	525	953
77.2915	0	957	390	416	267	285	308	189	249	296	241	342	198	277	525	958
77.4144	0	959	390	417	268	285	309	191	252	298	243	344	199	278	526	958
77.5373	0	951	386	413	267	285	304	189	245	296	241	341	197	277	525	955
77.6602	0	958	384	412	265	284	299	188	243	295	238	340	196	276	521	959
77.783	0	953	385	412	264	282	304	188	249	293	239	340	195	275	521	963
77.9059	0	949	386	412	266	284	303	189	247	297	241	341	198	275	523	962
78.0288	0	954	387	413	267	285	308	190	249	297	241	343	198	277	525	968
78.1517	0	970	392	415	264	284	307	188	249	298	240	342	197	275	530	985
78.2746	0	952	382	409	262	281	300	188	244	293	239	339	194	275	522	974
78.3974	0	953	380	409	263	281	300	188	246	294	238	337	195	276	522	966
78.5203	0	953	378	410	262	281	301	187	246	294	239	338	195	274	521	965
78.6432	0	959	380	411	264	282	304	186	247	295	237	339	195	275	521	969
78.7661	0	956	382	412	265	283	308	187	249	295	240	340	197	276	523	973
78.889	0	955	380	411	264	285	304	189	245	297	240	337	196	275	522	966
79.0118	0	949	375	407	262	281	298	187	243	293	236	334	195	274	520	965
79.1347	0	954	375	407	262	281	300	186	243	293	235	335	194	273	519	967
79.2576	0	950	379	408	261	281	303	187	247	291	237	336	194	272	522	978
79.3805	0	963	384	412	261	281	305	187	248	293	239	338	195	273	524	978
79.5034	0	960	382	414	264	284	306	188	248	295	240	339	196	277	523	977
79.6262	0	960	381	415	263	284	306	187	247	296	237	338	196	276	522	980
79.7491	0	949	377	409	261	280	299	186	241	292	237	335	194	273	521	978
79.872	0	953	379	411	261	280	298	188	246	292	237	336	194	274	521	975
79.9949	0	956	380	412	261	281	299	186	245	293	238	337	195	273	520	977
80.1178	0	961	382	415	264	282	304	187	247	293	237	338	197	274	521	983
80.2406	0	957	385	417	264	283	306	189	248	295	240	339	197	275	523	988
80.3635	0	961	388	420	266	284	308	190	250	296	242	340	197	276	525	985
80.4864	0	956	384	416	264	282	299	188	243	294	239	338	196	274	523	984
80.6093	0	961	384	418	264	280	300	188	245	292	237	338	196	276	524	989
80.7322	0	955	387	417	264	280	301	188	247	291	239	338	196	275	525	993
80.855	0	962	392	421	265	282	303	189	250	294	241	340	197	276	526	990
80.9779	0	966	392	424	266	285	306	189	249	296	242	343	198	277	528	998
81.1008	0	969	397	426	267	285	305	190	248	297	240	340	198	279	528	999
81.2237	0	960	393	421	265	282	299	189	244	293	240	338	197	276	526	996
81.3466	0	961	394	423	266	283	299	189	247	293	240	337	198	278	527	994
81.4694	0	961	396	425	266	282	302	189	249	292	241	339	198	277	528	997
81.5923	0	971	399	427	267	284	305	189	249	294	241	342	198	279	531	1005
81.7152	0	968	401	429	269	285	306	190	251	297	243	343	200	280	534	1009
81.8381	0	966	403	431	269	286	306	191	250	298	244	343	200	280	533	1003
81.961	0	960	399	426	266	282	299	190	245	293	240	338	199	281	532	1002
82.0838	0	971	400	428	266	283	300	188	245	291	241	341	199	278	532	1006
82.2067	0	965	402	429	267	283	302	190	249	293	240	340	199	279	533	1006
82.3296	0	970	405	431	268	283	304	190	251	294	243	342	200	280	532	1004
82.4525	0	971	407	433	270	285	306	191	251	297	243	344	201	281	534	1007
82.5754	1	974	408	435	269	286	307	192	248	298	242	343	201	282	533	1010
82.6982	0	965	402	429	267	283	300	189	246	293	242	342	200	280	531	1009
82.8211	0	969	402	428	267	283	301	190	248	294	241	340	200	281	531	1006
82.944	0	967	402	429	267	284	301	190	247	295	241	342	201	279	532	1011
83.0669	0	975	404	432	268	284	304	189	249	295	241	342	201	281	531	1013
83.1898	0	972	402	432	267	284	307	191	251	297	243	344	201	281	534	1018
83.3126	0	977	401	432	267	286	310	192	253	299	245	346	201	282	534	1016
83.4355	0	973	400	427	264	283	302	190	245	296	240	341	201	281	538	1021
83.5584	0	976	402	427	265	282	299	188	244	297	241	342	200	281	536	1022
83.6813	0	968	403	427	266	283	304	190	250	294	241	342	200	281	534	1019
83.8042	0	975	404	429	267	283	302	190	248	298	243	343	201	281	534	1014
83.927	0	977	406	432	269	285	309	190	251	299	244	345	201	282	535	1018
84.0499	0	982	408	433	269	286	311	192	251	301	245	347	202	284	537	1023
84.1728	0	968	403	430	268	286	305	191	248	300	244	346	201	283	535	1021
84.2957	0	972	401	427	266	284	303	191	249	297	244	343	201	283	537	1017
84.4186	0	972	403	428	265	283	302	191	246	299	243	343	201	282	535	1019
84.5414	0	976	404	429	267	284	304	190	248	299	242	344	202	283	536	1021
84.6643	0	973	408	432	268	285	309	192	252	299	245	346	202	283	537	1024
84.7872	0	979	409	433	269	287	312	192	254	300	247	347	202	283	539	1020
84.9101	0	971	406	430	267	286	303	192	247	298	244	344	202	282	537	1020
85.033	0	974	404	428	266	285	302	191	246	298	242	344	202	282	537	1025
85.1558	0	968	405	428	268	284	303	191	250	298	244	344	201	284	539	1026
85.2787	0	977	407	429	267	285	305	192	250	300	246	346	202	282	540	1027
85.4016	0	981	414	433	266	285	310	192	252	299	246	349	202	283	546	1039
85.5245	0	979	411	434	269	287	309	192	251	303	244	348	202	286	542	1033
85.6474	0	964	405	427	266	285	303	192	247	297	243	344	200	283	537	1030
85.7702	0	980	412	428	265	284	302	191	250	297	243	343	201	282	542	1030
85.8931	0	976	407	428	266	284	302	190	247	299	243	344	202	283	540	1030
86.016	0	978	407	429	266	284	305	190	249	299	243	346	202	284	540	1036
86.1389	0	972	408	430	268	286	309	192	253	300	246	347	202	285	542	1040
86.2618	0	977	407	432	268	288	309	193	253	301	247	349	203	284	541	1035
86.3846	0	972	403	426	266	284	303	191	246	297	242	343	199	284	539	1034
86.5075	0	973	403	426	265	283	301	190	244	296	241	342	197	282	535	1037
86.6304	0	967	404	426	266	283	304	190	251	295	242	342	201	282	538	1036
86.7533	0	977	405	426	266	283	304	190	250	299	245	345	202	282	539	1034
86.8762	0	976	406	428	267	286	309	191	252	299	244	347	203	283	541	1039
86.999	0	975	406	429	269	287	309	191	251	301	243	346	202	284	542	1043
87.1219	0	966	402	424	265	284	302	190	247	296	242	343	199	283	538	1037
87.2448	0	972	401	424	265	283	302	191	248	295	243	342	198	282	537	1032
87.3677	0	974	401	425	265	284	301	190	245	298	243	344	199	281	538	1035
87.4906	0	976	403	426	266	285	306	189	251	297	243	344	200	282	539	1040
87.6134	0	973	405	427	268	285	308	191	252	298	245	346	202	284	542	1043
87.7363	0	976	404	427	268	288	308	192	252	300	246	346	202	283	541	1036
87.8592	0	972	400	423	266	284	301	189	246	296	241	342	199	284	540	1039
87.9821	0	980	407	424	264	284	303	189	246	294	242	344	200	280	546	1051
88.105	0	973	404	424	266	284	304	190	251	294	242	344	200	283	543	1045
88.2278	0	979	405	426	267	286	304	190	250	299	245	345	200	284	543	1038
88.3507	0	979	407	426	268	286	308	191	252	298	244	347	202	285	543	1044
88.4736	0	975	402	427	269	288	307	191	250	297	244	345	202	285	544	1046
88.5965	0	969	400	422	265	283	300	190	246	295	241	342	199	283	541	1045
88.7194	0	973	400	423	266	285	301	191	250	296	243	343	200	284	543	1041
88.8422	0	972	401	424	267	285	305	190	249	293	243	345	198	283	541	1045
88.9651	0	978	403	425	268	286	306	190	250	296	243	346	201	285	545	1051
89.088	0	973	404	427	269	288	308	191	252	298	245	346	201	285	546	1053
89.2109	0	978	406	425	267	287	304	191	248	298	244	344	201	283	548	1049
89.3338	0	973	403	422	266	284	299	189	245	294	241	342	198	284	543	1048
89.4566	0	977	402	422	266	285	300	189	247	294	240	342	196	284	541	1048
89.5795	0	972	403	424	266	285	302	189	250	293	242	343	200	284	545	1051
89.7024	0	977	403	425	267	287	304	191	252	295	244	346	201	284	545	1047
89.8253	0	978	404	426	268	287	307	191	252	298	244	347	201	285	546	1052
89.9482	0	977	404	426	268	287	306	190	249	297	243	345	199	286	545	1053
90.071	0	967	400	421	265	284	298	190	245	294	242	342	199	284	544	1051
90.1939	0	972	400	422	267	284	299	190	250	294	242	343	200	284	545	1047
90.3168	0	973	402	424	267	285	303	189	249	292	242	345	198	284	544	1052
90.4397	0	979	403	425	268	287	305	190	249	295	242	345	201	285	546	1056
90.5626	0	975	406	425	270	287	308	191	252	297	244	347	201	286	549	1060
90.6854	0	982	409	428	268	289	309	193	255	296	246	349	200	285	553	1059
90.8083	0	973	404	425	266	285	299	190	246	294	243	344	199	286	546	1054
90.9312	0	979	404	425	267	286	302	190	246	294	241	344	199	285	545	1056
91.0541	0	973	405	425	268	286	304	191	250	294	243	344	197	284	542	1057
91.177	0	976	407	427	268	286	305	192	252	295	245	345	201	285	546	1051
91.2998	0	978	407	428	270	288	307	192	252	297	245	347	200	286	546	1056
91.4227	0	980	408	429	268	288	306	191	250	296	243	345	199	285	546	1057
91.5456	0	971	404	424	267	286	299	190	246	294	243	342	197	284	543	1057
91.6685	0	971	404	426	267	285	301	191	250	295	243	341	199	285	545	1050
91.7914	0	972	407	427	267	283	303	191	251	294	243	344	199	283	545	1054
91.9142	0	979	407	428	267	286	305	191	250	295	243	345	201	284	548	1060
92.0371	0	977	411	431	269	287	309	192	252	298	245	345	202	286	549	1065
92.16	0	970	408	429	268	286	303	192	248	298	243	343	198	286	546	1056
92.2829	0	968	404	424	264	285	299	190	245	293	239	340	196	284	544	1058
92.4058	0	974	406	426	265	284	301	188	247	293	239	341	195	283	543	1060
92.5286	0	969	406	426	265	284	302	190	250	293	241	341	197	282	545	1062
92.6515	0	980	413	429	266	285	306	190	251	296	244	343	200	284	551	1061
92.7744	0	975	412	430	267	285	308	190	251	296	244	345	200	285	549	1060
92.8973	0	978	410	431	266	285	307	190	247	296	242	343	199	284	545	1059
93.0202	0	967	407	424	263	283	298	188	244	293	240	340	195	282	543	1062
93.143	0	976	412	426	262	282	300	189	248	293	241	339	197	281	549	1060
93.2659	0	970	409	427	264	282	302	189	249	292	240	340	195	282	542	1057
93.3888	0	977	410	428	265	283	304	188	249	295	241	342	197	283	543	1061
93.5117	0	974	412	430	266	284	306	190	251	296	243	343	199	283	546	1063
93.6346	0	972	412	431	267	287	307	190	251	299	245	344	201	283	547	1057
93.7574	0	965	407	426	265	283	300	190	245	294	239	340	196	283	543	1055
93.8803	0	974	407	427	265	282	301	188	245	292	239	338	196	282	541	1059
94.0032	0	969	408	427	264	283	301	188	250	292	241	340	197	281	543	1059
94.1261	0	974	412	430	265	283	305	189	250	294	243	342	200	282	544	1051
94.249	0	975	415	431	267	284	306	190	251	297	243	344	200	283	545	1055
94.3718	0	981	419	433	266	287	307	189	249	300	243	344	200	283	551	1063
94.4947	0	972	414	428	265	284	301	189	245	294	241	341	197	281	545	1059
94.6176	0	972	412	428	266	283	300	189	250	295	241	340	199	284	546	1052
94.7405	0	971	412	429	266	284	301	189	247	294	241	342	198	283	544	1055
94.8634	0	979	415	431	267	284	305	190	250	294	242	342	200	284	547	1060
94.9862	0	977	417	432	269	285	308	191	251	297	244	345	200	284	548	1062
95.1091	0	976	416	432	269	287	307	191	251	299	245	344	200	284	548	1054
95.232	0	970	412	429	266	284	300	189	246	294	241	340	200	284	547	1056
95.3549	0	976	414	429	266	285	302	189	246	293	241	341	200	284	546	1062
95.4778	0	970	413	430	268	284	303	191	251	294	242	341	200	284	548	1065
95.6006	0	980	418	430	267	285	306	191	251	296	244	344	200	283	552	1066
95.7235	0	981	421	434	268	286	308	191	252	297	245	346	202	285	552	1068
95.8464	0	979	417	434	269	287	309	190	250	298	243	344	202	287	551	1070
95.9693	0	969	412	427	266	285	299	189	246	295	242	341	197	285	546	1068
96.0922	0	972	412	429	267	284	300	190	249	295	242	341	201	284	549	1062
96.215	0	973	413	429	267	283	304	190	249	292	242	343	200	285	548	1068
96.3379	0	978	414	431	268	287	306	190	250	295	242	345	201	286	550	1070
96.4608	0	973	416	432	268	287	308	191	252	297	244	346	203	287	551	1073
96.5837	0	975	415	433	269	288	307	193	251	298	246	346	203	286	551	1064
96.7066	0	970	411	427	266	283	299	189	246	294	242	341	197	286	545	1065
96.8294	0	974	412	428	267	285	301	189	247	294	241	342	197	285	545	1068
96.9523	0	968	412	428	267	285	304	190	250	294	243	343	199	285	548	1068
97.0752	0	980	416	429	268	286	305	192	251	296	245	345	202	286	555	1070
97.1981	0	979	416	432	269	287	308	191	252	297	245	348	202	287	553	1073
97.321	0	977	414	432	270	289	308	191	250	300	244	346	202	287	551	1073
97.4438	0	965	410	427	268	285	300	191	245	295	243	344	197	286	547	1069
97.5667	0	973	411	428	268	285	302	191	249	296	243	342	199	286	548	1063
97.6896	0	975	411	429	268	286	305	190	249	294	243	344	200	285	548	1067
97.8125	0	975	413	429	269	287	307	190	251	296	243	346	203	286	550	1069
97.9354	0	972	414	432	270	287	308	192	252	297	246	347	202	287	551	1072
98.0582	0	974	413	432	269	289	306	192	249	301	246	348	203	287	551	1064
98.1811	0	971	410	427	268	285	301	192	245	296	244	344	198	286	548	1069
98.304	0	974	416	428	267	286	303	190	249	297	243	345	201	286	556	1076
98.4269	0	972	414	430	268	287	305	190	252	295	245	345	198	286	547	1070
98.5498	0	978	415	430	269	288	307	193	253	298	246	348	201	287	549	1067
98.6726	0	985	415	432	270	289	311	192	253	299	247	349	200	289	551	1072
98.7955	0	973	412	430	269	288	304	192	247	300	244	347	200	287	549	1071
98.9184	0	967	409	427	267	285	301	191	246	296	244	344	197	286	546	1071
99.0413	0	972	410	428	267	286	302	190	250	297	245	345	198	286	546	1065
99.1642	0	982	412	428	268	286	305	190	251	296	244	347	200	287	548	1070
99.287	0	976	412	431	269	287	308	190	251	298	245	346	200	287	548	1073
99.4099	0	973	415	431	271	288	311	193	254	300	247	348	203	288	551	1075
99.5328	0	971	411	428	268	287	304	191	248	299	245	344	197	287	546	1063
99.6557	0	979	409	427	267	283	300	190	246	297	241	343	197	286	545	1067
99.7786	0	971	409	427	266	285	304	190	245	294	242	344	197	286	545	1069
99.9014	0	967	409	427	267	284	304	190	252	295	244	344	199	285	546	1071
100.024	0	976	412	429	269	287	307	192	253	297	246	347	200	286	547	1065
100.147	0	984	414	431	270	289	311	191	253	299	245	348	203	287	547	1070
100.27	0	969	410	427	268	288	305	191	248	299	243	346	199	286	546	1070
100.393	0	973	413	426	263	283	302	190	245	295	243	344	200	283	552	1075
100.516	0	975	413	427	264	284	302	190	250	296	243	344	200	284	549	1066
100.639	0	983	412	428	266	284	305	190	250	295	243	346	197	285	543	1067
100.762	0	971	412	429	268	287	307	189	251	298	243	347	200	286	545	1068
100.884	0	974	414	431	268	287	310	192	252	300	246	348	202	286	548	1069
101.007	0	972	413	431	269	289	307	192	249	301	246	346	200	286	545	1060
101.13	0	980	410	427	267	284	302	190	246	296	242	344	197	286	543	1065
101.253	0	965	409	427	266	285	304	189	248	296	243	345	199	285	544	1067
101.376	0	968	412	428	268	286	305	191	252	296	244	345	197	285	542	1065
101.499	0	975	412	429	268	286	308	191	253	299	246	347	202	286	546	1060
101.622	0	988	414	432	271	288	311	192	252	300	247	348	203	287	548	1067
101.745	0	968	414	432	269	289	309	191	249	299	245	347	200	286	545	1067
101.868	0	968	412	428	268	286	303	191	246	298	244	345	199	285	545	1065
101.99	0	973	413	429	268	285	304	191	251	298	244	345	198	287	544	1059
102.113	0	983	413	430	269	286	307	192	252	297	245	347	200	285	545	1065
102.236	0	976	421	433	270	287	310	192	253	299	246	348	201	286	553	1074
102.359	0	975	420	435	271	289	313	193	255	301	248	350	202	288	551	1071
102.482	0	970	416	431	268	288	305	193	249	300	246	346	200	288	548	1062
102.605	0	985	415	431	268	286	302	191	247	299	244	345	198	286	545	1066
102.728	0	970	416	432	268	286	304	191	250	298	244	346	198	286	544	1068
102.851	0	970	418	432	269	286	307	192	253	297	246	346	199	287	544	1067
102.973	0	974	417	432	271	287	310	192	255	299	248	349	203	288	550	1064
103.096	0	989	420	435	271	289	310	193	252	303	247	349	204	290	551	1070
103.219	0	970	417	433	269	287	305	192	248	298	245	346	198	288	547	1071
103.342	0	967	415	431	268	285	303	192	247	297	245	345	198	287	547	1069
103.465	0	967	417	431	267	285	303	192	250	296	245	347	199	287	551	1071
103.588	0	989	420	433	269	286	307	191	252	297	245	348	201	287	555	1078
103.711	0	969	421	435	270	288	309	192	253	298	246	348	199	289	548	1073
103.834	0	971	425	437	272	290	312	193	255	300	248	349	201	289	548	1068
103.956	0	968	420	433	270	288	306	191	248	297	245	346	198	288	545	1058
104.079	0	988	420	432	268	285	302	191	246	297	244	345	197	286	543	1065
104.202	0	980	419	432	270	285	305	190	248	296	243	346	198	286	545	1067
104.325	0	966	420	433	269	286	306	191	253	297	246	347	199	287	545	1066
104.448	0	979	426	433	270	288	309	192	255	298	247	349	202	286	556	1071
104.571	0	998	426	438	271	289	312	192	254	300	248	350	203	288	556	1077
104.694	0	979	417	432	269	288	304	191	248	299	245	348	199	290	549	1073
104.817	0	966	418	431	269	287	305	191	249	295	246	345	198	289	548	1068
104.94	0	970	417	432	270	287	304	191	251	298	245	345	199	289	547	1064
105.062	0	988	419	432	270	288	308	191	252	297	244	347	199	290	547	1070
105.185	0	977	422	435	271	288	309	192	252	299	247	349	199	289	546	1072
105.308	0	967	421	435	272	290	310	193	253	301	248	348	201	289	549	1069
105.431	0	968	417	431	269	286	303	191	248	297	244	344	198	289	546	1064
105.554	0	992	422	431	268	287	305	191	249	297	244	347	201	288	555	1076
105.677	0	981	420	432	270	287	306	191	251	296	244	347	197	288	547	1075
105.8	0	968	419	434	270	287	309	192	254	298	247	347	199	289	547	1069
105.923	0	976	422	434	272	290	311	193	254	300	248	349	201	290	549	1067
106.045	0	987	420	434	271	289	306	191	249	301	245	347	199	288	546	1070
106.168	0	976	421	430	267	287	303	192	246	296	244	345	198	286	551	1077
106.291	0	972	420	431	269	287	303	191	250	297	245	344	197	287	546	1068
106.414	0	971	416	432	270	288	304	192	250	299	245	346	199	289	548	1068
106.537	0	988	417	432	271	289	310	191	252	298	246	348	198	289	547	1074
106.66	0	974	424	434	270	290	310	192	251	301	248	348	202	288	554	1077
106.783	0	967	419	431	269	287	304	191	248	297	245	344	196	288	545	1069
106.906	0	972	416	429	270	286	304	190	249	296	244	345	197	289	542	1065
107.028	0	986	416	431	270	287	304	190	249	296	243	344	197	288	543	1071
107.151	0	974	418	432	270	288	308	190	252	297	244	347	197	288	544	1074
107.274	0	965	417	433	272	290	309	192	253	299	247	347	202	290	549	1071
107.397	0	970	416	432	271	289	306	193	250	302	247	347	201	290	547	1068
107.52	0	983	413	430	268	287	303	191	246	297	244	346	196	288	544	1073
107.643	0	969	413	430	270	287	304	190	248	296	243	345	197	288	544	1074
107.766	0	961	414	430	271	288	306	193	253	295	245	345	198	289	543	1070
107.889	0	972	415	431	272	289	309	192	252	298	247	348	202	289	550	1076
108.012	0	989	417	434	273	290	310	193	253	300	248	350	202	291	553	1084
108.134	0	971	416	433	272	289	310	193	250	299	246	348	200	290	550	1081
108.257	0	961	415	431	271	287	305	193	250	296	246	345	200	290	549	1076
108.38	0	968	416	431	272	288	304	192	251	298	247	346	197	289	547	1072
108.503	0	986	415	433	273	290	307	192	253	298	246	348	199	291	548	1078
108.626	0	972	416	434	273	291	310	193	253	299	247	349	201	290	550	1081
108.749	11	966	419	435	274	292	312	195	256	300	250	350	201	291	551	1077
108.872	0	968	416	430	272	288	305	193	248	297	245	346	199	292	550	1074
108.995	0	984	418	433	271	289	304	192	249	298	245	347	198	291	550	1081
109.117	0	969	417	431	271	289	306	193	252	296	246	346	198	291	550	1083
109.24	0	960	422	435	273	289	309	193	254	297	249	349	201	292	552	1078
109.363	0	972	422	436	274	291	311	195	255	300	250	351	204	293	555	1079
109.486	0	980	421	434	272	290	308	193	251	297	247	349	199	291	552	1083
109.609	0	971	422	431	270	287	302	192	247	297	243	345	199	291	556	1088
109.732	0	971	424	434	270	287	303	192	251	297	246	346	199	290	555	1082
109.855	0	974	421	434	272	288	306	193	252	297	246	348	198	291	549	1077
109.978	0	989	421	436	273	290	309	192	252	299	247	348	199	291	549	1082
110.1	0	977	422	437	274	290	311	194	254	300	248	350	199	292	549	1084
110.223	0	972	419	432	271	287	304	193	249	297	246	344	197	291	547	1075
110.346	0	971	417	431	269	287	300	192	248	297	243	343	197	290	546	1075
110.469	0	983	417	432	270	286	303	191	247	296	242	344	196	289	545	1079
110.592	0	972	419	433	270	287	307	191	251	296	244	345	197	288	544	1081
110.715	0	971	422	434	272	288	308	192	252	298	246	346	198	290	545	1077
110.838	0	974	422	436	273	289	311	194	253	299	247	347	200	290	548	1076
110.961	0	981	417	432	270	287	304	191	246	297	242	343	197	289	543	1077
111.084	0	969	416	429	269	285	301	190	244	296	241	342	196	288	542	1078
111.206	0	969	421	430	268	287	302	192	248	296	244	342	198	286	547	1076
111.329	0	976	422	434	269	286	304	191	248	299	244	344	196	286	545	1075
111.452	0	987	420	434	271	288	309	191	251	298	244	346	197	288	544	1077
111.575	0	979	424	434	271	290	311	193	252	300	246	347	201	288	550	1081
111.698	0	974	420	433	270	288	306	192	248	299	246	344	196	287	542	1068
111.821	0	970	416	431	269	285	302	191	246	297	243	341	197	287	541	1067
111.944	0	983	418	432	269	287	305	191	247	296	242	342	196	286	541	1071
112.067	0	973	420	433	271	286	307	191	250	297	243	344	199	286	543	1072
112.189	0	971	422	435	271	288	310	193	252	299	247	346	201	287	545	1067
112.312	0	976	421	436	272	289	312	194	252	300	248	345	201	287	545	1066
112.435	0	982	419	433	270	287	305	191	246	297	243	343	196	285	541	1067
112.558	0	971	419	432	270	285	303	191	245	299	244	343	197	285	539	1068
112.681	0	970	420	432	271	286	304	192	250	298	244	343	198	286	543	1062
112.804	0	975	422	434	271	287	308	193	252	297	245	345	199	286	543	1063
112.927	0	988	424	436	272	289	310	193	251	299	245	346	201	287	546	1069
113.05	0	976	425	437	272	290	310	192	252	302	246	346	199	287	545	1071
113.172	0	965	427	433	268	287	304	192	247	297	245	344	200	284	550	1066
113.295	0	975	423	433	269	286	302	192	246	299	245	345	196	285	544	1062
113.418	0	986	422	434	271	286	306	191	248	297	242	344	197	287	542	1067
113.541	0	976	424	435	270	286	309	192	252	298	245	345	197	287	543	1069
113.664	0	976	426	435	271	287	310	194	253	300	246	346	201	288	550	1068
113.787	0	980	431	438	270	288	311	195	252	302	247	346	201	287	553	1072
113.91	0	985	420	434	268	287	304	190	245	296	242	344	196	287	544	1070
114.033	0	971	420	432	269	285	303	191	245	297	244	343	196	285	543	1070
114.156	0	974	421	433	269	286	304	191	249	297	244	342	196	285	541	1063
114.278	0	975	422	435	270	287	306	192	249	299	246	344	197	285	540	1063
114.401	0	987	423	436	271	287	311	191	251	300	245	346	197	286	542	1068
114.524	0	975	423	436	271	289	312	193	250	300	246	346	199	286	543	1069
114.647	0	972	418	431	269	286	304	192	246	297	245	342	195	285	541	1061
114.77	0	970	418	432	268	285	303	190	246	298	243	340	196	285	540	1060
114.893	0	982	418	431	267	286	305	190	247	296	242	341	197	284	538	1065
115.016	0	973	419	432	269	286	309	191	251	297	244	343	198	284	539	1066
115.139	0	971	420	435	270	286	311	192	252	299	247	345	200	285	542	1063
115.261	0	974	418	435	270	288	311	193	251	302	246	345	201	285	542	1061
115.384	0	981	415	432	268	286	305	191	246	297	242	342	196	283	536	1061
115.507	0	970	416	430	268	286	302	190	246	298	243	342	195	282	536	1064
115.63	0	968	417	432	268	285	305	191	249	298	244	341	197	283	536	1060
115.753	0	973	418	432	268	286	308	191	249	301	245	343	198	283	538	1059
115.876	0	983	419	433	270	287	310	191	249	302	244	344	198	284	539	1065
115.999	0	980	425	435	269	289	312	192	250	302	245	347	199	283	547	1073
116.122	0	973	419	431	267	286	307	191	246	298	244	342	196	284	539	1060
116.244	0	971	418	431	267	285	304	191	246	299	245	343	197	283	538	1059
116.367	0	984	418	432	268	284	305	190	245	300	241	342	197	283	539	1063
116.49	0	974	419	432	268	286	310	191	251	299	244	343	199	283	539	1066
116.613	0	972	421	434	269	288	310	192	251	303	248	344	200	285	542	1062
116.736	0	970	419	433	269	288	309	192	249	303	245	344	198	283	539	1062
116.859	0	981	416	431	267	285	305	190	245	298	242	342	195	282	536	1064
116.982	0	970	416	430	267	286	304	190	245	299	243	342	195	281	535	1064
117.105	0	968	418	431	268	285	308	191	249	300	243	341	195	283	535	1060
117.228	0	974	419	432	268	285	308	192	250	301	245	344	198	282	536	1060
117.35	0	985	419	433	269	287	311	191	249	303	245	344	199	283	539	1065
117.473	0	970	417	432	267	286	308	191	247	300	243	342	197	282	536	1063
117.596	0	965	415	428	266	283	304	190	245	297	242	339	195	280	533	1057
117.719	0	968	413	429	265	283	304	190	246	298	242	339	194	280	533	1056
117.842	0	980	414	429	266	284	307	189	247	297	241	340	197	280	534	1061
117.965	0	974	417	429	266	285	310	191	251	298	242	341	198	281	540	1068
118.088	0	973	420	432	267	287	310	192	250	302	245	344	200	281	540	1063
118.211	0	967	414	429	266	285	308	190	247	300	244	341	197	282	536	1057
118.333	0	977	410	426	265	283	304	188	243	296	239	339	194	280	531	1060
118.456	0	966	409	425	264	282	303	189	245	297	241	338	194	278	530	1061
118.579	0	964	410	426	265	284	305	189	248	297	242	339	196	279	532	1056
118.702	0	968	411	427	265	284	309	190	248	301	243	341	198	280	533	1057
118.825	0	980	414	426	265	285	310	191	248	303	242	343	199	280	539	1067
118.948	0	976	417	430	265	286	312	191	249	300	243	343	197	279	538	1069
119.071	0	969	409	424	264	283	305	189	245	296	241	339	193	280	531	1055
119.194	0	966	408	425	265	283	303	189	245	299	241	340	193	278	530	1054
119.316	0	976	408	424	265	283	303	189	244	299	240	339	195	278	530	1057
119.439	0	969	409	425	265	285	310	189	249	297	241	341	198	279	532	1060
119.562	0	967	411	428	267	285	310	191	250	302	244	342	199	281	534	1058
119.685	0	968	409	426	268	286	310	192	249	305	244	343	198	281	534	1058
119.808	0	975	406	423	264	284	305	189	244	297	240	340	197	279	534	1059
119.931	0	965	406	424	264	284	304	189	245	298	241	339	197	279	533	1061
120.054	0	964	407	424	265	283	306	190	249	298	242	340	198	278	533	1055
120.177	0	966	410	425	267	285	308	191	249	300	243	341	199	280	533	1056
120.3	0	980	411	427	268	286	310	191	248	302	243	344	199	281	535	1063
120.422	0	969	411	428	267	287	312	191	250	299	244	343	200	280	536	1063
120.545	0	963	408	424	265	284	305	191	245	298	241	340	198	280	535	1056
120.668	0	965	408	425	265	285	304	191	245	299	243	341	197	280	535	1056
120.791	0	977	410	425	267	284	303	190	246	301	241	341	198	280	535	1061
120.914	0	971	409	425	267	286	310	191	250	299	243	342	199	281	537	1065
121.037	0	969	415	427	267	286	309	193	250	302	246	345	199	281	544	1067
121.16	0	971	414	428	267	287	309	193	249	303	245	345	198	282	541	1063
121.283	0	974	408	424	265	284	305	190	245	296	240	341	196	282	536	1063
121.405	0	964	407	423	265	284	303	190	245	298	241	341	196	280	535	1062
121.528	0	965	411	424	266	284	304	191	248	298	242	340	198	282	539	1062
121.651	0	970	414	427	266	285	307	191	249	299	243	343	198	282	541	1066
121.774	0	982	411	426	267	286	309	191	249	301	243	345	200	285	540	1068
121.897	0	966	410	426	268	286	311	192	250	300	244	344	199	283	540	1067
122.02	0	959	404	421	265	283	303	190	246	296	242	340	196	282	537	1060
122.143	0	962	407	423	265	285	301	190	244	297	242	342	198	281	541	1063
122.266	0	978	409	423	264	283	302	188	244	298	239	340	199	282	542	1070
122.388	0	973	410	424	265	285	308	190	250	295	243	344	198	281	543	1073
122.511	0	972	413	424	264	286	310	191	252	299	244	345	199	281	547	1070
122.634	0	976	414	426	263	287	308	192	248	302	244	345	198	279	548	1071
122.757	0	988	411	422	259	283	303	188	245	296	240	342	198	278	547	1073
122.88	0	977	411	420	259	283	302	190	245	296	241	341	197	278	549	1074
123.003	0	979	410	420	259	283	303	189	248	297	242	342	198	278	549	1068
123.126	0	979	408	423	263	284	305	189	247	297	242	343	198	281	548	1066
123.249	0	978	406	422	267	285	307	190	248	300	242	345	195	286	539	1069
123.372	0	967	404	424	268	287	310	191	249	301	245	346	197	286	539	1066
123.494	0	962	403	419	265	286	304	191	248	297	243	342	197	284	544	1061
123.617	0	963	401	420	265	284	301	190	245	297	242	343	197	285	543	1060
123.74	0	971	399	420	266	283	302	189	244	297	240	342	195	285	540	1062
123.863	0	967	403	418	265	285	307	190	250	296	242	344	199	285	546	1068
123.986	0	966	407	422	266	286	309	191	252	297	245	346	199	286	549	1065
124.109	0	966	404	424	268	288	311	192	252	299	246	348	201	288	547	1063
124.232	0	969	400	422	267	287	305	190	246	299	243	344	197	287	542	1063
124.355	0	959	399	419	265	285	302	190	245	296	244	344	196	286	542	1067
124.477	0	957	400	420	265	284	303	191	249	297	243	343	199	287	546	1060
124.6	0	960	401	421	268	286	304	191	249	298	244	346	198	287	545	1061
124.723	0	973	402	423	269	287	309	192	252	298	245	348	200	288	548	1067
124.846	0	966	405	425	270	289	311	193	254	299	246	348	202	290	549	1071
124.969	0	958	403	423	268	289	307	194	249	300	246	347	201	290	549	1061
125.092	0	959	402	422	268	286	303	193	247	298	246	347	199	288	547	1062
125.215	0	969	402	423	268	288	305	192	248	297	243	346	200	289	550	1067
125.338	0	963	405	422	269	288	307	193	252	296	246	347	201	289	553	1073
125.46	0	964	410	427	269	288	309	195	254	298	249	350	201	290	555	1069
125.583	0	963	408	427	271	290	311	195	255	298	249	350	202	292	554	1067
125.706	0	967	403	424	269	287	304	194	247	297	244	347	197	291	550	1068
125.829	0	963	403	424	268	287	306	193	252	294	246	348	198	291	549	1072
125.952	0	956	404	423	269	288	303	193	251	297	247	348	198	292	551	1066
126.075	0	961	405	426	271	289	307	194	254	296	247	350	200	291	552	1067
126.198	0	974	406	428	272	290	309	195	253	299	248	351	201	294	554	1073
126.321	0	965	407	426	271	290	309	194	252	298	249	351	201	292	555	1075
126.444	0	957	407	425	268	286	304	194	251	293	246	347	199	291	557	1071
126.566	0	959	404	425	269	287	302	193	250	294	246	346	199	294	552	1068
126.689	0	967	403	426	269	287	305	193	251	294	244	347	199	293	552	1072
126.812	0	964	404	426	271	289	307	194	253	295	247	349	199	293	553	1075
126.935	0	962	410	428	269	290	309	196	254	298	249	351	202	294	560	1073
127.058	0	961	404	428	270	290	305	194	250	298	248	349	199	294	553	1069
127.181	0	962	397	423	268	287	299	193	246	294	243	346	198	294	551	1071
127.304	0	957	396	422	269	287	303	193	250	291	243	345	198	292	550	1071
127.427	0	952	396	423	268	287	304	194	253	293	246	346	198	292	550	1064
127.549	0	961	398	426	269	288	305	193	252	294	245	348	199	292	550	1068
127.672	0	969	400	427	270	290	307	193	252	296	246	349	200	293	550	1071
127.795	0	959	399	426	269	290	307	193	251	296	246	348	200	293	552	1072
127.918	0	954	391	421	268	285	301	193	249	291	245	344	197	292	548	1063
128.041	0	954	391	422	266	285	300	190	248	292	242	344	198	290	547	1065
128.164	0	960	391	421	268	286	303	191	249	291	242	344	198	291	547	1068
128.287	0	955	392	424	268	287	304	192	251	293	244	346	198	291	546	1070
128.41	0	957	393	425	268	287	306	193	252	296	245	347	199	292	547	1064
128.532	0	954	395	427	271	289	309	194	254	297	247	348	200	292	547	1066
128.655	0	958	388	421	267	285	302	192	246	294	242	345	197	290	546	1066
128.778	0	950	387	421	267	287	303	191	250	289	242	344	198	290	545	1068
128.901	0	953	388	422	267	285	301	192	249	294	244	344	197	290	545	1062
129.024	0	953	390	423	268	285	304	191	250	294	245	346	198	289	545	1064
129.147	0	961	391	423	269	287	305	192	251	294	244	347	198	290	546	1069
129.27	0	954	392	426	269	288	308	193	253	296	247	348	200	291	549	1070
129.393	0	951	386	421	266	285	303	193	249	292	245	344	197	289	545	1061
129.516	0	954	387	421	267	284	301	191	248	292	242	343	198	290	544	1063
129.638	0	957	387	421	267	285	302	191	250	292	242	344	197	289	545	1066
129.761	0	952	390	423	268	286	304	192	251	293	244	346	198	290	545	1068
129.884	0	959	392	425	269	286	307	194	253	296	246	348	202	290	550	1063
130.007	0	954	392	426	269	289	307	193	251	298	246	347	199	290	546	1065
130.13	0	953	386	421	267	284	303	192	248	291	243	344	197	289	545	1067
130.253	0	948	387	421	266	283	302	191	250	290	243	343	197	289	544	1067
130.376	0	954	387	420	268	284	302	193	251	292	243	344	197	289	544	1060
130.499	0	956	389	423	267	284	305	191	251	293	245	346	197	289	544	1065
130.621	0	959	391	424	268	287	307	191	252	296	245	347	198	289	546	1069
130.744	0	954	392	425	268	287	309	193	253	296	248	347	200	290	547	1069
130.867	0	951	386	420	267	285	300	192	247	293	244	342	197	289	544	1060
130.99	0	958	385	419	266	283	298	190	246	293	242	342	196	288	545	1063
131.113	0	955	388	418	264	282	301	190	250	291	242	344	196	286	547	1070
131.236	0	953	391	421	266	283	304	190	251	293	244	344	199	288	547	1067
131.359	0	959	391	422	268	285	306	192	252	294	245	346	197	289	544	1061
131.482	0	966	392	424	268	287	309	192	252	297	246	348	197	290	546	1066
131.604	0	945	387	420	266	285	303	191	249	293	243	344	196	289	543	1065
131.727	0	946	385	416	265	283	300	191	248	291	242	342	195	288	542	1062
131.85	0	951	386	417	265	283	300	191	248	293	243	341	195	287	542	1057
131.973	0	961	388	419	266	284	303	190	250	293	242	344	196	287	541	1062
132.096	0	951	389	421	267	286	306	191	250	295	243	345	196	287	542	1065
132.219	0	953	392	422	268	287	308	193	253	297	246	346	201	289	546	1064
132.342	0	953	391	422	266	288	304	193	249	299	245	345	198	288	546	1059
132.465	0	967	390	418	265	285	300	191	245	294	242	343	195	286	543	1063
132.588	0	948	387	419	266	285	302	190	248	293	242	343	195	286	541	1062
132.71	0	951	391	418	266	285	303	192	251	292	244	343	197	285	544	1063
132.833	0	958	395	422	267	286	307	192	251	295	246	346	198	287	545	1061
132.956	0	971	394	424	269	288	308	192	251	297	245	347	197	288	543	1064
133.079	0	950	391	422	267	287	305	191	249	294	244	344	196	288	541	1062
133.202	0	946	389	419	266	284	302	191	248	291	243	341	195	287	541	1060
133.325	0	953	394	419	265	287	301	192	250	294	244	343	197	285	546	1060
133.448	0	968	394	423	267	285	305	191	250	293	243	344	196	287	542	1063
133.571	0	964	394	423	268	287	307	192	251	295	244	345	199	288	545	1066
133.693	0	951	396	426	268	289	309	193	253	297	248	346	201	289	547	1063
133.816	0	949	392	421	267	287	302	192	247	295	244	342	195	288	541	1057
133.939	0	965	391	421	267	284	298	190	245	294	242	343	196	287	542	1061
134.062	0	953	391	422	267	285	304	190	249	291	242	342	196	286	540	1063
134.185	0	946	394	423	268	286	304	192	251	294	243	343	195	286	541	1061
134.308	0	956	395	424	268	287	307	192	252	295	245	345	198	288	544	1060
134.431	0	972	398	427	269	289	310	193	252	297	244	345	201	289	546	1065
134.554	0	951	393	423	267	287	301	191	247	295	242	342	196	287	540	1063
134.676	0	943	393	420	267	284	301	191	248	292	242	341	195	286	540	1060
134.799	0	949	392	421	265	283	300	190	247	292	242	341	195	285	539	1057
134.922	0	968	394	422	266	285	303	190	249	293	241	341	198	286	541	1063
135.045	0	955	395	423	267	286	305	190	249	294	242	343	198	286	542	1066
135.168	0	956	401	425	267	288	308	193	252	297	245	345	199	285	549	1068
135.291	0	951	396	422	266	285	303	190	246	296	242	341	195	286	540	1058
135.414	0	965	393	419	265	284	299	189	243	293	240	340	195	285	539	1062
135.537	0	959	396	421	264	283	303	189	248	290	241	340	196	283	542	1067
135.66	0	947	395	422	265	283	304	190	250	293	240	339	195	285	536	1057
135.782	0	954	395	423	266	285	306	191	250	295	242	342	196	284	537	1056
135.905	0	969	397	425	268	287	308	190	250	297	241	343	198	284	539	1062
136.028	0	951	393	423	266	285	306	190	248	295	241	340	197	283	537	1060
136.151	0	953	391	420	263	283	301	190	247	292	241	338	195	283	534	1054
136.274	0	952	391	421	263	282	302	190	246	293	240	337	196	282	536	1053
136.397	0	965	392	421	261	283	302	190	246	295	241	340	195	282	536	1058
136.52	0	958	393	421	261	283	307	191	249	295	241	342	199	283	539	1062
136.643	0	954	396	424	261	284	309	193	251	296	245	342	200	284	539	1058
136.765	0	951	391	419	261	283	302	190	244	294	241	338	196	283	537	1053
136.888	0	963	392	419	261	282	299	189	242	294	239	338	193	281	534	1057
137.011	0	952	393	420	261	282	302	188	248	292	240	339	193	280	534	1058
137.134	0	955	395	420	262	283	305	190	249	293	242	339	198	281	538	1055
137.257	0	961	401	424	263	282	307	190	249	296	242	342	198	280	542	1060
137.38	0	966	399	425	264	285	307	190	247	298	241	341	198	283	540	1061
137.503	0	955	393	419	262	283	301	188	243	293	239	338	195	281	536	1059
137.626	0	948	394	418	261	281	301	188	245	292	239	337	197	280	538	1056
137.748	0	957	398	421	261	279	301	187	244	293	239	339	196	280	539	1059
137.871	0	963	396	420	262	282	304	187	247	293	239	340	194	282	534	1059
137.994	0	958	397	421	264	283	306	189	248	295	241	341	198	282	538	1062
138.117	0	962	400	423	262	284	309	190	252	295	243	342	198	281	542	1060
138.24	0	951	394	418	261	280	301	188	242	293	237	337	195	282	536	1056
138.363	0	960	391	417	260	279	301	187	242	291	238	337	195	282	535	1057
138.486	0	952	393	416	260	279	302	187	247	291	238	337	195	280	533	1057
138.609	0	952	392	419	261	280	304	188	248	293	240	339	197	282	539	1058
138.732	0	948	391	420	262	281	307	188	249	295	240	341	198	284	539	1061
138.854	0	957	387	424	262	283	307	189	247	298	240	344	198	286	544	1072
138.977	0	924	362	415	261	280	300	189	245	294	240	343	197	287	547	1080
139.1	0	914	338	408	258	279	300	189	247	293	241	345	197	290	549	1082
139.223	0	903	324	405	259	277	301	189	245	293	240	348	197	294	559	1103
139.346	0	895	321	404	258	279	305	188	246	294	240	350	198	298	565	1121
139.469	0	863	307	416	260	280	307	190	250	294	243	354	199	300	570	1125
139.592	0	853	302	417	261	282	309	191	251	296	245	357	199	303	576	1147
139.715	0	854	295	413	258	278	301	191	244	295	242	356	197	303	579	1164
139.837	0	849	285	422	258	279	303	189	245	292	240	354	196	305	580	1143
139.96	0	825	291	423	259	280	305	190	248	291	242	354	194	304	579	1116
140.083	0	838	296	423	260	282	306	190	249	292	243	355	196	306	584	1114
140.206	0	858	295	428	260	281	309	193	249	294	244	359	197	308	591	1136
140.329	0	839	289	427	261	284	309	192	247	294	244	357	194	308	586	1150
140.452	0	827	286	420	259	280	303	191	247	290	241	354	191	305	582	1156
140.575	0	843	289	422	259	280	303	191	247	291	242	354	192	305	584	1161
140.698	0	841	289	423	259	280	305	190	247	291	242	357	191	306	586	1170
140.82	0	831	291	426	260	282	309	191	248	292	242	358	191	309	585	1173
140.943	0	822	292	428	261	284	311	192	251	293	246	358	191	309	583	1161
141.066	0	815	289	423	258	282	305	192	248	291	244	355	192	308	580	1156
141.189	0	828	288	425	259	281	305	190	247	286	240	355	192	309	581	1160
141.312	0	830	290	425	257	281	306	191	247	289	240	356	192	308	589	1164
141.435	0	826	291	425	259	281	307	192	249	291	244	359	194	311	595	1147
141.558	0	836	290	427	261	284	310	192	249	291	246	359	193	313	594	1135
141.681	0	847	287	428	260	284	308	193	247	292	242	359	190	312	590	1136
141.804	0	859	286	423	258	281	304	191	244	287	241	356	190	312	588	1131
141.926	0	856	288	423	258	281	305	192	248	287	242	356	190	313	588	1129
142.049	0	859	286	425	259	280	306	191	248	288	242	358	190	313	589	1131
142.172	0	872	289	427	260	282	309	191	248	290	242	358	191	314	589	1136
142.295	0	872	292	429	261	285	311	192	249	292	244	361	191	314	593	1139
142.418	0	859	292	425	259	282	309	193	249	286	243	358	190	313	594	1134
142.541	0	869	288	424	259	282	303	191	245	289	243	357	190	314	593	1131
142.664	0	887	289	426	260	282	306	191	247	288	241	358	191	314	595	1137
142.787	0	878	289	427	261	283	307	192	248	290	242	360	191	315	595	1145
142.909	0	870	292	428	263	286	310	195	250	291	245	361	192	317	595	1145
143.032	0	865	295	432	263	287	313	195	251	293	247	364	192	317	597	1151
143.155	0	862	293	427	262	285	306	193	247	290	242	362	191	317	598	1158
143.278	0	860	294	428	262	284	307	193	249	289	243	363	191	317	599	1162
143.401	0	860	295	430	263	284	308	194	250	290	245	363	191	319	598	1156
143.524	0	863	300	433	263	286	310	195	250	292	247	366	192	319	602	1160
143.647	0	871	301	435	266	288	313	195	250	294	247	369	193	321	601	1165
143.77	0	856	301	434	265	288	310	195	248	293	247	366	193	320	599	1166
143.892	0	854	298	432	264	286	305	195	249	292	245	364	192	322	600	1160
144.015	0	849	299	435	264	287	309	196	251	291	247	367	193	321	601	1165
144.138	0	858	314	425	266	288	310	195	250	292	246	369	193	323	602	1170
144.261	0	865	309	438	266	288	312	197	251	295	249	370	193	324	606	1174
144.384	0	866	316	429	268	290	314	199	254	294	251	371	194	326	601	1167
144.507	0	845	311	426	265	287	306	197	249	292	246	367	193	326	600	1170
144.63	0	848	312	428	265	287	307	196	251	291	246	369	193	326	601	1175
144.753	1	848	303	439	266	288	309	197	252	292	248	370	194	326	603	1177
144.876	0	853	316	430	268	289	312	199	254	294	250	371	195	328	604	1170
144.998	0	862	319	433	269	291	316	199	254	297	251	373	196	328	604	1173
145.121	0	853	318	431	267	289	308	198	249	294	248	369	194	325	602	1176
145.244	0	848	307	439	266	287	308	197	252	292	247	369	194	327	602	1176
145.367	0	851	317	432	267	287	308	198	254	293	249	370	195	328	603	1172
145.49	0	865	328	424	268	289	312	199	253	295	250	372	196	330	604	1176
145.613	0	853	319	436	269	291	314	199	254	297	250	374	196	330	606	1181
145.736	0	842	310	445	268	290	312	199	251	296	250	372	195	330	605	1179
145.859	0	853	323	432	265	287	306	199	251	295	250	372	195	329	609	1174
145.981	0	865	335	424	266	288	310	198	252	294	249	373	194	329	610	1180
146.104	0	850	323	435	267	288	310	199	252	295	249	375	195	330	607	1181
146.227	0	850	324	437	270	289	314	199	255	297	253	377	197	332	607	1179
146.35	0	852	324	438	271	293	316	201	256	298	254	375	197	334	608	1175
146.473	0	858	331	426	268	289	306	198	249	297	247	372	194	333	607	1178
146.596	0	861	319	435	268	289	310	198	253	295	248	373	195	333	607	1184
146.719	0	849	322	437	269	289	311	200	255	296	251	374	196	334	607	1180
146.842	0	857	322	441	270	291	313	201	256	298	254	376	197	336	609	1176
146.964	0	872	335	433	273	293	316	201	256	299	252	378	197	336	612	1183
147.087	0	867	324	439	269	291	313	199	253	297	251	376	196	335	611	1186
147.21	0	852	322	437	270	290	310	200	255	296	251	375	196	336	611	1182
147.333	0	859	333	430	270	291	310	200	253	299	253	377	196	336	610	1179
147.456	0	871	335	431	272	290	315	200	255	297	251	377	196	337	611	1184
147.579	0	871	331	442	272	293	317	202	256	300	254	380	198	336	618	1191
147.702	0	868	344	435	272	294	318	202	259	300	257	382	197	337	618	1186
147.825	0	861	337	431	271	291	311	201	254	298	253	376	196	339	614	1182
147.948	0	873	338	433	272	292	313	201	256	298	253	380	196	338	614	1187
148.07	0	870	340	433	273	293	315	202	257	298	254	381	197	337	618	1193
148.193	0	868	344	436	274	293	317	203	259	301	256	381	197	340	621	1185
148.316	0	874	344	439	276	295	319	205	260	302	258	383	198	342	620	1184
148.439	0	881	343	436	274	294	314	203	255	301	252	380	197	341	618	1189
148.562	0	875	344	433	275	293	314	202	258	298	253	378	197	343	619	1195
148.685	0	873	349	436	273	294	315	203	259	300	256	383	197	342	624	1190
148.808	0	882	349	438	276	294	316	204	259	301	258	384	198	344	623	1188
148.931	0	896	350	440	278	296	319	204	259	303	257	385	199	347	622	1194
149.053	0	882	350	439	278	296	318	204	257	302	254	382	198	346	621	1196
149.176	0	883	347	435	275	295	312	204	257	300	258	382	198	344	621	1189
149.299	0	880	350	438	276	296	315	204	259	301	255	383	198	346	623	1189
149.422	0	890	350	440	277	296	316	205	258	301	256	385	199	346	624	1194
149.545	0	889	353	441	280	296	319	205	260	303	259	387	199	347	625	1198
149.668	0	888	353	442	277	299	321	206	262	303	259	385	199	349	624	1190
149.791	0	879	351	438	276	295	311	205	255	303	256	383	198	347	623	1190
149.914	0	889	350	440	277	295	313	203	256	301	253	382	198	348	623	1196
150.036	0	885	351	440	277	296	315	204	260	300	255	382	198	348	623	1198
150.159	0	889	352	442	279	297	318	206	261	303	258	385	198	349	625	1190
150.282	0	888	354	444	280	299	321	206	262	304	258	386	199	350	626	1193
150.405	0	887	353	440	277	298	316	203	255	301	254	384	198	348	626	1198
150.528	0	886	353	439	276	296	316	204	259	299	253	383	197	348	625	1199
150.651	0	883	350	439	276	296	317	203	260	300	256	382	197	349	623	1190
150.774	0	888	350	439	277	296	318	203	259	301	256	384	197	349	623	1192
150.897	0	890	351	441	278	299	320	203	260	303	255	385	198	349	624	1197
151.02	0	886	354	441	277	300	320	205	258	302	256	384	197	349	628	1198
151.142	0	879	347	436	275	295	315	204	256	300	255	382	197	348	623	1188
151.265	0	891	347	437	276	296	318	203	258	299	253	382	196	348	622	1193
151.388	0	880	346	437	276	297	317	202	258	299	251	382	196	348	621	1196
151.511	0	877	347	437	277	297	320	204	259	302	254	384	196	347	621	1197
151.634	0	883	347	440	279	299	323	205	262	303	257	383	197	349	622	1189
151.757	0	886	346	436	274	297	316	202	254	302	253	381	196	345	623	1193
151.88	0	876	343	434	275	294	317	202	254	300	250	380	195	345	620	1197
152.003	0	868	341	435	274	296	318	202	260	301	253	379	196	345	619	1195
152.125	0	878	340	434	276	296	320	203	261	300	255	380	196	345	618	1188
152.248	0	887	341	436	276	298	323	202	259	302	253	381	196	346	618	1193
152.371	0	878	342	435	276	298	322	202	257	303	254	382	196	344	617	1197
152.494	0	865	337	431	273	294	319	201	258	298	251	378	195	343	617	1194
152.617	0	872	336	431	274	295	316	201	258	301	253	379	195	343	617	1187
152.74	0	880	336	432	274	295	319	201	258	300	251	379	196	343	617	1194
152.863	0	880	338	433	275	295	321	201	259	300	252	380	196	343	617	1197
152.986	0	868	338	433	275	297	322	203	260	301	254	379	196	344	618	1193
153.108	0	868	334	429	273	294	317	202	256	298	252	377	195	342	616	1187
153.231	0	879	333	429	273	295	318	201	256	297	250	378	194	341	616	1192
153.354	0	873	334	429	272	295	317	199	256	298	249	377	194	342	616	1197
153.477	0	865	335	430	274	294	319	201	259	300	253	379	194	342	617	1192
153.6	0	873	334	431	274	296	321	202	260	300	253	379	195	342	616	1188
153.723	0	872	331	427	272	293	317	199	254	297	249	377	194	340	615	1193
153.846	0	876	330	426	272	293	317	199	255	295	247	376	194	340	614	1197
153.969	0	858	330	426	273	293	316	200	258	296	251	377	194	338	614	1191
154.092	0	863	329	428	273	293	317	201	259	298	251	376	195	340	615	1188
154.214	0	878	331	428	273	295	319	200	257	298	252	379	194	339	616	1195
154.337	0	870	328	423	272	293	314	200	254	297	248	375	194	338	614	1198
154.46	0	851	314	432	270	291	315	199	256	293	249	375	193	338	614	1191
154.583	0	859	325	422	270	292	315	199	257	295	249	375	193	337	613	1189
154.706	0	872	326	422	270	292	316	198	256	295	249	377	193	337	612	1195
154.829	0	869	315	432	272	293	317	199	256	297	248	376	194	337	614	1198
154.952	0	850	314	433	272	293	319	199	257	295	250	376	194	337	612	1191
155.075	0	852	321	417	269	290	311	198	253	294	249	373	193	334	611	1189
155.197	0	865	309	428	268	290	313	196	253	293	245	373	192	335	611	1195
155.32	0	856	310	426	269	289	313	197	255	293	246	372	192	335	610	1198
155.443	0	859	311	429	269	290	315	199	255	294	250	374	192	334	610	1191
155.566	0	857	309	430	270	291	317	198	255	295	249	374	193	335	611	1190
155.689	0	854	308	427	268	290	314	197	252	294	246	372	192	333	609	1195
155.812	0	846	295	433	267	288	312	196	251	289	244	370	191	331	607	1197
155.935	0	846	294	434	267	289	311	197	254	292	247	370	192	330	606	1189
156.058	0	845	303	425	267	289	312	197	255	293	246	370	192	330	605	1189
156.18	0	854	304	425	267	290	314	196	253	293	247	371	191	330	604	1195
156.303	0	855	296	437	268	290	316	197	254	295	249	373	192	329	607	1198
156.426	0	859	298	434	266	289	315	197	255	290	249	371	190	329	608	1190
156.549	0	842	292	433	264	286	310	195	252	288	245	368	191	327	604	1189
156.672	0	846	302	423	265	287	311	195	250	289	242	367	191	327	602	1193
156.795	0	845	291	434	266	287	311	195	253	290	245	367	190	326	601	1195
156.918	0	849	293	435	266	287	313	196	254	292	248	369	190	327	602	1188
157.041	0	848	293	437	267	289	315	197	254	294	248	370	191	328	603	1190
157.164	0	847	304	427	267	289	313	196	250	294	246	369	191	325	602	1193
157.286	0	840	291	433	264	286	310	195	251	288	243	365	190	325	601	1195
157.409	0	843	293	434	265	287	310	195	253	290	247	367	190	323	601	1187
157.532	0	848	293	435	265	287	312	195	253	290	245	367	191	326	601	1190
157.655	0	853	296	439	267	288	314	197	252	291	245	368	191	324	601	1193
157.778	0	852	297	440	267	290	315	197	254	293	249	370	192	324	603	1194
157.901	0	845	295	438	266	289	313	196	254	291	247	367	191	324	603	1186
158.024	0	861	300	437	263	286	311	196	251	290	245	367	189	324	606	1190
158.147	0	853	310	428	264	286	311	196	251	290	244	368	190	324	602	1196
158.269	0	851	299	438	265	286	312	196	251	292	246	368	191	325	601	1196
158.392	0	856	310	430	267	288	314	196	254	293	248	368	192	326	602	1189
158.515	0	866	302	442	267	289	316	196	253	295	249	371	192	326	604	1193
158.638	0	849	311	429	264	287	312	196	251	289	245	368	192	323	601	1196
158.761	0	844	301	438	264	286	308	196	253	291	245	367	191	324	602	1195
158.884	0	849	310	430	265	285	310	196	253	291	247	368	192	324	601	1189
159.007	0	859	302	441	266	286	312	195	252	292	246	370	192	326	602	1193
159.13	0	857	315	433	267	288	314	197	252	294	246	371	193	327	603	1197
159.252	0	849	305	443	267	289	314	197	254	294	250	372	192	326	603	1195
159.375	0	855	317	429	263	286	308	196	249	291	248	369	192	325	606	1188
159.498	0	862	326	419	263	286	310	195	251	290	246	370	191	325	605	1194
159.621	0	854	315	431	265	286	310	195	251	291	245	370	191	327	603	1197
159.744	0	851	305	442	265	286	312	196	253	293	247	370	192	326	603	1193
159.867	0	859	316	434	267	288	313	196	253	295	250	372	193	328	605	1188
159.99	0	865	317	437	267	290	315	197	252	296	250	373	194	328	605	1193
160.113	0	859	316	431	266	285	308	195	248	292	244	369	193	327	604	1196
160.236	0	842	314	430	264	284	308	195	251	292	246	370	192	325	604	1192
160.358	0	850	314	432	265	286	310	195	252	291	248	372	193	327	605	1187
160.481	0	862	316	434	265	285	311	196	250	293	247	373	193	327	605	1193
160.604	0	866	318	434	267	287	314	196	251	295	248	375	194	327	607	1198
160.727	0	853	319	436	268	289	315	198	254	297	252	376	194	329	608	1193
160.85	0	851	327	423	265	288	309	197	252	295	248	374	194	329	607	1188
160.973	0	859	325	421	264	285	309	196	250	292	245	373	194	328	606	1193
161.096	0	862	316	432	265	285	309	196	251	294	246	374	194	329	606	1197
161.219	0	849	318	433	266	286	311	197	252	295	249	374	194	329	606	1191
161.341	0	855	319	436	267	287	312	198	253	296	250	375	195	330	607	1188
161.464	0	869	320	437	268	288	314	198	253	297	250	378	196	331	609	1194
161.587	0	860	317	433	266	287	308	196	249	295	246	374	194	331	608	1197
161.71	0	843	317	432	265	285	308	197	253	292	249	375	195	329	607	1191
161.833	0	854	317	434	266	285	306	197	251	296	248	375	195	331	608	1190
161.956	0	869	320	436	267	285	311	197	251	296	248	376	196	331	607	1195
162.079	0	864	323	433	266	288	313	197	253	296	250	380	196	331	613	1200
162.202	0	860	326	438	267	289	314	199	256	297	252	380	194	332	616	1193
162.324	0	855	331	423	265	286	307	197	251	294	248	376	194	332	610	1190
162.447	0	865	329	423	265	286	308	196	251	291	248	377	194	331	609	1196
162.57	0	857	320	433	266	286	309	196	253	294	248	377	195	331	609	1198
162.693	0	861	320	435	267	286	310	198	253	295	251	377	195	333	610	1192
162.816	0	861	332	426	268	288	312	198	254	297	252	379	195	334	611	1192
162.939	0	865	322	438	268	288	311	198	252	298	250	380	196	333	612	1196
163.062	0	854	330	422	265	285	309	197	251	290	246	375	194	333	610	1199
163.185	0	856	319	432	264	285	307	196	253	293	250	376	194	331	609	1192
163.308	0	854	329	424	265	284	309	197	252	294	248	376	194	333	610	1192
163.43	0	864	320	435	266	287	310	197	253	294	248	378	194	333	610	1197
163.553	0	863	321	435	266	287	313	198	253	296	251	380	195	333	611	1200
163.676	0	863	320	434	267	287	312	199	255	293	251	378	195	332	610	1191
163.799	0	850	326	421	265	285	305	197	251	294	248	375	194	332	609	1192
163.922	0	857	317	433	265	285	306	196	251	292	247	377	194	331	609	1196
164.045	0	856	317	433	266	286	308	195	252	292	248	376	193	332	609	1199
164.168	0	858	318	434	266	286	310	198	254	295	251	378	194	333	610	1191
164.291	0	861	328	426	268	287	314	199	255	297	252	379	195	333	610	1194
164.413	0	864	322	434	264	288	310	197	251	295	248	378	194	331	614	1199
164.536	0	854	328	420	265	286	307	197	252	291	248	374	194	331	609	1198
164.659	0	854	317	431	264	285	307	198	254	292	248	374	195	328	602	1191
164.782	0	865	328	423	266	286	309	197	253	293	248	376	195	331	606	1195
164.905	0	862	317	434	266	287	310	197	253	295	249	377	195	330	606	1199
165.028	0	856	317	436	268	288	314	199	254	295	249	376	195	331	604	1198
165.151	0	849	315	431	265	286	307	198	251	293	249	373	194	328	603	1190
165.274	0	867	324	421	265	286	308	197	252	292	247	374	195	329	602	1195
165.396	0	856	315	432	265	286	307	197	252	293	246	375	195	327	602	1200
165.519	0	852	306	443	266	285	310	198	253	294	251	376	195	328	604	1198
165.642	0	860	317	435	267	288	312	199	254	296	251	377	196	330	605	1191
165.765	0	861	327	424	265	288	310	199	252	296	249	376	195	329	604	1196
165.888	0	855	314	431	264	285	306	197	248	291	247	374	195	327	603	1200
166.011	0	847	314	432	265	286	307	198	253	292	248	374	194	329	604	1198
166.134	0	856	315	433	265	286	308	198	253	293	249	375	194	329	607	1192
166.257	0	867	328	425	267	287	310	198	253	294	249	377	195	331	609	1198
166.38	0	864	319	436	268	287	313	198	254	296	249	378	195	331	610	1202
166.502	0	846	326	421	265	286	308	198	254	291	248	375	194	331	608	1198
166.625	0	852	313	430	264	285	303	197	250	292	248	375	194	331	608	1192
166.748	0	859	325	422	265	285	306	196	251	291	248	377	194	329	608	1198
166.871	0	859	316	434	266	286	308	198	252	293	248	377	195	331	608	1202
166.994	0	852	317	434	267	287	309	199	254	295	250	377	195	332	609	1198
167.117	0	854	317	435	267	287	310	198	254	294	251	378	195	333	610	1193
167.24	0	857	323	420	264	286	303	196	250	292	247	376	194	331	609	1199
167.363	0	857	314	430	264	285	305	196	251	292	247	376	194	330	609	1203
167.485	0	842	314	431	265	285	304	197	252	292	248	377	194	331	610	1198
167.608	0	853	314	432	266	285	307	198	253	293	252	378	195	332	611	1194
167.731	0	865	314	434	267	287	310	198	253	295	249	380	196	334	611	1200
167.854	0	860	315	433	265	288	310	198	254	294	249	380	195	333	612	1203
167.977	0	836	312	429	264	285	304	197	253	290	250	378	195	331	610	1198
168.1	0	853	316	431	263	285	304	198	253	292	249	379	194	332	616	1194
168.223	0	863	316	432	265	286	307	197	252	292	248	380	195	334	612	1202
168.346	0	864	316	433	266	286	308	199	252	294	250	381	194	334	610	1207
168.468	0	859	316	433	268	288	310	198	256	295	252	381	196	337	611	1198
168.591	0	850	326	423	267	289	309	198	255	293	252	381	196	335	612	1187
168.714	0	865	313	429	265	285	304	198	252	291	247	379	195	336	613	1184
168.837	0	862	313	429	265	286	305	196	253	292	248	379	195	337	619	1178
168.96	0	819	314	430	264	286	306	198	254	293	251	381	196	335	626	1184
169.083	0	815	316	434	265	286	309	199	255	294	252	384	194	337	628	1169
169.206	0	832	314	434	266	287	310	198	255	295	251	384	194	337	623	1152
169.329	0	820	312	431	263	286	307	197	253	292	248	378	193	335	620	1164
169.452	0	806	307	431	263	284	305	198	254	292	250	377	193	334	619	1166
169.574	0	760	304	433	263	283	306	197	254	292	248	378	192	335	627	1159
169.697	0	764	303	435	264	285	308	197	253	293	248	381	191	334	630	1161
169.82	0	801	295	447	265	286	312	198	253	295	251	382	192	335	630	1182
169.943	0	795	296	445	264	286	311	198	255	292	251	378	190	334	632	1170
170.066	0	789	304	430	261	283	304	196	251	291	248	375	188	331	629	1179
170.189	0	815	307	430	262	284	307	195	250	289	244	373	188	329	628	1188
170.312	0	832	297	441	262	282	306	195	252	291	245	373	188	329	627	1189
170.435	0	845	300	442	262	284	308	197	254	292	249	374	189	328	626	1178
170.557	0	840	310	432	262	286	310	197	253	292	248	373	188	328	623	1176
170.68	0	841	306	428	259	283	304	194	247	289	243	370	190	324	615	1171
170.803	0	855	302	441	259	281	304	193	250	287	242	368	189	322	615	1174
170.926	11	865	310	429	259	281	306	195	251	290	247	369	190	323	610	1164
171.049	0	864	301	441	260	282	308	194	250	291	245	369	190	323	607	1164
171.172	0	868	313	433	261	283	310	195	251	292	245	372	191	323	605	1164
171.295	0	850	297	439	260	282	308	195	251	287	243	368	190	321	602	1162
171.418	0	857	309	428	260	280	304	193	250	288	245	368	191	319	598	1152
171.54	0	848	299	439	259	281	305	193	249	289	243	367	190	320	596	1154
171.663	0	854	309	430	260	280	307	194	249	291	242	368	191	320	597	1159
171.786	0	850	301	442	262	283	309	194	250	292	245	371	191	319	599	1161
171.909	0	844	312	430	260	283	310	194	252	291	246	369	191	320	599	1156
172.032	0	851	308	428	258	280	303	194	246	290	243	366	191	319	597	1158
172.155	0	860	313	428	258	280	305	193	248	290	242	368	190	318	599	1163
172.278	0	866	306	439	258	280	307	193	249	291	245	370	190	318	599	1164
172.401	0	865	315	430	261	281	310	194	251	292	247	370	192	321	597	1159
172.524	0	869	315	431	261	284	312	195	251	293	247	372	192	320	596	1164
172.646	0	869	316	428	257	280	305	192	245	289	242	368	191	318	596	1169
172.769	0	853	304	436	259	279	305	193	249	290	243	368	192	318	590	1166
172.892	0	855	312	428	258	279	306	194	250	291	245	369	192	319	590	1160
173.015	0	870	303	441	260	281	309	193	250	293	246	371	192	320	591	1165
173.138	0	860	315	432	262	283	312	195	250	295	247	373	194	320	593	1171
173.261	0	846	304	440	261	281	311	195	250	291	245	371	193	319	592	1170
173.384	0	848	312	428	260	280	303	194	248	293	247	369	192	319	590	1166
173.507	0	855	302	441	260	280	307	194	250	292	243	370	193	321	592	1171
173.629	0	849	316	430	261	282	309	194	249	293	245	372	193	320	593	1176
173.752	0	848	306	443	262	282	311	195	252	294	248	374	194	321	594	1175
173.875	0	848	316	432	261	284	312	195	253	294	249	374	194	322	594	1170
173.998	0	852	324	419	260	280	304	194	247	293	244	371	194	322	593	1175
174.121	0	848	314	431	259	280	306	194	250	292	245	372	193	322	595	1181
174.244	0	839	305	441	260	282	308	195	250	293	248	374	194	322	595	1178
174.367	0	850	317	433	262	283	310	195	252	295	249	374	195	323	597	1174
174.49	0	855	317	434	264	283	313	196	252	296	249	377	195	324	599	1180
174.612	0	849	314	429	261	281	305	194	248	293	245	374	194	323	596	1183
174.735	0	834	303	438	260	281	304	195	251	291	247	373	194	323	596	1179
174.858	0	844	314	429	261	281	306	195	251	292	249	375	194	323	596	1176
174.981	0	855	314	431	261	281	309	195	251	294	247	375	194	324	597	1181
175.104	0	860	317	432	262	283	311	196	251	295	249	377	195	325	598	1186
175.227	0	831	304	440	261	283	310	195	252	291	249	375	195	323	596	1179
175.35	0	836	311	427	258	280	301	196	250	293	248	374	195	323	595	1176
175.473	0	846	312	428	260	281	305	194	250	291	245	375	194	323	595	1182
175.596	0	849	313	429	261	281	307	193	251	292	246	375	195	324	595	1185
175.718	0	831	304	439	262	283	309	195	253	295	250	377	196	324	595	1181
175.841	0	840	313	431	262	284	311	196	254	295	250	377	196	328	597	1179
175.964	0	842	310	427	260	281	304	195	248	292	246	374	195	325	596	1183
176.087	0	843	312	426	258	281	304	193	249	292	246	376	194	323	599	1189
176.21	0	838	304	438	258	281	305	194	251	291	248	376	193	324	600	1182
176.333	0	837	311	429	260	282	308	196	253	293	250	377	195	327	598	1179
176.456	0	851	312	430	262	283	309	195	252	295	250	379	195	328	599	1184
176.579	0	846	311	430	262	285	311	195	254	295	249	378	195	327	599	1188
176.701	0	828	309	425	259	283	304	195	250	293	250	377	195	325	598	1181
176.824	0	831	308	427	259	282	302	195	250	293	248	376	194	327	598	1181
176.947	0	842	309	428	260	282	306	194	252	292	247	378	195	327	599	1186
177.07	0	838	300	439	261	283	308	195	252	293	249	379	196	327	600	1190
177.193	0	832	303	440	262	285	311	198	254	295	252	380	196	329	601	1185
177.316	0	837	311	431	264	286	313	198	254	296	252	380	196	332	603	1184
177.439	0	842	310	427	260	282	306	196	249	294	249	380	194	328	602	1189
177.562	0	835	301	437	261	283	306	196	252	292	249	381	194	327	603	1192
177.684	0	837	300	437	261	284	306	197	253	293	251	379	196	329	604	1185
177.807	0	840	311	430	262	284	309	198	254	295	252	382	196	330	604	1186
177.93	0	849	314	431	262	286	311	198	254	296	251	382	196	331	606	1192
178.053	0	843	304	439	261	286	311	197	253	293	250	381	195	330	608	1195
178.176	0	846	314	428	259	284	306	198	254	292	252	381	194	328	609	1188
178.299	0	835	311	428	261	284	306	198	254	293	251	380	195	331	605	1187
178.422	0	843	312	428	262	284	308	197	252	293	250	380	196	330	606	1192
178.545	0	843	303	441	264	285	310	199	254	295	253	382	196	330	606	1195
178.668	0	849	314	432	264	286	312	200	257	297	255	383	197	333	607	1188
178.79	0	832	310	429	262	284	305	198	252	294	251	379	195	331	605	1189
178.913	0	839	310	428	261	283	306	197	251	292	250	381	195	329	606	1193
179.036	0	837	300	439	261	283	306	197	253	293	249	379	195	331	606	1196
179.159	0	843	311	430	262	284	308	198	255	294	253	381	196	330	606	1189
179.282	0	842	312	432	263	285	311	198	255	296	252	381	196	332	606	1192
179.405	0	848	314	433	264	286	311	198	253	298	251	383	196	330	608	1197
179.528	0	843	304	438	260	283	307	196	255	290	249	379	195	329	608	1198
179.651	0	839	310	427	260	284	306	197	254	292	250	379	194	329	605	1191
179.773	0	847	312	429	260	282	306	196	253	293	249	379	194	329	607	1193
179.896	0	845	311	430	261	283	308	196	253	295	248	379	195	330	604	1197
180.019	0	842	300	440	262	285	310	197	253	296	252	380	196	328	605	1198
180.142	0	844	310	431	262	286	312	198	256	296	253	380	195	331	605	1191
180.265	0	839	317	419	259	284	305	197	251	294	249	377	195	328	605	1194
180.388	0	841	307	427	258	282	306	194	250	292	246	376	194	327	605	1199
180.511	0	835	297	437	259	282	306	194	252	292	249	376	194	326	604	1199
180.634	0	839	306	428	260	282	308	196	253	294	250	376	195	328	604	1192
180.756	0	848	298	440	261	283	309	197	253	296	250	379	194	328	604	1196
180.879	0	844	309	431	263	285	311	197	253	296	249	380	195	328	605	1200
181.002	0	832	297	437	260	283	308	195	253	291	247	376	195	326	603	1198
181.125	0	836	304	426	259	281	303	196	251	294	248	375	194	326	603	1191
181.248	0	849	295	437	259	282	306	195	251	293	247	375	193	326	602	1195
181.371	0	840	308	427	260	283	308	195	251	293	246	376	194	325	601	1199
181.494	0	837	296	439	261	283	310	197	254	295	250	378	194	326	602	1199
181.617	0	845	307	430	260	285	312	198	254	297	251	379	196	327	604	1192
181.74	0	846	297	440	260	284	308	196	251	297	248	378	194	327	603	1197
181.862	0	834	305	426	258	281	305	194	249	294	247	377	194	326	603	1200
181.985	0	833	294	438	260	281	306	195	252	294	249	376	195	327	604	1199
182.108	0	844	305	428	260	283	309	196	252	294	250	377	194	327	604	1192
182.231	0	854	298	441	261	284	310	197	253	295	250	379	195	328	606	1199
182.354	0	850	309	430	262	285	313	196	252	297	249	380	195	328	607	1202
182.477	0	835	297	438	259	283	309	195	253	293	250	378	194	327	606	1199
182.6	0	841	305	427	259	282	304	196	250	296	250	378	194	328	606	1193
182.723	0	848	297	439	259	282	307	195	251	294	247	377	195	329	606	1199
182.845	0	847	297	439	261	283	310	195	252	295	247	379	194	328	607	1202
182.968	0	840	299	440	261	284	311	197	253	296	251	380	195	329	608	1200
183.091	0	856	313	432	260	285	312	198	256	297	251	382	194	330	615	1195
183.214	0	847	308	429	259	283	303	195	248	297	248	380	193	329	610	1200
183.337	0	846	305	427	258	281	304	194	249	295	246	379	193	329	608	1202
183.46	0	829	295	437	259	282	307	195	252	293	248	378	193	328	608	1199
183.583	0	840	306	429	259	282	310	195	252	294	250	378	194	329	608	1193
183.706	0	850	297	440	260	284	311	195	252	296	249	380	194	328	608	1199
183.828	0	840	309	431	261	285	311	196	250	298	249	380	194	329	608	1202
183.951	0	827	295	436	258	281	306	195	250	294	248	376	193	327	607	1198
184.074	0	833	303	426	258	281	305	193	249	295	247	376	193	326	607	1193
184.197	0	842	292	438	258	281	308	194	250	293	245	376	194	326	606	1199
184.32	0	844	294	438	258	282	310	194	251	295	246	377	194	327	605	1204
184.443	0	834	295	439	260	283	312	195	253	295	250	379	194	328	606	1200
184.566	0	842	297	440	261	284	313	196	254	297	251	379	194	330	608	1195
184.689	0	841	293	436	258	282	304	194	247	295	245	376	193	328	606	1201
184.812	0	842	294	435	257	282	306	194	250	292	246	377	192	327	608	1206
184.934	0	840	301	437	257	282	308	193	251	293	248	378	192	326	610	1200
185.057	0	841	308	428	258	282	310	194	251	296	249	379	193	329	607	1195
185.18	0	853	299	440	259	284	312	195	251	298	248	380	194	329	606	1200
185.303	0	851	298	441	261	284	315	196	253	298	249	379	194	329	606	1204
185.426	0	825	296	437	259	283	307	194	251	294	247	377	194	327	605	1197
185.549	0	833	304	427	258	281	305	194	250	296	248	376	193	327	604	1194
185.672	0	848	308	428	257	282	310	194	250	295	246	378	194	326	607	1202
185.795	0	855	301	440	258	282	312	195	252	296	248	379	193	326	609	1207
185.917	0	834	301	440	259	283	313	195	253	297	250	378	194	329	605	1198
186.04	0	838	309	430	260	284	315	196	255	296	250	377	194	328	605	1195
186.163	0	847	307	426	257	282	304	194	246	297	245	375	192	326	604	1200
186.286	0	848	298	437	257	280	308	194	250	294	244	374	193	327	603	1204
186.409	0	838	298	438	258	282	310	193	251	295	248	375	193	325	603	1198
186.532	0	842	307	430	259	282	312	194	253	297	249	377	193	326	605	1196
186.655	0	854	309	431	259	284	314	195	252	298	249	377	193	326	604	1202
186.778	0	846	298	440	258	283	311	194	249	296	246	375	193	326	603	1204
186.9	0	832	295	435	256	281	305	194	250	295	247	373	193	323	601	1197
187.023	0	835	305	428	257	282	307	193	249	296	246	372	193	324	601	1195
187.146	0	849	295	439	257	279	311	193	250	295	245	374	193	323	601	1201
187.269	0	846	296	441	258	281	312	194	252	295	246	376	194	322	601	1205
187.392	0	845	299	441	259	284	315	195	254	297	251	375	194	325	602	1197
187.515	0	835	306	431	258	283	308	193	249	299	246	373	193	323	602	1196
187.638	0	846	294	437	255	279	304	191	244	296	243	372	193	322	600	1201
187.761	0	838	292	438	256	280	309	191	250	293	243	371	192	322	600	1206
187.884	0	847	299	438	254	280	311	192	251	294	246	374	192	321	604	1199
188.006	0	848	298	439	256	281	313	193	252	296	248	376	193	323	602	1198
188.129	0	856	298	440	258	283	315	193	251	298	247	376	194	326	603	1203
188.252	0	850	299	440	256	282	312	193	248	296	245	374	192	323	604	1206
188.375	0	837	294	436	254	278	306	193	250	294	246	372	192	322	601	1198
188.498	0	833	293	437	255	279	308	192	248	296	245	371	193	323	600	1197
188.621	0	844	293	438	256	281	311	191	250	294	243	372	193	322	600	1202
188.744	0	843	295	439	257	281	313	193	250	296	247	374	193	321	600	1206
188.867	0	845	296	440	257	281	314	194	253	297	248	375	193	324	602	1199
188.989	0	836	296	441	257	282	310	194	249	301	247	374	193	324	603	1199
189.112	0	839	304	427	254	280	306	192	245	297	244	372	192	320	600	1203
189.235	0	836	293	438	256	280	311	192	251	295	246	374	193	319	601	1206
189.358	0	839	294	439	255	281	312	193	252	295	246	372	193	323	601	1199
189.481	0	839	296	440	258	282	314	193	252	297	249	375	193	322	603	1200
189.604	0	849	297	441	257	284	316	194	251	299	247	376	194	324	604	1205
189.727	0	837	295	440	256	282	311	194	250	297	245	372	193	324	603	1207
189.85	0	844	294	437	255	280	308	194	250	296	247	373	193	321	602	1199
189.972	0	835	294	438	256	280	309	194	249	297	245	372	192	322	602	1200
190.095	0	843	295	439	256	280	311	193	250	295	244	374	192	322	602	1205
190.218	0	844	297	440	257	282	313	194	251	297	247	376	193	323	603	1207
190.341	0	846	297	442	259	283	316	196	254	298	249	376	194	325	604	1200
190.464	0	834	294	438	256	281	307	194	248	298	247	373	193	324	603	1201
190.587	0	838	304	427	255	279	308	193	247	295	244	374	192	321	602	1205
190.71	0	841	296	438	254	280	311	193	251	294	246	376	192	321	605	1208
190.833	0	842	296	439	256	280	312	193	252	295	247	374	192	324	603	1200
190.956	0	844	295	439	257	282	314	194	252	298	248	376	193	323	604	1201
191.078	0	847	296	442	259	284	316	194	252	298	247	376	193	324	605	1206
191.201	0	835	293	439	256	281	309	193	247	298	245	373	193	323	604	1207
191.324	0	835	291	436	253	278	307	193	250	296	247	373	192	321	604	1198
191.447	0	837	292	437	255	281	308	192	248	297	245	373	192	322	604	1202
191.57	0	839	293	438	256	281	311	192	250	295	244	375	193	323	604	1206
191.693	0	846	298	440	256	281	314	193	252	297	247	378	192	323	610	1209
191.816	0	845	297	440	258	283	315	195	254	298	250	379	193	326	608	1200
191.939	0	848	295	440	256	283	310	193	248	300	246	377	193	325	606	1203
192.061	0	832	290	435	255	280	308	191	247	295	243	375	192	322	605	1207
192.184	0	826	290	437	256	280	311	192	251	294	245	373	192	323	606	1207
192.307	0	833	291	437	256	280	310	193	249	297	248	376	192	325	606	1200
192.43	0	849	293	438	256	282	313	193	251	296	246	378	193	325	607	1204
192.553	0	841	295	440	258	282	315	193	252	298	248	379	193	325	610	1209
192.676	0	831	294	440	257	283	314	194	252	300	249	380	193	325	610	1207
192.799	0	837	293	437	254	280	308	193	251	297	248	377	193	324	612	1200
192.922	0	843	293	437	255	280	310	193	251	295	247	378	192	325	611	1205
193.044	0	832	291	438	256	282	311	192	250	296	245	376	192	325	609	1208
193.167	0	831	293	438	258	282	313	194	253	296	249	380	193	325	609	1207
193.29	0	841	294	439	257	282	315	195	254	299	250	380	193	327	612	1200
193.413	0	842	293	440	258	284	313	195	251	300	248	381	193	326	612	1206
193.536	0	832	291	437	256	281	308	193	249	296	245	378	193	325	612	1209
193.659	0	824	290	438	256	282	311	195	252	296	248	378	192	326	611	1207
193.782	0	836	291	437	256	282	311	194	251	299	249	379	193	326	610	1199
193.905	0	845	293	439	258	283	313	196	252	298	249	380	193	328	612	1205
194.028	0	844	294	440	260	285	315	195	253	300	249	381	193	329	614	1209
194.15	0	827	291	439	258	283	313	196	251	297	250	380	193	329	613	1206
194.273	0	832	289	436	255	281	307	194	250	298	249	378	192	329	612	1199
194.396	0	837	289	438	256	282	311	193	250	296	246	379	193	328	613	1205
194.519	0	838	290	438	256	282	311	194	252	295	246	380	193	329	613	1210
194.642	0	840	296	439	257	282	313	195	253	297	249	381	193	329	619	1207
194.765	0	845	295	440	260	284	315	197	254	298	252	383	194	332	616	1200
194.888	0	842	292	440	257	285	312	195	251	299	249	383	193	329	616	1206
195.011	0	842	290	437	256	282	308	193	247	295	246	380	191	329	617	1209
195.133	0	824	289	437	257	282	309	194	253	294	248	380	192	330	615	1204
195.256	0	833	288	435	257	282	311	194	253	295	249	380	192	330	615	1199
195.379	0	845	289	438	258	283	313	194	253	296	248	382	193	330	616	1206
195.502	0	846	290	439	259	284	315	195	254	298	251	384	193	330	617	1209
195.625	0	826	289	439	258	285	314	195	254	296	250	381	193	331	616	1204
195.748	0	826	285	435	256	281	307	194	250	295	249	379	192	330	614	1199
195.871	0	834	284	436	257	281	310	193	250	295	246	379	192	330	614	1206
195.994	0	837	284	435	257	282	310	193	252	295	246	381	192	330	615	1211
196.116	0	831	290	438	257	282	313	194	254	296	249	382	192	332	620	1207
196.239	0	834	289	439	259	284	314	196	255	297	252	384	193	333	618	1201
196.362	0	839	289	440	259	286	313	194	252	300	250	385	192	332	617	1206
196.485	0	834	284	435	256	283	309	194	250	296	245	380	193	331	615	1210
196.608	0	818	283	435	257	283	309	195	253	294	250	381	192	330	616	1204
196.731	0	825	284	435	257	282	311	195	254	295	249	380	192	332	615	1200
196.854	0	839	285	439	257	284	312	194	252	297	248	381	192	330	615	1206
196.977	0	840	285	438	260	285	314	195	253	298	249	383	193	330	616	1210
197.1	0	820	285	438	258	285	314	196	255	297	249	381	193	332	616	1204
197.222	0	820	281	435	257	283	308	194	251	296	248	378	192	330	614	1201
197.345	0	834	281	435	256	283	310	193	252	295	245	378	192	329	615	1207
197.468	0	844	285	436	255	281	311	195	252	296	246	379	192	328	618	1212
197.591	0	820	284	436	258	283	313	195	254	296	250	380	192	330	615	1205
197.714	0	829	284	437	259	285	315	196	254	297	250	381	193	330	615	1202
197.837	0	827	282	437	257	285	311	194	252	297	246	378	192	329	614	1207
197.96	0	823	277	433	255	281	307	194	248	295	244	375	191	327	612	1211
198.083	0	813	277	432	255	281	309	192	253	294	248	376	191	326	612	1204
198.205	0	817	277	434	254	281	311	193	252	295	246	375	191	327	612	1202
198.328	0	828	279	435	257	282	313	193	252	296	245	377	191	327	612	1207
198.451	0	824	279	436	258	284	316	195	253	298	249	379	191	325	612	1211
198.574	0	811	276	433	255	284	312	194	251	297	248	375	191	326	611	1203
198.697	0	806	272	429	254	279	307	193	250	294	245	373	190	323	608	1201
198.82	0	817	272	430	253	280	310	192	250	294	242	374	191	324	608	1206
198.943	0	811	271	430	254	280	311	192	251	294	244	373	191	322	607	1210
199.066	0	815	272	431	254	281	313	194	252	295	248	374	191	323	607	1202
199.188	0	813	271	432	256	282	315	194	253	297	248	375	192	323	607	1201
199.311	0	814	271	432	255	283	312	193	250	298	246	375	191	322	607	1207
199.434	0	801	265	427	253	280	307	191	248	294	242	370	191	321	604	1209
199.557	0	803	265	427	253	279	309	192	251	293	244	371	190	321	604	1201
199.68	0	805	267	427	253	280	310	192	250	292	244	371	190	322	605	1201
199.803	0	815	269	430	254	280	312	192	250	294	243	373	191	321	605	1207
199.926	0	816	269	429	254	281	314	193	251	295	246	376	192	321	606	1210
200.049	0	821	269	430	256	284	317	195	253	298	248	375	192	324	607	1201
200.172	0	800	267	426	253	280	306	192	247	298	245	373	191	322	607	1203
200.294	0	819	271	427	250	279	308	192	248	295	243	374	190	322	609	1208
200.417	0	809	269	427	252	280	311	192	251	294	245	375	190	321	606	1210
200.54	0	810	269	426	253	280	313	193	251	295	247	375	190	322	608	1202
200.663	0	820	273	429	254	281	314	194	252	297	249	379	191	323	610	1203
200.786	0	813	271	430	255	282	313	194	249	300	247	378	191	324	608	1208
200.909	0	803	267	425	252	279	306	193	247	297	245	374	190	321	606	1209
201.032	0	809	267	426	252	280	308	192	250	296	247	374	191	322	607	1200
201.155	0	810	268	426	252	279	311	193	251	294	245	374	190	324	607	1204
201.277	0	815	270	427	253	281	312	192	250	296	245	377	191	323	608	1209
201.4	0	816	272	429	255	282	314	194	251	297	249	379	191	323	609	1209
201.523	0	810	271	429	254	282	314	194	254	296	249	377	190	324	609	1200
201.646	0	814	267	425	253	278	305	193	246	296	245	374	190	322	607	1205
201.769	0	814	270	426	252	279	306	192	248	295	244	375	190	322	608	1209
201.892	0	801	267	427	252	278	311	192	252	294	246	375	190	321	606	1208
202.015	0	809	269	427	254	280	311	194	252	295	249	377	191	323	606	1200
202.138	0	820	271	428	255	281	313	194	252	297	248	378	191	325	608	1205
202.26	0	807	271	429	255	281	311	193	250	298	247	377	191	324	607	1209
202.383	0	791	267	424	251	278	304	193	246	296	246	375	190	322	607	1207
202.506	0	799	267	425	251	278	305	192	249	295	247	375	190	321	607	1200
202.629	0	807	268	426	252	278	309	190	249	292	245	375	190	322	606	1205
202.752	0	805	269	427	253	279	310	192	250	294	244	376	190	323	606	1210
202.875	0	801	271	428	255	280	312	193	252	295	249	377	191	322	607	1207
202.998	0	808	272	430	255	282	314	194	253	296	250	379	191	324	608	1199
203.121	0	802	268	425	252	279	304	191	246	296	244	375	190	322	606	1205
203.244	0	802	269	424	250	278	305	190	247	294	243	374	190	320	608	1212
203.366	0	793	269	425	250	278	308	191	250	292	245	374	190	319	606	1205
203.489	0	798	268	425	253	279	309	192	250	294	246	374	190	321	604	1200
203.612	0	818	272	427	252	279	312	191	251	295	245	376	190	322	607	1207
203.735	0	815	272	428	255	281	313	192	251	296	247	378	191	322	606	1211
203.858	0	784	269	426	253	281	311	192	251	292	248	375	190	320	603	1204
203.981	0	790	267	425	251	277	304	192	249	294	244	372	190	319	601	1199
204.104	0	802	267	425	251	278	308	190	248	293	243	371	190	320	600	1205
204.227	0	806	267	426	252	279	310	191	249	293	244	374	190	318	601	1210
204.349	0	789	270	427	253	279	312	192	251	295	248	374	190	321	604	1204
204.472	0	801	271	428	254	280	312	194	252	296	248	375	191	321	603	1201
204.595	0	802	269	427	252	280	307	191	248	295	245	374	190	318	603	1205
204.718	0	794	267	424	252	277	307	191	250	292	244	372	190	318	601	1209
204.841	0	800	269	424	250	277	307	192	251	292	246	372	189	318	602	1203
204.964	0	804	272	426	251	278	309	191	250	294	245	373	190	318	604	1202
205.087	0	808	271	427	253	279	311	192	250	295	244	375	191	320	602	1208
205.21	0	815	275	429	254	281	312	192	252	296	248	377	190	320	607	1211
205.332	0	803	270	426	252	278	307	192	248	293	248	373	190	320	603	1202
205.455	0	795	269	423	251	277	305	191	247	292	244	372	189	319	603	1203
205.578	0	804	271	425	249	276	304	190	245	294	242	372	189	319	603	1208
205.701	0	799	269	425	253	277	307	190	248	292	245	372	189	318	602	1210
205.824	0	805	271	427	253	279	309	191	250	294	247	372	189	320	603	1202
205.947	0	804	273	428	254	279	311	192	251	296	248	376	191	320	604	1204
206.07	0	809	273	428	252	279	308	191	248	295	244	375	189	319	606	1209
206.193	0	795	268	423	251	276	302	190	244	294	243	372	189	318	602	1209
206.316	0	796	268	424	250	276	304	189	247	293	245	371	188	317	600	1201
206.438	0	801	269	425	250	276	306	190	248	292	242	369	189	319	600	1204
206.561	0	802	269	426	251	277	309	190	249	294	242	372	188	319	601	1208
206.684	0	802	271	426	253	278	311	191	250	294	245	373	190	319	601	1209
206.807	0	802	272	427	253	280	311	193	252	295	247	373	190	319	602	1201
206.93	1	805	268	423	250	276	302	191	244	295	242	370	189	317	600	1205
207.053	0	795	268	423	250	276	303	188	246	293	241	370	189	315	599	1208
207.176	0	788	268	423	250	276	306	189	247	291	242	368	188	316	598	1206
207.299	0	800	268	424	251	276	308	191	249	292	245	369	189	316	597	1199
207.421	0	812	270	425	253	278	310	191	248	294	245	371	189	318	599	1205
207.544	0	807	270	427	253	278	311	191	249	295	243	372	189	318	599	1209
207.667	0	788	269	423	250	276	303	190	244	295	244	369	188	315	598	1206
207.79	0	797	267	422	250	275	303	189	247	293	244	370	189	315	597	1199
207.913	0	816	273	423	248	275	306	188	247	290	242	370	188	315	601	1206
208.036	0	814	271	425	249	276	308	189	248	293	242	372	189	315	599	1211
208.159	0	798	270	425	252	277	310	191	249	294	246	372	189	316	599	1205
208.282	0	802	271	426	252	279	311	192	251	294	246	372	190	317	600	1200
208.404	0	812	271	423	249	276	302	190	243	294	240	369	188	314	601	1206
208.527	0	809	268	422	247	274	302	189	244	293	240	368	188	313	598	1210
208.65	0	787	268	423	249	275	305	188	248	291	243	367	188	314	596	1204
208.773	0	797	269	423	250	275	307	190	249	292	243	369	189	315	596	1200
208.896	0	812	270	425	252	275	309	190	247	293	243	370	190	315	597	1206
209.019	0	809	270	426	252	277	309	190	246	295	242	370	189	315	596	1210
209.142	0	788	266	422	248	274	303	189	246	290	244	367	188	313	594	1202
209.265	0	791	266	419	248	273	302	188	245	291	242	366	188	312	593	1200
209.388	0	803	266	423	248	273	304	187	246	290	239	366	188	311	594	1206
209.51	0	798	267	423	248	274	307	188	247	292	242	367	188	311	594	1211
209.633	0	803	268	424	250	275	309	190	248	293	245	369	190	313	595	1203
209.756	0	800	270	425	251	276	311	190	249	294	246	371	190	314	596	1201
209.879	0	796	267	421	248	275	301	188	243	293	240	366	188	311	594	1206
210.002	0	793	265	419	247	273	301	187	244	290	240	367	188	309	593	1210
210.125	0	802	266	419	247	272	302	188	244	291	242	365	188	310	591	1200
210.248	0	796	267	421	247	274	306	187	247	291	243	368	188	310	592	1201
210.371	0	805	268	423	250	274	307	188	247	292	242	369	189	311	593	1207
210.493	0	802	269	424	252	276	310	190	249	294	244	371	189	313	595	1209
210.616	0	796	268	423	249	276	306	190	247	293	244	368	189	312	594	1199
210.739	0	798	266	420	248	274	300	188	242	292	240	366	189	313	593	1203
210.862	0	796	266	422	248	274	302	187	244	291	240	366	189	311	593	1208
210.985	0	792	266	421	248	273	305	189	247	291	243	369	190	311	593	1207
211.108	0	804	270	423	250	275	307	190	248	292	244	369	191	314	594	1199
211.231	0	814	272	425	252	277	309	190	248	294	245	372	190	314	596	1204
211.354	0	807	273	426	251	276	308	190	247	295	244	370	190	314	595	1208
211.476	0	791	270	422	249	274	304	190	249	290	245	369	189	312	594	1205
211.599	0	803	271	422	249	274	304	191	247	293	245	369	189	313	595	1199
211.722	0	811	272	425	250	275	306	190	248	292	243	370	190	314	595	1206
211.845	0	809	275	426	252	276	308	191	248	293	244	372	191	313	597	1209
211.968	0	806	276	427	253	277	310	192	251	295	248	373	194	316	602	1206
212.091	0	815	280	428	252	278	310	193	252	294	248	374	193	317	604	1200
212.214	0	811	274	426	250	275	301	191	245	294	243	372	190	316	598	1206
212.337	0	815	275	427	251	276	305	191	248	291	244	372	191	315	599	1210
212.46	0	798	275	427	251	276	305	192	250	292	247	372	190	317	600	1204
212.582	0	809	276	429	253	277	307	193	251	294	249	374	191	317	600	1200
212.705	0	825	279	431	255	279	310	193	251	295	248	376	191	319	601	1207
212.828	0	814	281	431	255	281	308	194	250	296	248	376	192	319	602	1211
212.951	0	807	277	427	253	277	303	193	250	293	248	373	191	319	602	1203
213.074	0	806	279	428	252	277	302	192	249	293	245	373	190	320	601	1202
213.197	0	817	280	430	253	277	305	192	248	291	244	375	191	319	603	1208
213.32	0	828	286	431	253	278	306	192	251	293	247	377	191	318	608	1213
213.443	0	831	284	433	255	280	309	193	252	295	251	378	191	323	607	1204
213.565	0	817	286	435	257	281	310	195	254	295	252	380	192	323	606	1204
213.688	0	812	281	432	254	279	304	192	250	294	246	376	191	323	605	1209
213.811	0	811	281	431	253	276	303	193	251	291	248	378	190	322	605	1212
213.934	0	812	283	432	254	278	305	194	252	292	249	376	191	323	605	1202
214.057	0	818	283	433	255	279	306	194	251	293	249	379	192	322	606	1205
214.18	0	821	284	435	257	279	309	194	251	294	247	378	191	325	607	1210
214.303	0	822	287	435	257	281	311	195	254	297	252	381	192	325	609	1211
214.426	0	814	286	434	256	281	306	194	252	296	251	379	192	324	608	1202
214.548	0	827	284	433	255	279	303	194	248	293	247	377	192	326	608	1206
214.671	0	817	285	434	255	279	306	194	250	293	247	378	192	325	608	1211
214.794	0	816	285	434	256	280	306	194	251	293	251	381	191	326	609	1210
214.917	0	826	288	436	257	280	308	195	253	295	252	381	192	328	610	1202
215.04	0	834	290	438	259	282	311	195	253	296	252	382	193	328	611	1207
215.163	0	820	288	437	256	281	307	195	251	296	248	381	192	327	611	1212
215.286	0	813	287	435	256	280	304	195	253	293	250	381	192	328	612	1210
215.409	0	821	287	436	257	280	306	196	254	293	252	382	192	329	612	1202
215.532	0	831	289	438	258	281	306	195	251	294	250	382	192	329	613	1209
215.654	0	831	291	438	259	282	309	195	253	295	252	385	193	330	614	1214
215.777	0	821	292	440	260	283	311	198	255	296	255	385	193	331	615	1209
215.9	0	819	290	436	258	281	304	197	252	295	254	384	193	330	614	1203
216.023	0	830	289	436	257	281	305	195	251	292	251	385	193	331	615	1209
216.146	0	831	289	437	257	281	305	194	252	293	252	385	192	330	615	1214
216.269	0	824	294	438	258	281	307	197	254	295	254	385	193	333	619	1209
216.392	0	830	295	440	260	283	308	197	255	296	255	388	193	335	619	1204
216.515	0	839	294	442	261	283	310	197	254	297	253	388	193	336	619	1211
216.637	0	829	292	438	259	281	302	197	251	294	251	386	193	334	618	1214
216.76	0	819	292	437	259	281	304	196	255	293	253	386	193	334	618	1207
216.883	0	823	291	437	258	281	303	196	252	293	253	387	192	335	618	1205
217.006	0	836	293	440	260	281	306	196	253	295	251	388	193	336	619	1211
217.129	0	831	294	440	260	283	307	196	254	296	254	390	194	337	620	1214
217.252	0	834	295	442	262	284	309	199	256	297	257	390	194	339	621	1207
217.375	0	824	293	439	259	283	307	198	255	295	255	389	194	338	620	1206
217.498	0	828	291	437	258	281	300	196	251	294	252	389	192	336	620	1211
217.62	0	825	291	436	260	281	303	196	253	294	252	388	193	337	619	1215
217.743	0	828	291	437	260	281	304	197	254	295	255	388	194	338	620	1206
217.866	0	826	293	439	262	283	306	198	254	295	254	388	194	339	621	1207
217.989	0	836	293	441	263	283	308	198	254	297	254	391	194	340	622	1213
218.112	0	835	294	442	264	286	309	200	255	298	257	393	195	339	623	1215
218.235	0	827	292	438	261	284	306	199	256	294	256	389	193	339	621	1206
218.358	0	833	292	436	260	281	302	198	253	294	254	389	192	338	623	1209
218.481	0	828	291	437	259	283	303	196	253	293	252	389	194	338	621	1212
218.604	0	824	290	437	260	283	305	198	254	293	254	388	194	338	620	1214
218.726	0	829	292	438	261	283	306	198	256	295	256	389	194	338	620	1205
218.849	0	837	292	440	262	284	307	199	255	297	255	390	194	341	620	1208
218.972	0	837	292	441	263	285	309	199	256	299	255	392	195	340	621	1213
219.095	0	827	292	440	262	286	309	199	257	295	256	390	194	340	621	1213
219.218	0	827	289	437	260	282	300	199	254	296	255	388	194	339	620	1204
219.341	0	839	289	437	259	282	304	197	254	293	253	387	194	337	618	1208
219.464	0	825	289	438	260	282	305	197	253	296	253	388	194	336	618	1214
219.587	0	825	289	439	260	283	306	199	255	296	255	387	194	336	618	1212
219.709	0	834	290	440	261	284	308	199	256	297	257	389	194	338	619	1204
219.832	0	843	292	441	262	285	310	199	256	298	256	390	195	338	620	1209
219.955	0	830	290	439	260	283	306	198	253	296	252	387	194	338	618	1213
220.078	0	821	288	437	259	283	303	197	254	292	254	385	194	336	618	1211
220.201	0	828	289	438	258	283	304	198	255	294	253	385	193	337	618	1203
220.324	0	835	290	439	259	282	306	198	254	295	252	385	194	337	618	1210
220.447	0	842	290	439	261	283	308	197	254	296	252	387	194	337	619	1214
220.57	0	826	291	441	260	284	309	198	255	297	256	387	193	338	619	1210
220.692	0	838	292	442	262	285	310	199	257	299	259	390	195	338	621	1204
220.815	0	837	292	440	260	284	305	198	254	298	252	386	193	337	620	1210
220.938	0	837	289	438	258	281	304	197	253	292	251	384	193	337	618	1214
221.061	0	819	289	437	257	281	304	197	256	294	254	386	193	336	617	1209
221.184	0	825	290	439	259	281	305	197	254	294	255	386	194	336	618	1205
221.307	0	850	296	440	257	282	307	196	253	296	253	388	194	338	624	1212
221.43	0	847	294	443	260	283	309	198	255	297	255	390	193	338	622	1215
221.553	0	828	295	442	261	284	311	199	257	299	258	389	194	340	622	1208
221.676	0	829	294	441	260	284	309	199	257	297	256	388	194	340	620	1204
221.798	0	837	291	439	257	281	303	196	251	295	252	387	192	337	619	1211
221.921	0	831	291	439	258	281	304	196	254	294	252	385	192	339	620	1214
222.044	0	832	292	440	258	282	305	197	255	294	255	386	193	337	620	1207
222.167	0	833	294	441	260	282	308	198	255	296	256	388	194	338	621	1205
222.29	0	845	296	444	261	285	310	197	255	298	254	389	194	340	622	1211
222.413	0	842	296	444	261	284	312	199	256	299	257	391	194	339	624	1216
222.536	0	834	296	443	261	285	311	199	257	296	258	389	194	340	623	1207
222.659	0	827	294	439	259	282	304	197	253	296	255	387	193	338	622	1206
222.781	0	836	294	440	260	281	306	196	254	294	253	388	193	337	621	1211
222.904	0	833	294	442	259	282	306	197	255	295	253	387	193	339	621	1214
223.027	0	838	296	443	260	283	308	198	256	298	257	389	195	339	622	1205
223.15	0	836	298	444	261	283	311	199	256	299	255	390	194	341	623	1207
223.273	0	847	300	445	262	284	313	199	256	299	257	392	194	341	625	1212
223.396	0	837	298	445	260	285	310	198	254	300	255	389	193	342	624	1214
223.519	0	843	296	440	260	281	303	199	255	298	256	389	193	341	624	1205
223.642	0	835	298	443	260	283	306	198	256	295	255	389	194	341	623	1206
223.764	0	843	309	434	260	282	308	198	254	297	254	391	194	341	623	1211
223.887	0	843	300	445	261	284	310	198	256	298	258	392	194	340	625	1214
224.01	0	845	300	445	263	285	311	199	258	299	260	392	195	342	625	1205
224.133	0	847	303	447	264	286	313	200	258	301	259	392	195	344	626	1208
224.256	0	841	309	434	261	284	307	198	252	296	255	390	194	342	625	1212
224.379	0	837	299	443	260	283	306	198	256	295	254	389	194	342	624	1213
224.502	0	841	309	433	260	282	306	199	256	296	258	391	194	341	623	1204
224.625	0	846	300	446	261	282	307	197	256	297	255	391	195	343	625	1207
224.748	0	854	315	436	261	283	310	198	255	299	255	393	195	342	629	1213
224.87	0	850	304	448	262	285	312	199	258	300	259	395	195	343	627	1213
224.993	0	846	313	437	262	286	312	200	259	300	261	393	195	344	626	1203
225.116	0	843	309	433	259	283	303	198	252	299	256	391	194	342	625	1206
225.239	0	842	309	433	261	281	305	196	252	297	253	391	194	343	623	1211
225.362	0	837	298	444	260	282	306	197	256	295	255	389	194	342	624	1212
225.485	0	841	299	444	261	283	309	199	257	298	258	392	195	341	623	1203
225.608	0	850	300	446	263	283	310	199	256	299	256	391	195	345	624	1206
225.731	0	850	310	437	263	284	312	199	257	300	258	394	195	344	625	1211
225.853	0	839	298	445	261	284	309	198	255	298	257	390	195	343	623	1210
225.976	0	839	305	432	260	281	304	197	253	296	255	389	194	341	622	1201
226.099	0	845	296	442	260	282	306	197	254	295	254	389	194	342	621	1206
226.222	0	842	297	443	260	281	307	196	254	296	254	389	194	341	621	1210
226.345	0	840	298	443	261	282	309	197	256	298	257	391	194	341	621	1211
226.468	0	847	298	445	263	283	311	198	257	299	260	391	195	343	622	1201
226.591	0	847	298	446	262	285	312	199	256	300	259	393	195	342	623	1207
226.714	0	837	305	433	261	284	307	197	253	298	254	389	194	342	621	1211
226.836	0	830	293	440	260	281	305	196	255	294	254	388	193	341	620	1211
226.959	0	837	294	441	258	279	304	197	253	298	256	387	194	340	620	1202
227.082	0	838	295	442	260	282	309	197	254	297	254	388	194	340	619	1207
227.205	0	840	296	444	261	282	310	196	254	298	253	389	194	340	621	1212
227.328	0	839	297	444	262	282	311	197	256	299	256	389	194	340	621	1211
227.451	0	843	297	444	262	284	312	198	258	300	258	390	194	343	622	1203
227.574	0	841	293	442	260	283	305	197	251	299	255	387	193	340	621	1207
227.697	0	835	293	441	260	282	305	196	250	298	251	387	193	340	620	1212
227.82	0	831	293	441	260	281	307	197	255	297	254	386	193	340	619	1211
227.942	0	841	294	441	260	282	309	196	256	298	257	388	193	339	620	1202
228.065	0	847	295	443	262	283	310	198	255	298	254	388	194	340	620	1208
228.188	0	846	296	444	262	283	312	199	255	300	256	390	194	340	621	1212
228.311	0	833	294	442	260	284	310	199	254	300	255	388	194	341	620	1212
228.434	0	836	293	438	259	281	305	197	253	297	255	387	192	340	620	1203
228.557	0	842	293	440	260	282	307	196	255	297	252	388	193	339	619	1208
228.68	0	840	294	440	261	281	308	197	253	297	253	388	193	339	621	1213
228.803	0	840	296	443	261	283	310	197	255	298	257	390	193	340	622	1211
228.925	0	845	295	443	263	284	311	199	257	299	259	390	194	342	621	1203
229.048	0	848	295	444	264	286	312	199	256	298	258	392	194	341	622	1208
229.171	0	834	291	439	261	281	306	196	250	297	253	387	193	340	620	1212
229.294	0	828	290	439	261	281	306	197	255	295	254	387	192	340	620	1211
229.417	0	835	292	440	261	281	307	197	254	296	255	386	193	341	619	1203
229.54	0	844	292	441	262	283	309	197	255	297	254	388	192	341	620	1208
229.663	0	839	293	443	263	284	311	197	254	299	255	389	193	340	621	1213
229.786	0	837	294	442	264	284	312	198	257	300	259	391	193	341	623	1211
229.908	0	839	293	441	262	286	312	199	258	298	257	391	193	341	623	1204
230.031	0	846	292	438	260	281	302	197	250	298	253	389	191	340	623	1209
230.154	0	834	291	439	261	281	307	195	253	296	253	389	192	341	622	1213
230.277	0	826	290	438	262	282	308	197	254	295	256	389	192	340	621	1212
230.4	0	837	291	437	263	284	309	197	255	297	257	389	192	341	622	1203
230.523	0	844	292	441	264	285	312	198	255	298	256	391	193	341	623	1209
230.646	0	843	291	441	263	286	313	198	254	299	256	391	193	343	623	1214
230.769	0	825	291	439	262	287	311	197	255	296	256	389	192	342	623	1211
230.892	0	829	288	436	260	283	305	197	252	298	256	388	191	340	622	1204
231.014	0	834	288	437	260	283	308	196	253	295	253	388	191	340	623	1209
231.137	0	832	288	437	261	284	308	196	253	295	253	388	191	339	622	1213
231.26	0	826	289	439	262	285	310	198	255	297	256	389	192	341	622	1212
231.383	0	836	289	438	263	285	311	198	256	299	259	391	192	341	622	1204
231.506	0	845	292	440	263	286	312	199	255	300	257	393	193	342	625	1211
231.629	0	841	291	439	261	286	310	198	252	299	255	391	192	340	626	1214
231.752	0	820	286	435	260	283	307	197	254	294	256	389	192	340	622	1211
231.875	0	828	286	436	262	283	308	198	255	296	256	388	192	340	621	1203
231.997	0	834	286	436	261	284	309	196	254	297	254	388	192	341	620	1209
232.12	0	833	287	438	261	285	310	197	254	297	254	390	192	340	622	1213
232.243	0	826	286	439	264	286	312	199	256	299	258	390	193	341	623	1211
232.366	0	834	288	440	264	287	313	200	257	300	259	391	193	342	624	1204
232.489	0	831	284	436	261	284	304	198	250	299	256	389	192	341	622	1208
232.612	0	827	284	436	261	283	308	196	253	296	253	388	192	340	621	1213
232.735	0	818	283	436	261	283	308	197	254	296	256	388	192	340	621	1210
232.858	0	830	284	436	262	284	310	198	255	297	258	389	193	340	622	1204
232.98	0	836	286	439	263	284	312	198	255	299	257	390	192	341	623	1209
233.103	11	836	286	439	265	287	314	199	255	298	256	391	194	342	623	1213
233.226	0	820	286	439	263	288	313	200	256	297	258	390	193	343	624	1211
233.349	0	822	283	435	260	283	306	197	253	297	256	387	192	340	623	1203
233.472	0	828	282	436	261	283	309	197	252	295	253	387	192	340	621	1208
233.595	0	824	282	436	261	283	308	197	253	296	253	387	192	340	622	1213
233.718	0	818	284	437	262	284	311	197	255	297	256	388	193	339	621	1211
233.841	0	828	285	438	263	284	311	198	256	298	259	390	193	341	623	1204
233.964	0	839	286	440	264	285	313	199	255	300	258	392	194	341	623	1210
234.086	0	832	287	440	263	286	312	199	253	302	258	393	193	341	625	1213
234.209	0	813	283	435	261	283	307	197	250	296	256	388	193	341	623	1210
234.332	0	820	282	436	260	282	305	197	253	298	256	388	192	340	623	1203
234.455	0	832	285	436	259	283	309	197	252	297	253	389	193	341	626	1210
234.578	0	834	288	439	259	282	310	196	254	296	254	390	192	340	629	1215
234.701	0	824	286	438	262	283	312	197	256	298	258	391	192	343	626	1211
234.824	0	831	287	440	263	285	314	199	256	299	260	393	193	344	626	1204
234.947	0	848	293	442	262	287	315	199	256	301	259	394	193	343	629	1211
235.069	0	833	286	438	260	284	308	197	251	297	255	390	193	343	625	1213
235.192	0	814	284	436	261	282	308	198	255	296	257	389	193	342	624	1209
235.315	0	820	284	438	261	284	309	198	255	297	257	390	193	342	624	1203
235.438	0	832	284	440	262	284	311	197	254	297	255	391	193	343	624	1209
235.561	0	833	286	442	263	284	313	197	255	299	256	392	193	343	625	1214
235.684	0	823	287	441	264	286	314	199	256	300	259	392	194	344	626	1209
235.807	0	830	289	444	265	286	315	199	258	301	260	393	194	345	627	1203
235.93	0	830	285	439	263	283	306	198	249	300	255	390	193	343	625	1209
236.052	0	832	286	440	262	284	308	196	254	297	254	390	194	343	624	1213
236.175	0	815	286	440	263	283	310	198	255	297	259	391	194	343	625	1209
236.298	0	826	287	441	263	285	311	199	256	298	258	390	194	345	625	1204
236.421	0	840	290	444	264	285	313	199	256	300	258	394	194	345	626	1210
236.544	0	843	290	444	265	285	314	200	256	301	258	394	195	345	627	1214
236.667	0	816	287	442	264	285	310	200	254	299	259	392	195	345	626	1209
236.79	0	820	285	439	262	283	306	198	252	298	258	390	193	344	625	1203
236.913	0	832	286	440	262	284	310	197	253	296	255	390	193	344	625	1210
237.036	0	836	286	441	264	284	309	197	255	298	254	389	194	344	625	1214
237.158	0	821	288	443	263	284	311	199	255	299	258	392	194	345	625	1208
237.281	0	828	289	444	265	286	313	199	256	300	259	392	194	346	626	1204
237.404	0	839	290	445	265	287	311	199	254	302	258	394	195	345	627	1210
237.527	0	830	285	439	263	284	308	198	251	296	254	390	193	344	625	1213
237.65	0	812	285	438	262	282	308	196	253	295	255	388	193	343	625	1209
237.773	0	827	288	439	260	283	305	197	253	299	256	389	192	343	628	1205
237.896	0	839	287	440	262	284	310	196	253	296	256	391	192	343	627	1210
238.019	0	836	287	441	263	284	311	197	254	298	256	390	193	344	625	1214
238.141	0	822	287	442	264	285	312	198	256	299	258	392	194	345	625	1208
238.264	0	823	287	442	264	287	313	198	257	299	258	391	194	345	625	1203
238.387	0	825	281	436	261	282	304	196	248	297	253	388	192	343	623	1210
238.51	0	825	279	436	261	281	307	195	252	293	253	387	192	342	622	1214
238.633	0	809	279	436	262	281	307	196	254	295	255	386	192	342	621	1208
238.756	0	819	280	436	263	283	309	197	254	296	256	388	192	343	622	1204
238.879	0	832	281	439	262	284	311	196	253	297	254	390	192	342	621	1210
239.002	0	835	281	439	264	285	312	197	253	298	256	390	194	342	623	1214
239.124	0	811	280	438	263	285	312	197	255	296	257	389	193	342	622	1207
239.247	0	811	276	434	260	282	304	197	251	296	255	387	192	340	620	1204
239.37	0	823	275	434	261	282	308	195	252	293	252	386	192	341	620	1209
239.493	0	823	275	433	261	282	308	195	252	295	252	386	192	340	619	1213
239.616	0	810	276	434	261	282	309	196	254	296	257	387	192	340	620	1207
239.739	0	819	277	435	262	284	310	197	255	297	256	388	192	342	620	1204
239.862	0	831	277	437	263	286	313	198	255	298	257	391	192	341	620	1209
239.985	0	820	274	433	261	283	306	196	250	296	253	387	192	341	619	1212
240.108	0	801	273	431	261	281	305	195	254	294	254	385	192	340	618	1206
240.23	0	810	272	431	261	282	307	196	254	295	255	386	191	338	618	1203
240.353	0	825	272	432	261	282	308	196	252	296	253	386	192	340	617	1209
240.476	0	825	274	434	261	283	309	196	253	296	254	386	192	339	618	1212
240.599	0	811	274	435	262	283	310	197	255	298	259	389	193	341	619	1207
240.722	0	815	274	434	263	285	311	198	256	298	257	389	193	340	619	1202
240.845	0	817	270	430	259	281	304	195	249	294	253	386	192	339	618	1209
240.968	0	818	269	429	259	281	305	196	252	294	252	386	192	338	617	1212
241.091	0	800	269	430	260	282	306	196	254	294	255	386	192	337	617	1207
241.213	0	810	270	430	260	281	306	196	253	295	255	386	192	339	617	1203
241.336	0	824	272	431	261	282	309	196	254	296	255	389	193	339	618	1209
241.459	0	828	272	432	262	283	310	196	255	298	256	390	193	340	620	1213
241.582	0	804	273	432	262	285	310	198	256	296	257	389	192	340	620	1207
241.705	0	804	268	428	259	281	302	197	250	294	254	386	191	338	619	1202
241.828	0	814	267	427	258	280	304	195	251	293	252	386	191	338	618	1208
241.951	0	813	268	429	258	281	304	194	251	293	252	386	192	338	617	1213
242.074	0	800	269	429	260	281	306	196	254	294	256	388	193	338	619	1207
242.196	0	821	274	431	258	281	308	196	255	297	257	391	192	339	625	1204
242.319	0	829	274	432	261	283	309	197	253	298	256	392	192	341	624	1210
242.442	0	820	273	432	261	284	309	198	252	299	257	391	192	341	621	1213
242.565	0	794	267	426	257	281	302	196	251	294	256	388	192	340	619	1207
242.688	0	801	268	426	257	280	302	196	251	295	255	388	192	340	620	1204
242.811	0	823	272	429	256	280	305	195	251	293	252	388	191	339	624	1211
242.934	0	829	273	430	257	280	306	195	252	296	253	390	191	339	625	1215
243.057	0	805	272	430	259	282	308	196	254	296	258	390	193	341	622	1208
243.18	0	810	273	431	261	283	310	197	255	299	259	391	193	342	622	1203
243.302	0	818	273	432	261	284	309	198	252	299	257	393	193	341	621	1209
243.425	0	822	275	428	257	280	303	196	250	294	253	389	192	339	624	1214
243.548	0	799	272	429	257	279	305	196	254	294	258	389	193	340	623	1208
243.671	0	803	271	429	259	280	305	196	254	295	256	389	193	341	622	1204
243.794	0	814	271	432	259	280	306	196	253	296	254	389	192	342	622	1210
243.917	0	819	272	432	260	282	309	197	253	297	255	390	194	342	622	1213
244.04	0	808	277	432	259	283	310	198	256	298	257	390	193	342	625	1209
244.163	0	804	275	430	256	279	303	198	252	296	256	388	191	339	622	1203
244.285	0	815	272	429	258	280	304	196	251	293	253	387	192	340	621	1209
244.408	0	813	271	429	258	279	304	195	252	295	252	386	192	340	621	1214
244.531	0	808	276	432	256	280	306	197	254	295	256	389	191	339	627	1210
244.654	0	809	276	432	260	281	307	196	255	296	258	390	193	341	624	1204
244.777	0	819	276	434	260	282	310	197	254	298	256	391	193	341	622	1210
244.9	0	809	272	430	257	280	303	196	251	295	253	386	192	339	621	1213
245.023	0	791	271	428	257	278	301	196	251	294	254	384	192	339	619	1208
245.146	0	797	272	430	256	279	304	195	253	293	254	384	192	338	619	1202
245.268	0	813	273	431	257	279	304	194	251	294	251	385	192	338	618	1209
245.391	0	816	275	433	258	279	306	194	253	296	253	386	192	337	619	1213
245.514	0	801	275	434	260	282	308	197	254	296	256	386	192	339	620	1208
245.637	0	793	273	432	257	281	303	195	252	295	255	384	192	337	620	1203
[truncated: 712 more rows]

## Sheet: D850
	SNR :	43	34	46	50	49	50	51	47	43	53	44	42	41	36	50
Time	Marker	ch1	ch2	ch3	ch4	ch5	ch6	ch7	ch8	ch9	ch10	ch11	ch12	ch13	ch14	ch15
0.24576	0	718	266	291	235	246	287	174	242	262	202	308	164	188	585	767
0.36864	0	718	266	291	235	246	287	174	242	262	202	308	164	188	585	767
0.49152	0	740	263	278	236	239	283	175	247	264	206	311	170	196	594	790
0.6144	0	736	262	279	235	237	284	175	249	264	208	313	172	198	597	799
0.73728	0	734	255	277	231	231	275	172	249	259	204	310	172	198	595	802
0.86016	0	740	253	275	232	229	274	170	247	260	203	310	172	199	595	802
0.98304	0	735	254	274	232	229	274	170	249	260	204	310	171	197	595	804
1.10592	0	742	254	275	232	229	274	172	250	263	205	309	173	199	596	805
1.2288	0	747	256	276	234	229	277	172	252	264	208	312	175	198	598	804
1.35168	0	750	257	280	236	232	281	173	251	266	207	313	176	200	600	803
1.47456	0	735	253	275	233	229	282	171	246	263	206	311	179	198	602	805
1.59744	0	739	252	273	232	229	277	171	247	262	207	311	178	198	603	806
1.72032	0	739	253	275	232	227	276	171	248	262	206	311	178	198	603	804
1.8432	0	744	254	274	233	229	275	171	249	262	205	312	178	199	603	803
1.96608	0	747	258	275	235	230	277	172	251	264	208	313	179	199	604	806
2.08896	0	743	257	279	236	233	283	172	250	267	210	315	179	201	605	806
2.21184	0	737	253	276	233	228	277	171	249	263	207	313	179	198	605	804
2.33472	0	738	253	274	233	228	277	171	246	264	206	312	179	198	605	802
2.4576	0	733	253	274	233	229	277	171	248	261	207	311	179	199	606	805
2.58048	0	740	255	275	234	229	278	173	250	265	209	314	180	200	606	805
2.70336	0	747	259	277	236	231	279	172	250	267	210	316	179	201	607	803
2.82624	0	742	257	280	236	233	284	173	250	266	208	315	180	201	608	803
2.94912	0	727	252	275	233	229	276	171	249	263	207	313	179	199	607	805
3.072	0	732	252	275	234	228	276	171	248	262	207	312	180	199	606	805
3.19488	0	737	252	275	233	228	275	171	248	261	206	312	179	201	606	803
3.31776	0	740	254	277	235	229	275	172	250	262	206	314	180	201	608	803
3.44064	0	738	257	277	236	232	279	174	250	267	209	316	180	202	608	806
3.56352	0	736	255	280	237	234	283	173	252	265	209	315	181	202	609	806
3.6864	0	732	249	275	233	229	276	170	249	262	206	313	181	201	607	803
3.80928	0	731	250	274	232	227	275	171	247	261	205	313	180	200	607	803
3.93216	0	730	252	274	231	227	275	171	248	258	206	312	179	200	610	807
4.05504	0	741	255	276	233	229	275	171	249	262	207	313	180	202	609	805
4.17792	0	744	254	276	235	230	277	172	248	266	207	314	181	202	609	804
4.3008	0	743	257	279	235	231	279	173	252	265	207	315	179	204	613	805
4.42368	0	721	250	276	233	229	278	171	248	261	207	313	180	201	609	806
4.54656	0	721	248	272	232	228	275	169	248	259	206	311	180	201	608	805
4.66944	0	733	247	273	231	227	273	169	250	259	206	312	180	199	608	803
4.79232	0	733	249	274	232	229	273	170	250	258	205	312	180	201	608	803
4.9152	0	724	251	275	233	229	276	172	249	263	208	313	182	202	609	806
5.03808	0	732	252	277	236	231	277	173	252	263	210	316	181	203	609	806
5.16096	0	728	248	277	233	231	280	171	249	262	207	313	181	201	609	803
5.28384	0	728	247	272	231	227	274	169	248	260	205	312	180	201	609	803
5.40672	0	718	246	272	231	228	274	170	249	257	206	313	180	201	609	806
5.5296	0	728	249	273	232	228	272	170	251	258	207	313	180	200	609	805
5.65248	0	738	251	276	234	230	274	171	251	261	207	315	182	202	610	803
5.77536	0	739	252	276	235	230	276	171	252	264	208	317	181	204	611	804
5.89824	0	722	252	277	234	232	283	172	248	265	209	316	181	202	611	807
6.02112	0	726	249	273	232	228	275	170	249	260	207	315	180	202	610	805
6.144	0	739	250	275	232	229	275	172	249	259	207	314	180	202	611	804
6.26688	0	736	252	275	233	229	273	171	250	258	206	314	182	203	611	804
6.38976	0	732	254	276	234	230	276	172	250	262	208	316	181	204	612	806
6.51264	0	738	256	278	236	232	277	173	253	263	210	319	181	205	613	805
6.63552	0	733	253	277	234	232	280	172	249	262	208	316	182	202	611	803
6.7584	0	733	251	274	233	228	271	170	251	259	207	314	181	202	612	805
6.88128	0	726	252	275	232	229	274	172	249	259	207	314	181	202	611	806
7.00416	0	734	253	276	234	229	274	172	250	260	208	316	183	202	612	805
7.12704	0	736	256	277	235	230	277	172	249	264	208	316	182	204	612	804
7.24992	0	744	257	279	236	233	278	173	253	263	208	318	183	205	614	805
7.3728	0	725	253	278	232	230	277	171	250	261	208	314	181	203	612	806
7.49568	0	727	253	274	232	227	274	170	248	259	207	313	181	203	612	805
7.61856	0	729	253	275	231	228	273	171	248	257	206	314	181	201	611	803
7.74144	0	739	255	275	234	228	272	171	251	257	205	314	181	203	611	805
7.86432	0	734	257	277	235	230	275	173	250	263	209	316	181	203	612	806
7.9872	0	737	258	278	237	232	276	174	253	262	209	317	181	205	614	805
8.11008	0	738	263	276	232	231	279	171	249	260	207	313	182	201	611	803
8.23296	0	750	283	277	232	228	270	171	249	256	205	309	179	199	606	805
8.35584	0	756	324	283	232	228	270	170	249	255	205	306	178	196	595	805
8.47872	0	783	351	288	233	230	271	171	249	260	207	304	178	194	582	801
8.6016	0	816	375	290	236	232	272	171	250	261	207	302	179	189	570	789
8.72448	0	832	392	297	237	234	275	173	250	265	209	302	182	188	565	782
8.84736	0	826	398	305	235	235	283	172	246	266	208	299	182	185	560	782
8.97024	0	836	403	301	233	231	272	168	247	261	205	294	180	182	555	782
9.09312	0	848	411	299	232	230	274	166	244	263	204	292	181	179	548	773
9.216	0	856	417	301	233	231	275	167	243	265	204	290	181	178	543	762
9.33888	0	850	415	299	234	232	276	169	245	267	206	292	182	176	545	767
9.46176	0	858	416	301	235	233	278	169	245	271	206	293	182	177	548	769
9.58464	0	853	407	298	232	232	279	167	246	266	205	291	182	175	546	761
9.70752	0	855	401	294	231	229	272	166	245	265	202	289	181	174	544	766
9.8304	0	841	397	294	231	228	274	166	242	265	204	290	181	174	545	766
9.95328	0	851	398	293	232	229	275	166	243	268	203	290	181	175	543	764
10.0762	0	852	404	296	232	230	276	167	243	272	203	290	182	175	541	758
10.199	0	852	401	298	232	233	281	166	244	271	206	292	181	173	541	761
10.3219	0	837	395	291	229	227	271	165	243	265	204	289	181	172	542	761
10.4448	0	849	398	289	229	227	271	164	242	266	203	287	178	173	543	762
10.5677	0	850	405	293	228	226	274	164	241	266	201	288	179	173	543	763
10.6906	0	845	396	294	231	227	273	165	241	269	202	289	180	173	541	764
10.8134	0	844	398	292	230	228	277	166	242	273	204	290	181	174	539	761
10.9363	0	843	392	292	228	227	274	164	243	267	204	287	180	171	541	759
11.0592	0	842	391	287	226	224	268	163	242	264	200	286	178	170	540	757
11.1821	0	843	391	287	226	223	272	162	240	264	199	285	178	170	538	758
11.305	0	841	393	288	227	224	272	163	240	267	200	285	177	171	536	758
11.4278	0	848	397	290	228	226	274	164	241	271	201	287	177	171	535	757
11.5507	0	843	394	291	226	226	277	163	241	268	200	286	177	170	535	753
11.6736	0	841	388	284	224	222	267	161	241	263	198	282	178	167	534	754
11.7965	0	838	387	283	225	221	269	161	240	263	198	282	175	167	531	753
11.9194	0	845	390	283	225	222	270	160	239	265	197	282	178	167	533	752
12.0422	0	845	394	285	226	222	272	161	237	269	197	284	176	168	532	751
12.1651	0	846	394	289	226	225	276	162	239	270	198	284	175	169	531	756
12.288	0	836	388	283	222	222	269	161	241	263	197	282	176	166	532	751
12.4109	0	843	387	280	222	220	267	159	237	263	196	278	175	166	531	749
12.5338	0	841	388	281	222	220	269	159	236	262	194	279	175	166	529	747
12.6566	0	847	391	281	223	222	271	160	237	267	196	280	172	167	527	752
12.7795	0	846	393	284	225	223	273	162	237	270	198	283	174	166	526	751
12.9024	0	848	392	286	225	225	278	161	239	270	198	285	174	167	528	750
13.0253	0	841	388	281	222	221	268	159	238	262	196	280	176	165	529	745
13.1482	0	846	389	280	224	221	268	158	236	262	194	279	173	165	527	748
13.271	0	842	391	281	223	221	268	160	238	264	195	279	173	166	525	747
13.3939	0	852	395	284	225	222	270	160	237	268	196	281	173	165	526	746
13.5168	0	851	397	286	227	224	273	160	238	272	198	283	175	166	527	748
13.6397	0	859	405	289	226	227	278	163	239	273	199	286	176	168	531	755
13.7626	0	848	400	286	224	223	270	160	240	265	199	283	174	165	530	749
13.8854	0	859	394	286	223	221	267	160	238	265	195	281	173	165	528	748
14.0083	0	844	383	282	224	222	269	161	236	266	195	282	176	167	528	743
14.1312	0	853	393	285	226	222	271	161	237	270	197	283	175	168	528	750
14.2541	0	851	404	289	228	224	274	163	240	273	199	286	176	168	532	751
14.377	0	860	409	294	228	227	279	164	239	272	200	287	177	168	533	747
14.4998	0	853	403	286	225	224	267	162	240	267	197	282	177	167	532	742
14.6227	0	857	399	286	225	223	269	161	237	265	197	283	174	166	530	746
14.7456	0	854	408	287	226	224	270	161	238	267	197	283	175	167	536	752
14.8685	0	861	413	291	228	224	272	162	239	271	199	286	177	170	535	753
14.9914	0	866	420	292	229	226	275	165	239	274	200	288	178	170	538	758
15.1142	0	857	419	297	230	229	278	164	241	274	201	289	179	171	540	759
15.2371	0	854	409	289	227	225	267	163	241	266	200	287	178	169	540	752
15.36	0	858	411	289	228	224	268	161	240	266	199	285	176	169	538	751
15.4829	0	858	414	291	227	224	270	162	238	266	197	286	177	170	538	751
15.6058	0	857	416	293	229	226	271	164	239	270	199	287	177	170	538	753
15.7286	0	864	420	296	231	227	274	164	241	274	202	290	179	171	541	754
15.8515	0	863	420	300	231	230	278	166	241	274	203	291	180	170	541	752
15.9744	0	858	414	293	228	224	269	163	241	267	199	287	181	169	543	749
16.0973	0	855	414	292	228	225	268	163	241	267	199	286	181	170	543	751
16.2202	0	861	416	294	229	224	269	164	241	268	198	286	179	170	541	751
16.343	0	862	421	296	231	226	271	164	240	273	200	288	179	170	540	749
16.4659	0	866	423	298	232	227	274	165	240	276	201	289	180	171	540	750
16.5888	0	860	422	301	233	230	278	167	242	277	202	291	181	173	541	753
16.7117	0	861	417	294	230	227	272	165	243	269	202	288	182	169	542	748
16.8346	0	862	418	296	229	226	269	162	243	270	200	287	180	170	539	746
16.9574	0	860	417	296	230	226	271	163	240	270	198	287	181	170	542	747
17.0803	0	860	419	297	232	225	273	164	241	272	200	287	180	171	539	750
17.2032	0	864	422	300	233	228	275	166	242	276	201	291	181	172	540	750
17.3261	0	863	422	302	232	231	278	165	243	275	202	290	181	172	540	748
17.449	0	863	419	296	229	224	269	163	242	269	200	287	181	170	541	748
17.5718	0	857	419	297	231	226	272	164	240	268	200	287	181	171	540	750
17.6947	0	864	421	298	230	226	272	164	241	271	200	287	181	170	541	749
17.8176	0	866	425	300	232	226	274	164	241	274	201	289	180	172	540	748
17.9405	0	869	427	302	234	229	276	165	241	277	201	291	181	172	540	751
18.0634	0	855	422	300	230	229	276	165	243	271	201	289	182	170	542	750
18.1862	0	862	418	296	229	225	268	163	243	268	201	286	180	169	542	748
18.3091	0	863	420	297	230	224	270	162	242	269	199	285	183	170	542	746
18.432	0	866	422	297	231	227	272	163	239	270	198	285	180	171	541	748
18.5549	0	859	425	299	231	227	273	163	241	274	200	288	180	171	540	752
18.6778	0	868	426	301	232	230	277	165	242	276	203	290	181	172	541	751
18.8006	0	864	420	298	230	227	273	162	242	269	200	287	181	170	541	745
18.9235	0	864	419	295	229	225	267	163	241	267	198	285	182	170	541	747
19.0464	0	856	419	295	229	224	270	162	239	267	198	285	179	170	540	749
19.1693	0	864	420	296	231	225	271	164	240	269	199	284	179	171	540	748
19.2922	0	864	429	297	230	227	273	164	240	273	200	288	179	171	543	750
19.415	0	868	426	301	232	228	278	165	240	274	200	289	180	172	542	752
19.5379	0	854	416	295	228	226	269	162	242	267	200	285	181	169	542	748
19.6608	0	860	414	292	229	225	269	162	240	266	198	284	180	169	541	748
19.7837	0	867	415	293	229	225	271	162	239	267	197	284	180	170	541	745
19.9066	0	866	418	294	230	226	272	164	238	269	198	285	178	170	537	748
20.0294	0	865	426	294	231	227	274	164	240	273	200	287	179	171	542	755
20.1523	0	868	427	300	231	228	278	165	241	273	201	289	179	171	544	756
20.2752	0	872	418	293	228	226	269	162	241	267	199	285	180	170	544	746
20.3981	1	870	420	290	228	226	269	162	239	266	197	284	179	170	542	751
20.521	0	863	424	294	229	225	270	163	238	267	199	286	177	170	542	754
20.6438	0	869	421	294	231	227	271	163	240	270	199	286	181	172	544	749
20.7667	0	874	426	295	231	229	274	164	240	273	200	288	179	172	544	750
20.8896	0	871	421	297	229	227	274	162	241	267	199	287	179	171	544	753
21.0125	0	862	416	292	228	225	267	161	240	265	199	284	180	171	543	749
21.1354	0	869	416	292	230	225	269	163	240	266	198	285	179	171	541	748
21.2582	0	872	424	292	228	225	270	163	238	268	198	286	177	171	544	751
21.3811	0	877	427	295	232	226	272	164	238	271	200	288	180	173	545	754
21.504	0	867	425	297	232	229	276	165	241	269	200	287	180	172	544	751
21.6269	0	867	419	289	228	225	266	163	241	264	199	285	180	170	546	752
21.7498	0	859	416	291	229	224	264	160	240	263	197	284	176	172	546	753
21.8726	0	869	409	291	229	224	266	161	237	262	196	286	177	174	552	765
21.9955	0	855	404	292	229	225	267	163	239	266	199	288	177	175	555	769
22.1184	0	863	402	294	231	226	269	164	239	268	200	290	178	177	559	772
22.2413	0	849	397	293	229	227	270	163	240	263	199	290	179	176	562	769
22.3642	0	858	396	289	228	223	261	162	240	259	197	287	178	175	561	773
22.487	0	845	395	290	229	223	263	162	238	261	198	287	179	176	563	772
22.6099	0	855	398	291	230	224	265	162	238	262	197	287	180	176	564	773
22.7328	0	856	402	294	230	226	267	163	238	265	198	289	179	176	562	771
22.8557	0	865	402	296	231	227	270	164	239	267	200	291	178	179	561	776
22.9786	0	847	399	292	229	225	265	162	240	260	199	290	180	175	563	771
23.1014	0	853	397	289	229	223	262	162	239	258	198	288	179	176	562	771
23.2243	0	856	399	291	229	223	264	162	238	259	197	287	179	177	562	769
23.3472	0	859	402	290	230	224	265	164	237	262	198	288	177	177	561	773
23.4701	0	853	404	294	231	226	266	165	240	265	200	290	179	177	562	773
23.593	0	858	402	295	231	228	271	165	240	264	201	292	181	178	565	772
23.7158	0	855	400	291	228	225	261	163	239	258	197	288	179	176	564	768
23.8387	0	857	401	292	230	225	263	163	237	257	198	289	179	177	564	772
23.9616	0	850	402	292	230	224	263	164	238	259	198	288	179	177	564	772
24.0845	0	861	405	293	231	226	264	165	240	262	200	290	178	177	563	772
24.2074	0	861	406	296	232	227	266	165	241	264	199	292	179	179	565	772
24.3302	0	856	402	291	230	226	265	163	240	257	199	289	180	177	565	772
24.4531	0	851	401	290	228	224	260	163	238	256	200	288	179	176	565	771
24.576	0	857	402	291	230	223	261	163	238	258	199	287	179	176	565	770
24.6989	0	858	405	292	231	224	261	164	239	257	198	288	180	177	566	770
24.8218	0	861	406	292	231	226	263	165	240	260	200	290	180	178	566	773
24.9446	0	856	408	297	231	229	269	167	241	263	202	291	180	177	567	774
25.0675	0	857	403	291	229	224	260	164	241	256	198	287	179	177	565	771
25.1904	0	855	406	289	228	222	258	163	239	256	197	286	176	177	566	773
25.3133	0	859	406	291	228	223	259	163	239	253	198	287	178	177	566	774
25.4362	0	856	408	292	229	225	260	165	240	258	199	288	179	178	565	773
25.559	0	860	410	295	232	226	262	165	240	261	201	289	180	179	566	772
25.6819	0	858	409	295	231	228	266	164	242	260	199	289	178	178	565	772
25.8048	0	847	405	291	228	223	258	163	240	255	198	287	178	177	565	771
25.9277	0	850	405	290	229	223	259	163	238	254	200	286	178	176	564	771
26.0506	0	854	407	292	229	223	258	164	240	254	197	286	179	178	564	769
26.1734	0	857	409	294	230	224	258	164	241	256	199	289	179	178	565	770
26.2963	0	856	412	296	232	226	262	165	241	261	200	290	177	179	562	774
26.4192	0	857	413	298	232	228	269	166	240	262	201	291	176	179	562	773
26.5421	0	855	409	293	229	225	259	164	241	255	199	286	179	178	565	768
26.665	0	861	416	294	230	224	259	164	238	256	198	287	179	177	569	773
26.7878	0	857	422	297	229	222	258	164	240	254	200	289	178	176	567	778
26.9107	0	863	420	298	231	225	262	166	239	261	200	290	180	179	565	772
27.0336	0	865	422	301	233	227	262	166	242	263	202	291	181	179	567	771
27.1565	0	864	423	302	234	229	268	166	242	263	202	292	180	181	567	772
27.2794	0	851	420	299	231	226	260	166	242	257	201	289	181	177	567	772
27.4022	0	852	420	298	232	225	261	166	241	258	201	289	181	178	567	771
27.5251	0	859	424	301	232	225	260	164	242	257	200	290	182	179	567	768
27.648	0	863	426	301	234	226	259	168	244	258	200	291	180	180	566	772
27.7709	0	857	432	304	235	227	263	168	243	263	202	293	181	181	566	774
27.8938	0	859	431	307	236	230	270	167	242	264	204	293	183	180	569	772
28.0166	0	864	427	303	234	226	260	166	242	258	200	291	182	179	569	768
28.1395	0	862	429	303	234	227	262	166	241	260	201	291	182	180	569	772
28.2624	0	855	432	303	234	227	260	168	243	259	202	292	179	180	567	773
28.3853	0	860	435	307	236	228	262	168	244	263	203	292	181	180	567	773
28.5082	0	869	438	309	238	230	264	169	244	266	203	295	183	181	571	772
28.631	0	864	436	310	236	231	270	168	243	263	202	294	181	181	569	773
28.7539	0	855	433	304	234	226	260	168	243	259	202	291	182	179	570	773
28.8768	0	862	434	304	234	227	261	167	242	259	201	291	183	180	570	772
28.9997	0	863	438	306	234	228	260	167	242	259	201	290	182	180	569	770
29.1226	0	869	440	308	237	229	261	167	245	261	202	293	184	182	571	774
29.2454	0	863	443	311	238	230	265	169	245	266	203	294	182	182	570	775
29.3683	0	863	438	310	236	232	270	168	244	262	203	294	183	181	571	773
29.4912	0	861	436	306	233	227	260	167	242	258	202	291	182	179	570	770
29.6141	0	873	441	304	235	227	262	167	240	259	201	291	180	179	571	777
29.737	0	859	442	309	235	227	260	166	242	259	201	291	182	181	571	775
29.8598	0	868	440	309	237	228	262	168	243	263	202	293	183	182	571	775
29.9827	0	866	442	311	238	230	265	169	244	266	204	295	184	183	572	772
30.1056	0	870	437	310	237	231	269	169	242	262	202	294	183	181	571	774
30.2285	0	857	435	305	235	227	260	167	243	258	203	293	182	180	569	772
30.3514	0	863	434	306	235	228	262	168	241	260	201	291	183	180	570	772
30.4742	0	864	437	307	235	229	261	167	243	259	200	292	183	180	569	770
30.5971	0	869	438	308	237	229	261	168	246	261	203	294	183	181	570	774
30.72	0	863	441	310	239	231	266	170	245	266	204	296	183	182	569	774
30.8429	0	865	435	309	238	231	269	169	244	263	203	294	183	181	569	772
30.9658	0	864	433	305	236	229	261	168	243	260	200	292	183	181	569	771
31.0886	0	866	433	305	236	229	264	167	241	260	202	293	182	180	568	773
31.2115	0	863	436	306	237	229	261	169	244	260	202	293	182	181	568	772
31.3344	0	870	438	308	239	230	264	170	244	264	203	295	183	181	569	772
31.4573	0	868	439	311	239	232	268	171	244	266	204	297	183	182	569	772
31.5802	0	864	434	306	238	230	266	168	244	260	203	294	183	180	569	773
31.703	0	863	434	305	237	229	262	168	243	260	204	295	183	180	569	772
31.8259	0	869	435	306	237	229	265	169	242	261	203	294	183	180	570	771
31.9488	0	871	442	305	237	230	261	170	246	260	202	296	180	180	569	775
32.0717	0	868	443	310	239	231	266	171	245	266	205	297	181	182	572	779
32.1946	0	866	439	311	239	233	272	172	245	266	207	298	184	182	572	775
32.3174	0	868	434	304	236	229	262	168	244	259	203	294	182	181	570	772
32.4403	0	867	434	305	236	230	263	169	243	261	203	295	183	181	570	772
32.5632	0	863	434	304	237	229	262	168	244	259	204	295	181	181	569	775
32.6861	0	869	437	306	238	230	263	170	246	263	205	296	183	181	571	775
32.809	0	870	438	308	240	231	265	170	246	266	205	297	182	183	570	773
32.9318	0	869	435	308	238	233	269	170	247	264	205	298	182	182	570	775
33.0547	0	858	431	303	236	229	262	169	244	259	204	295	183	181	570	774
33.1776	0	865	429	303	236	229	261	169	243	260	204	296	182	180	570	773
33.3005	0	869	431	305	236	229	263	168	242	260	203	295	183	181	570	770
33.4234	0	869	431	305	237	230	261	169	246	259	203	296	183	181	570	773
33.5462	0	863	434	307	240	232	265	170	245	264	205	297	184	182	571	775
33.6691	0	863	433	309	239	234	270	172	246	265	207	299	185	183	571	775
33.792	0	864	427	304	236	231	263	169	244	260	204	296	183	180	570	771
33.9149	0	866	426	302	236	228	261	169	243	260	203	295	182	182	570	774
34.0378	0	857	427	302	236	229	261	169	244	258	203	294	182	181	570	774
34.1606	0	871	437	304	237	230	264	170	243	264	205	297	181	180	572	778
34.2835	0	877	438	308	238	231	264	170	245	265	205	299	182	181	572	777
34.4064	0	875	434	306	240	233	265	171	248	265	207	300	185	182	572	777
34.5293	0	861	429	305	238	233	269	169	246	262	206	298	184	182	571	775
34.6522	0	867	427	301	236	230	262	170	245	259	206	296	183	181	571	775
34.775	0	860	427	303	237	230	263	169	243	260	203	296	183	182	570	770
34.8979	0	872	429	303	238	230	262	170	245	260	204	297	184	182	570	775
35.0208	0	865	432	306	240	232	265	171	246	264	207	298	185	182	571	776
35.1437	0	872	434	307	240	234	267	173	247	267	208	300	183	185	571	777
35.2666	0	866	430	308	239	234	271	172	246	265	206	300	185	183	572	773
35.3894	0	873	428	302	237	230	262	170	245	262	204	297	184	183	572	776
35.5123	0	861	429	303	238	231	264	171	245	262	205	297	183	182	571	775
35.6352	0	868	433	306	238	232	262	171	248	263	206	298	184	183	571	775
35.7581	0	869	433	308	240	232	263	173	247	262	205	299	185	184	573	774
35.881	0	874	436	308	241	234	265	172	249	265	207	301	186	184	573	778
36.0038	0	861	431	308	239	233	270	171	246	263	207	300	184	182	573	776
36.1267	0	868	428	303	238	231	262	170	246	261	206	297	184	181	573	776
36.2496	0	866	429	305	238	231	263	169	244	261	205	297	184	182	573	774
36.3725	0	869	431	305	238	230	263	171	246	261	206	297	184	182	572	778
36.4954	0	865	434	307	240	232	265	172	247	264	207	298	185	185	574	777
36.6182	0	873	435	311	241	234	267	173	248	268	207	301	186	185	575	777
36.7411	0	864	431	308	238	234	270	171	246	262	206	299	184	182	574	774
36.864	0	866	427	301	237	229	262	170	246	259	205	296	184	182	573	776
36.9869	0	862	426	303	237	230	263	170	245	261	206	296	184	181	572	775
37.1098	0	867	428	305	238	231	262	170	245	260	205	297	184	183	571	774
37.2326	0	868	429	307	239	232	262	171	248	261	204	297	185	183	571	774
37.3555	0	865	430	308	241	233	264	172	249	265	206	298	186	184	572	777
37.4784	0	865	425	307	238	233	269	170	246	262	207	297	184	181	571	774
37.6013	0	863	423	304	236	230	261	169	245	260	204	295	184	180	570	772
37.7242	0	865	423	304	237	231	263	170	244	260	204	294	184	181	569	773
37.847	0	859	425	305	239	229	261	169	246	260	205	294	183	181	569	774
37.9699	0	867	427	306	239	231	262	171	249	261	204	296	183	183	568	775
38.0928	0	873	429	309	239	233	267	172	246	266	206	298	185	183	571	773
38.2157	0	867	427	308	238	233	271	171	246	265	205	298	185	182	571	773
38.3386	0	858	424	303	237	230	261	169	246	260	204	294	184	181	571	774
38.4614	0	870	426	302	236	232	263	170	244	260	203	295	184	182	572	775
38.5843	0	872	434	306	237	230	263	170	246	261	203	295	181	182	571	775
38.7072	0	871	431	306	239	232	262	171	247	262	204	297	184	183	572	775
38.8301	0	868	438	307	240	233	266	173	247	267	206	299	181	184	572	780
38.953	0	868	433	309	240	235	273	172	246	264	206	299	184	183	573	777
39.0758	0	870	431	304	236	231	263	171	245	261	204	296	184	182	574	773
39.1987	0	870	432	307	238	231	265	171	244	261	205	297	184	182	573	777
39.3216	0	864	432	305	238	232	263	172	247	261	205	298	184	183	573	776
39.4445	0	871	434	309	239	233	264	172	247	264	206	299	186	185	573	776
39.5674	0	877	436	310	241	234	265	172	249	265	207	301	186	185	574	773
39.6902	0	870	432	310	240	234	270	171	247	263	206	299	185	181	574	776
39.8131	0	859	431	305	239	232	263	171	246	260	206	297	184	181	573	775
39.936	0	867	432	307	239	232	264	171	245	261	205	297	184	183	573	774
40.0589	0	864	435	309	239	233	261	172	248	259	205	297	185	185	574	772
40.1818	0	877	437	309	242	233	262	173	249	263	206	299	185	185	576	778
40.3046	0	866	439	311	242	236	268	174	249	267	208	301	184	186	575	779
40.4275	0	867	436	311	241	235	271	172	247	263	206	299	186	184	575	776
40.5504	0	867	434	308	240	233	261	171	245	260	204	298	185	183	575	773
40.6733	0	868	436	308	240	232	261	172	247	258	205	297	185	183	575	777
40.7962	0	861	438	310	241	234	262	171	247	260	206	298	185	184	575	776
40.919	0	872	441	312	242	234	264	173	247	265	206	300	185	186	577	777
41.0419	0	870	443	313	243	236	265	173	250	265	208	301	186	186	577	776
41.1648	0	868	440	313	241	236	269	172	246	263	208	300	185	184	577	778
41.2877	0	863	436	308	240	232	261	171	246	260	207	299	185	183	576	777
41.4106	0	871	438	309	241	232	262	172	245	261	206	297	185	185	576	776
41.5334	0	868	441	310	241	233	260	172	248	258	205	298	185	185	576	775
41.6563	0	873	442	311	243	235	261	173	249	262	207	299	186	186	577	778
41.7792	0	876	446	313	244	237	263	174	252	265	209	303	187	186	577	779
41.9021	0	879	455	316	240	237	269	173	249	263	208	302	184	185	582	781
42.025	0	875	445	312	239	233	262	171	246	260	205	298	184	184	579	778
42.1478	0	867	442	310	241	234	262	172	247	259	205	298	185	185	577	778
42.2707	0	873	444	311	242	234	264	172	245	263	206	299	185	185	575	777
42.3936	0	874	445	314	244	234	264	173	247	265	206	300	187	186	577	776
42.5165	0	876	446	315	244	236	265	174	249	266	207	302	186	187	578	778
42.6394	0	865	446	315	243	238	273	174	247	266	209	302	187	185	577	779
42.7622	0	863	443	310	241	232	263	172	247	262	208	299	185	184	576	776
42.8851	0	875	444	313	241	235	264	172	247	264	206	298	185	185	575	774
43.008	0	870	445	313	242	234	264	172	246	261	205	298	185	185	575	776
43.1309	0	864	446	313	244	235	265	173	248	265	209	300	187	184	576	780
43.2538	0	868	450	317	243	236	268	174	249	267	208	300	187	187	576	778
43.3766	0	865	443	316	242	236	270	173	247	264	206	300	186	185	576	775
43.4995	0	867	440	311	241	232	262	172	246	262	204	298	185	185	575	779
43.6224	0	858	441	311	241	233	263	172	247	259	206	298	185	183	575	779
43.7453	0	867	443	312	242	234	263	172	248	261	206	297	186	183	574	778
43.8682	0	872	447	315	243	235	264	173	249	264	206	299	186	184	574	776
43.991	0	875	447	317	244	236	268	174	250	265	207	299	186	186	575	780
44.1139	0	861	445	312	240	235	266	171	248	262	207	298	184	183	575	779
44.2368	0	872	447	312	239	232	262	171	246	261	205	297	184	182	575	781
44.3597	0	865	442	312	240	231	264	170	244	261	202	294	185	183	573	775
44.4826	0	874	442	312	241	232	263	170	246	261	204	296	184	183	572	779
44.6054	0	863	443	313	242	233	265	172	247	265	206	297	185	184	573	779
44.7283	0	868	441	316	242	235	270	173	248	265	207	298	185	184	573	778
44.8512	0	860	435	310	240	232	263	168	245	260	204	294	183	182	571	774
44.9741	0	860	432	309	238	230	263	169	245	261	203	293	183	182	570	778
45.097	0	856	432	308	238	231	264	170	244	261	205	293	182	182	569	777
45.2198	0	864	434	311	240	230	264	170	245	262	204	294	184	182	569	776
45.3427	0	861	436	311	240	233	264	169	248	263	204	295	184	182	570	775
45.4656	0	861	432	311	240	234	272	170	244	265	205	296	182	181	567	775
45.5885	0	856	427	306	236	230	264	168	245	258	204	291	182	179	566	773
45.7114	0	855	424	307	235	229	264	168	242	260	201	292	182	179	566	772
45.8342	0	856	423	305	237	229	266	168	241	261	201	291	182	179	565	771
45.9571	0	867	434	306	236	231	266	170	245	263	203	292	180	179	567	779
46.08	0	865	432	312	238	231	270	169	243	268	204	293	182	181	567	775
46.2029	0	858	422	309	236	233	272	169	244	262	202	290	182	179	563	769
46.3258	0	858	418	302	235	229	264	166	243	261	200	288	181	178	560	769
46.4486	0	854	423	303	234	229	267	167	241	261	201	288	180	176	564	776
46.5715	11	855	420	304	235	230	267	168	242	263	202	288	181	179	560	772
46.6944	0	861	421	306	237	230	268	168	244	265	201	289	181	178	559	769
46.8173	0	858	419	307	236	233	273	168	242	265	200	290	181	178	559	771
46.9402	0	847	413	301	232	229	263	167	243	259	200	287	180	175	556	770
47.063	0	851	412	301	233	227	265	167	242	261	200	286	179	176	555	769
47.1859	0	858	412	300	234	228	267	166	240	261	198	286	179	176	554	765
47.3088	0	855	414	302	233	229	268	167	241	264	199	286	179	175	554	769
47.4317	0	849	416	306	236	231	272	169	241	267	202	288	179	177	553	769
47.5546	0	851	410	301	232	229	268	167	243	261	200	286	179	174	552	765
47.6774	0	847	408	298	231	226	264	165	241	260	197	283	178	173	551	761
47.8003	0	852	406	298	230	227	267	166	238	260	197	284	178	173	550	765
47.9232	0	844	408	299	232	227	268	166	239	263	198	283	177	174	549	765
48.0461	0	853	408	300	233	228	269	167	240	267	199	286	177	175	549	766
48.169	0	850	406	302	232	229	273	167	241	264	198	285	177	173	547	761
48.2918	0	851	401	296	229	225	263	164	240	258	196	281	176	172	547	761
48.4147	0	839	400	296	230	224	264	165	239	258	195	280	175	171	545	760
48.5376	0	847	400	296	229	224	266	164	238	260	196	281	175	170	544	760
48.6605	0	848	402	297	230	226	266	165	239	261	196	283	173	172	542	757
48.7834	0	852	402	300	232	228	271	166	239	267	197	284	174	172	543	761
48.9062	0	835	396	296	229	228	268	165	241	259	196	281	175	170	543	757
49.0291	0	841	393	293	227	225	262	163	239	257	194	279	174	170	541	756
49.152	0	842	393	293	227	224	264	163	237	259	192	277	174	170	540	754
49.2749	0	844	395	293	229	224	266	164	236	260	193	279	171	169	537	758
49.3978	0	840	396	294	230	226	268	164	238	263	195	281	172	171	538	758
49.5206	0	846	396	298	231	228	270	165	240	263	196	283	174	171	540	758
49.6435	0	838	389	293	228	224	265	164	238	258	192	278	173	168	539	753
49.7664	0	831	387	290	226	223	263	163	237	256	193	278	170	168	535	756
49.8893	0	838	392	290	226	224	265	163	236	257	193	278	171	168	539	759
50.0122	0	849	400	293	228	224	266	163	235	261	192	280	170	168	540	761
50.135	0	848	397	294	230	225	268	164	237	263	194	282	171	169	538	759
50.2579	0	841	395	295	231	227	271	165	238	266	196	284	172	171	539	761
50.3808	0	836	388	291	227	226	266	164	239	258	196	281	175	167	540	756
50.5037	0	839	390	290	228	224	261	163	238	257	192	279	174	169	539	755
50.6266	0	841	390	291	226	223	264	163	237	259	192	279	171	168	537	757
50.7494	0	836	390	291	228	224	266	163	236	261	194	280	171	169	534	758
50.8723	0	844	392	293	230	225	269	165	237	265	196	282	172	169	536	758
50.9952	0	849	397	296	232	227	269	166	240	266	196	285	174	170	538	757
51.1181	0	842	391	293	229	226	269	164	238	259	194	282	171	169	537	757
51.241	0	833	390	291	227	224	264	164	237	258	195	280	171	168	536	759
51.3638	0	839	391	292	228	225	265	165	239	259	195	281	172	170	537	758
51.4867	0	849	395	294	230	225	266	164	237	261	195	281	172	170	537	755
51.6096	0	848	397	295	232	226	268	166	237	265	196	283	173	170	538	759
51.7325	0	837	397	298	231	228	274	167	240	265	198	285	174	171	539	760
51.8554	0	840	393	292	228	225	264	165	241	258	196	281	172	169	538	757
51.9782	0	847	394	293	229	223	266	165	237	257	195	281	172	169	537	754
52.1011	0	845	395	293	228	223	266	164	237	260	194	281	173	169	539	758
52.224	0	837	397	295	230	225	266	165	238	263	196	283	173	171	539	759
52.3469	0	848	400	296	232	226	268	167	240	266	199	286	174	172	540	759
52.4698	0	837	398	298	231	229	272	167	241	262	198	286	174	171	542	757
52.5926	0	847	394	292	229	224	263	165	240	257	195	282	172	170	540	757
52.7155	0	835	395	293	229	224	263	166	239	258	196	282	172	169	541	761
52.8384	0	844	395	293	230	224	263	165	239	261	195	282	172	171	541	757
52.9613	0	848	402	294	230	225	264	165	240	262	195	283	173	171	542	756
53.0842	0	859	409	299	231	227	267	166	242	265	197	286	174	171	546	767
53.207	0	839	402	299	232	230	274	168	241	265	199	286	174	173	544	762
53.3299	0	844	398	292	229	226	263	166	240	258	196	283	174	170	546	759
53.4528	0	846	401	296	229	224	264	164	238	258	194	282	174	172	545	758
53.5757	0	841	400	294	231	225	265	165	239	259	195	283	173	171	542	760
53.6986	0	839	401	297	232	227	267	167	238	263	197	285	174	172	543	762
53.8214	0	850	403	298	233	227	267	167	242	265	199	288	175	173	544	762
53.9443	0	846	403	299	233	230	273	167	243	262	198	287	175	175	545	761
54.0672	0	844	399	295	230	226	263	166	241	259	196	284	173	172	544	763
54.1901	0	839	398	295	231	226	264	167	240	258	196	283	173	172	544	763
54.313	0	847	401	295	231	226	266	167	238	259	197	285	175	172	546	761
54.4358	0	846	404	298	233	227	265	167	240	262	197	287	174	173	545	761
54.5587	0	852	405	299	234	228	267	168	242	266	199	287	175	174	546	765
54.6816	0	845	406	302	235	231	275	170	242	268	200	289	177	174	547	764
54.8045	0	848	402	296	232	228	266	168	242	261	199	286	176	172	547	760
54.9274	0	845	403	298	233	228	265	167	240	261	197	286	174	173	546	761
55.0502	0	843	405	297	234	227	267	168	240	260	198	287	175	172	546	765
55.1731	0	847	409	300	235	228	268	169	242	264	200	288	175	174	547	764
55.296	0	851	410	302	236	231	268	171	243	266	200	291	176	175	549	764
55.4189	0	851	409	302	235	232	274	170	243	265	199	290	176	175	549	763
55.5418	0	843	406	297	234	229	264	169	243	260	199	288	174	174	548	766
55.6646	0	850	408	301	234	229	266	168	242	261	198	287	175	175	549	765
55.7875	0	851	410	300	235	228	268	169	240	263	199	289	176	176	549	764
55.9104	0	854	413	302	236	229	264	170	246	261	200	290	176	175	550	765
56.0333	0	848	414	304	238	232	270	171	245	267	201	292	178	176	552	768
56.1562	0	848	408	302	236	232	272	170	244	261	200	290	176	175	551	765
56.279	0	850	408	299	236	228	264	169	243	260	199	287	179	175	554	763
56.4019	0	851	409	300	235	229	266	169	241	260	197	287	177	175	552	765
56.5248	0	845	410	300	236	229	264	169	243	259	200	288	177	174	553	767
56.6477	0	854	412	302	237	230	268	170	242	266	200	290	176	176	551	766
56.7706	0	854	414	306	237	233	271	169	244	266	201	292	177	177	552	765
56.8934	0	848	408	302	234	230	270	169	242	259	199	287	178	174	553	764
57.0163	0	839	406	298	235	228	263	168	241	258	197	285	178	174	553	765
57.1392	0	844	407	299	235	229	265	168	240	258	198	285	178	173	552	765
57.2621	0	855	409	301	235	229	267	167	240	261	197	287	178	174	553	763
57.385	0	853	409	300	236	229	264	169	244	260	198	287	176	175	549	766
57.5078	0	845	409	304	237	232	272	170	242	265	200	290	177	175	551	767
57.6307	0	845	403	299	235	229	266	169	243	258	198	287	178	173	552	764
57.7536	0	851	402	297	234	228	262	166	240	258	196	285	177	173	551	762
57.8765	0	846	402	296	233	227	265	166	237	257	195	284	175	172	549	764
57.9994	0	840	403	296	234	228	263	167	241	257	196	284	172	174	547	764
58.1222	0	848	404	298	236	229	267	169	240	263	197	287	174	174	547	763
58.2451	0	855	403	300	236	232	270	169	242	262	197	287	175	175	548	761
58.368	0	845	399	296	234	229	267	167	239	256	195	286	174	173	548	760
58.4909	0	841	400	292	232	227	263	166	239	255	195	283	174	172	547	763
58.6138	0	848	402	296	233	227	263	166	238	258	195	283	174	172	548	763
58.7366	0	850	404	295	234	228	265	166	239	258	194	284	173	173	545	760
58.8595	0	857	407	298	235	229	265	167	240	261	195	286	174	173	548	767
58.9824	0	846	405	299	235	231	271	169	239	265	198	287	174	174	547	765
59.1053	0	846	398	295	234	230	265	167	241	258	196	285	175	172	546	762
59.2282	0	840	397	294	233	228	262	166	240	258	193	283	174	172	545	759
59.351	0	850	397	294	234	227	264	167	237	257	193	283	173	172	545	764
59.4739	0	843	401	295	235	229	263	168	240	257	196	285	175	172	546	764
59.5968	0	854	408	296	236	230	265	168	241	261	198	286	174	173	549	769
59.7197	0	856	406	299	235	231	268	168	242	259	197	287	174	174	551	768
59.8426	0	852	399	293	235	227	261	167	239	257	195	284	174	174	549	766
59.9654	0	839	398	294	234	228	265	168	237	256	196	284	176	174	550	766
60.0883	0	848	399	294	235	228	264	167	238	258	197	284	176	175	549	766
60.2112	0	849	401	296	236	229	264	169	240	259	197	287	174	174	549	763
60.3341	0	854	401	297	237	231	265	169	243	260	199	289	175	176	550	767
60.457	0	837	397	295	234	229	266	168	240	256	198	286	172	173	548	764
60.5798	0	845	396	292	234	227	261	167	239	254	197	285	175	173	551	761
60.7027	0	844	396	293	234	228	261	167	239	253	196	285	174	174	550	759
60.8256	0	852	397	293	236	227	262	168	240	256	196	286	173	175	549	765
60.9485	0	841	399	295	235	229	262	169	241	259	199	288	174	175	551	767
61.0714	0	845	396	297	236	231	267	168	242	257	200	289	174	175	551	766
61.1942	0	842	393	291	233	227	260	167	239	254	196	284	174	174	550	761
61.3171	0	848	392	291	232	226	261	166	236	253	195	284	172	175	548	766
61.44	0	835	393	290	233	225	259	166	240	253	196	285	172	176	549	766
61.5629	0	844	395	292	234	228	261	167	240	256	198	287	173	174	549	765
61.6858	0	848	396	294	235	228	261	168	242	257	198	289	174	175	550	764
61.8086	0	851	392	291	233	229	265	165	239	254	197	286	173	175	551	767
61.9315	0	839	388	288	231	224	257	165	237	250	196	285	174	173	551	766
62.0544	0	844	389	288	232	225	258	164	238	252	196	284	174	173	551	764
62.1773	0	846	391	289	232	226	256	165	240	249	195	285	173	175	550	761
62.3002	0	854	392	289	233	226	257	166	241	252	196	286	172	176	549	764
62.423	0	837	397	291	232	229	261	167	243	254	198	288	172	176	551	763
62.5459	0	833	394	288	229	226	260	165	239	251	197	285	176	174	551	776
62.6688	0	839	389	288	229	224	256	165	237	251	194	285	175	175	549	786
62.7917	0	861	383	286	230	224	255	165	238	248	195	285	175	176	549	783
62.9146	0	887	385	285	230	225	257	166	238	252	197	285	173	178	551	797
63.0374	0	887	394	290	232	226	256	166	240	254	198	286	172	179	553	731
63.1603	0	866	394	289	233	228	264	167	238	256	198	288	173	179	561	669
63.2832	0	800	394	290	230	223	257	163	238	251	196	287	167	178	580	679
63.4061	0	772	387	288	230	223	254	164	239	247	195	287	167	178	593	669
63.529	0	749	380	289	230	222	254	165	239	248	194	288	166	179	598	682
63.6518	0	762	380	289	232	223	255	165	240	249	196	290	168	179	600	693
63.7747	0	756	380	291	233	224	256	166	242	252	197	292	169	180	601	702
63.8976	0	743	374	293	232	224	264	165	238	250	198	290	172	178	606	708
64.0205	0	763	370	288	231	222	254	165	239	245	195	287	172	177	598	679
64.1434	0	784	370	289	231	223	254	166	240	245	195	286	172	178	578	655
64.2662	0	797	365	289	233	223	254	168	241	248	196	287	174	178	571	644
64.3891	0	761	363	294	234	225	257	168	242	252	199	288	175	179	576	689
64.512	0	746	358	294	235	226	263	168	240	254	200	291	174	177	581	709
64.6349	0	763	365	285	232	224	258	167	237	249	195	285	173	177	584	702
64.7578	0	804	379	292	232	223	255	166	239	247	196	287	171	174	584	714
64.8806	0	811	385	292	234	223	254	167	241	247	197	287	173	177	584	716
65.0035	0	833	393	297	234	226	257	169	242	251	198	288	174	177	583	714
65.1264	0	844	390	298	235	227	260	169	242	254	198	289	175	176	583	719
65.2493	0	843	381	294	233	226	259	167	241	249	197	287	174	175	583	717
65.3722	0	853	376	290	232	223	255	167	241	246	195	284	173	176	581	717
65.495	0	860	375	291	232	223	254	167	241	245	196	287	173	176	583	716
65.6179	0	862	376	292	233	223	255	167	241	249	197	288	173	175	584	723
65.7408	0	859	381	293	234	225	257	169	242	251	197	289	174	176	585	727
65.8637	0	863	379	294	233	227	263	168	240	248	198	287	174	174	584	727
65.9866	0	863	378	289	232	223	254	165	240	246	195	285	172	173	583	726
66.1094	0	872	379	289	230	222	254	166	240	244	194	283	171	173	587	735
66.2323	0	870	379	289	232	224	254	167	241	247	196	285	172	172	588	741
66.3552	0	882	380	292	232	226	256	168	242	251	197	287	171	173	588	747
66.4781	0	883	379	294	232	228	265	168	240	252	197	289	173	174	591	747
66.601	0	879	374	289	230	223	257	166	239	245	193	284	171	173	590	747
66.7238	0	863	378	286	229	223	256	166	239	246	195	285	171	172	590	755
66.8467	0	871	386	289	229	222	254	166	240	246	194	284	171	172	589	758
66.9696	0	868	384	291	230	223	257	167	240	250	195	286	172	173	586	752
67.0925	0	863	383	291	232	225	260	167	240	253	195	288	173	174	585	751
67.2154	0	842	379	290	231	226	265	166	238	252	196	285	172	171	581	746
67.3382	0	839	378	287	228	223	259	165	236	249	195	283	172	171	577	741
67.4611	0	843	378	288	228	223	258	165	237	249	193	282	172	170	573	718
67.584	0	847	390	288	228	222	256	165	239	249	193	284	172	171	576	725
67.7069	0	837	391	292	230	223	259	167	241	253	196	286	172	171	574	722
67.8298	0	842	388	294	232	228	264	167	242	256	198	287	174	173	571	716
67.9526	0	836	385	290	228	225	264	166	238	252	194	284	173	171	566	698
68.0755	0	835	383	289	228	223	260	165	237	250	193	284	173	171	565	693
68.1984	0	824	385	289	229	224	261	166	238	252	195	284	173	171	563	692
68.3213	0	833	387	290	231	224	260	167	241	253	196	286	173	172	563	691
68.4442	0	842	390	293	232	225	263	168	241	257	197	288	175	172	564	677
68.567	0	831	390	296	232	227	269	168	240	257	197	287	173	172	560	673
68.6899	0	819	388	290	230	224	262	166	238	254	196	286	175	172	559	671
68.8128	0	825	387	292	230	225	265	167	238	256	197	286	175	172	559	671
68.9357	0	828	391	293	230	224	263	167	240	256	197	287	175	172	557	663
69.0586	0	834	395	294	233	226	263	169	243	257	198	289	175	173	555	667
69.1814	0	825	399	299	233	229	270	170	242	263	200	290	174	175	554	669
69.3043	0	825	394	295	232	226	267	168	242	257	199	288	176	172	554	661
69.4272	0	823	396	295	232	226	265	168	239	257	197	288	177	172	553	659
69.5501	0	837	403	294	231	226	264	168	241	256	198	289	173	172	552	669
69.673	0	830	404	298	232	225	265	170	243	260	201	290	173	174	550	666
69.7958	0	835	406	301	235	228	266	170	245	262	202	293	176	174	550	664
69.9187	0	835	409	300	233	230	271	169	245	261	200	292	175	174	553	665
70.0416	0	839	405	298	232	225	264	169	242	258	199	290	175	173	553	664
70.1645	0	825	402	297	232	227	267	169	241	258	200	289	177	174	553	660
70.2874	0	832	402	297	232	227	266	170	241	259	200	291	176	174	552	658
70.4102	0	834	406	301	234	229	264	169	245	260	201	292	175	175	550	656
70.5331	0	842	407	301	237	230	266	172	246	262	202	293	177	175	551	663
70.656	0	824	404	302	235	230	273	172	244	262	202	291	176	175	551	662
70.7789	0	829	402	298	232	227	264	168	243	259	201	291	178	173	552	655
70.9018	0	828	401	298	233	228	265	168	241	259	199	290	179	174	552	654
71.0246	0	837	403	300	234	228	264	170	243	258	201	291	177	174	551	659
71.1475	0	824	406	300	235	229	266	170	245	262	203	292	177	175	550	661
71.2704	0	834	408	303	238	231	270	172	246	265	204	295	177	175	550	657
71.3933	0	826	404	302	234	231	272	169	244	262	201	292	178	175	550	652
71.5162	0	830	403	299	234	227	264	170	243	258	200	290	178	173	549	651
71.639	0	823	403	299	234	228	266	170	243	259	201	289	179	174	549	650
71.7619	0	829	405	301	235	228	265	171	244	259	201	292	178	174	547	648
71.8848	0	833	407	302	238	229	265	171	247	261	202	293	176	175	547	651
72.0077	0	834	409	303	238	231	268	172	248	263	204	295	177	175	548	656
72.1306	0	820	406	302	235	231	273	171	244	261	203	293	177	174	546	653
72.2534	0	827	406	299	235	227	266	171	244	259	201	292	179	174	547	647
72.3763	0	833	410	300	235	230	267	171	242	261	200	292	180	175	547	649
72.4992	0	840	416	303	236	228	267	170	244	260	201	293	177	174	547	663
72.6221	0	829	414	304	237	231	267	173	246	264	203	296	177	175	546	658
72.745	0	832	412	305	238	232	272	174	247	267	205	297	179	177	545	659
72.8678	0	830	409	302	237	231	270	171	244	260	201	293	179	176	546	654
72.9907	0	824	409	302	237	229	266	171	245	258	203	295	179	175	544	658
73.1136	0	823	410	302	239	230	267	172	247	259	203	294	177	175	542	657
73.2365	0	832	415	305	239	231	268	173	246	263	204	296	180	176	544	657
73.3594	0	832	418	306	241	232	267	173	248	264	205	298	180	177	543	661
73.4822	0	823	414	306	239	234	275	174	246	264	204	297	179	177	543	663
73.6051	0	820	412	303	238	231	266	172	245	260	204	294	178	176	542	660
73.728	0	828	412	304	238	231	268	172	245	262	204	295	180	175	544	657
73.8509	0	830	414	306	240	231	266	172	248	258	203	295	179	176	541	657
73.9738	0	831	415	305	242	232	266	174	249	262	205	296	180	177	542	665
74.0966	0	825	416	308	240	235	274	174	248	265	206	297	180	177	543	667
74.2195	0	826	411	303	238	232	268	172	246	260	204	294	182	176	543	661
74.3424	0	828	409	302	237	231	265	171	244	260	200	293	181	174	543	659
74.4653	0	828	409	302	238	230	265	171	245	257	202	294	177	174	539	662
74.5882	0	826	412	303	240	232	266	172	246	260	204	294	181	175	541	663
74.711	0	835	416	304	240	233	268	173	246	264	205	296	180	177	541	665
74.8339	0	832	413	304	237	233	271	172	244	261	202	294	178	175	542	667
74.9568	0	830	408	300	236	229	263	171	244	258	201	292	181	174	541	663
75.0797	0	823	405	300	237	229	265	170	242	258	200	291	180	175	539	660
75.2026	0	829	404	299	238	229	263	170	244	257	200	292	180	174	538	659
75.3254	0	829	406	300	238	231	263	169	245	259	201	293	177	174	536	661
75.4483	0	829	404	301	238	233	269	171	245	259	201	293	177	175	536	664
75.5712	0	821	397	296	235	229	263	169	244	255	201	290	179	173	536	661
75.6941	0	827	396	294	235	228	263	168	240	256	200	288	177	172	534	659
75.817	0	824	395	294	236	229	260	168	243	252	198	288	176	173	532	657
75.9398	0	829	396	294	237	228	263	169	243	257	200	290	175	173	531	663
76.0627	0	826	397	295	238	231	264	170	246	258	201	291	177	174	531	662
76.1856	0	828	392	296	236	231	268	170	243	257	200	291	176	172	531	659
76.3085	0	824	390	291	235	228	261	168	241	256	198	288	176	172	532	658
76.4314	0	828	390	291	235	228	262	168	242	252	200	289	175	172	530	662
76.5542	0	824	390	292	236	227	262	168	242	256	199	289	175	173	529	662
76.6771	0	832	392	292	237	229	263	169	243	259	199	290	175	173	531	662
76.8	0	833	395	294	235	230	267	169	243	258	200	291	176	173	534	670
76.9229	0	823	389	289	234	227	262	168	242	256	199	288	175	171	532	668
77.0458	0	825	386	287	236	228	262	167	241	255	199	288	176	173	531	668
77.1686	0	830	386	288	235	227	261	168	240	255	199	287	175	172	529	668
77.2915	0	830	387	290	236	228	260	169	243	256	199	288	174	173	529	669
77.4144	0	827	387	290	236	230	264	170	245	258	200	291	175	173	531	678
77.5373	0	823	381	288	233	228	264	169	242	254	200	288	174	172	529	673
77.6602	0	826	380	285	232	225	259	167	239	253	198	286	175	171	528	672
77.783	0	825	378	286	232	225	257	167	242	249	197	285	175	172	528	673
77.9059	0	831	380	287	233	226	259	167	241	254	197	286	173	172	527	678
78.0288	0	828	382	285	234	227	259	168	244	256	200	288	174	172	528	681
78.1517	0	835	388	290	231	228	266	168	242	256	199	289	174	170	533	691
78.2746	0	826	376	284	230	224	258	165	239	251	195	284	173	170	529	680
78.3974	0	819	374	282	230	223	257	165	239	248	196	283	171	170	524	680
78.5203	0	820	372	282	230	223	257	165	240	250	196	282	170	170	524	678
78.6432	0	826	374	283	231	224	256	166	242	252	197	284	171	171	525	677
78.7661	0	828	374	285	232	224	259	167	243	255	197	285	172	171	526	678
78.889	0	818	371	286	230	226	265	167	239	254	198	285	171	170	525	680
79.0118	0	816	367	280	228	221	257	165	237	249	197	282	169	168	522	676
79.1347	0	821	366	280	228	221	254	164	238	248	195	281	169	168	521	676
79.2576	0	825	371	279	227	221	254	164	239	248	195	281	169	169	523	680
79.3805	0	826	377	284	228	222	256	165	240	251	196	283	170	170	525	689
79.5034	0	825	375	285	230	224	258	167	242	254	198	284	170	171	524	685
79.6262	0	826	372	286	230	226	265	166	240	253	198	285	172	170	526	684
79.7491	0	821	368	281	226	221	256	164	238	249	194	280	169	170	524	683
79.872	0	818	369	281	228	220	255	164	238	247	196	281	170	169	523	685
79.9949	0	819	370	283	228	220	255	165	239	249	195	281	170	169	522	686
80.1178	0	828	374	286	228	222	255	166	240	251	196	282	170	170	523	687
80.2406	0	831	377	288	231	223	257	168	242	255	198	283	172	171	525	689
80.3635	0	825	379	291	231	226	262	167	243	254	199	285	173	171	527	694
80.4864	0	822	375	286	229	221	258	166	240	252	197	281	170	170	525	690
80.6093	0	824	376	287	229	221	255	165	240	250	197	282	171	170	526	691
80.7322	0	827	377	288	229	221	254	165	241	248	197	282	171	170	527	693
80.855	0	827	383	290	231	223	255	166	242	252	198	284	173	171	527	696
80.9779	0	828	385	293	233	225	259	168	244	255	201	286	175	172	529	699
81.1008	0	832	388	295	232	227	266	169	242	256	201	287	174	172	531	698
81.2237	0	828	386	291	230	222	256	166	239	251	197	282	173	172	529	695
81.3466	0	828	386	290	231	222	256	167	240	248	199	283	172	171	529	700
81.4694	0	833	389	293	231	222	254	168	243	249	198	285	174	173	531	699
81.5923	0	833	391	296	233	224	257	169	243	254	200	286	174	174	533	701
81.7152	0	836	396	297	234	226	258	169	245	256	201	289	176	174	535	705
81.8381	0	832	396	300	234	227	265	169	244	256	201	289	175	174	536	707
81.961	0	833	393	295	232	224	257	167	242	252	201	287	174	171	535	702
82.0838	0	832	393	296	233	223	254	168	243	251	200	285	174	173	534	701
82.2067	0	835	395	296	233	223	254	167	242	250	198	286	174	173	535	703
82.3296	0	834	398	299	234	225	256	169	243	254	201	287	176	174	535	707
82.4525	0	841	401	300	236	226	259	170	245	258	203	290	176	176	536	707
82.5754	1	840	403	303	235	229	267	170	243	259	204	291	177	175	536	705
82.6982	0	837	397	299	234	225	259	168	242	254	199	287	176	175	536	704
82.8211	0	832	396	298	233	223	256	168	242	252	200	287	175	173	535	708
82.944	0	839	395	298	232	224	256	168	243	253	200	287	175	175	534	710
83.0669	0	841	399	300	233	226	257	167	244	255	200	288	176	173	534	707
83.1898	0	847	397	301	234	226	260	169	244	258	201	290	177	175	536	712
83.3126	0	840	396	302	234	229	265	170	246	260	202	292	179	175	537	717
83.4355	0	844	396	297	230	226	262	168	242	256	203	290	176	173	540	717
83.5584	0	842	398	298	230	224	260	169	240	256	199	288	176	174	539	713
83.6813	0	840	397	297	232	224	258	167	244	252	199	288	176	175	538	712
83.8042	0	837	400	298	233	225	261	168	241	258	201	289	177	175	537	715
83.927	0	843	403	300	235	227	261	171	247	260	203	291	178	176	538	715
84.0499	0	846	404	303	236	228	264	172	246	264	204	294	179	176	540	715
84.1728	0	842	399	303	234	227	269	169	243	259	201	290	178	176	540	714
84.2957	0	835	397	297	234	226	260	169	244	256	202	290	177	175	540	718
84.4186	0	842	398	299	234	225	263	169	243	259	202	289	177	176	540	716
84.5414	0	844	403	301	234	226	262	170	243	258	202	291	178	176	540	714
84.6643	0	848	405	301	236	227	263	170	246	262	204	294	179	176	541	717
84.7872	0	840	408	306	237	230	267	171	248	262	205	295	179	178	542	720
84.9101	0	841	402	301	234	227	265	169	245	259	204	292	178	175	541	715
85.033	0	842	402	300	234	226	263	170	242	258	203	291	178	176	542	715
85.1558	0	843	402	300	234	226	262	168	244	256	201	290	178	176	542	718
85.2787	0	839	407	298	235	227	263	170	244	260	203	293	179	177	545	725
85.4016	0	854	415	306	235	227	264	172	248	262	205	295	181	177	549	731
85.5245	0	849	411	305	236	231	271	172	246	264	207	297	180	178	546	723
85.6474	0	847	405	299	234	227	262	169	243	258	204	292	181	176	547	720
85.7702	0	841	411	301	232	226	260	169	244	256	203	292	178	174	547	729
85.8931	0	845	406	300	233	226	262	169	243	259	202	290	178	177	544	724
86.016	0	847	406	301	234	227	263	170	244	260	203	293	178	178	546	725
86.1389	0	849	408	303	237	228	263	171	247	262	204	295	180	178	547	729
86.2618	0	840	406	305	236	231	271	171	246	262	204	294	179	178	547	732
86.3846	0	841	402	300	234	227	262	170	244	258	203	292	179	176	547	726
86.5075	0	843	403	299	233	227	261	169	243	257	203	292	181	176	547	724
86.6304	0	845	402	299	233	226	258	168	245	254	201	291	177	176	543	726
86.7533	0	839	404	299	235	226	262	169	244	259	203	292	179	177	544	730
86.8762	0	847	406	302	235	228	262	171	248	261	205	294	180	177	546	731
86.999	0	847	405	304	236	230	270	172	246	262	204	295	180	177	547	730
87.1219	0	843	400	298	233	227	260	168	243	257	201	291	179	175	547	727
87.2448	0	836	400	298	232	225	259	169	244	255	201	290	179	174	547	731
87.3677	0	842	401	297	233	226	261	169	243	258	201	289	179	175	546	728
87.4906	0	847	404	301	234	227	259	169	245	257	202	291	178	177	545	728
87.6134	0	851	405	301	236	229	261	170	246	260	203	293	179	177	547	731
87.7363	0	840	405	303	236	230	269	171	245	260	204	294	179	177	547	734
87.8592	0	843	401	296	233	227	261	169	244	257	203	292	179	175	549	731
87.9821	0	852	409	299	231	226	258	168	244	256	201	290	178	176	551	736
88.105	0	851	405	298	234	226	258	169	244	253	200	292	177	177	548	733
88.2278	0	843	406	299	236	228	262	169	244	258	203	292	179	178	548	734
88.3507	0	851	407	301	236	230	262	171	247	261	205	294	179	178	549	735
88.4736	0	846	403	302	235	231	267	169	246	258	203	295	178	177	550	732
88.5965	0	844	400	296	233	227	258	167	241	255	203	292	180	177	550	733
88.7194	0	839	400	296	233	227	260	169	243	253	201	291	177	176	549	737
88.8422	0	847	401	297	235	226	256	168	246	253	202	290	179	178	551	737
88.9651	0	849	404	300	237	228	260	169	245	257	203	293	178	178	551	736
89.088	0	854	405	301	238	230	262	170	246	260	204	294	180	179	553	739
89.2109	0	844	407	298	233	231	267	170	243	258	203	294	178	177	554	743
89.3338	0	849	404	296	232	226	257	168	243	254	202	291	179	177	553	738
89.4566	0	847	402	296	233	227	256	169	242	252	202	291	180	176	554	735
89.5795	0	848	402	297	235	228	255	168	244	252	200	291	179	178	551	737
89.7024	0	844	403	299	236	229	258	169	245	256	203	293	179	178	552	741
89.8253	0	851	407	300	237	230	260	170	247	259	205	295	179	179	553	742
89.9482	0	847	403	301	235	232	265	170	245	257	203	294	180	178	555	739
90.071	0	845	399	295	234	226	256	169	242	254	201	291	179	177	554	738
90.1939	0	841	399	295	235	227	257	167	243	250	201	292	177	177	552	742
90.3168	0	847	402	296	236	228	255	168	246	253	202	291	179	179	555	742
90.4397	0	851	405	298	236	229	258	170	244	255	202	292	178	178	552	741
90.5626	0	855	409	300	238	231	260	171	245	259	204	296	179	179	554	743
90.6854	0	846	412	304	236	231	265	172	247	257	204	296	180	180	559	750
90.8083	0	850	405	297	235	228	258	170	244	255	203	293	179	178	556	743
90.9312	0	849	406	298	236	229	258	170	245	254	202	292	179	178	555	741
91.0541	0	848	405	298	236	228	256	169	245	252	201	292	182	178	556	741
91.177	0	848	408	299	236	230	258	170	245	256	202	293	179	178	553	744
91.2998	0	853	411	302	237	231	260	172	248	259	205	294	181	180	556	745
91.4227	0	846	408	303	237	233	267	171	246	257	204	294	180	178	557	741
91.5456	0	845	405	298	235	228	258	168	243	254	200	292	181	178	557	742
91.6685	0	842	405	298	235	227	258	168	244	252	202	290	179	177	555	744
91.7914	0	848	407	299	236	228	257	169	246	252	203	291	179	177	555	743
91.9142	0	851	410	301	236	228	259	170	246	257	203	293	178	177	554	743
92.0371	0	851	412	303	236	230	261	171	246	258	203	295	179	179	556	747
92.16	0	841	408	303	233	230	267	170	244	257	204	293	179	176	557	748
92.2829	0	843	404	298	232	226	257	168	243	253	202	289	179	175	557	745
92.4058	0	844	405	299	231	226	258	167	243	252	200	288	180	176	556	743
92.5286	0	846	408	297	232	226	255	168	243	251	199	290	178	177	555	745
92.6515	0	845	416	302	233	226	258	169	245	254	201	291	176	177	555	751
92.7744	0	851	414	303	235	228	260	170	246	258	203	293	177	179	555	748
92.8973	0	843	408	304	233	230	266	168	245	256	202	290	179	176	555	743
93.0202	0	842	406	295	231	226	257	165	241	252	199	287	178	175	555	744
93.143	0	841	411	299	229	224	258	166	242	251	198	287	174	174	554	751
93.2659	0	845	408	298	230	225	255	167	245	250	199	287	178	177	555	745
93.3888	0	847	410	301	231	225	257	168	244	255	199	288	178	176	552	744
93.5117	0	847	412	303	234	227	260	169	244	258	201	291	177	177	551	746
93.6346	0	841	410	304	233	229	268	168	244	259	201	291	177	177	553	749
93.7574	0	841	405	300	230	226	259	166	243	253	201	289	177	175	553	745
93.8803	0	839	406	299	230	225	256	167	244	252	199	287	179	176	554	743
94.0032	0	841	408	298	230	224	256	166	243	250	198	286	177	176	551	743
94.1261	0	841	411	300	232	225	257	168	244	254	201	287	176	176	551	745
94.249	0	848	415	302	234	228	260	169	245	257	202	290	177	176	550	745
94.3718	0	854	422	306	233	230	268	169	244	260	202	292	178	176	554	748
94.4947	0	846	414	301	231	226	261	167	242	255	198	288	177	175	554	744
94.6176	0	841	412	300	232	225	258	167	242	252	200	288	176	175	553	746
94.7405	0	847	411	299	232	226	259	168	244	254	201	288	179	176	554	745
94.8634	0	849	414	303	234	228	259	169	244	256	199	290	177	176	552	744
94.9862	0	850	419	304	235	228	260	170	245	259	201	291	178	177	553	746
95.1091	0	842	417	306	234	230	267	170	244	257	203	291	178	178	554	749
95.232	0	845	412	299	232	227	258	168	243	254	202	289	177	175	553	746
95.3549	0	846	413	301	232	226	258	169	243	253	201	289	177	175	553	745
95.4778	0	847	413	301	234	226	257	168	244	251	200	290	177	177	554	749
95.6006	0	848	421	301	234	227	259	169	245	255	201	292	178	178	558	755
95.7235	0	856	425	306	235	229	261	171	246	259	203	293	179	178	558	755
95.8464	0	849	418	306	236	231	267	170	246	259	204	293	179	178	557	750
95.9693	0	845	412	299	232	226	258	168	243	254	200	289	181	177	560	751
96.0922	0	841	412	300	232	227	258	168	243	251	201	290	176	177	556	753
96.215	0	849	414	299	233	226	255	169	246	252	201	290	179	178	558	753
96.3379	0	851	415	303	235	229	258	169	246	256	202	292	177	178	556	752
96.4608	0	853	417	304	236	229	260	170	246	259	203	293	179	179	557	754
96.5837	0	841	414	305	236	231	268	170	245	258	203	293	179	179	558	755
96.7066	0	846	410	299	233	226	259	170	243	254	203	290	181	176	559	750
96.8294	0	845	412	301	233	228	257	169	243	252	201	290	180	176	559	750
96.9523	0	849	412	300	235	227	256	169	244	251	199	290	179	177	558	752
97.0752	0	847	419	301	234	227	258	170	246	256	202	292	179	178	559	759
97.1981	0	854	419	306	236	229	261	171	247	259	204	295	179	179	560	757
97.321	0	849	414	306	235	233	268	172	245	259	204	294	179	179	558	753
97.4438	0	848	409	299	234	228	260	169	243	256	202	292	181	178	560	752
97.5667	0	840	411	300	234	228	259	169	243	252	202	291	179	178	558	755
97.6896	0	848	412	301	234	228	256	170	246	253	202	291	180	178	558	753
97.8125	0	853	415	303	237	229	260	170	246	257	202	293	179	178	557	752
97.9354	0	855	415	304	236	231	261	171	246	260	204	295	179	180	558	756
98.0582	0	843	413	304	237	231	270	171	244	260	203	294	179	179	559	756
98.1811	0	848	411	297	234	228	259	170	244	256	203	293	181	178	562	754
98.304	0	858	420	302	234	229	261	170	243	254	202	295	178	177	561	758
98.4269	0	854	417	302	234	228	258	170	246	254	201	293	182	178	562	755
98.5498	0	847	415	303	236	229	260	171	247	258	205	294	181	180	560	758
98.6726	0	849	417	305	237	232	263	172	249	261	206	297	182	181	561	758
98.7955	0	847	413	304	235	231	269	171	245	259	204	295	181	179	561	753
98.9184	0	847	411	299	235	229	260	169	243	257	202	293	181	178	560	755
99.0413	0	841	411	301	233	228	261	170	244	253	203	293	181	178	561	756
99.1642	0	844	412	301	234	228	260	170	247	254	204	293	181	179	560	756
99.287	0	852	416	303	237	229	262	171	247	259	204	295	181	180	560	755
99.4099	0	855	415	305	238	233	264	172	248	261	205	297	181	180	560	759
99.5328	0	838	411	301	235	230	268	170	244	258	204	295	182	178	562	756
99.6557	0	844	410	299	233	228	260	169	243	255	203	293	181	177	559	753
99.7786	0	848	409	300	233	227	258	169	244	256	201	292	182	177	559	751
99.9014	0	850	410	299	234	228	258	168	245	254	201	291	179	178	558	754
100.024	0	844	412	302	236	229	262	170	247	258	203	294	181	179	558	757
100.147	0	851	416	305	237	231	264	172	247	261	205	296	180	180	556	756
100.27	0	847	411	302	233	231	268	170	244	257	203	293	180	177	557	751
100.393	0	854	414	298	231	227	260	167	242	256	201	292	176	176	558	759
100.516	0	847	415	300	232	226	260	168	243	254	202	292	177	176	557	759
100.639	0	850	413	300	232	228	258	169	245	255	202	293	181	178	558	754
100.762	0	857	414	301	235	229	261	169	246	259	203	294	181	178	556	752
100.884	0	856	415	303	236	230	263	171	247	262	204	295	179	179	556	757
101.007	0	841	412	303	235	232	271	170	244	261	205	295	181	178	557	755
101.13	0	848	408	299	233	228	261	169	244	258	202	292	181	177	558	753
101.253	0	854	409	299	233	228	261	169	244	255	202	291	180	177	556	751
101.376	0	852	411	300	233	228	259	169	246	255	201	292	181	178	557	753
101.499	0	846	414	303	236	229	261	170	247	259	203	294	179	179	553	755
101.622	0	852	416	304	237	232	264	172	247	262	206	296	180	179	556	756
101.745	0	855	415	305	235	232	270	171	246	260	205	296	181	178	557	751
101.868	0	851	412	301	234	228	262	170	243	258	203	292	180	177	557	753
101.99	0	843	414	301	233	229	263	170	245	257	204	293	182	177	559	755
102.113	0	852	415	301	235	228	260	171	247	256	203	293	181	179	557	754
102.236	0	861	425	305	236	229	264	172	247	261	205	296	180	179	559	757
102.359	0	858	422	307	238	233	266	172	248	263	206	297	180	179	559	759
102.482	0	845	416	304	235	232	269	172	245	260	206	297	181	179	560	756
102.605	0	849	415	301	235	230	263	171	245	258	203	293	183	178	561	755
102.728	0	854	417	303	235	229	263	171	245	256	203	294	182	179	559	752
102.851	0	855	418	303	236	229	261	170	247	257	204	294	184	180	560	756
102.973	0	848	420	306	238	231	264	172	249	261	206	296	180	180	558	758
103.096	0	856	422	309	238	234	270	173	247	265	208	299	181	180	559	758
103.219	0	853	417	305	236	231	267	173	246	259	204	295	183	179	562	753
103.342	0	852	416	302	235	230	262	170	245	258	203	294	182	179	562	758
103.465	0	850	419	301	235	230	260	171	245	256	204	295	180	179	563	762
103.588	0	858	425	306	234	229	260	172	248	256	205	295	179	180	564	764
103.711	0	861	427	307	238	231	262	172	248	260	205	297	184	181	565	757
103.834	0	855	428	309	239	234	267	173	249	261	206	298	184	181	562	759
103.956	0	843	423	304	236	231	265	171	246	258	206	295	184	178	560	754
104.079	0	853	421	303	237	229	262	170	245	257	203	293	183	179	559	754
104.202	0	853	422	303	236	228	260	169	245	256	202	293	183	179	561	752
104.325	0	858	423	304	237	229	260	170	247	257	203	294	184	179	561	756
104.448	0	856	433	304	235	231	262	172	249	260	205	297	182	180	563	762
104.571	0	860	432	310	237	233	266	174	249	262	207	300	181	181	563	764
104.694	0	848	420	305	236	231	267	170	245	258	205	297	184	181	565	756
104.817	0	857	419	302	236	230	260	170	246	257	203	295	184	180	564	758
104.94	0	846	419	303	237	230	262	170	245	256	204	295	184	180	563	758
105.062	0	856	425	305	237	230	261	170	248	257	205	297	184	180	563	758
105.185	0	857	427	308	239	232	262	172	248	260	205	297	185	181	563	756
105.308	0	860	425	308	239	233	270	171	247	260	205	297	182	182	562	759
105.431	0	845	419	302	236	230	262	170	246	257	206	295	183	178	563	758
105.554	0	859	428	306	234	230	262	171	247	256	205	295	179	178	563	763
105.677	0	850	423	305	237	229	260	170	246	255	203	295	182	180	565	757
105.8	0	862	423	306	238	230	262	171	247	258	205	296	183	180	563	760
105.923	0	853	427	307	239	233	265	173	248	262	207	297	182	182	562	761
106.045	0	855	424	307	237	234	270	171	245	260	205	296	184	180	562	758
106.168	0	858	425	303	235	230	262	171	244	257	203	293	180	180	564	759
106.291	0	864	424	304	236	230	262	170	244	254	204	293	182	180	563	759
106.414	0	849	419	305	237	230	262	171	244	257	205	295	180	180	562	761
106.537	0	860	423	305	239	232	262	172	248	258	206	295	183	182	565	761
106.66	0	862	430	307	238	235	269	172	246	262	205	296	181	181	562	760
106.783	0	862	423	305	237	231	263	170	245	256	203	293	182	180	561	759
106.906	0	847	419	303	236	230	259	170	245	254	204	293	182	180	558	759
107.028	0	855	419	304	237	231	260	170	246	256	203	293	183	179	559	758
107.151	0	854	419	305	238	231	260	172	247	256	203	293	183	180	560	756
107.274	0	864	421	305	240	232	263	172	247	260	204	295	180	181	559	762
107.397	0	846	419	308	239	234	271	172	244	261	207	295	182	180	560	760
107.52	0	851	414	302	237	230	260	169	245	257	204	294	182	180	561	759
107.643	0	851	416	302	237	231	261	171	244	254	202	292	182	181	561	756
107.766	0	861	417	302	239	229	259	172	246	254	204	295	183	180	560	760
107.889	0	849	420	305	240	232	261	172	248	258	205	295	180	181	558	764
108.012	0	857	422	308	241	233	264	173	248	262	207	298	182	182	561	766
108.134	0	852	419	307	239	234	268	172	247	258	205	296	182	182	564	762
108.257	0	859	418	304	240	231	259	172	247	256	204	296	181	180	562	764
108.38	0	849	418	304	239	231	262	172	246	255	205	295	183	180	564	763
108.503	0	855	421	305	241	233	260	172	247	255	204	295	184	182	564	762
108.626	0	858	422	307	243	234	263	174	248	260	207	297	183	182	563	761
108.749	11	862	422	309	242	236	268	175	249	259	207	298	184	184	565	765
108.872	0	847	420	304	240	232	263	173	246	257	207	296	184	180	566	764
108.995	0	857	422	305	241	234	260	172	247	256	206	297	184	181	567	764
109.117	0	857	423	305	241	232	260	173	248	254	205	296	184	183	567	763
109.24	0	864	427	307	242	233	261	173	248	258	206	297	183	183	566	767
109.363	0	854	429	309	243	235	264	176	249	261	208	299	181	184	566	767
109.486	0	858	425	308	240	235	268	173	248	257	207	298	184	183	569	765
109.609	0	860	429	303	239	231	260	172	245	257	204	296	181	180	569	765
109.732	0	866	429	307	239	230	261	172	244	254	204	296	181	180	568	770
109.855	0	855	427	306	240	233	259	173	247	255	205	296	184	183	566	765
109.978	0	862	427	308	241	234	262	174	248	259	205	296	184	183	566	766
110.1	0	860	429	311	241	235	266	174	248	261	206	298	184	184	566	764
110.223	0	851	421	305	239	233	265	170	243	257	205	294	183	180	564	764
110.346	0	848	421	302	238	230	260	171	243	255	204	293	183	180	562	763
110.469	0	857	421	305	237	230	259	171	245	255	204	291	181	180	561	763
110.592	0	857	424	305	238	230	259	171	245	256	203	292	182	181	561	761
110.715	0	861	426	306	239	232	262	172	246	258	204	294	184	180	563	766
110.838	0	853	426	309	240	233	266	173	248	260	205	294	181	182	561	765
110.961	0	855	418	304	237	232	264	171	243	257	203	292	181	178	560	760
111.084	0	854	419	302	237	229	260	170	241	256	202	290	181	179	558	759
111.206	0	859	424	301	236	229	259	170	242	253	202	290	179	177	560	766
111.329	0	855	427	306	237	228	261	170	244	257	202	291	180	179	560	765
111.452	0	863	426	306	239	231	261	171	245	259	203	293	182	180	559	761
111.575	0	864	431	308	239	233	265	172	246	262	203	295	179	180	558	763
111.698	0	855	424	307	238	233	268	171	242	258	203	291	181	177	558	761
111.821	0	851	421	302	237	230	262	170	241	257	203	291	181	176	557	759
111.944	0	858	421	302	237	231	262	171	244	256	201	289	180	178	556	757
112.067	0	858	423	306	237	231	260	172	245	256	201	290	179	178	554	756
112.189	0	861	426	306	239	231	262	171	246	260	204	292	179	179	554	760
112.312	0	854	427	309	240	234	267	173	248	261	205	294	180	180	554	759
112.435	0	858	421	305	239	230	264	172	244	258	202	290	181	178	556	755
112.558	0	857	421	305	238	230	263	171	241	258	202	289	181	178	556	753
112.681	0	859	424	304	238	230	262	172	243	256	203	290	179	177	554	756
112.804	0	853	429	306	239	231	261	171	247	258	204	291	180	178	555	757
112.927	0	865	431	309	240	233	264	172	247	261	205	293	180	179	555	757
113.05	0	862	430	308	240	235	271	173	245	262	205	294	181	180	558	756
113.172	0	873	432	306	237	231	262	170	244	258	203	291	176	176	558	762
113.295	0	856	429	305	237	230	263	172	243	258	203	290	181	179	560	757
113.418	0	862	427	304	237	230	261	171	244	257	204	291	181	177	558	756
113.541	0	862	429	308	239	231	261	171	245	257	203	292	182	178	559	755
113.664	0	866	435	306	240	232	264	172	247	262	205	293	179	179	558	761
113.787	0	860	437	313	238	233	272	173	245	262	206	295	179	177	561	765
113.91	0	858	425	306	237	229	263	171	245	258	202	290	180	178	560	758
114.033	0	858	424	304	236	229	262	171	242	259	201	289	180	178	558	755
114.156	0	854	425	304	236	229	262	170	243	256	203	290	181	177	556	757
114.278	0	853	427	306	238	230	263	171	244	260	204	291	181	178	557	756
114.401	0	863	428	307	239	230	264	172	247	261	205	292	182	178	558	757
114.524	0	859	427	310	238	232	271	171	246	263	204	292	180	179	556	756
114.647	0	852	421	304	235	229	263	170	243	256	203	289	181	176	556	756
114.77	0	850	421	303	236	228	263	171	242	257	203	289	180	174	554	755
114.893	0	858	422	303	236	228	262	170	243	257	201	289	180	175	553	753
115.016	0	858	424	305	236	228	262	170	245	258	201	289	179	177	552	753
115.139	0	861	424	305	239	231	264	171	245	261	204	291	178	177	551	757
115.261	0	852	424	309	239	233	272	173	246	263	206	293	179	176	551	755
115.384	0	856	419	303	236	230	264	170	244	259	202	288	180	176	551	752
115.507	0	856	418	303	234	228	264	168	242	259	199	287	180	174	551	750
115.63	0	857	420	303	235	227	263	170	244	257	202	288	180	175	551	754
115.753	0	851	423	305	236	228	265	171	244	261	202	289	179	176	550	754
115.876	0	864	426	306	238	230	267	172	243	264	204	290	180	177	551	754
115.999	0	862	432	309	236	231	272	171	244	264	203	293	178	176	554	758
116.122	0	854	423	303	235	229	265	170	243	259	202	289	179	175	553	756
116.244	0	852	422	303	235	228	266	171	243	260	202	287	178	176	551	754
116.367	0	859	422	303	235	228	266	171	242	260	202	289	177	175	550	753
116.49	0	860	425	305	236	229	264	170	246	260	202	290	180	175	550	752
116.613	0	861	425	306	237	230	268	171	245	265	204	290	178	177	550	757
116.736	0	852	424	308	236	232	275	171	243	263	204	291	179	176	550	755
116.859	0	858	420	302	234	227	264	170	243	259	203	287	180	174	551	753
116.982	0	856	420	303	234	228	266	171	241	259	201	287	179	175	550	751
117.105	0	858	421	303	235	227	265	170	243	258	203	288	180	173	550	753
117.228	0	851	423	304	236	228	267	171	245	262	204	288	178	176	548	754
117.35	0	863	425	306	237	230	269	171	244	265	205	291	178	176	548	754
117.473	0	854	420	306	234	230	273	170	243	261	202	289	178	174	548	750
117.596	0	855	416	300	233	226	264	169	242	257	200	285	179	173	548	753
117.719	0	847	415	301	233	226	265	169	242	258	200	286	178	172	548	751
117.842	0	857	416	300	233	226	263	169	243	260	200	285	177	173	545	750
117.965	0	859	423	302	233	227	264	170	245	259	201	286	176	174	546	753
118.088	0	862	424	306	235	229	269	170	244	264	204	290	176	175	546	757
118.211	0	849	417	303	232	229	272	170	242	261	202	287	177	172	545	752
118.333	0	853	412	299	231	226	264	168	242	257	200	284	178	172	544	750
118.456	0	851	411	299	231	225	264	167	240	258	198	282	177	172	543	748
118.579	0	853	412	298	232	225	264	168	242	257	198	284	175	173	541	751
118.702	0	848	412	299	233	227	266	168	243	261	201	286	175	172	540	752
118.825	0	863	420	300	233	228	267	169	243	264	203	288	176	173	543	754
118.948	0	860	419	304	232	229	272	169	245	262	201	288	177	173	547	755
119.071	0	849	411	298	230	225	264	167	242	258	199	285	177	172	544	751
119.194	0	846	409	296	231	226	265	168	241	258	199	282	177	172	542	750
119.316	0	854	408	297	230	225	266	167	240	260	199	283	175	172	540	748
119.439	0	854	411	298	231	226	264	168	244	258	200	286	175	172	539	747
119.562	0	856	412	300	233	228	267	169	243	264	202	288	176	173	540	753
119.685	0	849	412	303	233	229	275	170	242	264	202	288	176	173	542	751
119.808	0	852	408	296	231	226	265	168	243	259	200	285	173	172	540	749
119.931	0	853	408	297	231	227	267	168	240	259	199	284	174	173	540	748
120.054	0	852	410	296	231	226	265	168	241	258	200	284	175	172	539	752
120.177	0	851	412	300	232	227	266	169	243	261	201	286	175	173	540	751
120.3	0	858	414	301	234	229	268	170	244	264	203	289	176	174	542	752
120.422	0	854	412	302	233	230	272	170	245	263	200	289	177	173	543	750
120.545	0	852	409	297	231	226	264	168	241	259	200	286	174	171	542	752
120.668	0	847	408	297	232	227	266	168	241	258	200	286	174	173	541	751
120.791	0	854	410	298	233	227	267	169	240	260	200	287	175	173	542	751
120.914	0	854	413	298	234	227	264	170	244	260	200	290	176	175	543	751
121.037	0	864	422	303	233	229	268	171	243	264	202	291	177	174	549	761
121.16	0	853	418	303	233	230	274	171	242	264	202	290	176	175	548	758
121.283	0	855	409	297	232	227	264	168	241	257	201	287	176	174	547	752
121.405	0	853	408	297	232	226	265	168	240	258	199	286	177	173	545	750
121.528	0	856	414	296	231	227	264	168	242	256	201	288	175	174	547	757
121.651	0	856	417	301	233	226	265	169	243	260	202	289	176	174	549	757
121.774	0	860	416	301	234	228	266	170	244	263	203	291	178	177	547	755
121.897	0	855	411	302	234	231	271	170	244	261	202	290	177	176	548	753
122.02	0	851	406	295	231	226	263	168	242	256	200	288	177	175	548	754
122.143	0	849	409	295	231	225	262	168	240	256	200	286	175	174	548	755
122.266	0	858	410	295	230	226	264	168	240	258	200	288	175	174	549	756
122.388	0	859	413	297	231	227	262	168	242	256	200	289	175	174	550	757
122.511	0	868	415	296	232	228	264	170	244	259	201	291	176	174	552	763
122.634	0	868	417	301	230	231	273	170	241	263	204	292	176	173	555	763
122.757	0	872	413	294	227	226	264	167	241	256	200	289	174	172	555	760
122.88	0	875	412	294	227	225	262	166	239	256	197	287	174	173	556	759
123.003	0	873	412	293	226	224	261	167	241	254	199	288	173	173	557	762
123.126	0	863	412	296	229	225	263	168	243	257	200	290	175	175	555	760
123.249	0	861	406	295	234	228	264	169	242	261	202	290	179	179	554	758
123.372	0	857	405	298	235	230	269	169	243	264	202	293	181	178	553	754
123.494	0	854	405	292	232	227	266	168	241	257	201	290	177	176	555	757
123.617	0	847	401	292	231	226	262	168	241	256	200	289	177	178	554	756
123.74	0	850	399	292	232	225	264	168	240	257	201	290	179	176	555	752
123.863	0	850	405	292	233	227	260	168	244	255	201	290	176	179	553	754
123.986	0	859	409	298	232	227	263	169	244	258	203	293	176	179	557	761
124.109	0	851	406	299	235	230	265	171	246	261	204	294	177	180	555	757
124.232	0	851	400	295	232	230	269	170	242	258	203	293	181	179	558	754
124.355	0	848	399	292	232	227	262	168	242	257	201	291	180	179	558	753
124.477	0	849	400	293	233	227	262	168	243	255	203	292	176	178	555	757
124.6	0	846	402	294	235	227	263	170	243	257	203	292	179	179	557	757
124.723	0	854	405	297	235	229	262	170	247	258	205	295	179	181	557	756
124.846	0	853	406	298	237	231	265	171	247	262	205	297	180	182	558	756
124.969	0	850	403	297	236	231	270	172	244	260	205	295	179	179	559	758
125.092	0	845	401	294	235	227	263	171	243	257	204	292	180	181	560	756
125.215	0	850	403	295	235	229	262	171	245	256	205	294	178	180	560	757
125.338	0	852	408	295	236	229	261	172	246	255	204	296	179	181	562	758
125.46	0	859	413	300	236	230	262	173	247	259	206	298	180	182	564	765
125.583	0	851	410	302	237	233	266	173	248	259	207	298	181	183	564	762
125.706	0	851	405	296	235	230	264	173	245	258	205	295	183	182	567	758
125.829	0	848	404	297	237	230	258	172	247	254	205	296	183	183	567	758
125.952	0	852	405	297	238	229	261	171	244	255	206	297	184	182	568	761
126.075	0	849	408	299	239	229	260	173	248	257	207	297	183	184	567	760
126.198	0	856	410	301	240	231	263	174	248	260	208	299	183	185	568	761
126.321	0	850	408	300	238	234	268	173	247	260	206	299	183	184	570	761
126.444	0	856	409	297	235	228	258	172	247	255	205	296	181	183	571	767
126.566	0	848	404	296	236	230	259	172	246	253	206	297	183	183	569	762
126.689	0	853	403	296	237	229	257	172	248	254	207	297	184	183	570	760
126.812	0	851	405	297	238	231	260	173	247	257	205	298	184	184	571	760
126.935	0	859	412	301	238	232	261	174	248	259	208	301	180	184	571	768
127.058	0	845	403	301	238	233	268	175	246	260	208	299	184	185	573	763
127.181	0	848	396	294	237	228	259	171	244	254	205	296	183	182	569	759
127.304	0	844	395	294	236	229	256	171	247	251	205	295	183	183	568	758
127.427	0	848	396	294	237	229	256	171	246	251	205	296	184	183	568	761
127.549	0	842	396	296	237	230	258	173	247	255	205	297	185	184	568	760
127.672	0	849	398	298	239	230	260	173	248	258	206	298	185	185	568	760
127.795	0	843	396	300	237	233	266	172	246	258	206	297	182	183	567	758
127.918	0	837	389	292	234	228	256	171	246	251	203	294	184	181	566	759
128.041	0	836	387	292	234	228	257	171	244	251	205	294	183	181	564	758
128.164	0	841	387	293	234	227	255	170	246	251	203	293	182	182	564	756
128.287	0	843	389	296	236	228	257	171	245	254	203	294	183	181	564	756
128.41	0	842	390	296	236	230	259	172	246	257	205	296	184	182	565	760
128.532	0	846	390	298	236	233	265	173	248	259	207	297	185	182	565	760
128.655	0	838	384	295	235	230	261	172	243	255	203	294	184	182	564	755
128.778	0	839	383	293	234	227	253	171	247	250	202	294	183	181	563	757
128.901	0	835	383	293	233	227	258	170	243	252	203	293	183	181	563	759
129.024	0	841	386	294	234	228	256	171	246	253	203	294	184	182	563	758
129.147	0	845	389	297	237	228	259	171	246	256	203	296	183	182	564	758
129.27	0	844	388	299	237	232	264	172	246	256	204	296	182	183	563	758
129.393	0	835	382	293	234	228	258	170	246	252	204	293	183	181	563	758
129.516	0	839	382	293	234	227	257	170	244	252	205	294	183	179	562	757
129.638	0	840	383	294	233	227	256	171	245	250	204	293	182	182	562	755
129.761	0	844	386	295	235	227	257	171	245	253	203	294	182	182	562	757
129.884	0	840	389	296	237	229	260	171	246	256	205	296	180	183	560	760
130.007	0	845	387	299	236	233	266	172	245	259	206	298	185	182	564	759
130.13	0	839	383	294	234	228	257	170	244	251	204	293	183	180	562	754
130.253	0	839	382	293	232	226	253	170	245	249	202	293	182	180	562	757
130.376	0	833	383	291	233	226	254	169	245	249	203	293	182	181	562	759
130.499	0	843	385	294	234	227	257	172	246	254	204	293	183	182	562	757
130.621	0	844	388	298	236	229	259	171	246	257	205	296	184	183	563	757
130.744	0	843	387	299	237	231	264	172	247	258	205	296	182	183	562	760
130.867	0	829	380	293	233	228	260	170	243	253	204	294	183	180	562	758
130.99	0	834	381	292	233	225	257	170	242	252	203	292	182	179	562	756
131.113	0	840	387	292	233	226	254	169	244	248	202	292	182	181	564	756
131.236	0	844	388	294	234	226	256	169	244	252	202	293	180	181	562	759
131.359	0	836	388	294	235	228	258	171	246	256	204	295	183	183	563	760
131.482	0	842	389	298	236	230	262	172	247	259	206	295	182	183	563	759
131.604	0	843	383	294	233	228	261	170	245	252	204	293	182	181	561	752
131.727	0	836	382	290	232	226	255	169	244	251	202	290	181	179	559	755
131.85	0	829	381	291	232	225	256	169	242	250	203	290	181	179	560	757
131.973	0	839	384	292	233	227	255	170	244	252	203	291	181	180	559	756
132.096	0	846	388	295	234	229	258	169	245	256	203	293	182	181	559	753
132.219	0	846	389	295	236	230	261	172	246	259	204	294	180	181	557	757
132.342	0	836	389	295	233	231	269	171	242	258	205	294	181	180	560	759
132.465	0	839	387	292	232	227	259	170	243	254	203	292	181	180	560	756
132.588	0	845	385	293	232	228	258	170	243	253	201	290	181	181	558	751
132.71	0	844	389	291	233	227	257	170	244	251	201	292	179	180	557	757
132.833	0	840	394	297	235	229	259	171	246	255	204	293	180	180	558	759
132.956	0	846	392	297	237	231	261	173	246	258	205	294	182	182	559	756
133.079	0	841	388	296	235	231	264	171	244	255	204	294	182	179	559	751
133.202	0	842	386	291	234	228	256	170	245	252	202	291	181	179	558	753
133.325	0	838	393	293	234	228	259	171	243	252	203	292	178	179	559	758
133.448	0	846	393	295	235	228	257	171	245	253	203	292	181	181	559	756
133.571	0	838	395	298	236	230	260	172	246	256	204	294	180	181	558	754
133.693	0	849	394	300	238	232	264	173	246	259	205	296	179	181	557	758
133.816	0	831	390	296	234	230	261	171	243	255	205	293	182	179	559	755
133.939	0	838	389	294	234	228	258	169	242	254	203	290	181	179	558	754
134.062	0	839	390	295	234	228	255	169	245	250	201	290	182	179	558	751
134.185	0	847	392	296	235	229	256	170	244	253	202	291	181	179	558	756
134.308	0	835	395	298	236	230	259	172	246	256	204	293	180	181	557	756
134.431	0	843	396	301	237	232	262	172	246	258	206	295	179	180	556	757
134.554	0	838	390	296	235	230	262	170	242	254	202	292	182	179	557	751
134.676	0	844	390	294	234	227	254	169	243	251	200	289	180	178	556	754
134.799	0	830	389	293	234	227	256	169	242	251	201	288	180	177	556	755
134.922	0	840	392	296	235	227	255	169	243	252	202	290	179	178	554	754
135.045	0	843	395	297	235	229	258	169	244	256	201	291	179	179	555	753
135.168	0	851	403	300	235	231	261	171	245	258	202	293	179	179	557	762
135.291	0	833	393	297	233	229	265	170	242	255	203	290	180	177	556	755
135.414	0	840	392	291	232	227	257	169	240	253	200	287	179	176	554	754
135.537	0	843	393	295	232	226	255	168	243	249	197	287	177	177	553	753
135.66	0	848	392	293	232	226	256	169	243	251	199	288	179	177	551	753
135.782	0	836	393	295	234	228	258	170	244	255	201	288	180	178	553	753
135.905	0	845	395	298	234	229	261	170	245	258	202	289	179	178	551	752
136.028	0	839	391	297	232	230	263	168	242	253	200	287	178	176	550	748
136.151	0	833	389	293	232	226	257	168	241	251	199	285	179	175	549	751
136.274	0	831	388	294	230	226	257	168	241	252	200	285	177	176	548	750
136.397	0	843	390	294	229	225	259	168	241	254	198	286	179	176	550	750
136.52	0	845	392	297	230	226	258	169	242	255	200	288	176	176	547	750
136.643	0	845	393	297	231	229	264	169	244	256	202	289	176	177	547	754
136.765	0	833	388	294	228	225	261	168	240	254	201	287	176	174	547	751
136.888	0	839	389	292	228	224	258	168	238	253	199	284	178	175	549	748
137.011	0	839	389	292	228	224	256	166	241	249	198	284	177	175	548	747
137.134	0	842	394	292	229	226	257	168	242	252	199	284	174	175	545	751
137.257	0	843	401	298	230	226	258	168	242	255	200	287	175	175	548	756
137.38	0	844	397	298	231	228	265	169	241	257	201	289	176	176	546	751
137.503	0	834	390	292	229	225	258	166	239	252	196	283	176	175	546	746
137.626	0	842	392	289	226	224	255	167	239	249	197	284	173	174	545	752
137.748	0	837	395	292	227	222	255	166	240	250	197	284	172	173	546	754
137.871	0	843	393	293	228	222	256	166	241	251	198	284	176	175	548	749
137.994	0	842	394	294	229	225	258	168	241	255	198	287	175	175	545	749
138.117	0	840	400	298	229	227	264	168	243	253	200	288	175	176	549	756
138.24	0	834	390	291	227	223	258	166	239	251	198	285	176	173	546	750
138.363	0	834	387	289	226	223	254	165	241	249	197	283	174	174	544	747
138.486	0	835	390	289	227	222	254	164	239	247	195	282	176	173	544	747
138.609	0	832	388	292	227	222	255	166	240	251	197	285	174	175	546	753
138.732	0	832	387	291	229	224	258	167	243	253	199	286	175	176	546	753
138.854	0	828	378	300	230	225	264	168	240	257	200	290	176	178	550	755
138.977	0	806	346	295	226	222	262	165	238	252	197	288	175	179	554	761
139.1	0	775	317	287	225	220	257	166	238	248	197	289	174	181	556	767
139.223	0	768	299	284	225	219	258	165	239	249	197	291	175	183	563	774
139.346	0	752	293	283	225	221	256	166	240	250	197	295	175	185	569	779
139.469	0	727	279	276	228	222	259	167	241	253	198	298	175	187	575	782
139.592	0	721	273	277	228	224	263	169	243	253	200	300	174	190	581	791
139.715	0	728	263	273	224	222	262	170	239	249	199	299	173	189	586	802
139.837	0	717	254	261	224	221	258	167	238	249	199	298	174	190	590	797
139.96	0	710	262	261	225	222	258	166	241	246	197	297	175	190	594	784
140.083	0	724	268	262	225	222	259	168	242	249	201	299	173	190	595	787
140.206	0	728	264	268	226	223	260	170	242	252	201	303	172	193	601	795
140.329	0	723	257	268	225	225	267	171	241	252	200	302	175	192	603	797
140.452	0	728	256	261	225	221	258	167	239	245	198	298	176	190	604	799
140.575	0	724	259	261	225	222	259	168	239	245	200	298	176	189	605	802
140.698	0	722	259	263	224	223	258	169	241	244	198	299	176	192	607	802
140.82	0	719	261	264	227	223	259	169	241	248	199	300	177	192	607	803
140.943	0	719	261	267	228	225	264	170	242	250	200	300	177	193	603	800
141.066	0	698	258	264	225	223	262	168	240	244	199	298	177	191	600	801
141.189	0	706	256	263	223	222	256	168	241	242	199	297	176	191	600	799
141.312	0	720	259	263	224	223	258	169	239	242	198	298	172	192	604	798
141.435	0	726	260	265	225	221	259	169	240	244	197	300	171	193	606	797
141.558	0	728	259	266	227	225	261	170	242	248	200	302	174	196	610	794
141.681	0	730	255	268	226	227	268	169	240	246	201	302	176	195	612	791
141.804	0	743	256	263	224	222	258	169	239	242	197	299	175	193	609	786
141.926	0	763	255	263	224	223	257	167	239	240	197	298	175	193	609	787
142.049	0	757	254	264	225	221	258	168	241	242	199	300	175	194	609	792
142.172	0	758	258	266	227	224	261	170	241	246	201	302	176	195	610	792
142.295	0	775	262	267	228	227	265	171	241	249	200	302	176	196	613	789
142.418	0	770	261	267	225	224	262	169	242	241	199	302	174	195	615	791
142.541	0	763	256	264	225	222	258	168	239	242	199	300	175	195	614	792
142.664	0	774	257	265	226	223	258	169	241	241	199	302	175	195	615	792
142.787	0	779	256	267	227	224	259	169	239	245	198	302	176	197	617	790
142.909	0	774	262	267	229	227	263	171	242	249	200	305	177	198	617	796
143.032	0	757	264	271	231	229	269	171	243	249	202	305	177	198	619	797
143.155	0	746	262	266	229	225	262	170	241	243	200	304	177	198	620	796
143.278	0	755	265	267	229	226	260	171	241	242	199	304	176	199	621	796
143.401	0	746	265	267	229	226	260	172	242	243	201	306	178	199	621	798
143.524	0	757	270	270	229	227	262	173	243	247	202	307	176	201	625	800
143.647	0	758	272	273	233	230	266	173	244	252	204	311	178	202	623	800
143.77	0	750	270	274	232	230	269	173	241	247	202	308	179	201	622	798
143.892	0	739	270	271	232	227	262	173	240	244	201	308	178	201	623	799
144.015	0	741	269	272	231	228	261	173	243	245	203	308	179	202	625	800
144.138	0	748	284	283	234	229	263	174	244	249	203	310	179	203	626	799
144.261	0	754	281	277	234	230	265	176	245	251	204	313	180	205	629	799
144.384	0	736	287	287	235	232	270	176	245	250	204	313	180	206	626	802
144.507	0	737	281	285	232	229	263	174	244	246	206	312	180	203	625	801
144.63	0	741	283	286	234	230	261	175	245	246	205	313	181	205	626	799
144.753	1	740	274	277	235	229	262	175	245	248	203	313	181	205	628	798
144.876	0	739	288	288	236	231	265	177	246	252	207	316	181	205	628	802
144.998	0	745	290	293	237	234	269	178	248	255	209	316	182	206	629	802
145.121	0	743	289	290	234	231	267	175	245	248	205	313	182	206	626	800
145.244	0	742	279	276	235	230	262	174	245	246	203	313	181	206	627	799
145.367	0	738	289	289	234	231	263	175	246	248	206	314	182	204	628	801
145.49	0	732	299	302	236	231	265	177	247	251	208	316	182	206	629	801
145.613	0	748	292	293	238	233	267	177	247	256	208	317	183	209	631	800
145.736	0	740	281	284	237	235	272	177	245	252	206	317	183	208	630	798
145.859	0	738	295	288	234	230	265	175	244	248	206	316	181	207	633	802
145.981	0	744	308	302	234	230	264	176	247	248	207	317	181	208	636	802
146.104	0	750	295	293	237	231	264	177	246	251	206	318	183	209	633	801
146.227	0	747	296	295	238	234	266	179	247	256	207	320	184	210	633	800
146.35	0	731	297	298	240	236	273	178	250	254	210	321	184	210	634	802
146.473	0	734	302	303	236	233	269	177	246	252	209	318	183	209	633	801
146.596	0	748	292	294	237	232	264	177	248	250	207	319	183	210	633	799
146.719	0	742	294	296	238	233	265	178	247	252	208	319	183	210	633	799
146.842	0	736	295	296	239	234	267	180	249	255	210	321	184	211	635	802
146.964	0	747	308	310	241	236	272	180	250	258	213	324	184	212	637	801
147.087	0	742	296	300	239	236	272	177	249	253	209	321	184	211	637	799
147.21	0	748	295	296	238	232	265	178	248	249	207	320	184	211	638	800
147.333	0	742	306	309	240	234	269	179	248	254	210	321	184	212	638	802
147.456	0	750	308	310	239	235	267	181	250	255	211	323	184	212	638	800
147.579	0	767	304	301	242	237	271	181	251	259	211	325	183	214	643	800
147.702	0	767	318	315	242	239	277	181	252	258	211	326	185	215	645	801
147.825	0	748	311	310	241	235	270	180	251	253	212	325	184	212	642	802
147.948	0	751	312	312	242	236	268	181	252	254	212	324	185	215	642	801
148.07	0	760	315	312	242	236	269	181	252	255	210	326	184	216	645	800
148.193	0	770	322	314	244	236	271	182	253	259	214	328	184	216	647	802
148.316	0	761	321	317	246	241	275	184	255	261	217	330	186	217	647	802
148.439	0	757	319	316	245	239	275	182	253	258	214	329	186	216	647	802
148.562	0	767	320	312	245	238	269	182	253	255	213	328	186	215	647	800
148.685	0	776	327	314	244	239	271	183	254	257	214	330	184	218	651	802
148.808	0	771	327	317	247	238	271	184	255	259	215	330	186	218	651	801
148.931	0	775	327	319	248	241	274	186	255	263	218	333	187	221	650	801
149.053	0	777	327	319	247	243	279	184	254	261	216	333	187	219	650	800
149.176	0	766	326	315	246	238	270	183	253	257	214	329	187	219	650	802
149.299	0	772	327	316	247	240	271	184	256	257	217	332	187	219	652	802
149.422	0	777	328	319	249	240	271	185	256	259	217	332	188	221	652	801
149.545	0	782	333	320	250	242	273	187	256	262	216	333	187	222	653	800
149.668	0	772	330	322	250	243	278	187	257	261	218	335	187	221	653	802
149.791	0	772	329	317	247	240	273	184	252	259	217	333	187	219	652	802
149.914	0	775	329	318	248	240	271	184	254	259	217	332	187	220	653	800
150.036	0	777	330	320	248	241	271	184	255	258	216	333	187	219	653	800
150.159	0	774	331	320	250	241	273	186	256	261	217	333	187	222	654	803
150.282	0	780	333	323	251	245	276	186	259	264	221	336	187	222	655	801
150.405	0	776	333	321	248	243	275	184	256	259	216	333	187	220	656	800
150.528	0	777	331	319	247	240	270	182	256	256	214	333	186	220	655	799
150.651	0	769	329	318	248	241	272	184	255	257	216	332	187	221	653	802
150.774	0	773	328	318	249	241	272	183	256	259	217	333	187	220	653	802
150.897	0	780	330	321	250	243	275	186	256	262	217	333	187	222	654	801
151.02	0	781	333	321	247	245	280	184	255	263	217	335	185	221	656	801
151.142	0	766	325	316	246	240	271	183	254	258	215	331	186	219	652	802
151.265	0	760	324	316	246	242	271	183	257	255	215	331	186	220	650	801
151.388	0	775	324	317	246	241	273	184	255	257	215	331	186	221	650	800
151.511	0	777	325	318	248	243	274	185	256	260	214	333	186	222	651	800
151.634	0	767	325	318	248	244	279	185	257	262	216	334	187	221	651	802
151.757	0	765	323	315	243	241	277	183	254	260	215	331	185	219	652	803
151.88	0	774	319	312	244	239	271	181	255	258	213	330	185	218	648	799
152.003	0	771	317	313	245	240	273	182	254	256	212	330	185	219	648	801
152.125	0	762	318	314	246	240	273	183	256	258	215	330	186	219	647	802
152.248	0	767	318	315	247	242	276	184	257	261	217	333	186	219	647	803
152.371	0	769	317	317	246	245	280	183	255	262	213	330	186	220	646	799
152.494	0	764	314	311	244	239	271	182	255	254	212	328	185	217	645	800
152.617	0	754	313	311	243	239	274	181	253	257	213	329	185	218	646	802
152.74	0	761	313	312	245	239	273	182	255	256	214	329	185	217	646	802
152.863	0	771	314	312	245	240	274	183	255	259	214	330	185	219	647	800
152.986	0	769	313	313	246	243	279	183	256	258	215	332	185	218	647	802
153.108	0	754	310	309	242	239	272	181	253	256	212	328	184	216	644	802
153.231	0	759	309	309	243	239	270	181	256	253	213	328	184	217	644	802
153.354	0	761	310	311	244	238	271	181	254	254	212	329	184	216	645	800
153.477	0	767	311	311	245	239	272	183	254	256	211	328	184	218	646	802
153.6	0	757	310	311	245	242	276	182	256	257	216	330	184	217	645	802
153.723	0	755	305	308	242	239	271	180	253	254	213	326	184	215	643	802
153.846	0	753	305	305	241	238	267	180	254	253	211	327	184	215	643	800
153.969	0	761	304	307	243	237	269	180	253	251	210	325	183	217	643	802
154.092	0	757	304	308	244	237	270	181	254	252	213	327	184	214	643	802
154.214	0	755	305	308	244	240	272	181	254	256	212	327	183	218	645	802
154.337	0	750	302	306	242	238	272	180	251	252	211	326	183	214	642	800
154.46	0	759	289	293	240	235	265	178	253	249	209	324	183	213	642	802
154.583	0	748	297	303	241	235	266	179	252	249	211	325	183	213	641	802
154.706	0	751	299	304	242	235	268	180	252	250	210	323	182	215	641	801
154.829	0	760	289	294	243	237	269	180	252	254	211	326	182	215	642	800
154.952	0	759	288	296	241	238	272	180	254	251	211	325	183	214	641	802
155.075	0	742	294	298	239	234	267	178	250	248	209	322	181	211	638	801
155.197	0	742	282	289	238	234	264	177	251	247	209	322	181	212	638	801
155.32	0	752	282	288	239	233	265	178	250	247	208	322	181	210	638	800
155.443	0	741	283	288	240	235	266	178	250	249	208	322	182	213	639	802
155.566	0	748	281	291	239	236	269	179	251	252	211	324	182	212	639	801
155.689	0	736	279	289	237	235	271	178	249	250	209	322	181	210	637	801
155.812	0	739	266	274	236	232	260	176	250	245	206	318	180	209	634	800
155.935	0	731	265	275	236	233	263	176	248	243	206	319	180	208	633	802
156.058	0	734	275	286	236	232	264	176	250	246	208	319	180	208	632	801
156.18	0	738	275	286	238	232	266	178	249	248	207	318	180	209	632	800
156.303	0	744	267	277	239	234	268	177	249	252	206	320	180	211	634	800
156.426	0	730	268	277	233	234	269	176	250	244	208	319	179	206	636	802
156.549	0	731	262	273	233	231	261	175	249	241	206	316	179	206	630	801
156.672	0	733	271	283	233	230	261	174	248	242	205	315	179	205	628	800
156.795	0	735	262	275	233	230	263	175	247	243	205	314	179	207	628	800
156.918	0	731	262	275	235	231	265	176	248	246	206	315	179	207	629	801
157.041	0	739	264	276	238	233	266	177	249	249	208	317	180	206	630	801
157.164	0	736	274	288	234	234	272	176	247	248	206	315	180	206	628	800
157.286	0	731	262	275	231	229	261	175	247	241	204	314	179	204	627	799
157.409	0	726	262	275	232	229	262	175	247	241	204	312	178	205	627	801
157.532	0	733	264	276	234	230	263	175	248	243	207	313	179	203	626	801
157.655	0	742	267	277	235	231	264	176	248	246	207	315	180	205	627	799
157.778	0	744	268	280	236	233	268	177	248	249	206	315	179	206	628	799
157.901	0	731	267	279	234	231	266	175	248	242	207	314	179	203	629	801
158.024	0	740	269	278	232	228	261	176	248	242	207	314	177	202	632	802
158.147	0	744	280	287	234	230	262	175	246	243	205	313	178	204	628	798
158.269	0	745	270	279	233	230	264	176	246	246	205	314	179	205	627	799
158.392	0	738	283	290	236	231	266	177	248	248	208	315	180	205	627	801
158.515	0	732	274	283	235	234	270	178	250	248	210	316	180	206	630	801
158.638	0	740	281	289	232	230	262	176	248	242	205	313	179	204	627	798
158.761	0	739	272	279	232	228	262	175	245	241	205	312	180	206	627	798
158.884	0	730	282	289	233	229	263	175	246	243	205	313	179	204	627	800
159.007	0	735	274	281	235	230	265	175	248	246	208	315	180	205	627	800
159.13	0	748	287	293	237	232	267	176	248	249	208	317	179	206	628	798
159.252	0	742	277	285	236	234	270	176	248	248	206	316	180	206	629	798
159.375	0	734	289	289	231	229	263	176	245	245	207	315	178	203	632	801
159.498	0	735	297	300	231	228	261	174	248	244	206	314	179	205	630	801
159.621	0	742	286	291	233	229	263	174	246	245	205	315	180	205	628	798
159.744	0	743	277	282	235	230	264	177	245	247	206	316	180	205	629	799
159.867	0	737	288	293	237	232	267	177	247	250	209	317	181	207	630	800
159.99	0	740	289	296	236	234	271	178	249	251	210	319	181	206	631	801
160.113	0	731	287	292	233	230	264	176	246	247	206	317	180	204	631	799
160.236	0	737	286	291	233	229	261	174	245	243	204	316	180	206	630	799
160.358	0	731	286	292	233	228	262	175	246	244	205	316	181	205	630	800
160.481	0	738	287	294	234	230	264	177	246	248	208	318	181	206	631	801
160.604	0	742	291	295	235	231	267	178	247	252	207	320	182	208	633	798
160.727	0	749	292	296	238	233	270	178	248	254	208	321	181	209	634	801
160.85	0	732	299	303	234	233	269	177	246	248	209	320	181	206	633	800
160.973	0	735	298	302	234	229	261	175	248	245	208	320	181	206	632	801
161.096	0	736	288	293	234	229	263	176	246	247	206	319	182	207	632	798
161.219	0	745	291	294	234	230	264	176	247	248	207	320	182	207	633	801
161.341	0	744	291	295	236	231	267	178	248	252	210	322	183	208	633	801
161.464	0	744	292	297	237	233	270	178	249	254	211	322	183	209	635	800
161.587	0	737	290	294	235	232	268	176	246	250	208	322	182	206	634	799
161.71	0	747	290	292	234	229	262	175	246	247	207	320	183	209	634	800
161.833	0	737	290	295	235	230	266	178	246	250	209	321	183	207	634	800
161.956	0	743	292	295	236	230	264	177	248	251	209	322	184	209	634	800
162.079	0	758	297	296	237	233	266	178	248	254	208	323	182	211	639	799
162.202	0	760	299	300	236	234	272	178	250	253	210	326	182	210	641	801
162.324	0	742	304	304	234	230	265	177	248	249	210	323	183	209	637	800
162.447	0	740	302	304	234	230	262	177	249	247	208	321	182	210	636	799
162.57	0	747	294	294	235	230	263	176	247	248	206	321	183	211	637	799
162.693	0	742	294	295	237	230	264	178	248	251	209	323	183	210	637	800
162.816	0	747	305	307	237	232	266	179	250	254	211	325	183	211	638	800
162.939	0	747	295	300	237	235	274	178	248	254	211	326	183	212	639	800
163.062	0	743	303	305	235	231	261	176	249	246	209	323	183	208	637	799
163.185	0	735	292	294	235	229	263	176	248	245	208	321	183	210	636	801
163.308	0	743	302	304	235	230	262	177	248	247	211	322	183	209	637	800
163.43	0	747	294	296	237	230	264	178	248	251	211	324	183	211	638	799
163.553	0	748	294	298	237	232	266	178	249	254	208	324	183	213	638	799
163.676	0	730	293	298	237	235	268	178	251	249	211	324	183	210	638	801
163.799	0	738	300	303	234	229	262	177	248	247	210	323	183	208	636	800
163.922	0	742	290	294	235	230	262	177	248	245	209	322	183	210	636	799
164.045	0	742	291	294	235	229	262	176	247	248	208	322	182	209	637	799
164.168	0	740	293	296	237	231	265	178	248	251	209	323	182	210	637	801
164.291	0	745	304	308	239	234	267	179	250	254	212	324	183	211	637	800
164.413	0	750	297	296	235	233	270	178	249	250	210	324	182	210	641	799
164.536	0	745	302	304	235	230	261	177	249	245	208	322	181	208	634	799
164.659	0	738	291	292	234	231	262	178	249	246	209	322	183	206	628	800
164.782	0	743	302	305	235	231	263	178	249	249	211	323	183	208	633	799
164.905	0	752	293	297	237	232	265	178	249	253	210	323	183	210	634	798
165.028	0	749	292	299	237	235	270	179	249	253	212	325	184	208	631	798
165.151	0	734	288	294	235	232	267	178	248	248	210	320	183	206	629	799
165.274	0	730	298	303	235	230	262	178	250	246	210	320	183	205	629	800
165.396	0	746	289	295	235	230	263	178	249	248	209	320	183	207	629	797
165.519	0	748	280	285	237	231	263	178	248	250	207	320	183	209	630	798
165.642	0	740	291	297	238	233	266	180	249	252	212	323	184	208	631	800
165.765	0	736	299	309	237	234	272	178	248	251	212	322	183	206	631	800
165.888	0	742	289	293	235	231	262	176	247	248	208	320	182	207	630	797
166.011	0	744	287	295	234	230	261	176	248	246	208	321	183	208	631	798
166.134	0	737	290	295	235	231	262	177	248	247	209	321	182	207	634	799
166.257	0	746	302	307	236	233	265	179	250	251	211	323	182	209	634	799
166.38	0	752	293	299	237	235	269	179	249	251	211	324	183	210	636	797
166.502	0	742	299	305	235	231	263	177	250	245	209	322	183	208	635	798
166.625	0	731	288	291	234	230	261	177	247	246	209	322	182	207	634	799
166.748	0	739	299	303	235	230	259	178	249	246	209	321	183	208	635	799
166.871	0	747	289	294	236	231	262	177	248	248	209	322	183	209	636	797
166.994	0	749	291	295	237	233	263	179	249	252	210	325	182	210	636	798
167.117	0	737	289	298	237	235	268	179	250	249	213	325	183	209	637	799
167.24	0	735	297	302	234	230	261	177	248	246	210	323	183	209	636	800
167.363	0	740	286	293	233	230	259	177	247	243	207	322	183	209	637	797
167.485	0	744	287	293	235	231	259	176	248	245	208	322	182	210	637	799
167.608	0	739	287	294	235	231	260	179	248	248	210	325	183	210	638	799
167.731	0	744	289	297	237	232	263	180	250	252	212	327	183	211	639	799
167.854	0	738	288	297	236	234	266	178	251	249	210	326	183	211	640	798
167.977	0	741	286	290	234	228	257	177	249	243	208	323	183	211	639	798
168.1	0	743	289	292	232	229	258	177	249	244	211	325	182	209	643	800
168.223	0	740	288	294	235	230	258	178	249	247	210	326	183	212	639	798
168.346	0	745	289	294	236	231	262	179	248	251	209	325	184	213	638	797
168.468	0	751	290	294	237	233	263	180	250	252	212	329	184	213	638	799
168.591	0	742	297	305	236	235	267	179	251	247	214	329	184	211	639	800
168.714	0	751	286	290	234	230	257	178	250	244	211	326	183	210	640	797
168.837	0	754	285	292	234	230	260	178	249	245	210	327	181	211	646	793
168.96	0	725	286	290	233	230	259	178	249	246	210	327	180	211	652	799
169.083	0	716	288	296	234	230	262	180	250	249	213	329	180	213	654	801
169.206	0	718	285	295	237	233	267	180	251	251	212	331	183	215	652	799
169.329	0	702	283	295	234	232	262	178	251	244	210	327	181	211	648	801
169.452	0	688	278	293	232	229	259	177	248	244	209	326	182	211	648	800
169.574	0	652	274	295	232	228	259	178	249	244	212	325	179	211	653	797
169.697	0	652	271	296	232	229	261	178	249	247	209	325	179	212	657	793
169.82	0	697	264	287	234	231	264	178	249	250	208	326	179	213	658	800
169.943	0	678	263	287	233	231	266	177	251	246	210	326	178	210	661	802
170.066	0	685	274	291	230	226	260	176	246	243	209	321	177	208	658	802
170.189	0	703	276	291	230	227	260	175	248	242	207	320	177	207	657	801
170.312	0	723	268	281	230	227	260	175	247	244	206	321	176	207	655	801
170.435	0	729	270	282	231	228	261	176	247	246	206	319	177	208	656	806
170.557	0	731	281	295	232	230	266	177	249	245	209	319	176	206	651	806
170.68	0	732	275	289	228	227	260	174	246	243	206	315	175	204	640	802
170.803	0	746	272	281	227	224	259	173	245	240	204	315	176	202	641	801
170.926	11	736	280	290	228	225	259	174	246	242	204	313	175	204	634	802
171.049	0	762	271	281	228	226	260	174	246	245	208	316	177	201	632	802
171.172	0	761	281	294	231	228	264	175	245	248	206	316	178	203	631	801
171.295	0	744	266	280	228	227	263	173	245	241	204	313	176	200	624	797
171.418	0	730	278	287	228	224	257	172	244	239	202	310	177	200	622	798
171.54	0	742	267	279	226	224	259	173	244	241	205	312	177	199	620	798
171.663	0	744	279	289	229	224	260	174	244	244	204	312	178	201	621	797
171.786	0	746	271	282	231	226	262	174	243	247	203	314	179	202	625	797
171.909	0	728	280	291	228	227	265	174	246	244	205	313	178	201	624	799
172.032	0	739	277	288	226	224	259	172	243	242	204	310	178	198	622	799
172.155	0	757	283	286	225	224	258	172	244	242	203	312	177	199	624	799
172.278	0	759	276	278	226	224	260	171	243	244	201	313	178	200	625	797
172.401	0	754	284	290	229	226	262	174	244	247	205	314	179	201	621	800
172.524	0	756	284	291	229	228	267	174	246	247	206	314	179	202	621	800
172.646	0	761	285	289	225	224	262	172	244	244	203	313	178	199	618	799
172.769	0	753	273	277	226	223	259	172	243	241	202	313	179	199	611	797
172.892	0	741	282	288	227	223	260	172	243	244	202	312	179	199	614	799
173.015	0	737	272	281	228	224	261	174	244	247	204	313	180	201	616	799
173.138	0	754	285	292	230	226	265	174	246	250	206	316	179	202	616	797
173.261	0	744	273	282	227	226	266	173	246	246	203	313	180	200	616	797
173.384	0	732	281	288	227	224	262	172	242	244	204	313	179	200	615	799
173.507	0	732	271	280	227	224	261	173	245	244	206	315	180	199	615	799
173.629	0	746	284	290	228	224	262	173	245	247	204	315	180	202	616	797
173.752	0	745	277	282	230	226	264	175	245	251	205	316	181	202	617	796
173.875	0	731	285	292	230	227	268	175	246	247	207	317	181	202	618	800
173.998	0	728	294	299	226	224	261	174	244	246	206	316	180	200	617	798
174.121	0	738	284	290	228	225	261	173	245	244	206	316	180	202	618	797
174.244	0	738	275	280	228	225	261	173	245	246	204	316	181	203	620	797
174.367	0	730	287	292	229	226	264	175	247	250	208	319	181	202	621	800
174.49	0	735	287	294	230	229	269	176	247	251	209	320	182	203	622	799
174.612	0	724	283	290	228	225	263	173	244	247	205	318	181	203	621	797
174.735	0	733	274	278	227	224	260	174	245	243	204	317	181	202	621	798
174.858	0	727	284	288	228	224	260	173	246	246	206	318	181	203	620	800
174.981	0	734	285	290	229	225	262	175	247	249	207	319	182	203	621	799
175.104	0	733	287	292	230	227	266	176	246	252	208	320	182	204	623	796
175.227	0	731	273	282	228	228	265	174	248	246	206	319	182	203	621	797
175.35	0	721	281	287	227	224	261	172	244	244	206	317	182	203	619	799
175.473	0	725	281	288	227	225	259	173	246	244	206	318	182	202	619	798
175.596	0	727	283	290	228	225	261	173	245	247	207	320	182	202	618	796
175.718	0	734	274	279	230	226	263	175	246	250	205	320	182	204	620	796
175.841	0	726	282	293	231	228	268	175	248	251	211	323	182	204	621	798
175.964	0	718	279	288	228	226	263	174	245	246	207	321	182	203	619	797
176.087	0	734	283	284	226	225	259	173	245	244	205	320	180	203	623	796
176.21	0	737	273	278	225	224	260	174	245	244	205	320	180	203	625	797
176.333	0	727	281	289	229	226	261	174	246	248	208	322	182	205	623	799
176.456	0	728	282	289	231	227	263	175	248	251	210	324	182	205	623	798
176.579	0	725	280	292	231	229	268	176	248	250	208	324	182	206	623	796
176.701	0	719	277	287	228	225	262	174	246	245	206	320	182	204	621	797
176.824	0	717	277	287	228	225	261	174	245	245	209	322	181	204	622	798
176.947	0	719	278	287	228	225	260	174	246	246	208	322	181	205	623	797
177.07	0	732	270	279	229	227	262	175	246	249	207	322	182	207	624	795
177.193	0	737	274	280	231	228	266	178	248	252	210	325	183	207	625	797
177.316	0	727	282	292	231	231	270	177	250	252	213	328	183	207	627	797
177.439	0	720	281	288	229	227	263	175	247	247	210	324	182	207	626	797
177.562	0	729	271	278	229	227	261	175	247	245	207	324	182	208	627	795
177.684	0	720	272	277	230	227	261	176	247	247	209	324	182	207	627	797
177.807	0	727	283	290	231	229	263	177	249	250	211	326	182	208	629	798
177.93	0	734	285	291	233	229	266	178	249	252	213	329	183	209	630	796
178.053	0	735	276	282	229	232	268	177	250	249	212	329	182	206	632	796
178.176	0	729	286	289	229	227	260	177	247	245	209	326	181	206	634	798
178.299	0	723	282	289	230	227	261	177	249	246	213	326	183	206	630	798
178.422	0	727	282	290	230	227	261	177	249	249	212	326	183	208	630	795
178.545	0	732	275	283	232	230	264	178	249	252	211	326	184	210	632	795
178.668	0	716	286	293	233	232	268	179	251	252	213	328	183	209	632	797
178.79	0	720	281	291	230	229	264	178	248	248	213	326	183	208	631	796
178.913	0	723	281	289	230	228	260	177	250	246	211	325	183	208	632	795
179.036	0	726	271	281	230	227	262	176	248	247	211	326	183	207	631	794
179.159	0	722	283	291	231	228	263	178	249	249	211	326	183	209	630	797
179.282	0	731	283	293	232	230	264	178	250	252	214	329	183	208	631	795
179.405	0	733	285	294	232	233	272	179	250	255	213	329	183	208	633	794
179.528	0	730	274	280	228	228	260	176	250	245	210	326	182	206	634	794
179.651	0	719	281	288	229	226	260	175	248	244	210	324	183	205	630	795
179.773	0	729	283	291	228	226	260	175	249	246	211	326	182	205	632	797
179.896	0	733	282	291	230	228	262	176	248	248	210	324	183	207	630	794
180.019	0	735	271	283	231	229	263	177	249	251	209	325	184	208	630	793
180.142	0	725	281	293	232	231	269	177	250	253	213	328	183	207	631	796
180.265	0	718	287	300	228	227	263	176	248	247	209	325	183	206	629	796
180.388	0	726	277	288	227	225	259	175	248	245	209	323	182	205	630	793
180.511	0	724	267	278	228	227	260	174	246	245	207	322	182	205	629	793
180.634	0	723	277	289	229	226	262	175	247	248	207	321	182	205	629	796
180.756	0	726	268	281	229	228	263	176	249	251	210	324	182	206	630	795
180.879	0	734	279	292	231	231	267	178	249	252	210	325	183	207	630	794
181.002	0	724	266	281	228	229	264	174	248	246	208	324	182	203	627	794
181.125	0	714	275	288	227	225	262	174	244	245	208	321	182	203	627	796
181.248	0	712	265	278	227	225	260	174	247	245	208	322	182	205	627	795
181.371	0	730	277	289	229	226	263	175	246	248	207	321	182	204	627	793
181.494	0	732	267	281	231	228	264	174	247	251	207	322	182	205	627	793
181.617	0	725	278	291	231	229	266	176	248	253	210	324	183	206	629	796
181.74	0	719	266	281	229	230	269	176	246	249	211	324	183	204	629	795
181.862	0	730	274	288	228	226	262	172	246	247	206	321	182	204	628	793
181.985	0	727	265	280	227	225	260	174	247	246	207	321	182	205	629	793
182.108	0	721	277	290	229	226	262	175	247	248	207	322	182	206	629	795
182.231	0	729	269	281	230	227	264	176	248	251	210	324	182	207	630	795
182.354	0	739	280	294	231	230	267	177	248	253	210	326	182	207	632	793
182.477	0	730	268	281	227	229	264	175	248	246	207	323	182	207	631	793
182.6	0	719	276	288	226	226	263	175	245	247	208	322	182	207	631	795
182.723	0	726	265	279	228	226	262	175	247	246	210	324	182	206	631	795
182.845	0	734	267	281	229	226	262	174	247	249	209	324	182	207	631	792
182.968	0	738	270	281	231	228	265	176	247	252	208	324	182	209	633	793
183.091	0	735	284	293	229	229	268	177	249	252	211	327	180	207	638	795
183.214	0	725	278	291	227	226	266	174	244	249	208	325	181	208	636	795
183.337	0	720	275	288	227	226	262	173	244	246	206	323	181	208	635	792
183.46	0	727	266	278	226	226	261	173	245	245	206	323	181	207	633	794
183.583	0	721	275	289	228	225	262	173	247	248	208	324	182	207	634	796
183.706	0	728	269	281	229	227	264	175	247	251	210	324	182	208	634	795
183.828	0	735	278	294	229	230	270	175	245	252	209	325	182	208	634	794
183.951	0	723	265	280	227	226	262	172	245	245	207	323	181	205	633	794
184.074	0	716	272	287	226	225	262	172	244	246	206	321	181	204	632	795
184.197	0	719	262	279	226	225	261	173	245	244	208	322	181	204	631	795
184.32	0	726	263	279	227	225	262	173	245	248	206	323	182	206	631	792
184.443	0	732	266	279	228	227	265	173	246	251	207	323	181	208	632	794
184.566	0	723	267	281	229	230	269	174	248	251	211	327	182	206	633	795
184.689	0	717	264	278	225	225	266	172	242	249	207	324	180	205	632	794
184.812	0	719	263	277	225	223	260	171	245	244	205	322	180	205	633	792
184.934	0	737	270	278	224	224	262	171	244	246	205	322	179	205	636	795
185.057	0	730	278	289	227	225	263	174	246	249	207	323	181	206	632	794
185.18	0	730	269	280	229	227	266	174	247	252	209	325	182	207	631	794
185.303	0	726	268	282	229	229	270	175	248	253	209	325	182	207	631	793
185.426	0	723	265	278	226	227	264	173	245	249	207	322	181	204	630	794
185.549	0	719	275	288	225	225	264	173	244	247	208	321	181	205	629	794
185.672	0	721	278	288	225	225	263	172	246	247	206	321	180	205	631	793
185.795	0	728	271	281	226	225	265	173	246	250	205	322	181	206	633	792
185.917	0	736	271	281	227	227	267	173	247	253	208	323	181	205	631	795
186.04	0	724	279	292	227	229	270	174	248	250	210	322	180	205	629	795
186.163	0	722	276	288	224	224	266	172	243	250	207	321	180	204	628	794
186.286	0	726	267	279	224	224	264	171	245	247	206	321	181	202	626	793
186.409	0	729	267	278	224	223	263	172	245	248	205	319	180	204	627	794
186.532	0	728	277	291	226	226	265	173	246	251	208	321	180	204	629	794
186.655	0	731	278	292	228	227	267	174	247	254	209	322	182	205	629	794
186.778	0	723	266	283	225	228	272	172	245	252	207	321	180	203	627	793
186.9	0	723	264	277	224	223	265	172	243	246	204	316	180	203	625	795
187.023	0	720	274	289	223	224	265	171	243	248	206	317	180	201	625	793
187.146	0	723	264	280	224	223	263	172	245	247	205	317	179	203	624	793
187.269	0	737	266	281	225	225	267	172	245	251	205	318	180	203	625	792
187.392	0	733	266	282	227	225	269	173	246	254	207	320	181	203	627	795
187.515	0	722	274	290	223	226	273	172	243	251	207	318	180	201	625	794
187.638	0	720	262	277	221	222	266	171	241	249	205	317	179	200	622	793
187.761	0	732	260	278	221	222	264	171	244	246	204	316	179	201	623	791
187.884	0	742	267	277	221	222	264	170	244	247	204	316	178	200	627	795
188.006	0	736	264	280	224	224	266	171	245	251	205	317	179	203	625	793
188.129	0	739	266	279	224	226	268	172	246	253	207	321	179	203	626	793
188.252	0	735	266	282	222	225	271	171	245	250	204	319	180	201	628	792
188.375	0	718	261	275	220	221	265	170	242	246	203	315	178	202	624	793
188.498	0	722	260	278	221	222	266	169	243	247	205	316	179	199	622	793
188.621	0	724	261	278	223	222	264	170	244	247	204	315	180	201	623	792
188.744	0	730	263	279	224	224	266	171	244	251	204	317	179	202	624	791
188.867	0	723	265	280	225	224	269	172	246	253	206	318	180	202	625	794
188.989	0	721	263	282	224	227	276	172	242	254	207	319	180	201	626	793
189.112	0	719	271	286	221	222	267	171	241	251	204	316	179	201	624	792
189.235	0	723	261	279	221	222	265	170	243	247	203	314	180	202	624	792
189.358	0	717	262	278	223	222	265	170	244	249	204	316	179	202	624	793
189.481	0	726	264	280	223	223	267	172	246	250	204	317	180	203	626	793
189.604	0	731	266	282	225	226	270	173	247	253	207	321	180	202	627	792
189.727	0	726	263	280	223	225	271	171	245	250	204	320	180	201	626	791
189.85	0	709	261	278	221	222	266	170	243	248	204	317	179	201	624	794
189.972	0	723	261	278	222	222	267	170	243	250	206	317	179	201	625	793
190.095	0	727	262	279	224	223	266	170	244	248	205	318	179	202	626	791
190.218	0	730	265	281	225	224	267	172	245	252	204	319	179	203	627	792
190.341	0	724	266	282	225	226	271	173	246	253	206	320	180	203	627	793
190.464	0	721	262	280	221	223	271	172	242	250	206	318	180	201	626	792
190.587	0	722	271	287	220	222	264	170	242	248	204	316	179	201	625	791
190.71	0	730	264	278	222	223	265	169	244	247	202	317	178	202	629	792
190.833	0	722	263	279	222	222	265	170	245	250	204	318	179	201	627	793
190.956	0	726	261	280	224	224	267	172	246	251	207	319	180	202	627	793
191.078	0	731	263	282	225	226	270	173	246	254	207	321	180	203	629	792
191.201	0	722	260	280	221	224	272	170	242	251	205	320	179	201	627	792
191.324	0	713	259	276	221	222	265	169	242	247	203	316	178	202	627	794
191.447	0	716	258	276	221	221	266	170	242	248	206	318	179	200	627	793
191.57	0	724	259	278	222	223	265	170	244	248	204	318	179	201	627	792
191.693	0	734	265	278	222	223	266	171	245	252	204	320	178	203	632	792
191.816	0	728	264	280	225	225	269	171	246	253	206	322	179	204	632	794
191.939	0	710	261	280	221	225	275	170	242	253	207	321	179	202	630	793
192.061	0	719	257	276	220	222	265	169	243	248	203	317	178	202	629	791
192.184	0	717	255	276	220	222	264	169	243	246	202	318	178	203	628	792
192.307	0	711	257	275	222	222	267	170	243	251	204	319	179	202	630	793
192.43	0	713	259	278	222	223	266	171	246	252	206	321	179	204	630	794
192.553	0	731	261	280	223	225	268	171	246	255	205	322	180	205	632	791
192.676	0	724	260	280	223	227	274	172	244	254	205	323	180	205	634	793
192.799	0	714	259	276	220	222	266	170	243	249	204	321	179	203	636	794
192.922	0	716	259	278	221	222	264	170	245	247	204	321	178	203	634	794
193.044	0	724	256	277	221	222	265	170	244	249	204	321	179	204	633	791
193.167	0	724	258	278	223	224	267	171	245	251	204	322	179	206	633	792
193.29	0	717	260	278	224	225	267	173	247	254	208	324	180	205	636	794
193.413	0	716	258	281	222	226	273	172	245	253	208	324	180	206	636	793
193.536	0	719	256	276	221	223	265	171	244	250	205	323	179	205	636	791
193.659	0	722	256	278	222	224	265	171	245	249	204	323	179	205	635	792
193.782	0	712	257	276	222	223	267	172	244	252	207	323	180	204	636	794
193.905	0	721	258	278	223	225	266	173	247	253	209	325	180	205	638	794
194.028	0	731	260	281	225	227	269	173	247	255	209	328	180	207	639	792
194.15	0	723	258	281	222	227	271	172	245	253	206	326	180	207	639	794
194.273	0	709	255	276	221	222	265	171	243	249	207	326	179	205	638	795
194.396	0	716	253	277	221	224	263	171	246	247	208	325	180	206	638	795
194.519	0	728	255	276	221	224	263	171	245	249	206	325	181	206	639	792
194.642	0	739	262	278	223	224	266	172	247	253	208	328	179	207	644	794
194.765	0	726	259	280	225	227	268	175	248	255	210	329	180	208	642	795
194.888	0	725	256	279	223	228	273	172	246	253	209	327	180	208	643	795
195.011	0	726	256	277	221	223	263	171	245	250	206	325	179	207	644	793
195.133	0	722	254	277	222	222	263	171	244	246	205	326	180	208	641	795
195.256	0	716	253	275	221	223	263	172	247	248	207	326	180	208	641	795
195.379	0	725	254	277	223	226	265	173	246	252	209	327	181	209	642	795
195.502	0	731	255	279	226	226	268	172	247	253	207	327	181	210	643	793
195.625	0	725	253	281	224	226	269	172	249	252	208	329	181	207	642	794
195.748	0	713	249	276	222	223	263	171	245	248	208	326	180	207	641	795
195.871	0	713	248	275	222	223	261	171	247	247	208	326	180	207	640	794
195.994	0	715	250	274	222	224	263	171	245	248	207	327	179	207	642	792
196.116	0	731	254	278	223	224	265	171	246	251	207	328	179	207	646	794
196.239	0	720	254	278	226	226	267	174	247	253	210	330	181	210	645	794
196.362	0	719	252	279	226	228	273	174	246	255	211	329	181	211	644	795
196.485	0	712	248	277	222	225	265	172	245	250	207	327	181	207	641	792
196.608	0	721	248	276	222	223	262	171	246	247	206	325	180	207	643	794
196.731	0	715	248	275	223	224	263	172	246	247	208	326	180	207	642	794
196.854	0	716	249	277	224	225	264	172	247	251	208	326	180	208	643	794
196.977	0	721	252	279	226	226	267	174	246	253	207	326	181	210	643	793
197.1	0	721	249	280	225	228	270	173	248	249	209	328	181	208	642	795
197.222	0	710	245	274	223	224	264	172	245	249	208	324	181	206	641	794
197.345	0	710	246	274	221	225	264	172	246	246	207	325	180	207	641	794
197.468	0	719	250	276	222	224	264	172	245	248	206	325	180	207	645	793
197.591	0	727	248	276	224	224	265	172	246	251	207	325	180	207	643	795
197.714	0	716	248	277	225	226	267	175	247	254	210	325	181	209	642	794
197.837	0	706	244	278	223	228	271	173	245	250	208	324	180	206	641	794
197.96	0	703	240	272	221	222	264	171	244	247	205	321	179	205	638	792
198.083	0	704	240	273	220	222	263	170	244	245	204	320	179	205	638	795
198.205	0	704	241	272	221	223	263	172	245	247	207	321	179	205	637	793
198.328	0	707	242	274	222	224	265	173	246	250	206	321	179	206	638	793
198.451	0	717	243	276	224	226	267	172	245	253	204	322	179	207	638	792
198.574	0	700	239	277	221	225	270	172	245	250	206	322	179	204	637	795
198.697	0	693	235	270	219	221	263	171	243	246	205	318	178	203	633	794
198.82	0	692	233	270	219	221	262	170	244	245	205	318	178	201	631	793
198.943	0	702	232	271	220	222	263	169	244	247	201	317	178	203	632	792
199.066	0	695	234	272	222	222	265	171	245	249	205	318	178	202	632	794
199.188	0	703	234	273	222	224	266	172	245	251	206	319	179	202	632	793
199.311	0	694	232	275	221	227	271	170	244	250	204	318	179	202	632	793
199.434	0	691	226	270	218	222	263	169	242	246	202	317	178	200	629	793
199.557	0	684	226	267	218	220	262	169	243	244	202	315	178	201	628	794
199.68	0	691	230	268	219	220	263	168	244	245	205	317	177	200	629	794
199.803	0	698	230	270	220	222	264	170	244	248	205	317	177	201	629	792
199.926	0	703	231	271	221	223	266	170	244	251	204	317	178	203	631	792
200.049	0	688	232	273	222	226	271	172	245	251	206	320	178	201	631	795
200.172	0	691	229	269	218	222	268	170	240	248	205	318	177	200	630	792
200.294	0	703	233	269	217	221	264	169	242	248	203	318	176	200	634	792
200.417	0	698	230	269	218	221	263	170	243	245	201	317	178	202	630	792
200.54	0	705	233	267	219	222	263	171	244	249	204	319	177	202	632	795
200.663	0	707	234	272	221	223	266	172	244	251	205	319	177	202	634	794
200.786	0	701	232	274	221	226	272	172	243	253	205	321	178	203	632	792
200.909	0	692	229	268	219	221	266	169	241	249	203	318	177	201	630	792
201.032	0	688	230	268	218	221	265	170	241	248	203	319	177	201	631	794
201.155	0	694	230	268	220	221	263	169	244	246	206	319	177	201	632	793
201.277	0	704	233	270	220	221	264	171	244	249	205	321	177	201	632	792
201.4	0	705	234	270	222	224	267	171	244	253	205	321	178	203	634	793
201.523	0	694	233	272	219	225	270	172	246	249	208	322	178	202	634	795
201.646	0	681	230	267	217	222	266	169	241	249	206	320	177	200	631	793
201.769	0	704	232	270	217	220	265	170	241	247	203	319	176	200	633	792
201.892	0	697	230	268	218	222	262	169	243	246	202	317	177	201	630	793
202.015	0	688	231	268	220	222	264	171	244	249	206	320	178	201	629	794
202.138	0	694	234	270	222	223	266	172	245	251	207	321	178	203	632	794
202.26	0	696	233	273	221	225	271	170	243	251	205	322	178	202	632	792
202.383	0	689	229	267	218	221	264	168	239	248	202	319	176	201	631	793
202.506	0	679	229	266	218	220	262	169	240	246	203	318	177	201	630	794
202.629	0	681	229	267	218	220	260	169	244	244	203	318	176	201	629	794
202.752	0	693	232	269	218	222	263	170	242	247	204	319	177	201	630	792
202.875	0	697	233	269	220	223	264	170	244	250	203	320	177	203	631	793
202.998	0	687	234	272	222	225	268	171	245	249	207	322	178	202	633	795
203.121	0	680	231	267	217	222	265	169	241	247	205	319	177	199	630	794
203.244	0	688	230	266	216	218	262	168	239	244	202	317	176	200	631	790
203.366	0	688	230	267	216	219	260	168	242	244	201	317	175	200	630	794
203.489	0	683	230	266	219	220	261	168	242	246	203	317	176	199	626	793
203.612	0	694	235	268	219	221	263	169	244	249	205	320	177	200	630	794
203.735	0	689	234	270	221	223	266	170	244	252	204	319	177	202	630	792
203.858	0	683	229	270	218	223	265	169	244	245	202	317	177	199	627	794
203.981	0	675	228	266	217	220	261	168	239	245	203	316	176	198	625	794
204.104	0	676	228	266	217	219	260	167	243	243	203	316	176	198	624	794
204.227	0	681	229	266	218	220	261	168	241	245	200	314	177	200	625	792
204.349	0	694	230	268	219	221	264	169	242	248	204	318	176	198	627	794
204.472	0	687	232	269	221	223	265	170	244	250	206	319	177	200	627	794
204.595	0	676	230	269	218	221	266	168	240	245	203	316	176	198	625	793
204.718	0	683	229	265	216	218	259	168	241	242	201	315	177	199	624	792
204.841	0	678	230	265	215	219	260	167	242	243	202	315	175	198	626	794
204.964	0	690	234	267	217	218	261	168	242	245	203	316	175	198	628	794
205.087	0	689	231	267	219	221	263	169	243	248	204	317	177	198	626	792
205.21	0	701	236	272	221	222	266	169	243	249	203	319	176	201	631	793
205.332	0	668	231	270	218	221	264	167	241	245	202	315	176	200	625	794
205.455	0	683	230	263	215	218	259	167	240	243	203	315	175	196	626	793
205.578	0	684	231	266	215	218	261	167	238	244	201	313	175	199	626	792
205.701	0	685	231	266	217	219	260	167	240	244	199	313	176	199	625	792
205.824	0	681	233	266	218	219	261	168	241	246	203	315	175	199	626	794
205.947	0	694	234	268	219	221	263	169	242	249	204	315	176	200	627	793
206.07	0	690	234	270	216	222	268	168	240	246	203	316	175	199	629	792
206.193	0	678	229	265	215	217	262	166	237	245	199	313	174	197	624	792
206.316	0	673	228	264	214	217	260	165	238	243	200	311	174	198	623	794
206.438	0	677	229	264	215	218	259	166	240	243	202	313	175	196	623	794
206.561	0	687	231	265	216	218	261	167	240	245	201	313	175	198	624	792
206.684	0	689	232	266	218	219	261	168	240	248	200	313	176	198	625	792
206.807	0	678	232	268	218	222	267	167	242	247	202	315	176	198	625	794
206.93	1	665	228	264	214	218	263	166	238	245	202	312	175	195	623	793
207.053	0	682	227	263	213	217	259	165	237	243	199	311	174	196	621	791
207.176	0	682	226	264	214	216	258	165	238	242	198	311	174	196	620	792
207.299	0	676	227	263	216	217	259	166	240	245	200	311	175	196	620	794
207.421	0	681	229	266	218	218	261	167	241	247	202	312	175	196	622	794
207.544	0	691	230	267	218	221	265	168	241	249	203	315	176	196	622	791
207.667	0	682	226	264	215	219	263	166	237	246	199	311	175	196	620	793
207.79	0	672	227	262	214	217	260	165	238	243	200	310	174	195	620	793
207.913	0	685	231	263	213	216	258	166	239	242	200	310	173	195	624	794
208.036	0	684	230	265	215	218	259	166	239	244	199	310	174	196	621	791
208.159	0	692	229	265	217	218	261	166	240	246	200	311	175	197	623	793
208.282	0	682	230	267	218	221	264	167	241	246	203	312	175	196	622	793
208.404	0	683	231	263	212	217	261	166	236	244	202	310	173	193	623	793
208.527	0	677	226	263	214	216	260	164	237	242	198	308	174	193	619	791
208.65	0	685	226	262	213	215	257	165	238	241	198	309	173	193	618	793
208.773	0	681	227	263	214	217	259	166	239	244	200	309	174	193	617	793
208.896	0	684	229	265	216	218	261	166	239	248	201	311	174	194	619	793
209.019	0	680	228	267	215	220	267	166	237	248	200	311	175	194	618	791
209.142	0	674	224	262	212	216	259	166	237	242	196	307	173	193	616	793
209.265	0	673	224	260	212	214	259	164	235	242	198	304	174	193	614	792
209.388	0	674	225	261	213	214	257	164	238	241	198	307	174	192	615	792
209.51	0	685	225	263	212	216	258	164	237	243	196	307	173	192	615	791
209.633	0	676	227	263	214	216	260	166	238	246	198	308	174	194	617	794
209.756	0	683	226	266	215	218	265	166	239	247	200	309	175	195	617	793
209.879	0	673	224	262	211	216	263	165	234	244	197	306	174	192	614	791
210.002	0	676	222	260	211	213	258	163	234	240	195	304	173	192	613	791
210.125	0	661	222	260	210	213	258	163	235	241	196	306	173	191	613	794
210.248	0	680	224	261	211	214	257	164	237	242	197	306	173	192	613	793
210.371	0	684	225	262	213	215	259	165	238	245	198	307	174	192	614	791
210.493	0	687	228	264	214	217	262	165	238	248	198	310	174	194	616	792
210.616	0	674	226	264	214	218	266	166	237	244	198	308	173	192	615	794
210.739	0	673	223	260	211	214	259	165	235	244	200	307	173	191	613	793
210.862	0	681	224	261	211	215	259	164	235	242	197	307	174	192	613	791
210.985	0	683	225	261	213	215	256	164	236	243	197	307	173	193	613	792
211.108	0	676	227	261	214	216	259	166	238	245	199	309	174	192	615	794
211.231	0	685	230	264	215	217	261	167	240	247	201	310	175	195	617	794
211.354	0	689	230	267	215	219	267	168	238	249	201	311	176	194	617	791
211.476	0	686	228	262	212	217	258	165	238	241	196	309	174	193	615	792
211.599	0	675	229	262	214	216	260	167	238	243	199	310	174	193	617	793
211.722	0	683	230	262	214	216	258	167	240	244	201	310	174	193	616	793
211.845	0	694	232	266	217	216	260	168	241	246	199	311	175	194	618	791
211.968	0	700	236	265	217	219	262	169	240	249	200	313	173	196	619	793
212.091	0	689	237	270	216	221	266	168	242	246	204	315	173	195	621	793
212.214	0	685	234	265	216	217	261	167	238	246	202	312	175	196	620	793
212.337	0	685	234	266	215	217	257	168	240	243	200	312	176	196	621	791
212.46	0	696	235	266	216	217	259	168	241	244	201	313	175	194	622	793
212.582	0	691	237	266	218	218	260	170	242	247	203	313	176	197	622	794
212.705	0	695	240	269	219	221	262	170	242	250	204	316	177	199	625	793
212.828	0	700	240	272	219	222	269	171	241	251	203	318	177	199	625	792
212.951	0	683	238	268	218	219	260	168	239	243	202	315	177	197	624	794
213.074	0	691	239	267	216	218	259	168	240	244	204	316	176	197	624	793
213.197	0	696	242	267	217	218	258	168	241	244	203	316	177	197	627	793
213.32	0	707	247	270	217	220	259	168	242	247	202	318	176	200	631	792
213.443	0	694	247	272	220	220	262	171	242	250	205	318	177	201	630	794
213.565	0	702	245	274	221	223	266	171	245	251	206	320	177	202	631	794
213.688	0	695	243	271	218	221	263	169	241	246	204	318	178	201	629	792
213.811	0	695	243	269	219	219	258	169	242	242	202	317	177	201	629	792
213.934	0	690	243	271	220	219	258	170	242	244	203	318	177	200	629	794
214.057	0	696	245	271	221	220	259	171	243	247	205	317	177	202	630	794
214.18	0	705	247	273	222	222	261	172	243	249	206	321	178	202	632	792
214.303	0	706	249	276	224	223	265	172	244	252	205	322	178	203	633	793
214.426	0	694	248	274	222	223	266	171	242	247	206	322	179	202	633	794
214.548	0	687	247	272	221	221	259	171	242	246	207	322	178	201	632	794
214.671	0	704	247	273	222	222	259	172	243	245	206	321	178	202	633	792
214.794	0	705	249	274	223	221	258	172	244	247	204	322	178	203	634	794
214.917	0	698	251	274	224	224	262	172	245	250	207	324	178	204	635	794
215.04	0	704	252	277	226	225	264	174	245	252	211	326	179	205	637	794
215.163	0	705	251	277	223	225	266	172	243	247	208	324	179	206	637	792
215.286	0	704	250	274	223	222	258	172	244	244	206	324	179	205	637	794
215.409	0	696	251	274	224	222	258	172	245	245	207	324	178	205	637	794
215.532	0	705	254	276	225	223	259	173	245	248	209	326	180	206	639	794
215.654	0	714	256	277	226	225	261	173	245	250	208	327	180	208	641	792
215.777	0	714	256	279	228	227	265	175	246	252	209	328	179	208	641	795
215.9	0	699	254	276	225	224	262	173	244	246	210	326	180	207	640	794
216.023	0	702	254	275	225	223	256	175	246	245	210	327	179	207	641	794
216.146	0	703	255	276	225	224	259	173	245	246	208	326	180	208	642	792
216.269	0	723	259	277	225	225	259	174	246	248	209	330	179	208	645	795
216.392	0	715	259	278	228	224	261	175	246	250	212	331	180	210	645	795
216.515	0	711	259	280	228	228	264	177	248	251	213	332	181	211	646	794
216.637	0	703	256	277	226	224	260	174	244	247	209	330	180	210	645	793
216.76	0	707	256	276	227	223	255	174	245	244	208	329	180	210	645	796
216.883	0	706	256	277	226	223	256	174	246	245	211	330	180	210	645	795
217.006	0	710	257	276	228	225	258	174	246	248	211	332	181	211	646	794
217.129	0	722	258	279	230	226	260	174	246	250	210	332	181	213	647	793
217.252	0	714	259	280	230	228	261	177	247	252	212	336	181	212	648	796
217.375	0	709	258	280	228	227	262	176	248	245	213	334	181	211	648	795
217.498	0	708	256	276	227	224	256	174	245	246	210	331	180	211	648	794
217.62	0	713	255	276	226	225	256	174	245	244	209	332	181	212	647	794
217.743	0	706	256	277	229	225	256	174	245	246	210	333	181	212	648	796
217.866	0	717	257	278	230	227	258	176	248	248	214	335	181	212	649	794
217.989	0	720	259	279	231	227	260	177	248	250	214	336	182	214	650	794
218.112	0	722	258	281	232	229	262	177	248	253	212	336	182	216	651	795
218.235	0	705	257	279	229	229	262	176	249	245	213	336	182	213	650	795
218.358	0	712	257	275	227	226	256	175	246	246	214	334	180	211	652	795
218.481	0	715	255	277	227	225	255	176	246	244	212	334	182	213	649	794
218.604	0	714	254	277	229	226	256	176	246	246	211	333	182	213	648	795
218.726	0	711	255	279	229	227	257	176	247	248	212	333	182	212	648	796
218.849	0	715	257	278	230	227	259	177	248	251	216	335	182	213	649	795
218.972	0	726	259	281	231	230	262	178	248	253	215	337	183	214	650	795
219.095	0	718	257	282	230	231	264	178	250	250	215	337	182	213	650	795
219.218	0	705	254	277	228	226	258	176	246	246	213	333	182	212	647	796
219.341	0	701	253	277	227	226	256	176	248	245	215	333	182	211	646	795
219.464	0	719	253	278	227	226	256	176	247	247	212	332	183	212	646	793
219.587	0	718	253	279	229	227	258	175	248	249	211	333	183	213	647	795
219.709	0	711	255	279	229	228	260	177	248	251	214	333	182	213	648	796
219.832	0	718	256	280	230	229	262	178	250	253	216	334	183	213	648	795
219.955	0	715	254	281	227	229	263	177	248	250	214	334	182	210	646	793
220.078	0	714	252	278	226	225	255	173	248	246	210	330	181	212	646	796
220.201	0	705	252	277	225	226	256	175	248	245	213	331	182	211	646	796
220.324	0	712	254	278	226	226	258	176	248	248	214	332	181	210	646	795
220.447	0	712	254	279	228	226	260	176	248	251	212	332	181	212	647	793
220.57	0	725	256	279	229	227	261	177	248	252	213	333	181	213	648	796
220.692	0	717	257	281	230	229	264	179	250	254	216	335	182	214	649	795
220.815	0	713	256	281	228	229	267	177	248	250	216	334	182	212	649	795
220.938	0	710	254	277	225	225	254	175	250	246	211	331	182	210	647	794
221.061	0	719	253	278	225	224	257	174	248	245	210	330	182	212	645	796
221.184	0	715	254	277	225	224	258	175	248	247	212	330	181	211	647	794
221.307	0	725	259	281	226	225	260	175	248	250	213	333	180	213	652	796
221.43	0	724	259	282	228	227	262	177	249	252	212	334	181	215	651	794
221.553	0	732	260	282	229	228	264	177	250	255	215	336	182	213	651	797
221.676	0	714	258	283	226	228	265	176	251	248	216	334	182	213	649	796
221.798	0	712	256	278	225	225	258	175	247	248	214	332	181	211	649	795
221.921	0	719	255	280	225	225	258	174	247	246	212	333	181	211	649	794
222.044	0	712	256	279	226	224	258	174	248	248	212	332	181	214	648	796
222.167	0	717	258	280	226	226	260	175	249	251	215	333	182	214	649	795
222.29	0	723	260	282	228	227	262	176	249	254	214	334	182	214	651	796
222.413	0	729	262	284	229	228	265	178	250	256	214	336	182	216	653	794
222.536	0	712	261	284	228	230	266	176	251	252	216	336	182	213	652	796
222.659	0	714	259	280	226	225	260	175	248	248	215	334	181	212	652	795
222.781	0	717	258	281	226	225	259	174	249	247	213	333	182	214	651	795
222.904	0	722	259	282	227	226	259	176	248	250	213	335	182	212	651	795
223.027	0	718	261	282	227	226	262	177	248	252	213	336	183	214	652	797
223.15	0	726	264	283	229	227	263	177	251	254	219	338	183	215	652	796
223.273	0	729	266	284	231	230	266	179	252	257	218	339	181	216	654	795
223.396	0	723	264	287	230	229	269	177	250	255	216	338	183	215	654	796
223.519	0	708	262	281	227	226	262	176	248	250	216	336	183	213	653	797
223.642	0	721	263	283	227	225	261	175	250	248	217	337	182	214	653	797
223.764	0	726	274	294	228	227	261	176	250	251	215	336	183	216	653	795
223.887	0	730	266	285	229	227	263	176	249	254	214	337	183	218	654	796
224.01	0	729	267	286	232	228	264	178	251	256	218	339	183	217	656	797
224.133	0	729	268	290	231	231	269	179	253	257	220	342	183	217	657	796
224.256	0	727	275	295	229	228	264	177	251	253	217	339	183	215	655	795
224.379	0	727	265	284	228	226	259	176	250	249	215	339	183	215	655	797
224.502	0	721	274	294	228	226	260	176	250	249	215	336	183	216	654	797
224.625	0	728	266	284	229	227	261	177	251	251	219	339	183	216	654	796
224.748	0	743	281	296	229	229	264	178	251	255	217	341	182	217	659	796
224.87	0	742	271	288	231	229	265	178	252	258	217	341	184	219	659	796
224.993	0	728	279	298	230	232	270	178	253	255	219	342	184	218	657	797
225.116	0	723	275	293	227	227	264	177	248	253	218	338	183	216	655	797
225.239	0	727	274	293	228	226	261	177	249	251	216	339	183	216	653	796
225.362	0	727	263	284	228	226	260	176	249	250	215	340	183	215	654	797
225.485	0	724	265	285	230	226	261	177	249	251	216	339	184	217	654	797
225.608	0	729	266	286	231	227	264	178	251	255	219	341	184	216	654	797
225.731	0	740	278	298	232	230	266	179	252	258	219	341	184	219	655	796
225.853	0	730	264	287	229	229	269	177	251	254	217	340	184	216	654	797
225.976	0	721	272	292	228	225	261	175	249	250	215	337	183	215	652	798
226.099	0	723	262	283	228	225	260	175	251	249	216	337	184	215	651	797
226.222	0	734	262	284	228	225	260	176	249	251	215	336	184	216	650	795
226.345	0	734	263	284	230	227	262	175	249	254	214	337	184	216	652	796
226.468	0	726	264	285	230	227	264	177	251	254	218	339	184	216	652	798
226.591	0	736	264	287	231	230	268	178	252	256	219	340	184	218	653	797
226.714	0	730	271	295	228	227	266	175	250	252	217	338	184	214	651	795
226.836	0	726	260	281	227	225	258	174	249	249	214	335	183	215	650	797
226.959	0	715	259	282	228	226	263	174	247	250	216	334	183	213	650	797
227.082	0	726	259	281	228	225	260	175	250	251	216	336	184	215	649	796
227.205	0	735	262	283	229	226	262	176	249	254	216	336	183	215	651	796
227.328	0	731	264	284	229	227	265	178	250	256	216	337	183	216	652	797
227.451	0	721	263	286	232	229	270	178	251	256	219	339	183	216	652	797
227.574	0	716	259	282	227	228	268	176	246	254	217	337	183	214	650	797
227.697	0	730	258	282	227	225	262	175	249	252	215	336	183	214	649	796
227.82	0	726	259	281	228	225	261	175	249	249	214	335	182	214	650	797
227.942	0	719	260	281	229	226	262	176	250	252	215	335	182	215	650	798
228.065	0	724	261	283	230	227	263	177	250	255	217	337	183	214	650	797
228.188	0	735	262	285	231	229	266	177	250	256	217	337	183	217	652	795
228.311	0	728	260	285	230	229	269	176	250	254	216	337	184	214	650	796
228.434	0	717	259	280	228	225	261	174	248	251	215	334	182	213	650	797
228.557	0	720	259	281	228	225	260	176	250	249	216	335	183	214	649	796
228.68	0	734	262	281	228	226	260	177	248	251	213	335	181	215	651	795
228.803	0	733	263	284	230	226	263	176	249	253	213	336	182	217	652	797
228.925	0	724	262	283	232	227	264	178	251	255	217	336	183	216	652	797
229.048	0	725	262	284	232	230	269	179	252	255	218	337	183	217	652	797
229.171	0	725	258	281	229	227	261	176	249	252	216	336	182	214	650	796
229.294	0	724	257	280	229	226	259	175	248	248	213	334	182	214	650	797
229.417	0	715	257	280	230	226	260	174	249	249	215	334	182	214	649	798
229.54	0	721	259	281	231	227	261	177	249	251	217	336	182	214	650	797
229.663	0	732	260	283	233	228	264	178	249	254	217	337	182	216	652	796
229.786	0	732	261	282	232	229	265	178	250	256	215	337	182	217	653	797
229.908	0	719	261	282	231	231	267	178	252	252	218	338	181	216	653	797
230.031	0	724	259	280	229	226	262	176	246	252	216	336	181	215	654	797
230.154	0	725	257	279	229	226	259	175	249	247	213	336	181	216	652	795
230.277	0	726	256	279	230	226	259	175	248	248	212	335	181	216	651	797
230.4	0	720	257	280	231	226	261	177	249	251	215	335	181	216	652	798
230.523	0	724	258	280	232	229	263	177	250	254	218	337	182	216	653	797
230.646	0	734	259	281	234	230	264	178	250	256	218	338	181	217	654	795
230.769	0	725	258	282	232	229	265	178	251	250	216	338	181	216	654	797
230.892	0	710	254	277	229	226	260	175	247	250	215	336	181	215	653	797
231.014	0	716	254	277	230	226	259	176	249	248	216	336	180	215	652	797
231.137	0	723	255	277	230	226	260	175	248	249	214	334	181	216	652	796
231.26	0	726	255	279	231	227	261	176	249	251	215	336	181	216	653	797
231.383	0	717	256	278	232	229	263	177	250	254	217	337	182	217	652	798
231.506	0	728	259	280	233	232	264	179	251	255	219	339	182	218	655	797
231.629	0	730	258	282	230	230	267	177	249	254	216	338	181	217	657	795
231.752	0	721	254	277	230	227	258	176	250	247	214	336	181	217	652	797
231.875	0	709	252	277	230	228	260	175	248	247	217	336	181	216	651	797
231.997	0	715	252	278	231	227	260	177	249	249	217	336	182	216	651	797
232.12	0	724	253	279	232	228	262	176	250	252	217	336	181	218	652	795
232.243	0	726	253	280	233	229	263	177	250	253	216	337	181	217	653	797
232.366	0	715	254	281	233	231	267	178	252	254	220	339	182	217	654	798
232.489	0	710	250	278	230	228	263	177	247	253	218	337	182	216	653	797
232.612	0	716	250	276	230	227	259	176	249	247	216	336	182	214	652	795
232.735	0	716	251	278	230	227	260	176	249	248	214	335	181	215	651	798
232.858	0	710	252	277	232	227	262	177	249	249	217	335	182	217	652	797
232.98	0	718	253	279	232	229	263	178	250	253	218	337	182	218	653	797
233.103	11	727	254	281	233	231	264	178	250	255	218	338	182	217	654	796
233.226	0	719	252	283	232	231	266	177	251	253	218	339	182	216	654	797
233.349	0	704	249	277	229	226	260	177	248	249	216	336	181	216	653	798
233.472	0	708	249	278	230	227	259	177	250	247	217	336	182	215	652	797
233.595	0	714	249	278	230	226	259	176	249	249	216	336	181	214	652	795
233.718	0	718	250	277	231	227	261	176	248	251	215	336	182	216	652	797
233.841	0	711	252	279	232	228	263	178	251	253	218	337	182	218	654	798
233.964	0	718	253	280	234	230	265	179	251	256	220	339	183	218	653	797
234.086	0	721	254	284	232	231	271	179	249	255	219	339	182	218	655	796
234.209	0	712	249	278	229	226	261	176	249	250	216	337	182	215	653	797
234.332	0	705	249	276	230	225	261	175	246	248	217	336	182	215	653	797
234.455	0	715	251	276	229	226	260	176	249	247	218	338	181	216	656	797
234.578	0	733	256	280	230	227	262	176	249	252	217	339	180	217	659	795
234.701	0	723	254	280	232	228	264	176	249	253	217	340	181	218	657	797
234.824	0	717	255	279	232	230	264	179	251	256	220	340	182	219	657	797
234.947	0	723	258	285	232	231	270	179	252	256	222	343	181	220	660	797
235.069	0	708	252	280	230	228	262	176	250	252	217	340	182	218	656	795
235.192	0	713	251	278	230	226	260	176	248	248	217	339	182	217	655	798
235.315	0	705	251	279	230	228	261	176	250	249	218	338	182	217	654	797
235.438	0	710	251	280	232	228	262	177	250	252	220	340	182	217	655	797
235.561	0	717	254	282	233	228	264	177	250	254	218	341	182	218	656	795
235.684	0	724	256	283	235	229	266	179	250	257	219	340	183	219	656	798
235.807	0	713	257	286	234	232	270	180	252	256	222	343	183	219	657	797
235.93	0	708	253	282	233	228	265	177	249	255	220	340	183	218	656	797
236.052	0	709	252	282	231	229	262	177	250	250	218	340	183	218	655	795
236.175	0	717	252	282	232	228	262	177	249	250	216	338	183	220	656	798
236.298	0	712	254	283	233	228	263	178	251	252	220	341	184	218	656	797
236.421	0	716	257	285	234	229	266	178	251	256	220	341	184	220	657	797
236.544	0	719	258	286	235	231	267	180	252	258	220	342	184	221	658	796
236.667	0	718	255	287	234	232	269	178	250	255	221	341	184	219	657	798
236.79	0	709	253	281	232	228	262	178	250	252	219	340	183	219	657	797
236.913	0	709	253	283	233	228	261	176	252	251	220	339	183	218	656	797
237.036	0	710	254	283	233	228	262	177	250	251	219	341	183	218	656	795
237.158	0	723	255	284	234	229	263	178	250	253	218	339	183	220	656	799
237.281	0	720	257	285	236	230	266	179	252	256	222	342	184	220	657	797
237.404	0	716	256	287	236	232	271	180	250	258	222	342	184	222	658	797
237.527	0	706	252	283	232	229	264	177	251	252	218	340	182	219	656	796
237.65	0	719	253	280	231	226	260	176	250	249	217	339	183	218	656	797
237.773	0	716	256	281	229	227	263	177	248	250	218	339	181	218	659	797
237.896	0	715	255	283	233	227	262	178	249	251	218	339	182	219	658	797
238.019	0	716	255	283	234	229	264	177	250	253	218	340	182	220	656	795
238.141	0	723	255	283	234	230	265	178	250	254	219	340	183	221	656	798
238.264	0	712	252	286	234	232	268	179	251	254	221	341	183	219	655	798
238.387	0	702	246	280	230	227	263	178	246	252	218	338	182	218	653	797
238.51	0	703	245	279	231	226	259	175	249	247	215	336	181	216	653	795
238.633	0	711	245	278	230	227	260	175	248	247	215	336	181	216	652	798
238.756	0	706	246	279	232	227	260	176	249	249	218	337	181	217	652	797
238.879	0	708	247	280	233	228	263	177	250	252	217	337	182	218	652	797
239.002	0	714	248	280	234	229	265	178	250	254	218	339	182	219	653	796
239.124	0	713	246	282	232	231	267	178	251	251	218	339	182	217	652	799
239.247	0	700	241	276	230	227	261	174	248	249	218	334	181	216	650	797
239.37	0	699	241	277	230	226	259	175	250	247	217	337	181	215	650	797
239.493	0	702	241	276	230	226	261	175	248	248	216	336	181	216	649	796
239.616	0	713	242	277	231	227	261	177	248	250	215	335	181	217	650	799
239.739	0	707	243	277	232	228	264	177	250	252	219	337	182	216	650	797
239.862	0	708	243	279	232	230	267	178	251	254	219	338	182	218	650	798
239.985	0	698	238	276	230	228	264	176	248	250	217	336	181	216	649	796
240.108	0	707	236	274	230	226	259	176	248	246	215	334	181	215	648	798
240.23	0	698	237	274	230	226	259	176	249	246	217	333	181	215	648	797
240.353	0	700	237	275	230	227	260	177	249	249	218	335	181	215	647	797
240.476	0	705	239	277	231	227	262	176	249	251	216	337	181	216	648	796
240.599	0	715	239	277	231	228	263	177	250	253	217	337	181	216	649	799
240.722	0	702	238	277	231	230	268	178	252	251	220	338	182	216	649	797
240.845	0	694	236	273	230	225	259	176	249	248	218	334	181	214	648	797
240.968	0	696	235	274	228	225	258	175	247	245	215	335	181	214	647	796
241.091	0	705	233	273	228	226	258	175	247	246	215	333	181	215	647	798
241.213	0	699	234	273	229	225	259	176	248	249	218	335	181	214	648	797
241.336	0	701	236	274	231	227	261	177	248	251	218	336	182	215	648	798
241.459	0	704	237	276	233	227	262	177	249	254	219	337	182	216	650	795
241.582	0	707	237	277	231	230	267	177	250	251	219	340	181	215	649	798
241.705	0	690	232	272	228	225	258	176	249	248	217	334	181	214	648	797
241.828	0	691	232	271	228	223	256	175	249	246	217	334	181	214	647	798
241.951	0	695	233	271	228	224	256	175	247	246	215	335	181	214	648	795
242.074	0	706	234	273	229	225	258	175	248	248	215	335	181	215	649	798
242.196	0	706	239	274	229	225	260	177	249	251	218	338	179	215	655	797
242.319	0	707	240	275	230	227	262	178	250	254	220	339	181	217	653	797
242.442	0	699	239	277	230	230	269	178	247	255	218	339	181	217	652	796
242.565	0	696	233	272	227	225	259	175	247	248	215	336	181	215	650	798
242.688	0	691	234	269	227	224	257	175	247	248	217	336	182	216	650	797
242.811	0	701	238	272	226	224	256	175	248	247	218	337	180	215	654	797
242.934	0	704	238	274	227	223	258	175	247	249	216	338	180	216	656	795
243.057	0	707	237	273	230	226	260	176	248	252	218	338	182	216	652	798
243.18	0	704	239	275	230	227	262	178	249	254	220	338	183	218	652	797
243.302	0	699	239	276	229	230	268	178	250	254	220	338	183	218	652	797
243.425	0	701	240	273	226	224	258	175	248	250	218	338	181	215	655	795
243.548	0	704	237	273	226	224	257	177	248	247	215	336	181	216	653	798
243.671	0	692	236	273	227	225	258	176	249	248	218	338	182	216	652	797
243.794	0	693	237	274	229	225	259	177	249	251	219	339	182	216	653	796
243.917	0	698	238	276	230	226	261	177	250	254	218	338	183	218	652	795
244.04	0	713	243	276	229	229	265	177	250	253	219	339	181	216	657	799
244.163	0	696	239	274	227	226	261	174	248	249	218	336	181	215	652	797
244.285	0	691	237	273	227	225	256	175	250	247	218	336	182	214	651	797
244.408	0	692	238	273	226	224	258	174	247	247	216	337	182	215	652	795
244.531	0	709	243	275	226	224	258	177	248	249	215	337	180	216	657	798
244.654	0	701	242	276	229	226	261	176	249	252	218	337	182	217	654	797
244.777	0	698	241	278	230	230	265	178	251	253	219	337	182	218	653	797
244.9	0	685	239	275	227	225	262	174	247	249	215	334	182	215	651	795
245.023	0	694	237	273	226	223	258	174	246	247	214	333	182	213	649	798
245.146	0	687	238	273	225	224	256	174	247	244	215	332	181	214	649	797
245.268	0	690	238	273	227	224	257	174	248	248	215	333	182	213	649	797
245.391	0	693	239	276	229	225	259	174	247	251	214	334	181	215	650	795
245.514	0	701	240	278	229	225	263	175	248	252	215	334	181	215	650	798
245.637	0	685	238	275	227	226	264	175	246	248	215	333	182	212	649	796
[truncated: 712 more rows]

## Sheet: Short_ch
	SNR :	44	48	37	40	42	44	44	44	41	39	40	43	0	0	0	0	0	0	0	0	0	0	0	0
		D780						D850						D725						D940
Time	Marker	ch16	ch17	ch18	ch19	ch20	ch21	ch16	ch17	ch18	ch19	ch20	ch21	ch16	ch17	ch18	ch19	ch20	ch21	ch16	ch17	ch18	ch19	ch20	ch21
0.24576	0	185	228	59	285	235	35	178	224	63	182	164	9	5	5	-44	-2	0	-67	-4	-5	31	2	1	60
0.36864	0	182	224	48	284	235	37	176	221	54	181	163	9	7	6	-63	0	-1	-81	-7	-6	20	0	0	76
0.49152	0	182	224	47	285	240	40	174	220	62	179	158	14	7	7	-82	0	0	-94	-8	-9	27	0	0	72
0.6144	0	182	223	54	287	243	44	173	220	63	178	156	18	7	8	-97	1	1	-101	-9	-9	24	0	3	67
0.73728	0	182	220	59	285	242	47	172	217	68	179	157	20	7	9	-108	1	0	-107	-9	-9	22	0	2	61
0.86016	0	183	221	59	285	242	49	172	217	73	179	156	21	6	9	-109	0	1	-109	-10	-11	25	-1	2	57
0.98304	0	182	221	58	286	242	49	172	217	77	177	156	22	6	9	-108	2	0	-110	-10	-9	28	0	2	55
1.10592	0	182	221	58	288	243	50	172	219	78	176	156	21	7	8	-108	3	0	-111	-10	-10	28	1	1	54
1.2288	0	183	222	59	288	243	50	173	219	77	177	157	22	6	8	-109	3	0	-111	-10	-10	27	2	2	54
1.35168	0	183	222	59	288	244	51	172	219	78	177	157	20	7	9	-109	3	0	-111	-10	-10	27	1	1	53
1.47456	0	182	221	60	290	243	52	172	218	78	177	157	20	6	8	-110	3	0	-114	-10	-10	29	1	1	52
1.59744	0	182	222	60	288	243	52	172	217	79	176	157	21	5	8	-110	2	0	-112	-10	-10	28	2	0	52
1.72032	0	183	221	59	288	243	52	172	217	78	177	156	20	6	8	-111	3	0	-114	-11	-10	27	2	1	52
1.8432	0	182	221	60	288	243	53	171	218	78	177	156	21	6	8	-110	3	0	-113	-10	-10	28	1	0	53
1.96608	0	183	222	60	288	244	51	173	220	78	177	157	21	7	8	-110	3	0	-111	-10	-10	29	2	1	52
2.08896	0	183	222	61	289	244	51	172	220	79	177	157	20	6	8	-110	3	0	-113	-10	-10	28	1	1	52
2.21184	0	183	220	60	289	244	53	171	218	80	176	157	20	6	8	-111	2	0	-114	-10	-9	28	1	1	51
2.33472	0	183	221	60	288	243	52	172	218	79	176	157	20	5	7	-111	3	0	-114	-10	-9	28	2	1	51
2.4576	0	183	221	59	289	244	53	173	218	79	177	157	20	7	8	-111	2	0	-113	-11	-10	28	2	1	52
2.58048	0	184	223	60	288	244	52	172	219	78	177	158	20	6	9	-111	2	0	-113	-9	-10	28	1	1	52
2.70336	0	184	223	60	288	245	52	173	220	79	177	159	20	7	8	-110	2	0	-113	-10	-9	29	2	0	53
2.82624	0	183	223	61	289	245	52	172	219	79	177	158	20	7	9	-110	2	0	-113	-10	-10	29	1	1	52
2.94912	0	183	221	60	289	244	53	172	218	80	177	158	21	6	8	-111	2	0	-113	-10	-10	29	1	1	50
3.072	0	183	222	60	289	244	53	172	219	79	177	157	20	6	8	-111	2	0	-114	-9	-11	28	2	1	50
3.19488	0	182	222	60	289	244	53	172	219	78	177	157	21	7	8	-111	3	0	-114	-9	-10	28	2	1	51
3.31776	0	183	223	60	289	245	53	172	219	79	177	159	20	6	8	-111	2	0	-114	-11	-10	28	1	1	52
3.44064	0	183	223	60	289	246	53	173	220	79	177	159	21	6	8	-110	2	0	-113	-10	-9	28	2	2	53
3.56352	0	183	224	60	289	246	52	173	221	79	178	159	20	6	7	-111	2	0	-114	-10	-10	29	1	1	53
3.6864	0	182	222	60	288	245	51	172	218	79	178	158	21	6	9	-112	2	0	-114	-10	-10	28	1	1	50
3.80928	0	182	221	60	290	246	52	172	219	80	176	158	21	6	9	-112	2	0	-114	-10	-10	28	1	1	50
3.93216	0	183	220	59	290	245	52	172	217	78	177	158	21	6	8	-112	2	0	-112	-9	-10	28	2	1	50
4.05504	0	182	222	61	289	246	53	172	219	79	177	159	20	7	8	-111	2	0	-114	-10	-10	28	1	1	52
4.17792	0	184	223	60	289	246	53	173	219	78	177	158	20	7	9	-110	2	0	-113	-9	-10	28	2	1	52
4.3008	0	183	222	60	290	246	52	173	220	78	178	159	21	6	7	-111	2	0	-113	-11	-11	28	2	1	53
4.42368	0	183	222	60	289	245	52	172	218	79	178	159	21	6	8	-111	1	0	-113	-10	-10	28	1	0	51
4.54656	0	182	221	59	289	245	52	172	218	78	178	159	21	6	8	-112	2	0	-113	-11	-10	28	1	1	50
4.66944	0	182	221	60	290	246	53	172	218	78	178	159	21	6	9	-111	2	0	-113	-10	-10	28	1	0	51
4.79232	0	183	222	59	289	245	53	172	218	79	177	158	20	6	9	-111	2	0	-114	-10	-10	28	1	1	52
4.9152	0	182	222	61	290	246	53	172	220	78	178	160	20	6	8	-110	2	0	-112	-10	-10	28	2	1	53
5.03808	0	183	223	60	290	247	53	173	220	78	178	160	21	6	8	-110	2	0	-114	-10	-11	29	2	1	53
5.16096	0	183	222	60	289	246	53	172	218	78	178	159	20	6	7	-112	2	0	-114	-10	-11	28	0	1	51
5.28384	0	182	222	60	289	245	53	172	218	79	178	159	21	6	9	-112	1	0	-113	-10	-10	28	1	2	50
5.40672	0	182	221	60	289	246	53	171	218	78	177	159	21	6	8	-111	2	0	-112	-10	-10	27	1	1	51
5.5296	0	183	222	60	289	245	53	173	218	79	177	158	20	6	8	-111	2	0	-114	-9	-10	29	2	1	52
5.65248	0	183	223	60	290	247	53	173	220	78	177	160	20	6	8	-111	2	0	-114	-11	-10	28	1	1	53
5.77536	0	183	223	59	289	248	53	172	221	79	178	160	21	6	9	-111	2	0	-113	-10	-10	29	2	2	53
5.89824	0	183	223	61	289	246	52	172	220	78	177	160	20	6	8	-111	2	0	-113	-10	-10	28	1	1	52
6.02112	0	183	222	60	290	246	53	172	218	80	177	159	20	6	9	-112	2	0	-113	-10	-10	28	1	1	51
6.144	0	183	222	60	290	247	53	172	218	79	178	160	20	6	8	-112	2	0	-113	-10	-11	29	1	0	51
6.26688	0	184	222	59	290	247	53	173	219	79	177	160	20	6	8	-111	2	0	-113	-11	-11	28	2	1	52
6.38976	0	183	223	61	290	247	53	173	220	78	178	161	19	6	8	-110	2	0	-113	-10	-10	28	1	1	53
6.51264	0	184	225	61	290	248	53	173	221	79	179	160	19	6	8	-110	2	0	-114	-10	-10	29	2	0	53
6.63552	0	183	223	60	289	246	51	173	219	79	177	160	20	7	8	-112	1	0	-114	-10	-10	28	2	0	50
6.7584	0	184	223	60	290	246	53	173	218	79	178	160	20	6	9	-111	2	0	-114	-11	-10	28	1	1	51
6.88128	0	183	223	60	290	246	53	172	218	79	177	160	20	7	8	-111	2	0	-114	-10	-10	28	2	1	52
7.00416	0	183	223	60	289	247	53	173	218	79	178	161	20	6	8	-111	3	0	-114	-9	-10	28	1	1	52
7.12704	0	184	224	60	290	247	53	174	221	79	178	159	21	6	8	-111	2	0	-114	-10	-10	28	1	1	54
7.24992	0	183	224	61	290	248	52	173	222	78	178	161	21	6	8	-110	2	0	-112	-11	-10	29	0	1	52
7.3728	0	183	222	60	289	247	53	173	220	79	178	159	20	6	9	-111	2	0	-113	-10	-10	28	1	1	50
7.49568	0	182	223	60	290	247	52	172	218	79	178	159	21	6	8	-112	2	0	-114	-9	-10	28	1	1	49
7.61856	0	183	223	59	290	247	53	172	219	79	178	159	20	6	9	-112	3	0	-113	-10	-11	28	1	2	50
7.74144	0	183	223	61	290	247	53	172	220	80	177	160	20	6	8	-111	2	0	-114	-11	-10	29	1	1	51
7.86432	0	184	224	60	290	247	53	173	219	79	178	160	20	6	9	-111	2	0	-113	-10	-10	29	2	1	52
7.9872	0	183	225	61	290	248	53	174	221	79	178	160	19	6	8	-111	2	0	-114	-11	-10	29	1	1	53
8.11008	0	184	223	60	289	247	53	174	219	79	177	159	20	7	8	-112	2	0	-113	-10	-10	28	1	2	51
8.23296	0	185	222	60	287	244	52	175	219	79	177	158	22	7	8	-111	2	0	-112	-10	-10	27	1	0	50
8.35584	0	190	224	60	283	241	51	179	221	79	174	156	22	7	8	-111	2	0	-113	-11	-10	28	1	1	49
8.47872	0	194	229	61	278	239	52	181	227	78	171	153	20	8	9	-111	2	0	-114	-11	-10	28	1	0	50
8.6016	0	196	233	61	274	236	52	183	229	78	169	152	20	6	9	-110	2	0	-115	-10	-11	29	1	1	52
8.72448	0	197	235	60	271	234	51	185	232	79	167	151	19	7	9	-111	2	-1	-114	-10	-10	29	1	1	53
8.84736	0	199	235	61	269	231	50	186	232	78	165	148	19	7	8	-111	2	0	-114	-11	-11	29	2	1	50
8.97024	0	199	234	61	266	228	48	186	231	79	164	146	20	6	9	-112	2	0	-114	-11	-11	28	1	1	48
9.09312	0	200	235	61	264	226	49	188	232	79	163	144	20	6	9	-113	2	0	-115	-11	-10	28	1	0	49
9.216	0	202	236	61	261	225	50	188	232	79	161	143	19	7	8	-111	2	0	-114	-11	-11	27	1	1	49
9.33888	0	202	236	60	262	224	50	188	233	79	160	143	18	7	9	-111	2	0	-114	-11	-11	27	2	1	51
9.46176	0	201	237	61	262	224	49	188	234	79	161	143	18	6	10	-111	1	0	-115	-12	-10	28	1	0	52
9.58464	0	201	236	61	261	222	49	187	231	78	161	143	18	6	8	-111	3	0	-115	-11	-10	28	2	1	50
9.70752	0	200	234	61	262	222	48	186	230	78	160	141	20	7	8	-110	3	0	-114	-12	-9	28	1	0	50
9.8304	0	199	234	60	263	223	48	185	231	78	161	142	20	7	8	-111	2	0	-114	-12	-11	27	2	0	49
9.95328	0	199	235	59	262	222	50	186	232	77	161	141	18	6	9	-111	2	0	-114	-11	-11	27	1	0	50
10.0762	0	199	235	60	260	221	49	186	232	78	160	140	18	7	9	-111	3	0	-114	-12	-11	27	1	0	51
10.199	0	200	235	61	261	221	48	186	231	77	161	141	18	6	8	-110	2	0	-113	-11	-10	27	1	1	51
10.3219	0	199	234	60	261	220	48	186	229	78	161	141	20	6	9	-111	2	0	-113	-12	-11	28	1	0	50
10.4448	0	198	233	60	262	220	47	185	229	77	161	141	19	7	9	-112	2	0	-114	-12	-12	27	2	0	49
10.5677	0	200	233	60	262	221	48	186	229	79	161	140	19	7	9	-110	3	0	-113	-11	-11	27	1	0	50
10.6906	0	200	234	60	263	221	49	186	230	77	160	141	18	7	9	-109	2	0	-113	-11	-10	27	2	1	51
10.8134	0	199	235	60	262	221	49	186	231	78	161	140	17	6	9	-111	2	0	-114	-11	-11	27	2	0	51
10.9363	0	199	233	60	261	220	48	185	228	77	161	140	19	6	9	-110	3	0	-114	-11	-11	27	2	1	50
11.0592	0	198	232	59	262	219	47	185	226	77	161	140	20	6	8	-111	3	0	-113	-10	-11	26	1	0	48
11.1821	0	198	233	60	260	219	48	185	226	77	160	138	20	7	8	-109	2	0	-113	-11	-11	27	1	1	49
11.305	0	199	233	61	260	218	48	184	228	77	159	139	19	6	9	-110	2	0	-113	-11	-11	26	1	0	50
11.4278	0	199	233	60	262	219	49	186	228	77	160	139	19	6	8	-110	2	0	-114	-12	-12	27	1	1	51
11.5507	0	198	233	61	261	219	47	185	227	76	160	139	18	7	8	-110	2	0	-113	-11	-10	26	1	0	50
11.6736	0	198	231	60	260	217	47	184	225	76	160	137	20	6	7	-110	3	0	-112	-11	-11	27	1	0	48
11.7965	0	198	231	60	261	217	48	184	226	76	159	137	20	6	9	-110	3	0	-112	-12	-11	26	1	0	48
11.9194	0	198	231	61	260	217	47	184	226	76	159	137	19	7	8	-109	2	0	-113	-11	-11	25	1	1	49
12.0422	0	200	232	60	260	218	49	185	226	77	159	138	17	7	8	-109	2	0	-113	-11	-10	26	1	1	50
12.1651	0	199	232	60	260	217	48	185	227	75	160	137	18	6	8	-107	3	0	-112	-11	-11	26	2	0	51
12.288	0	198	230	59	259	216	47	184	224	77	159	137	20	6	9	-109	3	0	-112	-11	-10	26	1	1	48
12.4109	0	198	231	59	259	216	48	185	223	76	159	136	19	6	9	-109	2	0	-113	-11	-10	26	1	0	48
12.5338	0	199	231	61	260	216	47	185	224	76	158	134	20	6	9	-109	2	0	-112	-11	-10	26	2	1	49
12.6566	0	199	231	60	258	215	48	185	225	76	158	135	19	8	9	-108	2	0	-111	-10	-10	26	1	1	50
12.7795	0	199	233	60	259	216	50	185	226	76	159	136	18	7	10	-108	2	0	-113	-11	-10	26	2	0	52
12.9024	0	199	232	61	260	216	47	185	227	74	158	136	17	7	9	-108	3	0	-113	-11	-10	27	1	1	52
13.0253	0	199	230	59	260	215	47	184	224	76	158	136	20	6	9	-109	2	0	-112	-12	-10	26	0	1	48
13.1482	0	199	231	61	259	215	48	184	224	76	159	135	20	6	8	-108	2	0	-111	-12	-10	25	1	0	48
13.271	0	199	230	60	259	215	48	185	225	75	158	135	19	6	8	-107	2	0	-111	-11	-10	25	1	1	49
13.3939	0	199	232	60	259	216	49	186	226	75	158	136	18	7	10	-109	2	0	-112	-12	-11	26	1	1	51
13.5168	0	200	233	60	259	216	49	185	227	76	158	137	17	6	10	-108	2	0	-112	-11	-10	26	2	0	52
13.6397	0	200	232	60	261	217	47	185	226	76	158	137	17	7	8	-108	2	0	-111	-11	-10	26	2	1	51
13.7626	0	201	233	60	261	217	47	186	226	75	159	136	19	6	8	-108	2	0	-111	-10	-10	27	2	1	48
13.8854	0	199	231	60	261	217	46	185	225	75	159	136	19	6	8	-109	1	0	-113	-11	-10	26	1	1	49
14.0083	0	198	233	60	261	217	49	184	226	76	159	137	18	6	8	-108	2	0	-112	-12	-11	26	1	1	49
14.1312	0	198	233	59	261	218	48	185	227	76	159	138	19	7	9	-108	3	0	-112	-11	-11	25	2	0	50
14.2541	0	200	234	59	261	219	48	187	229	76	159	138	17	6	8	-108	2	0	-112	-12	-10	26	2	1	52
14.377	0	200	236	61	261	218	48	187	230	76	160	138	17	7	8	-109	3	0	-113	-12	-11	27	1	1	51
14.4998	0	200	233	60	260	218	47	186	227	76	158	137	19	6	9	-110	2	0	-113	-11	-11	26	1	1	49
14.6227	0	201	234	60	260	217	47	186	227	76	159	136	19	7	8	-109	2	0	-112	-11	-10	25	1	1	50
14.7456	0	199	233	59	262	218	47	185	227	75	160	137	18	6	8	-109	2	0	-112	-11	-10	26	1	1	49
14.8685	0	200	235	60	263	220	50	187	229	76	163	138	17	6	9	-108	1	0	-112	-11	-10	27	0	2	51
14.9914	0	202	235	59	265	220	49	188	229	76	162	140	17	7	8	-108	2	-1	-114	-11	-11	27	1	1	53
15.1142	0	202	236	60	265	221	47	187	230	77	162	139	18	7	8	-108	3	0	-113	-11	-11	27	1	1	52
15.2371	0	201	234	60	263	219	47	187	229	77	161	139	20	7	9	-109	3	0	-112	-11	-11	27	1	1	49
15.36	0	201	235	60	263	219	48	187	229	77	161	139	19	7	10	-110	2	0	-112	-11	-11	26	1	1	50
15.4829	0	200	234	60	263	220	47	186	230	77	161	139	18	7	8	-109	3	0	-112	-11	-10	27	2	1	50
15.6058	0	200	236	61	263	220	49	188	230	77	161	139	18	7	8	-109	2	0	-112	-11	-11	27	1	0	51
15.7286	0	201	237	61	264	220	49	187	232	77	161	140	17	7	8	-109	2	0	-113	-11	-11	27	2	1	52
15.8515	0	200	237	61	264	220	48	188	232	77	161	140	17	7	9	-110	2	0	-113	-11	-10	28	1	0	51
15.9744	0	202	236	60	263	220	47	187	230	78	160	139	19	7	8	-109	2	0	-113	-11	-11	27	1	1	50
16.0973	0	201	235	60	263	220	48	187	230	77	160	138	19	7	9	-110	2	0	-112	-12	-11	27	1	0	48
16.2202	0	200	235	61	263	219	47	187	230	76	161	140	19	6	8	-109	3	0	-113	-12	-11	27	1	1	49
16.343	0	201	236	60	263	220	49	187	231	77	161	139	17	6	8	-110	3	0	-114	-11	-11	26	1	2	52
16.4659	0	201	237	61	263	221	49	186	232	76	160	140	17	6	8	-110	3	0	-113	-11	-10	26	1	0	53
16.5888	0	201	238	61	263	221	46	188	232	78	160	140	17	7	9	-109	2	0	-112	-11	-11	27	2	1	52
16.7117	0	200	236	60	262	219	48	186	230	77	160	139	19	7	9	-110	2	0	-113	-11	-11	28	1	0	49
16.8346	0	201	236	59	262	220	47	186	231	76	160	138	19	7	8	-111	2	0	-113	-12	-11	27	1	0	49
16.9574	0	201	236	60	262	220	49	187	230	77	160	139	19	6	8	-110	2	0	-113	-11	-11	28	1	0	49
17.0803	0	201	237	61	262	219	48	187	232	77	160	140	18	6	8	-109	2	0	-113	-11	-11	27	2	1	51
17.2032	0	201	237	61	262	221	49	187	233	78	160	140	17	7	9	-109	2	0	-114	-11	-11	28	1	1	52
17.3261	0	200	237	61	263	220	47	187	232	77	160	140	18	7	8	-110	3	0	-113	-11	-11	27	1	1	50
17.449	0	201	236	59	262	219	48	186	230	78	161	140	18	7	8	-111	1	0	-113	-11	-11	26	1	1	49
17.5718	0	200	236	60	261	220	47	186	231	78	160	139	19	6	8	-109	3	0	-113	-11	-11	27	1	1	50
17.6947	0	201	236	61	262	219	48	186	231	77	161	139	18	7	9	-109	3	0	-112	-11	-10	27	1	1	50
17.8176	0	201	237	61	262	221	48	187	232	77	161	140	17	6	9	-110	2	0	-114	-11	-11	27	1	1	51
17.9405	0	201	238	62	262	221	48	188	233	78	160	140	17	6	9	-109	3	0	-114	-12	-10	28	1	1	52
18.0634	0	200	237	61	261	220	47	187	231	77	159	139	18	7	8	-110	2	0	-111	-11	-10	27	1	0	50
18.1862	0	200	236	60	262	220	47	186	231	77	160	140	19	6	8	-111	2	0	-114	-12	-11	27	1	1	49
18.3091	0	201	236	61	261	219	48	186	231	77	161	139	19	6	9	-111	2	0	-113	-11	-11	27	1	1	50
18.432	0	201	236	60	262	220	48	187	231	77	160	138	19	6	9	-110	2	0	-113	-11	-11	26	2	0	50
18.5549	0	200	238	60	262	220	48	187	232	78	161	140	18	7	9	-109	2	0	-112	-12	-11	26	1	1	51
18.6778	0	200	238	62	261	221	48	187	232	78	160	140	17	6	9	-109	2	0	-113	-12	-11	27	2	1	52
18.8006	0	199	236	60	261	220	47	186	230	77	160	138	18	6	9	-111	2	0	-113	-12	-11	26	1	1	49
18.9235	0	200	236	60	262	220	47	187	230	78	160	139	20	7	9	-110	2	0	-113	-11	-11	27	2	1	48
19.0464	0	201	235	60	261	220	48	186	230	77	160	139	20	7	8	-110	2	0	-113	-11	-11	27	1	1	48
19.1693	0	200	236	60	261	219	48	187	231	76	160	140	19	6	8	-109	2	0	-112	-11	-11	27	1	1	50
19.2922	0	201	237	61	263	221	49	188	231	77	161	139	17	6	9	-110	2	0	-113	-11	-11	27	1	1	52
19.415	0	201	237	61	262	221	48	188	233	77	161	141	17	6	8	-109	3	0	-113	-12	-11	28	2	1	51
19.5379	0	200	236	61	261	220	47	186	230	77	160	139	20	6	9	-109	2	0	-112	-11	-10	27	1	0	49
19.6608	0	200	236	60	261	219	48	187	230	76	159	139	20	7	8	-110	3	0	-112	-11	-10	27	1	1	50
19.7837	0	201	236	60	261	219	48	186	231	77	160	139	20	6	8	-110	3	0	-113	-11	-11	26	2	1	49
19.9066	0	200	236	60	261	220	49	187	231	77	160	139	18	6	9	-110	3	0	-113	-11	-11	27	1	0	50
20.0294	0	200	237	61	263	220	49	188	231	76	160	140	18	7	8	-110	3	0	-113	-11	-10	27	1	1	52
20.1523	0	201	237	61	262	221	47	187	231	77	160	141	17	7	8	-109	3	0	-114	-12	-11	27	1	1	51
20.2752	0	201	237	60	262	221	47	186	232	76	161	140	19	7	9	-110	3	0	-113	-11	-10	27	2	1	49
20.3981	1	201	236	60	262	220	47	187	231	76	160	140	19	6	9	-109	2	0	-113	-12	-11	27	1	2	50
20.521	0	201	235	60	263	220	49	188	231	77	160	140	19	6	9	-109	2	0	-113	-12	-11	28	1	0	50
20.6438	0	201	237	61	262	221	49	187	231	77	161	140	18	6	8	-110	3	0	-113	-11	-11	27	1	1	52
20.7667	0	202	238	61	262	221	49	187	232	77	161	140	17	7	9	-109	2	0	-114	-12	-11	27	1	0	52
20.8896	0	200	236	60	262	220	47	187	232	77	161	141	19	6	9	-109	3	0	-112	-11	-11	26	1	1	50
21.0125	0	200	237	61	262	220	47	187	230	76	160	140	19	6	8	-110	2	0	-112	-11	-11	26	1	1	49
21.1354	0	201	237	61	262	220	49	188	232	76	160	140	20	7	8	-109	2	0	-112	-10	-12	28	1	0	49
21.2582	0	201	236	61	262	221	50	187	231	77	161	140	18	6	8	-109	3	0	-114	-11	-12	27	1	1	51
21.3811	0	202	239	61	263	221	50	188	233	77	161	141	18	7	9	-109	2	0	-113	-12	-10	27	2	1	52
21.504	0	202	239	61	262	221	48	188	233	76	160	140	17	6	9	-109	2	0	-113	-12	-11	27	1	1	52
21.6269	0	202	237	61	262	221	48	187	232	77	160	140	19	7	9	-110	2	0	-113	-12	-11	26	2	1	48
21.7498	0	202	236	60	263	220	48	187	231	76	161	140	19	6	8	-110	3	0	-114	-12	-11	27	2	1	49
21.8726	0	200	236	60	264	223	48	186	231	78	164	141	19	6	9	-109	2	0	-112	-11	-11	26	0	2	50
21.9955	0	199	236	60	264	225	49	186	231	77	166	143	18	7	9	-109	0	0	-112	-12	-11	27	0	1	51
22.1184	0	199	237	61	268	226	50	186	233	77	165	143	18	7	9	-109	3	0	-113	-11	-11	27	1	1	53
22.2413	0	198	236	61	268	225	49	185	231	75	165	143	19	6	8	-109	2	0	-111	-11	-10	26	1	1	50
22.3642	0	198	235	61	267	225	48	185	229	76	163	143	20	6	9	-110	2	0	-111	-10	-11	27	2	1	49
22.487	0	199	235	61	267	225	49	185	230	76	163	143	20	7	9	-109	3	0	-112	-11	-11	27	1	0	50
22.6099	0	198	236	60	268	225	48	184	231	76	164	143	20	7	9	-109	3	0	-112	-10	-11	27	1	1	50
22.7328	0	199	237	60	267	227	50	185	232	77	164	144	19	6	9	-109	2	0	-113	-11	-11	27	1	1	51
22.8557	0	199	237	62	267	226	49	186	232	77	164	144	17	7	9	-108	2	0	-113	-11	-11	26	1	1	52
22.9786	0	199	236	60	268	226	48	185	231	77	163	144	20	6	9	-110	3	0	-112	-12	-11	26	2	1	50
23.1014	0	198	236	61	267	225	49	185	230	77	163	143	20	6	9	-109	1	0	-112	-11	-11	26	1	0	49
23.2243	0	198	235	61	266	225	49	185	231	76	163	143	20	5	8	-109	2	0	-112	-11	-11	27	1	1	49
23.3472	0	199	236	61	267	226	50	185	231	77	164	144	19	7	9	-109	2	0	-112	-11	-12	27	0	0	50
23.4701	0	200	238	61	268	225	50	185	233	77	163	143	18	7	9	-109	2	0	-113	-11	-11	28	1	0	52
23.593	0	199	238	62	268	226	49	186	233	76	164	144	19	7	8	-109	2	0	-112	-11	-11	27	2	1	52
23.7158	0	199	237	61	267	225	48	185	231	76	163	143	20	6	8	-111	3	0	-112	-10	-11	27	1	1	49
23.8387	0	199	237	61	267	225	49	185	231	76	163	144	19	6	8	-110	3	0	-112	-11	-10	27	0	1	50
23.9616	0	199	237	61	267	225	49	186	232	77	164	144	20	6	9	-110	2	0	-113	-11	-10	27	1	1	50
24.0845	0	199	238	61	267	226	50	186	232	77	163	143	17	7	9	-109	2	0	-114	-11	-11	27	2	1	52
24.2074	0	199	238	61	268	226	49	186	234	77	163	145	18	6	8	-110	2	0	-113	-11	-12	27	1	0	52
24.3302	0	198	236	61	267	225	47	186	231	76	163	144	20	7	8	-109	2	0	-112	-11	-11	27	1	1	50
24.4531	0	199	237	61	266	226	48	185	231	76	164	144	20	7	8	-110	3	0	-113	-11	-11	27	1	1	49
24.576	0	198	236	60	267	226	50	185	232	77	164	144	20	7	9	-110	2	0	-112	-12	-11	27	1	1	49
24.6989	0	198	237	61	268	226	49	186	232	77	164	144	18	6	8	-111	2	0	-113	-11	-10	26	1	0	51
24.8218	0	199	239	61	268	227	50	187	233	77	164	144	19	6	9	-109	2	0	-113	-11	-11	28	2	1	52
24.9446	0	199	239	62	267	226	49	186	232	77	165	145	18	6	8	-111	2	0	-113	-11	-10	28	1	1	52
25.0675	0	199	237	60	267	226	48	185	231	77	163	144	20	6	9	-110	2	0	-113	-11	-11	28	1	0	49
25.1904	0	198	236	60	269	226	48	186	231	77	165	145	20	7	9	-110	2	0	-113	-11	-11	26	2	0	49
25.3133	0	199	236	61	268	227	49	186	231	76	164	145	21	7	8	-110	2	0	-112	-10	-10	27	2	0	50
25.4362	0	198	237	61	268	226	50	185	232	76	164	144	19	7	9	-109	2	0	-113	-12	-11	27	1	1	51
25.559	0	199	238	61	268	227	50	187	233	77	163	145	18	6	9	-110	3	0	-113	-12	-10	28	1	0	52
25.6819	0	199	237	62	267	227	49	186	231	77	164	145	18	6	8	-110	3	0	-113	-11	-11	27	1	0	51
25.8048	0	198	236	61	267	225	48	186	231	76	164	144	20	6	8	-110	2	0	-112	-11	-11	27	0	1	49
25.9277	0	199	236	61	267	226	49	185	231	76	164	144	20	6	9	-110	2	0	-113	-11	-11	27	2	0	49
26.0506	0	199	237	60	268	225	49	185	231	76	164	144	20	7	9	-110	3	0	-113	-11	-10	27	2	1	50
26.1734	0	199	238	61	267	226	50	185	232	76	164	144	18	7	8	-110	3	0	-113	-12	-10	27	1	1	51
26.2963	0	200	238	61	268	227	49	185	233	76	164	144	18	7	9	-109	2	0	-113	-11	-10	28	1	1	53
26.4192	0	200	238	62	268	226	49	186	233	77	164	145	18	7	8	-110	2	0	-113	-11	-11	27	1	2	51
26.5421	0	199	237	61	267	226	48	185	231	77	164	144	20	7	9	-111	3	0	-113	-11	-11	28	2	1	50
26.665	0	199	235	60	268	226	48	186	230	77	164	144	19	7	9	-110	3	0	-113	-11	-11	27	2	0	49
26.7878	0	200	236	60	270	226	49	187	230	77	164	144	19	7	9	-109	2	0	-112	-11	-11	27	2	1	50
26.9107	0	200	238	61	268	227	50	187	234	77	164	145	18	7	9	-111	2	0	-113	-11	-11	28	1	1	51
27.0336	0	199	239	62	268	228	50	187	233	78	164	145	17	6	9	-110	2	0	-114	-11	-11	28	1	1	53
27.1565	0	200	239	61	268	228	49	186	235	78	164	146	17	7	9	-109	2	0	-114	-11	-11	29	1	0	53
27.2794	0	200	238	60	268	226	48	185	233	78	164	146	20	6	9	-110	3	0	-113	-10	-10	28	1	0	50
27.4022	0	200	238	60	268	227	48	186	232	77	164	146	19	7	9	-111	3	0	-114	-11	-11	27	1	0	50
27.5251	0	200	239	61	268	227	50	187	233	78	164	146	18	6	9	-110	3	0	-113	-11	-11	28	2	1	50
27.648	0	200	239	61	267	228	50	186	235	77	165	146	18	7	9	-110	3	0	-113	-11	-11	28	2	1	51
27.7709	0	201	240	61	269	227	50	187	237	78	164	146	18	6	8	-110	3	0	-113	-11	-11	28	1	1	52
27.8938	0	200	240	62	268	228	48	187	235	77	164	146	18	7	8	-110	3	0	-114	-11	-10	28	1	1	51
28.0166	0	200	239	60	269	228	48	186	234	78	165	145	19	6	8	-111	2	0	-114	-11	-12	28	1	1	49
28.1395	0	200	239	61	268	229	49	187	235	79	164	146	19	7	8	-110	2	0	-114	-11	-11	28	1	1	50
28.2624	0	201	240	61	269	229	50	188	235	78	165	146	19	6	8	-111	3	0	-113	-11	-10	28	1	1	50
28.3853	0	201	241	61	269	228	50	187	236	78	164	146	17	7	9	-110	1	0	-114	-10	-10	29	1	1	52
28.5082	0	201	242	61	269	229	50	187	237	78	165	146	17	7	8	-110	2	0	-114	-11	-11	28	1	1	53
28.631	0	200	241	61	268	229	48	186	235	78	165	147	18	6	9	-110	3	0	-113	-11	-11	28	1	1	50
28.7539	0	201	240	61	269	229	48	187	235	79	164	147	19	6	8	-111	2	0	-113	-12	-12	28	2	0	49
28.8768	0	200	240	61	269	228	49	186	236	79	165	146	20	7	9	-112	3	0	-113	-12	-11	28	2	2	49
28.9997	0	200	240	61	269	229	50	186	236	79	164	147	19	7	9	-110	3	0	-114	-11	-12	28	1	1	51
29.1226	0	200	242	61	269	229	50	188	237	79	165	147	18	7	9	-111	2	0	-114	-12	-11	28	2	1	53
29.2454	0	201	242	62	269	229	49	187	238	79	165	148	18	6	9	-110	2	0	-113	-11	-11	29	2	1	52
29.3683	0	200	241	61	270	229	48	187	236	78	166	147	18	6	9	-111	2	0	-113	-12	-12	28	1	1	50
29.4912	0	200	240	60	269	229	49	187	236	79	165	146	20	6	9	-111	3	0	-114	-11	-11	28	2	0	49
29.6141	0	201	240	60	269	229	48	187	235	80	165	146	19	7	9	-110	3	0	-113	-10	-11	28	1	1	50
29.737	0	201	241	61	270	229	50	187	235	78	165	147	18	6	9	-111	2	0	-113	-11	-11	28	2	0	50
29.8598	0	200	242	61	269	230	50	188	237	79	165	147	18	7	8	-110	2	0	-114	-11	-11	28	1	0	52
29.9827	0	201	242	61	269	230	50	188	238	78	164	147	17	8	9	-111	3	0	-113	-12	-11	28	1	1	53
30.1056	0	201	241	62	269	229	48	187	236	78	165	147	19	6	9	-111	2	0	-113	-11	-11	28	2	1	50
30.2285	0	200	241	61	269	229	49	187	236	80	164	147	20	6	9	-111	2	0	-114	-10	-10	28	2	1	49
30.3514	0	200	240	61	269	229	49	187	236	79	165	146	20	6	9	-111	3	0	-113	-12	-12	28	1	0	50
30.4742	0	200	241	61	269	229	50	187	236	79	165	147	18	6	9	-111	3	-1	-114	-11	-11	28	2	0	50
30.5971	0	200	241	61	269	229	50	188	237	79	165	147	18	6	9	-110	3	0	-113	-11	-11	28	2	1	53
30.72	0	201	242	62	268	230	50	187	239	79	164	148	18	7	10	-109	2	0	-112	-11	-10	29	2	0	52
30.8429	0	202	241	62	268	230	48	188	236	78	164	147	19	6	9	-111	2	0	-114	-11	-12	29	0	1	50
30.9658	0	200	241	61	269	229	49	187	236	79	165	145	19	6	9	-112	2	0	-113	-12	-12	28	1	1	49
31.0886	0	200	241	61	268	230	49	188	237	79	164	146	19	7	9	-111	2	0	-113	-11	-10	27	1	1	50
31.2115	0	200	240	60	268	229	49	187	237	78	164	147	19	6	8	-111	2	0	-113	-11	-11	28	2	0	50
31.3344	0	201	241	61	268	229	50	187	238	79	164	147	18	6	9	-110	2	0	-114	-12	-10	28	1	1	52
31.4573	0	201	242	62	270	229	50	188	239	78	165	147	18	6	9	-111	2	0	-114	-12	-11	28	2	1	52
31.5802	0	200	241	61	268	228	48	188	237	79	165	146	19	7	10	-111	2	0	-113	-11	-11	29	1	2	50
31.703	0	200	241	62	268	228	49	187	237	79	165	146	19	7	9	-110	3	0	-113	-11	-11	29	2	2	50
31.8259	0	200	241	61	268	229	50	188	236	80	165	146	18	6	8	-111	2	0	-114	-11	-12	29	1	2	50
31.9488	0	201	240	61	270	229	50	188	236	79	165	147	18	6	9	-111	3	0	-114	-11	-12	28	2	0	52
32.0717	0	202	242	60	269	230	49	189	238	79	165	147	18	6	9	-111	2	0	-114	-11	-11	29	1	1	52
32.1946	0	201	242	61	269	230	49	188	238	79	164	147	18	7	9	-111	2	-1	-113	-11	-11	29	1	1	52
32.3174	0	200	241	61	269	229	48	188	238	79	166	147	19	6	9	-112	3	-1	-114	-11	-12	29	1	1	49
32.4403	0	200	240	60	269	230	49	187	237	80	165	147	19	7	9	-112	2	0	-113	-12	-11	28	2	2	51
32.5632	0	200	241	61	268	230	50	187	236	79	165	147	18	6	8	-111	3	0	-113	-11	-11	29	1	1	50
32.6861	0	200	241	62	269	230	50	187	237	80	165	147	18	7	9	-111	2	0	-115	-11	-12	28	2	1	52
32.809	0	200	242	61	268	230	50	188	239	80	165	148	18	7	9	-112	2	0	-115	-12	-11	28	1	1	52
32.9318	0	200	242	62	270	230	49	188	238	79	165	148	18	7	9	-110	2	0	-114	-12	-11	28	2	1	52
33.0547	0	201	240	60	268	229	48	188	237	80	164	147	19	7	9	-111	3	0	-113	-11	-12	28	2	1	49
33.1776	0	200	241	62	269	229	48	187	237	79	165	147	20	6	9	-111	2	0	-113	-11	-11	29	2	1	49
33.3005	0	199	241	61	269	229	49	187	237	79	165	147	20	6	9	-111	2	0	-113	-11	-12	28	2	0	50
33.4234	0	200	241	61	269	230	50	187	237	80	166	147	18	7	8	-111	3	0	-114	-11	-11	29	1	1	51
33.5462	0	201	241	61	269	229	49	188	238	79	165	148	18	6	9	-110	2	0	-113	-12	-11	29	1	1	53
33.6691	0	201	241	62	267	230	49	188	239	80	165	148	18	6	9	-111	2	0	-114	-11	-11	28	1	1	52
33.792	0	200	240	60	269	229	48	188	237	79	165	147	19	7	10	-112	1	0	-114	-11	-11	28	0	2	50
33.9149	0	200	240	60	269	229	48	187	237	79	165	147	20	6	9	-111	3	-1	-113	-11	-11	28	1	1	50
34.0378	0	200	240	60	269	229	49	187	236	79	164	148	19	6	8	-112	2	0	-113	-12	-12	28	1	0	50
34.1606	0	201	240	61	269	229	50	188	236	79	166	147	17	6	8	-112	2	0	-114	-12	-11	29	2	0	51
34.2835	0	202	241	60	270	231	50	187	238	78	166	148	17	7	9	-111	2	0	-115	-11	-12	29	1	0	52
34.4064	0	200	243	61	270	230	49	188	239	79	166	149	17	6	9	-111	2	0	-113	-11	-12	29	2	1	53
34.5293	0	200	242	61	269	230	48	188	238	79	164	148	17	7	9	-111	4	0	-113	-11	-11	29	2	0	51
34.6522	0	200	241	61	269	230	49	187	237	80	166	147	19	7	9	-112	3	0	-114	-12	-11	28	2	1	50
34.775	0	200	241	61	268	230	50	188	238	80	164	147	19	7	8	-113	2	0	-114	-12	-11	29	2	1	50
34.8979	0	201	242	61	269	229	49	188	238	80	165	148	18	7	9	-111	2	0	-115	-11	-12	29	2	1	51
35.0208	0	201	241	61	269	230	50	188	239	79	164	148	17	6	9	-112	3	0	-113	-11	-12	29	2	0	53
35.1437	0	200	242	60	269	231	50	187	240	79	165	148	18	6	9	-111	3	0	-114	-12	-12	29	2	1	54
35.2666	0	200	242	61	268	230	48	188	239	79	165	149	18	7	9	-111	2	0	-114	-12	-12	29	2	0	51
35.3894	0	201	241	60	268	230	48	188	237	80	164	149	19	7	9	-112	1	0	-114	-12	-12	29	1	1	50
35.5123	0	200	241	60	269	230	49	188	237	80	165	148	18	6	9	-112	3	0	-114	-11	-12	29	1	1	50
35.6352	0	200	242	60	268	231	49	188	238	79	165	148	18	7	9	-112	2	0	-115	-11	-11	29	2	1	52
35.7581	0	200	243	60	269	230	50	188	239	80	165	147	17	7	9	-112	2	0	-115	-11	-11	30	1	1	52
35.881	0	202	243	61	269	231	49	189	239	79	164	149	18	7	9	-111	2	0	-114	-10	-11	29	1	1	53
36.0038	0	200	242	61	269	231	48	187	238	80	165	148	18	7	9	-112	2	0	-114	-10	-11	29	1	1	51
36.1267	0	200	241	61	269	230	48	187	238	80	166	148	19	6	8	-112	2	0	-114	-12	-12	29	1	0	49
36.2496	0	199	241	61	269	230	49	187	238	80	166	148	19	6	8	-112	2	0	-114	-12	-12	29	2	1	50
36.3725	0	200	242	61	269	230	50	188	239	80	165	148	18	7	9	-112	3	0	-113	-11	-12	28	1	1	51
36.4954	0	201	243	61	269	231	50	188	239	80	165	148	17	7	9	-111	3	0	-114	-11	-11	29	1	1	52
36.6182	0	200	244	60	269	231	50	188	240	80	166	150	17	7	9	-112	2	0	-115	-12	-11	28	1	1	53
36.7411	0	200	242	61	268	231	48	188	239	79	165	148	18	6	8	-112	3	0	-114	-11	-11	29	1	1	50
36.864	0	201	241	60	269	230	49	188	238	80	166	148	20	5	8	-112	2	0	-115	-11	-11	28	2	1	49
36.9869	0	200	240	61	269	230	49	187	237	81	166	148	19	6	10	-112	3	0	-114	-11	-11	29	2	0	50
37.1098	0	200	241	61	268	230	50	187	238	79	164	148	19	7	9	-113	3	0	-114	-11	-12	29	1	1	51
37.2326	0	200	241	61	268	230	51	187	237	80	164	148	18	6	9	-111	2	0	-114	-12	-11	29	1	1	52
37.3555	0	200	242	61	268	231	50	188	238	80	165	148	18	7	8	-111	3	0	-115	-10	-11	30	1	1	53
37.4784	0	200	241	61	268	230	49	187	237	79	165	149	18	7	9	-112	2	0	-114	-11	-11	29	2	1	50
37.6013	0	200	239	61	268	229	49	187	236	80	164	147	20	7	8	-112	2	0	-115	-11	-11	28	0	0	49
37.7242	0	199	240	61	269	228	49	186	236	80	165	146	19	6	9	-112	2	0	-114	-11	-11	29	2	1	49
37.847	0	199	240	60	267	229	49	187	237	79	165	147	19	6	9	-113	3	0	-114	-12	-11	28	1	1	51
37.9699	0	200	240	61	269	228	50	187	238	79	165	147	18	6	10	-112	3	0	-114	-11	-12	29	0	1	52
38.0928	0	200	242	60	268	230	50	188	239	79	165	148	18	7	8	-111	2	0	-115	-11	-12	30	1	1	53
38.2157	0	200	241	61	268	230	48	188	237	80	165	148	18	7	9	-111	3	0	-114	-12	-11	29	2	1	51
38.3386	0	199	240	60	269	229	48	187	237	80	164	147	19	7	8	-112	3	0	-114	-11	-12	29	1	1	50
38.4614	0	200	239	60	269	229	48	187	238	79	165	147	19	6	9	-112	2	0	-114	-11	-11	28	1	1	50
38.5843	0	200	240	61	269	230	50	187	237	80	165	148	18	7	9	-113	2	0	-114	-11	-11	29	2	1	51
38.7072	0	201	241	61	269	231	50	187	238	80	164	149	18	7	9	-111	2	0	-114	-12	-11	29	1	0	52
38.8301	0	201	241	60	269	231	49	188	239	79	166	148	17	5	9	-111	2	0	-114	-11	-12	29	1	1	53
38.953	0	201	243	61	269	232	48	188	239	79	166	149	18	6	8	-111	2	0	-114	-12	-11	29	1	1	51
39.0758	0	200	241	61	269	230	48	188	237	80	166	149	18	7	9	-113	2	-1	-115	-11	-12	29	0	1	50
39.1987	0	201	241	60	268	231	49	188	237	80	165	149	19	6	9	-112	3	0	-114	-11	-11	29	2	0	51
39.3216	0	201	242	61	268	231	50	188	238	79	165	148	18	6	9	-111	2	0	-113	-11	-11	28	2	1	51
39.4445	0	201	241	61	269	231	51	188	240	80	165	149	17	6	8	-112	2	0	-114	-11	-11	30	1	1	52
39.5674	0	201	243	61	270	231	50	188	240	79	165	149	17	7	9	-111	2	0	-114	-12	-11	29	2	1	53
39.6902	0	201	243	62	269	231	49	188	239	80	165	149	18	6	9	-111	2	0	-113	-12	-11	29	1	1	51
39.8131	0	200	242	60	269	230	48	188	238	81	165	148	19	7	9	-112	3	0	-114	-12	-11	28	1	1	50
39.936	0	201	241	60	269	230	49	189	239	80	164	148	19	7	8	-112	1	0	-114	-11	-12	29	1	1	50
40.0589	0	201	242	61	269	231	49	188	241	79	165	148	18	7	9	-111	2	0	-115	-11	-12	29	1	1	51
40.1818	0	200	243	61	270	231	50	189	240	79	165	149	17	6	9	-111	2	0	-115	-11	-12	30	2	1	52
40.3046	0	202	243	61	269	232	50	188	241	80	165	151	17	7	9	-110	2	0	-115	-11	-12	29	1	1	53
40.4275	0	200	242	61	269	232	49	188	240	80	166	148	18	6	8	-111	3	0	-115	-12	-11	29	1	1	51
40.5504	0	201	243	61	269	232	49	189	240	80	165	150	19	7	8	-113	2	0	-114	-11	-11	28	1	1	50
40.6733	0	201	243	61	269	231	50	189	240	81	166	149	19	7	8	-112	2	0	-115	-12	-12	29	2	1	50
40.7962	0	201	242	60	269	231	49	189	241	80	165	149	18	6	8	-111	3	0	-114	-11	-12	29	1	1	51
40.919	0	202	243	61	269	232	49	189	242	79	165	149	18	6	9	-112	3	0	-115	-11	-11	29	1	1	52
41.0419	0	202	244	60	270	233	49	189	243	79	166	150	18	7	9	-112	3	0	-115	-11	-11	29	1	0	53
41.1648	0	202	244	61	270	232	48	188	240	80	166	149	19	6	8	-111	2	0	-114	-12	-12	29	1	1	51
41.2877	0	201	243	60	270	232	48	189	240	81	165	149	19	7	8	-113	2	0	-114	-12	-12	29	1	0	50
41.4106	0	201	244	61	270	231	50	188	240	81	166	150	19	6	9	-113	2	0	-115	-11	-11	28	2	1	51
41.5334	0	201	243	61	270	231	50	188	241	81	166	149	19	7	9	-112	2	0	-115	-12	-11	29	2	0	52
41.6563	0	201	244	60	270	233	51	188	242	79	166	149	18	7	9	-112	2	0	-114	-11	-11	29	1	1	53
41.7792	0	202	244	61	270	232	49	189	241	80	166	150	18	7	9	-111	3	0	-114	-11	-12	29	2	1	53
41.9021	0	202	242	60	272	232	48	188	239	80	166	150	18	6	8	-113	2	0	-115	-10	-12	29	1	0	51
42.025	0	201	243	61	271	233	49	188	240	80	166	150	20	6	9	-113	2	0	-114	-12	-12	29	1	2	50
42.1478	0	201	243	61	270	233	50	189	240	81	166	150	19	6	9	-112	2	0	-114	-11	-11	29	2	1	50
42.2707	0	201	243	61	270	232	50	189	241	80	165	150	18	7	9	-111	3	0	-115	-12	-11	29	1	0	51
42.3936	0	202	244	60	270	232	51	189	242	81	166	150	17	6	9	-111	3	0	-115	-11	-12	29	2	1	53
42.5165	0	202	245	61	270	233	50	189	242	79	165	151	17	7	9	-111	3	0	-115	-11	-12	29	2	1	53
42.6394	0	202	244	61	269	233	49	189	242	80	166	150	18	7	9	-111	2	0	-114	-12	-12	29	1	1	52
42.7622	0	202	244	61	270	232	48	189	240	81	165	149	19	7	8	-112	2	0	-115	-10	-11	28	1	0	50
42.8851	0	201	244	62	269	231	49	189	241	81	166	149	18	6	8	-113	2	0	-115	-11	-11	29	2	1	50
43.008	0	201	244	61	269	232	50	188	241	81	165	150	18	7	9	-112	3	0	-114	-11	-11	29	1	0	51
43.1309	0	201	244	61	270	232	50	188	241	81	166	149	18	7	9	-111	2	0	-114	-12	-12	29	0	0	52
43.2538	0	202	245	61	268	231	51	189	242	80	165	150	18	6	8	-111	3	0	-114	-12	-12	29	1	1	52
43.3766	0	200	243	61	269	232	49	188	240	80	166	150	18	7	9	-113	2	0	-115	-11	-11	28	1	1	50
43.4995	0	200	243	61	270	231	48	188	240	80	165	149	20	7	9	-112	1	0	-114	-12	-11	30	1	0	49
43.6224	0	200	243	61	269	232	49	189	240	81	165	149	19	6	9	-113	2	0	-114	-12	-11	29	1	0	50
43.7453	0	201	244	62	269	232	50	189	240	80	165	149	18	6	8	-112	2	-1	-115	-12	-11	29	1	0	51
43.8682	0	201	244	61	269	231	50	188	241	80	166	149	18	7	8	-112	2	0	-115	-12	-12	28	2	0	53
43.991	0	201	244	62	269	232	49	188	242	80	166	149	18	6	9	-111	2	0	-114	-11	-12	30	1	1	53
44.1139	0	201	242	61	269	231	48	188	239	81	165	149	19	7	9	-112	3	0	-115	-11	-12	28	1	0	50
44.2368	0	201	241	61	269	232	48	189	238	80	165	149	20	6	8	-113	3	0	-114	-11	-12	29	1	1	49
44.3597	0	200	242	61	269	231	49	188	240	81	165	149	20	6	8	-112	2	0	-115	-12	-11	29	1	1	50
44.4826	0	200	243	61	269	232	50	188	240	81	165	148	19	7	8	-112	2	0	-114	-11	-12	29	1	0	51
44.6054	0	202	243	61	268	232	50	188	241	79	165	149	18	6	9	-111	3	0	-115	-11	-11	29	1	1	52
44.7283	0	201	242	61	269	232	49	188	240	80	165	150	17	6	8	-111	3	0	-115	-11	-12	29	2	1	52
44.8512	0	201	242	61	268	230	48	187	239	80	165	148	20	6	9	-113	3	0	-114	-12	-12	28	1	0	49
44.9741	0	199	241	61	269	229	49	186	238	80	166	148	20	6	9	-112	2	0	-113	-12	-11	28	2	0	49
45.097	0	200	241	60	269	230	49	187	237	80	165	148	19	7	9	-112	2	0	-114	-12	-11	28	1	0	50
45.2198	0	200	242	60	268	230	49	187	238	79	165	148	20	7	9	-111	2	0	-114	-11	-12	28	0	1	51
45.3427	0	200	242	60	268	230	50	187	239	80	165	148	18	7	10	-111	3	0	-114	-11	-12	28	2	2	51
45.4656	0	200	242	61	267	229	48	187	238	80	165	147	19	7	9	-111	3	0	-114	-12	-12	28	1	1	51
45.5885	0	200	240	62	268	229	47	186	236	81	164	146	20	6	8	-112	2	0	-113	-11	-11	28	1	1	49
45.7114	0	199	240	60	267	228	48	186	235	79	164	147	20	6	9	-112	2	0	-114	-11	-11	29	1	1	50
45.8342	0	199	240	60	267	228	49	187	235	80	165	146	19	7	9	-112	2	0	-113	-11	-12	28	1	1	49
45.9571	0	199	239	61	269	227	48	186	233	79	165	145	19	7	9	-111	2	0	-114	-11	-11	28	1	2	51
46.08	0	200	240	60	269	228	50	187	237	79	164	147	16	7	9	-110	2	0	-114	-11	-11	28	2	1	52
46.2029	0	199	240	61	267	228	48	187	236	79	164	145	18	7	9	-111	3	0	-114	-11	-10	28	1	0	50
46.3258	0	199	239	60	267	227	48	186	234	79	164	146	20	6	9	-112	2	0	-113	-12	-12	28	2	1	48
46.4486	0	199	237	60	267	227	48	186	233	78	165	145	19	6	8	-112	2	0	-114	-11	-11	28	1	1	49
46.5715	11	199	239	61	267	227	49	186	235	79	163	145	19	7	9	-111	2	0	-112	-11	-11	27	1	1	49
46.6944	0	200	239	61	267	227	49	187	236	79	164	145	18	6	8	-112	2	0	-114	-11	-11	27	1	0	51
46.8173	0	199	239	61	266	226	48	185	235	79	162	145	18	7	9	-110	3	0	-113	-11	-12	28	2	1	50
46.9402	0	198	238	60	267	225	47	186	233	79	162	143	20	6	9	-111	3	0	-114	-11	-11	28	2	0	49
47.063	0	198	237	60	266	225	48	185	232	79	164	145	20	7	9	-112	2	0	-113	-12	-11	28	1	1	49
47.1859	0	198	237	60	265	224	48	185	233	79	162	143	19	7	8	-111	2	0	-113	-11	-11	28	2	1	48
47.3088	0	198	237	61	265	225	49	185	233	78	162	144	19	7	9	-111	2	0	-114	-11	-11	27	2	0	51
47.4317	0	199	238	61	266	225	49	186	233	79	163	143	17	6	8	-110	2	0	-113	-11	-11	28	1	0	51
47.5546	0	198	237	61	265	224	48	185	232	79	162	142	20	7	9	-111	2	0	-113	-11	-10	27	1	1	49
47.6774	0	197	236	60	265	223	48	184	231	78	162	142	21	6	9	-112	2	0	-114	-11	-11	27	1	1	49
47.8003	0	198	236	61	265	224	48	185	232	78	163	141	20	6	9	-109	2	0	-112	-11	-10	27	2	1	49
47.9232	0	198	236	59	265	223	48	185	232	78	162	141	20	7	8	-111	3	0	-112	-11	-12	27	2	0	50
48.0461	0	198	237	61	265	223	50	184	232	78	163	142	18	7	8	-110	2	0	-113	-11	-11	27	1	1	52
48.169	0	197	236	61	265	224	48	184	231	77	163	142	19	6	8	-110	2	0	-113	-12	-10	27	2	0	50
48.2918	0	197	235	60	265	223	47	184	228	77	161	140	21	7	8	-110	3	0	-113	-11	-12	27	1	1	48
48.4147	0	197	236	60	265	221	47	184	229	77	162	141	22	6	8	-111	2	0	-112	-11	-11	26	1	0	49
48.5376	0	198	234	61	264	222	49	183	230	77	162	140	20	7	9	-111	2	0	-111	-12	-11	27	2	1	49
48.6605	0	197	235	60	265	222	49	184	230	77	162	140	19	7	9	-110	3	0	-112	-11	-11	28	1	1	50
48.7834	0	197	236	60	265	222	49	185	231	77	162	141	18	7	9	-109	3	0	-112	-11	-11	27	2	1	51
48.9062	0	197	234	61	266	222	47	184	229	77	162	139	20	6	8	-111	3	0	-112	-10	-11	27	1	1	49
49.0291	0	197	234	60	264	221	48	184	227	77	161	140	20	6	8	-111	3	0	-112	-11	-11	27	2	1	49
49.152	0	197	233	60	264	220	48	183	228	77	161	138	21	7	8	-110	3	0	-113	-12	-11	26	1	1	49
49.2749	0	198	234	60	264	221	49	184	229	78	162	139	20	7	9	-110	3	0	-112	-11	-11	27	1	1	50
49.3978	0	197	235	60	264	221	48	184	230	76	161	140	19	7	9	-111	2	0	-112	-11	-11	26	1	1	50
49.5206	0	198	235	61	265	222	49	184	230	77	161	140	17	6	9	-109	2	0	-112	-11	-11	27	1	1	51
49.6435	0	198	234	60	265	221	48	183	228	77	162	139	20	5	8	-110	2	0	-110	-11	-11	26	1	1	48
49.7664	0	196	234	60	265	221	47	184	226	77	162	138	21	7	8	-110	2	0	-112	-10	-11	26	2	1	49
49.8893	0	197	233	59	265	221	48	184	227	76	162	138	19	6	8	-110	2	0	-111	-11	-12	27	2	0	48
50.0122	0	198	232	59	266	222	48	184	227	77	162	139	19	6	8	-110	2	0	-112	-11	-11	27	2	1	49
50.135	0	199	235	60	266	222	49	184	229	76	162	139	18	6	8	-109	3	0	-112	-11	-11	27	2	1	52
50.2579	0	198	236	61	265	223	49	184	230	77	162	140	17	7	8	-109	3	0	-111	-11	-10	27	1	2	51
50.3808	0	197	234	61	264	221	46	184	228	77	162	139	20	6	9	-111	2	0	-112	-11	-10	26	2	1	50
50.5037	0	197	235	60	265	221	48	184	228	76	162	139	20	6	8	-110	2	0	-111	-11	-11	27	1	1	50
50.6266	0	198	234	60	264	220	48	184	227	77	161	139	19	6	9	-111	3	0	-110	-12	-10	26	1	1	48
50.7494	0	196	234	60	264	220	48	184	228	76	162	139	19	7	9	-110	2	0	-111	-11	-10	27	1	1	50
50.8723	0	197	236	61	264	222	49	184	229	77	162	140	18	6	9	-109	2	0	-111	-11	-11	26	1	0	51
50.9952	0	198	236	60	265	222	49	184	230	76	161	140	17	7	8	-110	2	0	-112	-11	-11	27	2	0	52
51.1181	0	198	235	61	265	222	48	185	228	77	162	140	19	7	9	-109	2	0	-111	-10	-11	27	2	1	49
51.241	0	197	234	60	265	221	48	184	227	77	161	139	20	7	9	-109	2	0	-111	-10	-10	27	1	1	49
51.3638	0	196	235	61	264	221	48	183	229	77	162	138	19	7	9	-110	2	0	-111	-11	-10	27	1	1	49
51.4867	0	199	235	60	265	222	49	184	230	76	161	139	19	6	9	-110	2	0	-111	-11	-10	27	1	1	51
51.6096	0	198	237	60	266	222	49	185	230	78	161	140	17	6	9	-110	2	0	-112	-11	-10	28	2	1	52
51.7325	0	198	237	61	266	223	48	185	229	77	161	141	17	7	9	-110	2	0	-112	-10	-11	27	1	0	51
51.8554	0	198	235	60	264	222	48	185	229	77	162	139	19	7	8	-110	2	0	-112	-11	-11	27	2	1	49
51.9782	0	197	236	60	264	221	48	184	229	77	162	139	19	7	9	-110	4	0	-111	-11	-11	27	2	1	49
52.1011	0	198	235	60	265	221	48	184	229	77	162	139	20	6	9	-109	2	0	-111	-11	-11	27	1	0	51
52.224	0	198	236	60	266	222	48	185	230	77	161	140	19	6	8	-110	2	0	-112	-12	-11	27	1	2	50
52.3469	0	199	237	60	265	223	50	184	231	78	162	140	17	7	9	-110	2	0	-112	-11	-11	27	2	1	52
52.4698	0	198	236	61	265	222	48	185	230	77	162	141	18	7	8	-110	2	0	-113	-12	-11	28	1	1	50
52.5926	0	198	235	60	265	222	47	184	230	77	161	139	20	7	8	-111	2	0	-113	-11	-11	27	1	1	49
52.7155	0	198	236	60	265	222	48	184	229	77	162	139	19	7	8	-111	3	0	-111	-11	-11	27	1	1	48
52.8384	0	197	236	60	265	223	49	185	229	77	162	140	20	7	8	-111	3	0	-111	-11	-11	28	1	1	50
52.9613	0	198	236	61	266	224	49	185	230	78	162	141	18	6	9	-110	2	0	-112	-11	-11	27	1	1	51
53.0842	0	199	237	60	266	224	49	185	230	77	163	141	17	7	9	-110	3	0	-112	-10	-10	28	1	1	52
53.207	0	199	237	60	266	224	47	186	232	78	162	141	18	6	8	-111	2	0	-112	-11	-11	27	2	0	50
53.3299	0	198	235	60	266	224	48	186	229	78	162	141	19	7	9	-111	3	0	-112	-11	-11	27	2	1	48
53.4528	0	199	236	60	266	224	47	184	229	77	162	140	21	7	10	-111	2	-1	-113	-11	-11	27	2	0	51
53.5757	0	198	237	60	266	224	48	184	230	77	162	141	19	7	8	-110	2	0	-112	-11	-11	27	1	0	49
53.6986	0	198	237	60	265	225	48	184	232	77	162	141	18	7	9	-111	3	0	-111	-11	-11	28	1	1	51
53.8214	0	198	238	60	266	224	50	185	232	78	162	142	17	7	9	-110	2	0	-112	-11	-11	28	1	1	53
53.9443	0	198	237	61	266	225	48	186	232	77	162	141	18	7	8	-110	1	0	-112	-11	-10	27	2	1	51
54.0672	0	199	237	60	267	225	48	185	230	78	163	141	20	6	10	-111	3	0	-112	-11	-11	28	2	1	49
54.1901	0	199	237	61	267	224	48	185	230	78	162	141	20	7	9	-111	2	0	-112	-11	-11	28	1	0	49
54.313	0	199	237	60	266	224	49	185	231	78	162	140	19	6	8	-111	2	0	-112	-11	-11	28	1	1	49
54.4358	0	199	238	61	266	225	48	185	232	78	163	141	19	6	9	-110	3	0	-112	-11	-12	28	1	1	51
54.5587	0	198	239	61	267	224	49	186	233	78	163	142	18	7	9	-110	2	0	-112	-12	-11	28	2	1	51
54.6816	0	199	239	63	266	226	48	186	234	78	163	141	18	7	9	-109	2	0	-111	-11	-12	29	1	1	52
54.8045	0	198	237	62	266	225	48	185	233	77	162	142	19	7	8	-111	2	0	-113	-11	-11	28	1	0	49
54.9274	0	199	238	62	265	225	47	185	232	78	163	143	19	7	8	-111	2	0	-112	-10	-11	28	1	0	50
55.0502	0	199	238	61	266	225	47	185	232	78	163	142	19	7	9	-111	2	0	-112	-11	-11	27	1	0	49
55.1731	0	200	239	61	267	225	48	186	234	78	163	143	18	6	8	-110	2	0	-112	-11	-11	28	2	2	51
55.296	0	200	240	61	267	225	50	187	236	78	163	143	17	7	9	-110	2	0	-113	-12	-12	28	1	1	52
55.4189	0	200	240	61	266	226	48	185	235	78	163	143	18	6	8	-111	3	0	-113	-11	-12	29	1	1	51
55.5418	0	198	239	61	266	225	48	186	233	79	163	142	19	6	8	-111	3	0	-112	-11	-11	28	2	0	49
55.6646	0	199	239	60	265	225	48	185	234	78	164	143	19	7	9	-111	1	0	-112	-11	-11	28	0	1	50
55.7875	0	200	239	62	267	225	48	186	233	79	163	143	19	7	9	-111	3	0	-112	-12	-10	28	1	1	51
55.9104	0	199	240	60	268	227	49	186	234	79	163	143	18	7	9	-110	2	0	-113	-12	-11	29	1	1	52
56.0333	0	199	241	61	267	226	49	186	237	79	164	144	18	7	9	-110	2	0	-112	-11	-11	29	1	1	52
56.1562	0	199	239	62	267	226	47	186	234	79	163	143	19	7	9	-111	1	0	-113	-11	-11	29	1	1	50
56.279	0	199	240	61	267	226	49	185	234	78	163	143	19	7	7	-112	2	0	-112	-11	-11	28	2	1	49
56.4019	0	199	239	60	267	225	48	186	233	79	163	143	19	7	8	-111	2	0	-112	-11	-12	28	1	1	49
56.5248	0	198	240	61	266	226	48	186	235	79	163	143	20	7	8	-111	2	0	-111	-11	-11	28	1	1	50
56.6477	0	200	240	61	267	227	49	186	236	79	163	143	18	7	8	-111	2	0	-112	-11	-11	28	2	1	51
56.7706	0	200	241	62	266	227	49	186	236	78	164	143	18	7	8	-111	2	0	-113	-11	-11	29	1	2	52
56.8934	0	199	240	61	267	225	47	186	235	79	163	143	19	7	9	-111	2	0	-112	-12	-12	29	1	1	49
57.0163	0	200	238	61	267	225	47	185	234	79	163	143	20	6	8	-111	2	0	-113	-11	-11	28	1	1	49
57.1392	0	198	238	61	267	226	48	186	232	80	163	143	19	7	8	-111	2	0	-112	-11	-11	28	1	1	49
57.2621	0	199	238	61	266	225	49	186	234	78	162	143	20	7	8	-112	2	-1	-112	-11	-10	27	1	1	50
57.385	0	199	240	61	267	225	49	186	235	79	163	143	19	7	9	-112	2	0	-112	-11	-11	28	1	1	50
57.5078	0	199	240	61	266	226	48	186	236	79	163	143	19	6	9	-110	3	0	-112	-11	-11	28	2	1	51
57.6307	0	198	239	61	266	225	48	185	234	78	163	143	19	6	9	-111	2	0	-113	-12	-11	28	1	1	50
57.7536	0	198	238	60	266	224	47	186	233	79	163	142	20	6	9	-111	2	0	-113	-11	-11	27	1	1	49
57.8765	0	198	238	61	267	224	47	186	233	79	163	141	20	6	9	-111	3	0	-112	-11	-11	28	2	1	49
57.9994	0	198	240	61	266	225	48	185	234	79	162	143	20	7	9	-110	2	0	-111	-11	-11	28	1	1	49
58.1222	0	199	239	61	266	225	49	185	234	78	163	142	19	6	9	-110	3	0	-112	-11	-11	27	1	1	51
58.2451	0	198	240	61	266	226	49	186	235	78	163	142	18	7	8	-110	2	0	-112	-12	-11	28	1	1	52
58.368	0	198	238	61	265	224	47	185	234	79	163	142	20	7	9	-110	3	0	-112	-11	-11	28	1	1	50
58.4909	0	198	237	61	266	224	47	185	232	79	163	142	21	7	9	-111	3	0	-112	-11	-10	28	1	1	49
58.6138	0	199	238	61	267	225	48	186	232	78	163	142	20	6	9	-112	3	0	-112	-11	-11	27	2	1	49
58.7366	0	199	239	61	266	224	49	186	235	78	163	142	19	7	9	-110	2	0	-111	-11	-11	27	1	1	50
58.8595	0	199	239	60	267	224	50	186	234	78	164	142	18	7	9	-110	3	0	-112	-11	-10	28	1	1	51
58.9824	0	199	240	61	266	225	48	186	235	77	162	143	18	7	8	-111	2	0	-112	-11	-10	26	1	1	52
59.1053	0	198	238	61	267	225	48	186	234	78	163	142	20	7	8	-110	2	0	-112	-11	-11	28	2	0	50
59.2282	0	199	239	60	266	224	48	185	234	79	163	141	19	6	8	-111	2	0	-111	-12	-12	27	1	1	49
59.351	0	199	238	61	266	224	49	185	233	78	163	142	19	6	9	-110	2	0	-111	-11	-10	28	1	1	50
59.4739	0	199	240	60	265	225	48	187	235	79	162	142	20	7	8	-110	2	0	-111	-11	-11	28	2	1	50
59.5968	0	199	238	61	268	226	49	186	234	79	163	144	18	7	9	-111	3	-1	-112	-11	-11	28	1	0	51
59.7197	0	199	237	61	267	225	48	185	234	78	163	143	18	7	9	-110	3	0	-112	-11	-11	29	2	0	51
59.8426	0	199	240	61	267	226	49	186	234	79	163	143	20	7	9	-111	2	0	-111	-11	-11	28	2	1	50
59.9654	0	198	239	61	267	225	48	186	234	78	163	143	20	7	8	-111	3	0	-111	-10	-11	27	1	2	49
60.0883	0	199	239	61	267	225	48	186	235	78	162	143	20	6	10	-111	2	0	-112	-11	-11	27	1	1	50
60.2112	0	199	240	61	266	227	49	186	236	78	163	143	18	6	8	-111	3	0	-112	-12	-11	27	1	1	52
60.3341	0	200	240	62	266	226	49	186	236	79	164	143	19	6	8	-110	2	0	-111	-10	-12	28	2	1	52
60.457	0	199	238	61	266	226	48	186	234	77	163	143	20	7	9	-111	2	0	-112	-12	-12	28	1	1	50
60.5798	0	199	238	61	267	225	48	186	233	79	163	143	20	6	8	-110	3	-1	-112	-11	-11	28	1	1	49
60.7027	0	198	239	60	267	226	49	185	234	79	163	143	19	6	9	-112	2	0	-112	-12	-12	29	2	1	50
60.8256	0	199	239	61	267	226	50	185	234	79	163	143	19	6	9	-110	3	0	-111	-11	-11	28	2	1	51
60.9485	0	199	240	62	267	227	50	186	235	79	163	143	19	6	9	-111	2	0	-111	-11	-11	27	1	0	50
61.0714	0	199	239	61	267	226	48	185	234	78	163	144	18	7	8	-110	2	0	-111	-11	-11	28	2	0	51
61.1942	0	198	238	60	266	225	47	185	232	79	163	143	21	7	8	-111	2	0	-113	-11	-12	28	1	2	49
61.3171	0	198	237	60	267	226	47	184	232	79	163	143	21	6	10	-111	2	0	-112	-11	-11	28	2	1	50
61.44	0	197	237	61	267	225	48	185	232	78	164	143	20	7	9	-110	3	0	-111	-11	-11	28	1	1	49
61.5629	0	198	238	61	267	225	49	185	233	78	163	143	20	6	9	-110	2	0	-112	-12	-11	28	1	1	50
61.6858	0	198	239	61	267	226	49	185	234	79	164	143	18	7	8	-111	2	0	-112	-12	-11	28	1	1	51
61.8086	0	198	237	61	267	225	48	185	233	79	163	144	19	7	8	-111	3	0	-111	-10	-11	27	1	1	49
61.9315	0	197	236	60	267	226	48	185	232	78	164	143	20	6	8	-111	3	0	-112	-12	-12	27	1	1	49
62.0544	0	198	236	60	266	226	49	185	231	77	164	143	20	6	9	-111	3	0	-112	-11	-11	28	1	1	48
62.1773	0	198	237	60	267	225	49	185	233	77	163	143	20	7	9	-110	2	0	-111	-11	-11	28	2	1	50
62.3002	0	199	236	61	267	226	49	186	232	78	163	144	19	6	9	-109	2	-1	-111	-11	-11	28	1	0	50
62.423	0	199	237	61	267	226	49	186	233	77	163	144	19	6	9	-111	3	0	-112	-11	-11	27	1	2	50
62.5459	0	199	235	61	266	226	47	184	229	77	163	143	20	7	9	-111	3	0	-112	-11	-12	28	0	1	49
62.6688	0	198	236	60	267	226	49	185	231	78	163	143	20	6	8	-111	2	0	-111	-11	-11	27	2	1	49
62.7917	0	198	237	60	266	226	49	185	231	77	163	144	20	7	8	-110	2	0	-111	-11	-10	28	2	1	50
62.9146	0	198	237	61	267	227	50	185	231	77	163	143	20	7	8	-111	2	0	-111	-11	-11	28	2	1	50
63.0374	0	199	236	60	268	229	50	186	233	77	164	144	19	6	8	-111	1	0	-111	-12	-10	28	1	1	51
63.1603	0	199	237	62	269	229	49	186	232	78	165	146	19	7	9	-110	2	0	-112	-11	-11	28	1	0	51
63.2832	0	197	235	60	272	230	49	185	229	78	168	146	20	7	9	-110	1	0	-112	-11	-11	28	1	0	49
63.4061	0	196	236	61	275	230	50	183	230	77	169	147	20	7	8	-111	1	0	-112	-12	-10	28	0	1	49
63.529	0	195	235	60	277	231	50	183	230	77	168	146	21	7	8	-110	2	0	-111	-11	-10	27	1	0	49
63.6518	0	195	235	60	277	231	50	183	231	77	169	147	19	6	9	-111	3	0	-111	-11	-11	27	1	1	50
63.7747	0	196	236	61	277	231	49	183	232	77	170	147	18	7	8	-110	2	0	-111	-11	-10	28	2	1	51
63.8976	0	194	236	61	278	231	47	181	230	77	169	146	20	5	8	-111	2	0	-111	-11	-11	27	1	0	49
64.0205	0	195	235	59	275	230	48	181	230	77	167	146	20	7	8	-112	3	0	-112	-11	-10	27	2	0	49
64.1434	0	195	236	60	273	229	49	182	231	78	168	145	20	7	8	-110	2	0	-112	-11	-10	28	1	0	50
64.2662	0	195	237	60	273	229	49	181	231	78	166	145	20	6	9	-110	2	0	-111	-11	-11	28	1	1	51
64.3891	0	195	237	60	272	228	49	182	233	79	166	146	18	7	9	-109	2	-1	-112	-11	-10	28	1	1	52
64.512	0	193	237	61	272	229	48	181	232	78	165	145	19	6	8	-110	3	0	-111	-12	-11	28	1	1	51
64.6349	0	194	236	61	274	230	48	181	231	77	166	145	19	7	8	-110	2	0	-112	-11	-11	28	2	1	49
64.7578	0	194	235	61	274	228	49	182	230	78	168	145	20	7	9	-111	2	0	-111	-11	-12	28	1	1	49
64.8806	0	196	237	61	274	228	49	183	232	78	167	145	19	8	9	-111	3	0	-111	-11	-11	29	2	1	50
65.0035	0	198	238	60	272	227	49	184	234	78	166	144	20	7	8	-110	2	0	-112	-10	-11	28	1	1	51
65.1264	0	197	239	62	272	228	49	184	233	77	166	144	18	6	8	-111	2	0	-112	-11	-11	29	1	0	52
65.2493	0	196	237	61	272	227	48	183	232	78	166	144	20	6	9	-111	2	0	-112	-11	-11	28	2	1	50
65.3722	0	195	237	61	273	227	48	183	231	78	167	143	20	6	8	-112	3	0	-112	-12	-11	29	1	0	49
65.495	0	194	236	61	273	227	48	182	231	78	167	143	20	6	9	-111	2	0	-112	-11	-11	27	2	1	49
65.6179	0	195	236	60	274	226	48	183	231	78	167	143	18	7	8	-111	2	0	-111	-11	-12	28	1	1	50
65.7408	0	196	237	61	273	227	48	182	232	77	168	145	18	7	9	-111	3	0	-111	-11	-11	28	1	1	52
65.8637	0	196	238	61	273	225	47	183	232	78	166	143	20	6	8	-110	2	0	-112	-11	-11	28	1	1	51
65.9866	0	195	236	60	273	226	48	182	230	78	167	143	20	6	8	-112	2	0	-112	-11	-11	28	1	0	49
66.1094	0	196	236	60	272	225	48	182	230	78	166	143	20	6	9	-111	2	0	-111	-11	-11	28	2	0	50
66.2323	0	196	235	61	273	225	49	183	231	78	167	142	19	6	9	-111	2	0	-111	-10	-12	28	1	1	49
66.3552	0	195	238	62	273	225	48	183	232	77	166	143	19	6	9	-109	2	0	-112	-11	-11	28	2	1	50
66.4781	0	197	237	60	272	225	48	183	231	78	166	143	18	6	8	-110	1	0	-111	-11	-10	28	2	1	51
66.601	0	195	235	60	273	225	47	182	229	78	166	142	21	6	8	-110	2	0	-112	-11	-11	28	2	0	50
66.7238	0	195	235	61	274	225	47	181	228	77	167	141	21	7	9	-111	2	0	-111	-11	-10	27	2	0	50
66.8467	0	197	234	60	274	224	48	183	228	77	167	141	20	6	9	-110	3	0	-111	-11	-10	28	1	2	49
66.9696	0	196	236	61	273	225	49	183	231	77	166	141	19	7	8	-111	2	0	-111	-11	-11	27	1	1	50
67.0925	0	197	237	61	272	226	48	183	232	78	166	142	19	7	8	-110	2	0	-111	-11	-11	28	2	1	52
67.2154	0	196	235	60	272	224	46	182	228	77	165	142	20	7	9	-110	2	0	-111	-11	-11	28	2	0	51
67.3382	0	196	235	61	272	224	47	182	228	77	165	141	21	6	8	-111	2	0	-112	-11	-11	27	1	0	49
67.4611	0	196	235	60	272	224	49	184	229	77	165	141	20	7	9	-112	3	0	-111	-11	-11	27	1	1	49
67.584	0	196	233	60	272	223	48	183	227	77	165	141	20	6	8	-111	2	0	-111	-11	-11	27	1	1	49
67.7069	0	197	235	60	272	224	50	184	229	77	166	141	18	6	9	-110	2	0	-111	-11	-11	28	2	1	51
67.8298	0	197	237	62	271	224	48	184	230	77	165	142	19	7	9	-110	2	0	-112	-11	-10	28	0	1	51
67.9526	0	198	236	61	271	224	48	183	229	77	165	141	19	6	8	-110	3	0	-111	-11	-11	28	2	1	49
68.0755	0	196	236	60	270	223	48	184	229	77	165	140	20	7	7	-110	2	0	-111	-10	-10	27	2	0	49
68.1984	0	196	234	60	271	222	48	183	229	77	165	140	20	7	9	-110	2	0	-111	-11	-11	28	1	1	50
68.3213	0	197	236	60	270	224	48	183	230	77	165	141	19	6	9	-111	3	0	-111	-10	-10	27	0	1	50
68.4442	0	197	236	61	271	224	50	184	230	78	165	142	18	7	9	-110	2	0	-112	-11	-11	27	1	1	52
68.567	0	197	237	62	271	224	48	183	230	78	164	141	18	6	9	-110	2	0	-111	-11	-10	28	1	1	51
68.6899	0	197	236	61	270	223	48	183	230	78	164	140	19	6	8	-111	2	0	-111	-10	-11	27	1	0	49
68.8128	0	197	236	60	270	223	47	184	229	77	165	141	19	6	8	-111	2	0	-111	-11	-11	29	1	1	50
68.9357	0	198	236	60	270	224	48	183	230	77	165	140	19	6	8	-111	2	0	-112	-11	-11	28	1	1	51
69.0586	0	198	238	61	270	224	49	184	231	78	165	142	18	6	9	-110	2	0	-112	-11	-11	28	1	0	52
69.1814	0	198	238	60	270	225	48	185	232	79	165	142	17	6	8	-110	2	0	-112	-11	-11	29	2	0	52
69.3043	0	198	237	61	270	224	46	184	231	78	165	141	20	6	9	-111	2	0	-111	-11	-11	28	1	1	50
69.4272	0	198	236	62	270	224	48	184	230	78	165	141	20	7	8	-111	2	0	-112	-12	-11	28	1	1	49
69.5501	0	198	237	61	270	224	47	185	231	79	165	141	19	7	8	-111	3	0	-111	-11	-11	29	1	1	50
69.673	0	199	238	61	270	226	48	185	233	78	165	142	17	7	9	-110	2	0	-111	-11	-11	28	2	1	51
69.7958	0	199	240	61	270	225	49	185	233	79	165	142	17	6	9	-110	2	0	-113	-11	-11	29	2	0	52
69.9187	0	199	239	61	271	226	47	185	232	78	165	142	19	7	9	-110	2	0	-113	-11	-12	29	1	2	51
70.0416	0	199	237	60	271	225	48	185	232	79	165	142	19	6	9	-111	3	0	-112	-12	-11	29	1	1	49
70.1645	0	199	238	61	271	224	47	185	232	79	164	143	19	7	9	-112	2	0	-112	-11	-11	29	0	1	50
70.2874	0	198	238	61	270	226	47	184	232	78	165	142	18	6	9	-111	2	0	-112	-11	-11	29	1	0	51
70.4102	0	199	239	60	269	225	48	185	233	78	165	142	18	7	9	-111	2	0	-114	-11	-11	29	1	1	52
70.5331	0	199	240	60	271	226	49	186	235	78	165	143	17	7	9	-110	2	0	-112	-11	-11	28	2	1	53
70.656	0	199	239	63	270	225	46	185	232	78	164	142	19	7	8	-112	2	0	-112	-12	-11	29	1	0	51
70.7789	0	199	238	60	270	225	47	185	232	78	165	142	18	6	8	-111	3	0	-113	-11	-11	28	2	1	49
70.9018	0	198	238	61	270	226	48	185	232	79	165	141	19	6	9	-111	2	0	-113	-11	-11	28	1	1	50
71.0246	0	199	239	60	270	225	48	185	233	79	165	142	18	7	9	-111	2	0	-112	-11	-11	29	2	1	50
71.1475	0	198	239	60	270	226	48	185	234	79	165	143	18	6	9	-111	2	0	-112	-10	-11	28	2	1	51
71.2704	0	199	240	61	269	227	48	186	235	79	166	143	17	6	9	-110	2	0	-113	-11	-12	29	1	1	53
71.3933	0	198	240	60	270	225	47	185	234	80	165	143	17	6	9	-111	2	0	-113	-12	-12	29	1	0	50
71.5162	0	199	239	62	270	224	46	185	233	79	165	141	20	7	9	-111	2	0	-112	-11	-10	29	1	1	50
71.639	0	198	239	61	269	224	48	185	233	78	164	141	18	6	9	-112	3	0	-112	-11	-11	28	2	0	49
71.7619	0	199	240	62	270	225	48	186	234	79	163	142	19	7	10	-111	3	0	-112	-11	-11	29	1	1	50
71.8848	0	199	240	61	269	226	49	185	235	79	164	143	17	7	9	-111	2	0	-112	-12	-12	29	1	1	51
72.0077	0	200	241	61	269	226	49	186	235	78	164	143	16	6	9	-111	2	0	-113	-11	-11	28	2	1	52
72.1306	0	199	240	61	270	225	46	185	234	79	165	143	19	6	9	-111	2	0	-113	-11	-12	29	2	1	51
72.2534	0	198	240	61	270	226	46	186	234	80	164	142	19	7	9	-112	2	0	-113	-11	-11	29	2	1	49
72.3763	0	198	240	61	269	225	47	185	234	79	164	142	18	6	9	-112	2	0	-113	-12	-10	29	1	1	49
72.4992	0	200	240	62	271	225	47	186	234	78	166	143	18	7	8	-111	2	0	-113	-11	-11	29	2	1	50
72.6221	0	200	241	61	270	227	48	186	235	79	164	143	17	7	9	-111	2	0	-113	-11	-12	29	1	1	52
72.745	0	200	242	61	270	227	48	186	237	78	165	144	16	7	9	-111	2	0	-113	-11	-12	30	1	1	53
72.8678	0	199	241	62	269	226	47	186	235	79	164	144	18	7	9	-112	2	0	-113	-10	-11	29	0	1	50
72.9907	0	199	241	61	270	226	47	186	235	79	164	143	19	6	9	-111	2	0	-113	-11	-10	30	2	0	50
73.1136	0	199	241	61	269	227	48	186	236	79	164	144	18	6	9	-111	2	0	-113	-12	-12	29	1	1	51
73.2365	0	200	242	61	269	226	48	187	236	78	164	144	17	7	8	-111	3	0	-113	-11	-11	30	1	1	52
73.3594	0	199	243	60	269	226	48	186	237	79	165	144	17	8	9	-111	3	0	-114	-12	-12	29	1	1	53
73.4822	0	199	242	62	270	226	47	186	237	78	164	144	17	6	8	-111	2	0	-112	-11	-11	29	1	1	51
73.6051	0	199	241	60	269	225	47	186	237	80	165	143	18	7	9	-111	2	0	-113	-12	-12	29	1	0	50
73.728	0	200	242	61	270	226	47	186	237	79	164	144	19	6	8	-111	1	0	-114	-11	-11	30	1	1	50
73.8509	0	199	243	60	270	226	47	186	237	80	163	144	18	6	9	-111	2	0	-114	-10	-11	29	2	2	51
73.9738	0	200	242	61	269	226	47	187	238	79	164	144	17	6	8	-112	2	0	-113	-11	-12	30	1	1	52
74.0966	0	200	242	62	270	227	47	187	238	79	165	144	17	7	9	-112	2	0	-113	-11	-10	30	1	0	52
74.2195	0	200	241	61	269	226	46	186	237	80	165	144	19	7	9	-112	2	0	-113	-11	-11	29	1	1	50
74.3424	0	199	241	60	269	226	46	187	237	80	165	143	19	6	9	-113	2	0	-115	-12	-11	29	1	1	50
74.4653	0	199	242	61	269	225	47	186	235	80	164	143	19	6	9	-112	2	0	-112	-11	-12	29	1	1	50
74.5882	0	200	242	60	269	225	48	187	237	80	164	144	18	6	9	-111	2	0	-113	-11	-12	28	2	1	51
74.711	0	199	242	61	270	225	48	187	237	79	165	143	17	6	8	-112	3	0	-114	-11	-11	29	2	1	52
74.8339	0	200	240	60	269	226	46	186	235	79	165	143	18	7	9	-112	3	0	-113	-10	-11	29	1	0	50
74.9568	0	199	240	60	269	225	47	186	235	80	165	144	20	7	8	-112	2	0	-113	-11	-11	28	1	1	50
75.0797	0	199	240	60	269	224	46	186	235	80	164	143	20	6	9	-112	2	0	-114	-11	-11	29	2	0	51
75.2026	0	199	241	61	268	224	47	186	236	80	164	142	18	6	8	-112	2	0	-114	-11	-11	29	2	0	50
75.3254	0	199	241	61	268	225	48	186	237	79	163	142	19	6	8	-111	2	0	-113	-12	-11	29	1	1	51
75.4483	0	199	241	62	269	224	47	187	236	80	164	143	18	7	9	-111	3	0	-113	-11	-12	29	1	1	51
75.5712	0	198	239	61	269	223	46	186	234	79	163	142	21	7	9	-112	2	0	-114	-12	-11	27	1	1	50
75.6941	0	198	239	60	268	222	47	186	235	80	164	141	19	7	8	-112	2	0	-114	-11	-11	27	1	1	49
75.817	0	198	239	61	268	223	47	185	234	79	164	141	19	6	8	-112	2	0	-113	-11	-11	27	2	1	50
75.9398	0	198	240	62	268	222	47	187	235	79	164	142	18	6	8	-110	2	0	-113	-11	-11	28	1	1	51
76.0627	0	199	240	61	268	223	47	186	236	78	163	142	17	6	8	-110	2	0	-113	-10	-11	29	2	1	52
76.1856	0	199	238	61	268	224	46	186	235	78	163	142	18	7	8	-111	2	0	-113	-11	-11	29	1	0	51
76.3085	0	197	238	60	268	223	46	185	233	79	163	142	19	7	8	-112	2	0	-114	-11	-11	28	1	0	50
76.4314	0	198	239	60	267	224	46	186	234	79	163	142	19	6	8	-112	2	0	-113	-10	-11	28	0	1	50
76.5542	0	199	240	61	268	224	47	185	234	79	164	142	19	7	8	-111	2	0	-113	-11	-12	29	2	1	50
76.6771	0	199	239	61	268	223	48	186	235	78	164	141	18	8	9	-111	2	0	-113	-11	-11	29	0	1	51
76.8	0	200	240	61	269	224	47	185	234	78	164	142	17	7	8	-111	3	0	-113	-11	-11	28	0	1	52
76.9229	0	199	239	61	268	224	47	186	234	78	164	142	19	7	9	-111	2	1	-112	-11	-11	28	1	1	49
77.0458	0	198	239	61	268	223	47	186	234	78	164	141	19	6	9	-111	3	0	-113	-11	-11	27	1	1	50
77.1686	0	197	238	61	268	223	47	184	234	79	164	141	18	6	9	-111	2	0	-112	-11	-11	28	2	0	50
77.2915	0	199	239	61	267	223	48	185	234	78	164	142	18	6	9	-111	2	0	-113	-11	-11	28	2	1	52
77.4144	0	199	240	60	268	223	47	186	235	79	164	142	18	7	9	-111	3	0	-113	-11	-12	29	1	1	52
77.5373	0	198	238	60	267	221	45	185	233	78	164	140	20	6	9	-112	2	0	-113	-11	-11	28	1	0	50
77.6602	0	198	237	60	267	222	47	185	233	79	163	141	19	7	9	-112	3	0	-113	-11	-11	27	2	1	49
77.783	0	198	238	60	267	222	48	185	233	78	164	139	18	7	9	-111	2	0	-112	-11	-11	28	1	1	49
77.9059	0	197	238	60	267	221	47	185	233	79	162	141	18	7	9	-110	2	0	-113	-11	-11	28	2	1	50
78.0288	0	198	238	61	267	222	48	186	233	78	163	140	18	7	8	-110	3	0	-112	-11	-12	28	2	0	51
78.1517	0	198	236	62	269	222	46	185	231	77	164	141	18	7	9	-111	2	0	-113	-11	-11	28	1	2	49
78.2746	0	198	237	60	268	222	46	185	231	78	164	140	20	6	9	-112	2	0	-113	-11	-11	28	1	1	49
78.3974	0	198	237	60	267	221	46	185	231	77	164	141	20	7	9	-111	2	0	-112	-11	-10	27	1	1	50
78.5203	0	197	236	60	266	221	47	185	231	77	162	141	19	7	9	-111	2	0	-112	-11	-10	27	2	1	49
78.6432	0	198	237	60	266	221	48	185	232	78	163	141	19	6	9	-111	2	0	-112	-11	-11	27	1	0	51
78.7661	0	198	237	60	267	222	49	184	232	78	163	140	17	6	8	-110	3	0	-113	-11	-11	27	2	1	52
78.889	0	197	237	61	266	222	47	183	231	77	163	140	19	7	9	-110	2	0	-112	-11	-11	27	1	0	50
79.0118	0	197	236	59	266	222	46	183	229	78	163	139	21	7	9	-111	2	0	-113	-11	-11	27	1	1	49
79.1347	0	197	236	60	267	221	48	183	229	76	163	139	19	7	9	-111	2	0	-112	-11	-11	28	2	0	49
79.2576	0	197	235	59	268	220	47	185	229	76	162	139	19	6	9	-111	2	0	-113	-11	-11	27	1	1	49
79.3805	0	198	234	61	268	221	48	184	229	76	164	139	19	7	9	-110	3	0	-112	-11	-11	28	1	1	51
79.5034	0	198	237	60	268	222	48	185	232	76	164	141	18	7	8	-110	3	0	-112	-11	-11	27	1	1	51
79.6262	0	197	236	60	266	222	47	184	230	77	163	140	17	6	9	-110	3	0	-112	-11	-11	27	1	1	50
79.7491	0	198	235	60	267	221	46	183	229	77	163	140	20	6	8	-111	3	0	-113	-10	-11	27	1	0	49
79.872	0	198	234	60	267	221	46	183	228	77	163	138	20	7	8	-110	3	0	-112	-11	-11	28	1	1	48
79.9949	0	196	235	61	266	221	47	183	230	76	162	138	19	6	8	-111	3	0	-112	-12	-11	27	2	0	49
80.1178	0	197	236	60	266	221	48	184	231	76	162	140	19	6	8	-111	2	0	-112	-11	-11	28	1	1	50
80.2406	0	198	237	61	266	222	48	184	231	76	162	141	17	7	9	-110	3	0	-112	-11	-11	28	0	1	52
80.3635	0	198	238	61	267	222	47	185	231	77	162	141	17	7	9	-109	2	0	-113	-11	-11	28	2	0	52
80.4864	0	197	235	61	267	221	47	184	230	77	163	140	19	6	9	-110	3	0	-112	-11	-11	28	1	1	50
80.6093	0	197	235	60	267	221	47	184	230	77	163	140	19	7	8	-111	2	0	-112	-11	-11	27	1	0	49
80.7322	0	196	237	61	266	222	48	184	231	76	163	140	19	6	9	-111	3	0	-112	-11	-11	28	2	1	50
80.855	0	198	237	61	267	222	48	184	232	77	163	141	18	7	9	-111	2	0	-113	-12	-10	28	1	0	51
80.9779	0	198	238	60	267	224	49	184	233	78	162	141	16	7	9	-110	2	0	-112	-11	-11	28	1	1	52
81.1008	0	198	238	62	267	224	48	184	232	78	163	142	17	6	9	-110	2	0	-114	-11	-11	28	1	0	51
81.2237	0	198	238	61	267	223	47	184	232	77	163	140	19	7	8	-111	2	-1	-113	-11	-11	28	2	1	49
81.3466	0	198	238	61	268	224	47	185	231	77	163	141	18	7	8	-111	2	0	-113	-11	-10	29	2	0	50
81.4694	0	197	238	61	267	223	47	184	232	78	163	142	18	6	9	-111	2	0	-113	-12	-11	28	1	1	50
81.5923	0	199	239	62	267	224	49	186	233	77	163	142	17	6	9	-111	3	0	-113	-12	-11	28	1	1	51
81.7152	0	199	240	62	268	225	49	186	235	77	164	142	17	7	10	-111	2	0	-114	-11	-11	29	1	2	53
81.8381	0	198	240	61	268	225	47	185	234	78	163	142	17	7	8	-110	2	0	-113	-11	-11	28	1	2	52
81.961	0	198	239	62	268	224	47	185	233	78	163	142	19	6	9	-111	3	-1	-113	-11	-11	29	2	0	49
82.0838	0	198	239	60	269	224	48	185	233	78	164	142	19	6	9	-112	2	0	-113	-11	-11	28	1	2	50
82.2067	0	198	239	61	268	225	48	185	233	77	164	142	19	6	8	-111	3	0	-113	-11	-11	28	2	0	50
82.3296	0	199	240	61	268	225	49	186	235	78	163	143	18	7	9	-111	2	0	-113	-11	-11	29	2	1	51
82.4525	0	199	240	61	268	225	48	185	236	78	165	143	17	7	9	-111	2	0	-114	-11	-11	28	1	0	53
82.5754	1	199	241	62	268	225	48	186	236	78	164	143	17	7	9	-110	3	0	-113	-10	-11	28	1	2	52
82.6982	0	199	239	61	268	226	47	186	233	79	164	143	19	7	9	-112	2	0	-114	-11	-12	28	1	1	49
82.8211	0	199	240	61	268	225	48	184	232	79	163	143	19	7	9	-112	2	0	-112	-11	-11	29	1	2	50
82.944	0	199	238	61	268	226	48	184	232	78	163	144	19	7	9	-111	3	-1	-113	-11	-12	27	1	1	49
83.0669	0	200	239	61	268	225	48	186	233	78	163	144	18	6	9	-111	2	0	-114	-12	-12	28	1	1	51
83.1898	0	202	236	61	268	225	49	189	231	78	164	143	17	7	8	-111	2	0	-113	-11	-11	28	2	2	53
83.3126	0	203	236	61	269	226	48	189	231	77	164	143	17	6	8	-111	2	0	-113	-11	-11	28	2	1	53
83.4355	0	202	234	61	269	224	46	188	229	78	164	143	18	6	8	-112	2	0	-113	-11	-10	29	1	1	49
83.5584	0	201	236	60	269	226	48	188	231	78	165	143	19	6	10	-111	2	0	-113	-11	-11	28	1	1	49
83.6813	0	201	239	62	269	226	48	186	233	78	164	143	19	6	9	-110	3	0	-113	-11	-12	28	1	1	50
83.8042	0	201	240	61	267	226	48	186	234	78	163	143	18	7	9	-111	3	0	-112	-11	-11	29	1	1	51
83.927	0	200	239	61	268	226	49	187	235	78	163	144	17	6	9	-111	2	0	-114	-11	-10	29	1	1	52
84.0499	0	200	241	61	267	226	48	187	235	78	164	144	17	6	9	-110	2	0	-113	-11	-11	29	1	1	53
84.1728	0	200	239	61	268	227	47	186	235	78	164	143	18	6	9	-111	3	0	-113	-11	-11	29	1	0	50
84.2957	0	200	240	61	269	226	47	186	233	79	164	144	19	7	8	-112	2	0	-113	-12	-11	28	1	0	50
84.4186	0	199	239	61	268	226	48	185	234	79	163	144	18	6	9	-112	2	0	-114	-11	-12	30	1	1	50
84.5414	0	200	240	61	269	226	48	186	233	79	164	143	18	6	8	-111	3	0	-113	-11	-12	28	1	2	51
84.6643	0	201	240	61	268	226	49	186	235	78	164	144	16	7	8	-112	2	0	-113	-11	-11	29	1	1	52
84.7872	0	200	240	61	268	227	48	187	234	78	164	144	17	6	9	-110	3	0	-113	-12	-11	29	0	0	52
84.9101	0	199	239	62	268	225	47	186	233	79	163	143	19	7	9	-112	2	0	-114	-12	-12	29	2	1	49
85.033	0	200	239	61	268	226	47	186	234	80	164	144	19	6	9	-112	3	0	-114	-11	-11	29	2	1	49
85.1558	0	200	239	61	267	226	48	186	233	79	163	144	19	6	9	-112	3	0	-113	-11	-11	29	2	1	50
85.2787	0	200	240	61	269	227	47	186	234	79	164	145	18	6	8	-110	2	0	-113	-11	-11	29	2	1	51
85.4016	0	200	240	60	268	228	48	187	235	78	165	145	17	6	8	-112	2	0	-113	-11	-11	29	2	1	53
85.5245	0	201	241	61	268	227	47	188	236	78	164	145	16	7	9	-111	3	0	-114	-11	-11	29	2	1	52
85.6474	0	200	239	60	268	226	47	186	233	80	164	145	18	7	9	-112	2	0	-114	-11	-11	29	1	0	50
85.7702	0	201	238	60	268	225	46	186	233	79	164	144	18	7	9	-112	2	0	-113	-11	-11	29	1	1	50
85.8931	0	201	240	60	269	227	47	186	234	79	165	144	19	7	8	-112	2	0	-114	-11	-11	29	1	1	50
86.016	0	201	239	61	268	227	48	186	235	79	164	145	18	6	8	-112	2	0	-114	-11	-12	29	1	1	52
86.1389	0	200	240	60	268	228	49	187	235	79	165	145	17	7	9	-112	2	0	-115	-11	-11	29	1	0	52
86.2618	0	201	240	61	268	226	47	186	235	78	164	145	17	7	9	-111	2	0	-113	-11	-11	29	1	1	51
86.3846	0	200	239	60	268	227	47	186	234	80	164	144	19	7	8	-112	2	0	-113	-11	-12	28	1	1	49
86.5075	0	200	239	61	268	226	48	187	234	78	163	144	20	6	8	-112	2	0	-114	-12	-11	28	1	1	49
86.6304	0	200	239	60	267	226	48	186	233	79	163	143	19	6	8	-112	2	0	-114	-12	-10	29	1	1	50
86.7533	0	199	239	60	268	227	48	187	234	79	164	145	18	6	9	-112	2	0	-113	-11	-11	28	1	1	51
86.8762	0	201	241	61	268	226	49	186	235	78	164	144	17	6	9	-111	2	0	-113	-11	-10	29	2	1	52
86.999	0	200	241	61	268	227	47	186	234	78	164	145	17	6	9	-111	2	0	-114	-11	-11	28	2	1	51
87.1219	0	199	239	60	268	226	47	187	233	79	164	144	18	7	8	-112	2	0	-113	-12	-11	28	1	1	49
87.2448	0	200	239	60	268	226	47	185	233	79	164	144	20	6	9	-111	2	0	-113	-11	-11	28	1	1	49
87.3677	0	200	239	61	268	226	47	186	234	79	164	144	19	7	8	-112	2	0	-114	-11	-11	29	2	1	50
87.4906	0	200	240	60	267	226	49	187	235	78	163	143	17	7	9	-111	3	0	-114	-11	-11	28	1	1	52
87.6134	0	201	241	60	269	226	49	187	236	78	165	144	17	6	8	-111	1	0	-114	-11	-11	29	1	1	52
87.7363	0	200	241	61	268	227	48	186	236	79	164	145	18	6	8	-111	2	0	-113	-11	-11	29	1	1	51
87.8592	0	200	240	61	269	227	48	186	234	79	164	145	19	7	9	-112	2	0	-113	-11	-10	29	1	1	50
87.9821	0	200	238	61	270	226	47	185	232	78	165	144	19	6	8	-112	2	0	-114	-11	-11	28	1	1	50
88.105	0	201	240	61	268	227	47	187	235	78	165	145	19	7	9	-111	2	0	-113	-11	-10	28	1	1	51
88.2278	0	201	240	60	269	228	48	188	236	79	163	144	18	6	9	-110	2	0	-113	-12	-11	28	1	1	52
88.3507	0	201	242	61	268	228	49	188	236	78	164	146	16	6	8	-111	2	0	-114	-11	-11	29	2	1	52
88.4736	0	201	241	61	269	227	47	187	236	78	164	145	17	7	8	-111	2	0	-114	-11	-11	28	1	0	51
88.5965	0	200	239	60	270	227	47	187	235	79	164	145	19	7	9	-113	2	0	-114	-11	-11	29	1	0	49
88.7194	0	199	239	61	269	227	47	186	235	79	164	145	19	7	8	-112	3	0	-113	-11	-11	29	1	0	49
88.8422	0	201	241	60	269	227	48	187	235	79	164	145	19	7	9	-112	2	0	-113	-11	-11	29	1	0	50
88.9651	0	200	242	60	268	228	49	187	236	78	164	145	16	6	9	-112	2	0	-114	-11	-12	28	1	1	52
89.088	0	201	242	61	268	228	49	188	237	78	164	146	17	6	9	-111	2	0	-114	-10	-11	29	1	1	52
89.2109	0	200	240	61	270	227	46	187	234	78	165	145	19	7	9	-111	3	0	-113	-12	-11	29	1	1	50
89.3338	0	201	240	61	269	228	48	187	236	79	164	145	19	6	9	-111	2	0	-114	-12	-11	29	1	1	49
89.4566	0	200	240	61	269	228	48	187	236	80	165	145	20	6	8	-112	3	0	-113	-12	-12	29	1	1	49
89.5795	0	201	240	60	269	228	48	187	235	79	164	145	18	7	8	-111	2	0	-113	-12	-12	27	1	1	51
89.7024	0	201	241	61	269	228	48	187	237	78	166	146	18	7	9	-111	2	0	-113	-12	-11	29	1	1	51
89.8253	0	200	243	60	269	229	49	188	238	79	165	146	17	6	9	-111	2	0	-114	-11	-12	28	2	1	53
89.9482	0	200	241	61	269	229	47	187	237	78	165	145	18	7	8	-112	2	0	-114	-11	-12	29	1	2	51
90.071	0	201	240	61	269	227	48	187	236	80	164	146	19	7	8	-112	2	0	-114	-11	-11	28	1	1	49
90.1939	0	201	241	61	270	227	47	187	236	78	165	146	19	7	9	-112	2	0	-113	-11	-12	28	1	0	50
90.3168	0	200	241	61	270	228	48	187	237	78	165	146	19	6	8	-112	2	0	-114	-12	-11	28	1	1	51
90.4397	0	201	242	61	268	229	49	188	238	79	165	146	17	6	9	-111	3	0	-115	-11	-11	29	1	1	52
90.5626	0	201	242	61	269	229	49	188	238	78	164	147	17	6	9	-112	2	0	-113	-11	-11	29	2	0	53
90.6854	0	201	242	61	270	229	48	188	238	79	165	146	17	6	8	-111	2	0	-113	-11	-12	29	1	0	52
90.8083	0	202	241	61	269	228	47	188	237	79	166	145	19	7	9	-112	2	-1	-113	-12	-11	29	1	1	50
90.9312	0	201	241	60	269	229	48	188	237	79	165	146	18	6	9	-112	2	0	-114	-11	-11	29	1	1	50
91.0541	0	201	242	60	268	228	48	188	237	78	165	145	19	6	8	-112	2	0	-114	-11	-12	29	2	1	50
91.177	0	201	241	61	269	228	48	188	237	79	164	145	18	6	8	-111	3	0	-113	-11	-12	29	1	1	51
91.2998	0	202	243	61	269	229	49	189	239	78	165	147	17	6	9	-111	2	0	-114	-12	-11	29	1	1	53
91.4227	0	201	242	61	269	228	47	188	237	79	165	146	18	7	8	-112	3	0	-114	-12	-12	29	1	1	52
91.5456	0	201	241	61	269	228	47	188	236	79	164	146	19	7	8	-112	2	0	-113	-11	-11	28	1	1	49
91.6685	0	199	240	61	270	228	48	187	237	79	165	145	19	7	8	-112	2	0	-113	-12	-11	28	1	1	49
91.7914	0	200	241	61	269	228	47	186	237	79	164	145	19	6	8	-111	2	0	-114	-12	-11	28	1	2	50
91.9142	0	201	242	62	269	229	49	187	237	78	164	146	18	6	9	-111	2	0	-114	-11	-11	29	1	1	52
92.0371	0	201	242	61	269	229	48	187	237	77	166	146	18	6	10	-112	3	0	-114	-12	-11	29	1	1	52
92.16	0	201	240	62	269	228	47	187	236	78	165	145	18	7	10	-111	2	0	-113	-10	-11	30	2	1	50
92.2829	0	199	239	61	269	227	48	187	235	78	165	145	19	6	9	-112	2	0	-113	-11	-11	28	2	2	48
92.4058	0	200	239	60	269	227	48	187	233	79	164	145	19	7	9	-111	2	0	-114	-12	-11	28	2	1	49
92.5286	0	200	239	61	270	228	47	187	234	78	165	144	19	6	9	-111	2	0	-114	-12	-11	28	1	1	51
92.6515	0	201	239	61	270	228	48	188	234	78	165	146	18	7	8	-110	3	0	-113	-12	-11	29	1	1	51
92.7744	0	200	241	61	270	229	49	188	236	78	165	146	17	7	9	-111	2	0	-113	-11	-10	28	1	1	52
92.8973	0	200	240	61	269	228	47	186	234	78	165	145	18	7	8	-111	2	0	-114	-11	-11	28	1	1	51
93.0202	0	200	238	60	269	227	47	186	233	78	165	145	20	7	8	-112	2	0	-114	-11	-11	28	2	1	48
93.143	0	201	237	60	271	227	48	186	232	78	164	144	19	7	8	-112	2	0	-113	-11	-11	28	2	1	49
93.2659	0	201	239	61	269	227	48	186	233	78	165	144	19	7	8	-111	3	0	-113	-11	-11	28	1	1	49
93.3888	0	200	239	61	269	227	49	187	234	77	164	145	18	6	9	-112	2	-1	-113	-12	-12	29	1	1	50
93.5117	0	200	240	61	270	227	49	187	235	78	165	145	17	6	9	-110	2	0	-113	-11	-11	28	1	0	52
93.6346	0	200	240	61	269	228	47	186	234	77	164	145	18	7	8	-111	2	0	-113	-10	-11	27	2	0	52
93.7574	0	199	239	61	270	227	47	186	233	77	166	145	19	6	8	-112	2	0	-113	-11	-11	28	1	0	49
93.8803	0	201	238	61	269	227	47	186	233	78	165	143	20	7	9	-111	2	0	-114	-11	-11	27	1	1	49
94.0032	0	199	239	61	269	226	47	186	233	79	165	145	18	7	8	-111	3	0	-113	-13	-11	27	1	1	50
94.1261	0	200	240	60	268	227	49	187	234	78	163	144	18	7	9	-111	2	-1	-113	-11	-12	29	1	1	50
94.249	0	200	240	60	269	228	48	187	234	78	165	145	17	7	8	-110	3	0	-113	-10	-11	29	2	1	53
94.3718	0	201	240	61	270	228	47	187	234	78	165	145	17	6	9	-111	2	0	-114	-11	-11	28	1	0	51
94.4947	0	200	240	60	269	228	47	187	234	78	164	145	19	7	10	-112	2	0	-113	-12	-12	28	1	1	49
94.6176	0	200	240	61	269	228	47	187	234	78	165	145	19	7	8	-112	2	0	-113	-11	-11	28	1	1	50
94.7405	0	200	240	61	269	228	47	185	234	78	165	145	18	6	9	-112	2	0	-113	-11	-10	29	1	0	51
94.8634	0	200	240	60	269	228	48	187	235	77	165	146	17	7	8	-110	3	0	-114	-11	-11	28	2	1	51
94.9862	0	201	241	61	269	229	50	188	236	77	165	145	17	7	9	-112	3	0	-114	-11	-11	29	2	1	53
95.1091	0	201	241	62	269	228	48	188	236	78	164	147	18	7	9	-111	3	0	-113	-11	-11	29	1	0	51
95.232	0	201	240	61	268	228	47	186	234	78	165	146	18	7	8	-111	1	0	-113	-12	-11	29	1	0	49
95.3549	0	200	241	60	269	229	48	187	234	78	165	144	19	8	9	-112	2	0	-114	-11	-11	28	1	1	50
95.4778	0	200	240	61	270	228	49	187	236	78	165	145	18	7	9	-111	2	0	-113	-11	-11	28	1	0	50
95.6006	0	201	240	61	270	229	48	187	236	78	165	146	17	7	9	-111	2	0	-113	-10	-12	29	2	0	51
95.7235	0	202	242	61	270	229	48	189	237	78	166	146	17	7	9	-111	3	0	-114	-12	-12	29	1	1	54
95.8464	0	202	241	62	270	230	47	188	237	78	166	147	18	6	9	-111	3	0	-114	-11	-12	28	1	1	51
95.9693	0	201	241	60	269	229	48	188	236	78	165	146	19	7	8	-112	2	0	-113	-11	-12	29	1	1	50
96.0922	0	201	241	61	270	229	48	186	235	79	165	146	19	6	9	-112	2	0	-112	-11	-12	28	2	1	50
96.215	0	201	241	60	270	229	48	186	236	78	165	145	19	7	8	-112	2	0	-114	-11	-11	28	1	1	50
96.3379	0	201	242	62	269	229	49	187	236	78	164	145	17	7	9	-112	3	0	-114	-11	-10	29	1	1	52
96.4608	0	200	242	61	270	230	49	188	237	78	165	146	17	7	8	-111	2	0	-114	-11	-11	29	1	1	53
96.5837	0	200	242	62	270	230	47	188	236	79	165	147	18	7	8	-111	3	0	-113	-12	-11	29	1	0	51
96.7066	0	200	241	61	269	228	47	187	235	78	164	145	19	7	9	-112	3	0	-113	-12	-11	28	1	1	48
96.8294	0	201	241	60	269	228	48	187	236	78	164	146	19	7	8	-113	2	0	-114	-12	-11	28	2	1	50
96.9523	0	200	242	61	269	228	48	186	235	79	165	145	19	7	9	-112	3	0	-113	-11	-11	29	1	0	50
97.0752	0	202	241	61	270	229	49	188	236	78	166	146	18	7	9	-111	3	0	-113	-11	-11	29	1	0	51
97.1981	0	201	243	61	271	230	49	188	238	78	165	147	17	6	8	-111	2	0	-114	-10	-11	29	1	0	52
97.321	0	202	242	62	270	231	47	188	237	78	166	146	17	7	8	-112	2	0	-115	-11	-11	29	1	1	52
97.4438	0	201	241	61	269	229	48	187	236	79	165	146	19	6	9	-112	2	0	-114	-11	-11	29	1	1	50
97.5667	0	201	242	62	268	229	48	188	236	78	164	145	19	6	10	-111	2	-1	-113	-12	-11	28	1	0	50
97.6896	0	201	242	61	270	229	48	187	237	79	165	146	18	7	8	-112	2	0	-114	-11	-11	29	1	1	51
97.8125	0	201	243	62	270	228	48	188	238	78	165	147	17	6	8	-112	2	0	-115	-11	-12	29	2	0	52
97.9354	0	201	243	61	270	230	50	188	239	79	165	146	17	7	8	-111	3	0	-114	-11	-11	29	1	1	53
98.0582	0	201	243	63	270	229	47	187	237	78	165	147	18	7	8	-111	2	0	-113	-11	-11	29	2	1	52
98.1811	0	201	242	61	270	229	48	188	237	78	165	146	19	7	9	-112	3	0	-114	-11	-11	29	1	1	50
98.304	0	201	241	61	271	230	48	188	236	78	166	147	18	7	9	-112	2	0	-114	-12	-12	29	1	0	50
98.4269	0	201	242	61	269	230	48	188	238	79	165	147	18	7	9	-111	2	0	-114	-11	-12	29	1	0	51
98.5498	0	201	242	61	270	230	49	187	239	78	165	146	17	7	9	-111	2	0	-113	-11	-12	29	1	1	51
98.6726	0	201	243	62	270	231	48	187	238	78	165	148	17	7	8	-111	2	0	-114	-11	-13	29	1	1	53
98.7955	0	200	243	61	270	230	48	187	237	79	166	147	18	7	9	-111	2	0	-114	-12	-12	29	1	0	51
98.9184	0	200	242	60	269	229	47	187	235	80	166	146	19	7	9	-112	3	0	-113	-11	-11	28	1	0	49
99.0413	0	200	241	60	269	229	48	188	236	79	165	146	19	6	8	-113	3	0	-113	-11	-12	28	2	1	50
99.1642	0	201	241	60	269	229	48	187	237	78	165	147	18	7	9	-112	2	0	-114	-12	-12	29	2	1	50
99.287	0	201	243	60	269	229	49	187	238	79	165	146	17	6	9	-112	3	0	-115	-12	-11	28	2	1	51
99.4099	0	201	243	61	270	231	49	189	238	77	165	147	17	7	9	-111	2	0	-114	-12	-11	29	1	1	53
99.5328	0	200	241	61	269	230	47	187	236	79	165	147	19	6	8	-111	2	0	-113	-11	-11	29	1	1	50
99.6557	0	200	241	60	269	228	48	187	236	79	164	145	19	6	8	-113	2	0	-113	-11	-12	28	1	2	49
99.7786	0	200	240	62	269	229	48	187	235	78	165	146	19	6	8	-112	2	0	-114	-11	-11	28	2	1	50
99.9014	0	201	240	61	269	228	48	188	235	78	165	146	18	6	9	-111	2	0	-113	-11	-12	28	2	1	51
100.024	0	201	242	61	270	229	48	187	237	79	164	146	17	7	9	-111	2	0	-113	-12	-11	30	1	1	51
100.147	0	201	242	61	268	229	49	187	238	78	165	147	17	7	9	-111	2	0	-115	-11	-11	29	1	0	52
100.27	0	200	241	61	268	228	47	187	235	78	164	144	18	6	9	-111	2	0	-114	-12	-12	29	1	1	50
100.393	0	201	239	60	270	228	46	187	234	79	165	145	19	7	9	-113	2	0	-114	-11	-11	28	1	1	50
100.516	0	200	239	60	269	228	48	187	234	79	165	145	18	7	8	-112	2	0	-113	-12	-11	29	1	0	50
100.639	0	201	240	62	269	229	48	187	235	78	164	145	19	6	9	-112	3	0	-113	-11	-12	28	1	1	51
100.762	0	201	240	61	269	228	49	187	236	78	164	146	17	6	9	-111	3	-1	-114	-12	-11	28	1	1	51
100.884	0	201	242	61	268	230	49	188	237	78	164	147	17	7	9	-110	2	0	-113	-11	-12	29	1	1	53
101.007	0	201	241	61	268	229	47	187	235	79	164	145	18	7	8	-110	3	0	-113	-11	-12	29	1	0	51
101.13	0	200	241	61	268	228	47	187	235	78	165	146	19	7	9	-112	2	0	-114	-12	-12	28	2	0	50
101.253	0	201	240	60	268	228	48	187	235	80	165	145	19	7	9	-113	2	0	-114	-12	-11	28	1	1	50
101.376	0	201	241	62	268	228	49	187	235	79	164	146	18	7	9	-111	3	0	-114	-11	-11	28	1	1	50
101.499	0	201	242	61	269	229	49	187	236	78	164	146	17	6	8	-111	3	0	-114	-11	-11	29	1	0	52
101.622	0	202	242	61	269	228	49	187	238	79	165	147	17	7	9	-112	2	0	-114	-12	-11	29	1	0	53
101.745	0	201	242	61	268	228	47	187	236	78	165	146	18	6	10	-112	3	0	-115	-11	-12	28	1	1	51
101.868	0	201	241	60	268	228	48	187	236	79	165	146	20	7	10	-112	2	0	-114	-11	-11	29	2	0	50
101.99	0	201	241	62	268	229	47	187	237	78	165	146	19	7	9	-112	2	0	-113	-11	-12	29	2	1	50
102.113	0	202	242	61	268	229	48	188	236	79	165	146	18	6	9	-111	2	0	-113	-12	-11	29	2	0	51
102.236	0	202	241	61	269	229	49	188	237	78	165	146	16	6	8	-112	3	0	-115	-11	-12	29	1	1	52
102.359	0	201	244	62	270	230	48	189	238	78	165	148	17	6	9	-111	3	0	-113	-11	-11	29	1	1	53
102.482	0	201	242	61	269	230	47	188	236	79	164	147	19	7	9	-111	2	0	-114	-12	-10	28	1	0	50
102.605	0	201	242	62	269	229	47	187	236	79	165	146	19	8	9	-113	2	0	-114	-11	-11	29	1	1	50
102.728	0	200	242	61	269	229	47	188	236	80	164	146	18	6	8	-112	2	0	-115	-11	-11	29	2	2	51
102.851	0	201	243	60	268	228	49	187	237	80	165	147	18	7	8	-111	3	0	-114	-11	-12	30	2	0	52
102.973	0	201	243	60	268	230	49	188	238	79	165	147	17	6	8	-112	3	0	-113	-12	-11	30	1	1	53
103.096	0	202	243	61	269	230	49	188	239	78	165	146	16	7	9	-111	2	-1	-114	-11	-12	29	1	1	54
103.219	0	200	243	61	269	231	47	187	237	79	165	147	19	7	9	-112	1	-1	-114	-12	-12	30	1	1	50
103.342	0	200	242	61	269	229	47	187	236	80	165	147	19	7	8	-113	2	0	-113	-11	-12	29	1	1	49
103.465	0	201	241	60	270	230	48	186	235	80	165	147	18	7	9	-112	2	0	-113	-12	-11	28	1	1	50
103.588	0	201	242	61	271	230	48	188	235	79	165	147	18	6	8	-111	3	0	-114	-11	-11	29	1	1	51
103.711	0	201	243	61	269	231	50	188	239	79	165	147	18	8	10	-112	2	0	-114	-10	-12	30	1	2	52
103.834	0	202	244	61	269	231	49	188	238	78	165	147	16	7	9	-111	2	0	-114	-12	-11	29	1	0	53
103.956	0	201	242	61	267	229	48	188	237	79	163	146	19	7	9	-112	2	0	-114	-11	-11	29	1	1	50
104.079	0	202	242	61	268	229	48	187	237	80	165	147	19	7	9	-113	3	0	-113	-12	-11	29	1	1	49
104.202	0	201	242	62	269	229	48	188	236	79	165	146	19	6	9	-112	2	0	-114	-12	-12	30	2	1	50
104.325	0	202	243	61	268	229	49	188	236	79	164	146	19	7	9	-112	2	0	-114	-12	-12	29	1	1	51
104.448	0	202	242	60	270	229	48	189	237	78	165	148	17	6	9	-111	2	0	-114	-11	-11	29	2	1	52
104.571	0	202	243	61	270	231	48	189	239	78	165	147	16	7	9	-111	2	0	-115	-11	-11	29	2	1	53
104.694	0	202	243	62	269	231	48	187	237	79	165	148	18	6	9	-112	2	0	-114	-11	-12	29	1	0	50
104.817	0	201	242	61	269	230	48	187	237	79	165	147	19	7	8	-111	2	0	-114	-11	-12	29	1	1	50
104.94	0	201	242	62	270	229	48	188	237	79	164	147	19	7	8	-111	2	0	-114	-11	-11	29	2	0	50
105.062	0	202	243	61	269	230	49	189	238	80	164	147	18	7	8	-112	3	0	-114	-11	-11	29	1	1	50
105.185	0	202	244	61	268	231	50	189	238	79	164	147	16	7	9	-111	2	0	-115	-11	-11	28	1	1	53
105.308	0	201	243	61	268	231	48	189	238	79	165	147	17	7	9	-112	3	-1	-114	-11	-11	30	0	1	51
105.431	0	201	242	61	269	230	47	187	236	80	165	147	19	5	9	-113	2	0	-114	-12	-12	29	2	1	50
105.554	0	202	242	61	271	230	48	188	236	79	165	147	19	7	9	-113	2	0	-114	-12	-12	29	1	0	50
105.677	0	201	243	61	270	230	49	188	238	80	165	147	18	7	9	-112	3	0	-114	-12	-11	28	2	0	51
105.8	0	201	243	61	269	230	48	188	238	79	165	147	18	7	8	-112	2	0	-114	-11	-10	28	0	0	52
105.923	0	202	243	61	269	230	49	188	239	79	165	148	17	7	9	-111	2	0	-114	-11	-12	29	2	0	53
106.045	0	202	242	61	269	230	48	188	237	79	165	147	18	7	8	-112	2	0	-114	-11	-11	29	1	0	50
106.168	0	202	242	61	270	229	48	189	236	80	165	146	19	6	9	-113	2	0	-114	-11	-12	29	1	1	49
106.291	0	201	241	61	269	229	48	187	237	79	165	147	19	6	9	-112	2	0	-114	-12	-11	29	1	1	50
106.414	0	201	242	61	270	231	48	188	237	79	165	147	18	6	10	-111	2	-1	-114	-12	-11	29	1	1	50
106.537	0	201	243	61	270	230	50	189	238	79	165	147	17	7	8	-111	2	0	-114	-11	-11	29	1	1	51
106.66	0	202	242	61	270	229	48	188	237	79	165	148	17	6	8	-112	3	0	-114	-12	-11	29	0	1	52
106.783	0	201	242	62	269	230	48	187	237	79	166	147	19	7	9	-112	2	0	-114	-11	-12	29	1	0	50
106.906	0	202	242	61	270	229	48	187	237	79	165	146	19	7	9	-112	2	0	-114	-12	-11	29	2	0	50
107.028	0	201	242	61	268	230	48	188	237	80	164	146	19	7	8	-112	2	0	-114	-11	-11	28	1	0	50
107.151	0	201	242	62	269	229	49	188	237	80	164	146	18	7	9	-111	3	0	-115	-11	-11	29	1	1	51
107.274	0	201	243	61	268	230	49	187	238	79	164	147	17	6	9	-111	3	0	-114	-10	-11	29	1	1	52
107.397	0	201	243	62	268	230	49	188	239	79	165	147	17	7	9	-112	2	0	-113	-12	-11	29	1	1	51
107.52	0	200	242	62	269	228	48	187	237	80	165	146	19	7	9	-113	3	0	-114	-11	-12	29	2	0	50
107.643	0	200	242	60	268	229	47	187	237	80	165	147	19	7	9	-112	3	0	-114	-11	-11	29	1	1	50
107.766	0	201	242	62	268	230	49	188	238	80	164	147	19	6	9	-111	3	0	-114	-11	-12	29	1	1	51
107.889	0	201	243	61	268	229	50	187	238	79	164	146	18	7	9	-111	3	-1	-114	-12	-12	29	1	1	52
108.012	0	201	244	61	268	229	50	188	240	79	165	148	17	7	9	-112	2	0	-114	-11	-12	29	1	1	53
108.134	0	201	243	61	269	231	49	188	238	79	165	147	17	7	9	-111	3	0	-114	-11	-11	30	2	1	50
108.257	0	200	243	60	269	230	49	188	239	80	166	147	19	6	9	-112	2	0	-113	-11	-12	29	2	1	50
108.38	0	201	243	61	269	230	48	187	239	79	165	146	20	7	9	-112	2	0	-114	-11	-11	29	1	1	51
108.503	0	201	243	61	269	230	49	188	238	79	165	147	18	6	9	-111	2	0	-115	-11	-12	30	1	0	52
108.626	0	201	243	60	269	230	50	188	239	80	165	147	17	7	9	-112	2	0	-114	-11	-12	30	1	1	53
108.749	11	201	245	61	269	230	48	188	239	79	165	148	17	6	9	-112	2	0	-114	-11	-11	30	2	1	53
108.872	0	201	244	61	269	231	48	187	239	81	164	147	19	7	9	-112	2	1	-114	-12	-12	29	2	0	50
108.995	0	201	243	62	269	230	48	188	239	80	165	148	18	7	9	-112	2	0	-114	-12	-12	30	1	1	51
109.117	0	201	243	60	269	231	49	188	239	81	166	148	18	7	8	-112	2	0	-115	-11	-11	30	1	1	51
109.24	0	202	243	60	270	230	49	188	240	80	165	148	18	6	9	-111	1	0	-114	-11	-12	29	1	0	52
109.363	0	202	245	61	268	231	50	189	241	79	166	148	17	7	9	-112	2	0	-114	-12	-11	30	1	1	53
109.486	0	201	244	62	270	231	48	188	240	79	165	148	18	7	8	-112	2	0	-114	-12	-11	30	1	1	51
109.609	0	202	243	61	272	231	47	189	238	81	166	147	19	7	9	-113	3	0	-114	-12	-11	29	2	0	49
109.732	0	202	242	62	271	231	48	187	237	81	166	148	19	7	9	-112	2	0	-114	-11	-12	29	2	0	49
109.855	0	201	244	62	270	231	49	188	239	80	165	147	19	7	8	-112	2	0	-114	-12	-12	30	1	1	51
109.978	0	202	244	61	270	231	49	189	240	79	165	148	18	6	10	-112	3	0	-114	-12	-11	29	1	1	52
110.1	0	202	245	61	269	231	49	188	241	80	165	147	18	7	10	-111	3	0	-115	-11	-11	30	2	1	52
110.223	0	200	243	62	269	230	48	188	240	80	164	147	19	6	8	-113	3	0	-114	-12	-12	30	1	1	49
110.346	0	201	243	62	269	230	47	187	238	80	164	147	20	7	8	-112	2	0	-114	-11	-12	29	2	0	50
110.469	0	200	242	61	270	230	49	187	238	80	164	146	19	6	9	-113	2	0	-114	-12	-12	29	1	0	49
110.592	0	201	243	61	268	229	49	188	238	79	164	146	19	6	9	-112	2	0	-114	-11	-11	29	2	1	50
110.715	0	201	244	62	269	229	49	188	238	80	165	147	18	7	9	-111	3	0	-113	-12	-12	29	1	1	51
110.838	0	202	244	62	269	230	50	189	240	80	165	147	17	6	9	-111	2	0	-115	-11	-11	29	1	1	52
110.961	0	201	242	61	268	228	48	187	237	80	164	146	19	7	8	-113	2	0	-113	-12	-12	29	2	0	49
111.084	0	200	243	60	269	228	48	187	237	81	164	146	20	6	8	-112	2	0	-114	-11	-11	29	2	1	50
111.206	0	201	241	60	270	228	48	188	235	80	165	145	19	6	9	-113	3	0	-113	-11	-11	28	1	1	48
111.329	0	201	241	61	270	229	48	188	237	79	165	145	19	7	8	-111	2	0	-114	-12	-11	30	1	1	50
111.452	0	202	243	61	269	229	50	188	240	80	164	146	18	6	9	-112	2	0	-114	-11	-12	28	1	0	51
111.575	0	202	242	61	270	230	50	188	239	79	165	147	16	7	9	-111	2	0	-114	-11	-12	29	2	1	52
111.698	0	201	242	62	269	229	48	187	237	80	164	146	19	7	9	-111	3	0	-113	-11	-12	29	1	1	50
111.821	0	201	243	61	268	228	48	188	236	80	165	146	20	7	9	-112	3	0	-114	-11	-12	30	1	0	49
111.944	0	201	242	61	268	228	48	188	237	80	164	145	19	7	9	-112	2	0	-114	-11	-11	29	1	1	50
112.067	0	201	242	61	269	228	49	188	237	79	164	145	19	7	9	-112	2	0	-114	-11	-11	29	1	1	50
112.189	0	201	243	61	268	228	49	188	239	79	164	145	18	7	8	-111	2	0	-114	-11	-12	30	2	2	52
112.312	0	201	243	61	268	229	49	188	238	79	164	146	17	6	9	-111	2	0	-114	-11	-11	29	1	1	52
112.435	0	201	242	61	266	228	47	188	237	80	164	144	19	7	8	-113	3	0	-114	-11	-10	30	2	1	50
112.558	0	200	242	61	267	227	48	187	238	80	164	145	18	8	8	-112	2	0	-113	-11	-11	28	2	1	49
112.681	0	201	243	61	268	227	48	187	237	80	164	144	18	7	8	-112	2	0	-114	-12	-12	29	1	1	51
112.804	0	202	243	61	268	228	49	188	238	79	164	145	18	7	9	-111	2	0	-114	-12	-12	29	1	1	51
112.927	0	202	243	61	268	228	50	189	239	79	165	146	17	7	10	-112	2	0	-115	-11	-11	29	1	1	52
113.05	0	201	244	62	268	228	48	187	239	79	164	145	17	7	9	-111	3	0	-114	-11	-11	29	1	1	52
113.172	0	202	241	61	269	227	47	188	237	80	165	145	19	8	8	-113	3	0	-112	-11	-11	30	1	1	49
113.295	0	201	241	61	269	229	48	188	238	80	164	145	19	6	9	-112	2	0	-113	-12	-11	29	1	0	49
113.418	0	202	243	61	269	228	48	188	238	80	164	146	19	7	9	-113	2	0	-114	-11	-11	29	2	0	51
113.541	0	201	243	61	268	229	49	188	239	79	164	145	18	6	8	-113	2	0	-114	-12	-11	29	1	2	52
113.664	0	202	242	61	270	228	49	188	237	79	165	145	17	6	9	-111	2	0	-114	-11	-12	29	1	0	53
113.787	0	202	241	61	270	229	48	187	238	79	165	145	18	6	9	-112	3	0	-114	-11	-11	29	1	1	52
113.91	0	201	242	61	269	228	48	187	237	79	164	145	19	6	8	-113	2	0	-114	-11	-11	29	2	1	49
114.033	0	200	242	61	268	228	48	187	236	80	164	146	19	7	9	-112	3	0	-114	-12	-11	28	1	1	50
114.156	0	201	242	60	269	227	47	188	236	80	164	145	19	6	9	-112	2	0	-114	-11	-10	30	1	1	49
114.278	0	201	242	61	267	227	48	188	237	80	163	145	19	7	8	-112	2	0	-113	-11	-11	29	1	1	50
114.401	0	201	243	61	268	228	49	188	238	80	164	145	17	6	8	-111	2	0	-115	-11	-12	29	2	0	53
114.524	0	201	242	61	269	228	48	187	237	79	164	145	18	7	9	-111	2	0	-114	-12	-12	28	1	1	52
114.647	0	200	240	62	268	227	48	187	236	79	164	144	19	7	9	-112	1	0	-113	-12	-11	28	1	0	49
114.77	0	200	241	61	267	227	48	186	236	79	163	143	18	7	9	-114	2	0	-113	-11	-12	28	2	0	49
114.893	0	200	241	61	267	226	48	186	236	79	164	144	19	8	9	-112	2	0	-114	-11	-11	29	1	0	50
115.016	0	201	242	62	267	226	48	186	237	79	164	144	18	7	9	-112	2	0	-113	-11	-12	29	2	1	51
115.139	0	201	242	61	267	227	50	188	237	79	164	144	18	6	9	-111	2	0	-113	-12	-11	29	1	1	52
115.261	0	200	243	61	267	227	49	186	237	79	165	143	17	6	10	-111	2	0	-114	-12	-11	29	1	0	52
115.384	0	199	240	61	266	226	48	187	235	80	163	143	19	7	9	-112	3	0	-114	-11	-11	29	1	1	50
115.507	0	200	241	62	267	225	48	186	234	79	162	143	20	6	9	-112	3	0	-113	-11	-12	28	2	1	50
115.63	0	200	240	61	268	226	47	187	235	78	164	144	18	7	8	-112	2	0	-113	-12	-11	29	1	1	50
115.753	0	201	242	61	267	226	47	187	236	79	163	144	19	7	8	-111	2	0	-113	-11	-10	28	1	0	50
115.876	0	200	242	61	267	225	49	187	237	79	164	144	18	7	8	-111	2	0	-114	-11	-12	30	1	0	52
115.999	0	201	241	60	269	226	47	188	235	79	164	144	17	7	9	-111	2	0	-113	-11	-11	29	1	1	51
116.122	0	202	241	60	267	227	47	187	236	80	164	144	18	6	8	-113	2	0	-113	-11	-11	29	2	1	49
116.244	0	200	241	62	267	226	47	187	236	79	163	143	18	7	8	-112	2	0	-113	-11	-11	29	2	0	50
116.367	0	201	241	62	268	226	47	187	236	79	163	143	19	7	8	-111	2	0	-114	-12	-11	29	1	1	51
116.49	0	201	242	61	267	226	48	187	237	80	163	143	18	7	8	-112	2	0	-113	-12	-11	28	1	1	51
116.613	0	201	241	61	267	227	49	187	236	79	163	144	18	7	9	-111	3	0	-112	-12	-11	29	2	1	52
116.736	0	200	242	62	267	227	46	188	236	79	163	144	17	7	8	-112	2	0	-114	-11	-11	29	1	1	51
116.859	0	201	240	60	267	225	48	187	234	80	163	143	19	7	9	-113	2	0	-114	-11	-12	28	1	1	49
116.982	0	200	239	61	267	226	48	187	234	80	163	142	18	6	9	-112	2	0	-113	-12	-12	29	1	1	49
117.105	0	201	240	61	267	226	47	187	235	79	163	143	19	7	8	-112	2	0	-113	-11	-11	28	1	1	50
117.228	0	201	240	61	267	226	47	186	236	79	163	143	17	7	8	-112	2	0	-113	-11	-11	29	2	1	51
117.35	0	201	241	61	267	225	48	187	236	79	164	143	17	7	9	-111	2	0	-114	-11	-11	30	2	1	53
117.473	0	200	240	61	266	226	47	185	234	78	163	143	18	7	8	-112	2	0	-114	-12	-11	29	1	0	50
117.596	0	200	240	61	267	224	47	187	233	79	164	143	20	7	9	-112	2	0	-113	-12	-10	28	1	1	49
117.719	0	200	239	60	266	224	46	186	232	79	163	142	21	7	8	-112	3	0	-114	-11	-10	28	1	1	50
117.842	0	200	239	61	266	224	48	186	234	79	163	143	18	7	9	-112	2	0	-113	-11	-11	28	2	1	49
117.965	0	201	239	60	266	225	47	187	233	79	163	143	18	7	9	-112	2	0	-113	-12	-11	28	1	0	50
118.088	0	201	241	61	268	225	47	187	235	79	163	143	17	7	8	-111	1	0	-113	-11	-11	29	1	1	51
118.211	0	200	240	61	267	225	46	185	234	78	163	143	19	6	9	-111	3	0	-114	-11	-12	28	1	1	50
118.333	0	199	238	60	267	223	47	185	232	78	162	140	19	7	8	-112	2	0	-113	-11	-10	28	1	1	48
118.456	0	200	238	61	266	224	46	186	231	79	162	141	20	7	8	-112	3	0	-113	-11	-11	28	2	1	49
118.579	0	200	238	61	265	224	48	186	233	77	162	141	19	7	9	-111	3	0	-113	-11	-11	28	1	1	49
118.702	0	200	239	61	266	224	47	186	234	78	162	141	19	7	9	-111	1	0	-112	-12	-11	28	1	0	50
118.825	0	200	239	60	268	225	48	187	232	78	164	142	17	7	9	-111	2	0	-113	-11	-11	28	2	1	51
118.948	0	200	238	61	268	224	47	186	232	78	163	142	17	7	9	-110	3	0	-113	-11	-10	27	1	0	51
119.071	0	200	239	60	266	224	47	186	232	79	163	142	19	7	8	-112	3	0	-113	-11	-11	28	2	1	48
119.194	0	200	238	60	265	224	48	186	231	77	162	141	20	7	8	-112	2	0	-113	-11	-11	28	1	0	50
119.316	0	200	238	60	266	224	48	187	232	79	163	141	18	6	9	-112	2	0	-113	-12	-11	28	1	1	50
119.439	0	200	239	61	265	223	48	186	232	77	162	141	17	7	9	-111	3	0	-113	-10	-11	28	1	1	50
119.562	0	200	238	61	266	225	49	187	233	78	162	141	17	6	8	-111	2	0	-113	-11	-12	29	1	0	52
119.685	0	200	240	62	266	224	46	186	234	77	162	141	17	7	8	-110	2	0	-113	-11	-11	28	1	1	51
119.808	0	200	238	60	267	224	48	186	232	78	162	142	19	7	9	-112	3	0	-113	-11	-11	28	1	1	49
119.931	0	200	237	61	266	223	47	186	232	78	162	141	19	6	8	-112	2	0	-113	-10	-10	29	2	1	50
120.054	0	200	238	61	265	224	47	187	233	78	162	141	19	7	9	-111	3	0	-113	-12	-11	28	2	2	50
120.177	0	200	239	60	265	224	48	188	233	78	162	141	18	7	8	-111	2	0	-113	-11	-11	28	2	1	51
120.3	0	200	240	62	266	225	50	187	234	78	162	142	17	8	9	-111	2	0	-113	-12	-12	29	1	1	52
120.422	0	200	240	61	266	226	47	186	234	78	163	142	17	7	9	-111	2	0	-114	-11	-11	29	1	1	52
120.545	0	200	238	60	267	225	48	186	232	80	163	142	19	6	9	-111	2	0	-113	-11	-11	28	1	1	49
120.668	0	200	239	61	266	224	47	186	232	79	163	142	19	6	8	-112	2	0	-112	-11	-11	28	2	2	50
120.791	0	200	239	61	266	225	47	187	233	78	162	142	19	7	9	-111	2	0	-113	-12	-12	29	1	1	50
120.914	0	200	240	61	266	224	49	186	234	79	163	142	18	7	9	-112	2	0	-114	-11	-11	29	2	0	51
121.037	0	201	240	61	268	226	48	188	234	77	164	143	17	6	9	-110	3	0	-113	-11	-12	29	2	0	51
121.16	0	201	240	61	268	225	47	187	234	78	163	142	17	7	8	-112	2	0	-113	-11	-12	29	1	1	50
121.283	0	201	239	60	267	226	46	187	234	78	163	143	19	7	9	-112	2	0	-113	-11	-11	29	1	1	49
121.405	0	200	240	60	266	225	48	185	233	79	164	142	19	7	9	-111	2	0	-112	-11	-11	28	1	1	49
121.528	0	200	238	61	268	226	48	186	232	78	163	143	18	7	9	-112	3	0	-113	-11	-11	28	1	0	50
121.651	0	201	239	61	268	226	47	187	234	78	164	143	18	8	9	-111	2	0	-113	-11	-11	29	1	0	51
121.774	0	202	241	61	268	227	49	187	235	78	163	143	16	7	9	-111	3	0	-114	-10	-11	29	1	1	53
121.897	0	200	241	62	267	228	47	187	235	78	163	143	18	7	8	-111	3	0	-113	-11	-12	30	1	0	52
122.02	0	200	239	60	267	226	47	187	233	79	163	143	20	7	9	-111	3	0	-114	-11	-12	29	2	0	50
122.143	0	201	238	61	268	226	46	187	232	78	162	144	20	7	8	-111	3	0	-114	-11	-11	28	1	1	49
122.266	0	199	238	60	267	226	48	186	232	78	163	143	19	7	8	-112	3	0	-113	-11	-11	27	2	1	49
122.388	0	201	238	60	268	226	48	186	232	77	165	143	19	7	9	-112	3	0	-113	-11	-11	28	1	1	50
122.511	0	201	237	60	269	225	48	186	232	78	165	144	17	7	9	-111	3	0	-112	-11	-11	29	1	1	51
122.634	0	200	236	61	270	225	47	186	230	76	164	143	18	6	9	-111	3	0	-114	-11	-11	29	2	1	50
122.757	0	199	234	59	270	225	47	186	228	77	165	143	18	7	8	-111	3	0	-113	-11	-11	28	1	0	49
122.88	0	200	234	59	270	226	45	186	227	78	165	143	20	6	9	-112	2	0	-113	-11	-11	28	1	1	49
123.003	0	201	233	59	271	226	47	186	227	77	165	144	19	7	8	-111	4	0	-112	-12	-11	29	1	1	50
123.126	0	200	236	60	271	227	47	187	231	78	165	144	18	7	8	-111	2	0	-113	-12	-11	28	1	1	51
123.249	0	201	240	61	270	229	49	187	235	77	165	145	18	7	9	-111	2	0	-113	-12	-11	28	1	1	52
123.372	0	201	241	60	269	230	49	187	236	78	164	146	18	6	9	-111	2	0	-113	-11	-11	28	1	1	53
123.494	0	201	238	61	269	228	48	187	233	78	165	145	19	7	9	-110	2	0	-113	-11	-11	28	1	1	50
123.617	0	200	239	61	269	229	47	187	234	78	165	145	19	7	9	-111	2	0	-113	-11	-11	28	2	1	49
123.74	0	200	240	61	269	229	48	187	234	78	164	145	19	7	9	-112	2	0	-113	-11	-11	29	2	1	50
123.863	0	200	239	60	269	229	49	187	234	78	164	146	18	7	8	-112	3	0	-113	-11	-11	28	0	1	50
123.986	0	202	239	61	270	229	49	188	234	77	165	146	18	6	8	-111	2	0	-112	-11	-11	29	1	1	52
124.109	0	201	242	61	269	230	50	188	237	78	165	146	17	7	9	-110	2	0	-113	-11	-11	29	2	1	53
124.232	0	201	240	61	269	229	48	188	236	78	164	146	17	7	9	-111	2	0	-113	-11	-11	29	1	1	50
124.355	0	201	239	61	269	228	48	186	234	79	165	146	19	7	9	-112	3	0	-113	-12	-11	29	1	1	50
124.477	0	201	240	60	269	229	48	187	235	78	164	145	20	7	9	-111	2	0	-113	-11	-11	29	2	1	50
124.6	0	201	241	60	268	230	49	187	235	78	164	146	19	7	9	-112	2	0	-114	-12	-12	28	2	0	51
124.723	0	201	240	60	269	229	50	188	237	78	164	147	17	6	9	-111	2	0	-114	-12	-12	29	1	1	53
124.846	0	201	243	60	269	230	50	187	237	78	164	147	17	6	9	-112	2	0	-114	-11	-10	29	2	1	53
124.969	0	201	241	62	269	230	48	187	236	78	164	147	19	7	9	-111	2	0	-113	-11	-11	29	2	1	51
125.092	0	200	241	60	268	229	48	188	236	78	164	146	19	7	9	-111	2	0	-113	-12	-11	28	1	0	51
125.215	0	201	242	61	269	230	48	187	237	78	164	146	19	6	8	-112	1	0	-113	-12	-10	29	1	0	51
125.338	0	201	241	60	270	231	49	188	236	79	165	147	18	6	9	-112	2	-1	-113	-12	-11	29	2	1	52
125.46	0	202	242	60	269	231	50	189	238	78	166	148	18	6	8	-112	2	0	-114	-12	-11	30	1	1	52
125.583	0	202	243	61	269	232	49	190	238	77	164	148	18	7	9	-111	2	0	-114	-11	-12	29	1	0	53
125.706	0	201	242	60	269	231	48	188	238	78	165	148	19	6	8	-112	2	0	-114	-12	-11	30	2	1	50
125.829	0	201	242	60	270	232	48	189	237	79	164	147	19	7	9	-112	2	0	-114	-11	-11	30	2	0	51
125.952	0	202	242	61	270	232	49	189	238	78	165	148	18	7	9	-112	2	0	-114	-12	-11	29	2	1	52
126.075	0	202	243	61	269	232	49	188	239	78	166	149	17	7	9	-112	2	0	-113	-12	-11	30	2	1	52
126.198	0	202	243	60	269	232	50	189	239	78	165	149	17	7	8	-112	2	0	-114	-11	-12	30	2	1	54
126.321	0	202	242	61	270	232	49	188	239	79	165	149	18	7	9	-112	3	0	-114	-11	-12	30	2	1	52
126.444	0	202	241	60	271	232	48	188	237	80	166	148	19	7	9	-113	2	0	-114	-12	-12	31	1	1	50
126.566	0	202	242	60	270	233	48	189	238	79	165	149	19	7	9	-112	2	0	-114	-11	-12	30	2	0	50
126.689	0	202	243	61	270	233	48	188	239	79	165	149	19	6	8	-113	3	0	-114	-11	-11	30	1	0	50
126.812	0	201	243	60	270	233	50	189	239	78	165	149	17	7	9	-112	2	0	-114	-12	-11	30	2	1	52
126.935	0	202	243	60	270	232	50	189	239	78	166	150	17	7	9	-112	3	0	-113	-11	-12	29	1	1	53
127.058	0	202	243	60	271	233	48	188	238	79	166	149	18	7	9	-112	2	0	-114	-12	-11	30	0	1	51
127.181	0	202	242	61	270	232	48	188	237	79	166	148	20	7	8	-114	2	0	-114	-12	-11	29	1	1	50
127.304	0	201	242	61	271	233	49	188	237	79	165	148	19	7	9	-113	2	0	-114	-11	-11	29	1	0	49
127.427	0	201	243	61	270	231	48	188	237	79	165	148	19	7	9	-111	2	0	-114	-12	-11	29	1	1	51
127.549	0	201	242	60	270	232	50	188	238	79	166	149	17	7	9	-112	2	0	-114	-11	-12	30	2	1	51
127.672	0	201	243	60	270	233	50	188	239	78	165	150	18	7	8	-112	2	-1	-115	-11	-10	29	1	2	52
127.795	0	202	242	61	270	232	49	187	238	78	166	148	18	7	9	-112	3	0	-114	-12	-12	29	1	0	51
127.918	0	200	241	61	269	231	48	187	236	79	166	148	20	7	9	-112	2	0	-113	-11	-12	30	2	0	49
128.041	0	200	241	60	269	230	48	188	235	80	165	148	20	6	8	-113	3	0	-114	-11	-11	29	2	0	49
128.164	0	200	240	61	270	231	49	187	236	78	164	147	19	7	9	-113	2	0	-114	-12	-11	29	2	1	50
128.287	0	200	241	60	269	232	50	187	236	78	165	148	19	6	8	-112	3	0	-114	-11	-11	29	1	1	51
128.41	0	201	241	61	270	231	50	187	237	79	165	148	18	6	9	-111	2	0	-113	-11	-12	29	1	2	52
128.532	0	201	242	61	269	231	49	188	237	78	165	149	18	6	8	-112	3	0	-114	-11	-11	30	1	1	53
128.655	0	200	241	60	269	231	48	187	234	79	164	147	19	6	9	-112	2	0	-114	-11	-11	29	1	1	50
128.778	0	200	240	60	269	230	48	187	235	79	164	148	20	6	9	-113	2	0	-114	-11	-11	29	2	1	50
128.901	0	199	239	60	269	230	48	186	235	79	165	148	19	6	9	-112	3	0	-113	-12	-11	29	1	1	50
129.024	0	200	239	61	269	231	49	187	235	78	164	148	19	6	9	-112	2	0	-113	-10	-11	29	1	1	50
129.147	0	200	240	61	269	230	50	187	236	78	165	148	18	7	9	-113	3	0	-114	-12	-11	29	1	1	52
129.27	0	200	242	61	270	231	49	187	237	77	164	148	18	6	9	-111	2	0	-114	-11	-12	29	1	1	52
129.393	0	200	240	61	269	230	48	188	235	79	164	148	20	6	9	-112	2	0	-113	-12	-12	29	1	1	50
129.516	0	200	239	60	269	231	48	186	235	78	165	147	19	6	9	-112	2	0	-114	-12	-11	28	2	1	49
129.638	0	200	239	60	269	230	49	186	236	79	165	147	19	7	9	-112	1	0	-114	-11	-11	29	1	0	51
129.761	0	201	240	61	267	230	49	187	236	78	166	148	19	7	9	-111	1	0	-114	-12	-12	29	1	1	51
129.884	0	200	242	61	269	231	50	188	237	78	165	148	18	7	9	-111	2	0	-114	-11	-12	30	2	0	53
130.007	0	200	241	61	268	230	48	187	237	79	166	148	18	7	9	-111	3	0	-114	-12	-12	30	1	1	52
130.13	0	200	239	61	269	230	48	187	235	80	165	147	20	6	8	-113	2	0	-114	-11	-11	28	1	1	49
130.253	0	200	239	60	269	230	48	187	235	80	165	147	20	6	9	-112	2	0	-114	-12	-12	29	1	0	50
130.376	0	200	240	61	269	230	49	187	235	79	164	146	19	7	9	-112	3	0	-114	-11	-12	29	1	0	50
130.499	0	201	240	61	268	229	49	186	236	78	164	147	18	6	9	-112	2	0	-114	-11	-11	30	1	1	52
130.621	0	200	241	61	269	229	50	187	237	79	165	147	17	7	9	-112	3	0	-114	-12	-11	29	1	0	53
130.744	0	200	241	61	269	231	49	187	236	78	165	147	17	6	9	-112	2	0	-114	-11	-13	29	1	0	52
130.867	0	200	240	61	269	230	48	187	236	79	165	148	20	7	8	-112	4	0	-113	-11	-11	28	1	1	49
130.99	0	199	240	60	268	229	48	186	234	79	165	146	19	7	8	-113	2	0	-113	-11	-12	28	2	1	49
131.113	0	201	238	60	270	230	48	187	234	79	165	147	20	6	9	-112	2	0	-113	-11	-12	28	2	1	50
131.236	0	201	239	61	269	230	49	186	235	79	165	147	19	7	9	-111	2	0	-113	-11	-12	29	1	0	51
131.359	0	200	241	61	270	230	49	188	236	79	165	147	18	6	8	-111	2	0	-114	-12	-11	29	2	1	52
131.482	0	201	242	60	269	230	49	187	236	79	165	147	18	6	9	-112	2	0	-114	-12	-12	29	1	2	53
131.604	0	200	240	61	268	229	48	186	235	78	165	147	19	6	9	-113	3	0	-113	-11	-12	29	1	0	50
131.727	0	200	239	60	269	230	48	186	234	78	166	146	20	7	9	-112	3	0	-113	-11	-12	29	1	0	49
131.85	0	200	239	61	269	229	48	186	233	79	165	146	19	7	9	-112	3	0	-112	-12	-11	28	1	1	49
131.973	0	200	239	60	268	229	49	187	235	79	165	146	20	6	9	-112	3	0	-113	-11	-11	29	2	1	50
132.096	0	200	240	60	269	229	50	186	235	78	163	146	18	6	8	-111	2	0	-114	-11	-11	29	1	1	51
132.219	0	200	241	60	269	229	49	187	236	79	165	146	17	6	9	-111	3	-1	-114	-11	-11	29	2	0	52
132.342	0	201	239	60	269	229	48	187	235	78	165	146	18	7	8	-112	2	0	-114	-12	-11	29	2	1	51
132.465	0	200	240	60	269	229	48	187	235	79	165	147	19	7	9	-112	2	0	-114	-12	-10	29	1	0	49
132.588	0	200	239	60	268	229	48	186	235	78	164	146	19	7	8	-111	2	0	-114	-11	-11	28	1	0	50
132.71	0	200	239	61	269	228	48	187	234	79	165	146	19	6	8	-112	3	0	-113	-11	-11	29	1	0	50
132.833	0	200	241	59	269	229	49	187	236	78	165	147	18	7	8	-111	3	0	-113	-11	-11	30	2	2	51
132.956	0	201	241	61	269	229	49	188	236	78	166	147	18	7	8	-111	2	0	-115	-11	-11	29	2	1	53
133.079	0	200	241	61	269	229	48	187	235	79	164	146	18	8	9	-112	2	0	-113	-11	-11	29	1	1	49
133.202	0	200	240	60	269	229	49	187	235	79	165	146	20	7	9	-112	2	0	-114	-11	-12	28	0	0	49
133.325	0	200	240	60	269	229	48	187	234	79	165	146	20	7	9	-112	3	0	-113	-10	-12	29	1	1	50
133.448	0	201	241	60	268	229	49	187	235	79	165	147	19	8	9	-113	3	0	-114	-11	-11	29	1	1	50
133.571	0	202	241	60	268	229	49	188	236	79	165	146	17	6	8	-111	2	0	-115	-11	-11	29	1	0	52
133.693	0	202	242	61	268	231	49	188	237	79	164	147	18	6	10	-111	2	0	-114	-11	-10	28	2	2	52
133.816	0	201	241	61	268	229	48	186	236	79	164	146	20	7	9	-112	2	0	-114	-12	-11	29	2	1	49
133.939	0	200	240	60	268	229	48	186	235	79	164	146	19	6	10	-113	3	0	-114	-11	-11	29	1	1	49
134.062	0	200	241	61	268	228	49	187	236	80	165	146	19	7	9	-113	2	0	-113	-12	-11	28	1	1	50
134.185	0	201	241	61	268	229	50	187	236	78	164	146	18	7	9	-112	2	0	-114	-11	-12	29	1	0	50
134.308	0	201	241	60	267	229	50	188	236	79	166	147	18	7	9	-111	1	0	-113	-11	-11	30	0	1	52
134.431	0	200	242	60	268	229	49	188	237	78	164	147	18	6	9	-112	3	0	-114	-11	-11	29	1	1	52
134.554	0	201	239	60	268	228	47	187	235	79	165	146	19	7	9	-113	3	0	-114	-11	-11	29	2	1	49
134.676	0	200	239	60	269	227	47	186	235	79	164	145	20	7	8	-112	2	0	-114	-11	-11	28	1	1	50
134.799	0	200	239	61	268	228	48	186	234	79	165	146	20	7	8	-112	3	0	-113	-11	-11	29	1	0	50
134.922	0	200	240	61	268	228	48	187	235	79	164	146	19	6	8	-111	2	0	-114	-11	-12	28	1	0	50
135.045	0	201	241	60	268	229	50	187	235	79	164	146	18	7	8	-112	2	0	-114	-11	-11	29	1	1	51
135.168	0	201	239	61	271	229	48	187	235	77	165	145	18	6	9	-111	3	0	-114	-11	-11	29	2	0	52
135.291	0	201	240	61	269	229	48	186	233	80	165	145	19	6	8	-112	3	0	-113	-12	-11	28	1	0	49
135.414	0	199	239	60	269	228	48	185	233	79	164	145	20	7	8	-112	2	0	-113	-12	-11	29	2	0	49
135.537	0	200	238	60	268	227	48	186	233	80	164	144	21	6	9	-113	2	0	-114	-11	-10	28	0	1	49
135.66	0	201	238	60	268	228	49	186	234	79	164	145	20	6	9	-111	2	0	-112	-12	-10	30	2	1	50
135.782	0	200	239	60	268	227	49	187	234	79	163	145	19	7	9	-112	2	0	-113	-10	-11	28	1	0	51
135.905	0	202	240	61	268	229	50	186	235	78	165	144	17	6	9	-111	2	0	-114	-11	-11	29	2	1	51
136.028	0	199	239	61	268	226	47	186	232	78	164	144	19	6	9	-112	3	0	-113	-11	-12	29	1	0	50
136.151	0	199	239	60	267	226	47	185	232	78	163	143	21	7	9	-111	2	0	-113	-12	-10	27	2	1	50
136.274	0	200	237	60	268	226	48	185	231	78	164	143	20	7	9	-110	2	0	-112	-11	-12	28	1	1	49
136.397	0	201	237	59	268	227	48	187	231	79	164	144	20	7	9	-112	2	0	-113	-12	-12	29	1	1	50
136.52	0	201	238	60	268	227	49	187	232	77	164	144	18	7	8	-112	2	0	-113	-11	-11	28	1	0	51
136.643	0	202	237	61	269	226	48	188	233	78	164	144	17	7	9	-111	2	0	-113	-11	-11	29	2	1	52
136.765	0	202	238	60	268	227	47	186	232	77	164	144	20	7	8	-112	3	0	-114	-11	-11	27	2	1	50
136.888	0	201	238	60	267	226	48	187	232	78	163	143	19	6	9	-112	2	0	-113	-11	-10	28	2	1	49
137.011	0	201	237	60	268	226	48	185	231	78	163	143	19	7	9	-112	3	0	-113	-12	-11	28	1	1	49
137.134	0	201	238	60	268	225	48	187	232	78	163	142	19	7	9	-110	2	1	-112	-11	-12	28	1	1	50
137.257	0	201	238	60	269	226	48	187	232	77	164	143	18	7	9	-112	2	0	-113	-11	-11	28	2	1	51
137.38	0	202	240	61	268	226	48	187	232	77	164	143	19	6	9	-110	2	0	-113	-11	-11	29	1	2	50
137.503	0	199	239	60	266	226	47	186	231	77	162	143	20	7	9	-112	2	0	-114	-10	-11	28	2	1	49
137.626	0	200	236	60	268	225	46	186	230	78	163	144	21	6	9	-112	2	0	-112	-11	-12	29	2	1	50
137.748	0	200	236	60	268	225	49	186	230	78	164	142	20	6	9	-112	3	0	-112	-10	-11	28	2	1	48
137.871	0	200	237	61	268	227	48	187	231	78	164	143	19	6	9	-111	2	0	-112	-11	-11	28	2	0	50
137.994	0	199	238	61	268	226	50	186	232	77	163	144	18	7	9	-112	2	0	-112	-11	-11	27	1	1	52
138.117	0	201	239	60	268	226	48	186	230	78	164	144	19	7	8	-110	3	0	-112	-11	-11	29	1	1	51
138.24	0	201	236	60	267	226	47	186	231	78	163	142	21	6	9	-112	2	0	-113	-11	-11	28	1	0	50
138.363	0	200	237	60	267	226	48	185	230	76	162	143	20	7	8	-112	2	-1	-112	-11	-11	28	2	1	48
138.486	0	200	236	59	267	225	48	186	230	77	162	142	19	7	9	-111	2	0	-112	-11	-11	28	1	1	49
138.609	0	200	237	60	268	226	48	185	230	77	164	142	20	7	9	-111	3	0	-112	-12	-11	28	1	0	50
138.732	0	199	237	60	269	227	49	185	231	78	163	144	18	7	8	-110	2	0	-112	-10	-11	28	1	0	51
138.854	0	198	237	60	270	228	49	185	230	77	164	144	17	6	8	-111	3	0	-113	-11	-10	28	1	1	51
138.977	0	194	234	60	273	229	49	181	228	77	166	145	20	7	8	-111	2	0	-112	-11	-11	28	1	1	49
139.1	0	190	232	60	272	231	49	178	225	77	168	146	20	6	9	-111	1	0	-111	-11	-11	29	0	1	50
139.223	0	188	231	60	275	234	49	175	223	76	172	148	20	6	8	-112	0	0	-112	-11	-10	28	-1	1	50
139.346	0	187	230	60	277	236	50	175	223	77	174	149	20	5	8	-112	0	0	-112	-10	-10	28	0	0	51
139.469	0	186	230	60	280	236	50	174	223	77	174	151	19	6	8	-111	0	0	-112	-11	-11	28	0	2	52
139.592	0	185	230	60	283	238	50	173	222	77	175	152	18	6	9	-110	2	0	-112	-10	-11	28	0	1	52
139.715	0	183	227	60	283	238	50	172	220	77	175	152	20	6	8	-110	2	0	-112	-10	-10	29	0	1	50
139.837	0	184	227	59	286	238	50	172	221	76	173	153	20	6	8	-112	2	0	-112	-10	-10	28	2	1	49
139.96	0	185	227	60	285	239	50	173	220	77	174	151	20	6	9	-111	2	0	-111	-10	-10	28	2	1	50
140.083	0	185	228	59	286	239	50	174	222	77	174	153	20	6	8	-111	2	0	-111	-10	-10	28	1	2	51
140.206	0	184	227	59	288	242	52	172	222	77	175	154	19	6	9	-111	3	0	-112	-10	-10	28	1	1	52
140.329	0	184	227	61	286	240	50	171	221	77	175	152	19	6	8	-110	2	0	-111	-11	-11	28	1	1	51
140.452	0	183	226	59	287	239	50	172	220	76	175	152	21	7	8	-112	3	0	-112	-10	-10	28	1	1	50
140.575	0	184	228	59	286	239	51	172	221	77	174	152	21	6	8	-112	3	0	-111	-10	-10	29	2	2	50
140.698	0	184	227	59	288	240	51	172	220	77	175	153	21	6	8	-111	2	0	-112	-10	-10	28	1	2	50
140.82	0	184	227	59	288	242	51	173	221	77	175	154	20	6	8	-111	3	0	-112	-10	-10	28	1	1	51
140.943	0	183	228	60	288	241	51	172	222	78	175	153	20	7	8	-109	2	0	-112	-11	-10	28	1	0	52
141.066	0	183	227	60	286	240	49	171	220	77	175	153	21	6	8	-111	3	0	-111	-9	-10	28	1	0	51
141.189	0	183	227	59	288	241	50	171	219	76	175	153	21	6	8	-111	3	0	-111	-10	-10	28	1	2	50
141.312	0	183	225	59	289	242	50	171	218	75	176	154	21	6	8	-112	3	0	-112	-10	-10	28	1	0	50
141.435	0	183	226	59	291	243	51	172	220	76	177	154	21	6	8	-110	2	0	-111	-10	-10	28	1	1	50
141.558	0	183	228	60	291	244	51	172	221	77	177	155	21	6	7	-111	2	0	-111	-10	-10	28	1	1	52
141.681	0	183	227	60	291	244	52	171	220	77	177	156	20	5	8	-111	3	0	-111	-10	-10	29	1	1	50
141.804	0	183	226	60	291	244	50	171	219	76	177	155	22	7	9	-112	2	0	-112	-11	-11	27	1	0	50
141.926	0	183	225	61	290	244	51	172	219	76	177	155	22	6	9	-112	2	0	-111	-11	-10	28	1	0	51
142.049	0	183	226	59	290	243	52	171	220	76	177	155	21	5	8	-111	3	0	-111	-10	-10	28	2	1	50
142.172	0	183	227	59	290	244	51	172	221	77	177	155	20	7	8	-111	2	0	-111	-11	-10	27	2	1	51
142.295	0	183	227	60	291	245	52	172	221	77	177	155	19	6	8	-111	2	0	-112	-10	-10	28	2	1	52
142.418	0	184	225	60	292	245	51	172	219	76	178	156	21	6	9	-110	3	0	-111	-10	-10	29	2	1	50
142.541	0	183	226	59	292	245	52	172	220	76	178	156	22	6	8	-112	3	0	-111	-10	-10	28	1	0	49
142.664	0	183	227	59	292	244	52	172	220	76	178	156	22	6	9	-112	2	0	-111	-10	-10	29	1	1	50
142.787	0	184	228	60	293	245	52	172	221	77	179	157	21	6	9	-111	2	0	-111	-10	-10	28	2	1	51
142.909	0	184	229	58	291	245	53	173	222	78	178	156	20	6	8	-110	3	0	-112	-11	-10	28	2	1	52
143.032	0	184	229	61	292	247	52	173	223	76	179	157	20	6	8	-110	2	0	-112	-10	-9	29	2	1	53
143.155	0	183	228	61	293	246	52	172	221	77	179	157	21	6	8	-112	2	0	-112	-11	-11	28	1	1	50
143.278	0	184	228	60	293	247	52	173	221	77	179	158	21	6	9	-112	2	0	-112	-10	-10	28	1	1	51
143.401	0	184	228	60	293	246	52	173	223	77	178	158	21	6	8	-112	2	0	-111	-10	-11	28	2	1	52
143.524	0	184	228	59	293	248	52	173	222	77	179	159	21	6	9	-110	3	0	-111	-11	-11	29	2	1	53
143.647	0	185	230	59	294	248	53	174	225	77	179	160	19	7	9	-111	2	0	-112	-10	-10	29	1	1	53
143.77	0	185	230	60	293	248	51	174	224	77	179	158	20	6	8	-112	2	0	-111	-10	-10	29	1	1	51
143.892	0	183	229	60	294	249	52	173	224	78	179	160	21	6	9	-112	3	0	-112	-11	-11	29	2	0	51
144.015	0	184	230	60	294	250	53	173	224	77	180	160	21	6	9	-112	2	0	-111	-11	-10	29	1	1	51
144.138	0	184	231	59	294	250	53	174	223	78	179	160	20	7	9	-112	2	0	-112	-10	-10	29	1	1	52
144.261	0	186	231	58	295	252	53	174	224	78	179	162	19	7	9	-111	2	0	-113	-11	-11	30	1	2	54
144.384	0	184	232	60	295	251	52	173	225	77	180	162	20	6	8	-111	3	0	-111	-11	-10	29	1	0	53
144.507	0	185	230	60	296	251	52	173	224	78	180	161	22	7	8	-112	2	0	-113	-10	-11	29	1	1	50
144.63	0	184	231	60	295	251	52	173	224	78	180	161	21	6	9	-113	2	0	-113	-10	-11	30	1	1	51
144.753	1	184	231	59	295	253	53	172	225	78	180	162	21	6	8	-112	2	0	-112	-11	-10	29	1	1	52
144.876	0	185	232	60	296	253	54	173	226	78	181	163	20	7	8	-112	2	0	-112	-10	-11	29	1	1	53
144.998	0	185	233	59	295	253	53	173	228	78	180	163	20	6	9	-112	2	0	-112	-10	-10	29	2	0	54
145.121	0	184	231	60	294	252	51	174	225	79	180	162	21	7	9	-112	2	0	-113	-10	-11	29	1	0	51
145.244	0	184	231	60	296	253	52	173	225	78	180	162	21	7	9	-113	3	0	-112	-10	-11	30	1	2	51
145.367	0	184	231	60	296	253	52	172	225	77	181	163	21	7	8	-112	2	0	-112	-10	-10	29	1	1	53
145.49	0	183	232	59	295	254	53	173	226	78	181	163	21	5	9	-112	3	0	-112	-11	-11	30	1	0	54
145.613	0	185	233	59	297	255	54	174	228	78	181	164	20	6	8	-113	3	0	-113	-10	-12	30	1	1	55
145.736	0	184	231	61	296	254	52	173	227	78	181	164	20	6	7	-112	3	0	-113	-10	-10	29	1	1	52
145.859	0	184	230	59	297	253	52	173	225	79	181	163	22	6	8	-111	3	-1	-112	-10	-11	29	1	1	52
145.981	0	184	230	60	298	255	52	173	225	79	181	164	22	7	7	-113	2	0	-112	-11	-11	30	1	1	51
146.104	0	186	233	60	296	256	53	174	227	79	181	164	20	7	8	-112	2	0	-113	-10	-10	30	1	1	53
146.227	0	185	233	60	296	255	55	174	228	77	182	165	19	6	9	-112	2	0	-113	-11	-11	31	1	1	55
146.35	0	185	234	60	296	256	53	174	228	78	182	166	20	7	9	-111	3	0	-112	-11	-11	30	1	1	54
146.473	0	184	232	60	296	256	52	173	226	78	181	165	22	6	7	-112	2	0	-113	-10	-10	30	2	0	52
146.596	0	184	232	59	297	257	53	174	227	79	181	165	21	6	9	-113	3	0	-114	-11	-11	30	2	1	52
146.719	0	184	232	59	298	257	54	173	228	79	182	165	21	6	9	-112	2	0	-112	-11	-10	30	1	1	53
146.842	0	185	233	58	297	257	54	174	228	78	181	166	20	6	8	-112	2	0	-112	-10	-10	31	1	1	54
146.964	0	185	234	58	298	258	54	174	229	78	182	167	19	7	9	-112	3	0	-113	-10	-11	31	1	2	54
147.087	0	185	233	60	298	258	53	173	228	79	181	167	21	6	9	-113	3	0	-113	-10	-11	31	2	1	53
147.21	0	183	233	59	298	258	54	174	228	79	182	167	21	6	9	-113	2	0	-113	-10	-10	30	1	2	52
147.333	0	184	233	59	298	257	53	174	229	79	182	167	21	6	9	-113	2	0	-113	-10	-11	30	2	1	53
147.456	0	185	234	59	298	258	55	174	230	78	183	167	19	6	8	-113	2	0	-114	-11	-10	32	1	1	54
147.579	0	184	233	58	299	258	55	174	230	77	183	168	19	6	9	-113	3	0	-113	-10	-11	31	1	1	55
147.702	0	185	234	58	300	259	54	175	229	77	183	168	20	6	9	-111	2	-1	-113	-11	-11	31	2	1	54
147.825	0	185	235	58	299	259	54	175	230	78	184	168	22	6	8	-112	2	0	-112	-10	-12	31	2	0	51
147.948	0	185	235	58	298	259	54	175	231	79	183	168	21	6	9	-113	2	0	-113	-10	-11	31	1	2	52
148.07	0	185	234	58	299	259	54	175	231	78	183	168	20	6	9	-113	2	0	-114	-11	-11	32	1	2	53
148.193	0	186	236	57	300	260	55	176	231	78	183	169	20	6	9	-112	2	0	-113	-10	-11	32	2	1	55
148.316	0	186	237	57	299	262	54	175	234	78	184	170	20	7	9	-111	2	0	-113	-11	-11	32	1	1	55
148.439	0	186	236	58	300	261	54	175	232	79	183	169	20	6	9	-113	2	0	-114	-10	-11	32	1	0	52
148.562	0	186	236	57	300	261	55	176	233	79	183	169	21	6	9	-113	2	0	-113	-11	-11	32	1	1	53
148.685	0	185	235	58	301	262	55	175	233	78	183	170	20	6	9	-112	2	0	-114	-10	-11	33	1	2	54
148.808	0	187	237	58	300	262	55	177	233	78	184	172	20	7	9	-112	2	0	-114	-11	-12	33	2	1	54
148.931	0	187	239	57	300	264	55	176	235	77	184	172	20	7	9	-112	2	0	-114	-11	-11	32	2	1	55
149.053	0	186	238	57	300	263	54	176	235	78	184	171	21	7	9	-113	2	0	-114	-10	-11	33	2	1	53
149.176	0	186	238	58	300	263	54	176	234	79	183	171	22	6	9	-114	2	0	-113	-10	-11	33	2	1	52
149.299	0	186	237	57	301	264	55	175	235	78	185	172	21	6	8	-114	2	0	-113	-11	-11	33	2	0	53
149.422	0	186	238	57	301	265	56	176	235	78	184	172	21	6	8	-113	2	0	-114	-11	-12	33	1	1	54
149.545	0	186	239	56	300	265	56	176	236	78	185	174	20	7	9	-113	2	0	-114	-11	-11	33	2	1	55
149.668	0	186	239	57	300	265	55	176	236	78	184	173	20	5	8	-112	2	0	-113	-11	-11	34	1	1	54
149.791	0	186	238	58	300	263	54	176	234	80	184	172	23	6	9	-114	2	0	-113	-10	-10	33	1	1	50
149.914	0	186	238	56	300	264	55	176	235	79	184	172	23	6	9	-114	2	0	-114	-11	-11	32	1	1	51
150.036	0	186	239	57	301	264	55	176	235	79	184	172	21	6	8	-114	2	0	-114	-10	-11	33	1	0	52
150.159	0	186	239	56	300	265	56	176	237	78	184	173	21	6	8	-113	2	0	-113	-11	-12	33	1	1	53
150.282	0	187	239	57	301	265	55	177	237	78	185	174	21	7	9	-112	2	0	-115	-11	-12	34	1	0	54
150.405	0	186	237	57	301	265	55	176	234	79	185	173	22	7	9	-114	2	0	-114	-11	-10	32	0	1	52
150.528	0	186	237	57	301	265	56	176	234	80	186	173	22	6	9	-114	2	0	-113	-10	-11	33	0	0	51
150.651	0	186	238	58	300	265	55	176	235	80	184	173	23	6	9	-113	3	0	-113	-11	-11	33	2	1	52
150.774	0	186	238	58	301	266	55	176	235	79	184	172	22	6	9	-113	2	0	-114	-11	-12	33	2	1	53
150.897	0	187	238	56	301	265	56	175	236	78	186	173	21	6	8	-113	2	0	-115	-10	-11	33	1	1	54
151.02	0	185	237	58	302	265	54	176	234	78	185	173	20	6	8	-114	2	0	-113	-11	-11	33	1	0	53
151.142	0	186	237	58	301	264	54	175	234	80	185	173	23	6	9	-113	3	0	-114	-11	-11	32	1	1	51
151.265	0	186	237	57	301	264	54	175	234	80	185	172	23	7	9	-114	2	-1	-114	-11	-12	31	1	2	51
151.388	0	185	237	58	301	263	55	175	234	80	184	173	22	7	8	-114	3	0	-114	-11	-11	32	1	0	52
151.511	0	186	238	57	300	263	56	175	234	78	184	173	21	6	9	-112	3	0	-115	-11	-11	32	1	1	54
151.634	0	186	237	57	301	265	56	176	234	78	185	173	21	6	9	-112	2	0	-114	-10	-11	33	2	1	54
151.757	0	185	234	58	301	263	54	175	232	79	184	172	22	7	8	-114	2	0	-113	-11	-11	32	1	1	50
151.88	0	185	236	59	301	263	54	174	232	80	184	171	22	7	8	-114	2	0	-114	-11	-11	32	2	1	51
152.003	0	185	235	58	301	262	55	174	232	80	184	172	22	6	8	-114	2	0	-114	-10	-12	32	1	0	52
152.125	0	185	235	58	300	262	54	175	232	80	185	171	22	6	9	-112	2	0	-114	-10	-11	32	2	1	52
152.248	0	185	236	57	300	263	55	175	233	79	183	171	21	6	9	-112	2	0	-114	-10	-12	32	2	0	54
152.371	0	185	236	59	300	261	54	175	232	79	183	171	21	6	8	-113	3	0	-114	-11	-10	32	1	1	52
152.494	0	185	235	58	301	261	54	174	231	80	184	171	22	6	8	-114	1	0	-114	-10	-11	31	2	2	51
152.617	0	185	234	59	300	262	54	173	230	80	184	171	23	6	9	-113	2	0	-114	-11	-11	32	1	1	51
152.74	0	185	235	58	300	261	55	174	232	80	183	171	21	6	8	-114	2	0	-114	-10	-11	31	1	2	52
152.863	0	185	235	59	299	262	55	174	232	79	184	171	21	7	9	-113	2	0	-114	-10	-11	31	2	1	54
152.986	0	184	236	58	301	262	54	175	232	79	184	172	20	6	9	-113	2	0	-113	-11	-11	31	2	1	53
153.108	0	185	233	59	300	260	53	174	231	81	184	170	22	6	9	-114	2	0	-113	-10	-11	32	1	0	52
153.231	0	185	234	59	299	260	55	175	232	79	183	170	22	6	9	-114	2	0	-113	-10	-11	30	0	1	51
153.354	0	184	233	59	300	260	55	174	231	79	184	170	21	6	8	-114	2	0	-114	-11	-12	30	1	1	52
153.477	0	185	234	59	300	260	54	175	232	80	183	170	20	7	9	-113	2	0	-114	-10	-11	31	1	1	53
153.6	0	184	234	60	299	261	55	174	232	80	184	169	21	7	9	-112	2	0	-114	-10	-11	31	1	1	53
153.723	0	183	234	60	300	259	53	174	231	80	183	170	22	6	8	-114	2	0	-114	-11	-12	31	1	0	51
153.846	0	183	234	59	298	260	53	174	230	80	183	169	22	6	9	-114	3	0	-114	-11	-11	31	1	1	51
153.969	0	184	233	59	299	260	54	174	231	80	184	169	22	6	8	-114	2	0	-114	-11	-12	30	1	1	53
154.092	0	184	233	59	300	260	54	174	231	80	184	169	21	6	9	-113	2	0	-113	-10	-12	31	1	1	53
154.214	0	184	234	59	300	260	54	174	232	79	184	170	21	7	9	-112	2	0	-115	-11	-11	31	1	2	53
154.337	0	184	233	60	299	258	53	173	231	80	183	170	22	6	9	-113	3	0	-114	-10	-11	30	2	1	52
154.46	0	184	232	60	299	258	52	173	229	80	183	169	22	6	9	-114	2	0	-113	-11	-10	30	2	1	51
154.583	0	184	232	60	300	258	53	174	230	81	183	169	22	7	8	-114	2	0	-113	-11	-11	31	1	1	52
154.706	0	183	232	59	299	258	54	174	230	80	184	169	20	6	9	-114	2	0	-114	-10	-11	30	2	1	52
154.829	0	183	232	60	299	259	54	174	231	79	184	168	21	6	8	-114	2	0	-114	-10	-11	30	1	1	53
154.952	0	184	233	60	299	258	53	173	230	80	184	168	21	6	8	-113	2	0	-114	-10	-10	30	1	1	52
155.075	0	183	231	61	299	257	52	173	229	80	184	167	23	6	9	-113	3	0	-113	-10	-11	29	1	1	50
155.197	0	183	231	60	299	256	53	172	228	80	183	167	23	6	9	-113	2	0	-113	-10	-11	29	1	1	51
155.32	0	183	232	59	299	256	53	174	228	81	183	167	21	6	8	-113	2	0	-114	-10	-10	30	2	1	51
155.443	0	184	231	60	299	257	53	173	228	79	184	166	22	6	8	-112	2	0	-114	-10	-11	30	1	1	52
155.566	0	183	231	60	299	256	54	173	229	79	183	167	20	6	8	-112	3	0	-114	-10	-11	30	0	0	54
155.689	0	182	230	61	298	256	53	173	228	80	183	166	21	7	8	-113	2	0	-114	-11	-11	30	2	1	51
155.812	0	182	230	60	297	255	52	171	226	79	182	165	21	6	9	-113	2	0	-113	-11	-11	30	2	2	50
155.935	0	183	229	61	298	254	52	173	226	80	182	165	22	7	9	-114	3	0	-113	-10	-11	30	1	1	51
156.058	0	183	229	59	298	254	52	172	226	79	181	164	22	5	8	-113	2	0	-114	-10	-11	29	1	1	51
156.18	0	182	230	60	298	254	53	173	226	80	182	164	21	6	9	-113	2	0	-114	-10	-10	29	1	1	51
156.303	0	182	229	60	299	253	54	172	227	79	182	165	20	7	8	-112	2	0	-114	-10	-10	29	1	1	53
[truncated: 1,439 more rows]

## Sheet: Add_info
Time	Marker	Accel_x	Accel_y	Accel_z	Gyro_x	Gyro_y	Gyro_z	Magnet_x	Magnet_y	Magnet_z	battery		ld_gain	pd_gain
[truncated: 2,710 more rows]
