# Supplementary material for: Charitable crowdfunding donation-intention estimation depending on emotional project images using fNIRS-based functional connectivity
Source: PLoS One. 2024 May 8;19(5):e0303144. doi: 10.1371/journal.pone.0303144 (PMC11078340; doi:10.1371/journal.pone.0303144)
Supplement: S1 File — (ZIP) [file pone.0303144.s001.zip › Some donation dataset/negative/subject8.xlsx]

## Sheet: D780
	SNR :	57	36	54	45	44	48	40	47	49	39	45	51	42	47	48
Time	Marker	ch1	ch2	ch3	ch4	ch5	ch6	ch7	ch8	ch9	ch10	ch11	ch12	ch13	ch14	ch15
0.24576	0	315	49	244	184	389	371	312	226	248	240	342	218	264	311	772
0.36864	0	315	49	244	184	389	371	312	226	248	240	342	218	264	311	772
0.49152	0	315	50	242	187	383	370	325	233	255	240	343	219	267	314	804
0.6144	0	313	47	237	181	381	367	315	234	258	235	339	219	263	312	817
0.73728	0	313	47	236	181	377	367	313	235	256	233	338	219	261	314	822
0.86016	0	313	46	238	182	378	368	314	238	255	233	339	219	261	316	826
0.98304	0	313	46	238	181	381	368	316	238	256	233	342	219	263	319	826
1.10592	0	314	46	240	184	381	369	317	236	256	234	343	219	265	320	830
1.2288	0	314	47	239	185	382	368	319	238	257	236	344	220	267	322	833
1.35168	0	314	46	241	187	386	371	322	241	257	237	345	219	267	323	833
1.47456	0	313	45	239	182	381	364	314	236	257	235	340	216	263	321	830
1.59744	0	312	45	238	183	380	365	313	236	256	233	339	216	263	320	831
1.72032	0	315	45	239	183	381	365	315	238	256	233	340	216	263	320	832
1.8432	0	314	46	239	183	383	367	318	239	257	235	343	218	265	321	831
1.96608	0	314	45	239	185	383	369	319	238	257	235	344	218	266	322	833
2.08896	0	314	47	240	184	384	370	321	238	258	236	346	219	268	323	834
2.21184	0	314	45	239	184	384	368	316	239	254	236	340	217	263	321	833
2.33472	0	313	44	238	182	380	363	315	237	257	234	338	216	262	321	835
2.4576	0	313	45	238	182	380	366	314	236	255	234	340	215	263	321	834
2.58048	0	314	45	239	184	381	366	314	237	256	233	341	217	264	321	833
2.70336	0	314	46	238	184	382	366	317	238	257	235	343	217	265	322	837
2.82624	0	314	46	240	185	384	369	321	241	258	236	345	219	267	323	833
2.94912	0	315	48	241	186	386	371	322	240	258	237	346	219	268	323	836
3.072	0	314	46	239	184	383	365	314	235	256	234	339	215	262	320	834
3.19488	0	314	46	239	182	380	366	313	237	254	233	336	215	262	319	834
3.31776	0	314	44	237	182	381	363	313	237	258	233	337	215	261	320	832
3.44064	0	312	45	238	183	380	367	314	236	255	231	339	216	262	320	837
3.56352	0	314	45	239	182	381	367	316	236	257	233	342	218	265	321	836
3.6864	0	315	45	240	184	382	368	317	240	257	234	344	218	266	323	837
3.80928	0	314	46	241	185	384	371	322	241	258	235	347	220	267	324	836
3.93216	0	314	46	241	187	387	368	320	237	259	236	343	219	266	324	841
4.05504	0	314	45	239	183	381	365	314	234	257	233	336	215	261	321	837
4.17792	0	313	45	239	181	381	363	313	237	257	233	336	215	260	320	836
4.3008	0	313	44	238	182	380	363	313	237	258	232	340	217	261	321	836
4.42368	0	314	45	239	184	381	366	315	237	256	232	340	217	263	321	840
4.54656	0	315	45	239	185	383	368	317	237	257	233	342	218	263	322	838
4.66944	0	314	45	241	185	383	369	321	240	258	235	344	219	266	324	839
4.79232	0	315	46	242	187	385	370	324	240	258	238	346	221	266	326	840
4.9152	0	314	46	242	186	386	368	318	237	259	237	341	219	264	325	844
5.03808	0	314	45	239	183	381	365	315	235	257	234	337	216	261	323	839
5.16096	0	314	43	237	183	380	363	315	238	258	235	338	217	261	324	842
5.28384	0	317	45	239	183	382	366	316	236	257	234	340	218	264	325	849
5.40672	0	329	45	238	182	383	368	318	239	257	234	342	218	266	327	864
5.5296	0	331	46	239	184	386	368	320	241	256	236	343	218	267	327	876
5.65248	0	336	46	240	185	388	371	323	243	257	239	346	220	269	328	881
5.77536	0	334	46	240	187	391	371	323	242	257	240	346	220	269	330	888
5.89824	0	334	46	239	183	388	365	316	239	258	237	338	217	264	325	887
6.02112	0	334	44	238	181	386	365	316	241	255	235	338	216	263	325	888
6.144	0	335	46	237	181	387	366	316	243	255	236	339	217	262	324	886
6.26688	0	335	44	239	182	388	368	318	242	256	236	342	218	263	324	888
6.38976	0	335	46	239	183	389	369	319	241	256	235	342	218	266	325	887
6.51264	0	335	46	239	185	391	369	321	244	257	238	345	219	266	325	886
6.63552	0	336	47	240	186	393	371	324	245	257	239	346	219	267	327	886
6.7584	0	335	46	239	183	392	368	318	244	255	237	340	216	262	325	886
6.88128	0	334	44	238	181	388	366	315	243	255	235	337	215	259	323	885
7.00416	0	333	45	238	181	388	366	315	243	255	234	338	216	260	322	884
7.12704	0	334	45	238	181	389	365	317	243	255	236	340	215	260	323	883
7.24992	0	332	45	239	182	391	366	319	242	255	235	342	217	262	323	885
7.3728	0	333	45	239	184	392	367	319	244	256	236	344	217	264	324	884
7.49568	0	332	47	240	186	393	368	323	244	257	239	345	219	265	326	883
7.61856	0	331	46	240	186	395	370	323	247	257	240	344	216	264	326	882
7.74144	0	329	45	238	182	390	367	317	243	253	236	338	214	261	322	880
7.86432	0	329	45	238	182	391	365	316	243	255	236	339	215	261	322	880
7.9872	0	329	44	238	181	391	364	317	243	256	236	339	215	262	322	880
8.11008	0	329	45	239	182	391	365	321	244	256	236	340	216	262	323	881
8.23296	0	330	45	238	184	391	367	320	243	256	237	342	217	263	324	881
8.35584	0	328	47	241	185	397	366	324	246	257	239	344	216	265	324	880
8.47872	0	322	45	237	189	395	370	324	247	256	241	343	218	264	327	857
8.6016	0	317	43	234	184	389	365	318	245	255	238	336	215	258	322	865
8.72448	0	312	45	238	183	391	363	317	242	253	237	333	211	257	321	875
8.84736	0	320	45	237	186	392	365	316	243	254	236	336	213	257	322	863
8.97024	0	317	43	233	184	388	364	319	244	255	238	338	216	259	325	869
9.09312	0	314	45	237	186	393	365	321	245	256	239	340	214	261	325	873
9.216	0	317	45	238	186	393	366	322	245	255	239	342	216	261	327	869
9.33888	0	317	46	238	189	395	367	325	245	258	240	342	217	263	327	870
9.46176	0	323	46	238	186	393	367	321	246	256	240	337	215	260	325	876
9.58464	0	326	45	236	183	390	364	318	244	253	237	335	214	257	324	881
9.70752	0	327	44	236	183	391	363	316	243	253	235	334	212	256	321	881
9.8304	0	329	44	236	183	391	363	318	244	254	235	335	214	257	321	882
9.95328	0	329	45	237	183	391	365	319	244	255	236	337	215	260	322	881
10.0762	0	328	44	238	186	392	366	322	244	255	237	338	215	261	323	881
10.199	0	328	45	239	186	393	366	323	244	256	238	340	216	262	325	881
10.3219	0	328	45	240	188	396	368	324	247	255	240	340	215	262	325	880
10.4448	0	326	44	238	184	392	363	319	245	254	237	333	213	258	322	877
10.5677	0	325	43	236	183	390	364	317	244	253	235	333	212	257	321	879
10.6906	0	326	44	237	183	390	362	317	243	253	234	333	212	256	321	879
10.8134	0	325	45	237	184	391	363	320	244	254	235	334	213	258	321	879
10.9363	0	326	45	239	185	392	365	322	245	254	237	337	214	259	323	878
11.0592	0	326	45	240	186	393	366	323	244	255	236	338	215	260	324	879
11.1821	0	327	45	238	185	394	366	319	244	253	236	335	214	257	322	879
11.305	0	326	44	237	182	390	364	316	244	252	234	331	211	253	319	878
11.4278	0	326	44	237	181	389	362	316	244	254	234	332	212	253	318	877
11.5507	0	325	44	236	181	389	364	316	242	253	231	332	213	253	318	878
11.6736	0	326	44	238	182	389	362	317	243	254	232	335	212	254	320	877
11.7965	0	326	45	238	183	390	364	319	244	255	233	335	214	256	320	876
11.9194	0	326	45	239	184	393	365	322	246	255	236	337	214	257	322	878
12.0422	0	326	44	240	182	393	366	316	242	251	232	331	211	253	318	877
12.1651	0	326	44	238	178	387	363	312	240	250	229	329	211	248	314	876
12.288	0	326	43	237	178	387	362	312	242	251	229	330	211	248	314	876
12.4109	0	325	43	236	177	386	361	313	242	252	228	332	211	248	315	873
12.5338	0	326	44	237	179	388	363	313	241	252	229	333	213	251	315	873
12.6566	0	326	43	237	180	388	363	316	243	253	230	334	213	252	318	875
12.7795	0	326	44	238	180	391	364	319	245	253	232	336	215	254	318	874
12.9024	0	326	43	239	182	393	365	318	244	253	233	334	213	253	318	872
13.0253	0	325	44	238	178	387	363	312	240	249	229	327	210	248	315	872
13.1482	0	325	44	235	177	386	362	311	239	249	229	328	211	246	313	872
13.271	0	325	43	237	176	386	360	312	242	252	229	329	209	247	314	870
13.3939	0	325	42	237	178	387	361	313	242	251	228	330	211	248	315	870
13.5168	0	324	44	237	180	388	362	314	242	252	229	332	213	250	315	870
13.6397	0	325	44	238	180	388	363	317	243	253	231	333	213	253	317	872
13.7626	0	325	44	238	182	392	365	317	245	252	233	332	212	250	318	869
13.8854	0	323	43	236	177	387	362	312	241	250	229	328	209	247	314	868
14.0083	0	324	44	237	177	387	362	312	239	249	228	328	209	245	313	868
14.1312	0	325	44	238	177	388	361	312	241	248	228	328	211	246	314	868
14.2541	0	325	43	236	178	387	361	313	242	251	229	329	211	248	314	866
14.377	0	325	42	238	180	387	362	317	242	251	230	331	212	249	316	868
14.4998	0	326	44	237	181	390	364	319	242	252	231	334	213	251	317	869
14.6227	0	326	45	237	180	389	364	314	243	249	231	328	209	248	315	869
14.7456	0	325	44	236	177	389	361	311	242	247	229	326	208	243	313	863
14.8685	0	325	43	236	179	394	360	312	240	248	233	322	208	238	312	853
14.9914	0	319	43	236	183	391	360	312	238	250	230	320	210	238	311	815
15.1142	0	311	42	236	183	387	363	316	239	252	230	322	212	243	311	748
15.2371	0	307	44	237	185	384	364	321	240	254	232	324	215	246	313	709
15.36	0	308	43	239	187	386	365	323	240	256	234	327	217	252	318	703
15.4829	0	303	44	241	189	388	365	322	237	255	235	325	215	249	320	695
15.6058	0	301	44	237	184	382	365	316	238	249	232	320	211	245	317	680
15.7286	0	303	43	239	182	379	360	316	236	252	231	320	211	245	316	699
15.8515	0	305	44	238	184	380	362	316	236	250	231	322	212	247	317	736
15.9744	0	305	44	238	184	382	363	318	236	251	232	323	213	250	318	754
16.0973	0	306	44	239	185	382	363	323	240	253	235	324	214	253	321	762
16.2202	0	307	44	239	186	383	365	325	241	254	237	327	216	256	322	765
16.343	0	307	45	241	188	385	368	328	239	254	237	330	217	259	324	772
16.4659	0	307	46	241	189	387	367	325	239	252	238	326	215	257	322	772
16.5888	0	306	45	239	185	382	364	320	240	250	235	322	212	254	321	772
16.7117	0	306	45	239	186	381	360	322	237	253	235	324	213	254	320	773
16.8346	0	307	44	238	186	381	363	322	237	251	234	325	213	256	321	775
16.9574	0	307	44	239	186	383	364	323	238	252	235	326	215	258	322	779
17.0803	0	307	45	239	188	383	364	327	241	254	238	329	216	260	324	781
17.2032	0	307	45	240	189	385	366	330	242	255	240	330	216	262	326	781
17.3261	0	308	46	240	189	388	365	327	238	254	238	327	215	261	325	781
17.449	0	306	44	239	187	384	364	323	237	250	237	324	213	256	322	781
17.5718	0	307	44	238	187	382	364	323	240	251	236	324	214	256	321	783
17.6947	0	307	44	237	187	382	364	324	240	251	236	325	213	256	322	784
17.8176	0	308	44	239	188	383	365	325	238	252	236	327	215	258	323	788
17.9405	0	309	45	240	188	386	366	328	240	253	238	327	215	261	325	792
18.0634	0	309	45	241	190	386	366	330	244	254	240	330	217	263	327	793
18.1862	0	308	45	241	191	389	368	329	243	254	240	327	216	260	326	792
18.3091	0	307	45	240	186	384	363	322	235	251	236	322	212	256	323	787
18.432	0	307	45	240	186	381	362	322	238	250	235	322	212	254	320	787
18.5549	0	307	44	239	186	382	363	322	242	253	235	323	213	254	320	787
18.6778	0	308	45	239	187	383	364	322	239	252	235	324	214	256	321	784
18.8006	0	308	44	240	188	384	365	325	239	254	235	325	215	257	324	785
18.9235	0	308	44	241	188	384	365	327	241	254	237	327	216	260	323	785
19.0464	0	309	45	241	190	387	368	331	243	254	240	328	217	262	325	788
19.1693	0	307	44	241	187	385	364	324	236	252	234	321	213	256	322	783
19.2922	0	307	44	239	184	379	361	320	234	251	232	318	212	253	320	777
19.415	0	306	44	238	184	380	362	319	238	250	232	319	214	251	318	777
19.5379	0	307	45	239	184	380	360	320	237	252	231	320	213	252	319	780
19.6608	0	306	44	239	187	381	364	321	237	252	233	323	214	255	320	780
19.7837	0	307	45	241	186	382	363	323	239	252	233	324	215	256	322	778
19.9066	0	307	45	242	187	383	365	328	242	254	237	326	217	258	323	781
20.0294	0	307	45	242	188	386	368	328	243	253	238	327	216	257	323	782
20.1523	0	306	44	241	185	381	362	320	234	252	232	319	213	252	319	776
20.2752	0	306	44	239	183	378	361	318	233	251	232	319	212	251	318	771
20.3981	0	307	44	239	183	378	363	320	238	251	232	320	213	251	319	756
20.521	0	308	44	239	184	378	361	320	236	253	231	322	214	253	319	736
20.6438	0	307	43	241	185	380	364	322	236	251	232	324	214	255	320	713
20.7667	0	308	44	241	187	381	366	326	237	252	234	325	216	257	321	703
20.8896	0	307	45	242	187	381	367	323	239	251	235	322	214	252	320	700
21.0125	0	305	45	240	183	377	360	318	236	252	230	317	212	250	317	701
21.1354	0	306	43	240	182	377	359	315	232	252	230	317	212	248	315	701
21.2582	0	306	43	240	182	376	362	317	235	250	229	318	212	249	316	701
21.3811	0	306	43	239	184	378	362	320	239	252	231	320	214	251	318	707
21.504	0	306	44	242	185	379	364	322	238	253	232	322	215	253	319	711
21.6269	0	307	45	242	185	378	365	325	237	253	233	324	216	255	321	717
21.7498	0	307	45	243	186	380	364	323	236	252	234	321	215	253	319	723
21.8726	0	305	44	240	182	374	360	317	234	250	230	316	212	248	316	728
21.9955	0	305	44	239	181	374	358	315	232	250	229	318	212	247	314	724
22.1184	0	305	44	239	181	376	360	315	229	250	228	318	213	247	313	728
22.2413	0	305	43	238	183	375	362	316	234	249	229	318	214	250	315	727
22.3642	0	305	43	239	183	377	362	318	238	252	231	321	215	250	316	735
22.487	0	306	44	241	183	378	363	322	237	252	232	322	215	254	318	737
22.6099	0	306	45	242	186	379	363	323	234	254	233	323	215	254	320	738
22.7328	0	305	44	241	183	377	362	317	236	248	230	317	212	249	315	735
22.8557	0	304	44	240	180	373	360	314	233	249	230	315	211	247	312	730
22.9786	0	305	44	239	180	374	361	314	233	249	229	317	212	246	313	725
23.1014	0	305	43	240	181	375	360	316	232	249	228	318	213	249	313	721
23.2243	0	304	44	241	182	375	362	320	235	249	230	321	214	252	315	721
23.3472	0	305	45	239	183	378	363	322	238	251	233	322	214	253	316	717
23.4701	0	306	44	242	186	379	365	324	237	251	233	324	215	255	318	711
23.593	0	304	44	240	183	378	362	318	230	249	231	319	212	250	315	700
23.7158	0	304	44	240	182	374	361	316	235	248	231	318	213	249	313	699
23.8387	0	302	42	239	182	375	359	317	234	250	231	318	212	249	313	700
23.9616	0	304	43	239	183	376	361	318	234	249	229	319	213	251	314	692
24.0845	0	302	43	240	184	378	362	320	233	249	230	321	214	254	316	674
24.2074	0	301	44	241	185	378	363	324	237	251	233	323	215	256	318	680
24.3302	0	303	44	241	184	380	363	321	239	250	234	320	213	253	316	680
24.4531	0	303	44	239	182	375	360	315	229	248	230	316	212	249	312	696
24.576	0	304	43	239	181	374	361	316	232	246	230	317	210	248	311	708
24.6989	0	304	44	239	182	375	360	316	235	248	230	317	212	250	312	722
24.8218	0	304	43	239	183	376	361	319	235	248	230	319	213	253	313	725
24.9446	0	305	44	240	184	377	363	321	233	249	231	321	214	255	316	734
25.0675	0	305	44	241	185	379	364	324	235	249	233	323	215	258	318	737
25.1904	0	305	44	241	185	382	364	321	237	248	234	321	214	254	319	737
25.3133	0	305	44	239	181	375	360	316	232	248	231	317	211	251	313	732
25.4362	0	304	43	238	180	373	359	315	229	248	229	317	212	250	311	734
25.559	0	303	44	238	180	375	360	316	233	247	230	316	212	251	313	732
25.6819	0	304	43	238	182	377	360	317	236	249	231	319	213	253	314	736
25.8048	0	305	43	240	184	378	361	321	236	250	231	321	215	255	316	734
25.9277	0	305	44	240	185	379	363	322	235	251	234	322	215	258	319	739
26.0506	0	306	44	241	186	383	366	326	236	250	235	323	215	260	320	739
26.1734	0	305	44	241	185	379	362	320	235	250	234	318	212	254	317	738
26.2963	0	305	44	239	183	375	359	318	233	250	232	317	212	252	315	735
26.4192	0	305	43	240	183	376	360	318	230	249	230	318	212	253	315	737
26.5421	0	305	43	239	185	377	362	318	235	248	231	317	213	254	317	740
26.665	0	305	44	240	184	377	362	322	238	249	232	320	214	256	318	743
26.7878	0	305	44	240	184	379	364	324	236	248	233	320	215	258	320	744
26.9107	0	306	45	241	187	382	364	324	233	252	235	321	214	257	320	743
27.0336	0	304	44	239	183	376	362	318	236	247	232	316	213	253	316	743
27.1565	0	305	44	239	182	377	360	318	235	250	232	316	213	253	316	745
27.2794	0	304	43	239	183	377	363	319	234	248	231	317	213	253	317	745
27.4022	0	306	43	239	185	378	362	321	234	250	231	319	214	256	319	744
27.5251	0	306	44	240	186	379	364	324	237	250	233	320	214	259	320	749
27.648	0	306	45	241	187	382	364	326	239	251	235	322	216	260	322	752
27.7709	0	305	45	241	186	381	363	322	234	251	233	318	213	257	319	752
27.8938	0	305	44	239	184	376	361	317	230	248	232	315	212	253	317	748
28.0166	0	305	44	239	184	376	361	319	235	248	231	316	212	252	316	748
28.1395	0	305	43	239	183	378	362	319	236	248	230	317	213	254	316	750
28.2624	0	305	43	240	185	378	364	320	234	249	231	320	214	257	320	753
28.3853	0	306	44	240	186	381	365	324	234	251	232	320	215	260	321	753
28.5082	0	307	44	241	187	382	365	326	239	251	234	321	216	261	322	755
28.631	0	306	44	242	189	385	368	327	240	251	236	323	216	261	323	756
28.7539	0	305	45	240	185	379	362	320	232	248	232	315	212	256	320	755
28.8768	0	304	44	240	184	377	363	318	233	246	231	315	211	253	318	754
28.9997	0	306	44	239	184	378	362	318	235	248	231	316	213	254	319	755
29.1226	0	306	43	239	185	377	363	321	235	248	232	318	214	257	318	755
29.2454	0	305	44	240	185	379	364	323	234	249	232	320	214	259	321	761
29.3683	0	307	44	241	187	381	366	326	236	249	234	321	215	261	321	760
29.4912	0	306	44	242	188	382	366	329	239	251	237	323	216	263	324	755
29.6141	0	307	46	243	189	386	368	329	240	251	238	323	216	263	325	747
29.737	0	306	44	240	187	381	362	321	232	249	233	316	213	258	322	746
29.8598	0	305	43	240	185	378	364	320	233	246	232	316	212	257	320	744
29.9827	0	305	43	240	186	380	363	322	237	248	233	317	214	258	319	748
30.1056	0	306	43	238	186	382	364	323	236	248	234	319	214	260	321	746
30.2285	0	307	44	241	187	382	365	325	235	249	235	321	214	261	323	750
30.3514	0	306	44	242	188	383	366	328	236	250	236	322	216	265	325	751
30.4742	0	306	46	243	189	384	366	331	240	251	238	324	217	267	326	757
30.5971	0	307	45	243	191	387	368	332	240	251	239	324	216	265	326	755
30.72	0	305	44	241	188	380	363	324	232	250	235	318	213	261	324	753
30.8429	0	306	44	240	187	380	363	325	236	248	235	318	213	260	324	756
30.9658	0	306	44	240	187	381	363	325	239	249	235	320	213	262	324	760
31.0886	0	306	44	240	188	380	365	326	237	249	235	322	214	264	323	759
31.2115	0	306	44	241	188	381	365	328	236	250	236	323	216	265	326	760
31.3344	0	307	45	243	189	383	365	330	238	251	238	324	216	267	327	765
31.4573	0	306	44	243	191	385	368	332	241	251	241	324	216	268	327	766
31.5802	0	305	44	241	188	381	363	324	233	249	235	316	213	262	324	760
31.703	0	305	44	240	185	379	362	322	231	249	233	319	212	260	323	759
31.8259	0	306	44	239	187	378	363	322	236	247	234	319	213	261	323	760
31.9488	0	305	44	239	188	378	362	325	239	250	234	319	213	263	322	762
32.0717	1	305	44	241	188	380	365	327	235	250	235	322	215	264	324	762
32.1946	0	306	44	243	189	382	365	329	237	250	236	323	215	265	326	765
32.3174	0	306	45	244	190	384	366	331	240	250	238	326	217	268	328	770
32.4403	0	305	45	243	191	387	368	331	242	251	240	324	215	266	328	770
32.5632	0	303	45	241	186	380	361	323	231	251	234	316	212	262	325	769
32.6861	0	303	43	240	185	376	363	322	231	248	233	316	212	258	322	764
32.809	0	303	44	240	186	377	363	321	237	246	233	316	212	259	322	765
32.9318	0	303	42	239	186	378	362	322	237	250	233	318	212	261	324	766
33.0547	0	303	43	240	187	378	365	325	235	249	234	320	214	262	324	767
33.1776	0	304	44	242	189	381	364	327	237	249	236	321	214	264	326	765
33.3005	0	304	45	242	189	382	367	331	240	250	239	323	216	266	327	768
33.4234	0	305	45	243	191	386	368	331	241	250	240	324	214	265	327	765
33.5462	0	303	44	240	187	379	363	323	234	247	234	316	211	261	324	764
33.6691	0	304	44	240	186	376	364	322	234	245	234	318	211	259	322	762
33.792	0	303	42	238	185	378	362	322	237	247	234	318	212	258	322	761
33.9149	0	303	43	239	187	378	362	325	238	249	234	320	212	261	323	760
34.0378	0	304	43	240	187	379	365	325	235	248	234	322	213	262	324	765
34.1606	0	304	44	241	187	381	365	328	238	250	236	323	214	265	325	765
34.2835	0	305	44	241	189	384	366	330	240	249	238	323	213	265	325	767
34.4064	0	302	43	239	186	380	361	324	235	248	235	320	211	261	323	760
34.5293	0	304	43	238	186	378	362	323	234	246	233	321	211	261	322	763
34.6522	0	304	43	238	187	378	362	324	235	248	232	321	211	262	321	761
34.775	0	304	42	239	187	380	362	328	238	249	234	323	213	264	323	765
34.8979	0	305	43	241	188	382	365	330	238	250	235	325	213	266	324	764
35.0208	0	305	45	241	189	383	365	330	237	250	237	327	214	268	325	768
35.1437	0	304	45	241	190	386	366	332	238	248	238	326	213	265	325	764
35.2666	0	303	43	240	187	380	360	325	236	248	235	321	211	262	322	765
35.3894	0	303	43	239	185	380	360	325	235	249	234	321	211	260	322	761
35.5123	0	304	43	239	186	381	362	325	234	247	233	321	211	262	322	764
35.6352	0	304	43	239	187	382	363	327	235	247	233	324	212	264	322	763
35.7581	0	304	44	240	188	384	363	330	239	249	236	326	212	266	324	767
35.881	0	303	43	240	189	386	365	332	238	250	236	328	214	268	325	766
36.0038	0	306	44	241	191	387	365	335	237	250	238	330	215	270	327	766
36.1267	0	304	45	241	191	388	366	333	238	248	238	326	212	266	326	765
36.2496	0	303	43	239	188	383	361	327	235	247	236	322	211	262	322	765
36.3725	0	304	43	239	186	382	361	326	236	246	234	322	210	261	320	766
36.4954	0	304	42	238	187	382	362	326	233	246	233	324	211	262	321	762
36.6182	0	303	43	239	188	384	363	329	237	248	235	324	212	265	322	764
36.7411	0	304	43	239	188	386	362	331	239	249	236	327	213	268	324	767
36.864	0	304	43	240	190	387	363	333	238	250	237	330	214	269	325	771
36.9869	0	305	44	241	190	389	364	337	238	251	238	332	216	271	327	769
37.1098	0	305	44	242	193	392	366	337	240	248	241	331	213	270	327	768
37.2326	0	303	43	239	190	385	361	330	235	247	236	323	211	266	324	768
37.3555	0	304	43	239	189	384	361	330	236	247	236	325	212	264	322	768
37.4784	0	303	43	239	188	384	361	330	235	247	235	324	211	265	322	764
37.6013	0	303	43	239	189	386	360	331	239	249	236	327	212	266	324	766
37.7242	0	303	43	239	191	386	362	334	239	250	237	327	213	269	325	766
37.847	0	304	44	240	191	389	363	335	238	250	238	330	214	271	328	770
37.9699	0	306	43	241	192	391	365	338	240	250	240	331	215	271	328	771
38.0928	0	304	44	241	190	387	364	333	239	247	238	325	212	268	327	769
38.2157	0	304	43	239	189	386	359	331	237	249	237	324	210	266	325	768
38.3386	0	303	43	239	190	387	362	331	236	248	236	325	212	265	324	770
38.4614	0	304	43	238	190	388	362	332	237	247	236	326	212	269	325	770
38.5843	0	305	44	240	190	389	362	335	240	250	238	328	214	270	326	772
38.7072	0	306	44	241	191	389	364	337	240	251	239	330	214	272	328	773
38.8301	0	306	45	241	193	391	366	339	239	251	240	332	215	273	329	779
38.953	0	305	44	241	192	391	364	336	239	248	238	327	212	269	326	773
39.0758	0	304	42	239	188	386	360	331	236	248	237	323	211	266	324	775
39.1987	0	305	42	239	188	387	361	330	238	247	236	325	211	267	325	771
39.3216	0	304	43	239	190	386	361	331	236	248	235	326	212	267	324	775
39.4445	0	305	43	239	191	388	362	333	237	248	237	327	212	270	326	774
39.5674	0	305	43	239	191	390	363	335	242	250	238	329	214	271	327	778
39.6902	0	306	44	241	191	389	364	337	239	251	239	332	214	273	329	776
39.8131	0	306	45	242	193	393	367	340	240	252	240	332	216	274	330	777
39.936	0	305	44	240	192	392	364	334	240	248	238	326	213	270	328	775
40.0589	0	305	43	240	189	387	360	330	236	248	236	324	210	267	325	776
40.1818	0	304	43	239	188	384	359	329	237	248	236	325	211	266	324	775
40.3046	0	304	41	239	189	387	361	331	236	248	235	325	212	267	324	774
40.4275	0	305	43	239	190	388	362	332	238	248	236	327	212	269	325	777
40.5504	0	304	43	240	191	391	363	334	241	250	238	329	213	271	327	780
40.6733	0	306	43	242	191	390	364	337	239	251	239	331	215	272	328	779
40.7962	0	306	44	242	193	393	366	341	239	252	241	332	214	274	330	781
40.919	0	306	45	242	193	394	366	338	240	248	241	330	214	271	329	779
41.0419	0	304	43	239	190	388	360	333	237	249	238	325	211	268	326	779
41.1648	0	304	42	239	190	388	360	332	237	247	237	325	211	267	326	779
41.2877	0	304	43	239	190	388	360	332	236	248	236	326	212	268	326	776
41.4106	0	305	44	239	191	389	360	333	240	249	238	327	212	269	327	779
41.5334	0	304	43	240	191	389	362	336	241	250	239	330	213	272	327	782
41.6563	0	306	44	241	192	391	363	337	239	251	238	332	214	274	329	783
41.7792	0	307	44	243	194	393	364	339	239	252	240	334	215	274	332	782
41.9021	0	305	44	242	193	393	365	336	240	249	242	331	213	270	329	780
42.025	0	305	44	241	191	388	359	332	237	250	238	326	212	269	328	780
42.1478	0	304	43	239	191	388	361	331	237	248	237	328	212	269	327	780
42.2707	0	306	43	240	190	389	360	332	237	249	236	330	212	268	327	778
42.3936	0	307	43	239	190	391	361	333	241	250	237	330	213	270	329	779
42.5165	0	306	44	240	190	390	363	335	240	251	239	332	214	270	329	776
42.6394	0	307	45	243	192	392	364	335	239	251	240	335	215	271	330	782
42.7622	0	307	44	243	193	394	365	338	242	252	242	333	214	273	329	780
42.8851	0	305	43	241	191	388	363	332	240	248	239	325	211	267	325	779
43.008	0	305	43	239	190	384	359	331	236	249	238	323	211	265	324	774
43.1309	0	304	43	240	190	387	362	330	236	248	236	324	212	265	324	778
43.2538	0	305	42	240	190	387	361	331	237	248	236	325	213	267	324	778
43.3766	0	305	43	240	191	388	361	334	241	250	237	327	213	269	325	782
43.4995	0	306	44	242	192	389	363	337	240	251	239	329	214	270	327	780
43.6224	0	306	45	241	193	392	364	339	240	251	240	331	215	272	328	785
43.7453	0	307	45	243	196	395	367	340	240	249	241	333	215	272	329	784
43.8682	0	305	45	241	189	389	362	332	239	250	236	326	211	267	325	781
43.991	0	304	44	239	186	388	357	327	235	249	236	325	211	264	324	776
44.1139	0	304	44	240	188	385	359	327	232	249	235	326	210	264	322	778
44.2368	0	305	43	241	189	386	360	331	238	248	236	324	212	264	322	775
44.3597	0	304	42	240	190	388	361	334	241	249	237	325	213	266	324	778
44.4826	0	305	43	240	191	389	363	336	238	248	237	328	214	269	325	777
44.6054	0	306	44	242	193	390	364	337	239	251	239	330	215	271	327	779
44.7283	0	305	45	243	194	392	365	341	242	251	242	331	216	271	327	782
44.8512	0	304	43	242	193	388	361	333	239	250	238	324	212	267	325	778
44.9741	0	304	43	240	189	385	362	331	237	246	237	325	211	264	323	776
45.097	0	304	43	240	189	384	362	330	235	246	236	324	211	264	323	776
45.2198	0	304	43	240	190	387	361	331	238	248	235	325	212	266	324	778
45.3427	0	305	44	240	190	388	361	334	241	249	237	329	214	268	325	780
45.4656	0	305	43	240	192	387	362	336	239	250	237	331	214	269	325	783
45.5885	0	306	44	240	194	391	364	338	239	250	240	332	214	270	327	781
45.7114	0	305	43	240	191	388	363	332	239	247	238	324	212	266	325	778
45.8342	0	304	44	240	190	385	357	331	236	249	236	324	211	266	323	780
45.9571	0	304	42	238	190	386	361	331	236	248	235	325	211	265	322	779
46.08	0	305	43	240	191	386	361	331	236	249	235	326	212	266	324	778
46.2029	0	305	43	239	192	387	361	335	240	250	238	328	212	268	324	779
46.3258	0	305	43	240	193	388	362	337	240	250	239	330	214	269	326	778
46.4486	0	307	44	242	193	392	366	339	238	250	239	331	214	271	327	783
46.5715	0	305	43	241	192	390	363	332	239	247	237	326	212	265	324	778
46.6944	0	305	43	240	189	386	360	330	239	247	235	324	210	264	322	777
46.8173	0	304	43	239	190	385	360	328	240	247	235	324	210	262	321	774
46.9402	0	305	43	240	189	386	361	330	236	247	233	326	211	265	321	778
47.063	0	304	42	238	191	387	361	332	237	247	234	328	212	266	322	776
47.1859	0	305	43	239	191	388	361	334	241	250	236	329	213	267	323	776
47.3088	0	306	43	241	191	390	363	335	241	250	237	331	214	269	326	777
47.4317	0	305	44	241	194	392	364	336	240	251	238	329	213	268	325	779
47.5546	0	305	43	239	190	385	361	330	235	245	234	322	210	264	321	773
47.6774	0	305	43	238	188	386	360	328	237	246	233	323	210	261	320	774
47.8003	0	304	42	238	187	385	359	327	237	247	233	326	210	262	319	771
47.9232	0	304	43	239	190	386	360	328	235	247	233	327	212	264	321	774
48.0461	0	305	43	239	190	387	361	332	237	248	235	327	212	265	322	773
48.169	0	305	43	240	192	390	361	335	240	250	237	330	213	267	324	777
48.2918	0	305	44	240	193	390	364	337	241	250	238	330	215	269	325	774
48.4147	0	304	43	240	191	390	362	330	234	248	236	326	211	265	323	774
48.5376	0	303	43	238	189	387	361	329	236	244	235	324	210	261	321	771
48.6605	0	304	43	238	189	386	359	329	239	247	235	324	210	262	320	774
48.7834	0	303	43	238	190	386	359	329	237	247	235	326	211	263	320	771
48.9062	0	304	43	238	190	387	361	331	236	246	235	328	212	265	322	773
49.0291	0	305	43	238	190	389	360	333	237	247	235	330	213	267	324	774
49.152	0	305	44	239	192	392	362	334	241	249	238	329	212	266	323	775
49.2749	0	304	42	238	190	387	358	329	237	246	236	324	209	262	320	770
49.3978	0	304	42	239	189	387	360	328	235	244	233	323	209	261	320	770
49.5206	0	304	43	238	188	385	357	329	236	246	233	324	210	262	319	771
49.6435	0	303	42	238	190	386	358	330	238	248	235	326	212	264	321	773
49.7664	0	305	41	238	191	388	360	332	236	247	235	327	212	265	322	771
49.8893	0	305	42	239	192	388	360	334	237	250	235	328	213	268	323	772
50.0122	0	305	43	240	191	392	362	332	238	246	237	327	212	264	323	773
50.135	0	303	43	238	189	385	360	329	237	244	234	320	209	261	318	771
50.2579	0	302	42	237	188	384	357	326	236	246	232	321	209	258	317	772
50.3808	0	303	42	238	187	385	359	326	232	244	231	322	210	259	317	769
50.5037	0	304	42	238	189	386	358	328	236	246	232	324	210	261	320	771
50.6266	0	303	42	239	189	386	358	331	238	247	234	326	211	264	321	773
50.7494	0	303	43	238	189	388	361	332	236	247	235	327	213	265	323	775
50.8723	0	305	43	240	191	390	361	335	237	249	237	329	213	266	324	773
50.9952	0	304	43	239	189	389	359	329	237	245	236	322	210	261	321	771
51.1181	0	302	41	237	189	383	357	327	236	245	233	319	209	259	319	770
51.241	0	302	42	237	187	385	356	326	234	245	231	321	209	258	318	769
51.3638	0	302	42	238	188	385	357	327	234	246	231	322	210	261	320	767
51.4867	0	303	42	238	189	385	357	331	238	248	234	323	212	263	320	768
51.6096	0	303	42	239	189	386	359	333	238	248	235	326	213	265	323	767
51.7325	0	304	42	240	190	389	361	335	236	249	236	328	214	267	325	772
51.8554	0	304	44	240	192	391	362	334	237	248	238	326	213	265	324	769
51.9782	0	303	42	238	189	386	359	330	237	245	236	320	209	261	322	767
52.1011	0	303	42	238	187	385	357	327	236	245	234	320	210	261	321	765
52.224	0	303	42	238	188	386	357	329	234	246	233	323	210	262	322	769
52.3469	0	304	42	238	189	386	358	331	233	246	234	323	212	264	322	769
52.4698	0	304	43	239	191	386	359	333	238	248	237	326	212	266	324	769
52.5926	0	303	42	239	192	389	360	336	238	248	237	327	214	268	325	771
52.7155	0	303	43	240	191	390	362	331	235	245	236	323	210	264	324	771
52.8384	0	303	42	238	188	384	358	328	233	244	234	321	209	261	321	768
52.9613	0	303	42	238	189	385	357	329	237	247	234	322	210	263	321	768
53.0842	0	302	42	237	189	385	358	330	235	246	234	322	210	263	322	768
53.207	0	304	42	237	190	386	360	332	234	246	235	325	212	265	323	772
53.3299	0	303	42	240	191	388	360	336	237	249	235	327	212	268	325	773
53.4528	0	304	44	241	192	388	362	337	239	249	237	329	214	269	327	777
53.5757	0	305	44	241	194	391	363	336	239	249	240	328	214	268	327	772
53.6986	0	303	43	240	190	385	358	330	231	246	235	321	210	264	323	773
53.8214	0	303	42	239	189	385	358	329	234	245	234	321	210	263	321	771
53.9443	0	303	42	239	189	386	357	330	237	246	234	322	210	263	322	774
54.0672	0	303	42	239	189	385	359	330	236	247	235	325	211	267	323	771
54.1901	0	303	42	239	190	387	358	332	236	247	236	326	213	268	324	773
54.313	0	304	42	241	192	387	360	337	237	249	238	328	214	270	326	775
54.4358	0	304	43	242	193	390	362	340	240	250	240	330	215	271	327	780
54.5587	0	304	45	241	195	392	363	337	239	249	241	328	213	269	327	776
54.6816	0	302	43	240	190	387	360	332	234	244	238	323	210	265	324	774
54.8045	0	303	42	239	191	386	358	331	236	245	237	323	211	265	323	772
54.9274	0	303	43	240	190	386	357	332	239	247	237	323	211	266	324	775
55.0502	0	302	42	240	192	387	359	333	236	247	237	327	212	268	325	773
55.1731	0	303	43	240	192	387	360	334	236	249	239	327	213	270	325	772
55.296	0	303	44	241	193	389	360	338	239	249	240	329	213	271	328	776
55.4189	0	304	44	242	194	392	363	341	242	250	243	331	215	272	328	779
55.5418	0	302	43	241	193	389	362	335	238	248	242	326	212	268	327	777
55.6646	0	303	43	239	192	386	360	333	234	246	239	324	211	266	324	772
55.7875	0	303	42	240	192	387	359	334	237	247	239	325	213	267	325	774
55.9104	0	303	42	240	191	387	359	335	239	248	239	326	213	269	325	777
56.0333	0	304	43	241	192	389	362	336	237	248	241	329	213	270	326	779
56.1562	0	304	44	241	193	389	361	337	239	249	242	329	215	272	328	778
56.279	0	305	44	242	194	390	362	340	241	251	244	332	215	273	329	779
56.4019	0	303	45	242	194	391	362	337	242	250	243	327	213	270	328	780
56.5248	0	302	43	240	191	385	360	332	234	246	241	323	212	267	326	777
56.6477	0	303	43	240	192	386	359	332	234	245	238	322	211	266	325	775
56.7706	0	303	41	239	191	386	358	333	240	247	239	324	212	267	325	776
56.8934	0	302	43	240	192	386	359	335	239	249	240	325	213	270	326	775
57.0163	0	304	43	241	193	387	362	336	236	247	240	327	214	271	327	779
57.1392	0	304	44	242	194	390	361	339	239	249	242	329	215	272	329	778
57.2621	0	305	44	243	196	391	365	342	242	251	244	332	216	272	330	780
57.385	0	303	44	242	193	389	361	334	237	249	241	325	212	268	327	775
57.5078	0	303	42	239	191	384	359	331	234	245	239	322	211	266	325	776
57.6307	0	302	42	239	191	385	359	331	236	246	239	322	210	266	324	774
57.7536	0	302	42	239	192	385	358	332	239	247	239	324	212	267	324	778
57.8765	0	303	42	241	191	387	359	336	238	249	240	326	214	268	325	774
57.9994	0	303	43	242	193	388	361	337	237	250	239	327	214	270	328	779
58.1222	11	304	43	242	194	389	362	338	238	250	242	328	215	271	328	778
58.2451	0	304	44	243	195	391	363	342	241	250	244	330	216	272	329	782
58.368	0	302	42	240	192	387	360	335	236	248	241	325	212	267	326	773
58.4909	0	302	42	239	191	385	359	332	233	246	238	324	211	266	325	776
58.6138	0	301	42	239	192	386	359	332	236	247	238	324	212	267	326	775
58.7366	0	303	42	239	192	387	358	335	239	248	239	327	214	269	326	777
58.8595	0	303	43	240	192	387	361	336	237	248	239	328	214	270	327	775
58.9824	0	304	44	241	195	389	361	338	238	250	240	331	214	272	328	776
59.1053	0	304	43	242	195	392	363	339	239	248	242	331	214	271	327	778
59.2282	0	302	41	239	192	388	359	333	236	247	239	327	211	268	326	776
59.351	0	303	41	239	192	386	359	332	236	246	237	327	211	268	325	774
59.4739	0	303	43	238	192	387	360	332	233	245	238	327	212	268	325	772
59.5968	0	302	41	239	192	387	360	335	237	247	238	327	212	270	324	774
59.7197	0	303	43	240	193	388	360	337	240	250	240	329	213	270	326	776
59.8426	0	303	43	241	194	388	363	337	237	249	240	331	215	271	328	778
59.9654	0	304	44	242	194	392	363	339	238	250	241	332	215	272	329	780
60.0883	0	303	43	240	192	387	360	332	238	247	238	325	211	267	326	776
60.2112	0	302	42	239	191	385	357	330	234	247	236	323	210	264	323	776
60.3341	0	302	42	238	190	385	358	330	236	246	237	323	210	263	323	776
60.457	0	302	42	238	191	385	358	331	235	247	236	325	212	264	324	776
60.5798	0	304	42	240	192	387	360	332	237	247	237	328	212	267	325	780
60.7027	0	303	42	241	193	387	360	335	240	249	239	329	213	269	327	782
60.8256	0	301	43	241	194	390	363	337	237	249	241	330	215	270	328	785
60.9485	0	300	42	240	194	389	361	332	236	247	238	325	212	265	326	781
61.0714	0	295	41	238	190	384	359	329	236	243	236	320	210	263	324	783
61.1942	0	290	41	240	190	384	357	329	237	245	236	320	210	261	321	783
61.3171	0	294	41	237	190	383	357	329	234	246	235	321	211	261	321	778
61.44	0	295	42	238	190	384	358	330	233	247	235	324	212	263	322	775
61.5629	0	295	42	239	192	384	359	332	239	248	238	324	213	266	325	777
61.6858	0	295	43	239	193	387	361	336	240	249	240	327	214	266	326	775
61.8086	0	293	41	239	190	384	359	330	232	247	237	322	211	262	324	782
61.9315	0	292	42	237	189	383	358	326	231	245	235	322	211	261	323	781
62.0544	0	292	42	238	190	384	357	329	235	246	236	322	211	263	322	768
62.1773	0	294	42	238	190	383	358	331	235	247	236	323	211	263	324	761
62.3002	0	294	43	239	190	383	360	331	233	248	236	327	213	265	325	760
62.423	0	294	42	240	191	387	361	334	234	248	238	328	214	267	326	750
62.5459	0	292	44	241	192	386	360	332	236	246	238	325	211	264	325	741
62.6688	0	287	42	239	189	381	356	327	233	248	235	320	210	262	321	727
62.7917	0	287	41	238	188	382	357	327	231	246	234	320	210	259	321	693
62.9146	0	288	42	237	189	382	358	326	232	246	234	321	210	258	320	685
63.0374	0	289	41	238	189	382	358	328	236	247	235	324	212	260	320	711
63.1603	0	292	43	239	190	383	359	331	236	249	235	325	212	262	322	725
63.2832	0	295	43	240	190	385	362	333	234	247	237	327	213	266	324	749
63.4061	0	293	43	241	191	385	360	330	234	246	237	324	211	261	323	760
63.529	0	293	42	240	187	379	359	326	233	243	234	318	209	259	320	762
63.6518	0	292	42	238	187	379	357	325	234	245	233	320	210	258	319	762
63.7747	0	292	42	238	188	379	357	325	230	245	233	322	211	259	320	763
63.8976	0	293	43	238	188	380	358	329	233	247	233	324	212	262	322	765
64.0205	0	293	41	239	189	383	360	330	235	248	236	325	213	264	323	770
64.1434	0	295	43	240	190	384	361	334	235	248	237	327	214	265	325	768
64.2662	0	295	43	241	192	386	364	336	235	249	239	329	214	267	327	770
64.3891	0	293	43	240	191	383	361	331	234	246	237	323	211	262	322	767
64.512	0	292	42	239	188	379	357	330	232	246	236	322	212	261	324	770
64.6349	0	293	42	239	188	380	358	328	232	246	235	323	211	262	323	767
64.7578	0	293	42	239	187	381	359	329	231	245	234	324	212	263	323	769
64.8806	0	293	41	239	189	382	360	330	234	246	236	326	213	265	325	771
65.0035	0	293	42	239	190	384	361	334	237	247	238	327	213	266	325	774
65.1264	0	295	43	240	190	386	363	335	236	249	239	330	214	267	327	774
65.2493	0	294	43	239	189	383	358	328	228	245	236	326	211	263	325	769
65.3722	0	294	42	239	189	381	357	329	233	244	236	324	211	263	323	770
65.495	0	294	43	237	189	380	357	328	235	247	237	324	211	263	324	773
65.6179	0	293	41	238	189	382	359	330	233	247	235	327	212	265	324	772
65.7408	0	293	42	239	189	382	359	332	233	247	236	326	213	267	325	772
65.8637	0	294	42	240	191	383	361	335	236	249	238	328	214	268	327	774
65.9866	0	293	42	240	193	388	363	336	237	248	241	328	214	266	328	769
66.1094	0	288	42	239	189	382	358	330	230	246	236	321	210	263	325	755
66.2323	0	286	42	238	188	382	358	326	230	244	236	322	210	261	323	743
66.3552	0	285	41	237	187	380	356	328	233	245	236	322	210	261	322	704
66.4781	0	286	42	237	189	381	357	329	235	245	236	324	211	262	322	682
66.601	0	289	42	239	190	382	358	331	233	247	236	325	212	262	322	688
66.7238	0	293	42	239	192	383	360	334	234	248	238	327	214	265	325	717
66.8467	0	295	43	241	192	388	361	336	237	248	240	329	213	267	325	747
66.9696	0	292	43	240	190	384	357	331	234	247	238	322	210	263	323	752
67.0925	0	293	42	237	189	381	356	329	232	245	236	323	210	260	321	759
67.2154	0	293	42	238	190	382	357	329	232	245	235	322	210	261	322	757
67.3382	0	293	42	237	189	382	357	331	235	247	236	324	211	263	322	759
67.4611	0	293	42	238	190	383	358	333	237	247	237	327	212	265	324	763
67.584	0	294	43	240	190	385	358	334	235	248	237	330	213	267	326	763
67.7069	0	295	43	240	193	387	360	337	236	248	239	332	213	269	327	763
67.8298	0	293	43	239	191	386	360	332	236	245	238	328	211	265	324	760
67.9526	0	293	43	239	189	382	355	331	233	246	236	325	210	262	322	760
68.0755	0	294	41	237	188	383	357	330	232	244	235	326	211	262	323	761
68.1984	0	294	41	238	190	383	357	331	233	245	235	326	211	264	323	760
68.3213	0	294	42	238	190	383	358	334	236	247	238	328	213	266	324	761
68.4442	0	294	43	239	192	383	359	336	237	248	240	328	212	267	326	761
68.567	0	295	43	240	192	388	361	336	236	248	240	329	214	266	326	766
68.6899	0	293	43	238	190	382	359	330	232	243	238	323	209	261	322	760
68.8128	0	293	42	236	190	381	356	330	235	244	237	321	208	261	321	759
68.9357	0	294	42	237	190	382	355	331	233	247	236	322	209	262	322	759
69.0586	0	294	41	237	191	382	358	332	232	246	235	324	211	264	323	762
69.1814	0	295	43	238	191	384	358	334	234	247	236	326	212	266	325	761
69.3043	0	294	43	239	193	385	359	337	237	248	238	328	213	268	326	763
69.4272	0	295	42	239	194	388	361	341	237	248	241	330	214	269	326	763
69.5501	0	294	43	239	192	386	358	333	230	246	237	325	210	264	324	762
69.673	0	293	43	237	190	383	356	330	233	244	235	323	208	261	322	760
69.7958	0	294	43	238	190	382	355	330	235	245	235	324	209	262	322	762
69.9187	0	293	42	237	191	383	356	331	234	245	234	327	210	265	321	759
70.0416	0	294	42	237	191	384	357	333	233	246	234	330	211	267	323	763
70.1645	0	294	42	239	192	385	358	337	236	248	237	331	213	268	325	759
70.2874	0	295	44	240	193	387	360	338	238	248	239	333	213	269	326	766
70.4102	0	295	44	241	194	390	362	339	238	249	241	334	213	268	326	761
70.5331	0	294	43	238	191	385	357	331	230	245	236	327	209	263	323	760
70.656	0	294	42	238	190	384	356	331	234	245	236	327	210	262	323	757
70.7789	0	293	41	238	190	384	355	331	236	246	236	327	210	264	322	759
70.9018	0	293	42	237	191	384	358	335	234	246	236	327	211	265	323	757
71.0246	0	294	42	239	192	386	358	336	235	248	238	329	211	266	324	761
71.1475	0	295	43	239	194	386	360	339	237	248	239	330	212	269	326	763
71.2704	0	295	43	241	195	389	361	340	239	248	241	331	213	269	325	766
71.3933	0	294	43	238	192	384	355	332	233	247	238	326	209	264	323	761
71.5162	0	294	42	237	191	385	355	333	229	246	235	326	209	265	323	761
71.639	0	294	42	236	192	384	357	332	235	245	236	327	210	267	323	762
71.7619	0	295	42	237	192	384	357	336	238	247	238	329	211	267	324	765
71.8848	0	294	42	240	194	385	359	337	237	248	238	330	212	269	325	766
72.0077	0	295	44	239	193	387	360	339	236	249	240	331	213	271	327	766
72.1306	0	295	43	240	196	390	363	340	237	247	242	331	213	270	327	769
72.2534	0	294	42	238	193	385	356	332	233	247	238	325	209	265	324	766
72.3763	0	293	43	237	191	384	356	331	234	245	237	325	209	263	323	766
72.4992	0	293	42	236	192	384	358	331	232	244	236	325	210	264	322	765
72.6221	0	294	42	237	192	385	357	332	236	246	237	326	210	266	323	767
72.745	0	293	42	238	191	386	358	334	238	248	238	327	211	267	325	769
72.8678	0	295	42	239	194	386	361	336	235	248	239	331	212	269	326	769
72.9907	0	295	44	240	194	388	361	339	236	249	241	331	214	271	326	769
73.1136	0	294	44	240	195	388	361	336	237	246	241	327	211	268	324	770
73.2365	0	292	43	237	192	383	355	332	234	247	238	322	209	264	322	769
73.3594	0	293	42	237	191	383	357	332	233	245	237	323	210	262	321	769
73.4822	0	294	42	238	191	384	357	331	233	246	237	323	210	263	322	767
73.6051	0	294	42	237	192	385	357	334	237	247	238	326	210	266	323	769
73.728	0	294	43	239	192	384	359	337	238	247	239	327	211	268	325	767
73.8509	0	294	43	240	193	386	360	337	237	249	240	332	212	270	326	772
73.9738	0	292	43	241	196	389	362	341	237	248	242	332	214	271	327	771
74.0966	0	293	42	239	193	387	360	335	237	246	240	327	211	266	325	769
74.2195	0	292	42	238	191	384	355	333	234	247	238	327	209	264	324	767
74.3424	0	293	43	237	191	386	357	332	233	245	237	328	210	265	323	769
74.4653	0	293	41	237	192	386	357	334	233	246	237	327	211	267	324	768
74.5882	0	294	42	238	192	385	358	337	237	247	239	328	213	268	324	769
74.711	0	293	43	239	193	386	360	338	237	249	240	330	213	269	325	771
74.8339	0	294	43	240	195	389	361	339	236	248	240	332	213	270	328	776
74.9568	0	292	43	239	193	386	358	333	234	245	238	325	210	265	324	772
75.0797	0	294	41	236	192	385	356	333	236	244	238	324	210	265	322	772
75.2026	0	293	42	239	192	385	357	333	235	246	237	326	211	265	323	771
75.3254	0	293	42	238	193	385	358	334	233	245	236	329	211	268	323	775
75.4483	0	294	42	238	193	386	358	337	236	247	237	330	211	269	324	774
75.5712	0	294	43	240	192	388	359	339	239	247	240	332	213	270	326	779
75.6941	0	295	43	241	195	390	361	342	238	249	242	333	214	272	328	777
75.817	0	294	45	242	196	391	359	338	235	250	240	330	212	270	327	779
75.9398	0	293	43	239	193	386	358	334	234	246	238	326	210	265	324	774
76.0627	0	293	42	238	192	384	355	333	238	245	237	324	210	265	322	776
76.1856	0	293	42	238	192	385	357	332	235	245	236	326	210	266	323	772
76.3085	0	294	42	239	192	387	357	333	233	246	236	329	212	268	323	778
76.4314	0	294	42	239	193	388	359	336	235	247	237	331	212	269	325	777
76.5542	0	295	43	240	194	388	359	338	238	248	240	330	212	271	326	781
76.6771	0	294	43	241	195	390	361	341	238	249	242	333	214	272	327	776
76.8	0	294	44	241	195	392	360	339	233	249	240	331	212	270	326	778
76.9229	0	293	42	239	193	386	357	333	235	246	239	327	211	265	324	772
77.0458	0	293	43	238	192	386	355	334	237	246	237	327	210	266	323	771
77.1686	0	293	42	238	192	387	357	333	234	246	238	329	210	267	324	768
77.2915	0	293	42	239	193	388	357	335	235	247	238	329	210	269	324	769
77.4144	0	294	42	239	194	389	358	338	237	247	239	331	213	269	325	771
77.5373	0	294	43	240	195	390	360	339	239	248	241	333	213	272	327	774
77.6602	0	295	43	241	196	394	362	342	239	248	242	335	213	273	327	775
77.783	0	294	43	241	194	389	359	335	231	247	240	328	211	268	325	773
77.9059	0	293	43	239	193	387	357	334	235	246	239	327	210	267	324	776
78.0288	0	294	42	239	193	388	357	334	238	247	240	328	209	267	324	778
78.1517	0	294	41	238	193	387	358	334	235	247	240	329	212	269	326	777
78.2746	0	294	42	239	193	389	358	337	235	247	240	331	212	270	326	778
78.3974	0	295	43	240	193	389	360	339	238	248	242	330	213	272	327	783
78.5203	0	295	43	241	196	391	361	342	240	249	244	332	213	272	328	785
78.6432	0	293	43	240	194	389	359	335	236	247	241	327	210	268	326	782
78.7661	0	294	43	238	192	387	358	333	232	244	239	325	210	264	324	779
78.889	0	292	43	238	193	387	357	333	235	245	239	326	210	266	324	780
79.0118	0	293	42	237	192	388	357	334	238	247	237	328	210	267	325	782
79.1347	0	294	42	239	194	388	359	335	234	246	238	330	210	269	325	784
79.2576	0	294	42	239	193	389	358	337	236	249	239	330	213	271	326	780
79.3805	0	295	43	241	195	389	360	339	239	249	241	332	213	271	329	783
79.5034	0	294	43	240	196	391	361	339	239	248	243	330	213	270	328	784
79.6262	0	293	42	239	191	387	356	331	231	247	238	323	210	266	325	781
79.7491	0	293	42	239	192	385	358	330	231	243	236	323	209	262	323	778
79.872	0	292	41	238	191	383	356	329	234	245	237	324	210	263	322	778
79.9949	0	294	41	239	191	385	357	331	237	246	237	325	211	264	323	781
80.1178	0	294	42	239	191	386	359	332	233	246	237	327	212	266	325	781
80.2406	0	295	42	240	192	387	358	335	235	248	237	327	213	267	324	780
80.3635	0	295	43	241	193	387	360	337	238	248	240	329	213	269	327	782
80.4864	0	294	44	241	193	390	362	337	239	247	242	330	213	267	327	783
80.6093	0	292	42	240	191	384	356	331	231	245	237	324	210	262	323	779
80.7322	0	292	42	239	190	382	358	329	230	243	236	323	209	262	322	777
80.855	0	293	42	239	189	383	356	330	235	245	235	324	210	262	323	777
80.9779	0	294	42	238	191	384	356	331	236	247	236	325	210	264	322	780
81.1008	0	293	42	239	192	384	359	333	233	246	237	328	212	265	324	780
81.2237	0	294	42	240	191	386	358	334	235	247	237	330	213	266	326	780
81.3466	0	295	43	241	193	387	361	337	239	247	240	331	214	268	326	781
81.4694	0	293	43	242	194	388	361	336	238	247	240	329	212	266	325	778
81.5923	0	294	43	239	191	384	355	331	230	247	237	326	210	263	323	780
81.7152	0	293	41	239	191	383	356	329	233	244	236	325	210	263	323	779
81.8381	0	294	41	237	191	383	357	332	236	246	236	327	211	264	324	779
81.961	0	294	42	240	190	383	358	333	236	246	237	329	212	266	324	778
82.0838	0	294	42	240	193	385	359	334	234	247	238	331	213	268	326	784
82.2067	0	294	43	240	193	387	360	338	236	248	239	331	214	269	326	782
82.3296	0	293	44	241	193	387	360	334	237	245	240	328	211	265	326	779
82.4525	0	294	41	238	192	383	356	331	232	247	238	325	210	262	323	776
82.5754	0	293	42	238	189	383	357	329	232	245	236	326	210	263	323	781
82.6982	0	294	41	237	192	383	357	331	232	245	236	327	210	265	323	780
82.8211	0	293	42	238	191	384	357	335	237	247	238	330	212	265	324	781
82.944	0	296	43	239	191	386	359	335	237	248	238	333	212	269	325	781
83.0669	0	295	43	240	193	386	360	337	235	248	239	335	213	270	326	786
83.1898	0	296	43	242	195	389	361	339	237	247	241	334	214	270	328	785
83.3126	0	294	43	239	192	384	359	332	235	244	239	327	210	266	324	783
83.4355	0	292	42	237	191	383	354	330	233	246	236	326	210	263	322	775
83.5584	0	293	42	238	191	383	356	329	232	244	236	328	209	262	321	770
83.6813	0	295	41	236	191	384	358	332	233	245	236	330	211	264	322	770
83.8042	0	293	42	238	192	386	357	334	237	247	238	331	212	266	322	781
83.927	0	294	43	239	193	385	359	335	236	248	238	333	213	268	324	781
84.0499	0	294	43	240	194	386	360	337	235	249	240	333	214	270	326	787
84.1728	0	296	44	241	195	391	362	339	237	247	242	334	213	270	328	786
84.2957	0	294	42	239	193	386	359	333	236	245	239	327	211	265	324	785
84.4186	0	293	42	238	191	385	354	332	232	247	238	328	210	263	323	780
84.5414	0	294	41	237	191	384	357	330	232	244	237	327	210	264	322	784
84.6643	0	294	42	238	192	385	358	333	233	245	237	329	211	266	322	782
84.7872	0	294	41	238	193	385	359	335	238	247	239	331	213	268	325	787
84.9101	0	295	43	239	193	388	360	337	236	248	240	333	213	270	326	784
85.033	0	295	43	240	195	390	361	340	236	249	241	335	214	272	327	789
85.1558	0	296	43	240	196	391	363	343	238	248	244	336	214	272	329	787
85.2787	0	294	43	240	195	388	357	336	235	248	241	329	212	267	325	787
85.4016	0	294	42	239	193	385	357	333	235	245	239	329	210	265	324	782
85.5245	0	294	42	238	193	386	357	334	233	245	239	329	211	267	324	786
85.6474	0	295	41	238	194	387	358	335	235	246	239	331	212	268	325	784
85.7702	0	294	41	239	193	387	359	339	238	248	241	332	213	271	325	787
85.8931	0	295	43	240	195	389	360	340	237	248	242	333	213	271	326	784
86.016	0	293	43	241	196	391	359	340	235	249	241	333	213	271	327	789
86.1389	0	293	43	240	193	385	358	334	235	246	240	328	209	264	324	783
86.2618	0	293	42	238	191	385	356	333	238	247	238	327	210	266	324	786
86.3846	0	293	41	239	192	385	357	334	235	245	238	328	212	266	323	783
86.5075	0	294	41	239	192	386	359	335	233	246	237	330	213	267	324	788
86.6304	0	293	42	239	193	387	360	337	235	246	239	331	213	269	325	786
86.7533	0	295	42	240	194	387	360	339	239	248	241	332	214	270	326	790
86.8762	0	294	44	241	194	388	361	337	238	248	241	330	213	268	325	785
86.999	0	293	42	238	192	384	356	330	229	245	236	326	211	264	322	786
87.1219	0	293	41	238	190	383	356	330	233	245	237	325	209	261	320	783
87.2448	0	292	41	238	190	383	355	329	236	245	236	326	211	262	321	785
87.3677	0	293	41	238	191	384	358	332	233	245	236	328	211	265	322	783
87.4906	0	293	42	238	191	385	358	333	233	247	237	329	212	266	323	783
87.6134	0	293	42	240	192	386	359	336	235	247	238	331	212	268	324	784
87.7363	0	293	41	240	194	388	360	335	237	248	240	331	213	265	324	785
87.8592	0	291	42	239	189	383	355	328	229	247	235	325	209	262	320	780
87.9821	0	292	41	237	188	380	354	326	226	245	234	325	209	259	318	777
88.105	0	293	42	237	188	381	356	327	231	244	234	325	210	260	317	777
88.2278	0	292	41	237	188	381	355	328	234	246	233	327	211	261	319	777
88.3507	0	293	42	238	190	383	358	330	231	245	233	328	211	262	318	777
88.4736	0	293	42	238	189	384	357	332	231	247	235	330	212	263	321	776
88.5965	0	293	41	240	191	385	359	335	235	247	238	332	214	266	322	780
88.7194	0	292	42	239	191	386	356	331	232	246	235	330	211	264	321	778
88.8422	0	292	41	238	189	389	352	328	228	246	232	334	208	266	317	774
88.9651	0	292	40	237	189	389	356	329	228	242	232	329	208	263	317	771
89.088	0	291	39	236	189	391	353	321	226	246	223	338	209	264	316	776
89.2109	0	285	40	239	195	407	352	324	228	243	221	365	208	281	321	788
89.3338	0	290	41	239	194	398	357	342	236	244	233	335	209	264	322	792
89.4566	0	293	41	240	193	392	360	346	241	245	242	330	212	258	322	785
89.5795	0	294	41	240	195	393	361	347	242	246	244	331	214	259	324	789
89.7024	0	292	42	240	192	389	358	340	241	246	241	324	210	256	322	788
89.8253	0	291	42	239	190	385	356	336	236	243	239	320	210	253	318	788
89.9482	0	292	41	238	191	388	356	335	235	243	240	323	209	253	318	786
90.071	0	292	40	237	192	387	355	336	237	245	240	323	212	254	319	787
90.1939	0	293	41	239	193	388	357	337	239	245	240	326	212	256	321	790
90.3168	0	292	41	238	193	389	359	339	236	245	240	327	213	259	322	792
90.4397	0	294	41	240	195	392	359	341	238	246	241	330	215	261	324	793
90.5626	0	293	43	240	195	392	360	338	239	244	242	327	212	259	323	792
90.6854	0	292	41	239	193	389	357	335	238	244	239	326	211	258	323	789
90.8083	0	293	40	238	193	390	358	334	235	244	237	329	211	260	323	794
90.9312	0	293	41	238	194	390	358	335	235	245	237	328	212	259	323	792
91.0541	0	294	41	239	195	391	358	337	239	245	239	329	213	262	325	793
91.177	0	294	42	240	195	393	360	339	240	247	240	330	214	263	326	793
91.2998	0	295	42	241	198	394	362	338	238	247	239	329	213	264	326	797
91.4227	0	293	41	238	194	390	358	332	236	244	237	326	211	258	323	793
91.5456	0	293	41	238	193	390	358	332	237	245	236	326	210	258	322	797
91.6685	0	293	41	238	194	390	357	332	237	244	235	328	211	259	322	791
91.7914	0	293	41	238	195	392	358	332	234	244	235	329	213	261	323	796
91.9142	0	293	41	238	195	393	359	334	237	247	236	332	213	263	324	795
92.0371	0	294	42	239	196	394	360	336	240	247	238	333	214	264	326	801
92.16	0	293	42	241	198	396	361	337	240	247	239	333	215	265	327	796
92.2829	0	293	40	238	194	391	357	328	232	246	235	326	210	259	324	795
92.4058	0	293	42	237	192	390	356	326	234	244	234	324	209	256	320	792
92.5286	0	292	40	237	192	389	355	325	237	245	234	326	210	257	320	794
92.6515	0	292	40	237	194	391	357	326	234	244	233	327	211	258	321	791
92.7744	0	293	41	238	195	392	357	329	234	245	233	329	212	260	323	792
92.8973	0	294	41	238	195	393	359	331	237	246	236	331	214	263	324	794
93.0202	0	294	42	240	197	394	361	333	238	247	239	333	214	265	326	797
93.143	0	293	42	240	196	396	361	331	237	247	237	329	213	263	325	793
93.2659	0	293	42	238	193	391	356	325	229	245	234	324	211	258	322	792
93.3888	0	292	42	238	193	389	355	324	234	244	233	324	211	256	320	792
93.5117	0	292	41	237	192	391	354	325	236	244	234	326	210	258	321	793
93.6346	0	292	40	238	194	391	357	326	233	244	234	328	211	259	322	793
93.7574	0	293	41	238	195	391	357	328	233	245	235	329	213	263	323	793
93.8803	1	294	41	238	196	393	357	330	235	246	237	331	214	264	325	797
94.0032	0	294	41	240	196	395	360	333	238	247	239	333	214	265	328	800
94.1261	0	293	43	240	197	395	358	328	233	246	236	327	212	263	325	799
94.249	0	293	42	238	194	389	354	325	229	244	236	325	210	259	322	794
94.3718	0	293	40	236	194	391	355	325	233	242	235	325	211	258	321	796
94.4947	0	293	41	237	194	391	354	326	235	244	235	327	211	260	322	796
94.6176	0	293	41	237	195	393	357	328	232	244	235	327	212	262	323	798
94.7405	0	294	41	238	195	393	357	330	233	245	235	330	213	264	325	796
94.8634	0	295	42	240	197	395	359	333	237	246	238	331	214	266	328	798
94.9862	0	295	43	240	196	395	360	336	238	247	240	334	216	269	329	798
95.1091	0	294	43	241	198	397	358	332	230	246	238	329	213	266	326	799
95.232	0	294	42	238	195	393	357	328	231	243	236	326	211	263	325	797
95.3549	0	292	41	238	196	392	356	329	234	243	237	326	212	262	324	797
95.4778	0	293	42	237	196	392	356	329	235	245	236	327	213	263	324	795
95.6006	0	293	41	238	196	394	358	330	232	244	235	329	212	265	326	799
95.7235	0	295	41	239	197	395	357	333	234	247	237	330	214	267	328	797
95.8464	0	294	43	241	198	397	359	335	238	246	238	332	214	269	330	798
95.9693	0	295	42	240	198	398	361	335	238	246	240	332	215	268	329	796
96.0922	0	294	42	239	197	393	355	330	231	246	237	327	212	264	326	798
96.215	0	294	41	239	196	392	356	330	234	243	235	327	213	265	326	796
96.3379	0	294	42	239	197	393	355	332	237	245	236	328	213	265	327	799
96.4608	0	294	42	239	196	395	357	332	236	246	237	330	213	267	327	795
96.5837	0	294	41	239	197	395	358	334	233	246	236	331	214	268	328	800
96.7066	0	294	43	241	197	397	358	336	236	246	238	332	215	270	329	798
96.8294	0	295	43	241	199	400	360	336	239	246	239	331	215	267	329	801
96.9523	0	293	42	238	195	393	354	328	233	246	235	327	211	263	326	792
97.0752	0	293	41	239	194	390	353	327	229	244	233	327	212	261	324	794
97.1981	0	293	42	239	195	391	356	327	232	243	233	327	211	259	324	791
97.321	0	293	41	239	195	392	356	329	235	244	234	326	213	261	324	793
97.4438	0	293	41	240	195	392	358	331	234	245	235	329	212	263	326	790
97.5667	0	294	42	240	197	393	359	333	233	245	235	330	214	265	327	792
97.6896	0	295	42	241	197	395	359	335	236	246	238	331	215	267	327	795
97.8125	0	294	42	240	197	396	360	333	237	245	239	330	214	264	327	795
97.9354	0	294	40	238	195	390	357	328	233	242	235	325	211	260	323	790
98.0582	0	293	41	238	194	390	355	326	227	243	234	324	211	259	323	788
98.1811	0	293	41	238	194	390	356	326	233	243	232	326	211	260	321	789
98.304	0	294	41	238	194	390	356	329	235	244	234	330	212	262	323	789
98.4269	0	293	42	239	193	391	358	331	233	245	235	330	214	263	325	787
98.5498	0	294	42	241	195	393	359	332	232	245	235	330	215	265	326	789
98.6726	0	293	42	241	197	393	360	336	236	246	238	332	214	266	327	793
98.7955	0	293	42	242	199	396	360	335	237	244	239	330	214	264	326	791
98.9184	0	293	42	239	197	390	356	328	232	242	235	326	211	261	324	789
99.0413	0	293	41	239	195	391	357	328	230	241	234	326	211	261	322	786
99.1642	0	293	40	239	195	389	355	329	232	243	234	328	211	262	322	787
99.287	0	293	42	240	197	391	355	331	235	244	235	328	212	264	325	790
99.4099	0	294	42	240	195	393	359	333	233	243	235	331	214	265	324	791
99.5328	0	295	43	241	197	394	358	334	234	244	236	333	214	268	327	789
99.6557	0	293	42	240	198	396	360	334	235	244	238	331	213	265	326	789
99.7786	0	293	41	239	196	392	354	330	232	244	237	328	211	262	323	789
99.9014	0	294	41	239	196	392	356	330	231	242	235	328	211	262	322	788
100.024	0	294	41	239	197	393	355	331	232	242	234	329	212	264	322	788
100.147	0	293	42	240	196	393	355	333	236	244	236	330	212	266	324	788
100.27	0	295	43	241	198	395	358	335	235	245	237	332	213	267	325	787
100.393	0	295	42	241	198	394	359	336	234	245	238	334	213	269	326	793
100.516	0	295	42	241	200	399	360	337	234	243	239	333	214	268	327	792
100.639	0	295	42	239	197	394	356	331	235	242	237	328	211	264	324	787
100.762	0	293	41	238	196	391	355	330	234	242	236	328	211	263	322	786
100.884	0	293	41	238	197	392	354	330	231	242	234	329	212	264	323	791
101.007	0	294	41	240	197	393	356	333	232	243	235	330	212	266	323	788
101.13	0	295	42	240	199	394	357	335	236	244	237	331	213	268	325	792
101.253	0	295	42	241	199	396	358	337	235	245	239	334	214	269	327	790
101.376	0	296	43	241	199	398	360	336	236	246	239	334	215	272	328	795
101.499	0	296	43	242	201	399	360	338	236	244	241	333	214	269	328	792
101.622	0	293	43	241	198	394	356	332	235	242	238	328	211	266	324	793
101.745	0	294	42	239	197	394	354	331	233	242	238	328	210	265	323	789
101.868	0	295	41	238	196	394	355	331	231	241	236	329	211	266	323	792
101.99	0	294	42	238	198	394	355	334	235	242	236	330	212	267	324	790
102.113	0	295	43	239	200	396	356	336	236	245	239	332	213	269	326	793
102.236	0	295	42	240	199	397	358	337	236	245	239	333	214	270	327	791
102.359	0	295	43	242	201	398	359	340	235	246	240	335	215	271	328	791
102.482	0	296	44	242	202	402	360	341	238	246	243	335	216	273	329	793
102.605	0	295	42	240	200	398	359	336	237	243	239	331	211	268	328	794
102.728	0	295	42	238	199	395	355	333	234	241	237	328	210	267	325	793
102.851	0	294	42	239	199	395	356	333	230	242	237	329	211	267	325	792
102.973	0	294	42	239	198	395	354	334	234	243	238	330	212	268	325	794
103.096	0	296	43	240	199	397	356	336	237	244	239	331	213	269	326	795
103.219	0	295	43	240	200	398	358	337	235	244	240	333	214	272	327	799
103.342	0	297	42	242	201	399	359	339	236	245	240	334	214	274	329	796
103.465	0	296	44	243	201	400	360	343	239	246	243	335	215	275	331	800
103.588	0	296	44	242	203	402	360	341	240	246	244	334	213	272	330	799
103.711	0	295	43	239	200	396	357	335	235	243	240	329	211	269	327	798
103.834	0	296	42	239	199	397	356	335	232	242	240	329	211	268	326	795
103.956	0	296	42	238	200	397	356	335	237	242	238	331	211	270	327	798
104.079	0	295	43	239	200	398	356	337	237	244	239	331	213	271	328	799
104.202	0	296	43	240	200	398	359	339	235	244	241	332	213	273	328	798
104.325	0	296	44	241	201	399	359	341	237	246	241	334	213	272	330	799
104.448	0	298	43	242	203	402	361	344	240	246	244	335	214	275	331	800
104.571	0	297	43	241	202	400	359	339	238	244	241	331	212	272	328	796
104.694	0	296	44	240	200	398	357	336	235	243	240	330	212	270	327	800
104.817	0	296	42	238	201	397	356	336	235	244	239	331	211	271	328	798
104.94	0	296	41	239	201	399	356	338	238	244	239	331	213	271	328	798
105.062	0	297	43	240	202	399	357	340	238	245	240	332	213	273	329	797
105.185	0	296	44	241	202	400	360	342	235	244	241	334	213	276	331	802
105.308	0	298	44	242	203	402	359	343	237	246	243	337	214	276	332	801
105.431	0	298	45	242	205	404	362	345	241	247	246	338	215	278	333	803
105.554	0	296	43	240	203	400	359	340	238	244	241	331	211	273	329	797
105.677	0	296	44	240	202	398	358	337	234	241	239	330	211	271	328	801
105.8	0	297	42	238	200	399	356	338	235	243	239	331	211	270	328	797
105.923	0	297	43	239	202	401	356	339	239	244	239	331	212	271	328	802
106.045	0	297	44	240	202	400	358	341	238	245	241	334	213	273	329	799
106.168	0	297	44	241	202	401	358	341	236	245	241	336	214	275	331	804
106.291	0	298	44	241	203	402	359	343	238	246	242	337	215	276	332	803
106.414	0	299	45	243	205	403	361	346	242	247	245	339	215	277	332	806
106.537	0	297	44	241	204	403	361	341	237	244	241	333	212	274	331	800
106.66	0	296	43	240	202	399	355	336	231	244	239	330	211	272	328	802
106.783	0	297	42	239	202	399	355	337	235	243	239	331	212	269	327	800
106.906	0	296	42	238	202	398	355	337	239	244	239	332	212	270	327	801
107.028	0	296	42	240	201	401	357	339	235	244	241	333	212	273	328	799
107.151	0	297	44	241	202	400	358	340	235	246	241	336	213	274	330	799
107.274	0	297	44	242	204	402	359	343	239	245	242	336	214	276	330	802
107.397	0	297	44	243	205	403	361	346	241	247	244	337	215	276	332	804
107.52	0	297	43	242	204	404	362	342	238	245	243	335	212	274	330	799
107.643	0	297	44	239	203	399	356	337	231	244	240	332	212	271	328	797
107.766	0	296	43	239	202	397	356	337	236	243	240	332	211	271	329	799
107.889	0	297	43	239	201	398	355	337	238	244	240	333	212	272	328	800
108.012	0	297	43	240	202	400	358	341	236	243	241	334	213	273	329	803
108.134	0	297	43	241	203	399	357	341	235	244	241	335	213	274	329	800
108.257	0	298	44	243	204	402	359	343	240	246	243	336	214	275	330	804
108.38	0	297	43	242	204	401	357	341	240	244	241	332	213	275	330	803
108.503	0	296	42	239	202	398	355	337	235	242	239	331	211	272	327	802
108.626	0	297	42	239	201	398	356	337	235	243	239	332	212	270	327	798
108.749	0	297	42	240	202	399	356	336	236	243	240	333	211	272	327	800
108.872	0	297	43	240	202	399	355	339	238	244	240	334	214	273	328	800
108.995	0	297	44	240	203	399	359	340	235	244	241	336	214	274	328	803
109.117	0	298	44	241	203	401	358	342	237	245	242	336	214	277	330	801
109.24	0	298	44	241	204	403	359	342	238	244	244	336	214	274	330	801
109.363	0	296	42	240	201	398	353	337	235	244	240	330	210	271	326	797
109.486	0	297	42	239	201	398	354	335	233	242	238	330	211	268	326	799
109.609	0	297	42	238	200	398	355	334	234	242	238	332	210	269	324	798
109.732	0	297	42	239	201	398	354	335	237	243	238	333	212	271	326	797
109.855	0	296	43	240	202	399	356	339	237	244	239	334	213	272	326	796
109.978	0	297	43	242	202	401	357	339	236	244	240	336	214	273	328	800
110.1	0	298	44	241	204	402	358	340	237	244	241	336	214	273	329	799
110.223	0	296	43	239	202	398	357	336	237	242	239	329	210	271	326	798
110.346	0	295	43	238	198	396	352	333	233	243	237	327	210	267	323	793
110.469	0	296	41	238	199	395	354	332	232	240	235	329	209	265	322	796
110.592	0	296	42	237	200	395	354	333	234	241	236	330	210	266	322	794
110.715	0	296	42	238	199	397	354	335	237	243	237	330	211	268	324	797
110.838	0	296	42	240	200	398	356	336	236	243	238	334	212	270	325	793
110.961	0	297	43	241	201	398	357	338	235	244	238	334	213	271	326	795
111.084	0	297	43	241	203	401	358	337	236	242	241	334	213	270	327	794
111.206	0	296	42	238	199	397	354	333	235	240	239	328	209	266	324	794
111.329	0	296	43	239	200	396	353	332	234	240	237	329	210	264	322	791
111.452	0	297	41	237	198	396	355	332	230	239	235	329	210	265	322	790
111.575	0	297	42	239	199	396	354	333	234	242	237	330	211	267	323	792
111.698	0	296	42	238	199	397	354	335	236	242	238	332	212	269	325	795
111.821	0	297	43	241	200	397	357	336	234	242	239	334	213	270	326	794
111.944	0	296	42	240	201	399	356	334	234	240	238	331	213	268	325	792
112.067	0	297	41	237	199	396	353	331	234	240	236	327	210	264	323	791
112.189	0	296	41	237	198	394	354	332	235	240	235	327	210	264	321	793
112.312	0	297	42	238	199	395	354	331	233	241	235	329	211	263	322	792
112.435	0	296	42	238	199	396	355	332	234	242	235	330	212	266	324	790
112.558	0	296	41	239	199	396	355	336	236	243	238	331	212	267	324	791
112.681	0	296	42	240	200	399	357	338	236	244	238	333	213	269	325	790
112.804	0	296	43	240	200	399	358	336	236	242	238	331	212	267	325	793
112.927	0	295	43	239	197	395	356	329	231	239	235	325	210	263	323	790
113.05	0	296	41	237	197	392	353	329	233	238	235	325	208	261	320	790
113.172	0	295	40	237	197	393	354	330	234	240	234	327	211	261	322	787
113.295	0	296	41	238	197	394	356	331	231	241	233	329	212	263	322	789
113.418	0	296	41	239	198	394	356	331	232	240	234	329	212	265	323	788
113.541	0	296	42	240	198	395	356	334	236	242	236	330	212	266	324	788
113.664	0	297	43	240	199	397	358	336	236	244	238	331	214	267	326	788
113.787	0	297	43	241	198	396	357	333	230	242	237	328	212	263	324	790
113.91	0	295	42	238	196	391	354	328	231	239	233	322	210	260	321	784
114.033	0	295	41	237	195	391	354	326	232	239	233	322	209	259	319	786
114.156	0	294	41	237	196	391	355	327	232	239	232	324	210	259	320	781
114.278	0	296	41	238	196	392	355	328	229	240	232	328	211	261	321	785
114.401	0	296	41	238	196	391	357	331	231	240	235	328	212	263	323	784
114.524	0	295	43	239	196	393	356	333	235	243	237	330	213	264	325	787
114.647	0	295	43	241	198	395	359	335	234	244	237	331	215	265	326	785
114.77	0	294	42	240	198	394	356	332	228	241	235	326	211	261	323	783
114.893	0	294	42	238	196	391	355	329	231	239	234	324	210	259	321	782
115.016	0	295	40	238	196	390	353	329	233	240	234	325	210	259	321	783
115.139	0	294	41	238	195	390	355	330	231	241	234	325	211	260	322	782
115.261	0	294	41	238	195	391	355	330	232	242	235	328	211	263	323	783
115.384	0	295	42	239	198	393	356	334	234	243	236	329	212	264	325	785
115.507	0	296	43	240	198	394	358	336	234	244	239	331	213	266	326	788
115.63	0	295	43	239	197	393	357	331	231	240	237	328	211	262	324	785
115.753	0	295	40	237	195	390	356	330	229	239	236	325	210	261	321	782
115.876	0	295	41	237	196	391	354	331	232	240	237	326	211	261	321	783
115.999	0	295	42	238	196	390	355	331	234	242	236	327	212	262	323	786
116.122	0	295	42	239	197	393	356	333	232	243	236	329	212	264	324	787
116.244	0	296	42	240	197	394	357	335	233	243	237	331	213	266	325	787
116.367	0	297	42	241	199	394	359	337	236	244	241	332	214	268	327	789
116.49	0	295	42	240	198	395	358	334	236	243	241	330	212	265	326	785
116.613	0	295	42	237	197	390	356	330	230	238	236	326	210	261	322	786
116.736	0	295	40	237	196	390	353	329	231	240	236	326	209	261	322	784
116.859	0	296	42	237	196	391	353	331	234	241	237	327	210	262	322	783
116.982	0	296	41	239	197	392	356	333	234	242	237	329	212	264	323	782
117.105	0	296	42	239	198	392	356	334	232	243	237	330	212	266	324	787
117.228	0	296	42	239	198	394	357	335	235	243	238	333	214	268	326	786
117.35	0	296	43	240	200	395	359	338	237	244	241	334	214	268	327	787
117.473	0	295	42	238	198	394	358	333	234	241	239	327	211	265	325	782
117.596	0	294	42	238	196	389	355	330	230	240	237	325	210	263	323	784
117.719	0	295	41	237	197	391	354	331	232	241	237	326	210	262	321	781
117.842	0	295	41	238	196	390	353	332	235	242	238	328	211	264	322	783
117.965	0	295	42	239	198	391	356	334	234	243	238	329	212	265	324	781
118.088	0	295	42	239	198	393	357	334	233	243	238	331	212	268	326	782
118.211	0	296	43	240	199	395	357	338	236	244	240	333	214	269	326	784
118.333	0	296	42	240	199	395	359	335	237	244	241	333	212	266	325	785
118.456	0	294	42	239	198	391	356	332	233	242	238	328	209	263	323	780
118.579	0	295	40	237	197	390	356	333	230	239	236	327	210	263	323	779
118.702	0	295	42	237	198	391	354	331	233	240	237	328	210	263	323	781
118.825	0	295	42	238	197	391	355	335	235	243	239	329	212	266	324	784
118.948	0	295	42	239	198	393	357	336	233	243	239	332	212	267	326	786
119.071	0	296	43	241	198	395	358	338	234	244	239	333	213	269	326	783
119.194	0	295	43	239	198	391	356	333	234	240	240	328	210	264	324	783
119.316	0	294	42	238	197	389	351	332	232	242	238	325	210	263	322	782
119.439	0	294	42	237	196	390	354	329	231	240	237	327	210	262	322	782
119.562	0	294	42	238	197	390	353	331	232	242	236	328	210	263	322	781
119.685	0	296	41	237	197	392	354	334	235	242	239	329	212	266	323	782
119.808	0	296	42	238	198	392	356	336	235	243	239	331	212	268	325	781
119.931	11	296	43	240	199	394	358	337	235	244	240	333	214	269	327	787
120.054	0	295	43	240	198	392	356	332	232	241	239	329	210	264	324	782
120.177	0	295	41	236	196	390	353	330	234	240	237	325	209	261	322	781
120.3	0	295	42	237	196	389	354	328	233	240	237	326	209	261	319	778
120.422	0	295	40	236	196	390	354	331	231	240	236	327	210	263	321	782
120.545	0	295	42	238	196	390	355	333	232	241	237	329	211	264	322	780
120.668	0	295	42	238	197	393	355	335	236	242	238	331	211	266	324	785
120.791	0	296	42	239	199	394	357	336	235	244	239	334	213	268	325	782
120.914	0	296	44	240	200	397	359	336	234	244	240	332	212	268	326	785
121.037	0	295	43	238	197	393	354	331	232	240	238	328	209	262	323	779
121.16	0	294	42	237	196	390	352	330	235	242	238	327	208	262	321	780
121.283	0	294	41	237	196	390	354	331	233	241	236	327	210	262	320	777
121.405	0	294	41	237	196	392	354	332	232	243	236	329	211	265	324	778
121.528	0	295	41	237	197	394	356	334	234	242	238	331	212	267	324	782
121.651	0	296	42	239	199	394	357	338	237	244	240	332	213	269	326	785
121.774	0	295	43	239	200	396	359	337	237	244	241	333	212	269	326	783
121.897	0	295	42	239	198	394	354	332	229	242	239	329	209	264	324	780
122.02	0	294	41	237	196	391	353	330	233	241	238	329	210	264	322	781
122.143	0	294	41	237	197	392	353	333	236	243	238	329	211	264	323	782
122.266	0	295	41	237	197	394	355	333	232	242	238	331	211	266	324	786
122.388	0	295	42	238	199	394	355	335	233	242	238	332	212	267	324	784
122.511	0	297	43	239	200	394	357	337	236	244	242	333	212	268	326	786
122.634	0	295	42	238	200	396	357	336	237	243	240	330	211	267	326	785
122.757	0	294	42	238	197	392	354	332	233	241	238	327	209	263	323	783
122.88	0	294	41	237	198	393	353	331	232	240	237	327	209	263	322	781
123.003	0	294	41	236	198	393	352	333	235	241	237	329	209	264	321	782
123.126	0	295	41	238	199	393	355	335	235	243	238	331	210	266	323	785
123.249	0	295	41	238	199	395	357	335	234	243	239	333	211	267	324	786
123.372	0	296	41	239	200	397	358	338	235	243	240	334	213	270	326	786
123.494	0	295	42	239	199	398	358	336	235	242	240	332	210	266	325	784
123.617	0	295	42	237	196	393	352	332	233	243	236	327	208	264	321	781
123.74	0	294	42	236	197	393	354	329	232	241	237	328	209	262	320	783
123.863	0	294	40	235	197	393	354	331	232	240	237	329	209	263	321	782
123.986	0	295	41	237	196	393	354	334	236	242	237	331	210	264	322	784
124.109	0	294	42	237	198	394	357	335	236	243	238	332	211	266	323	782
124.232	0	295	41	239	198	395	358	337	235	244	239	334	212	269	325	788
124.355	0	295	42	238	200	399	358	336	235	242	241	334	212	267	325	784
124.477	0	294	42	238	197	394	355	332	236	241	238	328	209	263	322	784
124.6	0	294	42	237	197	392	354	330	234	241	237	327	208	261	320	780
124.723	0	294	41	238	196	393	354	329	231	241	236	328	209	262	320	782
124.846	0	294	41	237	197	394	355	331	233	242	236	329	210	263	321	781
124.969	0	294	42	237	197	393	355	333	237	243	238	329	211	266	324	783
125.092	0	295	42	239	198	395	357	335	236	244	240	331	212	267	325	781
125.215	0	294	43	239	199	397	358	334	235	243	240	332	211	265	325	782
125.338	0	294	42	238	197	392	355	330	234	241	239	328	209	262	322	781
125.46	0	293	40	236	197	392	353	331	236	242	237	328	209	263	321	782
125.583	0	295	42	237	197	393	355	330	233	241	237	328	210	262	321	783
125.706	0	295	41	238	196	394	354	333	233	243	236	329	210	264	323	779
125.829	0	295	42	238	198	393	356	335	236	243	239	330	211	267	324	783
125.952	0	295	42	239	199	394	358	336	238	243	240	332	213	268	326	786
126.075	0	295	43	239	199	397	358	335	237	243	240	332	211	267	325	787
126.198	0	294	41	237	197	392	356	330	232	240	237	326	208	263	322	781
126.321	0	293	41	237	196	392	353	329	233	240	237	327	208	261	321	782
126.444	0	294	40	236	196	392	353	329	235	242	236	328	208	261	322	785
126.566	0	294	41	237	197	392	355	331	233	241	236	329	210	264	321	785
126.689	0	294	41	236	198	394	356	333	234	243	236	330	211	265	324	785
126.812	0	295	42	239	198	396	357	335	237	243	238	331	212	267	325	787
126.935	0	295	43	238	200	397	359	338	238	244	242	333	212	269	326	785
127.058	0	295	43	238	196	395	357	330	233	241	237	326	209	264	323	786
127.181	0	294	41	237	195	392	354	328	230	239	235	325	209	261	320	783
127.304	0	295	42	237	195	391	353	329	234	240	236	327	208	260	320	782
127.427	0	295	41	237	196	390	354	329	234	240	236	328	209	261	320	779
127.549	0	295	41	237	197	394	356	331	233	241	237	331	210	265	323	785
127.672	0	295	41	237	199	394	356	333	234	244	238	331	211	266	324	784
127.795	0	296	42	241	199	396	358	338	238	244	241	333	213	268	326	785
127.918	0	295	43	240	200	397	358	335	238	243	240	331	211	267	325	783
128.041	0	295	42	237	197	393	355	330	232	240	237	327	209	262	323	785
128.164	0	294	42	237	197	392	353	330	233	241	236	327	209	261	321	781
128.287	0	294	41	237	197	394	352	331	237	243	237	329	209	262	322	784
128.41	0	295	40	237	197	393	355	332	236	243	237	330	210	265	324	782
128.532	0	295	42	238	198	394	357	335	234	243	237	331	212	267	325	786
128.655	0	295	42	239	199	396	358	336	236	242	239	332	212	267	327	786
128.778	0	294	43	237	197	395	356	331	236	241	237	327	210	263	323	785
128.901	0	294	41	238	197	391	354	330	234	241	235	327	209	261	321	781
129.024	0	294	41	237	196	392	355	329	231	239	236	328	209	261	321	785
129.147	0	294	41	236	198	394	355	331	234	241	236	328	210	263	322	783
129.27	0	295	41	238	198	394	356	334	238	243	238	330	211	265	323	786
129.393	0	295	42	239	199	395	357	335	236	244	239	331	212	268	326	786
129.516	0	295	43	239	199	398	359	335	236	244	240	332	212	267	326	786
129.638	0	294	42	238	198	395	355	330	235	241	237	325	209	263	323	784
129.761	0	294	41	238	195	391	353	329	235	241	236	326	209	260	320	785
129.884	0	294	40	238	196	391	353	327	233	242	236	326	210	259	319	786
130.007	0	295	41	237	197	392	356	328	231	239	235	327	209	262	320	782
130.13	0	295	40	238	197	393	356	331	235	242	236	328	211	264	322	784
130.253	0	295	41	238	198	395	356	333	237	244	237	330	213	266	323	787
130.376	0	294	42	240	198	396	359	335	235	243	239	331	213	266	326	787
130.499	0	295	42	239	198	397	356	331	233	241	237	327	211	262	322	778
130.621	0	294	41	237	195	391	353	327	234	240	235	323	208	259	319	779
130.744	0	294	41	238	195	391	353	326	234	240	234	324	209	258	318	779
130.867	0	294	40	238	195	391	353	326	232	240	233	327	209	258	319	780
130.99	0	295	41	237	196	392	354	328	232	240	233	327	211	261	321	781
131.113	0	294	41	238	195	394	355	331	236	242	236	329	212	263	324	783
131.236	0	295	41	239	197	395	356	333	238	243	237	332	213	265	324	780
131.359	0	294	43	238	196	395	356	329	233	241	236	327	210	262	322	782
131.482	0	294	41	238	195	391	354	326	231	238	233	323	210	258	319	780
131.604	0	294	41	236	194	390	353	325	234	240	234	325	209	257	319	780
131.727	0	293	41	237	196	392	353	326	234	241	233	327	210	259	320	779
131.85	0	294	41	237	196	392	355	330	231	242	234	328	212	262	321	783
131.973	0	295	42	239	197	393	354	331	234	243	235	330	212	263	322	782
132.096	0	295	42	239	198	396	356	332	238	242	237	331	213	264	324	784
132.219	0	294	41	238	196	393	354	327	234	240	234	324	209	259	320	780
132.342	0	293	41	238	193	391	354	325	230	239	232	323	208	257	318	781
132.465	0	293	41	238	194	391	352	324	232	240	232	325	209	256	317	778
132.588	0	294	41	237	195	391	352	326	235	242	233	327	210	257	319	781
132.71	0	294	40	238	195	392	354	328	234	243	233	329	212	260	320	778
132.833	0	295	41	239	196	393	355	331	233	242	234	330	212	262	322	782
132.956	0	295	42	239	199	396	356	333	236	243	237	331	213	263	323	781
133.079	0	294	41	239	196	396	356	328	235	240	236	325	210	259	321	782
133.202	0	294	40	238	193	391	352	323	233	240	232	322	210	255	317	775
133.325	0	293	40	237	195	391	352	323	230	238	232	323	209	254	316	776
133.448	0	293	39	238	194	391	352	325	232	240	231	323	210	255	318	773
133.571	0	293	40	237	195	392	353	328	235	242	233	326	211	258	319	773
133.693	0	293	42	238	194	393	355	330	234	241	235	329	212	260	321	772
133.816	0	295	42	240	196	394	355	331	233	243	235	329	214	262	322	772
133.939	0	296	41	241	198	396	357	333	237	243	238	330	214	263	324	775
134.062	0	294	42	240	195	394	355	328	235	241	236	323	210	258	321	773
134.185	0	292	41	238	194	390	352	326	232	240	233	322	209	256	318	776
134.308	0	294	42	238	195	392	353	326	230	238	232	325	210	255	318	777
134.431	0	294	40	237	195	392	353	328	234	240	233	325	211	258	319	780
134.554	0	294	40	239	196	393	354	330	236	242	235	327	212	260	320	782
134.676	0	295	41	239	197	394	357	333	233	243	236	328	213	261	322	784
134.799	0	296	41	241	199	396	357	333	234	244	237	330	213	264	324	782
134.922	0	295	42	239	196	394	355	328	235	240	235	324	210	259	322	781
135.045	0	294	40	238	195	393	353	329	235	240	235	324	210	258	321	784
135.168	0	294	41	238	196	392	353	328	233	240	234	327	211	258	320	784
135.291	0	295	41	238	195	393	354	328	232	241	234	328	210	261	321	783
135.414	0	294	41	239	197	394	354	332	237	243	236	329	212	263	324	784
135.537	0	296	42	240	198	396	356	335	237	243	237	329	214	264	324	783
135.66	0	295	42	240	200	398	357	336	235	244	238	331	214	266	327	790
135.782	0	296	43	241	199	397	355	330	235	242	236	325	212	262	324	784
135.905	0	294	41	238	195	392	353	329	235	240	236	324	210	259	321	783
136.028	0	294	40	238	196	392	353	329	235	241	235	326	210	258	320	782
136.151	0	294	40	239	197	393	353	328	232	242	234	327	211	259	320	785
136.274	0	295	41	238	197	395	354	332	234	242	235	329	211	261	322	783
136.397	0	296	43	240	197	395	355	333	237	243	236	330	213	263	324	790
136.52	0	295	42	241	198	396	357	334	237	244	237	333	214	265	325	786
136.643	0	296	42	241	200	399	359	336	237	244	239	333	215	267	327	792
136.765	0	295	41	240	198	395	355	329	235	242	235	327	211	261	324	785
136.888	0	294	41	238	197	392	354	328	235	240	235	324	209	259	321	787
137.011	0	294	41	239	197	393	353	328	234	240	233	324	210	258	320	781
137.134	0	294	41	238	197	394	353	329	232	241	233	326	212	259	321	785
137.257	0	295	42	239	197	393	355	331	234	242	234	327	212	262	323	784
137.38	0	295	42	240	198	395	355	334	238	243	237	330	213	264	324	787
137.503	0	295	43	242	198	396	358	336	236	244	237	330	214	267	326	785
137.626	0	296	42	242	200	398	359	335	235	242	237	330	214	264	327	785
137.748	0	295	41	239	197	394	354	330	235	242	235	325	211	261	323	784
137.871	0	295	42	239	197	393	354	330	235	240	234	325	210	261	322	785
137.994	0	294	42	240	196	392	353	329	233	241	234	327	211	261	322	787
138.117	0	295	41	240	198	393	354	330	234	242	234	328	212	263	323	783
138.24	0	295	42	240	198	395	354	334	237	243	236	328	212	264	325	786
138.363	0	295	42	242	199	397	357	335	238	244	238	330	213	265	327	787
138.486	0	295	41	240	198	396	358	331	234	240	234	326	211	262	324	787
138.609	0	294	41	239	196	392	354	329	231	239	233	323	210	260	321	782
138.732	0	294	42	239	196	392	352	328	234	240	235	325	210	259	321	783
138.854	0	295	41	238	196	391	353	329	236	242	234	327	211	260	320	785
138.977	0	295	42	239	197	394	355	330	233	241	233	328	211	262	323	785
139.1	0	296	42	240	197	395	355	333	235	244	236	329	213	263	324	784
139.223	0	296	42	241	199	396	357	337	237	243	237	331	214	265	326	785
139.346	0	295	42	241	198	397	357	333	238	242	236	327	212	263	324	785
139.469	0	294	42	239	197	392	355	328	231	239	233	323	209	259	319	782
139.592	0	294	40	237	195	390	353	327	231	240	234	325	209	258	320	780
139.715	0	295	41	238	196	392	353	328	234	241	233	326	210	258	320	780
139.837	0	295	41	239	196	393	353	330	235	242	234	328	212	260	321	781
139.96	0	294	41	239	197	393	356	330	232	242	233	330	212	263	322	785
140.083	0	295	42	241	198	394	357	332	234	242	236	331	213	264	324	784
140.206	0	295	43	241	199	398	358	334	238	244	237	330	212	264	324	786
140.329	0	294	41	240	196	393	355	327	234	239	235	324	208	258	320	779
140.452	0	293	41	238	195	391	353	325	230	239	232	323	209	257	317	781
140.575	0	294	40	238	195	391	353	327	232	240	233	325	208	256	317	777
140.698	0	294	40	238	195	392	353	328	236	242	234	327	210	258	319	780
140.82	0	294	40	239	196	392	356	329	234	241	235	329	211	261	320	777
140.943	0	295	41	240	197	393	355	331	233	243	236	331	211	262	323	782
141.066	0	295	42	241	198	396	358	333	235	242	236	331	212	264	324	781
141.189	0	294	41	240	197	394	356	329	234	240	235	326	210	260	322	780
141.312	0	294	41	239	195	391	353	326	233	240	235	324	210	257	318	776
141.435	0	294	40	237	196	392	354	327	230	239	234	327	210	258	319	776
141.558	0	294	40	238	196	392	354	329	233	240	234	327	211	259	319	778
141.681	0	295	41	240	197	393	355	331	236	242	235	329	210	261	321	780
141.804	0	295	41	240	198	394	357	333	234	242	237	331	211	263	323	780
141.926	0	295	41	240	198	397	356	330	233	241	236	328	211	262	321	778
142.049	0	295	42	239	195	391	353	326	233	239	234	325	209	258	319	779
142.172	0	295	41	238	195	391	353	327	235	240	233	326	210	259	319	780
142.295	0	294	41	238	196	391	355	327	232	240	234	328	210	259	320	778
142.418	0	294	41	238	197	393	354	329	231	243	233	328	210	261	321	779
142.541	0	295	41	240	197	394	357	331	235	241	235	329	211	262	323	781
142.664	0	295	42	240	199	396	358	332	238	243	238	330	212	263	324	782
142.787	0	293	41	239	196	391	356	325	232	239	233	324	209	258	320	780
142.909	0	294	41	238	193	389	354	325	229	238	232	322	209	256	317	775
143.032	0	294	40	237	193	391	354	323	233	239	233	324	208	254	317	775
143.155	0	295	40	237	195	391	354	325	235	241	232	324	210	256	318	777
143.278	0	294	41	238	194	391	356	326	232	240	232	328	211	258	320	778
143.401	0	295	41	239	195	391	357	327	232	242	233	328	212	261	321	775
143.524	0	294	42	240	196	395	359	329	234	241	236	328	211	259	321	776
143.647	0	293	41	239	193	390	356	323	232	238	232	321	208	254	317	774
143.77	0	294	40	238	192	386	354	320	230	239	229	320	208	251	315	771
143.892	0	293	40	238	191	388	353	320	228	239	228	321	208	251	315	768
144.015	0	292	39	237	193	388	354	321	230	239	229	323	210	253	316	769
144.138	0	294	41	238	192	388	355	323	233	241	230	324	210	255	318	771
144.261	0	293	41	240	193	389	357	326	229	240	230	325	212	257	320	771
144.384	0	294	41	240	194	390	358	328	231	242	233	327	212	258	321	770
144.507	0	294	40	239	194	390	357	324	232	239	233	322	209	253	319	768
144.63	0	293	40	238	191	385	351	321	228	240	231	320	208	251	316	768
144.753	0	292	39	238	191	386	354	320	228	238	230	321	209	251	315	767
144.876	0	293	40	238	192	386	354	320	228	238	228	322	209	252	315	765
144.998	0	293	40	238	193	387	355	324	232	240	230	324	211	256	319	767
145.121	0	294	41	238	193	389	356	326	232	242	232	326	212	257	320	767
145.244	0	294	40	240	195	391	358	326	231	240	232	325	212	257	320	770
145.367	0	294	40	239	192	387	355	320	228	238	231	322	209	252	317	766
145.49	0	293	41	239	191	385	353	320	231	240	231	323	208	253	317	768
145.613	0	293	41	239	192	385	354	322	229	239	231	323	210	254	317	765
145.736	0	292	40	238	193	387	355	323	227	239	230	325	212	256	318	768
145.859	0	293	41	240	194	387	355	326	230	240	231	326	212	258	320	768
145.981	0	294	40	240	194	390	357	327	234	242	233	327	212	259	322	773
146.104	0	293	40	238	193	388	355	322	230	239	231	322	210	255	319	765
146.227	0	292	40	239	190	385	353	320	227	238	229	322	209	253	317	767
146.35	0	293	40	238	192	385	353	320	228	238	230	322	209	253	317	763
146.473	0	293	39	237	192	387	353	322	231	240	231	323	210	254	317	769
146.596	0	293	40	238	193	388	355	325	231	240	231	325	212	256	319	769
146.719	0	294	41	238	193	389	355	327	231	241	231	329	213	257	323	777
146.842	0	293	41	240	194	392	357	327	232	239	234	329	213	258	323	779
146.964	0	291	41	238	192	388	353	322	232	238	232	322	209	254	319	781
147.087	0	292	40	238	192	387	351	319	230	238	230	321	209	252	317	777
147.21	0	292	40	238	191	388	352	321	229	238	230	322	210	252	318	779
147.333	0	292	38	238	191	388	352	322	230	237	231	325	211	254	320	777
147.456	0	293	39	238	192	388	353	325	233	240	232	326	212	257	322	780
147.579	0	293	40	240	194	391	355	327	233	241	233	329	213	259	323	778
147.702	0	293	42	240	195	394	357	328	234	242	235	330	215	260	326	785
147.825	0	292	40	239	194	392	355	324	233	238	235	323	211	256	325	779
147.948	0	291	40	238	191	390	352	322	233	237	233	320	209	253	322	774
148.07	0	291	40	238	192	390	351	322	232	238	233	322	209	252	321	770
148.193	0	291	39	238	192	390	351	323	232	238	232	323	209	254	321	774
148.316	0	291	39	238	193	390	352	326	234	239	233	325	211	257	322	774
148.439	0	292	40	239	193	393	355	328	236	240	236	327	213	259	324	776
148.562	0	292	41	240	195	393	356	330	235	241	236	330	213	261	326	777
148.685	0	292	40	240	196	397	356	330	235	240	237	328	212	260	325	780
148.808	0	293	40	240	193	392	352	326	234	238	236	323	209	256	323	775
148.931	0	291	40	239	193	392	351	325	236	239	235	324	211	256	324	776
149.053	0	292	40	238	193	391	353	325	233	238	235	325	210	257	323	779
149.176	0	292	41	239	194	392	353	327	233	241	235	328	211	260	325	777
149.299	0	293	41	239	196	394	354	330	236	241	236	330	213	262	326	780
149.422	0	294	41	240	196	395	357	332	238	241	238	332	213	263	328	782
149.545	0	292	40	239	195	394	355	326	234	239	237	326	210	259	326	780
149.668	0	292	40	239	194	391	353	324	231	237	236	325	209	258	323	776
149.791	0	293	39	237	194	392	354	326	234	238	237	325	211	258	324	778
149.914	0	293	39	238	194	393	353	328	237	240	236	327	211	261	325	780
150.036	0	293	40	240	195	394	355	330	236	241	237	329	212	262	326	781
150.159	0	293	41	241	197	395	356	332	236	241	238	331	213	264	328	781
150.282	0	293	42	240	198	397	358	332	238	241	239	331	212	263	328	781
150.405	0	292	40	239	196	392	355	327	237	238	236	323	209	259	325	780
150.528	0	293	40	239	195	393	352	325	233	238	235	325	209	258	324	780
150.651	0	292	40	237	194	393	352	326	233	239	235	327	209	259	323	778
150.774	0	293	40	238	194	394	352	328	237	240	236	329	210	261	325	779
150.897	0	293	40	239	196	393	355	329	238	241	236	331	212	263	325	782
151.02	0	293	41	240	197	394	355	332	236	242	238	332	212	265	327	784
151.142	0	294	41	240	198	397	357	333	237	242	239	331	212	264	328	782
151.265	0	292	41	239	196	394	354	326	236	239	237	324	209	260	324	778
151.388	0	291	39	237	193	391	352	324	236	238	236	324	208	258	322	779
151.511	0	292	40	238	193	392	352	325	234	238	235	326	209	258	322	779
151.634	0	293	39	237	195	393	351	326	235	239	235	326	210	261	323	777
151.757	0	293	39	239	195	394	353	327	237	240	236	331	211	262	325	782
151.88	0	293	41	239	195	394	356	330	237	241	237	332	212	264	326	779
152.003	0	294	41	241	196	395	358	332	237	241	238	334	213	266	329	785
152.125	0	294	41	241	199	399	358	331	237	240	239	331	212	265	328	781
152.248	0	292	40	238	195	393	354	327	236	240	237	324	208	261	325	781
152.371	0	292	40	239	194	392	354	327	237	239	236	325	210	259	323	777
152.494	0	293	40	238	195	393	354	327	235	239	237	326	209	260	324	781
152.617	0	293	39	238	194	393	353	330	237	240	237	328	211	261	325	779
152.74	0	294	41	240	197	394	354	331	238	242	238	329	212	264	326	783
152.863	0	293	40	240	198	396	357	333	238	243	239	331	212	266	328	781
152.986	0	293	42	239	199	398	357	333	238	241	239	330	212	264	328	784
153.108	0	292	40	238	197	394	354	328	236	239	237	326	209	261	327	779
153.231	0	293	39	237	196	392	353	328	238	240	238	328	210	262	326	782
153.354	0	293	40	238	196	393	354	328	237	240	237	329	210	263	326	779
153.477	0	294	40	239	197	395	354	331	236	241	236	329	211	264	327	782
153.6	0	294	41	239	197	395	356	332	239	242	239	331	212	266	329	782
153.723	0	295	41	241	199	397	357	336	241	243	241	332	213	267	330	785
153.846	0	294	41	239	198	398	358	332	239	243	240	330	210	264	329	781
153.969	0	293	40	238	196	394	355	329	235	239	237	325	209	263	326	781
154.092	0	293	39	237	196	394	353	329	237	239	237	326	210	262	326	779
154.214	0	293	39	237	196	394	352	330	240	241	238	329	211	263	326	780
154.337	0	293	41	239	198	395	354	332	238	242	238	330	211	265	327	780
154.46	0	294	40	239	198	395	355	333	237	243	238	331	211	267	329	782
154.583	0	296	41	241	199	398	357	336	241	242	241	333	213	269	330	786
154.706	0	293	43	241	200	401	359	337	241	243	242	333	212	269	331	787
154.829	0	292	41	239	197	394	354	329	237	240	238	327	209	264	328	784
154.952	0	293	40	238	196	393	354	327	234	238	236	325	209	263	326	779
155.075	0	293	39	238	196	393	352	330	238	239	238	328	208	263	326	781
155.197	0	293	40	238	197	394	353	332	239	241	238	330	210	265	327	782
155.32	0	293	40	239	198	396	355	332	238	242	239	331	211	267	327	785
155.443	0	294	41	240	199	397	355	335	239	242	239	333	212	268	329	784
155.566	0	295	41	241	200	399	358	338	241	243	242	333	213	269	331	786
155.689	1	294	41	241	201	399	359	337	241	244	242	334	212	269	331	787
155.812	0	293	41	239	196	395	355	330	237	240	238	329	208	265	327	785
155.935	0	293	40	237	197	395	355	329	235	239	238	330	209	263	327	782
156.058	0	292	39	238	197	393	353	331	238	240	238	329	209	264	327	782
156.18	0	292	39	238	198	395	354	334	240	242	240	331	211	266	326	784
156.303	0	293	41	239	198	397	355	333	239	242	239	332	211	268	328	785
156.426	0	295	41	241	199	398	357	337	240	244	240	333	213	270	330	785
156.549	0	293	40	240	200	400	358	339	242	243	243	336	214	271	331	786
156.672	0	293	42	240	199	401	356	335	241	243	241	331	210	268	329	785
156.795	0	292	41	240	198	396	354	331	237	241	240	329	210	265	328	784
156.918	0	293	40	238	198	395	354	332	236	240	239	330	210	266	327	782
157.041	0	293	40	239	197	396	353	332	241	242	240	331	210	266	327	786
157.164	0	293	40	239	198	396	355	335	240	242	239	332	212	268	329	782
157.286	0	294	40	240	199	398	356	335	239	243	240	334	212	269	330	787
157.409	0	294	41	241	200	399	358	338	241	244	242	335	213	270	331	786
157.532	0	293	41	240	199	399	357	333	240	241	240	330	211	267	330	784
157.655	0	292	39	238	197	393	353	331	238	240	238	327	210	264	328	780
157.778	0	293	40	239	197	394	353	329	237	240	237	328	209	264	326	784
157.901	0	292	39	238	197	395	354	330	237	241	237	329	211	264	327	781
158.024	0	293	39	240	197	394	354	333	240	243	238	331	212	265	327	786
158.147	0	292	40	240	198	396	355	333	239	243	240	333	211	267	328	783
158.269	0	293	41	241	198	397	357	335	238	243	239	334	214	269	330	787
158.392	0	293	41	242	199	399	359	337	241	243	242	335	213	268	330	786
158.515	0	291	41	239	197	396	356	330	239	241	239	328	210	264	328	783
158.638	0	292	39	239	195	392	353	328	237	240	236	325	209	263	326	779
158.761	0	291	38	239	195	393	354	327	234	240	236	327	210	261	325	781
158.884	0	291	38	238	195	391	353	327	237	241	236	328	210	262	326	780
159.007	0	292	39	239	195	392	354	331	239	243	237	330	211	264	327	779
159.13	0	292	41	240	196	395	356	331	238	243	237	332	212	264	328	783
159.252	0	293	41	242	199	396	356	334	238	244	238	334	213	266	329	780
159.375	0	294	42	242	198	398	358	336	241	243	240	335	214	267	330	783
159.498	0	291	40	241	195	394	356	330	239	241	239	329	210	263	326	780
159.621	0	290	40	240	195	391	353	328	236	241	236	327	210	262	326	779
159.744	0	291	39	238	194	390	355	327	233	239	236	328	211	260	325	775
159.867	0	291	39	239	194	392	353	328	237	241	236	329	211	260	326	776
159.99	0	292	39	240	194	393	355	331	239	243	237	331	211	263	327	779
160.113	0	293	40	241	195	394	356	332	238	243	238	332	213	264	327	779
160.236	0	293	41	241	197	395	357	333	238	244	239	336	213	266	328	780
160.358	0	291	40	240	195	394	356	328	238	241	238	329	209	261	325	776
160.481	0	290	39	240	193	390	353	328	237	241	237	328	210	260	324	778
160.604	0	291	38	239	194	391	355	327	235	241	235	329	210	260	323	777
160.727	0	292	38	239	194	391	354	328	235	241	235	331	210	261	325	777
160.85	0	292	39	239	195	393	354	330	239	243	237	332	212	262	326	777
160.973	0	293	40	241	196	393	357	333	240	243	238	335	212	264	327	777
161.096	0	293	41	241	196	397	359	334	238	244	240	336	213	265	328	783
161.219	0	292	39	240	194	392	355	327	236	240	236	328	210	261	324	776
161.341	0	290	39	238	193	390	354	326	236	239	237	327	209	258	322	776
161.464	0	290	38	237	194	390	354	326	236	240	236	328	209	259	323	773
161.587	0	292	38	239	194	390	354	327	234	241	234	331	211	259	323	778
161.71	0	291	40	239	195	391	355	330	236	242	236	330	210	261	324	776
161.833	0	291	39	240	195	392	354	331	240	243	238	333	213	263	325	782
161.956	0	292	41	241	196	395	357	333	239	243	239	334	213	263	325	779
162.079	0	290	39	239	194	393	357	327	235	239	237	329	210	260	324	778
162.202	0	290	39	238	192	388	354	324	234	238	235	326	208	256	320	774
162.324	0	290	38	236	191	389	352	323	237	241	235	327	209	257	320	776
162.447	0	291	37	238	192	389	352	325	236	241	235	329	210	257	320	774
162.57	0	291	39	238	193	391	354	327	235	242	235	330	211	259	321	777
162.693	0	291	39	239	194	392	354	329	237	242	236	331	211	261	322	776
162.816	0	291	39	240	196	395	356	330	240	243	238	334	213	262	324	779
162.939	0	292	40	241	196	396	358	330	239	243	239	332	210	261	325	776
163.062	0	290	39	239	191	389	354	323	233	239	235	327	209	257	322	777
163.185	0	290	38	237	192	389	352	324	236	239	235	328	208	256	319	775
163.308	0	290	38	237	192	391	352	325	238	241	235	329	209	258	319	776
163.43	0	290	38	238	192	390	354	326	236	240	236	331	210	258	320	779
163.553	0	291	39	240	194	393	355	328	236	242	236	333	211	260	322	776
163.676	0	293	39	239	194	393	355	330	238	243	238	334	212	262	324	779
163.799	0	291	41	240	195	394	356	329	239	241	239	331	211	260	322	779
163.922	0	290	39	238	192	391	353	325	236	240	236	330	210	257	320	779
164.045	0	290	38	237	193	391	355	325	234	239	235	331	209	258	320	776
164.168	0	291	37	237	193	390	354	326	236	240	237	331	209	259	320	778
164.291	0	291	38	238	193	391	354	328	238	242	237	333	212	262	323	781
164.413	0	291	39	239	194	394	356	330	237	243	238	335	212	263	324	783
164.536	0	291	39	240	196	396	357	331	237	243	239	336	214	264	325	783
164.659	0	291	39	239	195	394	356	327	237	240	239	331	209	260	323	780
164.782	0	290	38	238	192	390	353	325	238	239	237	328	209	257	320	782
164.905	0	291	39	237	193	391	353	324	235	240	236	330	210	258	320	781
165.028	0	290	38	238	194	391	354	325	235	240	236	331	210	259	320	781
165.151	0	290	39	238	194	392	353	328	238	242	237	332	211	261	322	782
165.274	0	292	39	238	194	395	354	330	239	242	238	334	212	262	323	785
165.396	0	291	39	240	195	395	357	331	238	244	238	335	213	265	326	786
165.519	0	292	39	240	197	398	359	331	238	241	239	334	213	263	325	784
165.642	0	291	38	238	194	393	355	326	237	239	237	328	209	259	322	783
165.765	0	291	38	238	192	391	353	325	237	239	235	327	209	257	320	779
165.888	0	290	38	237	192	390	354	325	234	240	235	330	210	258	320	783
166.011	0	291	38	237	193	393	354	326	236	240	236	331	211	260	320	782
166.134	0	291	39	238	194	394	355	329	239	242	237	332	212	262	322	786
166.257	0	291	39	239	195	394	357	331	239	243	238	333	213	263	324	783
166.38	0	293	39	240	196	396	358	333	238	243	240	336	214	265	326	789
166.502	0	292	41	240	197	399	360	334	238	241	241	335	214	264	326	786
166.625	0	292	38	239	194	393	355	327	238	240	239	329	211	260	323	786
166.748	0	290	39	237	193	393	354	326	238	240	238	328	211	259	323	783
166.871	0	291	39	238	193	393	354	326	235	239	237	330	211	260	322	785
166.994	0	291	38	237	194	393	356	328	237	241	238	332	211	262	323	784
167.117	0	292	39	238	195	393	355	330	240	242	239	334	213	263	325	788
167.24	0	292	39	239	196	395	358	333	239	243	241	334	214	265	326	785
167.363	0	292	39	241	197	398	358	336	238	244	242	336	215	267	327	791
167.485	0	293	41	242	199	401	359	336	242	244	244	336	215	266	329	789
167.608	0	291	39	240	196	396	357	331	240	241	241	331	212	263	326	789
167.731	0	292	38	237	195	395	356	330	238	241	240	332	211	262	326	787
167.854	0	292	39	238	195	394	355	329	237	241	239	332	211	263	325	786
167.977	0	292	38	239	195	395	355	331	239	243	240	334	213	264	327	788
168.1	0	293	39	239	195	397	357	334	241	243	242	336	213	267	328	791
168.223	0	293	40	240	197	398	358	336	239	244	241	336	215	269	329	791
168.346	0	293	41	241	199	402	360	337	241	244	243	339	215	268	330	792
168.468	0	292	39	239	196	396	357	333	239	241	241	331	211	264	327	790
168.591	0	292	38	238	196	395	354	331	240	241	240	331	211	264	326	791
168.714	0	292	38	238	196	396	355	331	238	240	240	333	211	265	327	793
168.837	0	293	38	238	197	396	355	333	237	242	239	334	213	266	328	789
168.96	0	293	38	240	197	398	356	335	241	243	242	335	213	267	329	793
169.083	0	293	39	241	199	398	357	338	242	244	243	338	214	269	330	796
169.206	0	293	40	242	199	400	360	340	241	245	244	340	215	271	331	797
169.329	0	294	41	241	200	403	359	337	241	243	243	338	214	269	331	793
169.452	0	292	39	239	196	397	356	333	239	241	240	332	211	266	327	792
169.574	0	293	38	238	196	396	355	331	240	240	240	332	211	265	327	794
169.697	0	292	38	238	196	396	355	331	237	241	240	334	211	265	326	793
169.82	0	293	38	239	196	397	355	332	238	241	239	334	213	267	327	792
169.943	0	293	40	240	197	397	356	335	242	243	242	336	213	269	329	794
170.066	0	294	39	241	199	399	358	338	243	244	242	339	214	269	330	792
170.189	0	295	41	241	199	400	359	338	240	245	243	340	215	272	330	798
170.312	0	295	41	242	200	403	360	338	240	242	244	337	213	270	329	794
170.435	0	292	40	239	199	395	355	333	239	241	241	331	212	266	327	793
170.557	0	292	39	238	196	395	355	331	240	241	240	330	210	266	325	788
170.68	0	293	38	239	196	395	354	331	236	241	239	332	211	264	326	791
170.803	0	293	39	238	197	396	355	333	238	241	240	333	211	266	327	790
170.926	0	293	40	240	198	398	355	335	242	242	242	334	213	268	328	794
171.049	0	293	40	241	199	399	357	338	241	243	242	336	213	268	329	790
171.172	0	294	41	241	201	400	358	339	241	244	243	337	214	271	330	795
171.295	0	294	40	242	202	403	360	339	241	243	245	336	214	270	331	793
171.418	0	293	38	239	199	397	356	334	239	240	241	331	211	267	329	794
171.54	0	292	39	238	198	396	353	334	239	241	241	331	211	266	328	791
171.663	0	293	39	239	198	396	355	333	236	239	241	332	211	265	327	793
171.786	0	294	39	239	198	397	355	334	239	241	241	334	212	267	328	792
171.909	0	292	40	240	198	398	355	336	242	242	243	335	213	268	329	793
172.032	0	294	39	241	200	398	357	338	240	243	243	336	214	270	329	792
172.155	0	294	40	242	200	401	358	338	241	242	242	336	214	269	330	793
172.278	0	293	40	239	199	396	355	332	238	240	241	331	210	266	328	792
172.401	0	292	38	238	197	395	353	333	239	240	241	331	210	266	327	791
172.524	0	293	38	238	199	395	353	332	237	240	239	332	211	265	327	793
172.646	0	293	38	240	198	396	353	334	238	242	239	334	211	266	328	789
172.769	0	293	39	241	198	397	354	335	241	242	242	335	213	267	329	793
172.892	0	295	39	240	199	397	357	338	242	243	242	335	213	269	330	794
173.015	0	295	40	242	201	400	359	339	239	243	243	338	213	270	331	796
173.138	0	293	40	242	199	399	357	334	237	241	240	332	211	266	328	789
173.261	0	293	39	239	196	393	354	331	238	240	239	329	210	264	326	790
173.384	0	293	38	238	196	395	353	330	238	240	238	331	210	263	326	792
173.507	0	292	38	239	196	395	353	331	236	240	238	333	211	263	326	792
173.629	0	292	38	240	197	395	354	333	236	241	237	333	211	264	327	790
173.752	0	293	40	240	197	397	355	334	240	241	240	333	212	265	328	791
173.875	0	293	39	240	197	397	356	335	241	242	241	336	213	268	328	789
173.998	0	293	39	241	199	400	358	335	239	243	241	336	213	267	329	794
174.121	0	293	39	240	197	395	356	330	235	239	238	330	209	262	326	788
174.244	0	292	39	239	194	394	354	329	236	237	238	329	209	261	324	789
174.367	0	292	38	239	194	393	353	329	237	239	237	330	209	260	324	784
174.49	0	293	38	238	196	393	353	329	235	239	236	332	210	261	324	788
174.612	0	292	39	238	195	394	355	330	236	239	237	333	211	263	325	786
174.735	0	293	39	240	197	395	355	333	239	242	239	335	212	265	327	791
174.858	0	294	39	241	197	397	356	335	240	243	241	336	213	267	328	788
174.981	0	293	40	241	198	397	357	332	237	241	241	332	210	264	327	789
175.104	0	292	39	239	195	394	355	328	235	238	238	329	209	260	324	784
175.227	0	292	38	238	195	393	354	329	237	240	237	329	209	261	324	788
175.35	0	293	38	238	194	392	353	330	237	239	238	331	210	261	324	784
175.473	0	293	39	239	196	395	354	329	235	240	237	332	211	263	325	789
175.596	0	293	39	241	197	395	356	332	237	240	239	335	211	264	326	788
175.718	0	294	40	241	198	397	357	335	240	243	240	335	212	265	327	791
175.841	0	293	39	238	195	394	355	328	237	239	237	329	209	262	325	785
175.964	0	292	37	238	194	393	354	327	233	237	238	330	209	259	324	788
176.087	0	293	38	238	194	392	354	327	235	238	237	331	209	260	323	785
176.21	0	293	38	238	194	393	353	330	238	240	237	332	210	262	325	787
176.333	0	293	39	239	195	395	355	330	236	240	239	334	211	263	326	787
176.456	0	293	39	240	197	395	356	332	237	241	239	335	212	265	327	787
176.579	0	293	39	240	198	397	358	332	238	241	240	335	211	264	328	789
176.701	0	293	38	238	194	392	356	327	236	238	237	328	209	260	325	786
176.824	0	293	39	237	193	391	353	325	236	238	236	329	208	259	323	786
176.947	0	293	38	238	195	393	355	325	233	237	235	330	208	259	322	783
177.07	0	293	37	239	193	392	354	327	237	239	236	331	209	261	323	785
177.193	0	293	39	239	194	393	354	330	239	241	238	333	211	263	325	787
177.316	0	292	38	240	196	394	356	330	237	242	238	335	211	264	326	789
177.439	0	294	40	241	197	396	357	333	238	242	240	335	213	265	326	787
177.562	0	293	39	240	197	395	357	329	238	239	238	330	209	262	326	785
177.684	0	293	39	239	194	392	354	326	236	238	236	327	209	260	323	785
177.807	0	293	37	238	194	391	353	325	235	238	236	330	209	259	322	786
177.93	0	294	37	237	193	392	354	326	234	239	235	331	209	260	323	782
178.053	0	294	38	238	195	392	354	329	238	240	237	332	210	262	324	785
178.176	0	293	39	239	194	393	356	330	238	241	239	334	211	264	326	787
178.299	0	294	38	240	196	395	357	333	237	242	239	335	212	265	327	788
178.422	0	294	40	240	197	398	359	334	238	242	242	336	213	265	328	788
178.545	0	293	38	239	195	393	356	329	237	239	239	329	209	261	325	785
178.668	0	292	39	238	195	391	353	328	237	239	238	329	209	261	324	786
178.79	0	293	38	238	195	393	354	327	234	238	237	330	210	260	325	787
178.913	0	293	38	238	195	393	355	328	235	239	237	332	211	261	324	785
179.036	0	293	39	240	195	393	355	332	239	241	238	333	212	263	326	786
179.159	0	293	38	239	196	395	357	332	239	242	240	336	213	265	327	785
179.282	0	294	39	240	198	396	358	332	238	242	239	335	212	266	327	789
179.405	0	292	38	239	195	392	355	328	235	240	239	330	209	263	325	785
179.528	0	293	38	238	195	392	354	327	238	239	238	331	210	261	325	789
179.651	0	293	38	237	195	391	355	329	237	240	238	333	210	263	325	785
179.773	0	293	37	239	196	392	355	329	235	240	237	333	210	264	326	789
179.896	0	294	39	240	197	394	356	332	237	242	239	335	212	265	328	788
180.019	0	294	40	241	198	395	357	334	241	242	240	336	214	266	328	792
180.142	0	293	39	241	199	398	359	334	240	242	241	334	212	266	327	786
180.265	0	292	39	238	195	392	355	329	233	238	237	328	209	263	325	789
180.388	0	293	38	237	196	393	354	328	235	239	237	332	209	261	325	785
180.511	0	293	38	238	195	392	353	329	238	239	237	332	210	263	326	789
180.634	0	294	38	238	195	391	354	329	237	240	238	335	211	264	326	786
180.756	0	293	39	240	196	393	355	331	237	241	238	336	212	266	328	791
180.879	0	294	39	240	198	395	356	333	238	242	240	338	213	268	328	789
181.002	0	294	40	241	199	398	358	337	241	242	243	338	214	269	329	793
181.125	0	293	38	238	197	394	356	330	237	239	240	331	210	265	327	786
181.248	0	293	38	238	195	392	355	327	233	237	238	329	208	262	325	788
181.371	0	293	37	237	195	391	353	328	236	239	239	331	210	262	325	786
181.494	0	293	38	237	195	391	353	329	238	240	238	332	210	263	326	787
181.617	0	293	38	239	196	392	353	331	237	242	238	334	211	265	325	786
181.74	11	294	39	239	197	393	355	331	236	242	238	335	213	267	327	787
181.862	0	295	40	240	199	394	356	334	240	242	242	337	213	268	329	788
181.985	0	294	40	242	200	397	358	335	240	243	243	337	213	268	329	790
182.108	0	293	39	239	197	392	354	330	235	240	239	330	211	264	327	788
182.231	0	293	38	238	196	391	354	329	232	239	239	331	209	262	326	784
182.354	0	293	37	237	198	392	352	329	235	239	238	332	211	264	326	785
182.477	0	293	37	238	196	393	353	332	238	241	239	334	212	265	327	787
182.6	0	294	39	240	197	394	355	332	237	242	238	335	212	266	327	790
182.723	0	294	40	240	199	395	355	333	237	242	240	337	213	268	329	787
182.845	0	294	40	240	199	397	358	335	239	242	243	338	213	268	329	788
182.968	0	292	39	239	197	393	354	330	238	240	240	333	211	264	327	787
183.091	0	292	39	238	197	393	353	330	235	240	239	333	210	263	327	788
183.214	0	294	39	238	197	393	353	330	235	240	239	333	211	265	327	785
183.337	0	293	39	239	197	394	353	332	239	241	239	336	212	266	327	788
183.46	0	293	39	239	198	394	355	334	240	242	241	337	213	267	328	789
183.583	0	294	38	241	199	396	356	335	239	243	241	338	213	269	330	790
183.706	0	293	40	242	200	398	358	335	238	241	242	336	212	267	328	787
183.828	0	293	38	239	197	393	354	330	237	240	241	332	211	263	326	787
183.951	0	293	38	238	197	392	353	330	237	239	239	333	211	264	326	789
184.074	0	292	38	239	196	392	354	329	236	240	239	334	212	264	327	786
184.197	0	293	39	239	196	393	354	331	237	241	239	335	213	266	327	787
184.32	0	293	39	240	197	395	355	333	239	243	240	336	213	267	328	787
184.443	0	294	40	241	199	396	356	335	240	242	242	337	214	268	329	786
184.566	0	294	40	242	199	399	359	336	239	243	242	338	214	269	329	790
184.689	0	292	38	240	198	393	355	330	235	240	239	332	211	265	327	784
184.812	0	293	38	238	196	391	353	328	237	239	240	331	210	262	326	784
184.934	0	292	38	238	197	393	353	328	238	239	238	331	211	262	326	783
185.057	0	293	38	239	197	392	354	330	235	240	237	334	212	264	326	786
185.18	0	293	39	239	197	394	354	331	238	242	239	335	213	266	327	785
185.303	0	293	39	241	198	395	356	333	240	243	241	336	213	267	328	786
185.426	0	294	40	241	198	397	357	336	240	244	242	339	215	267	329	787
185.549	0	293	39	241	198	397	358	332	237	242	241	335	213	265	329	788
185.672	0	292	38	239	196	393	354	328	236	240	238	331	211	263	326	784
185.795	0	291	37	237	196	393	352	329	239	241	239	332	210	263	326	787
185.917	0	292	38	238	196	392	354	330	237	240	239	334	212	263	326	783
186.04	0	292	38	239	197	394	354	331	237	242	238	335	213	263	327	787
186.163	0	293	39	240	198	396	356	334	239	242	240	336	214	267	328	786
186.286	0	294	40	242	198	396	357	336	241	243	241	339	215	268	330	789
186.409	0	293	40	241	201	398	359	336	240	242	242	337	213	267	329	786
186.532	0	293	40	239	197	394	356	330	235	240	240	333	211	264	327	788
186.655	0	293	38	239	198	392	354	331	236	240	240	335	211	264	326	786
186.778	0	293	39	239	197	392	353	331	239	240	240	334	213	264	327	787
186.9	0	293	40	240	198	394	355	333	238	242	240	336	213	266	328	786
187.023	0	294	39	240	198	396	356	335	238	243	242	338	213	267	329	787
187.146	0	294	40	241	199	397	358	335	240	243	242	339	215	269	331	790
187.269	0	293	39	241	200	399	358	334	240	243	242	337	214	267	329	791
187.392	0	292	38	239	196	395	354	330	237	240	239	333	211	265	327	787
187.515	0	292	38	238	196	394	355	330	235	240	239	334	212	263	326	787
187.638	0	293	38	238	197	392	354	330	237	240	239	335	211	265	327	789
187.761	0	293	38	239	198	395	355	333	240	242	240	337	213	266	328	790
187.884	0	293	39	241	198	396	356	335	239	243	241	337	214	267	329	789
188.006	0	293	39	241	199	396	357	335	239	244	242	340	215	269	330	790
188.129	0	293	40	241	200	400	360	336	240	243	243	339	214	268	331	792
188.252	0	292	38	239	197	393	356	331	238	239	240	332	211	264	327	789
188.375	0	291	37	238	197	392	354	329	236	240	238	333	211	264	326	791
188.498	0	292	38	238	197	393	354	330	235	239	239	335	212	263	326	787
188.621	0	292	39	239	197	393	354	332	238	242	240	336	212	265	327	789
188.744	0	293	39	240	198	395	355	334	240	242	241	336	213	266	328	791
188.867	0	293	39	240	199	395	357	335	239	243	242	338	214	267	329	794
188.989	0	294	40	241	200	398	359	335	240	243	243	339	215	268	331	790
189.112	0	292	39	241	198	398	357	332	238	241	241	333	211	264	328	790
189.235	0	291	38	238	196	393	354	329	238	241	241	333	211	262	326	791
189.358	0	292	38	238	197	394	355	329	237	241	240	335	212	262	326	791
189.481	0	292	38	238	196	393	353	331	236	242	239	336	212	264	327	789
189.604	0	292	38	240	198	395	354	333	240	243	240	337	213	266	328	791
189.727	0	292	39	240	199	395	356	335	241	243	242	339	213	267	329	794
189.85	0	293	39	241	200	398	358	335	239	243	244	341	214	268	331	795
189.972	0	293	39	239	199	395	355	331	237	240	241	334	212	264	328	791
190.095	0	292	38	238	197	393	354	330	237	240	241	333	211	263	327	791
190.218	0	292	38	239	198	393	353	331	239	241	241	334	212	264	328	792
190.341	0	292	38	239	197	395	355	332	237	240	240	336	212	264	328	793
190.464	0	292	39	241	198	395	355	333	238	242	240	338	214	267	329	793
190.587	0	293	40	241	199	397	357	335	241	243	242	338	215	268	329	794
190.71	0	293	39	242	199	399	359	335	241	243	243	339	214	268	330	792
190.833	0	291	38	239	196	394	356	329	234	239	240	333	210	263	328	794
190.956	0	292	38	238	196	392	355	329	235	239	240	333	211	263	326	792
191.078	0	292	37	239	196	394	353	329	238	241	238	333	212	264	326	791
191.201	0	292	39	239	196	394	354	330	239	242	240	336	212	264	327	790
191.324	0	293	39	240	197	394	355	331	238	242	240	338	214	265	328	795
191.447	0	293	39	241	198	396	355	334	239	243	241	338	214	267	330	795
191.57	0	293	39	241	199	398	358	334	241	244	243	339	215	267	329	794
191.693	0	291	38	239	197	394	354	330	238	241	241	332	211	264	326	790
191.816	0	291	37	237	195	392	353	327	235	240	237	330	210	261	324	791
191.939	0	292	38	238	195	393	355	327	235	239	239	333	211	259	323	790
192.061	0	291	37	238	195	392	352	329	239	241	239	335	212	262	325	793
192.184	0	292	38	239	197	393	354	330	238	242	239	336	213	262	326	789
192.307	0	293	39	240	197	395	355	332	238	242	239	337	213	265	327	790
192.43	0	293	39	241	199	396	357	333	240	242	241	339	214	266	328	793
192.553	0	292	38	239	196	395	356	329	237	241	241	333	211	262	325	793
192.676	0	290	37	237	195	392	352	327	236	239	238	330	210	260	324	788
192.799	0	292	37	238	195	393	352	326	234	239	238	333	210	258	324	791
192.922	0	291	37	238	194	391	353	328	236	239	237	334	212	260	324	788
193.044	0	292	38	238	195	393	354	329	239	242	238	336	212	261	325	793
193.167	0	292	39	239	196	395	355	331	238	243	239	337	213	264	326	789
193.29	0	293	39	241	198	397	356	331	238	242	240	336	213	263	327	794
193.413	0	292	37	237	195	392	354	326	235	240	239	332	210	258	324	789
193.536	0	292	37	238	195	393	351	326	238	240	238	333	210	259	324	791
193.659	0	291	37	237	195	392	353	328	236	241	238	333	212	259	324	788
193.782	0	291	38	238	195	392	353	327	236	242	237	336	212	261	324	793
193.905	0	292	39	239	196	394	354	329	239	242	239	336	213	262	325	792
194.028	0	293	39	239	197	395	356	333	240	243	241	339	213	265	327	795
194.15	0	292	39	238	195	394	356	327	236	240	239	333	211	261	325	790
194.273	0	291	38	237	194	390	353	325	233	238	236	330	209	259	323	794
194.396	0	292	37	238	194	392	352	325	235	239	237	333	210	258	322	791
194.519	0	291	37	237	194	391	351	326	238	240	236	333	212	259	322	793
194.642	0	292	39	238	195	392	353	328	236	240	237	335	212	262	324	790
194.765	0	291	38	239	196	394	355	329	237	241	238	337	213	263	324	791
194.888	0	292	39	241	197	395	355	332	239	243	239	337	214	263	325	793
195.011	0	292	39	239	195	394	356	327	238	240	240	333	212	260	324	791
195.133	0	291	37	237	193	391	352	325	235	239	236	329	210	256	320	791
195.256	0	291	37	237	193	390	352	322	232	238	236	331	210	254	319	786
195.379	0	292	37	237	193	392	353	323	235	240	236	331	210	256	320	788
195.502	0	292	37	238	194	392	352	325	237	241	235	334	211	257	321	790
195.625	0	291	38	239	195	393	354	327	237	241	236	335	212	260	323	792
195.748	0	293	39	240	195	395	354	329	237	242	238	336	214	260	324	789
195.871	0	291	39	240	197	397	358	329	237	242	241	337	214	262	325	791
195.994	0	290	38	238	193	393	353	325	236	240	237	331	210	258	322	790
196.116	0	290	38	236	194	389	351	323	234	239	237	331	210	256	320	790
196.239	0	291	36	237	193	390	352	323	234	240	236	331	211	256	320	788
196.362	0	292	38	237	192	392	351	325	237	241	236	333	212	259	322	790
196.485	0	292	38	239	194	393	353	327	238	241	238	335	213	260	324	793
196.608	0	292	38	239	195	395	355	330	237	243	238	337	214	262	324	794
196.731	0	292	38	240	196	396	357	329	237	241	239	336	213	261	325	792
196.854	0	292	38	237	193	391	353	325	236	239	239	332	211	258	323	790
196.977	0	291	37	237	193	392	353	325	237	240	238	333	211	257	322	793
197.1	0	291	37	237	194	392	352	325	234	239	237	333	212	258	322	792
197.222	0	293	38	238	193	393	352	326	236	241	236	336	213	260	323	792
197.345	0	293	38	239	194	394	354	328	239	242	239	337	213	262	325	793
197.468	0	292	39	240	196	396	357	330	240	243	240	338	215	263	325	793
197.591	0	292	38	239	194	393	354	325	235	241	238	332	211	259	323	794
197.714	0	293	37	237	192	391	352	325	234	239	236	330	211	257	321	792
197.837	0	292	37	237	192	391	352	326	237	240	237	332	211	257	322	794
197.96	0	293	37	237	192	392	352	326	237	241	237	333	213	258	322	791
198.083	0	292	38	239	194	394	354	327	236	242	238	336	214	260	324	796
198.205	0	293	38	240	195	394	355	329	237	242	238	338	215	263	325	794
198.328	0	293	38	240	196	397	357	330	240	243	242	337	214	262	326	798
198.451	0	293	39	238	192	391	353	324	236	240	239	331	211	258	322	791
198.574	0	292	38	238	193	392	351	322	233	240	236	331	211	256	321	795
198.697	0	292	37	237	193	390	352	323	234	239	236	333	212	256	320	793
198.82	0	293	37	237	192	392	352	325	237	241	236	334	213	258	322	795
198.943	0	293	38	239	194	393	354	326	238	242	237	337	214	261	323	793
199.066	0	293	38	239	195	393	355	328	236	242	238	338	214	264	324	797
199.188	0	293	39	240	196	397	357	329	238	241	240	337	215	261	325	796
199.311	0	292	38	238	193	393	354	323	237	241	238	330	212	258	321	796
199.434	0	291	37	237	192	389	352	322	235	239	237	331	210	256	321	790
199.557	0	292	37	237	193	391	352	322	234	240	237	332	212	256	321	793
199.68	0	292	38	238	194	392	354	325	236	239	237	334	212	258	321	792
199.803	0	292	38	239	194	393	353	327	238	241	239	336	214	260	323	795
199.926	0	293	38	240	195	394	356	329	238	242	239	338	215	262	326	793
200.049	0	292	39	240	196	397	357	328	238	243	239	337	215	262	325	797
200.172	0	293	36	237	194	392	354	324	235	240	237	332	213	258	323	792
200.294	0	291	39	238	193	391	352	325	239	241	238	333	213	259	322	794
200.417	0	291	37	237	193	391	353	324	236	240	237	334	213	259	323	792
200.54	0	292	38	239	194	393	353	326	236	242	236	336	214	261	324	792
200.663	0	293	38	239	195	394	355	329	239	241	238	338	215	263	326	796
200.786	0	292	39	240	196	396	356	330	240	243	241	339	215	264	327	799
200.909	0	291	38	239	195	395	356	327	236	241	238	333	213	261	325	797
201.032	0	293	37	237	193	392	354	323	232	238	237	332	211	258	322	792
201.155	0	292	37	238	193	392	352	324	236	239	237	333	212	257	322	794
201.277	0	292	37	238	192	393	351	326	238	240	237	335	213	259	324	796
201.4	0	292	38	239	194	393	354	326	236	242	238	336	213	261	325	798
201.523	0	294	38	240	195	393	356	329	237	243	238	337	216	263	325	796
201.646	0	294	39	241	196	396	357	331	241	242	241	339	216	264	326	798
201.769	0	292	38	240	195	396	356	327	239	241	240	334	213	261	325	797
201.892	0	292	37	238	193	391	352	323	234	238	237	331	212	257	322	796
202.015	0	292	38	239	192	392	352	323	234	240	237	333	212	257	322	793
202.138	0	292	37	237	192	393	352	324	238	240	236	334	213	258	322	795
202.26	0	292	37	239	192	393	354	326	239	241	238	337	213	260	324	797
202.383	0	292	38	241	194	394	356	328	237	243	238	338	214	261	325	797
202.506	0	293	39	241	194	395	356	328	237	243	239	339	216	264	326	798
202.629	0	293	39	241	197	398	358	330	240	243	243	339	215	263	326	797
202.752	0	291	38	239	195	392	354	325	238	240	238	332	211	260	325	795
202.875	0	291	37	237	194	392	353	324	234	239	236	331	212	259	323	795
202.998	0	292	37	238	194	393	353	325	235	239	237	333	212	258	323	793
203.121	0	292	37	239	192	392	353	325	238	240	237	335	214	260	324	794
203.244	0	292	38	240	194	394	354	328	238	242	239	337	214	262	326	794
203.366	0	293	39	241	195	396	356	330	237	242	239	339	215	264	327	799
203.489	0	292	39	240	195	397	356	328	236	241	238	336	214	262	326	795
203.612	0	292	37	238	193	391	353	324	237	240	237	333	211	259	324	798
203.735	0	292	38	238	193	393	353	323	236	240	238	335	213	261	325	794
203.858	0	292	37	239	194	392	353	325	235	240	236	336	214	261	325	799
203.981	0	293	37	239	194	394	354	327	237	242	239	337	214	263	326	797
204.104	0	293	38	240	196	395	355	328	240	243	239	338	216	264	326	803
204.227	0	293	39	242	198	398	358	331	240	243	241	340	215	265	328	799
204.349	0	292	39	241	195	394	356	325	233	239	239	333	212	261	326	800
204.472	0	293	37	238	194	392	353	325	235	239	237	332	211	259	324	798
204.595	0	291	37	237	194	393	352	324	238	241	237	333	212	260	324	800
204.718	0	292	37	238	192	394	353	325	236	240	238	336	212	261	325	797
204.841	0	293	38	239	195	395	353	326	237	241	237	337	215	261	326	802
204.964	0	293	39	240	196	394	354	329	239	242	239	339	214	264	328	799
205.087	0	293	38	241	197	396	356	331	241	242	241	340	215	265	329	802
205.21	0	293	39	240	197	396	357	328	240	242	241	338	214	263	328	798
205.332	0	292	38	239	194	393	354	323	233	239	237	331	211	260	325	800
205.455	0	292	38	238	193	391	352	323	236	239	236	332	211	259	323	797
205.578	0	291	38	238	194	391	351	324	238	240	236	333	212	259	324	796
205.701	0	292	37	238	194	392	354	326	236	240	237	335	213	260	325	798
205.824	0	293	38	239	196	394	354	328	237	242	237	337	214	264	325	794
205.947	0	293	39	240	197	395	355	330	241	242	239	337	215	265	327	798
206.07	0	293	39	242	198	397	357	333	242	244	242	339	216	266	328	800
206.193	0	291	37	240	196	395	357	326	236	241	239	333	212	262	325	799
206.316	0	292	38	238	195	391	354	324	234	239	237	332	212	260	324	796
206.438	0	292	38	238	196	392	353	325	236	240	238	334	212	260	324	798
206.561	0	293	38	239	195	392	352	327	239	242	239	335	213	261	324	800
206.684	0	293	38	240	196	395	356	328	236	241	238	336	213	263	326	801
206.807	0	293	39	240	197	395	354	328	237	242	238	338	214	264	327	801
206.93	0	294	40	241	198	397	357	330	239	242	242	337	214	263	328	801
207.053	0	291	37	238	196	392	353	325	237	240	238	332	211	261	324	803
207.176	0	292	38	238	195	393	352	325	236	240	238	334	212	260	324	801
207.299	0	292	38	238	194	392	354	325	235	240	236	335	212	261	325	802
207.421	0	293	37	239	195	392	353	326	240	242	238	337	213	262	326	803
207.544	0	294	38	240	195	395	355	330	240	242	239	338	213	263	327	800
207.667	0	293	38	241	197	396	356	331	239	242	241	339	215	265	328	807
207.79	0	293	39	240	196	395	356	328	237	241	239	336	212	262	326	802
207.913	0	292	37	238	194	393	353	324	238	239	238	332	210	260	324	802
208.036	0	291	36	238	194	392	353	324	238	240	237	333	211	258	323	798
208.159	0	292	38	238	194	394	353	323	235	239	236	334	212	260	324	803
208.282	0	292	37	239	194	393	355	326	237	241	237	337	213	262	326	802
208.404	0	292	38	239	195	393	354	327	240	242	238	337	214	263	326	806
208.527	0	292	39	241	196	394	355	329	239	243	239	338	215	264	327	803
208.65	0	293	39	241	198	397	358	329	239	242	240	337	213	264	327	805
208.773	0	292	38	239	194	392	354	324	235	238	237	331	210	259	324	799
208.896	0	292	38	237	192	390	353	321	236	238	235	332	209	256	322	797
209.019	0	291	36	236	193	391	353	321	235	239	236	334	210	256	322	793
209.142	0	291	38	237	193	391	353	323	235	239	234	334	212	258	321	798
209.265	0	292	38	239	195	392	355	326	237	240	236	335	213	260	324	798
209.388	0	293	38	240	195	394	355	326	240	241	237	337	213	261	325	802
209.51	0	292	39	241	196	395	356	329	238	242	239	338	215	263	327	803
209.633	0	294	39	242	197	398	357	329	238	243	239	337	213	263	328	803
209.756	0	291	37	239	194	392	354	324	236	240	236	331	211	258	324	800
209.879	0	291	37	238	192	391	352	322	236	239	237	331	209	256	323	800
210.002	0	290	36	237	193	391	352	323	235	239	235	333	211	256	322	801
210.125	0	291	38	238	193	392	351	324	235	240	235	334	211	259	324	800
210.248	0	292	38	239	195	393	353	326	239	240	236	336	213	260	324	800
210.371	0	291	38	240	195	395	355	328	239	242	238	336	214	262	326	803
210.493	0	293	38	241	196	395	357	330	239	243	238	339	214	264	327	804
210.616	0	292	39	240	195	396	357	325	236	241	238	336	211	260	325	801
210.739	0	292	37	238	194	393	352	323	236	240	237	332	211	259	324	799
210.862	0	291	37	238	194	392	353	324	236	240	236	333	210	259	323	802
210.985	0	291	37	238	195	392	353	324	236	239	236	334	212	259	324	802
211.108	0	293	39	240	195	392	353	326	237	241	237	336	212	261	326	800
211.231	0	293	38	240	196	394	355	328	240	242	239	337	213	263	326	801
211.354	0	293	38	240	197	398	357	330	240	243	241	338	214	263	327	801
211.476	0	291	38	240	196	395	355	324	234	238	236	332	210	260	325	802
211.599	0	291	36	237	194	392	353	324	234	238	236	332	209	257	324	801
211.722	0	291	37	238	195	391	351	324	239	241	235	333	211	259	324	804
211.845	0	291	37	238	195	392	353	324	237	240	236	335	211	260	323	800
211.968	0	292	38	239	195	394	353	326	237	241	236	337	212	262	326	805
212.091	0	292	39	240	196	394	354	328	238	242	238	337	213	263	326	804
212.214	0	293	39	241	198	396	355	331	241	242	240	339	215	265	328	807
212.337	0	291	39	240	196	397	356	328	239	241	240	336	212	261	327	803
212.46	0	291	38	238	195	392	353	323	234	238	236	331	210	259	324	804
212.582	0	291	36	236	193	391	351	323	236	239	236	333	210	257	323	800
212.705	0	291	37	238	194	392	351	324	238	240	236	334	210	259	323	802
212.828	0	293	37	238	194	394	353	326	236	240	235	335	212	260	324	801
212.951	0	292	37	239	196	394	353	328	237	241	236	337	212	262	325	801
213.074	0	293	39	240	197	395	354	330	239	241	239	337	212	263	327	804
213.197	0	293	39	241	198	398	356	330	241	243	240	340	214	265	327	806
213.32	0	292	38	239	196	395	355	324	235	239	238	333	210	260	325	804
213.443	0	291	37	237	194	393	353	323	234	238	235	331	209	258	323	799
213.565	0	291	37	238	194	392	352	323	236	239	236	333	209	258	324	800
213.688	0	292	37	238	195	393	351	326	239	241	237	335	211	259	323	803
213.811	0	292	38	239	195	393	354	327	236	240	238	336	212	260	325	804
213.934	0	292	38	240	197	395	354	328	237	241	239	337	212	263	327	804
214.057	0	293	38	241	197	397	356	331	240	242	240	339	214	265	329	806
214.18	0	291	40	241	198	399	358	330	241	243	241	338	213	264	329	807
214.303	0	291	37	238	195	394	354	324	235	239	239	333	210	260	326	805
214.426	0	292	38	239	196	394	353	326	234	238	238	334	210	260	324	804
214.548	0	292	38	238	196	394	353	325	238	240	239	335	210	261	326	803
214.671	0	292	38	239	196	394	353	328	240	241	238	338	211	262	328	803
214.794	0	293	38	241	197	395	355	329	237	242	239	338	212	264	327	808
214.917	0	293	39	241	198	398	355	331	239	243	241	340	212	265	329	808
215.04	0	292	39	240	197	396	356	328	238	240	240	334	210	262	327	808
215.163	0	292	39	239	195	393	352	325	237	239	237	332	211	261	325	804
215.286	0	292	38	239	195	391	352	324	235	239	236	335	211	259	325	809
215.409	0	292	38	239	195	394	352	326	236	239	237	336	211	261	325	806
215.532	0	293	38	240	197	394	353	329	240	242	239	337	213	263	327	809
215.654	0	293	39	240	197	395	355	329	238	241	239	338	213	264	328	807
215.777	0	294	39	242	198	397	356	332	238	243	239	340	213	265	329	808
215.9	0	293	39	241	198	396	356	327	238	241	239	334	211	262	327	807
216.023	0	292	39	238	195	393	354	324	237	237	237	332	210	259	325	805
216.146	0	292	37	237	195	393	351	323	237	239	235	331	211	259	324	803
216.269	0	293	37	239	195	392	354	323	233	238	236	333	210	259	323	803
216.392	0	294	38	240	195	393	354	326	237	240	237	335	212	260	325	806
216.515	0	294	39	240	196	394	354	327	240	242	238	337	213	261	327	806
216.637	0	293	39	240	198	395	357	329	237	241	238	338	214	263	328	810
216.76	0	294	39	241	199	397	356	330	239	241	239	339	214	265	328	806
216.883	0	293	38	240	197	394	354	324	237	239	237	331	210	260	325	804
217.006	0	293	38	239	195	391	352	323	237	239	237	332	210	258	324	805
217.129	0	292	37	239	194	392	352	323	235	238	236	334	211	258	324	804
217.252	0	293	37	239	195	392	352	324	234	239	235	335	212	260	324	803
217.375	1	293	38	240	197	394	352	327	239	241	238	337	213	261	326	805
217.498	0	294	38	241	197	395	353	329	239	241	239	338	214	262	327	803
217.62	0	293	39	242	198	397	357	330	237	242	239	338	214	265	328	808
217.743	0	292	39	240	196	394	355	323	234	238	236	332	210	260	325	803
217.866	0	292	37	237	196	392	352	323	237	238	236	333	211	260	324	806
217.989	0	291	37	238	196	393	352	324	236	240	237	335	211	259	324	802
218.112	0	292	39	240	195	394	353	326	234	239	237	335	212	261	324	806
218.235	0	293	38	239	197	394	354	327	237	240	238	337	214	263	326	805
218.358	0	293	39	240	197	396	355	329	240	242	239	337	214	264	328	810
218.481	0	293	39	240	196	397	356	326	238	241	239	337	213	261	326	804
218.604	0	291	38	239	195	392	353	322	233	238	235	333	210	259	324	808
218.726	0	291	37	238	196	392	351	323	235	239	235	334	211	259	323	806
218.849	0	293	37	238	194	392	351	324	238	240	236	334	211	261	323	807
218.972	0	292	38	240	197	394	353	326	236	240	236	337	212	260	325	804
219.095	0	293	38	241	197	393	353	327	237	242	236	337	214	262	326	806
219.218	0	293	38	242	198	395	355	329	239	242	239	339	214	265	328	808
219.341	0	293	38	241	197	399	357	329	240	242	240	337	214	263	328	809
219.464	0	292	38	240	196	393	354	323	234	238	236	333	210	260	325	807
219.587	0	292	37	239	194	392	352	321	233	237	235	332	210	258	323	803
219.709	0	292	37	239	195	393	352	323	236	239	236	333	212	259	323	805
219.832	0	292	38	240	195	392	352	325	238	240	235	336	213	260	324	807
219.955	0	293	39	240	196	393	354	326	236	240	236	337	213	262	326	808
220.078	0	293	39	241	196	395	354	328	237	242	238	338	215	263	327	806
220.201	0	293	40	242	198	396	356	330	240	243	240	340	215	266	328	809
220.324	0	293	39	242	199	398	358	330	240	242	241	338	214	264	327	809
220.447	0	292	39	241	196	393	354	325	234	238	238	333	211	261	326	808
220.57	0	293	38	238	195	393	354	323	233	238	237	334	212	259	325	806
220.692	0	291	37	240	195	393	352	325	237	239	238	335	212	260	325	805
220.815	0	293	38	240	195	394	353	326	239	241	238	337	213	262	326	804
220.938	0	292	38	241	196	395	355	328	237	241	238	338	214	263	328	809
221.061	0	294	39	242	197	396	355	329	238	243	239	340	215	265	328	808
221.184	0	294	40	242	198	397	358	331	242	243	241	341	215	265	330	808
221.307	0	293	38	241	196	396	356	328	238	241	239	335	213	263	327	805
221.43	0	292	38	240	196	393	354	324	234	239	237	333	212	262	326	809
221.553	0	293	38	240	196	393	353	325	237	240	239	335	213	261	327	806
221.676	0	293	38	240	195	393	352	326	239	241	238	336	214	262	327	811
221.798	0	293	38	241	195	394	354	328	238	242	238	338	215	263	328	807
221.921	0	293	39	242	198	395	357	330	238	242	239	340	215	265	330	812
222.044	0	294	40	243	198	397	358	331	238	242	240	339	215	265	329	811
222.167	0	292	37	240	196	393	356	326	236	238	238	334	211	261	328	809
222.29	0	292	37	239	194	390	352	323	236	239	236	332	211	260	326	806
222.413	0	292	38	239	195	391	353	322	232	238	235	333	212	259	325	804
222.536	0	291	37	240	194	391	353	325	235	239	235	335	213	259	326	807
222.659	0	292	38	241	195	392	354	327	239	241	237	336	214	262	327	807
222.781	0	292	39	241	196	392	356	328	236	241	238	337	215	262	328	810
222.904	0	293	39	242	197	393	356	329	237	243	239	338	215	263	330	807
223.027	0	292	39	243	196	395	358	329	237	241	240	336	213	262	328	807
223.15	0	292	37	238	194	388	353	322	235	238	236	331	211	258	325	805
223.273	0	291	37	238	192	387	351	321	233	239	234	331	211	256	323	805
223.396	0	292	37	239	191	388	353	320	232	237	233	332	212	256	324	801
223.519	0	291	38	240	192	388	353	324	235	240	234	333	212	258	324	802
223.642	0	292	39	240	194	389	354	325	237	241	235	336	214	259	325	804
223.764	0	292	38	242	194	389	355	327	236	242	237	337	215	260	328	805
223.887	0	292	40	243	196	391	356	330	236	242	238	337	215	262	329	805
224.01	0	292	39	242	197	393	359	327	237	241	239	336	213	261	328	804
224.133	0	291	38	241	193	387	353	323	235	240	237	332	211	258	324	798
224.256	0	291	37	239	193	388	352	321	232	239	235	331	211	257	323	803
224.379	0	291	37	239	193	388	353	323	233	239	235	334	211	256	324	800
224.502	0	292	38	239	192	387	353	324	237	241	236	334	213	258	325	803
224.625	0	292	38	241	194	389	354	327	236	242	237	336	214	258	326	801
224.748	0	292	39	241	195	389	355	329	236	242	238	338	215	260	328	805
224.87	0	292	39	242	196	391	358	330	236	240	239	338	214	261	328	802
224.993	0	291	37	239	194	388	353	325	236	239	238	333	212	257	326	803
225.116	0	291	38	240	193	388	353	325	234	239	237	334	212	257	325	799
225.239	0	291	37	239	194	388	353	324	232	239	235	335	213	257	325	803
225.362	0	292	38	241	193	388	354	325	235	240	238	336	214	259	326	802
225.485	0	292	39	241	195	389	354	328	238	241	238	338	215	261	326	805
225.608	0	293	39	242	197	391	356	331	237	243	240	339	215	262	328	803
225.731	0	291	39	242	196	391	356	328	235	240	240	336	214	260	327	802
225.853	0	291	37	240	194	387	354	324	234	238	236	331	212	258	324	802
225.976	0	290	38	239	194	387	351	323	236	239	236	333	212	257	325	801
226.099	0	291	37	241	193	386	353	324	234	239	235	335	213	257	325	804
226.222	0	291	37	240	194	389	352	326	235	241	236	336	214	258	326	802
226.345	0	291	38	241	195	390	354	328	238	241	237	337	214	260	326	804
226.468	0	293	39	242	196	391	355	330	239	243	240	339	215	261	329	806
226.591	0	292	39	242	197	394	357	330	237	242	239	339	213	261	329	806
226.714	0	291	38	240	193	388	354	323	233	238	236	333	210	255	325	799
226.836	0	291	37	239	191	385	353	322	233	238	236	331	211	253	322	799
226.959	0	291	37	239	193	385	351	323	235	239	236	331	210	254	322	800
227.082	0	292	37	239	193	386	352	323	232	239	237	331	213	255	321	800
227.205	0	292	38	240	194	388	354	325	233	241	236	333	213	256	325	800
227.328	0	292	38	240	194	388	354	329	238	242	238	336	214	258	326	801
227.451	0	292	39	242	196	390	356	331	238	242	240	338	215	261	326	802
227.574	0	292	39	242	197	393	356	329	236	241	239	335	212	258	326	804
227.697	0	290	38	240	194	387	353	324	231	238	236	330	211	256	324	799
227.82	0	291	37	238	194	386	351	323	235	239	236	331	211	255	322	800
227.942	0	291	37	240	193	387	351	324	235	239	235	333	211	255	323	797
228.065	0	292	38	239	194	387	353	326	233	240	235	335	213	256	323	801
228.188	0	292	38	240	195	389	354	328	234	240	237	336	213	258	325	801
228.311	0	292	39	242	197	391	354	330	237	242	239	337	214	260	327	805
228.434	0	292	39	241	196	392	356	330	237	242	240	336	213	259	326	801
228.557	0	291	37	238	194	387	353	324	231	238	236	333	211	257	323	801
228.68	0	291	38	240	194	388	351	325	234	239	237	334	212	257	322	800
228.803	0	292	37	239	194	388	351	326	237	240	237	335	212	258	323	802
228.925	0	292	37	240	195	389	353	328	235	240	238	337	213	259	325	800
229.048	0	292	39	241	195	391	353	329	235	241	238	337	214	261	327	803
229.171	0	293	39	241	197	394	354	332	239	243	240	339	214	262	327	805
229.294	0	292	39	241	197	394	356	332	240	242	241	338	213	261	327	805
229.417	0	292	38	240	195	388	353	326	234	238	237	332	211	257	324	804
229.54	0	291	37	239	194	390	352	325	233	237	237	333	211	257	323	800
229.663	0	291	38	239	194	388	351	326	235	239	237	334	211	256	323	801
229.786	0	291	38	239	195	390	351	329	238	241	238	336	212	260	324	804
229.908	0	292	38	240	195	392	355	329	236	240	239	338	213	261	326	805
230.031	0	293	39	240	197	393	354	332	237	242	240	339	213	262	326	803
230.154	0	294	39	242	198	394	356	334	240	243	242	340	215	264	327	805
230.277	0	292	40	241	197	394	356	331	239	240	241	335	211	261	326	805
230.4	0	292	39	239	195	390	352	326	233	238	238	332	211	257	323	801
230.523	0	291	37	238	194	389	352	326	233	238	237	333	210	256	322	799
230.646	0	292	37	238	193	388	351	327	237	238	238	335	211	257	322	799
230.769	0	292	38	238	194	391	351	326	237	241	238	337	212	257	323	796
230.892	0	292	37	240	195	391	354	328	235	240	238	339	212	260	325	802
231.014	0	294	39	241	196	394	354	330	238	242	239	339	214	261	325	800
231.137	0	294	39	242	198	395	356	334	240	243	242	340	215	263	328	802
231.26	0	292	38	241	197	395	356	331	238	241	241	336	213	260	326	798
231.383	0	291	38	240	195	390	353	325	234	238	238	332	211	257	324	801
231.506	0	291	37	240	194	389	350	325	235	239	238	335	211	256	322	798
231.629	0	291	36	237	195	391	349	327	238	240	238	335	212	257	323	801
231.752	0	292	38	240	195	391	352	329	237	240	239	337	212	259	325	798
231.875	0	293	38	240	196	392	354	330	235	240	238	338	213	260	326	802
231.997	0	293	39	241	197	394	355	332	238	241	241	340	214	262	327	802
232.12	0	293	38	242	197	395	357	333	241	242	242	338	213	262	327	804
232.243	0	292	38	240	195	390	352	328	237	240	239	333	210	258	325	798
232.366	0	292	38	238	195	390	352	327	234	238	238	335	211	257	324	802
232.489	0	291	37	238	194	391	351	327	236	240	238	337	211	259	324	801
232.612	0	293	37	240	195	392	352	329	240	241	238	339	213	259	325	802
232.735	0	294	38	240	196	392	354	331	237	241	240	340	214	262	326	802
232.858	0	293	39	242	197	395	355	333	237	243	241	339	215	263	328	802
232.98	0	293	38	241	197	396	356	332	239	241	242	337	214	261	327	803
233.103	0	292	38	239	194	389	353	327	236	237	238	332	211	259	324	801
233.226	0	291	37	238	194	390	350	326	235	239	236	333	211	258	324	803
233.349	0	291	36	237	195	390	353	327	234	238	237	336	212	257	324	799
233.472	0	293	38	239	196	390	351	329	238	240	238	337	212	259	325	800
233.595	0	293	38	239	196	392	353	331	240	242	240	338	213	261	326	803
233.718	0	294	38	240	196	394	356	333	237	242	240	340	214	263	328	805
233.841	0	294	38	241	198	395	357	334	238	243	241	340	214	263	329	803
233.964	0	293	38	239	196	392	353	328	237	239	240	333	211	259	325	801
234.086	0	292	37	237	195	388	352	325	236	237	237	332	210	257	322	802
234.209	0	292	36	237	194	389	351	326	235	238	237	334	211	257	323	800
234.332	0	292	37	238	194	390	351	327	235	239	236	335	212	257	323	800
234.455	0	292	36	239	195	392	351	328	238	241	238	337	212	259	323	799
234.578	0	292	38	239	195	393	353	330	239	242	239	338	214	261	325	799
234.701	0	293	38	241	197	393	356	333	237	242	240	339	215	262	326	804
234.824	0	294	38	242	198	397	356	333	238	241	242	341	214	262	328	802
234.947	0	292	38	239	195	392	354	327	237	238	239	334	211	259	324	801
235.069	0	291	37	238	195	390	351	326	237	238	239	334	211	258	322	796
235.192	0	291	37	237	194	389	352	326	235	238	238	334	211	256	323	801
235.315	0	293	35	237	195	391	352	328	236	240	238	336	212	259	324	800
235.438	0	293	37	239	195	392	352	330	239	240	240	338	214	260	325	803
235.561	0	293	38	240	196	392	354	331	239	242	241	339	215	262	327	799
235.684	0	292	38	240	198	397	356	332	237	240	241	340	214	262	328	803
235.807	0	293	38	239	195	391	352	327	236	238	238	334	211	259	325	800
235.93	0	293	37	238	195	390	352	326	237	238	240	335	212	259	324	804
236.052	0	291	36	237	195	391	351	326	237	239	238	336	211	258	324	800
236.175	0	292	37	237	195	391	352	327	235	239	237	338	212	259	325	804
236.298	0	292	37	238	195	392	353	330	237	240	239	339	213	261	326	802
236.421	0	293	37	240	197	395	352	332	241	242	240	340	215	263	327	806
236.544	0	291	37	239	196	395	355	329	237	238	238	335	212	259	326	799
236.667	0	292	37	238	194	389	351	324	233	237	236	331	210	257	323	802
236.79	0	290	37	237	193	388	351	324	235	237	236	333	210	255	322	798
236.913	0	291	36	236	193	389	349	324	238	239	236	333	211	256	322	798
237.036	0	292	36	238	194	390	351	326	236	239	236	334	213	256	323	795
237.158	0	291	37	239	194	389	351	327	236	240	237	337	213	259	324	797
237.281	0	293	38	240	195	391	353	329	238	240	238	337	215	261	326	799
237.404	0	291	38	240	194	393	355	328	239	239	239	335	214	259	325	799
237.527	0	291	37	238	192	388	351	322	234	237	236	330	210	254	321	796
237.65	0	290	36	238	190	386	349	320	232	235	233	329	210	252	320	791
237.773	0	290	35	238	191	387	349	320	235	237	233	330	210	251	319	792
237.896	0	290	36	237	191	388	348	323	237	239	235	333	211	253	320	793
238.019	0	290	37	239	193	387	351	323	234	238	234	333	213	254	321	795
238.141	0	292	37	240	192	389	350	326	235	241	235	335	213	257	324	793
238.264	0	292	37	240	193	392	352	328	237	241	237	337	215	258	325	796
238.387	0	291	37	238	192	390	353	322	235	236	235	332	211	254	323	793
238.51	0	291	37	237	191	386	349	320	232	236	234	329	211	252	320	792
238.633	0	290	37	239	191	386	349	320	231	236	234	331	212	251	319	790
238.756	0	290	36	238	191	385	349	321	234	237	234	332	211	252	320	791
238.879	0	290	36	239	191	387	349	324	236	239	234	334	213	254	321	792
239.002	0	291	36	239	192	389	352	325	234	238	235	335	214	256	323	794
239.124	0	292	37	240	193	390	353	328	236	241	237	336	215	257	325	795
239.247	0	291	37	238	193	389	351	323	236	236	237	332	212	253	322	791
239.37	0	291	37	239	191	387	348	321	236	237	235	331	211	252	320	793
239.493	0	290	36	238	191	387	349	321	233	237	234	333	212	253	321	794
239.616	0	291	36	238	191	388	350	322	232	237	235	334	212	253	322	793
239.739	0	291	36	238	192	388	350	326	236	239	237	335	213	256	324	793
239.862	0	292	37	240	193	390	352	327	237	240	238	337	214	257	324	793
239.985	0	291	37	239	194	389	353	324	233	236	237	333	212	255	323	795
240.108	0	292	37	238	192	385	350	321	232	236	235	330	210	253	320	792
240.23	0	291	37	237	191	387	349	322	235	237	236	331	212	252	320	795
240.353	0	291	36	239	192	387	350	323	235	237	235	333	212	254	321	790
240.476	0	291	36	238	192	389	351	325	234	238	235	335	213	256	323	795
240.599	0	292	38	240	192	390	351	327	235	239	237	336	214	258	324	795
240.722	0	292	38	240	195	392	353	329	239	240	239	338	214	258	325	798
240.845	0	290	37	239	193	387	351	323	237	237	237	331	211	255	322	791
240.968	0	290	37	238	191	387	350	321	232	235	234	331	210	253	320	795
241.091	0	291	36	237	193	388	349	322	233	236	235	332	211	253	321	792
241.213	0	291	36	238	192	389	348	324	237	238	236	333	212	255	321	794
241.336	0	291	37	239	193	389	350	325	237	239	237	335	213	256	323	792
241.459	0	292	37	240	194	391	352	327	235	240	238	337	214	258	325	796
241.582	0	293	38	241	195	392	353	330	238	241	239	339	215	260	326	796
241.705	0	292	38	239	195	392	354	326	238	238	239	333	212	258	324	797
241.828	0	291	36	238	193	388	350	323	235	237	238	331	211	254	322	793
241.951	0	291	37	237	192	389	351	322	232	236	235	332	211	254	321	794
242.074	0	291	35	238	194	389	351	323	234	238	236	334	212	254	321	793
242.196	0	291	36	238	193	391	351	327	238	239	238	335	214	257	323	795
242.319	0	292	38	239	194	391	353	327	236	240	238	338	215	259	325	794
242.442	0	292	37	240	195	393	354	330	236	241	240	338	216	261	327	794
242.565	0	293	38	241	198	395	355	331	239	241	241	340	216	261	327	796
242.688	0	291	37	238	195	391	353	327	237	238	240	332	211	258	324	795
242.811	0	291	36	238	194	390	350	326	235	238	237	332	212	257	324	792
242.934	0	292	37	238	194	391	352	326	233	236	238	334	213	257	323	793
243.057	0	293	37	238	195	392	351	327	236	238	238	336	215	258	325	794
243.18	0	291	37	239	195	392	352	328	239	240	241	338	215	261	326	798
243.302	0	293	38	240	195	393	353	331	237	241	240	340	216	262	329	797
243.425	11	292	39	241	196	394	354	329	237	239	239	337	214	261	327	796
243.548	0	292	37	239	194	391	351	326	236	237	238	333	213	258	325	795
243.671	0	291	36	238	195	391	350	327	238	239	239	334	213	259	325	796
243.794	0	291	36	238	194	390	351	328	236	238	239	336	214	260	326	798
243.917	0	292	38	240	196	393	352	329	237	241	239	337	214	261	326	796
244.04	0	292	37	240	197	393	353	332	239	241	240	339	215	262	328	799
244.163	0	293	38	241	199	395	354	334	240	242	241	339	216	262	329	801
244.285	0	291	38	240	198	393	353	328	237	238	240	333	213	261	327	798
244.408	0	291	38	239	195	391	351	327	234	237	237	332	212	259	325	794
244.531	0	291	36	239	196	390	350	326	237	238	237	333	212	258	324	796
244.654	0	291	36	238	195	391	350	327	239	239	238	336	213	259	325	798
244.777	0	291	38	240	195	392	352	329	236	239	239	337	214	260	326	799
244.9	0	292	37	241	196	393	352	330	236	240	239	338	215	263	328	798
245.023	0	293	38	242	199	395	354	334	241	241	242	340	215	265	330	800
245.146	0	292	38	241	197	395	353	328	240	240	240	335	213	261	326	799
245.268	0	291	37	238	195	390	351	325	235	237	238	332	212	259	324	798
245.391	0	292	36	239	194	389	349	325	234	238	237	333	212	258	323	795
245.514	0	291	35	238	195	390	348	325	237	239	237	335	213	257	325	796
245.637	0	292	37	239	195	392	351	328	238	240	238	336	213	260	326	797
[truncated: 784 more rows]

## Sheet: D850
	SNR :	44	32	50	43	46	47	39	43	46	37	43	51	40	46	47
Time	Marker	ch1	ch2	ch3	ch4	ch5	ch6	ch7	ch8	ch9	ch10	ch11	ch12	ch13	ch14	ch15
0.24576	0	177	20	160	164	356	354	278	206	226	200	331	234	226	402	900
0.36864	0	177	20	160	164	356	354	278	206	226	200	331	234	226	402	900
0.49152	0	178	21	159	167	356	349	291	216	231	202	332	235	230	403	928
0.6144	0	179	20	156	164	344	335	282	219	233	199	327	229	225	397	941
0.73728	0	178	18	153	163	339	332	280	219	234	199	327	226	225	395	953
0.86016	0	177	19	154	165	338	332	279	220	234	200	326	227	226	395	955
0.98304	0	179	21	153	166	338	333	281	222	236	201	329	230	230	396	958
1.10592	0	179	20	155	168	340	336	283	222	237	203	332	233	231	396	961
1.2288	0	180	22	155	170	341	336	285	223	238	204	334	235	234	400	963
1.35168	0	179	22	157	169	346	340	286	225	236	205	334	234	234	399	963
1.47456	0	180	20	154	165	339	339	280	222	235	202	329	231	231	396	960
1.59744	0	180	20	151	163	337	335	280	223	234	201	328	230	230	394	961
1.72032	0	180	18	152	165	337	336	280	222	235	201	329	231	230	395	960
1.8432	0	180	21	154	168	338	335	282	224	235	202	330	233	231	396	960
1.96608	0	181	21	154	168	340	337	283	226	237	203	333	234	233	399	962
2.08896	0	180	22	155	170	344	340	287	225	238	206	335	235	235	400	966
2.21184	0	180	20	155	165	341	339	280	225	235	202	330	231	232	396	964
2.33472	0	180	18	151	163	335	337	278	221	235	200	327	230	230	394	959
2.4576	0	180	20	151	163	336	334	280	225	235	201	328	231	230	394	962
2.58048	0	180	20	152	164	337	336	280	223	235	201	329	231	231	394	964
2.70336	0	180	21	154	167	339	338	282	223	237	202	331	233	233	396	964
2.82624	0	181	21	155	168	341	339	284	226	237	204	333	236	234	399	966
2.94912	0	181	21	156	169	345	342	285	227	238	206	335	236	235	400	968
3.072	0	180	19	153	165	340	340	277	223	237	200	329	231	231	396	964
3.19488	0	181	19	150	162	334	335	275	223	234	198	327	229	229	393	962
3.31776	0	180	19	151	162	334	338	276	221	235	198	327	230	228	393	961
3.44064	0	181	19	152	163	335	335	277	224	236	199	327	232	229	394	960
3.56352	0	180	21	153	166	337	338	279	222	236	201	330	234	231	396	964
3.6864	0	180	21	155	168	339	339	282	224	236	201	332	235	232	399	967
3.80928	0	181	22	156	169	341	340	286	227	238	204	335	237	234	400	968
3.93216	0	182	22	156	167	345	346	283	223	239	203	332	235	233	399	965
4.05504	0	179	19	151	162	336	340	275	221	236	198	327	231	229	395	964
4.17792	0	179	18	150	162	334	339	275	219	235	197	326	232	227	393	963
4.3008	0	180	20	151	162	334	339	277	221	236	198	327	231	227	394	963
4.42368	0	180	20	152	165	336	338	278	224	236	200	328	233	228	395	962
4.54656	0	180	20	154	168	339	340	281	223	236	202	328	234	231	397	966
4.66944	0	180	21	156	168	339	341	284	225	237	203	331	236	231	400	968
4.79232	0	182	22	157	169	342	342	287	227	239	206	334	239	232	403	970
4.9152	0	181	20	155	167	343	347	282	222	238	203	330	235	230	400	966
5.03808	0	180	19	150	163	335	340	277	221	237	200	325	232	227	397	966
5.16096	0	180	19	152	163	335	340	276	221	236	200	326	234	228	398	972
5.28384	0	187	19	152	164	335	340	278	224	238	202	327	234	230	401	981
5.40672	0	204	21	152	165	339	341	281	225	236	203	329	235	232	405	1011
5.5296	0	205	21	154	168	342	342	282	227	236	205	331	237	233	408	1022
5.65248	0	215	23	156	169	345	343	286	227	238	206	333	237	236	410	1038
5.77536	0	212	22	156	169	350	348	286	230	237	207	333	239	235	410	1036
5.89824	0	213	19	151	163	342	344	279	225	235	203	328	233	231	405	1032
6.02112	0	213	21	150	162	340	340	278	226	233	202	328	233	231	404	1030
6.144	0	214	20	151	161	342	340	278	226	234	202	327	233	231	403	1032
6.26688	0	214	22	152	163	344	341	280	228	235	203	328	235	231	404	1031
6.38976	0	215	21	153	166	346	343	282	228	236	204	331	236	231	405	1031
6.51264	0	214	22	154	167	348	344	284	230	237	206	333	237	233	408	1029
6.63552	0	216	23	157	170	352	346	288	230	238	207	335	239	235	409	1030
6.7584	0	215	22	153	164	349	344	279	231	233	205	330	234	231	404	1030
6.88128	0	214	21	151	161	344	341	277	228	233	202	328	232	228	402	1028
7.00416	0	213	21	153	162	345	340	278	228	233	202	328	232	229	402	1027
7.12704	0	212	21	152	164	345	340	280	228	234	203	328	233	229	403	1028
7.24992	0	213	22	153	166	348	341	282	230	235	204	331	235	231	406	1029
7.3728	0	212	23	155	166	350	341	284	230	237	205	333	236	232	409	1028
7.49568	0	211	23	157	169	353	343	288	231	238	207	335	237	234	410	1026
7.61856	0	209	23	157	167	356	346	287	233	235	208	334	235	233	410	1026
7.74144	0	209	20	152	163	348	338	281	231	234	204	329	232	231	405	1024
7.86432	0	207	22	152	163	348	340	280	229	233	203	329	232	231	405	1023
7.9872	0	206	23	152	165	348	340	280	230	234	204	329	233	232	405	1022
8.11008	0	207	22	154	166	351	340	284	231	235	206	330	234	233	407	1024
8.23296	0	206	23	154	169	354	341	288	231	236	206	333	235	235	409	1026
8.35584	0	202	24	158	171	357	342	290	233	237	209	336	234	235	412	1025
8.47872	0	197	23	156	171	358	346	289	232	236	209	335	236	236	412	990
8.6016	0	191	19	147	166	348	341	283	230	233	206	327	231	231	407	1002
8.72448	0	183	21	155	166	349	336	282	231	234	206	326	228	229	404	1019
8.84736	0	191	21	149	168	349	340	282	228	234	205	327	230	229	405	1000
8.97024	0	187	21	149	168	348	340	283	231	235	206	329	233	229	409	1007
9.09312	0	184	22	152	171	354	340	287	232	235	209	331	233	232	410	1014
9.216	0	187	23	154	173	355	340	289	232	236	209	333	234	234	414	1007
9.33888	0	187	24	154	173	357	342	292	232	239	211	335	235	236	414	1007
9.46176	0	196	22	155	170	357	343	286	233	234	207	330	232	233	411	1024
9.58464	0	201	21	150	164	351	338	285	232	232	207	327	229	232	408	1027
9.70752	0	202	22	151	165	350	338	283	231	233	203	327	229	229	405	1025
9.8304	0	203	21	152	166	351	338	285	230	233	203	327	229	231	405	1024
9.95328	0	203	22	152	170	352	338	286	231	235	206	328	232	233	408	1023
10.0762	0	204	23	154	170	354	339	288	232	236	206	331	233	234	409	1023
10.199	0	204	23	156	172	356	340	291	232	237	209	333	233	237	413	1025
10.3219	0	203	24	156	172	362	344	291	233	236	210	333	233	236	412	1022
10.4448	0	202	20	152	168	351	337	285	231	232	206	327	229	233	407	1020
10.5677	0	201	21	151	167	352	335	285	232	234	205	327	228	231	406	1019
10.6906	0	201	21	151	167	352	337	284	230	233	204	327	229	231	406	1019
10.8134	0	200	22	152	169	354	337	285	230	234	206	327	231	232	408	1018
10.9363	0	201	23	153	170	355	338	288	232	235	206	329	232	234	409	1020
11.0592	0	203	23	154	171	357	339	292	233	236	208	332	233	235	411	1022
11.1821	0	202	22	154	168	358	340	288	233	234	206	329	228	232	408	1021
11.305	0	200	20	151	164	351	334	285	232	232	204	326	227	229	403	1018
11.4278	0	200	21	151	163	351	335	284	230	232	203	325	227	228	402	1017
11.5507	0	200	21	151	164	349	334	284	231	234	203	325	227	228	402	1017
11.6736	0	200	21	153	166	354	335	284	230	234	203	327	229	230	403	1017
11.7965	0	200	22	152	169	354	337	287	231	235	204	329	231	231	406	1016
11.9194	0	202	23	154	171	357	338	291	233	236	206	331	232	232	409	1018
12.0422	0	202	20	152	165	355	335	284	233	234	204	327	228	227	402	1017
12.1651	0	201	19	149	162	349	332	280	232	233	200	323	225	224	397	1016
12.288	0	201	19	148	160	347	330	278	230	232	199	324	226	223	395	1012
12.4109	0	200	20	150	162	347	331	281	229	232	200	324	227	224	396	1011
12.5338	0	201	20	151	163	349	333	283	229	233	201	326	228	225	398	1013
12.6566	0	201	21	152	165	352	334	285	229	234	202	328	229	226	400	1011
12.7795	0	201	21	153	168	352	335	288	232	236	204	329	231	228	403	1011
12.9024	0	200	21	154	167	358	338	286	231	234	206	328	229	227	402	1011
13.0253	0	200	18	149	161	348	330	280	231	234	201	324	225	223	396	1011
13.1482	0	200	17	147	160	346	329	280	230	235	199	323	225	221	394	1007
13.271	0	199	19	148	162	346	331	280	228	231	199	322	226	222	394	1006
13.3939	0	199	18	150	162	347	331	282	229	233	201	325	226	223	396	1006
13.5168	0	199	20	151	164	349	334	285	229	234	202	325	227	223	397	1007
13.6397	0	200	20	152	166	351	334	286	229	235	203	328	229	225	400	1006
13.7626	0	200	21	152	164	355	337	287	231	233	203	327	228	225	400	1006
13.8854	0	199	18	148	160	347	330	281	231	231	201	322	224	222	394	1005
14.0083	0	198	18	147	161	345	329	280	230	234	200	321	224	221	393	1004
14.1312	0	199	18	147	162	346	328	280	228	233	200	321	225	220	393	1002
14.2541	0	199	19	149	163	347	331	282	228	233	200	323	227	222	395	1000
14.377	0	200	20	151	165	348	332	284	229	234	202	325	228	223	397	1003
14.4998	0	202	20	151	166	351	334	287	230	235	203	328	228	226	399	1005
14.6227	0	200	19	150	162	350	332	283	229	233	202	323	224	222	394	1002
14.7456	0	200	19	147	161	345	325	279	230	232	200	322	222	217	390	1000
14.8685	0	199	20	148	165	352	327	280	229	232	203	317	222	212	386	982
14.9914	0	189	19	147	165	349	327	282	226	233	202	315	225	212	385	935
15.1142	0	179	19	150	168	344	329	285	224	235	202	317	226	215	384	856
15.2371	0	173	19	150	171	344	331	290	226	238	204	319	229	220	389	820
15.36	0	170	20	152	174	345	333	295	228	240	206	322	233	225	397	806
15.4829	0	164	19	153	172	349	339	292	226	240	206	320	230	223	397	794
15.6058	0	162	17	148	167	338	328	285	225	234	202	315	226	220	391	776
15.7286	0	164	17	147	168	335	329	285	223	235	203	314	224	218	388	798
15.8515	0	166	17	147	167	337	327	286	225	234	203	314	226	219	390	848
15.9744	0	166	19	149	170	338	329	288	225	237	205	317	227	221	394	867
16.0973	0	167	20	151	171	341	331	290	225	237	206	319	229	225	397	876
16.2202	0	168	21	152	172	342	332	294	227	237	208	322	230	229	400	884
16.343	0	169	21	153	174	344	333	298	230	240	211	325	232	231	402	887
16.4659	0	169	20	152	173	347	337	294	228	237	209	321	229	229	401	884
16.5888	0	168	18	149	170	338	329	288	226	234	205	318	226	227	395	885
16.7117	0	168	18	149	168	338	331	289	225	237	206	318	226	226	395	888
16.8346	0	168	20	150	170	337	329	291	227	236	207	319	227	227	397	892
16.9574	0	168	21	152	172	339	331	293	227	237	207	322	229	229	399	892
17.0803	0	169	21	153	173	342	332	294	226	237	210	325	230	232	402	896
17.2032	0	170	22	154	176	343	333	299	230	238	213	326	232	234	404	899
17.3261	0	170	22	154	173	347	338	296	227	240	211	324	230	230	403	898
17.449	0	169	20	149	171	339	329	291	228	237	206	319	227	229	398	896
17.5718	0	169	21	149	169	338	330	292	227	236	207	319	227	229	397	899
17.6947	0	170	20	151	172	339	331	293	228	236	208	321	229	228	398	903
17.8176	0	169	22	152	172	342	331	295	228	238	209	322	229	230	401	908
17.9405	0	171	22	152	176	344	334	298	228	239	210	324	231	232	403	909
18.0634	0	170	23	155	176	345	336	301	230	238	212	327	233	234	406	911
18.1862	0	170	23	155	174	348	339	299	230	237	212	324	231	232	403	909
18.3091	0	170	20	149	169	338	332	291	226	239	207	320	227	228	397	904
18.432	0	169	20	148	169	337	329	289	226	235	205	319	227	227	395	903
18.5549	0	169	20	149	168	337	331	290	226	234	205	318	228	226	396	899
18.6778	0	171	22	151	171	337	331	294	229	238	207	320	229	228	398	901
18.8006	0	170	21	152	172	341	334	295	228	239	209	322	231	229	399	902
18.9235	0	171	23	153	174	343	335	297	228	238	210	324	232	231	402	903
19.0464	0	171	23	155	174	345	338	300	230	239	212	326	233	234	405	900
19.1693	0	170	21	151	169	341	337	293	229	240	207	321	229	227	398	891
19.2922	0	169	20	149	168	335	332	287	226	239	205	317	226	223	394	891
19.415	0	168	20	149	167	334	330	288	226	235	202	316	227	225	392	890
19.5379	0	167	20	150	167	334	332	289	225	239	203	317	228	223	393	886
19.6608	0	168	21	152	168	337	332	292	228	237	205	319	229	225	396	887
19.7837	0	168	22	153	172	339	335	295	226	238	206	321	231	227	397	891
19.9066	0	169	24	154	173	340	337	297	228	239	209	323	233	229	400	891
20.0294	0	169	22	156	172	346	340	298	230	238	209	323	233	229	400	888
20.1523	0	167	19	151	168	335	333	289	228	239	205	318	228	223	394	883
20.2752	0	167	19	149	166	333	333	287	226	239	203	316	228	223	392	882
20.3981	0	168	20	151	167	332	331	287	225	235	203	317	228	222	392	859
20.521	0	169	20	153	167	334	334	288	225	239	203	318	229	224	393	834
20.6438	0	169	21	153	170	335	333	292	229	238	205	321	232	226	394	811
20.7667	0	170	22	154	171	338	335	294	227	239	207	321	233	228	397	803
20.8896	0	168	21	154	167	340	337	291	228	237	204	319	231	225	394	795
21.0125	0	167	19	150	165	331	333	285	223	237	203	316	229	220	389	793
21.1354	0	166	18	150	164	330	333	284	223	237	201	314	228	220	386	794
21.2582	0	167	19	150	165	331	331	285	224	236	201	314	229	220	387	800
21.3811	0	167	20	153	167	332	333	288	224	236	203	316	231	221	389	805
21.504	0	167	22	154	170	335	335	291	226	237	205	317	232	223	392	812
21.6269	0	169	22	155	171	336	336	294	226	238	206	320	234	226	396	819
21.7498	0	167	21	155	168	339	341	291	225	240	205	320	232	224	393	825
21.8726	0	166	18	150	163	330	332	283	225	237	201	313	227	219	387	822
21.9955	0	166	18	150	162	328	332	281	223	235	199	313	227	218	384	825
22.1184	0	165	18	150	163	327	331	283	222	237	200	313	228	218	383	822
22.2413	0	166	20	153	164	328	331	285	223	236	201	314	229	218	385	828
22.3642	0	166	20	153	166	331	333	288	223	235	202	315	231	221	388	832
22.487	0	166	21	154	169	333	333	289	225	237	204	318	232	223	391	840
22.6099	0	167	21	156	169	338	341	291	223	239	207	320	232	223	393	842
22.7328	0	166	17	151	164	331	332	282	223	234	200	314	227	219	386	836
22.8557	0	165	17	148	161	327	329	282	222	236	200	312	226	217	381	826
22.9786	0	165	16	149	162	327	329	281	223	233	199	311	226	217	380	819
23.1014	0	165	18	151	164	328	330	282	222	235	201	314	229	218	383	820
23.2243	0	165	19	153	166	331	332	284	223	236	202	315	230	219	385	818
23.3472	0	167	20	154	168	333	333	289	224	236	204	317	232	222	388	811
23.4701	0	167	21	156	169	337	335	291	226	236	207	319	232	223	391	804
23.593	0	166	18	151	164	332	332	284	222	238	203	315	228	219	384	795
23.7158	0	164	17	150	162	327	329	283	223	234	200	313	227	219	382	791
23.8387	0	163	17	149	163	329	331	282	221	236	201	312	228	219	382	790
23.9616	0	161	18	152	166	329	328	284	224	234	203	314	228	220	384	780
24.0845	0	161	20	153	167	331	330	287	223	237	204	317	230	222	387	760
24.2074	0	160	20	154	168	333	334	289	223	235	205	319	231	225	389	771
24.3302	0	162	19	153	166	335	335	286	224	233	205	316	229	221	385	763
24.4531	0	162	18	150	163	328	328	280	222	236	200	313	226	219	379	785
24.576	0	163	17	149	162	328	326	281	222	234	200	312	225	218	379	802
24.6989	0	163	16	149	163	328	327	281	222	233	200	311	226	218	380	818
24.8218	0	165	18	150	165	329	327	284	223	234	202	314	228	220	382	826
24.9446	0	166	18	153	167	333	330	286	224	236	204	316	229	223	385	827
25.0675	0	166	19	154	169	334	331	289	224	237	206	318	231	227	389	836
25.1904	0	165	18	153	167	338	333	285	224	235	205	315	229	224	387	836
25.3133	0	164	16	149	161	328	326	280	221	234	201	313	225	220	381	833
25.4362	0	164	16	148	162	327	326	278	220	235	200	311	224	220	378	829
25.559	0	164	16	149	162	327	325	280	220	232	200	311	225	220	379	831
25.6819	0	165	18	150	163	329	327	282	220	233	202	312	227	222	382	828
25.8048	0	166	19	153	165	331	329	285	223	233	203	315	228	224	385	833
25.9277	0	166	19	154	168	332	330	288	223	235	205	317	230	227	389	833
26.0506	0	167	20	156	170	339	334	291	224	237	208	318	231	227	391	838
26.1734	0	165	18	151	165	333	332	284	220	234	203	314	227	223	386	832
26.2963	0	165	16	149	164	329	329	282	220	233	201	311	226	222	383	835
26.4192	0	165	17	149	162	331	328	282	221	236	202	311	227	222	384	838
26.5421	0	166	18	151	164	330	327	284	221	235	202	312	226	223	386	840
26.665	0	166	18	151	168	332	330	284	221	233	203	313	229	224	387	839
26.7878	0	167	19	153	170	333	329	288	225	235	206	316	230	226	390	845
26.9107	0	166	19	153	167	338	336	287	222	237	205	315	229	227	390	847
27.0336	0	166	17	149	164	331	328	282	221	232	201	311	225	223	385	843
27.1565	0	167	17	149	163	329	328	282	220	233	202	311	226	221	385	843
27.2794	0	167	18	151	165	328	327	283	223	232	203	311	227	222	385	845
27.4022	0	167	18	152	166	332	330	285	221	232	203	313	228	224	387	848
27.5251	0	167	19	154	169	334	329	288	223	235	205	315	229	226	391	851
27.648	0	168	21	155	169	336	332	291	224	234	207	317	231	228	394	851
27.7709	0	168	18	154	166	338	334	287	222	234	204	313	227	225	390	847
27.8938	0	167	18	149	165	331	328	280	220	234	200	310	225	223	385	848
28.0166	0	166	16	148	164	329	326	281	220	231	200	310	226	221	385	848
28.1395	0	167	18	150	164	331	327	283	222	232	201	310	228	222	385	846
28.2624	0	167	19	152	166	333	328	284	223	233	203	313	228	225	388	850
28.3853	0	168	20	154	168	335	331	287	222	233	204	315	230	227	390	855
28.5082	0	168	21	156	170	338	334	291	223	235	206	317	231	229	395	859
28.631	0	168	20	156	170	341	338	292	226	234	208	317	231	230	395	861
28.7539	0	167	18	151	165	333	331	283	222	234	202	312	226	225	389	854
28.8768	0	166	16	150	165	331	326	281	221	232	200	310	226	224	387	855
28.9997	0	167	17	151	165	332	327	281	221	232	201	310	226	224	387	857
29.1226	0	167	18	152	168	333	327	285	223	232	202	310	228	225	389	859
29.2454	0	168	20	154	169	335	329	287	223	234	204	313	230	227	391	859
29.3683	0	168	21	155	171	337	332	289	223	236	205	316	231	230	394	863
29.4912	0	168	22	156	173	339	334	293	224	235	208	318	231	231	396	851
29.6141	0	169	21	158	172	345	338	294	226	234	209	318	233	232	397	849
29.737	0	167	17	153	167	336	331	286	222	234	203	312	227	227	392	843
29.8598	0	167	18	151	166	333	327	284	222	232	202	311	228	226	390	845
29.9827	0	166	18	152	166	334	328	284	222	232	203	311	229	226	390	844
30.1056	0	167	20	153	169	336	330	287	224	233	204	314	230	229	393	848
30.2285	0	168	21	155	172	338	332	290	224	234	206	315	231	230	395	848
30.3514	0	169	22	156	172	340	334	293	224	235	208	317	232	233	398	854
30.4742	0	170	22	158	173	342	336	296	225	235	210	320	235	235	401	854
30.5971	0	169	23	160	173	347	340	298	227	235	211	321	235	235	401	859
30.72	0	167	19	155	170	339	334	290	223	235	206	316	230	231	396	858
30.8429	0	168	20	154	169	335	330	289	223	233	206	313	230	231	396	860
30.9658	0	167	20	154	168	337	331	290	223	232	206	314	231	231	396	859
31.0886	0	168	21	155	171	339	332	291	225	234	207	317	232	233	397	864
31.2115	0	168	22	158	173	341	335	293	224	235	208	318	233	235	400	868
31.3344	0	169	24	159	173	341	336	297	225	236	209	322	235	237	402	869
31.4573	0	169	23	159	173	347	339	297	226	235	211	321	235	237	403	866
31.5802	0	167	19	155	170	339	333	289	225	235	207	316	231	231	398	863
31.703	0	168	19	154	168	336	332	287	222	236	203	314	231	231	395	864
31.8259	0	167	20	155	168	336	331	287	222	232	204	314	231	231	395	864
31.9488	0	166	21	156	169	336	333	290	223	232	206	314	232	232	397	861
32.0717	1	167	21	157	171	340	333	292	225	235	208	316	233	234	398	867
32.1946	0	167	22	158	174	342	337	294	224	235	208	320	235	235	402	870
32.3174	0	168	23	159	174	345	339	298	226	235	208	323	236	238	406	873
32.4403	0	167	22	160	172	349	341	298	227	234	210	321	236	236	404	872
32.5632	0	165	18	155	168	338	335	288	222	237	206	315	230	230	400	868
32.6861	0	164	18	152	168	336	331	286	222	235	203	312	229	231	397	870
32.809	0	163	18	153	167	336	332	286	222	231	203	312	229	230	396	866
32.9318	0	163	20	155	169	337	333	289	223	231	204	314	231	231	398	864
33.0547	0	165	20	157	170	339	332	291	225	235	206	316	234	232	399	867
33.1776	0	166	21	158	171	342	337	293	224	234	208	318	234	234	401	868
33.3005	0	165	22	160	174	343	338	297	225	235	210	321	235	236	403	871
33.4234	0	165	22	161	172	348	341	298	227	234	210	320	234	234	404	870
33.5462	0	164	19	155	168	338	334	289	224	234	207	315	231	230	397	862
33.6691	0	163	17	153	167	336	331	288	224	232	203	313	229	229	395	862
33.792	0	164	19	154	168	337	332	288	223	232	204	313	230	229	395	863
33.9149	0	164	19	155	169	337	333	289	224	231	206	315	231	231	396	865
34.0378	0	165	20	156	172	341	333	293	225	235	207	317	232	233	399	863
34.1606	0	164	21	157	173	340	336	295	224	234	209	320	234	235	401	868
34.2835	0	164	21	158	172	344	339	296	225	233	208	320	233	235	400	864
34.4064	0	163	19	153	166	337	334	290	222	233	204	317	228	232	396	864
34.5293	0	164	19	153	167	337	332	289	224	231	204	317	229	231	395	861
34.6522	0	164	19	153	167	337	331	289	223	232	204	317	230	231	395	864
34.775	0	164	19	154	172	340	333	292	223	232	206	319	230	234	397	862
34.8979	0	164	21	156	171	341	335	295	225	232	207	321	231	235	398	867
35.0208	0	166	22	157	175	342	337	297	226	234	209	324	233	238	401	867
35.1437	0	165	20	157	172	347	340	298	226	234	209	323	232	237	399	869
35.2666	0	163	18	152	168	337	334	291	222	233	205	318	228	232	394	862
35.3894	0	163	17	150	168	337	332	290	222	232	204	316	227	232	393	863
35.5123	0	163	19	151	169	337	331	292	224	231	204	317	227	232	393	861
35.6352	0	164	19	153	170	340	332	294	223	233	206	320	229	233	394	866
35.7581	0	164	21	154	172	341	334	296	224	232	208	321	230	235	397	866
35.881	0	166	21	154	172	343	334	299	226	233	209	324	232	237	400	870
36.0038	0	166	21	157	175	347	337	302	227	235	211	327	232	239	402	873
36.1267	0	165	20	155	173	348	339	299	226	233	210	324	231	236	399	870
36.2496	0	164	18	151	169	339	333	293	223	234	206	319	227	232	395	864
36.3725	0	164	17	149	167	338	329	293	225	230	205	317	226	233	391	863
36.4954	0	163	18	151	169	338	330	293	225	233	206	318	226	232	393	867
36.6182	0	164	19	153	170	340	332	296	224	233	207	320	228	233	394	867
36.7411	0	164	20	153	172	343	333	298	226	232	208	323	229	237	396	868
36.864	0	165	20	154	173	345	335	303	226	233	210	326	230	239	400	869
36.9869	0	166	21	155	176	345	336	306	227	235	213	329	233	241	403	875
37.1098	0	166	21	156	173	351	339	303	228	235	211	327	231	240	401	873
37.2326	0	165	17	150	170	341	333	296	225	234	209	322	226	235	397	865
37.3555	0	164	18	149	170	339	330	297	226	230	207	320	226	236	395	866
37.4784	0	164	17	150	170	340	331	297	224	232	207	320	227	235	396	869
37.6013	0	165	19	151	171	342	333	299	224	231	209	322	228	236	398	870
37.7242	0	165	20	153	174	344	334	301	227	233	210	324	230	239	399	873
37.847	0	166	21	153	175	346	335	304	228	233	212	326	231	240	402	873
37.9699	0	167	21	156	176	351	338	307	228	235	214	329	231	242	404	877
38.0928	0	166	18	152	171	344	335	301	227	232	209	323	227	238	399	872
38.2157	0	165	17	149	171	341	333	300	225	234	209	321	226	236	398	872
38.3386	0	165	18	150	171	342	331	300	227	232	209	322	227	237	398	872
38.4614	0	165	19	150	173	343	332	303	226	232	210	322	227	238	399	875
38.5843	0	166	20	153	175	346	335	304	227	233	211	325	229	241	401	878
38.7072	0	167	21	154	176	347	336	307	229	234	212	328	230	242	403	881
38.8301	0	167	21	155	178	351	338	309	229	235	214	329	232	244	405	881
38.953	0	167	18	153	175	348	338	304	228	233	210	325	228	239	401	880
39.0758	0	166	17	149	171	341	333	300	225	235	207	322	225	237	398	876
39.1987	0	166	17	150	171	341	331	300	227	232	207	321	226	238	398	878
39.3216	0	166	18	150	173	342	331	301	226	233	208	321	226	238	398	876
39.4445	0	166	20	152	173	344	334	304	227	234	209	323	228	240	400	881
39.5674	0	166	21	153	176	347	335	306	228	233	210	324	230	242	403	880
39.6902	0	167	21	153	178	349	337	309	230	236	212	328	231	244	405	886
39.8131	0	169	22	156	179	353	340	312	230	237	215	331	233	245	408	891
39.936	0	167	19	153	175	349	339	304	229	233	212	325	228	240	402	884
40.0589	0	166	17	149	172	343	333	301	227	235	207	322	225	238	398	881
40.1818	0	166	18	149	173	343	331	302	228	230	207	320	226	238	397	882
40.3046	0	165	18	150	172	343	332	303	227	233	207	322	226	238	398	884
40.4275	0	167	19	152	174	345	334	303	227	234	209	323	228	240	400	884
40.5504	0	167	20	153	175	346	335	307	228	234	211	325	229	242	401	885
40.6733	0	168	21	154	178	350	337	310	230	235	213	328	232	244	405	889
40.7962	0	167	22	156	179	351	339	315	228	236	215	331	232	246	407	893
40.919	0	167	20	156	178	356	342	310	229	236	213	328	231	245	405	889
41.0419	0	167	17	150	174	344	334	304	227	235	209	323	227	239	401	883
41.1648	0	166	17	150	174	344	332	303	228	231	208	322	227	240	399	883
41.2877	0	166	17	150	173	344	332	304	226	232	208	323	227	240	399	886
41.4106	0	167	18	152	175	347	334	306	226	232	209	324	229	241	401	888
41.5334	0	167	21	154	176	349	335	308	229	233	212	326	230	242	404	886
41.6563	0	168	21	154	178	351	336	311	230	234	213	330	231	243	407	889
41.7792	0	169	23	156	181	354	338	314	229	236	215	331	233	246	407	894
41.9021	0	168	20	155	177	353	340	309	229	234	212	326	229	243	404	890
42.025	0	167	18	151	174	346	334	306	227	233	211	324	227	241	401	885
42.1478	0	167	19	151	174	346	332	306	228	233	210	324	228	241	401	887
42.2707	0	167	21	153	174	347	332	306	227	233	209	325	228	240	402	889
42.3936	0	169	21	153	174	349	335	308	227	233	212	327	230	242	404	890
42.5165	0	169	22	155	176	350	337	308	231	234	212	329	232	242	405	889
42.6394	0	170	23	158	176	351	337	311	230	236	214	331	232	244	408	890
42.7622	0	169	22	158	179	355	341	314	230	236	215	330	232	246	406	891
42.8851	0	167	19	152	175	349	335	307	228	232	211	323	228	241	400	883
43.008	0	167	18	151	174	344	334	304	226	233	209	321	227	238	399	886
43.1309	0	167	18	152	174	345	332	304	228	232	208	321	227	238	397	884
43.2538	0	166	19	153	175	347	332	305	228	234	209	321	229	239	399	888
43.3766	0	167	20	154	176	348	334	307	227	233	210	324	230	241	401	886
43.4995	0	168	21	156	179	349	335	311	229	234	212	326	231	243	402	891
43.6224	0	168	22	156	181	353	337	313	230	236	214	328	233	244	406	892
43.7453	0	169	21	159	180	358	341	315	231	237	214	329	234	245	406	896
43.8682	0	167	20	153	175	349	336	304	226	234	209	325	228	239	401	886
43.991	0	168	17	151	172	344	333	302	226	232	207	323	227	235	398	885
44.1139	0	167	18	152	172	344	332	302	226	236	206	321	227	236	394	882
44.2368	0	166	20	153	173	346	332	305	226	233	209	321	228	236	395	883
44.3597	0	166	21	154	175	348	335	306	227	233	209	322	230	237	398	884
44.4826	0	166	21	155	179	350	334	309	231	235	211	323	231	239	401	888
44.6054	0	168	22	157	179	352	337	313	229	235	213	327	233	242	403	893
44.7283	0	168	23	158	181	355	341	315	230	236	215	328	235	242	404	893
44.8512	0	167	20	155	175	350	338	307	227	235	211	323	229	237	401	886
44.9741	0	166	18	151	174	345	331	305	230	233	208	319	227	238	397	886
45.097	0	165	18	151	175	346	331	305	228	233	208	320	228	236	396	888
45.2198	0	166	19	153	175	345	331	305	227	233	208	321	230	238	398	888
45.3427	0	166	20	155	177	348	333	307	228	233	209	325	230	240	401	887
45.4656	0	168	22	156	179	350	334	309	229	233	211	327	231	241	402	889
45.5885	0	169	22	157	178	354	338	312	229	234	213	328	232	243	404	893
45.7114	0	166	20	154	176	347	334	305	228	233	209	322	228	236	399	888
45.8342	0	165	18	151	174	346	333	304	226	233	208	320	228	237	397	885
45.9571	0	167	19	152	175	345	331	304	228	232	208	321	228	237	396	886
46.08	0	166	20	152	175	345	331	304	227	233	208	322	228	238	397	889
46.2029	0	168	21	154	177	348	334	306	228	232	210	323	231	239	399	892
46.3258	0	168	21	155	180	350	335	310	229	234	212	326	231	241	401	893
46.4486	0	169	21	157	181	356	337	311	232	236	213	328	233	243	405	893
46.5715	0	167	20	153	175	350	335	304	229	232	209	323	228	237	398	889
46.6944	0	166	18	150	172	344	329	303	227	230	206	320	225	234	394	886
46.8173	0	166	18	150	173	345	329	301	228	231	206	320	225	234	393	887
46.9402	0	167	19	150	175	345	329	301	227	233	206	321	226	235	394	885
47.063	0	166	19	152	175	347	331	303	228	233	208	323	228	236	396	888
47.1859	0	168	21	153	178	348	333	304	228	233	210	325	230	238	398	887
47.3088	0	168	21	155	177	349	334	308	229	233	211	326	231	240	401	892
47.4317	0	168	21	155	177	354	338	307	229	233	212	325	229	238	400	886
47.5546	0	166	18	149	173	345	328	299	228	231	207	321	225	233	393	885
47.6774	0	166	17	148	171	341	327	298	227	231	206	318	223	232	391	881
47.8003	0	166	18	149	171	343	327	297	228	229	205	319	224	233	391	883
47.9232	0	167	17	149	173	343	329	300	227	231	207	321	225	234	392	881
48.0461	0	166	19	150	175	346	330	302	227	233	208	321	227	235	394	885
48.169	0	167	21	152	177	347	332	304	227	231	210	323	228	237	397	884
48.2918	0	168	21	153	178	352	333	308	230	232	212	326	230	239	400	889
48.4147	0	167	18	151	175	348	334	302	228	233	209	322	225	235	396	882
48.5376	0	166	17	148	174	342	326	298	227	231	205	319	224	233	392	883
48.6605	0	166	17	147	171	342	328	299	226	229	206	318	224	234	392	881
48.7834	0	166	18	149	173	343	327	299	227	230	207	318	225	233	392	885
48.9062	0	167	19	151	175	344	329	302	228	232	208	320	226	235	395	887
49.0291	0	167	19	151	177	346	329	302	227	233	209	323	227	237	398	888
49.152	0	167	19	151	177	349	333	305	227	231	211	321	226	238	397	885
49.2749	0	166	17	147	171	342	327	298	227	228	206	317	221	233	392	883
49.3978	0	166	16	146	171	340	325	297	228	230	204	317	222	232	390	883
49.5206	0	165	17	148	172	341	326	297	224	230	204	316	222	232	390	882
49.6435	0	167	18	148	174	342	327	299	225	228	206	318	223	232	393	882
49.7664	0	167	19	150	177	344	328	301	228	231	208	319	225	235	395	885
49.8893	0	167	20	152	177	346	330	304	226	232	211	321	226	237	398	889
50.0122	0	167	18	151	175	349	332	302	227	231	208	319	225	235	396	885
50.135	0	166	17	146	171	339	324	296	227	227	206	317	221	230	391	882
50.2579	0	165	16	145	170	338	323	295	226	228	203	314	220	230	388	879
50.3808	0	165	15	146	171	338	324	296	226	229	203	314	221	230	388	883
50.5037	0	166	16	146	173	340	325	297	223	229	205	315	222	231	390	883
50.6266	0	165	18	148	174	342	327	301	225	228	206	316	224	233	393	880
50.7494	0	167	19	149	177	343	328	303	228	231	210	319	226	235	397	884
50.8723	0	167	20	151	176	347	332	304	226	231	210	321	225	236	398	887
50.9952	0	165	16	148	172	341	327	295	225	227	206	314	222	233	394	881
51.1181	0	165	15	146	170	337	324	295	225	227	204	313	219	229	390	877
51.241	0	164	16	144	170	336	324	296	225	227	204	312	220	229	389	878
51.3638	0	164	15	146	171	338	324	296	224	229	205	313	221	230	391	879
51.4867	0	165	17	148	173	339	326	298	223	229	206	314	222	232	393	882
51.6096	0	165	19	149	175	341	328	300	226	229	209	318	223	234	396	883
51.7325	0	167	20	150	177	343	330	304	227	231	210	319	226	236	399	881
51.8554	0	166	19	151	175	348	333	303	226	231	209	317	224	236	398	883
51.9782	0	165	16	145	172	338	325	297	225	227	206	312	221	232	394	880
52.1011	0	164	16	145	173	336	324	299	225	227	205	312	220	232	393	880
52.224	0	165	16	146	173	339	325	296	225	228	206	314	221	232	395	878
52.3469	0	165	17	148	174	339	326	299	225	229	208	314	222	234	396	882
52.4698	0	165	18	149	177	341	328	300	224	229	209	315	223	236	398	884
52.5926	0	166	20	151	178	343	330	305	227	230	210	319	225	238	400	886
52.7155	0	167	19	149	174	344	330	300	227	229	208	315	221	233	398	881
52.8384	0	165	15	147	172	338	324	297	225	228	205	313	220	232	395	881
52.9613	0	165	17	146	173	338	325	297	222	225	206	312	220	233	395	883
53.0842	0	165	18	146	175	338	325	298	225	228	207	313	222	234	396	884
53.207	0	166	19	148	177	341	326	301	226	229	208	315	223	235	398	883
53.3299	0	165	19	151	178	343	330	303	224	229	209	317	224	238	400	888
53.4528	0	167	21	152	179	345	330	307	226	230	212	320	226	240	403	886
53.5757	0	167	21	153	178	349	334	306	227	229	212	319	224	238	403	889
53.6986	0	165	17	147	174	339	327	298	224	230	207	315	220	235	398	882
53.8214	0	165	18	147	174	338	326	298	224	226	206	312	220	235	397	886
53.9443	0	165	18	147	173	340	325	298	224	226	207	313	221	235	397	883
54.0672	0	165	19	149	175	341	325	302	226	228	208	314	222	236	399	887
54.1901	0	164	20	151	179	343	328	303	225	229	210	317	224	237	401	890
54.313	0	167	21	153	180	345	330	307	225	230	212	319	225	240	405	892
54.4358	0	167	22	154	181	347	331	310	228	231	215	322	227	243	407	892
54.5587	0	166	20	153	180	351	335	308	228	229	213	320	226	240	405	892
54.6816	0	165	19	149	175	342	326	302	227	228	208	315	223	237	401	888
54.8045	0	165	18	149	176	342	326	301	226	227	208	314	222	237	400	888
54.9274	0	164	19	150	177	342	327	301	225	226	209	316	223	237	399	887
55.0502	0	165	20	152	179	346	328	304	227	230	211	318	226	239	402	889
55.1731	0	166	20	154	182	349	330	306	227	229	213	319	226	240	404	891
55.296	0	165	22	155	182	349	331	308	226	230	215	320	227	242	407	892
55.4189	0	168	24	156	182	353	334	313	229	232	217	324	229	243	408	893
55.5418	0	167	21	154	179	350	332	307	229	229	212	318	225	241	404	886
55.6646	0	165	20	151	178	345	327	305	228	230	211	316	224	240	402	889
55.7875	0	166	21	152	179	346	328	305	226	229	211	316	225	239	403	889
55.9104	0	166	21	153	180	346	329	306	227	228	213	317	226	240	404	888
56.0333	0	166	23	155	181	350	330	309	229	231	216	319	228	242	406	891
56.1562	0	167	23	156	183	351	333	311	228	231	216	321	229	243	408	896
56.279	0	167	23	157	183	352	335	314	229	232	217	324	231	246	409	898
56.4019	0	167	22	156	181	354	334	309	228	229	215	319	228	243	407	890
56.5248	0	165	20	152	179	346	326	304	229	229	211	316	226	241	404	889
56.6477	0	165	21	153	179	347	326	304	228	230	210	315	226	240	403	891
56.7706	0	165	21	153	179	346	329	306	225	228	212	317	227	240	403	892
56.8934	0	166	21	154	180	349	330	307	228	229	214	318	228	242	405	894
57.0163	0	166	24	156	183	352	331	309	230	232	215	321	230	243	407	892
57.1392	0	167	24	157	185	354	334	313	228	232	217	323	232	244	408	896
57.2621	0	168	24	160	185	357	336	315	230	233	218	324	234	246	411	898
57.385	0	166	21	156	180	351	333	308	229	233	214	319	228	242	405	892
57.5078	0	166	20	152	177	347	326	305	228	229	209	316	226	240	402	889
57.6307	0	165	20	154	178	347	328	303	226	229	210	315	228	239	402	890
57.7536	0	165	21	155	180	348	329	306	226	228	212	316	229	239	401	887
57.8765	0	166	22	156	181	351	331	309	228	230	213	319	229	241	405	893
57.9994	0	165	22	156	182	352	332	312	228	231	215	321	232	243	407	892
58.1222	11	167	23	159	183	354	333	313	229	233	216	323	233	244	409	896
58.2451	0	167	24	161	184	358	338	316	230	232	217	325	233	245	410	894
58.368	0	165	21	156	179	351	332	309	228	233	212	318	229	242	405	891
58.4909	0	165	21	154	179	348	327	307	228	231	210	317	228	240	404	887
58.6138	0	166	21	156	179	349	329	307	226	230	211	318	229	240	405	891
58.7366	0	164	22	156	181	350	329	307	227	230	212	320	231	241	404	890
58.8595	0	166	22	158	182	353	330	310	229	232	214	321	232	242	406	893
58.9824	0	166	23	158	183	354	332	314	228	232	215	325	233	245	408	896
59.1053	0	166	22	160	183	359	335	313	230	232	214	325	232	244	409	895
59.2282	0	164	21	155	178	351	329	306	227	232	211	320	229	242	405	890
59.351	0	165	20	154	179	348	327	306	228	229	210	320	228	240	402	890
59.4739	0	165	21	155	179	351	327	308	227	232	210	319	229	240	402	890
59.5968	0	165	22	155	181	352	328	308	226	232	212	321	231	240	403	891
59.7197	0	165	22	158	183	354	331	312	228	231	213	323	232	243	405	890
59.8426	0	166	23	158	184	355	331	313	231	233	214	325	233	244	408	897
59.9654	0	165	23	160	184	359	336	315	229	233	216	326	234	245	409	898
60.0883	0	164	20	155	178	352	330	306	226	230	210	321	229	240	403	893
60.2112	0	164	19	153	177	348	326	302	225	231	209	320	228	236	401	887
60.3341	0	164	20	154	178	349	326	304	227	229	209	318	229	237	400	893
60.457	0	163	20	154	178	350	327	305	227	231	210	319	229	238	401	896
60.5798	0	163	21	156	181	353	329	304	227	231	211	322	230	238	403	895
60.7027	0	165	21	157	182	352	331	309	228	231	213	324	232	241	405	894
60.8256	0	164	22	159	184	356	331	311	230	233	215	325	233	243	409	899
60.9485	0	161	20	157	179	355	333	306	227	229	211	321	229	238	404	899
61.0714	0	153	19	154	178	348	325	301	227	230	208	317	226	236	401	900
61.1942	0	150	17	152	177	347	325	302	225	229	209	317	226	234	397	894
61.3171	0	154	20	153	178	346	324	303	226	230	208	316	226	234	396	891
61.44	0	154	20	154	178	346	326	304	226	231	209	318	229	235	398	892
61.5629	0	155	20	156	180	349	328	307	225	230	212	319	231	237	402	892
61.6858	0	155	21	156	181	353	331	311	228	231	214	321	233	239	403	894
61.8086	0	152	19	155	178	349	329	303	226	233	210	317	228	235	399	894
61.9315	0	153	18	152	178	343	324	302	224	230	207	316	227	234	398	898
62.0544	0	154	19	153	179	345	324	301	223	229	208	316	227	235	396	882
62.1773	0	155	20	154	179	346	325	304	226	230	209	316	228	236	398	868
62.3002	0	154	20	155	182	349	327	306	226	231	211	320	229	238	400	871
62.423	0	155	22	155	181	349	329	308	226	233	212	323	230	239	403	861
62.5459	0	150	19	155	178	351	330	304	226	230	209	319	227	236	399	845
62.6688	0	144	17	150	174	343	327	301	222	229	208	316	225	232	394	828
62.7917	0	144	17	151	175	342	324	299	224	228	206	313	224	232	394	787
62.9146	0	142	18	151	174	341	324	298	223	229	205	314	225	230	392	782
63.0374	0	145	19	153	176	343	327	300	223	228	208	315	226	232	394	816
63.1603	0	150	20	154	178	345	329	303	224	229	209	318	228	235	395	837
63.2832	0	152	21	155	179	348	329	306	226	232	211	320	229	237	398	865
63.4061	0	153	18	153	176	348	331	301	223	229	208	316	225	233	395	875
63.529	0	152	17	149	174	340	323	296	224	227	206	314	223	231	391	875
63.6518	0	152	16	149	172	339	323	297	224	225	205	313	224	230	390	876
63.7747	0	152	16	148	172	339	324	298	223	227	206	313	224	232	390	878
63.8976	0	153	18	150	174	341	326	300	222	229	207	315	226	232	393	879
64.0205	0	153	19	153	177	342	329	303	223	229	209	317	227	234	395	877
64.1434	0	154	20	155	177	344	330	306	226	230	212	320	229	236	399	883
64.2662	0	154	20	156	178	350	334	309	225	232	214	323	230	240	402	888
64.3891	0	153	18	153	175	344	331	301	224	228	208	316	226	236	396	883
64.512	0	152	17	149	173	338	326	299	223	230	208	315	224	234	395	880
64.6349	0	152	17	149	173	339	326	299	223	227	208	314	224	234	395	882
64.7578	0	151	18	150	174	340	326	300	224	229	210	316	225	236	397	885
64.8806	0	152	20	152	176	344	330	302	223	230	211	318	226	237	398	888
65.0035	0	154	20	152	178	343	330	306	225	230	212	320	227	238	400	886
65.1264	0	154	21	154	177	349	334	309	227	230	214	322	228	240	402	890
65.2493	0	153	18	149	174	342	330	301	223	231	208	318	224	237	398	888
65.3722	0	152	17	149	173	339	327	300	222	228	209	318	223	236	397	887
65.495	0	153	17	148	174	341	328	301	223	226	209	317	224	235	398	886
65.6179	0	152	20	150	175	340	327	302	225	229	210	319	225	235	399	891
65.7408	0	153	19	152	176	344	331	305	223	229	212	319	227	239	401	893
65.8637	0	154	20	154	179	345	332	308	224	231	214	321	229	240	402	892
65.9866	0	152	22	154	179	348	336	308	226	229	214	321	228	240	403	881
66.1094	0	146	18	148	173	340	330	301	223	230	210	316	223	235	399	865
66.2323	0	141	18	147	173	339	326	300	225	228	208	315	222	234	399	846
66.3552	0	140	18	148	174	338	327	298	223	226	209	315	222	234	397	808
66.4781	0	143	20	150	174	339	328	301	223	227	210	317	224	233	397	776
66.601	0	146	20	151	176	343	331	304	225	229	212	317	226	235	397	786
66.7238	0	151	21	152	178	344	333	308	225	229	214	321	228	237	399	826
66.8467	0	154	21	154	180	349	336	310	226	230	215	322	228	238	402	859
66.9696	0	153	18	149	176	343	334	303	223	229	210	318	223	235	397	869
67.0925	0	153	17	148	174	340	328	301	225	226	210	315	221	234	394	867
67.2154	0	152	18	148	175	340	329	302	224	227	209	316	223	234	394	871
67.3382	0	153	20	150	176	340	330	304	223	227	211	317	224	235	397	873
67.4611	0	154	20	151	177	343	331	306	226	228	212	320	225	238	399	872
67.584	0	154	21	152	178	345	333	310	227	230	214	324	228	240	401	874
67.7069	0	155	23	153	179	349	337	312	226	231	215	326	228	242	405	878
67.8298	0	153	19	151	176	345	334	306	226	227	212	321	224	239	401	875
67.9526	0	153	19	147	176	341	331	304	224	228	211	318	222	237	397	871
68.0755	0	154	20	149	175	341	329	304	226	227	210	319	222	236	399	873
68.1984	0	154	21	150	177	341	330	304	225	229	211	320	224	238	398	873
68.3213	0	154	20	151	179	345	332	307	225	229	214	321	225	239	401	877
68.4442	0	155	21	153	179	347	334	311	227	230	216	322	227	241	403	880
68.567	0	155	22	154	180	349	337	312	228	230	217	322	227	240	404	878
68.6899	0	153	18	147	176	342	329	304	225	228	211	317	223	237	399	875
68.8128	0	154	18	147	176	341	329	304	224	227	211	315	222	236	396	874
68.9357	0	153	18	147	176	340	331	304	224	230	211	316	222	236	397	875
69.0586	0	154	20	149	177	342	330	307	226	228	212	317	223	236	399	874
69.1814	0	154	21	149	180	345	333	310	225	229	213	319	225	239	400	878
69.3043	0	155	21	152	182	346	335	313	226	229	216	322	226	242	403	880
69.4272	0	155	22	153	182	350	336	316	230	231	217	325	227	243	406	881
69.5501	0	154	20	150	179	347	336	309	227	231	212	320	222	238	400	872
69.673	0	153	19	147	176	341	330	305	224	227	210	318	220	237	397	874
69.7958	0	153	18	147	177	341	330	305	224	225	210	317	221	237	397	872
69.9187	0	154	20	148	177	343	330	307	227	227	212	321	222	238	397	876
70.0416	0	155	21	150	180	346	332	310	225	229	212	324	224	240	400	872
70.1645	0	154	22	151	181	346	333	312	224	229	214	325	226	243	403	876
70.2874	0	156	21	151	182	350	335	315	228	231	216	327	227	243	406	875
70.4102	0	155	24	154	181	353	340	314	229	231	216	328	227	243	407	877
70.5331	0	153	20	148	177	344	333	308	226	231	212	323	221	238	401	869
70.656	0	155	20	148	177	342	330	306	226	228	210	322	221	238	400	871
70.7789	0	154	21	148	178	342	331	307	225	227	211	321	222	237	398	870
70.9018	0	154	22	149	180	345	331	310	227	230	213	321	224	238	401	873
71.0246	0	155	22	150	182	348	333	312	226	230	215	322	225	241	403	877
71.1475	0	155	22	152	182	349	335	316	227	231	216	326	227	243	406	880
71.2704	0	155	23	153	182	353	338	317	229	230	217	326	226	243	406	878
71.3933	0	154	19	146	179	345	333	309	226	229	212	320	223	240	401	876
71.5162	0	154	20	148	179	343	331	308	226	231	212	320	222	239	401	877
71.639	0	154	20	149	179	345	330	309	226	228	212	321	223	240	401	878
71.7619	0	155	21	149	182	345	331	312	227	229	214	323	224	242	403	877
71.8848	0	155	21	152	183	347	333	314	229	230	217	324	226	243	406	881
72.0077	0	155	23	152	185	350	334	317	228	231	218	326	227	245	408	885
72.1306	0	155	23	154	184	354	338	317	229	231	218	326	228	245	409	884
72.2534	0	154	20	148	180	345	331	310	227	230	214	321	222	240	403	877
72.3763	0	153	19	147	178	344	329	307	228	227	211	318	221	239	401	879
72.4992	0	153	20	147	180	343	328	307	227	229	213	320	223	240	401	880
72.6221	0	154	21	149	180	345	330	310	227	228	213	321	224	239	402	880
72.745	0	155	21	150	185	346	333	312	228	228	216	322	225	241	404	880
72.8678	0	155	23	150	184	350	332	313	231	231	218	325	227	244	408	884
72.9907	0	155	24	151	185	352	336	318	228	232	218	326	229	246	408	886
73.1136	0	154	21	152	180	350	336	312	229	229	216	322	224	241	404	882
73.2365	0	153	20	147	180	344	331	308	225	228	212	318	221	238	400	877
73.3594	0	153	19	146	179	344	328	309	227	227	212	316	222	238	399	878
73.4822	0	153	20	147	179	345	330	309	226	228	212	318	223	238	400	882
73.6051	0	153	21	149	180	347	332	310	226	228	213	320	224	240	402	882
73.728	0	154	21	150	182	348	333	314	228	228	215	322	226	242	404	885
73.8509	0	155	22	152	184	351	333	316	229	231	218	326	227	243	406	884
73.9738	0	158	23	153	186	355	338	319	229	232	219	328	229	245	408	888
74.0966	0	154	20	150	180	351	334	312	229	228	214	322	224	241	403	884
74.2195	0	154	19	147	180	344	331	310	225	229	212	320	224	241	401	884
74.3424	0	153	20	148	179	346	329	309	228	228	213	321	224	240	401	881
74.4653	0	153	22	149	181	347	330	310	228	229	213	321	225	241	402	884
74.5882	0	154	21	150	184	349	332	313	226	228	215	322	226	242	403	887
74.711	0	155	23	151	185	351	333	316	230	229	217	324	227	243	406	889
74.8339	0	155	22	152	184	355	336	318	229	230	217	325	229	244	407	889
74.9568	0	153	19	148	180	348	331	312	227	226	212	320	224	241	402	887
75.0797	0	152	19	148	179	346	328	309	227	227	212	320	223	239	400	888
75.2026	0	153	19	147	179	346	329	310	228	227	212	320	224	239	400	887
75.3254	0	154	20	149	182	348	329	312	228	228	214	321	225	241	402	888
75.4483	0	154	21	151	184	350	332	314	226	229	214	323	226	242	403	891
75.5712	0	154	22	151	184	352	333	318	228	230	216	325	228	245	406	890
75.6941	0	156	23	154	185	354	334	320	231	231	218	328	228	247	408	894
75.817	0	154	21	154	184	357	340	317	227	231	218	326	228	244	405	891
75.9398	0	153	19	148	180	349	329	311	226	228	212	320	223	242	400	890
76.0627	0	153	18	147	179	346	329	310	226	225	213	320	224	239	398	887
76.1856	0	153	20	147	180	347	328	310	227	226	212	319	224	240	400	890
76.3085	0	153	21	149	181	348	329	311	228	229	214	322	225	241	401	888
76.4314	0	154	22	151	183	350	332	314	227	230	215	324	227	243	403	893
76.5542	0	154	22	152	185	353	333	317	228	229	216	326	228	245	405	891
76.6771	0	156	23	154	186	355	334	320	230	230	219	328	229	247	407	896
76.8	0	154	22	153	185	358	339	316	228	232	217	326	228	244	405	888
76.9229	0	153	19	148	180	349	330	311	226	227	212	321	225	241	401	885
77.0458	0	153	18	149	179	348	330	311	226	226	212	320	224	241	399	882
77.1686	0	154	21	148	181	348	328	312	229	227	214	322	225	241	400	884
77.2915	0	154	20	151	181	351	331	314	227	228	215	324	227	242	401	886
77.4144	0	154	22	152	185	354	332	316	227	229	216	326	227	244	404	888
77.5373	0	155	22	153	185	355	333	320	230	229	218	327	228	246	406	889
77.6602	0	155	23	155	186	359	336	322	231	231	219	329	230	247	408	893
77.783	0	154	20	152	182	353	334	314	228	231	216	324	226	243	403	893
77.9059	0	154	19	149	181	349	330	313	227	227	213	322	225	243	402	894
78.0288	0	154	20	150	183	351	330	313	227	226	214	321	225	244	402	890
78.1517	0	154	20	150	182	351	330	316	230	229	216	322	226	244	403	894
78.2746	0	155	21	152	186	352	332	317	228	229	217	324	228	245	405	898
78.3974	0	155	22	154	187	355	334	319	228	231	219	326	229	246	408	900
78.5203	0	155	23	155	186	358	336	322	231	230	221	327	231	248	409	900
78.6432	0	154	20	151	182	354	333	315	229	228	216	322	225	243	403	895
78.7661	0	153	19	149	182	349	327	312	228	228	214	320	225	242	401	897
78.889	0	153	18	149	181	350	329	312	227	227	214	320	225	242	401	896
79.0118	0	154	20	150	181	352	330	312	228	228	215	321	226	241	403	894
79.1347	0	153	20	152	183	353	332	315	230	230	216	324	228	244	404	895
79.2576	0	155	22	153	186	354	333	316	228	230	217	325	229	245	406	900
79.3805	0	155	23	155	187	356	334	319	228	231	218	327	230	246	408	902
79.5034	0	155	22	155	185	360	338	318	231	230	219	326	230	245	408	897
79.6262	0	153	19	150	181	350	331	312	227	229	215	320	224	239	402	893
79.7491	0	154	19	149	178	348	327	309	227	228	211	317	225	240	401	894
79.872	0	153	19	150	179	349	329	309	226	227	211	318	226	239	399	894
79.9949	0	152	20	150	181	349	330	310	226	227	213	319	227	240	400	891
80.1178	0	154	20	152	181	352	332	312	228	230	215	320	228	241	402	894
80.2406	0	153	21	153	183	352	333	314	227	230	216	322	229	242	404	898
80.3635	0	154	22	155	185	354	335	318	228	230	217	325	231	244	407	900
80.4864	0	154	22	156	183	359	338	317	229	229	216	324	230	242	406	894
80.6093	0	153	18	150	179	349	332	309	227	230	213	319	226	238	401	892
80.7322	0	152	18	149	179	348	328	307	226	228	211	317	225	238	399	893
80.855	0	152	18	149	178	346	329	308	225	228	210	317	226	238	399	894
80.9779	0	153	19	152	180	349	330	310	227	227	212	318	228	238	400	891
81.1008	0	154	20	153	179	351	331	312	228	229	212	322	230	241	402	893
81.2237	0	154	21	153	182	352	334	313	226	229	215	325	230	242	405	896
81.3466	0	154	22	155	184	353	336	317	227	231	216	326	232	244	406	899
81.4694	0	154	21	156	182	357	337	313	227	228	216	324	229	242	404	897
81.5923	0	153	18	150	180	348	333	310	225	228	212	319	227	240	401	893
81.7152	0	154	19	151	179	348	330	309	225	228	211	319	227	239	401	895
81.8381	0	153	20	151	179	349	331	309	225	226	211	320	228	238	402	896
81.961	0	154	21	153	182	351	332	311	227	228	214	323	229	241	403	897
82.0838	0	154	21	153	183	353	333	314	228	229	215	324	231	241	404	895
82.2067	0	154	22	155	184	355	336	318	227	231	216	325	231	244	406	899
82.3296	0	153	20	154	180	353	334	311	227	228	213	322	228	241	402	896
82.4525	0	153	18	150	178	347	332	308	225	229	212	319	227	239	399	895
82.5754	0	152	19	151	179	349	330	308	227	228	212	320	227	240	399	892
82.6982	0	152	19	151	180	349	330	310	226	228	213	321	229	239	401	895
82.8211	0	153	20	153	182	352	333	312	226	228	213	323	230	241	402	898
82.944	0	154	21	153	183	352	333	315	227	230	215	326	230	242	404	900
83.0669	0	156	22	155	184	355	335	317	228	230	216	330	231	245	406	899
83.1898	0	156	23	156	185	359	338	319	228	231	217	329	233	246	407	901
83.3126	0	153	18	151	179	351	332	309	226	227	213	323	228	240	401	895
83.4355	0	154	18	150	178	349	330	308	224	228	213	322	226	238	398	891
83.5584	0	153	18	149	179	349	329	307	227	227	211	321	227	237	398	879
83.6813	0	153	20	151	180	349	330	309	226	229	211	322	227	238	398	887
83.8042	0	154	20	152	181	352	331	311	226	228	213	325	230	241	401	895
83.927	0	156	21	154	182	353	333	313	228	229	215	327	230	242	403	900
84.0499	0	155	22	155	184	355	335	316	228	230	218	328	232	244	406	900
84.1728	0	155	21	157	185	359	339	317	228	232	219	330	232	245	407	904
84.2957	0	153	18	150	179	352	331	310	228	228	214	324	227	241	400	896
84.4186	0	154	18	148	178	347	330	308	226	228	213	322	226	240	398	897
84.5414	0	153	19	150	179	348	329	308	228	227	213	322	227	240	399	895
84.6643	0	153	20	150	180	350	330	309	226	229	214	323	228	239	399	899
84.7872	0	154	21	152	183	353	332	313	228	229	216	326	229	242	402	897
84.9101	0	155	21	154	184	353	334	317	230	230	218	327	231	244	404	903
85.033	0	156	22	155	184	356	335	320	230	232	220	331	233	246	405	902
85.1558	0	156	23	156	186	362	339	321	230	233	220	332	233	246	408	906
85.2787	0	154	17	151	181	353	336	312	226	231	216	327	228	242	402	899
85.4016	0	153	18	149	180	350	330	312	229	228	214	324	228	242	401	899
85.5245	0	154	20	151	181	351	331	312	228	228	215	325	228	241	400	898
85.6474	0	154	20	153	182	352	331	314	227	230	216	326	229	242	402	901
85.7702	0	154	21	153	183	353	334	316	228	230	217	328	230	244	404	899
85.8931	0	154	22	154	185	355	333	318	230	231	219	329	232	245	405	905
86.016	0	156	21	155	182	359	340	317	227	232	219	329	231	245	405	901
86.1389	0	153	18	150	180	349	332	311	227	228	213	324	228	241	400	899
86.2618	0	153	18	150	180	349	331	310	227	226	215	323	227	240	399	897
86.3846	0	153	17	149	179	349	330	311	228	228	214	322	227	240	399	901
86.5075	0	153	20	152	182	350	332	313	228	229	215	325	230	241	401	899
86.6304	0	154	20	154	183	353	333	314	228	231	217	326	231	243	402	904
86.7533	0	154	21	155	184	353	335	316	230	231	218	328	232	245	405	903
86.8762	0	153	20	155	181	356	337	313	229	229	217	327	230	242	402	902
86.999	0	152	18	150	176	347	331	308	225	231	212	322	227	239	397	895
87.1219	0	152	17	149	176	345	330	305	225	227	211	321	226	237	395	899
87.2448	0	152	18	150	176	345	330	307	224	225	211	321	226	237	393	895
87.3677	0	153	19	152	178	346	330	309	227	228	212	321	228	237	396	898
87.4906	0	151	20	153	178	348	332	310	226	229	213	323	229	239	398	900
87.6134	0	153	20	153	180	351	333	313	225	230	216	325	230	240	400	900
87.7363	0	153	21	155	180	354	337	312	227	229	215	325	230	240	399	897
87.8592	0	152	16	149	175	344	332	303	224	227	212	321	225	234	392	894
87.9821	0	151	16	148	173	342	329	302	222	229	207	318	225	233	388	890
88.105	0	150	16	148	175	342	327	301	222	225	207	318	225	232	388	889
88.2278	0	151	18	151	176	342	330	303	223	226	209	320	227	232	389	888
88.3507	0	152	19	151	176	345	330	306	226	228	211	321	227	234	391	889
88.4736	0	151	19	153	177	346	332	307	224	229	211	323	229	236	393	892
88.5965	0	153	20	154	179	348	335	311	224	229	213	325	230	237	396	893
88.7194	0	152	18	152	175	348	335	305	223	229	208	323	226	235	391	887
88.8422	0	150	16	148	173	348	329	304	222	226	205	324	223	237	387	881
88.9651	0	150	15	146	174	349	325	302	223	226	206	323	224	234	385	885
89.088	0	148	16	149	175	349	328	295	216	226	198	329	224	236	387	888
89.2109	0	142	15	153	180	369	326	302	221	225	191	358	223	247	395	905
89.3338	0	148	17	150	181	362	327	317	228	225	208	331	226	233	396	899
89.4566	0	153	18	152	181	353	332	321	230	228	215	324	228	231	395	899
89.5795	0	152	19	154	182	354	336	319	232	229	218	323	230	232	398	903
89.7024	0	151	18	152	177	350	332	313	231	224	215	321	227	226	391	896
89.8253	0	151	16	149	175	345	328	307	230	225	214	317	224	224	387	896
89.9482	0	151	16	148	175	345	328	306	228	226	211	315	224	225	387	900
90.071	0	151	18	150	176	346	329	307	226	225	212	316	226	225	389	900
90.1939	0	152	18	151	178	347	330	309	229	226	213	317	226	227	392	900
90.3168	0	153	19	152	181	351	330	312	231	229	215	319	229	230	394	904
90.4397	0	153	19	154	182	352	334	315	229	229	216	321	230	232	398	908
90.5626	0	152	18	153	181	354	334	310	230	227	215	319	228	231	395	908
90.6854	0	153	18	150	178	348	329	306	230	227	211	318	226	229	394	909
90.8083	0	152	19	150	178	349	330	306	229	227	211	320	226	230	393	906
90.9312	0	153	18	151	179	349	329	307	228	227	212	319	227	230	394	909
91.0541	0	153	20	152	182	351	333	308	228	227	212	321	228	231	397	911
91.177	0	154	20	153	182	353	333	312	230	228	213	322	229	233	399	912
91.2998	0	154	20	154	182	358	336	310	230	227	214	323	228	233	399	910
91.4227	0	152	18	150	179	349	330	304	228	227	209	318	225	230	394	909
91.5456	0	152	17	148	179	349	329	301	227	226	207	318	225	230	393	907
91.6685	0	153	17	150	179	349	330	303	228	226	209	319	225	228	393	909
91.7914	0	153	20	152	181	351	330	304	229	228	209	321	228	231	395	907
91.9142	0	153	20	152	182	354	333	306	227	229	210	323	228	233	397	912
92.0371	0	154	21	154	183	355	335	309	229	229	211	324	230	234	400	910
92.16	0	155	21	155	182	359	339	309	231	228	212	324	230	235	400	914
92.2829	0	153	17	149	178	352	332	300	227	229	207	320	225	230	394	907
92.4058	0	152	17	148	176	348	328	296	225	225	204	316	224	227	390	907
92.5286	0	152	17	149	177	349	329	297	225	225	204	317	224	227	390	905
92.6515	0	152	18	150	178	349	329	298	227	226	206	317	225	228	392	909
92.7744	0	153	19	152	179	352	332	300	226	227	207	320	227	230	394	911
92.8973	0	153	20	152	181	354	333	302	225	229	209	322	228	232	396	912
93.0202	0	154	21	154	183	355	334	306	228	229	211	324	230	235	399	911
93.143	0	153	21	155	182	359	338	304	228	228	211	322	227	232	398	911
93.2659	0	153	17	148	177	350	331	296	224	228	206	318	224	228	391	910
93.3888	0	152	17	148	177	348	328	294	223	225	204	316	224	228	390	908
93.5117	0	152	18	149	177	349	329	296	224	225	206	315	224	229	391	906
93.6346	0	152	19	151	178	351	329	298	226	228	207	317	226	229	391	910
93.7574	0	153	20	152	181	353	332	299	224	228	208	319	227	231	394	913
93.8803	1	154	22	154	182	354	333	302	224	228	210	321	228	234	398	915
94.0032	0	154	20	154	184	356	334	305	228	229	213	324	230	236	401	914
94.1261	0	154	20	152	180	358	336	301	225	229	210	320	227	233	396	911
94.249	0	153	17	148	178	350	329	296	222	228	206	317	224	230	393	914
94.3718	0	153	18	149	179	350	327	296	223	225	207	317	223	230	393	913
94.4947	0	154	19	149	178	349	329	297	223	224	207	317	224	231	394	910
94.6176	0	154	19	151	180	352	329	300	225	227	209	319	227	232	395	912
94.7405	0	154	21	152	182	355	332	302	224	228	210	321	227	235	398	915
94.8634	0	154	21	155	184	356	333	305	224	229	211	323	229	236	401	918
94.9862	0	156	23	155	186	360	335	309	228	230	214	326	230	239	405	922
95.1091	0	154	20	153	183	358	336	303	227	230	212	322	226	236	400	915
95.232	0	154	19	149	181	353	328	299	225	228	208	318	224	235	396	914
95.3549	0	154	19	149	181	352	328	299	224	226	208	319	226	234	398	915
95.4778	0	155	21	150	180	352	330	301	225	226	209	319	225	234	398	916
95.6006	0	154	20	151	182	354	330	303	226	228	211	320	227	236	400	914
95.7235	0	155	21	152	186	356	333	305	224	229	212	322	227	238	402	918
95.8464	0	155	22	155	186	358	333	307	226	228	214	324	229	240	405	919
95.9693	0	155	21	155	186	361	336	308	228	228	212	324	228	240	405	919
96.0922	0	155	20	151	181	353	333	303	225	228	209	320	226	238	401	914
96.215	0	154	21	152	182	353	330	302	224	226	208	319	225	236	401	917
96.3379	0	154	20	152	183	353	331	303	223	225	209	319	226	237	400	912
96.4608	0	154	21	152	183	355	331	304	226	226	210	321	227	238	403	915
96.5837	0	154	22	153	185	357	333	307	225	228	211	323	229	239	404	914
96.7066	0	154	23	155	185	357	334	308	225	229	212	323	229	241	406	918
96.8294	0	156	22	156	185	361	337	308	227	227	211	323	227	241	406	914
96.9523	0	154	20	150	182	354	331	302	224	228	207	320	224	236	401	912
97.0752	0	153	19	149	180	351	331	300	223	227	205	319	223	234	398	907
97.1981	0	152	19	150	180	351	329	300	224	226	206	318	224	234	398	907
97.321	0	154	20	151	181	353	330	299	223	226	208	318	225	234	399	906
97.4438	0	153	20	153	182	354	332	303	224	227	209	318	226	235	399	909
97.5667	0	154	22	154	185	356	334	305	224	228	211	322	228	236	403	912
97.6896	0	154	22	155	186	357	335	307	225	228	211	324	229	239	404	914
97.8125	0	154	21	156	184	360	336	305	225	227	211	322	227	237	402	909
97.9354	0	153	20	152	181	352	331	298	225	224	206	317	224	235	397	906
98.0582	0	152	18	150	180	350	329	299	223	228	206	317	224	233	396	905
98.1811	0	153	18	152	179	351	329	299	222	225	207	318	224	233	395	904
98.304	0	153	21	151	181	353	331	301	223	224	207	320	226	234	397	901
98.4269	0	153	21	153	183	354	332	303	225	226	209	322	227	236	399	904
98.5498	0	153	21	154	185	356	334	306	224	228	210	324	229	237	402	907
98.6726	0	154	22	156	186	358	336	310	224	229	212	326	231	238	404	909
98.7955	0	154	22	156	186	361	337	307	226	226	211	323	229	238	401	905
98.9184	0	153	19	151	181	354	331	301	225	225	208	320	225	236	398	900
99.0413	0	153	19	151	182	353	329	302	224	226	207	319	225	235	396	903
99.1642	0	152	20	152	182	353	329	303	223	225	207	319	226	235	396	902
99.287	0	153	21	153	184	354	331	304	224	226	210	321	226	236	398	899
99.4099	0	154	22	154	185	357	331	307	226	227	210	323	228	237	401	903
99.5328	0	155	22	155	187	359	334	307	224	228	211	327	230	242	403	906
99.6557	0	155	21	155	185	361	335	308	226	226	210	325	227	239	401	904
99.7786	0	153	20	151	183	354	331	304	222	226	208	322	226	237	397	898
99.9014	0	153	21	152	182	355	329	304	225	225	209	322	226	236	396	901
100.024	0	153	20	152	184	356	330	303	224	226	208	322	227	236	397	902
100.147	0	154	21	153	185	356	331	305	223	226	210	324	228	237	398	905
100.27	0	154	22	155	188	359	332	309	226	227	212	326	229	240	401	906
100.393	0	155	22	156	189	361	333	313	227	228	213	328	230	242	403	905
100.516	0	154	22	157	188	364	336	310	226	229	212	328	230	241	402	907
100.639	0	154	19	151	183	357	329	304	225	225	210	324	226	237	398	905
100.762	0	153	21	152	182	354	328	305	225	224	209	323	226	237	395	903
100.884	0	154	21	152	184	355	327	304	225	225	209	322	226	237	394	901
101.007	0	154	22	153	186	358	330	305	224	227	210	325	227	238	396	904
101.13	0	154	21	153	187	359	332	307	223	227	212	327	230	239	398	902
101.253	0	154	23	156	188	360	332	310	227	228	214	328	230	241	401	908
101.376	0	156	23	157	189	363	334	314	228	229	215	332	232	244	404	907
101.499	0	156	22	156	187	366	336	312	227	228	212	329	230	242	401	909
101.622	0	154	20	151	185	357	328	305	225	224	211	325	227	239	398	903
101.745	0	155	19	150	184	355	327	305	226	225	209	323	226	238	395	904
101.868	0	154	21	151	185	356	327	306	225	226	210	324	226	237	395	902
101.99	0	153	21	152	185	358	327	307	225	227	211	324	228	239	396	905
102.113	0	155	22	154	187	360	330	309	225	227	212	328	229	240	399	905
102.236	0	156	22	155	188	361	330	311	227	227	214	329	231	242	400	909
102.359	0	156	23	156	190	363	333	314	227	229	215	331	233	243	404	910
102.482	0	157	24	158	192	369	337	317	228	230	216	333	233	244	406	910
102.605	0	156	22	153	186	362	331	310	227	226	213	326	228	241	401	908
102.728	0	156	21	151	186	357	327	307	227	224	211	325	227	239	399	911
102.851	0	156	20	150	184	357	326	306	227	227	210	324	227	239	397	912
102.973	0	155	21	152	186	358	327	308	224	227	211	325	228	239	397	910
103.096	0	156	21	153	187	360	329	310	227	227	212	326	230	240	400	909
103.219	0	156	23	153	190	361	329	313	229	228	214	328	231	242	401	910
103.342	0	156	24	156	191	364	332	315	227	229	215	330	232	245	404	915
103.465	0	157	24	157	191	365	334	319	228	230	217	332	234	246	407	917
103.588	0	157	23	157	191	369	336	316	229	228	215	330	232	245	404	912
103.711	0	157	21	152	187	360	329	310	229	226	213	327	227	241	400	910
103.834	0	156	22	153	187	359	327	310	228	227	211	325	228	241	400	912
103.956	0	156	22	152	187	359	327	311	227	227	212	327	228	242	400	913
104.079	0	156	23	153	188	361	329	313	227	228	213	327	229	243	401	912
104.202	0	158	23	155	192	363	330	315	229	229	214	328	231	243	403	914
104.325	0	157	25	155	191	365	333	318	228	229	216	331	232	245	404	917
104.448	0	158	25	156	193	369	336	321	229	230	217	333	233	246	407	919
104.571	0	157	23	155	189	365	332	315	229	227	214	328	229	243	403	916
104.694	0	157	21	151	188	361	328	313	229	226	212	326	228	243	401	914
104.817	0	157	22	152	187	361	330	313	227	228	212	327	228	243	401	916
104.94	0	157	23	153	190	361	331	315	226	227	214	328	229	243	401	917
105.062	0	158	23	154	192	364	332	316	228	228	215	330	232	244	404	917
105.185	0	159	23	156	192	365	332	320	230	230	216	332	232	247	405	917
105.308	0	159	26	157	192	367	335	322	229	231	216	335	234	249	407	921
105.431	0	160	25	158	194	372	339	324	231	231	219	336	234	250	409	922
105.554	0	158	24	154	191	366	333	317	231	228	216	331	229	245	404	918
105.677	0	158	21	151	189	362	330	316	231	228	213	328	228	244	401	915
105.8	0	157	23	151	189	363	331	314	227	228	211	328	228	244	400	917
105.923	0	158	24	152	190	363	332	317	227	227	213	329	230	244	401	914
106.045	0	158	23	155	192	366	332	319	229	228	216	331	231	245	403	919
106.168	0	159	24	155	193	367	335	320	230	230	216	333	232	247	405	918
106.291	0	158	25	158	195	369	336	322	229	230	217	337	234	250	407	923
106.414	0	161	27	159	195	372	338	326	231	231	219	339	235	250	410	922
106.537	0	159	25	157	193	370	337	320	232	229	217	334	230	246	403	919
106.66	0	159	22	152	191	364	333	316	228	231	214	331	227	243	401	914
106.783	0	158	23	152	190	363	331	316	227	229	212	329	229	244	400	916
106.906	0	158	23	152	189	364	332	317	228	226	214	329	229	244	401	917
107.028	0	158	24	154	192	366	332	319	231	229	215	331	231	246	402	920
107.151	0	159	24	156	194	369	335	321	229	229	217	333	231	248	404	922
107.274	0	159	25	156	195	370	337	323	229	231	217	335	232	249	406	922
107.397	0	160	25	157	195	371	339	327	232	231	220	337	235	250	407	921
107.52	0	159	25	156	192	371	338	321	231	230	218	334	230	247	405	919
107.643	0	159	23	153	189	365	334	317	229	231	214	331	229	245	402	919
107.766	0	158	23	152	190	365	332	316	228	228	214	331	229	247	400	918
107.889	0	159	23	153	192	365	333	317	228	228	214	331	229	245	400	916
108.012	0	160	25	155	192	368	334	320	232	229	216	333	230	247	402	916
108.134	0	160	25	156	192	369	336	323	229	230	217	334	231	249	404	922
108.257	0	161	26	156	194	371	338	324	229	231	218	336	232	250	405	923
108.38	0	159	24	156	193	370	337	319	229	228	218	334	231	246	402	916
108.503	0	159	23	154	190	365	333	317	230	228	214	331	228	246	399	916
108.626	0	159	24	152	190	365	333	316	228	228	213	329	228	245	399	918
108.749	0	159	24	154	191	365	333	317	228	229	214	330	230	246	399	919
108.872	0	159	24	155	193	367	335	319	229	228	217	333	231	247	401	916
108.995	0	160	24	156	194	368	334	321	231	230	218	334	232	249	402	918
109.117	0	160	25	157	194	371	338	323	230	231	217	337	233	250	405	923
109.24	0	159	25	158	193	372	339	322	231	230	216	335	231	248	403	921
109.363	0	159	22	153	189	366	334	317	228	229	215	331	227	244	398	918
109.486	0	159	22	153	188	363	331	314	229	226	213	330	226	243	396	915
109.609	0	158	23	152	188	365	332	314	228	227	213	330	228	243	395	916
109.732	0	158	23	153	189	365	333	316	228	227	214	331	228	243	397	917
109.855	0	158	24	155	192	366	334	318	230	228	214	332	230	246	399	917
109.978	0	160	23	157	193	368	335	320	230	229	216	335	231	247	402	916
110.1	0	159	24	157	193	372	339	320	228	230	217	336	232	249	402	919
110.223	0	159	23	156	191	367	334	316	228	227	213	330	227	242	396	911
110.346	0	158	22	151	187	362	332	312	226	227	212	328	225	239	393	913
110.469	0	158	21	152	186	362	330	311	227	227	211	328	225	239	392	910
110.592	0	158	22	151	189	363	331	311	226	227	211	328	226	240	392	912
110.715	0	157	23	153	189	364	332	312	226	226	213	328	228	241	394	909
110.838	0	159	22	155	190	366	333	315	228	226	214	330	229	243	396	913
110.961	0	159	23	156	191	367	335	316	227	228	216	333	230	245	398	915
111.084	0	158	23	157	190	370	337	316	228	228	215	332	229	245	400	914
111.206	0	157	22	152	188	362	330	311	227	225	212	327	225	240	394	908
111.329	0	158	20	149	186	360	329	311	227	224	211	326	224	240	392	909
111.452	0	158	22	150	186	360	328	310	228	226	211	326	225	239	392	910
111.575	0	157	22	153	187	363	330	310	226	227	212	327	226	240	394	910
111.698	0	158	23	153	189	364	332	313	227	225	213	329	227	241	396	909
111.821	0	158	23	154	192	365	331	314	229	228	214	332	228	243	398	913
111.944	0	159	23	155	189	367	335	313	228	227	214	329	227	241	395	913
112.067	0	158	21	151	186	360	329	309	226	224	211	325	224	239	392	909
112.189	0	157	21	150	186	360	328	308	226	224	211	324	225	236	390	905
112.312	0	157	21	151	186	359	328	309	226	225	210	324	226	237	391	906
112.435	0	158	21	152	187	361	331	311	225	225	212	326	227	239	392	909
112.558	0	158	21	152	188	362	332	312	225	226	212	327	228	240	396	909
112.681	0	158	23	154	190	364	333	316	227	228	214	329	229	242	398	912
112.804	0	158	22	156	189	367	335	313	227	226	214	329	228	240	396	908
112.927	0	157	19	149	185	359	329	306	226	225	210	324	224	235	392	907
113.05	0	156	20	149	184	356	328	305	225	224	208	322	223	234	389	905
113.172	0	157	20	150	185	356	328	306	226	224	208	320	224	234	389	904
113.295	0	157	20	151	184	358	328	306	226	225	209	323	226	234	391	902
113.418	0	157	20	152	187	359	331	307	224	227	210	325	227	236	393	906
113.541	0	157	22	153	187	360	332	310	225	227	211	325	228	237	395	907
113.664	0	157	22	155	190	362	334	312	227	227	213	326	228	238	398	908
113.787	0	157	21	153	186	363	336	309	226	229	211	323	226	235	395	901
113.91	0	157	19	149	184	354	328	304	223	223	208	320	224	231	389	901
114.033	0	156	19	149	183	352	328	302	224	223	206	318	222	230	388	895
114.156	0	156	20	149	182	354	328	303	225	223	206	318	223	230	388	898
114.278	0	156	20	151	183	356	328	304	224	225	208	320	226	232	390	895
114.401	0	155	21	151	186	357	331	306	224	225	209	321	227	233	393	899
114.524	0	157	22	153	186	358	332	310	225	226	211	323	228	235	396	898
114.647	0	157	23	154	189	362	334	312	226	227	213	326	229	236	398	903
114.77	0	156	21	154	185	358	334	306	223	227	210	321	224	233	394	899
114.893	0	156	19	149	184	352	328	303	223	223	206	317	223	231	390	897
115.016	0	155	21	150	182	353	329	304	222	222	207	318	223	231	390	894
115.139	0	156	21	150	185	354	328	304	225	225	208	318	225	230	391	897
115.261	0	157	21	152	186	355	332	307	223	224	209	320	226	232	394	899
115.384	0	156	21	152	188	356	333	308	223	226	211	322	226	235	395	900
115.507	0	157	22	153	187	359	334	311	225	227	213	324	229	236	397	899
115.63	0	156	21	152	184	356	332	306	225	223	210	320	225	234	393	895
115.753	0	156	21	148	184	353	327	304	224	224	209	319	223	233	391	898
115.876	0	154	20	150	185	354	329	304	223	224	209	319	224	232	390	897
115.999	0	156	21	150	186	355	330	305	224	223	210	320	224	233	392	895
116.122	0	156	22	152	188	358	331	307	225	226	211	322	227	235	395	899
116.244	0	156	23	153	188	358	334	312	224	227	213	325	227	236	397	901
116.367	0	157	23	155	190	360	334	315	225	228	215	326	229	238	400	906
116.49	0	157	22	154	187	360	336	310	226	224	212	323	226	236	396	903
116.613	0	156	20	149	185	354	329	304	226	224	209	319	223	234	393	897
116.736	0	156	20	149	184	353	329	305	223	223	209	320	223	233	392	898
116.859	0	156	21	150	185	352	329	306	224	223	210	320	224	233	393	899
116.982	0	157	22	151	185	356	331	307	225	224	212	322	226	234	394	899
117.105	0	157	23	151	187	358	332	310	225	226	214	323	227	236	395	898
117.228	0	156	23	154	189	360	334	313	225	227	214	325	228	237	398	902
117.35	0	158	24	154	191	363	336	315	227	226	216	327	230	239	400	903
117.473	0	157	21	151	187	357	333	309	226	224	214	324	224	234	395	897
117.596	0	156	19	148	186	354	327	305	226	225	210	320	223	232	393	893
117.719	0	155	21	149	185	354	330	305	223	225	210	319	223	233	392	894
117.842	0	155	21	150	186	355	330	307	223	224	211	320	224	233	392	892
117.965	0	156	22	151	186	356	331	310	226	225	213	323	226	235	395	896
118.088	0	157	23	152	189	358	334	311	226	226	214	324	227	237	398	899
118.211	0	156	24	154	189	359	335	315	226	228	217	326	229	239	399	899
118.333	0	157	22	154	188	362	337	311	226	226	214	325	226	236	398	895
118.456	0	156	20	149	185	354	331	308	227	224	212	321	224	235	394	894
118.579	0	155	21	150	186	353	329	307	226	226	211	321	224	234	393	895
118.702	0	156	23	149	185	353	330	308	224	225	211	321	224	234	394	896
118.825	0	157	22	151	189	357	332	309	225	225	213	323	226	235	395	894
118.948	0	157	22	152	189	358	333	311	227	226	215	324	227	237	398	895
119.071	0	158	24	154	189	362	336	313	226	227	215	327	229	239	400	900
119.194	0	156	22	150	186	357	332	308	225	225	210	321	224	237	394	896
119.316	0	155	21	147	186	353	331	305	223	227	211	320	222	233	392	890
119.439	0	154	21	148	183	353	329	306	225	224	210	319	223	233	391	892
119.562	0	155	20	148	185	354	330	306	223	223	211	321	224	234	392	894
119.685	0	156	22	151	188	356	331	308	224	224	212	324	225	235	394	897
119.808	0	156	23	153	188	358	333	311	227	226	214	324	227	237	397	899
119.931	11	157	23	152	188	361	334	314	227	227	216	327	227	238	399	898
120.054	0	156	21	151	186	358	334	308	225	225	212	323	223	237	395	896
120.177	0	155	21	147	184	352	328	304	224	223	211	320	222	232	391	894
120.3	0	155	19	146	184	353	328	305	226	223	210	320	223	233	389	893
120.422	0	155	21	147	187	354	329	305	226	225	211	320	224	232	391	891
120.545	0	156	22	149	186	355	330	308	224	225	212	323	225	234	392	895
120.668	0	156	22	150	187	357	332	310	225	225	214	324	226	236	395	892
120.791	0	157	23	152	188	359	333	314	227	226	215	327	227	238	398	897
120.914	0	157	22	152	188	363	337	312	227	227	216	328	226	237	397	893
121.037	0	155	20	147	185	355	330	306	224	224	210	323	223	235	392	893
121.16	0	154	19	146	184	352	329	306	223	221	210	321	222	234	390	889
121.283	0	155	20	146	186	353	328	307	226	224	211	321	223	234	391	893
121.405	0	156	21	149	187	355	330	308	224	224	213	324	224	235	393	894
121.528	0	156	23	150	188	358	331	311	225	226	214	326	225	237	396	896
121.651	0	156	22	151	188	358	333	312	227	227	216	327	226	240	399	897
121.774	0	157	23	153	189	363	336	314	228	226	216	328	226	239	399	899
121.897	0	155	20	148	185	357	331	309	224	228	211	323	222	238	395	897
122.02	0	156	21	147	185	355	328	307	224	224	211	324	223	235	393	896
122.143	0	155	21	148	185	354	329	307	224	224	213	323	224	236	393	894
122.266	0	156	21	149	188	357	329	309	227	227	214	325	224	236	394	895
122.388	0	157	22	150	190	359	332	311	226	226	215	326	226	238	397	900
122.511	0	157	23	152	190	361	334	315	226	227	217	329	226	241	400	901
122.634	0	156	21	150	188	361	334	311	227	225	215	327	224	238	396	895
122.757	0	156	20	144	185	356	329	307	226	224	212	323	221	235	393	894
122.88	0	155	19	144	185	355	327	307	225	225	211	323	222	237	392	895
123.003	0	155	20	147	187	355	328	308	225	223	211	324	222	236	392	897
123.126	0	156	21	148	187	358	330	310	226	225	214	325	225	237	394	894
123.249	0	156	21	150	189	359	331	313	227	227	215	328	225	240	396	896
123.372	0	157	23	151	191	361	334	315	226	228	217	331	226	241	400	902
123.494	0	156	21	150	188	363	334	312	227	226	214	327	224	239	396	899
123.617	0	155	19	145	184	355	329	307	224	226	213	326	221	234	391	897
123.74	0	155	19	145	183	354	327	306	226	224	210	325	222	235	389	894
123.863	0	154	20	146	185	355	327	305	224	225	211	325	222	235	389	895
123.986	0	156	21	148	187	358	330	308	225	225	213	325	223	236	392	894
124.109	0	156	22	149	188	358	331	312	228	226	215	329	224	238	395	899
124.232	0	156	23	151	189	361	333	312	227	228	216	331	226	241	396	897
124.355	0	156	21	151	188	365	336	313	228	229	216	331	225	241	398	901
124.477	0	155	19	147	185	357	329	306	226	224	212	325	221	236	392	892
124.6	0	155	19	144	184	353	327	306	226	224	211	325	221	234	390	895
124.723	0	155	19	145	185	354	327	305	226	225	211	324	222	235	389	891
124.846	0	154	20	147	185	356	329	307	225	227	212	325	223	235	392	894
124.969	0	154	20	149	187	357	331	308	226	227	213	326	224	237	395	892
125.092	0	156	22	150	190	358	332	312	228	227	215	328	225	239	397	897
125.215	0	156	22	151	187	362	336	312	227	226	215	329	224	239	397	898
125.338	0	155	19	146	184	356	328	306	225	226	210	325	222	236	392	896
125.46	0	155	19	145	184	354	329	305	224	224	211	324	221	235	391	893
125.583	0	155	19	145	185	354	328	306	226	225	211	324	223	235	392	891
125.706	0	155	21	148	186	357	330	308	225	226	213	326	224	236	394	896
125.829	0	155	21	148	188	357	332	309	224	226	215	328	225	238	396	897
125.952	0	155	22	151	189	359	332	313	228	227	216	330	226	240	398	898
126.075	0	156	22	151	189	364	336	313	228	226	216	330	225	238	398	896
126.198	0	155	18	145	184	355	327	306	226	225	211	325	222	236	393	897
126.321	0	154	18	144	183	353	326	304	224	224	209	324	221	236	390	896
126.444	0	155	19	144	184	353	327	305	224	224	211	324	222	235	390	894
126.566	0	155	20	148	186	355	328	307	227	226	213	326	223	236	391	897
126.689	0	156	21	148	187	357	330	309	225	227	213	328	224	236	394	899
126.812	0	156	22	149	189	357	331	312	225	227	216	330	226	239	397	902
126.935	0	157	22	151	189	362	334	314	228	228	216	331	227	242	399	905
127.058	0	154	19	146	186	357	329	308	229	227	213	327	222	236	394	897
127.181	0	155	18	144	182	353	325	304	225	225	211	326	220	232	389	896
127.304	0	154	18	145	184	353	326	304	224	225	210	324	221	233	388	895
127.427	0	155	19	146	186	354	326	307	227	226	211	324	223	234	390	896
127.549	0	155	21	147	186	357	328	307	227	227	213	329	224	236	392	895
127.672	0	156	22	149	188	358	331	309	225	229	214	330	225	238	396	899
127.795	0	156	23	152	188	359	332	314	228	228	217	332	227	241	399	902
127.918	0	156	21	150	188	362	334	310	228	226	215	330	224	238	397	899
128.041	0	156	18	145	185	355	326	304	228	226	212	326	222	236	392	895
128.164	0	155	19	145	184	354	326	304	225	225	210	325	222	235	390	897
128.287	0	156	19	145	185	354	328	305	225	225	212	325	223	235	391	894
128.41	0	156	20	147	185	356	329	308	226	226	213	327	225	236	394	897
128.532	0	156	21	148	188	359	329	310	227	228	215	329	225	239	396	897
128.655	0	157	22	151	189	361	332	312	227	229	215	330	226	239	397	901
128.778	0	156	19	147	186	356	328	306	227	225	212	326	223	236	393	895
128.901	0	155	19	145	183	353	325	305	227	225	212	325	222	234	391	898
129.024	0	155	19	146	183	354	325	305	227	226	211	324	223	234	389	894
129.147	0	155	20	147	185	355	326	307	225	227	212	327	224	235	391	899
129.27	0	156	20	149	187	357	329	307	227	226	215	328	225	237	395	898
129.393	0	157	22	150	188	359	330	311	228	227	215	329	227	239	397	902
129.516	0	156	23	151	189	363	334	313	228	228	216	330	228	239	399	905
129.638	0	154	19	147	184	356	328	305	226	226	213	326	223	234	392	901
129.761	0	156	18	144	182	351	325	303	226	224	211	324	222	232	387	898
129.884	0	155	19	145	182	352	326	302	227	225	210	323	222	232	387	895
130.007	0	156	20	146	183	353	325	305	228	227	211	324	223	232	388	898
130.13	0	154	21	148	186	355	327	306	226	226	213	326	225	235	392	899
130.253	0	155	20	149	188	356	328	309	228	227	213	327	226	235	394	897
130.376	0	156	21	151	188	359	330	310	230	229	216	329	227	238	397	896
130.499	0	155	20	149	184	358	331	306	227	225	211	324	224	234	392	895
130.621	0	154	17	145	182	352	324	301	224	224	209	323	222	229	386	891
130.744	0	154	18	145	182	350	324	301	225	224	210	322	222	230	385	887
130.867	0	155	19	147	182	351	325	300	227	225	210	323	224	230	386	889
130.99	0	154	20	148	183	353	326	302	225	227	210	325	225	232	389	894
131.113	0	155	21	150	185	355	328	304	225	227	212	327	226	233	392	897
131.236	0	155	22	150	188	356	330	307	227	227	214	329	227	236	394	899
131.359	0	154	20	149	183	356	329	303	227	225	210	325	224	233	390	893
131.482	0	154	18	146	182	350	323	299	224	225	209	323	223	229	387	892
131.604	0	154	18	147	181	350	324	300	225	225	208	322	222	229	385	894
131.727	0	154	19	147	182	350	324	302	226	224	208	322	224	229	387	895
131.85	0	155	20	149	183	353	325	301	227	227	211	324	224	231	389	894
131.973	0	157	21	150	186	354	328	304	225	226	212	326	227	233	392	898
132.096	0	155	21	151	187	358	331	304	227	226	213	328	227	234	394	899
132.219	0	154	18	147	182	351	325	300	226	223	210	323	223	229	387	895
132.342	0	153	17	146	180	348	322	297	226	225	207	322	221	226	383	891
132.465	0	153	18	146	182	349	324	297	223	224	207	322	221	228	384	892
132.588	0	154	18	147	182	350	324	298	223	224	209	322	224	227	385	888
132.71	0	154	20	149	183	352	326	302	225	225	211	325	226	229	388	893
132.833	0	155	20	150	186	353	328	303	225	226	211	326	227	232	390	891
132.956	0	155	21	151	186	357	331	307	225	227	214	328	228	234	393	897
133.079	0	155	18	149	182	355	328	300	226	224	211	324	225	229	387	890
133.202	0	153	18	146	180	347	323	298	225	222	209	321	222	225	382	887
133.325	0	153	18	144	181	348	321	295	225	224	207	320	221	224	380	882
133.448	0	153	18	146	181	348	323	296	223	224	207	321	222	226	382	884
133.571	0	154	20	148	183	351	325	299	224	224	210	321	224	227	385	882
133.693	0	154	20	149	185	353	325	301	227	227	211	324	226	229	387	885
133.816	0	156	20	152	185	353	328	305	226	227	213	327	227	232	391	887
133.939	0	156	20	153	186	359	333	308	227	227	214	328	228	233	393	889
134.062	0	154	18	148	182	352	326	299	226	224	211	322	224	228	387	884
134.185	0	154	18	146	181	350	323	299	226	223	210	321	222	225	384	889
134.308	0	154	17	146	182	350	323	299	226	226	208	320	223	226	383	892
134.431	0	154	19	149	183	351	324	301	224	225	210	322	224	227	386	894
134.554	0	155	20	150	184	354	326	303	225	224	211	323	226	230	388	893
134.676	0	157	22	151	186	356	326	306	228	227	213	325	226	232	391	893
134.799	0	156	21	153	188	360	331	307	226	227	214	327	228	233	393	897
134.922	0	155	19	148	184	354	326	302	226	225	211	322	224	230	389	895
135.045	0	156	19	147	183	352	324	301	226	223	211	322	224	228	387	893
135.168	0	155	19	148	182	352	325	302	227	224	211	323	224	229	388	894
135.291	0	155	20	149	185	353	325	304	225	226	212	323	225	230	389	896
135.414	0	156	22	152	187	355	328	304	226	227	213	325	227	232	392	899
135.537	0	158	22	153	188	357	329	308	228	227	215	326	228	235	394	902
135.66	0	158	23	153	189	360	331	311	229	229	216	328	229	236	397	901
135.782	0	156	21	151	185	358	330	306	228	225	213	325	225	233	393	900
135.905	0	154	19	148	183	353	323	302	225	223	210	322	223	231	388	899
136.028	0	155	20	149	183	353	324	303	227	223	210	322	224	230	388	899
136.151	0	156	20	148	186	354	324	303	227	226	210	322	224	230	388	897
136.274	0	156	21	150	187	355	327	305	225	227	211	325	226	232	391	901
136.397	0	155	22	152	187	358	328	307	227	227	213	328	227	234	394	899
136.52	0	157	23	153	188	359	329	310	229	227	216	330	229	236	397	903
136.643	0	158	23	155	189	365	333	312	230	229	216	330	230	237	398	903
136.765	0	155	21	151	184	358	328	305	227	225	211	326	224	232	393	901
136.888	0	155	19	148	184	352	322	303	227	225	210	323	223	231	390	896
137.011	0	155	20	148	184	353	324	304	227	224	211	322	224	230	389	895
137.134	0	154	21	150	185	354	325	304	227	227	210	322	225	230	390	895
137.257	0	155	22	152	188	358	327	307	226	227	212	325	227	233	393	899
137.38	0	155	22	152	188	358	330	309	228	227	214	327	228	235	396	898
137.503	0	157	23	154	190	360	330	313	230	229	215	329	229	238	399	903
137.626	0	156	22	154	189	365	334	311	229	229	215	330	228	236	398	903
137.748	0	154	21	150	186	356	326	306	226	226	210	323	225	233	393	899
137.871	0	155	20	150	184	355	324	306	227	225	211	324	225	231	393	897
137.994	0	156	21	149	185	355	325	305	228	225	211	325	224	234	392	895
138.117	0	157	21	152	188	358	328	307	227	226	212	326	226	235	394	901
138.24	0	157	22	154	190	358	329	309	226	227	213	328	227	236	397	901
138.363	0	157	22	155	190	362	330	313	228	227	215	329	230	238	399	901
138.486	0	156	21	154	186	360	329	309	230	227	213	327	225	233	394	896
138.609	0	155	18	149	184	355	324	305	226	226	210	324	224	231	391	899
138.732	0	154	19	150	184	355	324	304	226	225	209	323	224	232	389	897
138.854	0	154	20	150	185	354	325	306	227	224	210	324	225	232	391	893
138.977	0	155	21	153	187	357	326	308	227	227	212	325	226	235	394	896
139.1	0	155	22	153	188	359	329	311	227	228	212	327	228	236	396	899
139.223	0	156	23	154	190	362	331	314	227	228	216	331	228	238	398	902
139.346	0	155	21	153	186	362	331	309	227	225	214	328	226	234	394	895
139.469	0	155	19	149	184	355	325	305	228	224	210	324	224	231	391	893
139.592	0	154	20	148	183	354	322	304	226	226	209	323	224	232	388	895
139.715	0	154	19	149	186	355	324	306	226	225	209	323	224	232	389	895
139.837	0	155	21	152	187	357	326	307	226	225	211	326	226	233	390	897
139.96	0	156	22	153	188	358	327	309	228	228	212	329	227	235	393	897
140.083	0	156	22	153	189	360	329	311	227	229	214	331	229	237	396	900
140.206	0	155	21	154	190	364	332	312	228	226	215	331	228	235	396	896
140.329	0	155	19	148	183	355	323	303	228	224	211	325	224	232	389	895
140.452	0	154	19	148	182	353	321	302	226	225	209	323	222	229	386	890
140.575	0	155	19	149	182	353	324	303	224	224	209	323	223	229	385	891
140.698	0	155	20	150	184	355	326	305	225	224	211	325	225	231	387	887
140.82	0	155	21	151	187	357	325	308	228	226	212	326	225	233	390	890
140.943	0	156	21	152	189	359	328	310	227	227	214	329	226	235	392	891
141.066	0	156	22	153	190	362	330	312	227	228	215	330	228	237	395	896
141.189	0	154	20	151	185	357	327	306	227	224	213	327	224	232	391	890
141.312	0	155	19	148	183	354	323	304	226	224	211	324	223	230	387	890
141.435	0	155	20	149	184	354	323	304	227	226	210	325	223	231	386	891
141.558	0	154	20	149	185	354	325	306	225	225	211	326	225	231	388	892
141.681	0	156	20	151	188	357	326	307	226	225	212	327	225	233	391	892
141.804	0	156	22	152	188	358	327	309	229	227	214	329	227	235	394	897
141.926	0	156	21	151	187	360	330	307	227	226	212	328	225	234	391	895
142.049	0	155	18	147	184	353	324	303	225	224	209	324	223	231	387	892
142.172	0	155	19	148	184	353	323	303	226	224	212	325	223	230	387	890
142.295	0	155	20	149	185	354	324	305	227	225	211	326	223	230	387	893
142.418	0	155	20	150	187	355	327	306	226	226	212	326	225	233	390	895
142.541	0	156	21	151	186	356	328	308	226	226	213	328	226	235	392	896
142.664	0	157	21	153	188	361	331	308	228	225	214	329	227	235	393	893
142.787	0	154	19	148	182	354	324	302	227	224	210	323	221	230	387	889
142.909	0	154	17	146	183	351	323	299	226	224	208	323	220	228	384	891
143.032	0	154	18	147	182	349	324	300	223	223	207	320	222	228	382	887
143.155	0	153	20	149	184	350	326	301	225	223	209	322	223	228	385	884
143.278	0	155	20	150	183	353	325	303	226	226	211	324	224	230	387	886
143.401	0	156	21	151	187	354	330	305	224	225	212	325	226	231	390	890
143.524	0	154	19	153	185	356	332	305	226	226	212	325	225	231	390	888
143.647	0	154	18	147	179	349	325	297	225	222	208	320	221	226	383	880
143.77	0	153	16	145	176	346	323	295	224	221	206	318	220	223	379	877
143.892	0	153	17	146	179	345	324	294	223	222	204	317	220	224	379	879
144.015	0	152	18	147	178	345	325	294	222	223	205	318	221	225	380	878
144.138	0	153	20	149	181	348	328	297	224	223	207	319	224	225	382	876
144.261	0	154	20	149	181	349	328	300	225	225	209	322	225	227	386	879
144.384	0	154	21	151	184	353	333	303	223	226	210	323	226	228	389	882
144.507	0	153	18	149	179	349	329	296	223	223	207	320	221	225	385	878
144.63	0	152	17	146	177	343	327	293	220	223	205	316	220	222	380	873
144.753	0	152	17	146	177	343	325	293	222	222	205	316	220	223	380	874
144.876	0	153	18	147	178	344	326	295	221	223	205	317	222	223	380	875
144.998	0	153	19	149	179	346	330	297	222	222	207	319	224	225	383	877
145.121	0	153	20	150	181	347	330	300	223	223	209	321	225	227	386	880
145.244	0	153	21	152	180	351	333	300	223	224	210	322	224	226	386	878
145.367	0	153	17	146	178	344	329	293	222	223	204	316	221	224	382	875
145.49	0	152	17	147	177	342	328	293	220	221	205	317	221	223	382	873
145.613	0	152	17	146	178	342	327	294	222	222	206	318	222	223	381	875
145.736	0	153	18	149	179	345	328	297	223	224	208	319	224	224	383	875
145.859	0	154	20	150	182	347	331	298	221	224	209	322	225	226	386	878
145.981	0	154	20	153	182	351	333	300	223	224	209	322	227	228	388	877
146.104	0	152	17	149	178	346	329	294	223	222	207	319	222	224	384	876
146.227	0	153	16	146	175	343	327	293	222	221	204	317	221	223	379	871
146.35	0	152	17	146	177	343	328	292	220	222	204	317	221	223	380	873
146.473	0	152	18	148	178	343	328	295	220	222	205	317	223	223	383	872
146.596	0	153	19	149	180	347	331	297	222	223	207	320	224	225	385	880
146.719	0	153	20	150	181	349	332	298	223	224	209	323	226	227	390	884
146.842	0	153	20	152	180	353	335	299	224	224	209	323	226	228	392	891
146.964	0	150	17	146	176	346	329	294	223	221	206	319	221	222	385	887
147.087	0	151	17	145	176	344	326	292	223	220	205	316	220	222	383	888
147.21	0	151	17	146	177	344	327	291	222	221	204	317	220	221	384	884
147.333	0	151	18	148	178	346	327	294	222	222	206	319	222	223	386	887
147.456	0	151	19	150	181	348	329	295	223	222	209	320	224	224	389	886
147.579	0	153	19	152	180	350	331	299	225	224	210	322	225	226	392	891
147.702	0	153	22	153	182	355	335	301	224	225	211	326	228	228	397	892
147.825	0	151	18	151	178	353	332	296	224	222	208	319	223	225	392	888
147.948	0	150	16	146	176	347	325	292	224	219	207	315	220	222	389	880
148.07	0	149	16	147	177	347	326	292	225	221	207	316	222	222	388	880
148.193	0	150	16	147	178	347	328	295	223	221	207	318	223	222	387	878
148.316	0	150	19	150	181	350	329	296	222	221	208	319	224	224	391	884
148.439	0	151	19	151	182	352	331	299	225	223	210	322	225	227	393	884
148.562	0	151	21	153	183	354	332	301	227	224	213	325	228	228	396	889
148.685	0	152	20	153	181	357	336	300	226	223	213	323	225	228	395	884
148.808	0	151	17	147	178	350	328	296	224	221	207	318	222	225	393	885
148.931	0	150	17	147	179	349	328	296	225	220	209	318	223	225	392	884
149.053	0	151	18	148	179	351	326	297	226	221	210	320	223	227	392	884
149.176	0	151	19	151	181	352	330	298	225	223	210	323	225	228	394	890
149.299	0	152	21	152	183	355	331	299	225	225	212	325	228	229	398	892
149.422	0	153	20	154	183	358	333	304	228	225	214	327	227	232	399	891
149.545	0	151	19	151	179	355	331	298	227	222	211	322	224	229	394	886
149.668	0	151	17	148	179	350	326	296	226	223	208	320	224	228	393	889
149.791	0	151	18	149	181	351	328	297	225	222	209	321	224	228	395	889
149.914	0	152	20	150	182	354	328	299	226	222	210	322	224	228	394	886
150.036	0	152	20	152	183	355	330	301	228	224	212	325	227	231	397	889
150.159	0	153	21	154	184	357	333	305	227	225	214	328	229	233	400	896
150.282	0	153	21	154	184	361	336	303	228	225	213	326	228	233	401	894
150.405	0	152	18	149	180	353	328	298	227	221	210	322	222	228	395	887
150.528	0	151	17	148	179	352	327	297	226	221	208	320	223	229	392	887
150.651	0	151	18	148	180	352	327	298	225	222	209	322	223	229	393	889
150.774	0	151	19	150	181	354	329	298	225	222	211	324	225	229	395	892
150.897	0	153	21	153	183	356	330	301	228	224	212	327	226	232	396	890
151.02	0	153	21	154	185	357	331	303	228	225	214	327	227	234	400	892
151.142	0	153	21	154	186	362	336	304	228	226	214	329	228	234	400	895
151.265	0	151	18	149	181	354	329	298	227	223	209	322	222	228	394	891
151.388	0	151	17	147	179	352	327	295	227	220	209	321	222	228	392	887
151.511	0	151	18	149	179	352	327	296	227	222	208	321	222	227	391	886
151.634	0	151	19	150	181	354	328	297	226	222	209	322	223	228	393	889
151.757	0	151	20	151	183	355	329	298	226	224	210	325	225	231	396	889
151.88	0	152	20	152	184	357	332	301	228	225	212	328	227	232	399	895
152.003	0	153	21	155	186	359	333	305	229	226	214	331	229	234	401	894
152.125	0	152	20	155	185	363	336	305	229	226	214	329	227	233	400	896
152.248	0	151	18	149	181	355	328	299	227	223	210	323	223	229	395	889
152.371	0	152	18	148	179	353	327	299	228	222	210	322	223	229	394	891
152.494	0	152	18	150	181	354	328	298	227	222	209	322	224	228	394	888
152.617	0	152	20	150	183	357	330	300	227	224	212	324	225	230	397	892
152.74	0	151	20	152	183	359	331	303	228	224	212	326	227	233	398	890
152.863	0	153	21	154	185	359	332	306	230	225	214	328	228	234	400	894
152.986	0	153	21	153	184	363	336	305	229	224	215	328	227	233	400	892
153.108	0	152	19	151	182	355	329	299	227	223	210	324	224	232	397	892
153.231	0	152	18	151	182	356	329	299	227	222	211	324	225	231	397	889
153.354	0	153	19	150	182	355	329	300	229	224	212	325	224	232	397	892
153.477	0	153	21	152	184	358	331	302	229	224	213	327	227	233	399	892
153.6	0	154	21	153	186	360	333	305	228	226	215	329	228	235	401	896
153.723	0	154	22	154	186	361	334	308	231	227	216	331	229	237	405	895
153.846	0	153	20	154	185	362	336	305	230	224	215	327	226	235	401	895
153.969	0	152	20	149	181	356	328	300	230	224	211	324	223	233	398	890
154.092	0	153	19	149	182	355	328	301	228	224	211	323	223	233	397	893
154.214	0	153	19	151	181	356	329	300	229	222	212	326	225	233	398	891
154.337	0	154	20	151	185	358	330	303	230	225	214	327	227	234	400	896
154.46	0	154	21	152	188	361	333	306	230	225	215	329	227	236	403	899
154.583	0	154	22	154	188	361	334	308	230	227	216	333	229	239	404	900
154.706	0	154	21	155	188	366	336	308	231	226	218	332	229	238	404	899
154.829	0	153	18	150	182	358	329	303	230	223	214	326	224	234	399	894
154.952	0	152	18	149	182	355	326	300	231	224	213	325	223	232	397	896
155.075	0	153	19	150	184	357	328	301	228	224	211	324	224	233	397	895
155.197	0	153	19	150	185	358	329	303	229	223	212	326	225	234	399	892
155.32	0	154	20	152	185	359	331	305	231	225	216	328	227	237	401	895
155.443	0	154	22	154	187	360	332	307	229	226	216	330	228	238	403	899
155.566	0	154	22	156	189	363	335	311	231	228	218	333	229	240	405	902
155.689	1	153	22	155	187	367	337	309	232	226	218	333	228	238	404	897
155.812	0	152	18	150	184	357	329	303	231	223	214	327	224	235	401	894
155.935	0	152	18	149	182	356	327	302	230	224	212	326	224	236	399	896
156.058	0	152	19	150	183	356	328	302	229	224	214	326	225	235	398	896
156.18	0	152	20	152	186	358	330	304	230	224	214	329	226	237	401	894
156.303	0	154	20	153	186	360	332	307	231	226	216	330	228	237	402	895
156.426	0	154	22	155	188	362	334	310	231	226	217	333	229	241	404	899
156.549	0	154	22	155	190	365	335	313	232	228	220	335	229	241	407	902
156.672	0	153	20	154	185	364	335	308	232	224	218	331	225	237	403	895
156.795	0	152	19	149	184	358	329	305	231	225	214	328	224	238	401	896
156.918	0	152	20	151	183	358	328	305	230	225	214	328	225	238	401	898
157.041	0	151	20	151	186	358	330	306	229	225	216	329	225	237	401	895
157.164	0	153	21	153	187	360	331	308	231	226	216	330	228	239	403	900
157.286	0	153	21	154	189	362	332	311	231	227	218	332	228	240	404	899
157.409	0	153	22	155	190	364	335	312	232	228	218	335	230	242	406	903
157.532	0	152	19	153	186	363	333	307	231	226	217	331	226	238	403	896
157.655	0	151	18	149	183	357	328	302	231	224	213	327	224	236	400	896
157.778	0	152	19	150	183	355	329	302	231	225	213	327	225	236	400	893
157.901	0	151	19	151	183	356	328	302	229	225	212	326	225	236	400	897
158.024	0	151	19	153	185	358	330	305	230	225	214	329	227	238	401	894
158.147	0	152	20	154	186	361	331	308	232	226	215	330	229	239	403	899
158.269	0	153	21	156	189	361	333	310	232	228	217	333	230	240	406	899
158.392	0	153	22	156	189	366	337	311	232	228	218	334	231	241	407	902
158.515	0	151	18	153	184	359	330	304	230	225	213	328	225	236	401	893
158.638	0	149	17	150	181	354	326	301	229	223	211	327	225	233	398	893
158.761	0	150	18	149	180	354	325	301	230	226	211	325	224	233	397	889
158.884	0	149	18	151	181	353	327	300	228	226	210	325	225	234	398	892
159.007	0	150	19	152	184	357	330	303	229	225	212	327	227	235	399	890
159.13	0	150	20	154	185	358	331	305	231	227	213	331	228	237	402	890
159.252	0	152	21	156	186	359	332	309	230	228	216	334	229	239	404	897
159.375	0	152	22	158	186	363	336	311	231	228	216	335	231	240	405	897
159.498	0	150	19	153	182	358	331	303	229	225	214	330	226	235	400	888
159.621	0	149	17	150	181	354	326	301	229	224	212	327	225	233	398	886
159.744	0	149	18	152	180	354	326	301	229	226	211	327	226	234	397	889
159.867	0	149	18	152	182	355	327	302	227	226	211	327	226	234	398	888
159.99	0	150	19	154	184	357	329	305	229	225	214	330	228	235	400	886
160.113	0	151	19	155	184	359	332	307	231	227	214	332	229	237	402	891
160.236	0	151	21	157	185	362	334	308	229	228	215	334	230	238	403	893
160.358	0	149	17	154	182	357	330	300	228	225	212	328	225	234	397	888
160.481	0	149	17	151	180	353	327	300	228	224	211	327	225	233	396	884
160.604	0	149	18	152	181	355	327	300	229	225	210	327	226	233	395	885
160.727	0	149	18	151	181	354	327	302	228	226	211	328	227	233	396	886
160.85	0	150	19	154	183	357	330	305	227	226	213	330	228	235	396	889
160.973	0	151	19	155	184	358	331	308	231	226	214	333	230	236	400	891
161.096	0	152	20	157	184	363	335	308	230	228	216	334	231	238	401	891
161.219	0	148	17	153	181	356	329	301	227	225	212	329	226	233	396	887
161.341	0	148	16	150	179	352	325	299	227	224	210	326	225	231	393	884
161.464	0	148	17	151	179	352	325	298	228	224	209	326	225	231	393	885
161.587	0	149	18	152	180	354	326	299	229	226	211	329	226	232	394	884
161.71	0	149	18	153	181	356	329	301	228	228	211	330	228	234	395	889
161.833	0	150	19	155	184	357	331	303	228	226	212	331	229	236	397	886
161.956	0	151	19	156	185	360	332	307	230	227	215	333	230	237	400	892
162.079	0	148	17	152	179	357	329	300	230	226	212	329	226	231	394	883
162.202	0	148	15	151	176	351	324	297	227	224	209	326	224	229	391	884
162.324	0	147	15	150	177	351	325	296	226	222	209	326	225	228	389	881
162.447	0	148	16	151	177	351	324	296	228	224	210	326	225	228	389	884
162.57	0	148	16	152	179	355	327	298	227	225	210	329	226	231	390	882
162.693	0	148	18	153	182	355	330	301	226	226	211	330	228	232	393	886
162.816	0	149	19	156	183	358	330	304	229	227	213	334	230	233	395	887
162.939	0	150	17	155	180	361	332	301	229	225	214	332	228	232	394	887
163.062	0	147	15	150	177	352	324	295	227	225	209	327	224	230	389	881
163.185	0	147	16	149	176	350	324	294	226	223	208	326	224	229	387	885
163.308	0	148	16	151	178	351	326	297	226	223	209	327	225	228	388	882
163.43	0	147	16	151	178	353	326	298	229	225	210	328	226	230	389	883
163.553	0	149	18	154	181	355	329	300	228	226	212	330	226	232	391	889
163.676	0	150	18	154	181	356	330	301	227	226	212	333	228	233	394	891
163.799	0	148	17	154	178	359	332	300	228	225	212	329	226	232	392	885
163.922	0	148	14	149	177	351	325	296	229	223	209	327	224	230	388	884
164.045	0	148	15	150	177	351	324	296	229	226	210	328	224	229	388	889
164.168	0	148	16	150	178	352	325	297	228	225	209	328	226	230	389	889
164.291	0	149	17	151	181	354	328	300	228	224	212	331	226	232	391	887
164.413	0	150	17	153	181	355	329	302	229	226	214	331	228	233	393	891
164.536	0	151	19	153	182	359	332	303	230	227	214	334	230	236	397	897
164.659	0	148	16	152	179	356	329	297	228	224	212	330	225	232	391	892
164.782	0	148	15	149	176	351	324	294	229	222	209	327	224	230	387	887
164.905	0	148	15	148	176	350	324	296	228	223	209	327	224	230	388	890
165.028	0	148	15	149	177	351	326	296	226	224	209	327	225	230	388	891
165.151	0	148	16	151	181	354	328	297	228	225	212	330	226	231	390	895
165.274	0	150	17	153	181	355	329	301	229	225	213	332	228	233	393	893
165.396	0	150	18	153	182	357	331	304	230	226	215	334	230	234	396	896
165.519	0	150	18	155	181	359	334	302	230	226	214	332	228	234	395	897
165.642	0	149	14	148	176	351	325	295	228	222	212	327	224	229	389	890
165.765	0	148	14	148	176	350	325	295	228	223	210	326	223	229	387	893
165.888	0	149	15	147	177	351	325	295	228	223	209	326	225	229	387	891
166.011	0	148	15	149	178	350	327	297	227	225	210	327	226	230	390	894
166.134	0	149	18	151	180	354	329	300	228	226	212	330	227	233	391	893
166.257	0	150	18	153	181	356	330	302	229	226	214	332	228	234	394	898
166.38	0	151	18	152	182	358	332	305	231	227	215	334	231	236	396	898
166.502	0	151	18	153	181	363	336	305	231	228	214	333	230	236	397	903
166.625	0	149	15	149	178	352	328	297	228	224	211	327	225	231	391	894
166.748	0	150	14	147	177	351	326	297	229	223	211	326	224	230	389	896
166.871	0	150	15	148	177	350	327	297	229	224	212	326	225	231	390	895
166.994	0	150	17	150	178	353	328	299	228	225	213	328	227	232	392	900
167.117	0	150	16	152	180	355	331	302	229	226	215	331	228	233	394	899
167.24	0	151	18	152	182	356	332	306	231	226	216	332	230	236	397	902
167.363	0	152	19	155	183	359	335	308	232	228	218	336	232	237	399	902
167.485	0	153	19	156	183	363	339	309	231	228	219	335	232	238	401	906
167.608	0	151	16	151	179	355	331	302	231	225	215	330	228	235	397	899
167.731	0	151	16	150	178	354	329	302	231	225	215	329	227	235	396	902
167.854	0	151	17	149	179	355	331	302	231	227	215	330	228	235	396	902
167.977	0	152	17	152	181	356	332	303	229	226	216	332	229	236	398	903
168.1	0	153	18	154	184	356	334	305	231	227	217	334	230	238	400	904
168.223	0	153	19	154	185	360	334	310	233	229	220	336	232	240	401	909
168.346	0	154	20	155	184	365	339	310	233	229	220	336	232	240	403	910
168.468	0	152	17	151	181	358	332	304	230	226	216	331	228	236	398	907
168.591	0	152	18	151	180	355	330	304	231	225	216	331	228	236	397	904
168.714	0	152	18	151	181	357	331	305	232	226	216	330	228	237	397	903
168.837	0	152	18	152	183	357	332	306	231	227	216	333	229	237	399	909
168.96	0	154	19	153	185	359	335	306	231	228	218	335	231	238	401	909
169.083	0	154	20	155	186	361	336	311	234	229	220	337	232	242	403	908
169.206	0	154	21	155	187	364	337	313	235	229	222	340	235	242	406	912
169.329	0	154	20	156	186	366	339	310	234	230	221	338	232	241	404	911
169.452	0	153	17	149	182	357	331	304	230	227	217	333	228	237	399	908
169.574	0	152	17	150	180	357	330	305	232	226	216	332	228	237	398	904
169.697	0	153	18	151	182	357	331	305	232	227	216	332	228	238	399	906
169.82	0	153	19	152	184	360	333	307	232	228	217	335	230	239	400	909
169.943	0	153	20	153	186	362	334	309	232	228	219	336	231	241	403	912
170.066	0	153	20	154	188	363	335	312	235	229	221	339	232	242	403	913
170.189	0	155	20	157	189	364	337	315	236	230	222	340	234	245	406	912
170.312	0	155	20	157	187	369	341	314	234	231	222	339	233	242	404	912
170.435	0	152	17	150	184	360	332	306	231	227	217	334	228	239	400	905
170.557	0	152	17	150	183	357	330	306	233	226	217	332	227	236	398	906
170.68	0	152	18	151	183	357	331	307	234	227	216	331	229	238	398	903
170.803	0	153	19	152	185	359	332	308	232	228	218	333	229	239	401	908
170.926	0	152	20	155	187	362	335	310	232	228	219	335	231	240	402	905
171.049	0	154	19	156	188	364	335	313	235	229	220	336	232	241	404	909
171.172	0	155	21	156	189	367	337	316	235	230	221	338	233	244	406	909
171.295	0	154	20	157	189	370	341	316	235	231	222	339	233	242	405	912
171.418	0	153	19	151	185	362	331	310	234	228	219	334	229	239	401	905
171.54	0	153	18	153	185	359	330	311	233	227	219	334	228	238	400	907
171.663	0	153	18	152	185	361	331	309	235	228	217	332	228	240	400	904
171.786	0	153	19	153	186	362	332	310	232	228	218	334	229	240	401	908
171.909	0	153	19	154	188	364	334	313	233	228	220	336	230	242	402	908
172.032	0	154	21	156	189	365	335	316	236	229	221	337	232	243	405	912
172.155	0	154	21	155	189	368	338	316	234	228	221	338	232	243	405	914
172.278	0	152	18	153	187	361	331	309	231	227	217	333	228	240	401	909
172.401	0	153	19	152	185	361	329	309	233	227	217	332	227	239	400	907
172.524	0	152	18	152	186	361	330	310	233	226	217	332	228	239	400	905
172.646	0	153	19	153	188	362	332	311	232	227	217	334	229	239	402	910
172.769	0	152	19	155	188	365	334	314	232	228	219	336	231	242	403	910
172.892	0	153	20	155	191	366	334	316	234	228	220	338	231	244	405	907
173.015	0	154	22	157	190	370	336	320	238	230	222	340	233	245	407	909
173.138	0	153	18	156	188	367	334	313	234	227	219	335	228	240	403	909
173.261	0	152	18	151	184	360	329	310	230	226	216	332	226	238	399	906
173.384	0	152	17	153	185	361	328	308	233	225	215	332	226	237	399	902
173.507	0	152	18	152	185	361	328	309	233	226	215	333	227	239	399	904
173.629	0	153	19	153	187	364	330	311	232	227	216	333	228	239	401	906
173.752	0	154	20	155	187	364	332	313	231	227	216	334	229	240	402	909
173.875	0	154	21	156	189	366	333	315	234	228	219	337	231	243	404	911
173.998	0	154	20	158	189	370	337	317	233	228	220	338	231	242	405	908
174.121	0	151	18	153	185	362	329	309	232	227	216	332	225	237	399	903
174.244	0	151	18	151	184	358	327	307	231	225	213	331	224	236	397	900
174.367	0	151	18	152	184	359	327	308	232	224	214	329	225	237	397	902
174.49	0	152	18	152	185	361	328	308	232	225	215	332	226	236	397	900
174.612	0	152	18	153	187	363	330	310	231	228	216	334	227	238	400	903
174.735	0	152	19	154	187	364	332	314	231	226	217	335	228	239	402	902
174.858	0	154	20	155	190	367	332	317	234	226	218	337	231	242	404	906
174.981	0	152	19	157	187	369	334	313	233	226	218	334	227	239	400	901
175.104	0	152	17	152	186	360	327	309	231	225	214	330	224	236	399	902
175.227	0	151	18	151	185	360	327	309	230	224	215	331	225	236	398	899
175.35	0	151	17	151	187	361	327	311	232	224	215	331	225	237	398	901
175.473	0	153	18	153	188	362	329	311	232	226	215	334	227	238	400	901
175.596	0	152	19	154	189	364	330	312	231	227	217	335	228	239	403	905
175.718	0	153	20	156	188	367	334	314	232	225	218	335	228	240	403	903
175.841	0	152	17	152	186	362	328	310	232	223	217	331	223	236	399	902
175.964	0	152	17	151	184	359	326	308	232	225	213	329	223	236	398	899
176.087	0	152	18	152	186	361	327	308	230	224	214	330	224	236	398	903
176.21	0	152	18	151	187	361	328	309	230	224	214	331	225	237	399	901
176.333	0	152	19	154	188	363	329	311	232	227	216	334	226	238	401	906
176.456	0	154	19	154	190	365	332	313	231	226	218	336	228	240	403	908
176.579	0	153	19	156	188	369	333	314	232	226	217	334	227	239	403	906
176.701	0	152	17	151	185	360	326	307	231	224	215	330	223	235	399	901
176.824	0	153	17	149	184	358	326	306	231	222	213	329	221	235	396	898
176.947	0	152	17	149	186	360	325	305	231	224	213	328	223	235	397	902
177.07	0	153	18	152	186	360	327	307	230	223	214	330	224	236	398	902
177.193	0	153	19	152	187	362	329	310	230	224	216	332	226	238	399	900
177.316	0	153	19	154	187	363	331	313	232	225	217	335	226	238	401	901
177.439	0	153	19	154	190	366	334	314	232	226	218	337	227	240	404	908
177.562	0	153	18	152	185	364	331	310	229	224	216	331	224	236	400	902
177.684	0	153	15	148	183	358	326	306	230	221	214	328	223	234	396	897
177.807	0	153	17	148	184	357	326	306	230	221	213	327	221	234	396	897
177.93	0	153	17	150	185	358	328	306	229	223	214	329	223	234	397	901
178.053	0	153	18	151	187	361	330	307	229	223	214	330	225	236	398	902
178.176	0	153	19	152	189	362	330	312	231	225	216	333	227	239	400	899
178.299	0	154	20	154	189	365	331	314	232	226	218	334	228	240	403	903
178.422	0	155	19	156	190	370	337	315	232	226	220	335	229	240	405	907
178.545	0	153	18	152	186	361	328	308	231	223	215	330	225	236	400	903
178.668	0	152	17	149	185	358	327	309	231	222	215	328	223	235	399	899
178.79	0	153	17	151	186	359	327	307	231	222	215	328	223	235	398	899
178.913	0	153	18	151	187	360	329	309	230	224	216	330	224	236	399	903
179.036	0	153	19	152	188	362	330	310	230	224	218	332	226	237	402	905
179.159	0	154	19	153	190	362	332	313	232	224	218	334	227	239	404	906
179.282	0	154	20	155	189	366	335	314	232	224	220	335	227	239	402	905
179.405	0	153	18	150	185	360	329	309	230	222	216	330	223	237	399	904
179.528	0	153	18	150	186	359	328	309	231	223	216	329	224	237	399	903
179.651	0	153	18	151	188	360	328	308	232	223	216	329	225	236	400	905
179.773	0	154	20	151	188	362	329	310	231	225	217	332	228	238	402	904
179.896	0	153	19	153	189	363	333	313	230	225	218	333	227	239	403	907
180.019	0	154	20	155	191	365	334	315	233	226	220	336	229	241	405	905
180.142	0	153	19	154	189	367	336	314	233	225	220	334	228	239	403	907
180.265	0	153	18	149	187	361	328	308	232	223	217	329	224	237	400	902
180.388	0	153	17	150	185	359	328	308	230	223	214	328	224	237	399	903
180.511	0	154	18	151	187	359	330	308	230	222	215	329	225	236	399	901
180.634	0	153	18	152	188	362	329	309	233	224	217	332	226	238	401	904
180.756	0	154	20	153	189	363	333	312	231	224	217	334	228	239	403	904
180.879	0	155	20	155	191	363	334	315	231	226	218	336	230	241	405	910
181.002	0	155	21	156	191	368	336	317	233	226	221	337	230	243	407	907
181.125	0	155	19	153	186	362	331	310	233	223	218	331	225	238	402	905
181.248	0	154	18	150	186	359	327	307	232	223	216	329	225	236	398	901
181.371	0	153	18	151	186	360	328	307	230	223	215	328	226	236	399	904
181.494	0	154	18	151	188	360	330	308	230	222	216	329	227	236	399	901
181.617	0	154	19	153	189	362	331	310	232	224	217	331	229	238	401	906
181.74	11	154	21	154	190	364	333	312	231	225	219	333	229	240	403	909
181.862	0	155	21	155	190	365	334	316	231	226	221	335	231	241	405	908
181.985	0	154	21	157	191	369	338	316	234	225	221	335	231	242	404	906
182.108	0	153	18	152	188	362	330	309	233	223	218	330	226	237	401	901
182.231	0	154	19	151	187	360	328	307	232	224	215	328	227	237	399	904
182.354	0	152	18	151	187	361	329	309	230	223	217	329	227	237	400	903
182.477	0	153	19	153	188	361	331	310	232	223	218	331	228	238	403	902
182.6	0	154	20	154	190	364	332	313	232	225	219	333	229	240	403	901
182.723	0	153	21	156	191	366	334	314	232	226	220	335	230	240	405	907
182.845	0	154	21	158	192	369	338	316	233	226	221	335	232	241	405	907
182.968	0	154	18	153	187	362	331	310	232	224	218	331	227	238	401	901
183.091	0	153	19	152	187	361	330	310	233	223	218	330	228	238	402	901
183.214	0	154	19	153	187	363	331	309	231	224	217	331	228	238	402	905
183.337	0	154	19	154	189	363	332	310	230	224	219	333	230	239	403	906
183.46	0	155	20	155	191	365	333	314	233	225	220	335	232	241	404	903
183.583	0	155	22	156	193	367	334	317	233	227	222	337	232	242	406	905
183.706	0	153	21	156	190	371	337	315	234	227	222	336	231	240	404	906
183.828	0	153	19	153	187	363	331	309	233	223	217	331	228	238	401	904
183.951	0	152	19	152	186	361	330	308	232	223	218	331	229	237	401	900
184.074	0	153	19	153	188	363	331	310	233	223	218	330	229	237	400	902
184.197	0	153	20	154	189	364	332	312	230	224	219	332	230	238	402	903
184.32	0	153	20	155	192	365	334	314	233	225	219	334	232	239	403	906
184.443	0	154	21	157	192	367	335	317	234	226	221	336	232	241	406	907
184.566	0	154	22	158	191	372	338	317	234	227	222	337	233	241	406	905
184.689	0	153	20	154	186	365	333	311	232	224	217	331	228	236	401	902
184.812	0	152	19	151	186	361	329	308	232	222	215	329	228	236	399	902
184.934	0	153	19	153	187	362	330	309	232	223	217	329	228	235	399	903
185.057	0	153	20	153	187	363	330	309	233	225	216	331	230	237	400	900
185.18	0	153	19	155	189	367	334	312	231	226	218	332	231	237	401	903
185.303	0	154	20	156	191	366	334	315	232	227	220	334	233	239	403	906
185.426	0	154	23	157	192	370	336	318	235	228	222	336	234	241	406	907
185.549	0	154	22	158	189	370	337	313	234	226	219	333	231	238	403	902
185.672	0	152	20	154	186	362	331	309	230	224	217	330	228	236	400	903
185.795	0	153	19	153	186	362	331	309	230	222	216	330	229	235	399	899
185.917	0	152	19	153	188	362	331	310	233	224	217	329	229	236	400	902
186.04	0	153	21	153	189	365	332	311	231	225	218	331	232	236	401	900
186.163	0	153	21	156	191	367	335	313	231	226	220	334	232	239	403	905
186.286	0	153	21	158	191	367	336	317	234	226	221	336	234	241	405	903
186.409	0	154	22	159	191	371	339	316	235	226	222	335	233	238	404	905
186.532	0	153	20	154	188	364	331	310	234	225	218	331	230	236	401	900
186.655	0	153	19	154	188	364	332	309	232	225	217	331	230	237	400	903
186.778	0	153	19	154	190	365	332	310	231	224	218	331	230	238	401	900
186.9	0	153	21	155	190	366	334	313	233	225	219	333	232	239	403	906
187.023	0	155	22	156	191	368	335	315	234	227	220	335	233	240	404	908
187.146	0	155	22	158	191	371	337	317	233	228	221	338	234	242	406	910
187.269	0	153	22	158	190	373	339	315	234	226	221	335	232	239	404	905
187.392	0	153	20	154	189	365	332	310	233	224	219	333	230	236	402	906
187.515	0	153	20	153	188	363	330	309	233	225	217	331	230	237	400	906
187.638	0	153	20	154	190	364	332	310	233	226	217	332	230	237	401	908
187.761	0	153	21	156	191	367	335	313	233	225	219	333	231	238	403	905
187.884	0	153	21	157	191	369	335	315	234	227	221	336	233	239	405	909
188.006	0	155	22	159	192	370	338	319	234	229	222	337	234	241	406	911
188.129	0	154	22	159	192	374	340	318	235	228	222	337	233	240	406	910
188.252	0	152	20	155	188	365	331	312	236	225	219	332	228	236	401	904
188.375	0	153	19	153	188	363	331	309	233	224	218	332	228	236	399	903
188.498	0	153	20	154	189	365	330	310	234	227	217	331	229	237	400	908
188.621	0	152	21	155	189	367	334	310	231	225	218	333	231	236	401	907
188.744	0	153	21	156	190	369	335	314	233	227	220	334	232	238	403	906
188.867	0	154	22	157	193	369	336	316	236	228	222	337	234	240	405	906
188.989	0	154	23	158	193	372	340	319	235	228	222	338	234	242	407	913
189.112	0	153	21	157	190	370	337	313	234	227	220	334	230	236	403	907
189.235	0	152	20	153	187	365	332	310	234	225	218	331	229	236	401	903
189.358	0	152	19	153	188	365	332	310	234	225	218	331	229	236	400	903
189.481	0	153	20	154	189	365	333	311	232	225	218	333	230	237	401	907
189.604	0	153	21	155	190	368	335	313	232	226	220	334	232	239	402	909
189.727	0	154	22	157	192	369	336	316	236	227	222	337	233	240	404	908
189.85	0	154	22	159	193	373	338	318	236	229	224	339	234	240	406	910
189.972	0	152	21	155	189	368	335	311	233	226	220	334	231	237	401	908
190.095	0	153	19	154	189	364	332	310	233	226	219	332	229	236	401	909
190.218	0	153	20	154	189	366	333	311	233	225	220	332	230	236	401	905
190.341	0	153	21	154	191	366	333	312	235	227	220	333	231	238	402	909
190.464	0	153	22	157	190	369	336	315	233	227	221	336	233	239	404	912
190.587	0	154	22	157	191	369	338	318	234	228	223	338	234	240	406	914
190.71	0	154	22	159	191	375	341	316	237	227	222	337	232	240	405	914
190.833	0	152	20	153	187	366	332	310	235	227	219	334	228	236	401	909
190.956	0	152	19	153	188	363	331	310	234	227	218	333	229	236	400	910
191.078	0	152	19	154	188	364	333	310	232	224	219	333	228	236	398	910
191.201	0	153	20	155	189	366	334	310	233	225	219	334	230	237	401	911
191.324	0	153	21	156	192	368	335	314	234	226	220	336	232	239	402	910
191.447	0	153	21	157	192	369	337	315	234	228	221	337	232	240	405	913
191.57	0	154	22	158	191	373	340	315	234	227	222	337	232	240	404	914
191.693	0	152	20	153	187	366	333	309	235	225	218	332	227	235	399	908
191.816	0	151	19	152	187	363	331	306	234	224	216	331	226	234	395	906
191.939	0	152	19	153	185	362	331	307	232	225	215	330	227	234	395	907
192.061	0	151	20	153	187	364	332	306	232	224	216	332	228	234	397	905
192.184	0	152	20	155	189	366	333	310	233	226	219	334	231	236	399	909
192.307	0	153	21	156	190	367	335	312	234	227	220	336	230	236	401	902
192.43	0	153	20	157	190	370	339	315	233	229	220	338	231	238	402	911
192.553	0	152	19	155	186	365	335	309	232	226	218	332	228	234	397	905
192.676	0	151	19	152	184	362	330	306	233	224	217	330	226	232	395	905
192.799	0	151	18	152	184	361	331	306	233	225	215	330	227	233	394	903
192.922	0	152	19	153	187	362	330	305	231	225	216	331	228	233	395	906
193.044	0	152	19	155	188	363	333	310	232	225	217	332	229	233	398	904
193.167	0	153	20	154	188	366	335	312	233	226	219	334	231	236	398	907
193.29	0	152	21	156	187	369	337	311	233	226	220	335	229	236	399	906
193.413	0	150	19	152	184	361	332	305	232	224	214	330	225	232	396	905
193.536	0	150	19	151	183	359	331	306	231	223	215	330	226	232	395	903
193.659	0	151	19	152	185	361	330	306	234	225	216	331	226	232	394	906
193.782	0	152	19	154	187	363	332	307	232	225	217	333	228	232	396	905
193.905	0	151	19	155	188	364	334	309	232	226	219	334	229	236	398	910
194.028	0	153	20	155	190	365	335	312	233	226	219	335	230	237	400	909
194.15	0	152	20	154	184	364	333	307	233	224	218	332	227	233	396	908
194.273	0	150	18	151	183	358	328	303	233	224	214	331	226	230	393	904
194.396	0	151	17	151	184	359	330	302	230	224	213	329	226	232	391	908
194.519	0	151	18	152	184	359	330	303	231	223	214	330	225	232	393	906
194.642	0	152	20	152	186	361	330	306	234	226	216	332	227	233	394	909
194.765	0	153	19	155	187	363	333	310	232	226	217	333	229	234	395	909
194.888	0	153	20	156	188	365	334	311	232	226	218	335	230	235	397	910
195.011	0	151	18	155	185	364	334	306	233	225	217	332	226	231	394	905
195.133	0	151	18	150	182	357	328	302	232	222	213	329	223	228	390	902
195.256	0	151	18	149	181	357	327	300	232	224	211	327	225	230	388	905
195.379	0	150	18	150	182	357	327	300	230	223	212	327	225	228	389	903
195.502	0	150	18	152	184	360	330	302	231	223	213	329	227	229	390	901
195.625	0	153	18	152	185	361	332	305	232	225	216	331	228	232	392	902
195.748	0	152	19	154	187	363	333	307	231	226	217	334	228	233	396	907
195.871	0	152	20	156	187	366	335	308	233	226	217	333	228	233	396	908
195.994	0	151	16	151	182	359	329	300	232	223	216	329	225	229	390	901
196.116	0	151	17	150	181	355	328	301	232	222	213	327	223	230	389	902
196.239	0	151	18	151	183	356	329	301	230	223	213	328	224	228	389	904
196.362	0	152	18	151	185	358	330	302	230	223	214	330	227	230	390	905
196.485	0	151	19	153	185	360	332	305	231	225	216	332	226	232	392	903
196.608	0	153	19	154	186	361	333	308	233	226	218	334	229	233	395	907
196.731	0	151	20	155	186	365	336	308	232	226	218	333	228	233	395	908
196.854	0	152	19	151	181	357	329	301	231	224	214	329	225	230	391	905
196.977	0	151	18	150	182	357	328	302	231	223	214	328	226	231	390	902
197.1	0	151	18	151	183	357	329	302	232	224	215	329	225	230	391	904
197.222	0	153	19	152	184	358	331	303	230	224	216	332	227	232	392	908
197.345	0	153	19	153	184	360	333	306	231	225	217	334	227	233	394	911
197.468	0	153	20	155	187	364	334	309	234	225	219	335	229	235	396	912
197.591	0	151	18	152	182	359	331	303	232	223	216	330	225	231	391	906
197.714	0	151	16	150	181	356	329	300	230	223	212	328	224	230	389	908
197.837	0	151	17	150	181	356	329	301	229	222	213	328	225	230	388	906
197.96	0	152	18	151	184	357	330	303	232	223	216	329	226	231	390	908
198.083	0	152	18	152	184	360	333	304	232	225	216	332	228	232	393	908
198.205	0	153	20	154	186	362	334	306	232	226	217	335	229	233	395	913
198.328	0	153	20	155	184	364	337	306	233	225	217	334	228	234	395	909
198.451	0	152	16	149	181	358	328	301	232	222	215	330	224	229	390	909
198.574	0	151	16	149	181	354	328	299	231	222	213	329	225	229	388	905
198.697	0	152	18	150	180	355	328	298	229	223	213	330	224	229	388	909
198.82	0	151	18	150	182	356	330	301	229	222	215	331	226	230	389	905
198.943	0	153	19	152	184	358	331	303	232	224	214	334	229	231	392	909
199.066	0	153	19	153	184	360	332	307	232	226	217	334	230	234	393	909
199.188	0	153	19	154	185	364	336	305	232	226	217	335	229	235	394	912
199.311	0	151	17	151	182	357	329	300	231	223	215	330	225	230	390	904
199.434	0	152	17	150	179	354	328	299	231	222	213	328	224	228	388	905
199.557	0	151	17	148	181	355	329	300	231	223	213	328	226	229	388	903
199.68	0	152	17	151	182	356	330	300	230	224	214	331	226	231	389	907
199.803	0	152	18	152	185	359	332	303	231	224	217	333	228	232	392	906
199.926	0	152	19	153	186	359	333	306	233	225	218	335	229	234	395	911
200.049	0	153	19	154	185	363	337	306	233	225	218	335	229	233	394	907
200.172	0	151	18	150	182	356	330	300	230	223	215	331	225	231	390	909
200.294	0	151	16	149	181	355	330	301	231	222	216	331	225	230	390	905
200.417	0	151	18	151	182	356	329	301	232	223	214	330	226	231	390	908
200.54	0	153	18	152	183	358	331	302	231	224	216	332	228	233	393	910
200.663	0	152	19	153	185	360	334	305	230	225	217	334	229	234	394	911
200.786	0	153	19	154	186	362	335	308	234	226	219	336	230	236	397	911
200.909	0	153	17	153	182	362	334	303	233	224	218	333	226	232	393	907
201.032	0	150	18	150	179	357	328	300	232	224	215	330	225	231	390	910
201.155	0	150	17	150	181	356	329	301	230	224	213	330	226	231	389	909
201.277	0	151	18	150	182	356	331	301	231	223	215	331	227	232	391	907
201.4	0	153	19	152	184	359	332	304	232	225	217	333	228	233	393	908
201.523	0	153	19	154	185	361	334	307	231	226	218	335	229	235	394	913
201.646	0	153	20	155	186	363	335	309	233	227	218	338	231	236	397	914
201.769	0	152	18	153	183	362	335	305	232	223	217	333	227	232	394	907
201.892	0	152	17	149	181	356	329	301	232	223	215	330	225	230	391	907
202.015	0	152	18	151	181	356	329	299	231	223	213	330	225	231	390	909
202.138	0	151	17	151	183	357	330	300	230	222	214	331	226	231	390	910
202.26	0	152	18	153	184	360	331	304	231	224	215	333	229	232	392	907
202.383	0	153	19	153	186	361	333	306	233	225	217	337	229	234	395	909
202.506	0	153	20	156	187	362	335	307	232	227	218	339	231	236	398	911
202.629	0	153	20	156	186	366	338	308	232	226	219	337	230	236	397	914
202.752	0	152	18	151	182	358	331	302	232	224	216	332	226	232	393	906
202.875	0	151	17	152	181	357	329	301	232	223	215	332	226	231	392	907
202.998	0	152	18	150	182	357	330	303	231	225	214	331	226	231	392	908
203.121	0	151	17	151	185	360	331	305	231	223	215	332	228	232	394	911
203.244	0	152	19	153	186	360	332	305	234	225	217	335	229	235	396	911
203.366	0	152	20	156	187	363	334	308	233	226	217	338	231	236	398	911
203.489	0	152	19	155	185	364	336	304	233	226	217	336	229	234	396	913
203.612	0	151	17	152	183	358	330	303	232	224	215	333	226	232	393	908
203.735	0	151	18	152	184	359	330	303	233	224	215	333	227	234	394	911
203.858	0	152	17	153	184	360	330	304	232	225	215	335	227	233	395	909
203.981	0	152	18	153	186	363	333	306	231	225	216	336	230	235	397	914
204.104	0	153	21	155	188	363	334	308	233	226	218	338	230	237	399	912
204.227	0	153	19	156	188	367	336	311	235	227	219	340	232	238	401	916
204.349	0	153	17	152	184	363	332	305	234	225	217	335	227	234	397	911
204.472	0	151	18	151	183	358	328	303	232	223	214	332	226	233	394	912
204.595	0	151	16	151	183	359	330	302	230	222	215	334	226	232	394	910
204.718	0	152	18	152	184	360	328	304	233	224	216	334	227	235	395	912
204.841	0	152	19	154	186	361	332	305	233	225	217	335	230	236	397	913
204.964	0	153	19	154	187	364	333	307	232	227	217	339	230	237	399	916
205.087	0	153	21	157	188	366	334	309	235	227	220	341	232	239	403	916
205.21	0	153	19	155	187	368	337	308	233	224	218	338	229	236	400	916
205.332	0	152	18	151	183	360	327	303	233	224	215	333	225	233	395	910
205.455	0	151	17	149	183	359	327	301	231	224	213	332	225	232	394	913
205.578	0	151	18	151	185	359	328	302	231	222	215	333	226	231	394	910
205.701	0	151	18	152	187	361	330	306	234	225	216	334	229	234	396	909
205.824	0	153	18	154	187	363	332	307	232	226	217	336	229	236	398	912
205.947	0	153	19	155	190	366	333	309	232	226	218	338	232	238	400	915
206.07	0	153	20	157	191	368	336	311	235	228	220	340	232	240	402	913
206.193	0	152	18	154	187	363	331	307	235	225	218	335	227	234	398	911
206.316	0	151	17	151	185	359	327	304	233	225	215	332	227	234	395	913
206.438	0	151	17	152	185	360	329	304	231	225	215	333	227	235	396	914
206.561	0	151	19	152	186	361	329	305	233	224	216	334	228	235	398	911
206.684	0	152	18	154	188	365	330	308	234	226	218	337	229	236	398	915
206.807	0	153	20	155	189	366	333	310	233	225	219	338	231	237	401	918
206.93	0	153	20	156	190	369	335	310	234	226	218	338	230	238	401	919
207.053	0	151	18	151	186	363	329	305	233	223	217	334	227	234	397	913
207.176	0	152	18	152	185	361	328	305	233	224	215	332	227	235	397	915
207.299	0	152	18	152	186	361	329	304	233	225	216	334	227	235	398	917
207.421	0	152	19	153	188	364	331	306	231	225	216	337	229	236	400	919
207.544	0	154	20	155	188	367	332	308	234	226	217	339	231	237	400	920
207.667	0	153	21	156	191	367	334	311	234	227	219	340	232	238	403	920
207.79	0	151	19	155	188	367	334	307	234	226	217	338	228	236	400	920
207.913	0	152	17	151	186	360	327	303	231	223	216	333	226	232	396	915
208.036	0	152	18	151	184	361	329	303	234	223	215	333	225	232	395	916
208.159	0	152	19	151	186	360	327	304	234	224	214	332	227	233	396	915
208.282	0	152	19	153	187	363	330	305	232	225	216	335	228	235	398	919
208.404	0	152	20	154	189	364	331	308	233	225	216	338	229	236	399	917
208.527	0	153	21	154	190	365	333	312	235	226	218	339	231	238	402	921
208.65	0	153	20	156	189	370	336	310	233	226	219	339	229	236	401	917
208.773	0	152	17	151	183	361	328	303	232	224	214	333	225	232	395	913
208.896	0	151	17	150	182	360	325	301	232	222	212	331	224	230	393	905
209.019	0	151	18	151	182	360	327	301	233	222	212	332	225	231	392	910
209.142	0	151	17	151	185	362	328	302	232	224	212	334	225	231	392	907
209.265	0	152	19	152	187	363	330	304	231	225	213	334	227	233	394	914
209.388	0	152	19	154	188	364	331	307	233	224	216	337	229	234	399	916
209.51	0	153	20	156	188	365	333	310	234	226	217	339	231	237	400	920
209.633	0	153	21	156	188	371	337	310	233	226	219	338	230	235	400	921
209.756	0	151	18	151	185	361	329	302	231	224	214	332	224	232	395	916
209.879	0	151	18	151	184	359	326	302	231	221	212	331	224	230	393	912
210.002	0	151	18	150	184	360	327	302	232	222	212	330	224	231	393	912
210.125	0	150	18	152	186	361	329	304	230	223	212	333	226	232	394	916
210.248	0	151	19	153	187	364	331	305	230	224	215	335	227	234	397	917
210.371	0	151	20	155	188	364	332	308	233	225	216	337	228	235	398	915
210.493	0	152	21	155	188	367	335	310	234	226	218	340	230	238	402	918
210.616	0	152	20	155	187	367	334	306	232	224	215	335	226	234	397	917
210.739	0	151	19	152	183	360	327	304	231	223	214	333	224	232	395	916
210.862	0	151	19	152	186	360	327	304	233	223	214	333	224	233	395	913
210.985	0	151	18	151	186	361	329	305	234	224	214	333	225	233	396	914
211.108	0	151	20	153	187	364	332	306	231	224	215	335	227	235	397	919
211.231	0	152	20	154	189	365	332	309	232	225	216	337	228	238	400	919
211.354	0	153	21	155	190	368	334	311	235	226	218	339	228	237	402	921
211.476	0	152	19	153	186	363	330	305	234	224	216	334	224	235	397	915
211.599	0	151	18	151	184	359	327	302	232	223	212	331	223	234	395	918
211.722	0	151	19	151	185	361	328	304	230	222	213	332	224	234	394	915
211.845	0	150	19	151	187	361	328	304	233	223	214	334	225	233	396	918
211.968	0	152	19	154	189	364	330	306	232	225	216	337	226	236	399	918
212.091	0	152	19	154	188	366	332	308	232	225	217	339	227	237	400	922
212.214	0	153	21	156	191	368	333	312	234	226	218	340	229	240	403	920
212.337	0	152	20	155	189	368	335	309	234	224	217	336	225	237	400	920
212.46	0	151	18	151	184	360	325	303	233	223	214	333	222	234	396	914
212.582	0	151	19	150	185	360	326	303	230	222	212	332	222	234	394	917
212.705	0	151	18	150	186	360	328	304	231	222	214	332	223	233	394	914
212.828	0	151	19	152	187	362	328	305	233	224	215	335	224	235	397	918
212.951	0	152	20	153	188	363	330	306	233	224	216	337	226	236	398	921
213.074	0	152	20	154	190	365	331	310	232	226	217	339	227	238	401	922
213.197	0	153	20	156	191	368	334	312	235	226	219	341	228	239	403	919
213.32	0	151	19	153	186	365	329	306	235	224	216	335	222	234	398	916
213.443	0	152	19	150	185	358	326	303	232	223	215	334	222	232	395	918
213.565	0	152	18	150	186	359	326	303	231	223	213	333	223	234	395	917
213.688	0	151	18	151	186	361	328	305	231	223	215	334	224	234	395	915
213.811	0	152	19	152	188	364	328	306	233	225	216	336	225	236	398	917
213.934	0	152	20	154	190	365	331	309	232	225	218	339	226	238	401	921
214.057	0	153	21	155	190	366	332	312	232	226	219	341	228	240	403	924
214.18	0	153	21	156	190	370	335	311	236	226	220	339	226	238	403	920
214.303	0	151	19	151	188	361	326	307	234	224	217	335	222	235	399	919
214.426	0	152	19	151	188	361	325	305	233	225	215	334	223	236	399	921
214.548	0	152	19	151	188	361	326	305	232	224	216	335	223	236	399	923
214.671	0	151	19	152	189	363	328	306	232	224	217	337	224	237	401	923
214.794	0	152	20	153	190	363	330	309	234	225	219	340	226	238	403	923
214.917	0	154	21	155	191	368	332	312	233	227	219	341	227	241	405	926
215.04	0	152	19	153	187	366	329	307	233	225	218	337	223	236	401	921
215.163	0	151	17	149	187	360	325	305	233	223	217	335	221	235	399	923
215.286	0	151	18	149	187	361	326	305	233	224	215	335	223	236	399	921
215.409	0	152	18	151	189	361	326	305	232	225	215	337	224	236	400	924
215.532	0	151	20	152	189	364	330	308	232	225	216	338	225	238	401	923
215.654	0	153	21	155	190	365	329	309	236	226	218	339	227	240	404	927
215.777	0	153	21	156	192	367	333	312	234	227	219	342	228	241	407	930
215.9	0	152	19	154	188	366	332	307	233	225	218	337	224	236	402	925
216.023	0	151	18	149	185	359	323	303	232	224	215	335	222	234	398	920
216.146	0	151	18	151	185	360	325	302	233	223	215	334	222	232	396	922
216.269	0	152	19	151	186	360	325	304	233	225	213	334	223	233	396	923
216.392	0	152	19	152	188	362	326	305	231	225	215	337	224	236	399	923
216.515	0	152	19	153	190	362	329	307	232	224	216	338	226	237	401	922
216.637	0	154	20	155	190	365	328	310	235	227	218	340	228	238	404	922
216.76	0	152	20	155	191	369	335	310	233	226	219	340	227	239	404	926
216.883	0	151	18	151	186	362	326	304	230	223	215	334	223	234	399	921
217.006	0	152	17	150	186	360	324	303	231	222	213	333	223	233	396	916
217.129	0	152	17	150	186	359	324	302	232	223	213	332	223	234	395	918
217.252	0	152	18	151	187	361	326	303	231	224	214	335	225	235	397	921
217.375	1	152	19	151	188	361	328	306	230	224	216	338	226	236	399	922
217.498	0	152	20	154	189	363	329	308	233	225	218	339	228	238	402	925
217.62	0	154	20	156	190	367	330	309	235	227	219	341	228	238	402	922
217.743	0	151	18	151	186	361	325	302	233	224	216	336	224	234	399	921
217.866	0	152	17	151	186	359	323	302	230	222	214	334	224	234	396	918
217.989	0	152	18	151	186	359	323	304	232	223	214	334	224	235	398	921
218.112	0	152	19	152	189	361	325	304	232	224	215	337	226	236	398	920
218.235	0	152	18	153	189	362	327	306	232	226	216	338	228	238	400	924
218.358	0	153	20	155	191	364	329	308	232	225	218	341	229	239	402	922
218.481	0	152	19	154	186	364	329	305	233	224	216	338	226	237	400	924
218.604	0	152	16	150	184	358	323	300	232	223	214	335	225	235	396	920
218.726	0	152	18	151	187	358	324	300	230	222	212	334	225	234	395	922
218.849	0	151	19	152	186	359	325	300	231	222	214	334	226	234	395	919
218.972	0	152	19	153	187	361	325	304	232	225	214	338	227	235	397	923
219.095	0	153	20	153	189	362	328	305	231	225	216	338	229	237	400	925
219.218	0	153	21	154	191	364	329	308	231	226	218	341	230	238	402	927
219.341	0	153	20	156	190	367	332	306	232	225	218	340	230	237	402	923
219.464	0	152	17	151	186	359	323	300	233	222	214	335	225	233	396	919
219.587	0	152	17	149	185	357	322	300	231	223	213	334	224	230	394	922
219.709	0	152	18	151	185	357	323	300	229	222	212	334	226	233	394	920
219.832	0	152	17	153	187	360	326	301	231	222	214	336	228	234	395	919
219.955	0	152	19	153	189	362	325	303	232	226	215	338	230	235	397	920
220.078	0	153	20	155	190	362	329	306	231	226	216	340	232	237	400	924
220.201	0	153	20	156	190	364	330	310	231	227	217	343	232	239	402	926
220.324	0	153	20	156	189	368	333	307	232	226	218	341	230	237	403	922
220.447	0	151	16	150	185	360	324	302	233	224	216	336	228	235	398	921
220.57	0	152	17	151	186	358	323	301	232	224	213	335	228	234	396	922
220.692	0	152	18	151	186	358	324	301	230	224	214	336	229	234	396	923
220.815	0	152	19	154	189	362	327	304	231	224	215	338	230	234	398	924
220.938	0	153	20	155	189	363	328	305	231	225	216	340	231	236	400	923
221.061	0	153	19	156	190	364	331	308	231	226	218	341	233	238	402	928
221.184	0	154	21	157	191	367	333	309	233	227	219	343	233	240	404	929
221.307	0	153	18	155	187	363	329	304	233	225	217	339	230	236	400	925
221.43	0	152	17	152	185	358	325	303	233	224	217	337	230	234	399	922
221.553	0	151	18	154	187	359	327	302	231	225	213	336	230	236	398	924
221.676	0	153	19	155	187	360	328	303	230	224	216	337	231	236	400	921
221.798	0	153	19	156	188	362	330	307	233	225	216	340	234	237	402	926
221.921	0	153	20	157	189	364	331	307	233	227	216	343	234	239	403	925
222.044	0	153	21	159	190	368	335	309	233	228	219	344	234	240	404	929
222.167	0	152	18	155	185	360	327	303	233	225	215	337	229	234	400	921
222.29	0	151	18	153	185	357	326	300	232	224	214	335	228	233	397	923
222.413	0	151	19	154	184	358	326	300	232	225	212	334	230	233	398	922
222.536	0	150	19	155	185	358	328	300	230	226	213	335	231	233	398	922
222.659	0	151	20	156	186	360	330	304	231	225	214	337	233	234	399	920
222.781	0	151	21	157	189	361	330	306	233	227	216	338	234	236	403	920
222.904	0	153	21	158	189	362	333	308	232	228	216	341	235	237	404	925
223.027	0	151	20	159	187	366	335	305	233	227	215	338	233	234	401	922
223.15	0	150	19	155	183	355	325	300	231	224	213	333	228	230	397	915
223.273	0	150	18	152	183	355	326	296	230	223	212	333	228	229	395	913
223.396	0	150	17	154	183	355	326	299	230	225	210	333	230	230	394	915
223.519	0	148	18	156	184	356	327	299	229	225	211	335	232	231	396	915
223.642	0	150	19	155	184	356	329	302	231	224	213	336	232	232	397	913
223.764	0	151	20	157	186	358	332	305	230	227	214	339	233	234	400	917
223.887	0	152	21	160	187	362	334	308	230	227	216	341	235	235	403	920
224.01	0	150	19	159	186	364	335	305	231	227	216	338	233	234	401	918
224.133	0	149	17	155	182	355	327	299	229	223	213	334	229	230	397	915
224.256	0	149	18	153	182	354	327	299	229	224	212	334	229	228	395	911
224.379	0	149	18	153	181	355	327	299	228	224	211	333	229	230	394	913
224.502	0	149	19	155	185	356	329	302	228	224	212	334	231	231	397	910
224.625	0	150	20	157	186	356	331	304	230	226	214	338	233	231	398	915
224.748	0	150	20	158	187	359	332	306	230	227	217	340	234	234	400	914
224.87	0	151	20	160	186	363	336	308	230	228	216	340	234	233	401	917
224.993	0	149	19	156	183	355	328	301	229	225	212	334	229	230	396	910
225.116	0	150	19	155	182	355	327	301	230	224	212	334	230	231	397	911
225.239	0	150	19	155	183	356	328	301	230	225	214	335	231	230	397	910
225.362	0	150	19	157	184	357	329	302	228	226	213	338	233	233	398	914
225.485	0	150	20	157	187	359	331	306	229	226	215	340	234	232	400	912
225.608	0	151	20	159	188	360	333	309	231	228	217	341	235	235	402	919
225.731	0	150	19	158	185	362	335	304	231	226	216	338	231	233	399	916
225.853	0	150	18	155	182	354	326	300	229	225	213	335	230	229	397	913
225.976	0	149	19	154	182	354	327	301	228	223	211	335	230	229	396	911
226.099	0	149	19	155	182	355	327	301	231	224	212	335	230	230	396	910
226.222	0	150	19	156	185	356	330	303	228	226	214	337	231	232	397	915
226.345	0	150	20	157	186	358	331	305	229	226	214	338	234	232	399	916
226.468	0	152	20	159	187	360	332	308	232	227	216	341	234	234	402	915
226.591	0	152	21	160	185	363	336	308	232	227	218	342	234	233	401	915
226.714	0	150	18	153	181	354	327	299	230	225	212	336	229	228	394	911
226.836	0	149	18	153	180	351	324	297	229	224	210	332	227	226	391	909
226.959	0	149	17	152	181	352	325	298	229	224	213	332	228	226	390	905
227.082	0	150	18	154	182	353	326	300	229	225	213	332	229	227	392	907
227.205	0	150	18	154	184	355	328	302	229	226	213	335	231	228	395	911
227.328	0	151	20	156	186	356	330	306	229	226	214	336	232	231	397	913
227.451	0	152	20	158	187	360	332	308	232	227	217	338	233	233	400	915
227.574	0	150	19	157	184	361	334	305	231	226	216	337	231	231	397	911
227.697	0	148	15	152	181	354	325	301	229	226	213	334	227	227	392	910
227.82	0	149	18	152	181	351	325	300	229	224	212	333	227	227	392	908
227.942	0	149	17	153	181	352	325	300	229	224	212	332	228	227	392	910
228.065	0	149	18	154	184	354	326	303	230	226	213	334	229	228	392	908
228.188	0	150	19	155	186	355	329	305	229	227	214	336	230	230	395	913
228.311	0	151	19	156	186	356	330	307	230	227	216	339	231	233	398	912
228.434	0	151	18	157	185	360	332	307	231	226	217	337	230	231	397	914
228.557	0	150	17	152	182	353	324	303	230	225	214	333	228	229	394	908
228.68	0	150	17	152	183	352	324	303	228	224	212	334	228	229	393	912
228.803	0	150	17	153	182	352	326	303	228	224	213	333	228	229	393	910
228.925	0	150	18	154	184	355	326	305	230	225	215	336	229	231	395	914
229.048	0	151	19	155	186	357	329	307	230	227	216	339	230	232	397	917
229.171	0	152	19	156	187	358	330	308	230	227	216	341	231	234	399	917
229.294	0	151	18	156	186	361	332	309	231	226	218	339	229	233	399	914
229.417	0	151	17	152	184	354	324	304	232	225	214	335	226	230	394	911
229.54	0	150	18	151	183	351	323	302	230	225	214	334	226	229	392	915
229.663	0	149	17	152	183	352	323	303	228	225	212	334	227	229	392	913
229.786	0	150	18	153	184	355	326	304	230	225	215	336	228	231	393	911
229.908	0	151	18	154	186	356	326	307	233	227	215	338	230	233	395	912
230.031	0	152	19	156	187	357	329	310	231	228	217	342	230	235	398	917
230.154	0	153	20	158	188	361	331	313	231	228	219	342	232	236	400	919
230.277	0	152	18	155	185	360	329	308	232	226	218	338	229	231	397	912
230.4	0	150	16	150	183	353	322	302	231	225	215	334	226	230	393	911
230.523	0	151	17	150	182	352	322	302	230	225	212	333	225	228	390	911
230.646	0	150	17	151	181	352	323	302	229	225	213	334	226	229	390	911
230.769	0	151	18	152	184	353	325	304	229	225	214	337	228	230	393	912
230.892	0	151	18	153	185	356	325	305	231	227	215	340	229	232	395	909
231.014	0	153	18	155	187	358	329	309	230	228	216	341	230	234	398	914
231.137	0	153	20	155	190	360	329	313	232	228	218	343	231	235	399	917
231.26	0	151	19	156	185	361	329	310	233	227	219	338	228	231	396	913
231.383	0	150	16	150	182	353	322	304	231	225	215	335	225	230	393	908
231.506	0	150	15	150	183	352	322	303	229	226	212	334	226	229	391	912
231.629	0	150	17	150	183	352	323	304	228	224	214	334	226	230	391	908
231.752	0	151	17	154	184	355	325	305	232	227	214	337	228	230	394	911
231.875	0	151	19	154	185	356	326	308	231	228	216	338	228	232	396	912
231.997	0	151	19	155	187	357	328	309	231	229	217	340	229	234	399	916
232.12	0	152	20	156	187	362	331	310	232	226	219	340	229	234	398	912
232.243	0	151	16	151	184	354	324	306	230	225	216	336	226	229	394	912
232.366	0	151	17	151	184	352	322	305	231	226	214	334	225	230	393	910
232.489	0	151	17	152	183	354	323	304	230	225	212	336	226	230	393	914
232.612	0	151	18	152	186	355	325	306	230	226	214	338	227	231	395	911
232.735	0	152	18	154	187	358	326	310	233	228	217	340	229	234	398	916
232.858	0	152	19	155	187	358	329	312	231	229	219	341	231	235	399	919
232.98	0	152	19	155	187	362	330	309	231	227	217	339	228	233	398	915
233.103	0	150	16	149	184	354	321	304	231	225	214	335	225	229	393	911
233.226	0	151	17	149	183	352	322	303	231	225	215	335	225	228	392	910
233.349	0	151	17	151	183	352	321	303	230	226	213	335	225	230	392	914
233.472	0	151	17	152	185	354	324	306	230	226	213	337	227	231	393	914
233.595	0	152	18	153	186	357	326	308	231	226	216	339	229	234	397	912
233.718	0	152	18	154	188	358	326	310	233	229	218	341	230	234	398	914
233.841	0	153	20	156	187	362	331	312	231	229	218	342	230	236	399	919
233.964	0	151	18	152	184	355	325	305	230	225	215	335	225	230	394	913
234.086	0	151	14	149	182	352	321	302	231	225	213	335	224	228	390	908
234.209	0	150	16	149	183	351	322	302	231	224	213	335	225	228	389	910
234.332	0	151	16	150	183	352	322	303	229	226	212	335	225	228	390	911
234.455	0	151	17	150	184	354	324	305	228	226	214	337	227	230	392	913
234.578	0	151	17	152	186	357	325	306	231	226	216	340	227	231	394	915
234.701	0	153	18	154	189	358	326	311	233	229	218	341	230	234	397	913
234.824	0	153	18	155	187	362	330	311	232	229	218	341	229	234	397	917
234.947	0	152	16	150	184	353	321	305	231	226	215	337	225	229	393	910
235.069	0	151	14	148	182	352	320	303	231	224	213	335	225	229	390	912
235.192	0	151	16	150	183	352	320	303	231	226	213	335	227	229	390	910
235.315	0	151	16	149	183	352	322	304	230	227	214	336	226	229	391	914
235.438	0	151	18	151	185	355	324	306	230	226	216	339	228	231	394	912
235.561	0	152	18	152	188	358	326	309	232	227	217	340	229	234	396	916
235.684	0	153	17	154	187	361	329	309	233	228	218	342	228	233	396	913
235.807	0	151	15	149	183	353	321	303	230	227	216	337	224	230	392	914
235.93	0	150	15	149	182	352	320	303	230	226	214	336	225	229	391	911
236.052	0	150	17	148	183	352	321	302	232	225	213	336	225	230	392	914
236.175	0	151	16	150	184	354	322	304	231	226	214	339	227	230	393	914
236.298	0	152	17	152	186	355	324	304	231	226	215	339	229	232	395	917
236.421	0	153	18	153	187	357	326	308	231	227	216	341	230	234	398	915
236.544	0	152	15	151	183	356	324	304	232	226	215	337	225	230	394	916
236.667	0	150	15	146	181	350	319	299	231	225	212	334	224	227	389	909
236.79	0	150	14	147	181	350	318	297	230	225	210	334	224	226	388	910
236.913	0	149	15	148	181	349	320	299	228	223	211	335	225	227	388	907
237.036	0	151	16	149	182	351	321	301	231	225	211	336	226	228	390	910
237.158	0	150	16	151	182	352	323	301	229	226	212	337	227	229	391	912
237.281	0	151	17	152	184	354	324	304	230	227	214	340	229	230	394	912
237.404	0	150	16	153	182	356	326	302	232	226	215	337	227	229	392	909
237.527	0	148	14	147	178	347	318	296	230	224	210	332	223	224	386	903
237.65	0	148	13	146	178	345	317	294	228	223	208	332	222	222	383	904
237.773	0	149	13	146	177	345	318	294	226	223	208	331	223	221	383	902
237.896	0	148	14	148	178	345	320	295	227	223	208	332	225	223	385	898
238.019	0	149	16	150	179	348	321	296	228	225	209	334	226	224	386	901
238.141	0	150	15	151	181	350	323	300	227	225	212	335	228	226	389	906
238.264	0	150	17	153	182	353	326	301	227	226	212	337	229	229	391	906
238.387	0	148	15	149	178	348	321	295	229	224	210	333	224	223	387	898
238.51	0	148	12	147	176	343	317	293	227	223	209	330	224	221	384	898
238.633	0	147	14	146	176	343	317	292	227	223	206	330	224	222	383	900
238.756	0	148	14	148	177	344	318	294	226	223	208	331	225	222	384	901
238.879	0	149	14	150	179	346	320	296	226	223	210	333	226	223	386	898
239.002	0	149	17	151	181	347	321	297	228	226	213	335	228	225	389	901
239.124	0	149	17	153	181	351	325	299	227	226	212	337	229	226	391	904
239.247	0	149	14	150	177	347	321	295	227	223	210	332	225	223	386	901
239.37	0	148	13	147	177	343	318	293	227	222	210	332	224	222	384	898
239.493	0	148	14	148	176	344	319	294	227	222	210	331	225	223	385	899
239.616	0	149	15	149	179	345	319	295	226	224	211	333	226	223	386	903
239.739	0	150	16	151	180	346	322	296	226	224	211	334	227	226	389	905
239.862	0	150	16	150	181	349	323	299	229	224	213	337	228	227	392	908
239.985	0	150	15	150	178	348	322	296	229	224	212	333	225	225	389	901
240.108	0	149	13	147	177	343	318	293	225	223	210	332	223	221	384	903
240.23	0	150	14	147	177	343	317	292	226	223	209	332	224	223	385	900
240.353	0	149	15	148	178	344	320	295	227	223	209	332	225	223	385	902
240.476	0	150	17	150	179	345	321	296	228	225	211	335	226	225	388	902
240.599	0	150	17	152	182	348	324	299	228	226	213	338	228	227	391	906
240.722	0	152	17	153	181	352	327	300	228	225	214	337	228	227	393	905
240.845	0	150	14	148	179	345	321	294	228	221	212	331	224	223	387	904
240.968	0	150	14	147	176	343	318	292	228	222	211	332	223	222	385	902
241.091	0	149	15	147	177	343	319	293	225	222	208	331	224	223	385	904
241.213	0	149	16	149	179	345	322	295	226	221	210	332	225	223	387	900
241.336	0	150	17	151	181	347	322	296	228	223	212	335	226	225	389	904
241.459	0	151	17	151	183	349	325	299	227	225	214	337	229	227	391	905
241.582	0	152	19	152	184	351	328	301	228	227	215	340	229	230	394	910
241.705	0	151	17	152	181	350	326	296	228	224	215	335	225	225	390	903
241.828	0	150	15	148	179	344	321	293	229	220	213	332	224	223	387	904
241.951	0	150	15	148	179	344	320	295	229	222	211	331	224	223	386	902
242.074	0	150	16	149	179	345	322	296	226	223	212	332	225	224	387	904
242.196	0	151	18	150	182	347	324	296	228	223	213	335	226	226	390	902
242.319	0	151	19	151	183	350	325	300	228	224	216	337	228	227	392	908
242.442	0	152	18	153	185	351	329	303	230	226	217	339	230	231	395	911
242.565	0	152	18	154	185	355	332	304	230	226	217	339	230	230	396	911
242.688	0	151	16	150	181	349	325	297	229	223	216	334	225	227	392	904
242.811	0	151	16	149	181	347	324	297	229	223	216	334	226	225	390	907
242.934	0	150	16	149	182	348	324	296	230	224	214	333	226	228	391	907
243.057	0	150	17	150	183	348	325	298	229	224	215	335	228	228	393	907
243.18	0	151	18	151	185	351	328	301	230	224	216	338	229	230	396	908
243.302	0	152	19	153	186	353	329	304	231	225	218	340	230	232	398	912
243.425	11	151	19	152	184	354	331	301	230	224	217	337	228	231	396	912
243.548	0	151	16	149	183	348	326	298	228	223	214	335	227	228	394	909
243.671	0	151	18	150	183	349	326	300	228	222	216	334	227	228	394	908
243.794	0	151	17	151	185	350	326	300	230	224	216	335	228	230	394	907
243.917	0	152	19	152	186	353	329	302	229	225	216	337	230	230	396	912
244.04	0	153	19	153	187	354	331	305	229	226	217	339	231	232	399	913
244.163	0	153	20	155	188	356	333	307	232	227	219	341	232	234	401	912
244.285	0	152	18	152	186	355	330	302	231	224	217	336	228	230	397	909
244.408	0	151	17	149	183	351	326	300	230	224	215	334	226	229	394	911
244.531	0	151	19	149	183	350	326	302	229	223	215	334	227	229	394	909
244.654	0	151	18	151	184	351	328	301	229	223	215	334	228	229	396	907
244.777	0	151	19	153	186	354	328	303	232	225	216	337	230	232	397	910
244.9	0	152	20	154	188	356	330	306	230	226	217	340	232	233	400	914
245.023	0	151	21	156	189	359	333	309	230	226	219	341	233	234	402	915
245.146	0	152	18	154	187	357	333	305	231	224	218	337	229	231	397	907
245.268	0	150	17	151	184	352	327	300	230	222	214	334	227	229	395	907
245.391	0	151	17	150	185	351	326	299	229	223	213	333	227	228	393	909
245.514	0	150	17	151	185	352	327	300	228	223	213	333	227	229	393	908
245.637	0	152	19	152	186	355	329	302	230	224	215	336	229	230	397	907
[truncated: 784 more rows]

## Sheet: Short_ch
	SNR :	51	44	36	49	43	36	47	41	38	44	38	36	0	0	0	0	0	0	0	0	0	0	0	0
		D780						D850						D725						D940
Time	Marker	ch16	ch17	ch18	ch19	ch20	ch21	ch16	ch17	ch18	ch19	ch20	ch21	ch16	ch17	ch18	ch19	ch20	ch21	ch16	ch17	ch18	ch19	ch20	ch21
0.24576	0	0	0	0	0	0	0	0	0	0	0	0	0	0	0	0	0	0	0	0	0	0	0	0	0
0.36864	0	85	116	19	140	193	27	84	112	35	126	174	18	2	0	-69	-1	-1	-81	-2	-1	21	5	3	78
0.49152	0	84	115	20	139	192	30	84	110	48	126	174	20	2	1	-80	-1	-2	-94	-3	-1	33	3	3	73
0.6144	0	83	112	22	138	193	33	81	109	45	125	168	23	3	2	-99	-1	-3	-96	-3	-3	34	4	5	66
0.73728	0	82	111	22	139	192	34	81	108	43	125	169	21	3	2	-106	0	-3	-100	-3	-2	34	4	6	61
0.86016	0	83	111	20	138	191	34	81	109	41	125	171	21	3	2	-111	0	-3	-100	-2	-2	34	4	6	57
0.98304	0	83	111	20	139	192	34	82	109	41	125	172	21	4	2	-112	0	-4	-100	-3	-2	34	5	7	55
1.10592	0	83	113	21	139	192	34	82	110	42	126	175	21	3	2	-112	0	-2	-101	-3	-3	34	4	8	54
1.2288	0	83	114	20	139	192	33	82	110	42	126	176	21	3	2	-111	0	-3	-102	-3	-3	34	4	7	53
1.35168	0	83	113	19	139	193	34	82	110	46	126	175	19	3	3	-106	0	-1	-102	-3	-3	38	4	10	53
1.47456	0	83	112	13	139	191	35	82	108	49	125	172	18	3	2	-106	0	0	-105	-3	-2	41	4	11	51
1.59744	0	83	111	12	139	191	35	82	108	48	127	172	19	4	2	-105	-1	0	-106	-3	-3	41	4	11	51
1.72032	0	83	112	13	139	191	36	82	108	49	125	172	19	3	2	-106	-1	-1	-105	-3	-3	41	4	11	51
1.8432	0	83	112	13	140	192	34	81	110	48	126	173	20	3	3	-104	-1	0	-103	-3	-3	41	4	11	50
1.96608	0	83	113	13	140	194	34	81	110	49	126	174	20	3	2	-103	0	0	-102	-4	-2	41	4	11	51
2.08896	0	84	113	13	140	195	33	82	111	50	126	175	20	4	3	-104	0	0	-102	-3	-3	42	4	11	52
2.21184	0	83	112	14	140	191	34	82	109	48	125	173	19	4	2	-105	-1	0	-106	-4	-3	41	4	12	50
2.33472	0	83	111	12	139	191	35	81	108	49	125	172	19	2	3	-106	0	-1	-107	-3	-3	40	4	11	49
2.4576	0	84	112	13	138	191	35	82	108	48	126	172	20	3	3	-106	0	0	-106	-3	-3	41	4	11	50
2.58048	0	83	112	12	140	192	36	81	109	48	126	172	19	3	3	-106	0	0	-105	-4	-3	40	5	11	51
2.70336	0	83	114	12	140	193	35	81	110	49	126	173	19	3	3	-105	0	0	-104	-4	-3	41	4	11	51
2.82624	0	83	115	13	140	195	34	82	111	50	126	175	20	3	3	-103	0	0	-102	-4	-3	42	4	11	51
2.94912	0	83	114	14	141	193	33	83	112	49	126	177	19	3	3	-103	0	0	-102	-3	-3	43	4	9	51
3.072	0	82	111	13	139	190	35	81	109	49	126	173	21	3	3	-107	0	-1	-108	-4	-4	41	5	12	49
3.19488	0	82	110	13	139	190	35	81	107	48	126	171	21	3	2	-107	0	-1	-108	-4	-3	40	4	12	48
3.31776	0	82	110	13	139	191	36	81	106	47	125	171	20	3	3	-106	0	-1	-106	-4	-2	40	4	11	50
3.44064	0	83	112	13	139	191	36	81	108	49	126	172	20	3	2	-105	0	0	-105	-4	-3	41	4	11	50
3.56352	0	83	113	14	139	193	36	81	110	48	126	173	19	4	2	-104	0	0	-105	-4	-3	41	4	12	51
3.6864	0	83	114	13	140	193	35	81	110	49	126	174	20	3	2	-103	-1	0	-103	-4	-3	41	4	11	50
3.80928	0	84	114	13	141	195	34	81	111	50	126	175	21	3	2	-103	0	-1	-101	-3	-3	42	3	11	51
3.93216	0	83	114	15	140	193	34	81	109	48	126	174	19	3	3	-104	0	-1	-105	-3	-3	41	4	12	51
4.05504	0	83	111	12	139	189	35	82	108	49	126	171	20	3	3	-107	0	-1	-107	-4	-3	41	5	12	48
4.17792	0	83	111	13	139	189	34	81	108	48	125	171	21	3	3	-106	-1	0	-107	-4	-3	40	4	12	49
4.3008	0	82	110	13	139	191	35	81	109	48	125	171	20	2	3	-106	0	0	-107	-4	-3	41	4	11	50
4.42368	0	82	112	14	139	191	36	81	108	49	124	172	19	4	2	-105	-1	0	-105	-4	-3	41	4	11	51
4.54656	0	83	114	13	139	191	36	82	110	49	126	173	18	3	3	-105	0	0	-105	-2	-3	41	4	10	52
4.66944	0	83	113	13	140	193	33	82	110	50	126	174	20	3	3	-103	0	-1	-102	-3	-3	41	4	11	50
4.79232	0	84	114	14	140	195	33	83	112	50	127	174	19	4	2	-102	0	0	-102	-3	-3	42	4	11	50
4.9152	0	83	113	14	139	191	34	81	109	49	126	173	18	3	3	-105	0	-1	-106	-3	-3	42	4	12	50
5.03808	0	82	112	13	138	191	34	82	108	48	126	172	20	3	2	-107	0	-1	-107	-3	-3	41	4	12	48
5.16096	0	83	111	12	141	191	35	82	108	49	126	172	19	3	3	-106	0	-2	-107	-3	-2	41	4	11	50
5.28384	0	82	111	12	141	192	35	81	107	49	127	172	20	3	3	-105	0	-1	-105	-4	-2	41	4	11	50
5.40672	0	83	111	13	142	193	35	81	108	48	128	174	20	3	2	-105	-1	-1	-104	-3	-3	41	4	11	51
5.5296	0	83	113	13	142	195	35	82	109	49	128	175	19	3	3	-103	0	0	-104	-3	-2	41	4	10	51
5.65248	0	83	113	13	141	195	33	81	110	50	129	177	20	2	2	-102	-1	-1	-102	-3	-2	41	4	9	51
5.77536	0	84	113	14	142	195	33	82	109	49	128	176	19	3	3	-102	-1	0	-103	-3	-3	42	5	11	51
5.89824	0	83	111	12	142	191	34	81	106	49	127	174	20	4	2	-106	0	0	-109	-4	-2	40	5	12	49
6.02112	0	83	109	14	141	192	34	80	105	47	128	173	21	3	3	-107	-1	0	-108	-4	-3	41	5	12	49
6.144	0	83	109	13	140	191	36	81	106	48	127	172	20	3	3	-105	0	0	-107	-3	-3	40	4	12	50
6.26688	0	83	111	13	141	192	36	81	107	48	127	174	19	4	2	-105	0	0	-105	-3	-3	41	4	10	50
6.38976	0	83	111	13	141	193	35	82	108	49	127	174	20	3	2	-105	0	0	-105	-3	-3	41	4	10	50
6.51264	0	83	111	13	140	194	33	82	108	49	128	175	20	3	2	-103	0	0	-103	-4	-2	41	4	10	50
6.63552	0	84	113	14	142	193	32	82	110	49	128	176	19	3	3	-102	0	-1	-103	-3	-3	42	5	10	51
6.7584	0	82	110	13	140	190	34	81	106	49	127	172	18	2	3	-106	0	-1	-106	-4	-3	41	4	11	50
6.88128	0	83	109	12	140	189	35	82	104	49	126	172	20	2	1	-107	0	-1	-108	-4	-3	41	4	11	48
7.00416	0	82	108	12	139	189	35	81	105	49	126	171	19	3	2	-106	-1	0	-108	-3	-2	41	4	11	49
7.12704	0	83	110	12	140	189	36	82	108	48	127	172	19	3	3	-105	0	0	-105	-3	-2	40	4	11	50
7.24992	0	83	111	13	139	191	33	83	107	49	126	172	20	3	3	-104	0	-1	-104	-3	-3	41	4	11	50
7.3728	0	83	112	13	140	191	33	82	108	49	127	175	20	3	1	-104	0	-1	-104	-3	-4	42	4	10	51
7.49568	0	83	113	13	141	191	33	83	110	50	127	176	20	2	2	-103	0	-4	-103	-3	-3	42	4	8	52
7.61856	0	84	112	15	140	191	32	82	110	48	127	174	19	3	3	-104	0	-1	-105	-4	-3	42	4	11	50
7.74144	0	82	109	13	140	190	34	81	107	48	126	172	19	3	2	-106	-1	0	-109	-3	-3	41	5	11	49
7.86432	0	83	110	13	140	190	34	82	106	48	127	172	20	3	3	-105	-1	-1	-107	-4	-3	41	5	11	49
7.9872	0	83	110	13	140	190	34	82	107	49	126	172	19	3	2	-104	-1	0	-107	-4	-3	41	4	11	50
8.11008	0	83	111	12	141	191	34	81	107	49	126	174	19	3	3	-104	0	0	-105	-3	-3	41	4	10	50
8.23296	0	84	112	13	141	191	34	82	108	50	127	174	19	3	2	-104	0	-1	-105	-3	-3	41	5	9	50
8.35584	0	83	112	13	141	190	32	83	109	50	128	176	20	3	3	-104	0	-3	-104	-3	-3	42	4	9	50
8.47872	0	84	114	15	140	193	31	82	110	50	127	175	19	3	3	-102	0	0	-104	-3	-3	43	5	11	50
8.6016	0	83	112	12	139	189	32	81	108	49	126	171	20	4	2	-105	0	0	-108	-3	-2	41	4	11	47
8.72448	0	83	111	12	140	188	33	82	107	49	125	171	19	3	2	-106	0	-1	-109	-4	-3	40	5	11	49
8.84736	0	84	112	12	140	190	33	83	109	49	126	172	20	3	2	-105	0	0	-109	-4	-4	41	4	11	49
8.97024	0	82	112	13	141	191	33	83	109	49	127	173	19	3	2	-104	-1	0	-106	-3	-3	41	5	11	51
9.09312	0	83	113	13	140	191	32	83	109	50	128	173	19	3	2	-102	-1	0	-105	-3	-4	41	4	11	49
9.216	0	84	113	13	141	190	32	83	110	50	128	176	20	3	2	-103	0	-3	-104	-3	-3	42	3	9	50
9.33888	0	84	114	13	142	191	32	83	112	50	128	178	20	3	3	-103	-1	-3	-104	-4	-4	43	4	8	50
9.46176	0	84	113	14	141	191	31	82	109	50	127	173	19	3	3	-103	0	-1	-107	-3	-3	42	4	12	50
9.58464	0	83	109	13	140	189	33	82	107	49	127	172	19	4	2	-105	0	0	-107	-4	-3	42	4	11	48
9.70752	0	83	110	12	139	188	33	83	106	50	127	172	21	3	2	-105	-1	-1	-109	-4	-3	41	4	11	49
9.8304	0	83	111	12	140	189	34	82	108	49	126	171	20	3	2	-105	-1	0	-108	-3	-3	41	5	11	49
9.95328	0	83	111	12	140	190	32	82	108	50	127	173	21	3	3	-104	-1	0	-105	-3	-3	41	4	11	48
10.0762	0	84	114	13	141	190	32	82	110	50	128	176	20	3	3	-103	0	-2	-105	-4	-3	41	4	8	50
10.199	0	84	114	12	141	191	32	83	111	51	127	178	21	3	4	-103	0	-3	-105	-3	-3	42	4	7	51
10.3219	0	84	114	14	140	192	31	82	110	51	127	177	20	3	3	-103	0	-2	-105	-3	-3	42	4	9	50
10.4448	0	83	110	12	140	189	32	82	108	50	126	173	20	3	3	-105	0	0	-109	-3	-2	42	4	11	49
10.5677	0	83	111	12	140	189	32	82	107	49	127	173	21	3	3	-105	0	0	-109	-4	-3	41	5	11	48
10.6906	0	84	110	13	139	189	33	82	108	49	126	171	20	3	2	-106	-1	-1	-108	-3	-3	42	4	11	49
10.8134	0	83	111	13	140	190	34	83	108	49	126	173	19	3	2	-105	0	0	-106	-3	-3	42	5	10	50
10.9363	0	84	113	12	141	190	32	83	110	50	127	175	21	3	2	-104	0	0	-104	-3	-4	41	4	9	48
11.0592	0	84	114	13	141	191	31	83	111	50	127	175	21	2	2	-103	0	-2	-105	-3	-3	42	4	10	50
11.1821	0	83	111	14	140	189	32	82	107	50	126	173	18	3	2	-104	-1	0	-108	-3	-4	42	4	10	49
11.305	0	84	109	12	140	187	32	82	105	49	125	170	21	3	2	-106	0	0	-109	-4	-3	41	3	12	48
11.4278	0	84	109	12	138	186	32	82	105	49	125	170	21	3	3	-105	0	-1	-108	-4	-2	41	5	12	49
11.5507	0	83	109	12	139	186	34	82	106	49	125	170	20	3	3	-106	0	-1	-107	-4	-3	41	4	11	49
11.6736	0	84	110	12	140	188	34	82	107	50	126	170	20	4	2	-105	-1	0	-107	-3	-3	41	4	11	50
11.7965	0	83	112	12	140	187	31	82	108	49	125	173	21	2	2	-103	0	-2	-106	-3	-3	42	4	8	51
11.9194	0	84	112	14	140	189	30	82	109	50	126	172	21	3	3	-103	0	0	-105	-3	-2	42	4	10	51
12.0422	0	84	109	12	138	185	32	82	105	50	125	169	19	3	2	-106	0	0	-108	-3	-2	42	4	11	48
12.1651	0	83	108	12	138	182	32	81	103	49	124	167	23	3	3	-108	0	0	-111	-3	-2	41	4	12	47
12.288	0	82	107	12	137	182	34	81	103	48	123	166	21	3	2	-108	-1	0	-109	-4	-2	42	5	11	48
12.4109	0	83	107	12	136	183	34	82	104	49	123	166	21	3	2	-106	0	-1	-107	-4	-3	40	4	11	48
12.5338	0	82	108	13	137	184	33	82	105	48	123	166	21	3	2	-105	0	0	-107	-3	-2	41	4	11	50
12.6566	0	83	110	13	138	184	32	82	106	49	123	168	21	2	2	-105	0	-2	-107	-4	-3	41	5	9	50
12.7795	0	84	111	12	138	185	31	82	108	50	124	169	22	4	2	-103	-1	-1	-105	-4	-3	42	4	9	51
12.9024	0	83	110	13	138	185	30	82	106	50	124	169	19	3	2	-104	0	0	-105	-3	-3	41	3	10	50
13.0253	0	82	107	12	136	182	33	81	102	48	123	166	19	2	2	-107	-1	-1	-110	-3	-3	41	3	11	47
13.1482	0	83	107	12	137	181	33	81	104	48	123	164	20	3	2	-107	-1	0	-109	-3	-2	40	4	10	49
13.271	0	82	107	11	136	182	34	81	103	48	123	165	19	3	3	-106	0	0	-110	-3	-3	40	4	11	49
13.3939	0	82	108	12	137	182	33	81	105	49	123	166	21	3	2	-105	-1	0	-106	-3	-3	40	4	11	49
13.5168	0	83	109	12	137	184	32	82	106	49	123	166	21	2	2	-105	0	0	-107	-3	-3	41	4	11	49
13.6397	0	83	110	12	137	183	31	82	106	50	124	169	20	4	2	-105	0	-3	-107	-4	-2	42	4	8	51
13.7626	0	83	109	13	137	184	31	81	106	50	123	167	19	3	3	-104	0	-1	-106	-3	-3	41	4	11	50
13.8854	0	82	109	13	136	182	33	81	103	49	122	165	20	3	2	-106	0	0	-109	-3	-2	40	4	11	49
14.0083	0	82	107	12	136	181	34	82	103	49	123	165	20	3	3	-107	0	0	-108	-4	-2	41	4	10	48
14.1312	0	83	108	12	136	181	34	82	103	48	122	164	19	4	2	-107	0	-1	-109	-4	-3	41	5	11	50
14.2541	0	83	108	12	136	183	32	82	105	49	123	165	21	3	2	-106	0	0	-107	-4	-2	41	4	10	49
14.377	0	83	109	13	137	184	31	81	106	49	123	165	21	4	2	-105	0	0	-106	-4	-2	41	4	11	49
14.4998	0	83	111	12	137	184	30	82	107	50	123	168	21	4	3	-104	0	-2	-106	-3	-3	42	4	9	51
14.6227	0	83	108	13	136	182	32	81	104	49	123	164	18	3	1	-106	0	0	-108	-3	-3	41	4	11	50
14.7456	0	83	105	12	134	179	33	82	102	48	120	163	20	3	2	-107	0	0	-109	-4	-3	40	4	11	48
14.8685	0	84	110	12	133	178	32	83	105	49	120	162	19	4	3	-106	0	0	-110	-4	-3	40	3	11	48
14.9914	0	84	110	12	133	180	33	83	106	49	121	163	18	3	2	-106	0	0	-109	-3	-3	42	4	10	48
15.1142	0	84	111	12	135	181	31	82	108	50	121	166	19	3	3	-106	0	-2	-108	-3	-4	41	4	8	48
15.2371	0	83	114	13	136	184	30	83	111	50	122	169	19	2	3	-104	0	-3	-107	-4	-4	41	4	8	50
15.36	0	84	115	12	136	186	30	83	113	51	124	172	20	3	2	-104	0	-2	-106	-4	-3	43	4	6	51
15.4829	0	84	115	14	138	186	30	82	112	50	125	170	18	3	3	-105	0	-2	-108	-4	-3	42	4	9	49
15.6058	0	82	112	13	138	184	32	82	109	49	123	167	18	3	3	-107	0	0	-110	-4	-2	41	4	11	47
15.7286	0	83	111	12	137	184	33	81	108	50	124	167	17	2	2	-106	-1	0	-109	-4	-2	41	4	10	47
15.8515	0	84	112	12	137	186	32	82	110	50	125	168	18	3	2	-106	0	0	-108	-4	-2	42	4	10	48
15.9744	0	84	114	13	139	187	31	83	110	50	125	170	19	3	3	-106	-1	-2	-106	-4	-3	42	4	9	49
16.0973	0	84	114	13	139	187	31	82	111	51	125	173	20	3	2	-104	0	-3	-107	-4	-3	42	4	8	50
16.2202	0	84	115	13	140	190	30	83	112	50	126	175	20	3	3	-103	-1	-2	-106	-3	-3	42	3	8	51
16.343	0	84	115	13	141	192	30	83	113	51	128	177	20	3	3	-102	0	-4	-106	-3	-2	44	3	8	51
16.4659	0	84	114	15	140	192	31	82	111	50	127	173	17	3	4	-103	0	-1	-107	-3	-4	43	4	10	49
16.5888	0	83	113	13	139	190	33	83	109	50	126	172	18	3	3	-105	0	-1	-109	-3	-3	42	4	11	47
16.7117	0	84	112	12	140	190	33	83	110	50	127	172	17	3	3	-105	-1	0	-108	-4	-2	42	4	11	49
16.8346	0	83	113	13	140	191	33	83	110	50	126	172	18	3	3	-105	0	-1	-107	-4	-3	43	4	11	49
16.9574	0	84	113	12	141	191	31	83	110	51	126	175	19	3	3	-105	0	-1	-107	-4	-3	42	3	9	49
17.0803	0	84	114	12	141	191	30	83	112	51	127	177	19	4	3	-103	0	-3	-106	-3	-4	43	4	8	49
17.2032	0	84	115	13	141	193	31	83	113	51	127	178	20	2	3	-102	0	-2	-106	-3	-4	44	4	7	50
17.3261	0	84	114	15	140	194	30	83	111	50	127	175	17	3	3	-103	-1	-1	-107	-3	-4	44	4	12	49
17.449	0	84	113	13	140	189	32	82	109	51	127	173	18	3	2	-105	0	-1	-110	-4	-3	43	4	11	48
17.5718	0	83	113	13	140	191	32	82	110	50	126	174	17	3	3	-104	0	0	-108	-4	-3	43	4	11	49
17.6947	0	84	114	12	140	191	32	84	111	51	126	173	18	4	2	-104	0	0	-107	-4	-3	42	4	11	48
17.8176	0	84	114	12	141	193	31	83	112	52	128	174	19	3	2	-104	0	0	-107	-3	-3	43	4	11	49
17.9405	0	85	115	12	141	192	30	84	113	52	128	178	19	3	3	-103	0	-2	-107	-4	-4	43	4	9	49
18.0634	0	84	115	13	141	193	30	84	113	52	128	179	20	4	2	-101	0	-3	-106	-3	-3	43	5	8	49
18.1862	0	84	116	15	141	193	31	83	112	51	127	177	17	3	2	-103	0	0	-107	-3	-4	44	4	11	48
18.3091	0	84	112	12	140	190	32	82	109	51	127	173	18	4	3	-106	-1	-1	-110	-3	-3	43	4	12	47
18.432	0	84	112	12	140	189	33	83	108	51	126	173	18	3	3	-106	0	0	-110	-3	-3	42	4	12	47
18.5549	0	83	112	12	139	189	34	83	109	51	126	172	17	4	3	-105	-1	0	-109	-4	-3	43	4	11	47
18.6778	0	83	114	12	140	192	32	83	111	51	127	173	18	4	3	-104	-1	0	-106	-3	-3	42	4	11	48
18.8006	0	84	114	12	141	192	31	83	111	51	127	175	19	3	2	-104	0	0	-108	-3	-3	43	5	11	49
18.9235	0	85	115	13	141	191	31	83	113	51	127	177	19	3	2	-103	0	-2	-106	-4	-3	43	5	8	51
19.0464	0	84	116	14	141	193	30	83	112	51	128	177	19	3	3	-101	0	-1	-105	-4	-3	44	4	9	50
19.1693	0	84	112	13	141	189	31	83	110	51	127	173	18	3	3	-105	0	0	-109	-3	-3	43	4	11	47
19.2922	0	84	111	12	138	188	32	82	108	50	125	171	21	3	3	-107	0	-1	-112	-3	-3	42	4	11	46
19.415	0	83	111	12	139	187	33	82	109	50	126	170	18	3	3	-107	0	-1	-110	-3	-3	43	4	11	47
19.5379	0	83	112	12	139	189	34	82	109	50	126	171	18	3	2	-105	0	0	-108	-4	-3	42	5	11	49
19.6608	0	84	113	13	139	189	32	83	109	50	126	171	19	3	2	-105	0	0	-106	-3	-3	42	5	10	48
19.7837	0	83	114	13	140	190	32	83	112	51	127	172	19	3	3	-105	0	0	-107	-4	-3	43	3	11	49
19.9066	0	84	115	13	140	190	30	83	111	51	126	174	20	3	2	-103	0	-1	-107	-3	-4	43	4	9	50
20.0294	0	83	114	14	140	191	30	83	111	51	126	173	18	2	3	-102	0	-1	-106	-4	-3	44	5	11	50
20.1523	0	83	112	13	139	188	33	82	109	50	124	171	18	3	2	-106	-1	-1	-111	-4	-4	43	4	11	47
20.2752	0	83	110	12	138	187	33	82	108	50	125	169	18	3	3	-107	0	0	-111	-4	-4	42	4	11	47
20.3981	0	83	111	13	139	186	34	81	108	49	125	169	18	2	3	-107	-1	-1	-110	-4	-2	42	4	11	48
20.521	0	83	112	13	139	188	32	81	109	51	125	169	19	4	3	-105	0	0	-107	-3	-4	42	4	10	48
20.6438	0	83	112	13	139	190	32	83	110	51	125	171	20	3	3	-105	-1	0	-108	-3	-3	43	5	11	49
20.7667	0	84	114	13	140	188	30	83	111	50	126	174	20	3	3	-105	0	-2	-108	-3	-2	43	4	8	50
20.8896	0	83	112	15	138	188	31	82	108	49	125	170	18	3	3	-105	-1	-1	-108	-3	-4	43	5	11	47
21.0125	0	82	110	13	138	186	33	81	106	49	124	168	19	3	2	-108	0	0	-110	-4	-3	43	5	11	46
21.1354	0	83	111	12	137	185	34	81	107	50	124	167	17	3	2	-108	0	0	-110	-3	-4	42	5	11	46
21.2582	0	84	111	12	138	185	34	81	107	49	124	167	18	4	3	-107	0	0	-108	-4	-3	41	5	10	48
21.3811	0	83	111	12	138	187	31	82	109	49	123	169	20	3	2	-105	0	-1	-107	-3	-3	41	4	11	48
21.504	0	84	113	12	139	189	31	82	110	51	125	169	19	2	2	-104	0	0	-107	-3	-3	42	5	11	49
21.6269	0	83	113	13	139	189	31	83	111	51	125	170	20	3	3	-104	0	0	-107	-4	-3	43	5	11	50
21.7498	0	83	112	15	138	188	31	81	109	49	125	170	18	4	2	-105	0	0	-108	-3	-4	43	5	11	49
21.8726	0	83	110	12	137	184	32	81	106	49	123	167	21	4	3	-108	0	0	-110	-3	-3	42	4	11	47
21.9955	0	83	109	13	137	183	33	81	105	48	124	165	20	3	2	-107	-1	-1	-111	-4	-3	41	4	11	48
22.1184	0	82	109	12	138	184	35	81	107	48	123	166	18	3	3	-108	0	-1	-110	-3	-3	41	5	12	48
22.2413	0	83	111	12	137	185	34	81	107	49	123	166	19	3	2	-107	0	0	-109	-3	-3	41	4	10	49
22.3642	0	84	111	13	139	187	32	82	109	49	124	167	20	3	3	-105	0	0	-106	-3	-4	42	5	11	49
22.487	0	84	113	14	137	186	31	82	109	49	124	169	20	3	2	-103	0	-1	-106	-4	-3	42	4	9	50
22.6099	0	83	114	14	138	188	31	82	109	50	124	169	19	4	2	-104	0	0	-107	-3	-3	42	4	11	50
22.7328	0	83	110	13	137	184	33	81	106	49	123	166	18	3	2	-108	0	-1	-110	-3	-4	41	4	11	48
22.8557	0	82	109	12	137	183	32	82	106	49	122	164	19	3	2	-108	0	-1	-110	-4	-3	41	4	12	48
22.9786	0	82	110	12	137	183	33	81	105	48	122	165	19	3	2	-107	0	0	-108	-3	-3	41	4	12	49
23.1014	0	83	110	12	136	184	34	81	106	48	122	165	18	4	2	-107	0	-1	-109	-3	-3	41	4	11	49
23.2243	0	82	111	12	137	186	32	81	108	49	123	166	19	3	2	-105	0	-1	-107	-4	-3	42	4	11	49
23.3472	0	83	112	13	138	186	31	81	109	50	123	168	20	3	2	-104	0	-2	-106	-3	-3	42	5	10	49
23.4701	0	84	112	14	138	188	30	82	109	49	123	168	19	4	3	-104	0	0	-106	-4	-3	42	5	10	50
23.593	0	82	111	13	136	184	32	81	107	48	123	165	18	3	3	-107	0	-1	-108	-4	-4	42	3	11	48
23.7158	0	83	110	12	137	184	32	81	106	49	123	164	19	2	2	-107	0	0	-110	-3	-3	41	3	11	49
23.8387	0	83	109	12	136	184	33	81	107	49	123	165	18	3	2	-107	0	-1	-108	-4	-3	41	4	10	49
23.9616	0	83	111	13	137	185	33	82	107	49	124	166	18	3	2	-105	-1	0	-108	-3	-3	41	4	11	49
24.0845	0	83	111	13	138	186	32	82	108	49	124	167	19	3	3	-105	-1	0	-108	-4	-3	41	4	10	49
24.2074	0	84	111	13	138	189	31	82	109	50	124	167	20	3	2	-104	-1	0	-108	-4	-3	43	3	11	50
24.3302	0	82	111	14	137	186	31	82	108	49	123	167	17	4	2	-106	0	0	-107	-4	-3	42	4	11	48
24.4531	0	82	109	12	136	182	33	82	105	49	123	165	18	2	3	-107	0	-1	-111	-3	-3	41	4	11	47
24.576	0	83	109	12	136	184	34	81	105	48	124	165	18	4	2	-108	0	-1	-110	-3	-3	41	4	11	48
24.6989	0	83	110	12	137	185	34	82	107	48	122	165	18	3	2	-107	0	0	-109	-3	-4	41	4	11	49
24.8218	0	83	111	14	137	186	33	81	107	48	123	166	19	3	2	-105	0	-1	-107	-3	-3	41	4	10	48
24.9446	0	83	111	13	138	187	31	82	109	49	124	166	19	3	2	-105	0	0	-107	-3	-3	42	4	11	50
25.0675	0	83	113	13	138	189	32	81	109	50	124	170	19	4	3	-104	-1	-1	-107	-3	-3	43	4	10	50
25.1904	0	82	111	15	138	188	31	82	107	49	124	168	18	3	3	-105	0	0	-107	-3	-3	42	4	11	49
25.3133	0	81	109	13	137	184	33	80	104	49	122	166	18	3	3	-107	0	0	-110	-4	-3	41	5	11	47
25.4362	0	83	109	12	137	184	34	81	105	48	122	166	18	3	2	-107	0	-1	-110	-4	-4	41	4	11	47
25.559	0	83	109	13	137	185	35	81	106	48	123	165	18	3	3	-106	0	-1	-109	-3	-3	41	4	12	48
25.6819	0	82	111	13	138	186	33	81	107	49	123	167	19	3	3	-106	-1	0	-107	-4	-3	41	4	10	49
25.8048	0	83	112	13	138	188	32	81	108	49	124	167	20	3	2	-105	0	-1	-107	-3	-2	41	4	11	49
25.9277	0	83	113	13	139	187	32	82	110	50	125	171	19	4	2	-104	0	-2	-107	-3	-3	42	4	8	50
26.0506	0	83	113	14	138	189	31	82	110	49	124	172	18	3	3	-102	0	-2	-107	-3	-3	42	4	9	50
26.1734	0	83	110	14	138	187	33	82	107	49	124	168	18	2	2	-106	0	0	-108	-3	-3	42	4	11	48
26.2963	0	83	110	12	138	186	33	81	106	49	125	168	18	3	3	-106	0	-1	-109	-3	-3	42	4	12	48
26.4192	0	83	110	12	138	187	34	81	107	49	124	167	17	4	2	-107	0	0	-109	-4	-3	41	5	11	47
26.5421	0	83	112	13	138	187	34	81	108	48	123	168	18	3	2	-105	-1	0	-109	-4	-3	41	5	11	49
26.665	0	83	112	12	138	189	32	82	108	50	123	170	19	3	2	-105	0	0	-107	-3	-3	41	4	10	48
26.7878	0	83	112	13	139	190	31	82	109	50	125	170	20	3	2	-103	0	-1	-106	-4	-3	42	4	11	50
26.9107	0	83	112	14	139	189	32	82	108	49	124	171	17	3	1	-105	-1	0	-108	-3	-3	42	5	11	49
27.0336	0	83	110	13	139	186	34	81	106	49	124	168	18	3	2	-107	-1	-1	-110	-4	-3	42	4	12	48
27.1565	0	82	111	13	138	187	35	81	106	50	124	168	17	3	3	-106	-1	0	-109	-3	-3	42	5	12	48
27.2794	0	83	111	13	138	187	33	82	107	49	123	167	19	4	3	-105	0	0	-107	-3	-3	41	4	11	47
27.4022	0	84	112	13	139	189	33	82	109	49	124	169	19	3	2	-106	0	0	-107	-4	-2	42	4	12	48
27.5251	0	83	113	13	139	190	32	82	109	50	125	170	19	3	3	-104	0	0	-107	-3	-3	42	4	10	49
27.648	0	83	113	14	139	191	31	82	112	49	125	171	19	3	2	-103	-1	0	-106	-3	-3	43	5	11	49
27.7709	0	83	112	14	139	189	32	82	108	49	124	170	18	3	2	-106	0	0	-109	-3	-3	42	4	11	48
27.8938	0	83	111	13	138	186	34	81	106	48	124	168	18	3	2	-108	0	-1	-111	-4	-3	42	4	12	47
28.0166	0	82	110	12	138	186	34	81	107	48	124	168	18	3	2	-107	0	-1	-110	-2	-3	40	5	11	47
28.1395	0	82	111	12	139	187	35	82	107	50	124	168	18	3	2	-106	0	0	-108	-3	-2	42	4	12	49
28.2624	0	82	112	13	139	189	33	81	109	49	124	169	18	3	2	-105	0	0	-108	-3	-3	41	4	11	49
28.3853	0	83	113	13	139	189	32	82	110	50	124	172	20	3	2	-104	0	-1	-107	-5	-3	42	5	10	50
28.5082	0	83	113	13	140	191	31	82	111	51	126	173	19	3	3	-103	-1	-1	-106	-4	-3	43	4	10	50
28.631	0	83	114	15	139	191	30	82	111	49	126	174	18	3	2	-102	0	-1	-107	-3	-3	43	4	9	50
28.7539	0	83	111	13	139	188	33	82	107	49	124	170	18	4	3	-106	0	0	-110	-4	-3	42	4	11	47
28.8768	0	83	110	12	138	187	34	81	107	49	125	168	18	3	3	-107	0	0	-110	-3	-2	41	4	12	47
28.9997	0	83	110	12	139	187	33	80	107	48	125	168	19	3	2	-106	0	0	-109	-3	-3	41	5	11	48
29.1226	0	83	112	14	139	190	33	82	109	49	125	170	19	4	3	-105	0	0	-107	-4	-3	42	4	11	48
29.2454	0	83	113	13	139	191	32	82	110	49	125	170	18	3	3	-104	0	0	-106	-4	-3	41	4	11	49
29.3683	0	83	113	13	140	190	32	82	110	50	125	174	19	3	3	-103	0	-3	-106	-4	-3	41	5	8	50
29.4912	0	83	114	13	141	190	31	81	111	51	126	175	20	3	4	-102	0	-3	-105	-4	-3	43	4	8	50
29.6141	0	83	114	15	141	192	31	82	111	51	126	173	18	3	3	-103	0	0	-106	-3	-3	43	3	11	50
29.737	0	82	112	12	138	189	33	82	108	50	126	171	18	2	3	-106	0	0	-110	-4	-3	42	5	11	47
29.8598	0	83	113	13	139	189	33	81	108	49	125	170	19	3	2	-106	-1	0	-110	-3	-2	41	5	11	48
29.9827	0	83	111	13	138	189	34	82	108	49	124	170	18	3	2	-105	0	-1	-108	-3	-2	42	4	11	48
30.1056	0	83	113	13	140	191	33	82	110	50	126	172	19	3	2	-105	-1	0	-106	-3	-2	42	4	11	48
30.2285	0	83	114	13	140	193	32	82	111	50	126	172	19	3	3	-103	0	0	-108	-3	-2	43	4	12	49
30.3514	0	83	114	13	140	192	31	82	112	51	126	175	20	3	3	-103	-1	-1	-106	-3	-2	42	5	8	50
30.4742	0	84	114	13	139	193	31	82	112	51	127	177	20	3	3	-102	-1	-3	-105	-3	-3	44	4	8	51
30.5971	0	83	115	15	140	193	31	82	112	50	126	176	17	3	3	-102	0	-1	-106	-3	-3	44	4	10	50
30.72	0	83	113	13	140	191	34	81	110	50	125	173	17	4	2	-105	0	0	-109	-3	-4	43	4	11	46
30.8429	0	83	112	13	140	192	32	81	109	50	125	173	18	3	3	-106	0	-1	-110	-3	-3	42	5	11	48
30.9658	0	83	112	13	140	192	34	82	109	50	126	172	18	2	2	-105	0	-1	-108	-3	-3	42	4	10	49
31.0886	0	83	114	13	140	192	32	80	111	50	126	175	19	3	2	-104	-1	-1	-107	-3	-3	42	4	9	48
31.2115	0	82	114	14	141	195	31	82	111	50	127	175	20	3	3	-103	-1	0	-108	-4	-4	44	4	11	49
31.3344	0	83	115	13	140	194	32	82	112	52	126	176	19	3	2	-102	0	-1	-106	-3	-2	43	4	10	50
31.4573	0	84	115	15	140	195	30	82	112	50	127	177	19	3	3	-101	0	0	-106	-3	-3	43	4	10	50
31.5802	0	83	112	13	139	191	32	81	109	51	126	173	20	3	2	-106	0	-1	-111	-4	-3	44	4	11	47
31.703	0	82	112	13	139	191	34	82	108	50	126	172	18	3	1	-106	-1	-1	-110	-4	-3	42	5	11	47
31.8259	0	83	112	13	139	191	33	82	108	50	126	173	20	3	2	-106	0	0	-110	-3	-3	42	4	11	48
31.9488	0	83	112	14	140	192	33	81	110	50	126	173	19	4	3	-104	0	0	-106	-4	-3	43	4	11	48
32.0717	1	83	114	13	140	193	32	82	111	52	126	174	19	3	3	-103	0	0	-107	-4	-3	43	5	10	49
32.1946	0	84	115	12	141	195	32	82	111	52	126	175	20	3	3	-103	-1	0	-107	-4	-4	43	4	11	49
32.3174	0	84	115	13	140	196	32	81	112	52	126	176	21	3	3	-102	0	0	-106	-4	-4	43	4	11	51
32.4403	0	83	114	15	140	193	31	82	110	50	126	177	18	3	3	-102	0	-2	-107	-3	-3	44	4	10	49
32.5632	0	82	111	13	140	190	32	81	109	50	125	173	21	3	2	-106	-1	-1	-111	-3	-3	42	4	12	46
32.6861	0	82	112	12	138	189	32	81	108	50	125	172	20	3	3	-107	0	-1	-112	-3	-3	41	4	12	48
32.809	0	83	111	12	139	189	34	80	109	50	125	172	19	3	2	-106	0	-1	-110	-4	-3	43	4	11	47
32.9318	0	82	112	13	139	191	33	82	108	50	126	173	19	3	2	-105	0	0	-107	-4	-3	42	4	11	48
33.0547	0	82	113	14	140	192	33	81	110	50	126	172	20	3	2	-105	0	0	-106	-4	-4	43	4	12	49
33.1776	0	84	114	13	140	193	32	82	112	51	125	173	19	4	2	-103	-1	0	-107	-3	-4	44	5	11	50
33.3005	0	83	115	13	141	194	31	83	112	52	126	175	20	3	3	-101	0	-1	-106	-3	-3	43	4	11	50
33.4234	0	84	115	15	140	194	31	82	112	50	127	175	18	2	2	-102	0	0	-106	-4	-3	43	4	11	50
33.5462	0	83	112	12	140	190	33	81	108	50	125	172	19	3	3	-106	0	0	-111	-3	-3	42	5	11	47
33.6691	0	82	111	13	139	190	34	80	108	50	125	171	17	3	3	-106	0	0	-110	-3	-3	43	4	11	47
33.792	0	82	112	13	139	189	34	81	108	50	125	171	18	4	3	-106	-1	0	-109	-4	-3	42	3	12	48
33.9149	0	83	112	13	140	191	33	82	109	51	125	172	19	2	2	-104	-1	-1	-106	-4	-3	42	4	11	47
34.0378	0	83	114	13	139	192	32	81	110	51	126	173	19	3	3	-103	0	0	-107	-3	-3	42	4	10	49
34.1606	0	83	113	14	140	193	32	82	111	51	126	174	20	3	2	-104	0	0	-106	-4	-3	43	4	11	50
34.2835	0	83	113	15	139	193	31	82	110	50	125	174	19	3	2	-102	0	0	-106	-4	-3	43	4	11	49
34.4064	0	83	111	13	140	191	34	81	108	50	125	172	18	3	2	-105	0	0	-109	-3	-3	43	4	12	49
34.5293	0	82	112	13	139	190	34	81	108	50	125	171	18	4	3	-105	0	0	-108	-3	-4	43	4	11	48
34.6522	0	82	112	13	138	190	35	81	109	50	125	171	18	3	2	-105	0	-1	-109	-3	-3	42	5	11	49
34.775	0	82	113	13	139	191	33	82	109	51	125	173	19	3	3	-103	0	0	-107	-3	-2	43	5	11	50
34.8979	0	82	114	13	140	191	31	82	110	51	126	174	20	3	3	-103	0	-1	-105	-4	-2	43	5	10	49
35.0208	0	83	114	13	140	193	32	81	111	51	126	175	20	4	2	-102	-1	-1	-106	-4	-3	43	4	9	50
35.1437	0	82	114	15	140	193	32	81	111	50	125	174	19	3	3	-103	-1	0	-107	-3	-3	44	4	11	49
35.2666	0	81	111	12	139	190	32	81	107	50	125	172	19	3	2	-105	0	0	-110	-3	-4	42	5	11	49
35.3894	0	83	110	13	138	190	34	80	108	50	125	171	18	3	2	-105	0	-1	-110	-3	-3	43	4	11	47
35.5123	0	82	111	13	139	190	34	81	108	51	125	170	19	4	2	-104	0	-1	-109	-4	-3	42	4	11	49
35.6352	0	82	113	14	140	191	33	82	109	50	125	172	19	3	3	-104	-1	0	-107	-4	-3	43	3	11	49
35.7581	0	83	113	13	139	192	33	82	109	52	125	173	19	4	3	-102	0	0	-106	-4	-3	43	4	11	50
35.881	0	83	113	13	140	193	32	82	111	52	126	176	20	2	3	-102	0	-1	-106	-4	-4	43	4	10	50
36.0038	0	83	116	13	140	194	33	82	112	51	126	177	20	3	3	-101	-1	-2	-106	-3	-3	44	5	9	51
36.1267	0	83	113	14	140	193	31	81	110	51	125	174	18	4	2	-103	0	0	-106	-3	-3	44	4	11	48
36.2496	0	82	112	13	139	190	33	80	106	51	124	172	18	4	2	-104	0	0	-110	-3	-3	43	4	12	48
36.3725	0	82	111	13	139	189	34	81	107	50	125	171	18	3	3	-105	-1	0	-111	-3	-4	42	4	11	47
36.4954	0	83	111	13	138	190	33	82	108	51	125	172	19	3	2	-104	0	0	-108	-4	-3	44	5	11	47
36.6182	0	83	111	13	140	191	32	81	108	52	126	172	19	3	1	-103	-1	0	-107	-4	-3	43	4	11	49
36.7411	0	83	113	14	139	192	32	81	110	51	125	173	20	3	3	-102	0	0	-106	-3	-3	43	4	11	49
36.864	0	83	114	13	140	194	32	82	111	51	125	176	20	3	2	-101	0	-1	-106	-4	-3	44	4	10	50
36.9869	0	82	114	13	141	195	33	82	112	53	126	177	20	3	3	-101	-1	-1	-106	-4	-3	44	4	10	51
37.1098	0	83	113	15	140	195	31	82	111	51	126	175	18	3	2	-102	0	0	-106	-3	-3	44	4	12	49
37.2326	0	82	111	14	140	191	33	80	108	51	125	173	18	3	2	-104	0	-1	-109	-4	-3	44	4	11	48
37.3555	0	82	112	13	139	191	34	82	108	51	126	173	17	3	3	-104	0	-1	-110	-3	-4	43	3	12	46
37.4784	0	83	111	13	140	191	34	82	109	51	125	172	17	4	3	-104	0	0	-109	-3	-3	43	4	11	48
37.6013	0	82	112	13	140	193	32	82	110	51	125	173	19	2	3	-102	-1	0	-106	-4	-4	43	4	11	48
37.7242	0	82	113	13	141	194	32	81	109	52	126	175	20	3	2	-102	0	-1	-106	-3	-3	44	4	10	48
37.847	0	83	114	13	140	194	32	82	111	52	126	177	20	3	3	-102	0	-2	-107	-4	-3	44	4	10	50
37.9699	0	83	114	15	141	194	31	82	111	52	126	178	20	3	3	-100	-1	-1	-106	-4	-4	45	4	10	50
38.0928	0	82	112	13	139	193	33	81	109	51	127	174	17	4	3	-103	0	-1	-108	-3	-3	44	4	12	47
38.2157	0	82	112	13	141	192	33	81	108	52	126	174	18	3	3	-104	0	-1	-109	-3	-3	44	4	11	48
38.3386	0	82	112	14	140	193	34	82	109	51	126	174	17	2	4	-103	0	0	-108	-4	-3	43	5	11	49
38.4614	0	82	113	13	140	194	33	81	110	51	126	175	19	3	3	-103	-1	0	-107	-3	-3	43	4	10	48
38.5843	0	83	113	13	140	194	32	81	111	52	126	177	20	4	2	-101	0	-1	-105	-3	-3	44	4	10	49
38.7072	0	84	115	13	141	194	32	81	111	53	127	178	20	3	2	-100	0	-2	-106	-4	-3	44	4	9	50
38.8301	0	83	114	13	141	194	31	82	113	53	127	180	21	3	2	-101	0	-3	-106	-3	-4	45	5	8	50
38.953	0	82	113	14	141	194	32	82	110	51	127	176	17	3	3	-103	0	0	-109	-4	-3	45	4	12	48
39.0758	0	83	111	12	140	192	32	81	109	52	126	175	19	3	2	-104	0	0	-110	-3	-4	45	4	11	48
39.1987	0	83	111	13	141	193	34	81	109	51	126	175	18	3	2	-104	0	0	-109	-4	-3	44	4	11	49
39.3216	0	82	113	12	140	193	33	82	109	52	127	174	19	2	3	-104	0	-1	-108	-3	-3	43	4	10	48
39.4445	0	83	113	12	141	194	33	81	111	52	127	176	20	3	3	-103	0	0	-108	-3	-4	44	4	11	49
39.5674	0	82	114	13	141	196	33	82	111	52	127	176	20	4	2	-102	-1	0	-105	-3	-3	44	5	10	49
39.6902	0	84	115	13	141	195	32	81	112	53	127	179	21	3	1	-101	0	-1	-106	-4	-3	44	4	9	51
39.8131	0	83	115	14	141	196	31	82	113	53	128	181	21	2	2	-100	0	-4	-106	-3	-3	45	5	9	51
39.936	0	82	113	14	142	194	31	81	109	51	127	176	19	3	2	-103	-1	0	-110	-3	-3	45	5	11	48
40.0589	0	83	111	13	140	192	32	81	109	51	126	175	20	3	2	-104	-1	0	-110	-4	-3	43	4	11	47
40.1818	0	83	111	12	140	193	33	81	108	52	126	174	19	3	2	-105	0	-1	-110	-3	-3	44	4	11	47
40.3046	0	83	112	12	141	193	33	81	109	52	126	175	19	4	3	-104	0	0	-108	-4	-3	44	4	11	48
40.4275	0	83	113	13	141	195	33	81	110	52	127	176	19	3	2	-103	0	0	-107	-3	-3	43	5	11	49
40.5504	0	83	113	13	141	195	31	81	112	52	127	177	20	4	3	-101	0	-2	-105	-4	-3	45	4	9	49
40.6733	0	83	114	13	141	194	32	82	111	53	127	181	21	4	3	-101	0	-3	-106	-3	-4	46	4	8	50
40.7962	0	83	115	13	142	195	31	82	113	54	128	181	21	4	3	-100	0	-2	-106	-3	-3	45	5	8	51
40.919	0	83	114	14	140	196	31	82	111	52	127	178	18	3	3	-101	0	0	-108	-3	-3	46	4	10	49
41.0419	0	83	112	12	140	194	32	81	109	52	127	176	19	2	2	-103	0	0	-110	-3	-4	44	4	11	48
41.1648	0	82	113	12	140	193	34	81	108	52	127	176	17	3	2	-103	0	-1	-110	-3	-3	44	4	11	47
41.2877	0	83	112	13	140	193	34	82	110	52	127	176	18	4	3	-104	-1	0	-108	-4	-3	45	4	11	48
41.4106	0	83	113	14	141	195	32	81	110	52	127	176	19	4	2	-102	0	0	-106	-3	-3	45	5	10	49
41.5334	0	84	114	14	140	195	32	82	112	53	127	179	20	3	2	-102	0	-1	-106	-3	-4	45	4	10	50
41.6563	0	83	113	13	141	195	32	82	112	53	127	181	21	3	3	-101	0	-3	-106	-3	-4	45	5	8	50
41.7792	0	83	115	13	141	196	31	83	113	54	127	181	21	3	2	-100	-1	-3	-106	-4	-3	46	4	9	50
41.9021	0	83	113	13	140	195	32	81	110	52	127	178	18	3	3	-102	0	0	-108	-3	-3	45	4	12	47
42.025	0	83	113	12	141	194	33	81	109	52	127	176	19	3	3	-104	0	-1	-109	-3	-4	45	4	12	48
42.1478	0	83	113	13	141	194	33	81	109	52	127	176	17	3	3	-104	0	-1	-109	-4	-3	45	4	12	48
42.2707	0	82	111	12	140	194	34	80	109	53	127	175	17	3	3	-103	-1	0	-109	-3	-3	44	4	12	49
42.3936	0	82	113	13	140	194	32	80	110	52	127	176	19	3	3	-103	-1	0	-107	-4	-3	44	4	11	49
42.5165	0	82	113	13	140	194	31	81	110	53	127	178	21	3	3	-101	0	-1	-106	-4	-3	45	5	10	49
42.6394	0	81	113	13	141	193	32	81	111	52	127	180	20	3	3	-102	0	-3	-107	-3	-3	45	4	8	49
42.7622	0	83	115	14	141	196	31	81	112	52	127	180	20	3	4	-102	-1	-1	-107	-3	-3	46	5	9	50
42.8851	0	82	113	13	141	193	32	81	109	52	127	176	18	3	3	-104	0	0	-110	-4	-3	46	4	11	48
43.008	0	83	112	13	140	193	33	82	109	52	126	176	18	4	3	-103	0	-1	-109	-4	-4	45	4	12	47
43.1309	0	82	112	12	140	192	34	81	109	52	126	175	17	3	2	-103	-1	0	-109	-4	-3	44	4	11	47
43.2538	0	83	113	13	141	195	33	82	110	51	127	175	18	3	2	-103	-1	0	-109	-3	-3	44	4	11	49
43.3766	0	83	114	13	142	193	32	82	112	53	127	178	20	3	3	-102	0	-2	-106	-4	-4	45	5	8	49
43.4995	0	83	114	14	141	194	31	82	112	53	128	179	21	3	2	-101	0	-1	-107	-3	-3	45	5	10	50
43.6224	0	83	116	13	142	196	32	82	112	53	128	180	21	3	3	-100	0	-1	-106	-4	-3	45	4	9	50
43.7453	0	83	115	14	141	195	31	83	114	53	127	181	19	4	3	-100	0	-1	-107	-3	-3	46	5	9	50
43.8682	0	81	112	13	140	192	30	82	109	52	126	175	20	3	3	-103	-1	-1	-110	-4	-4	44	4	12	47
43.991	0	81	110	12	139	190	31	80	107	51	125	173	20	2	2	-105	0	0	-111	-3	-3	43	4	11	46
44.1139	0	81	111	12	139	190	33	81	108	52	126	173	17	3	3	-106	0	-1	-110	-3	-4	44	4	11	47
44.2368	0	83	113	12	140	192	34	81	110	52	126	174	17	3	3	-104	0	-1	-108	-3	-3	44	4	11	49
44.3597	0	82	113	13	140	192	32	82	111	53	126	177	20	2	2	-102	0	-1	-106	-4	-3	44	4	10	49
44.4826	0	83	115	13	140	193	32	81	111	53	127	177	20	4	3	-102	0	0	-106	-4	-2	44	4	9	49
44.6054	0	83	114	13	141	194	33	82	113	53	127	180	20	3	2	-102	0	-3	-107	-3	-3	45	4	8	50
44.7283	0	83	115	14	142	195	31	82	113	53	128	179	20	3	3	-100	-1	-2	-106	-3	-3	46	4	9	51
44.8512	0	82	113	13	140	192	32	82	110	52	126	175	18	4	3	-103	0	-1	-109	-4	-3	45	4	11	49
44.9741	0	83	112	13	140	192	33	81	109	52	127	175	18	3	3	-104	0	-1	-110	-3	-3	45	4	11	48
45.097	0	82	112	12	141	192	34	80	109	52	126	175	18	3	2	-104	0	0	-109	-4	-3	45	4	11	48
45.2198	0	82	114	13	140	192	34	81	110	52	126	174	17	3	3	-103	-1	-1	-108	-3	-3	45	5	11	49
45.3427	0	82	113	13	141	195	32	81	112	53	127	176	19	3	3	-102	0	0	-106	-4	-2	45	4	10	49
45.4656	0	83	114	13	141	193	32	81	111	53	127	179	20	3	3	-102	0	-3	-106	-4	-3	44	4	8	49
45.5885	0	83	114	14	141	195	31	83	112	53	127	179	20	3	3	-101	-1	-2	-107	-3	-3	46	4	9	50
45.7114	0	82	112	14	140	192	34	82	109	52	127	175	17	4	2	-104	0	0	-109	-4	-3	45	4	11	47
45.8342	0	83	113	13	140	191	33	81	109	52	126	174	18	3	3	-103	0	-1	-109	-3	-3	44	4	11	48
45.9571	0	83	113	12	140	192	33	81	109	52	126	175	18	3	2	-104	0	-1	-107	-4	-4	44	3	11	48
46.08	0	82	114	13	140	192	34	82	111	52	127	175	18	3	2	-104	-1	0	-109	-4	-3	44	4	10	48
46.2029	0	83	114	13	141	194	32	82	113	53	127	176	20	2	3	-102	0	0	-106	-3	-3	44	3	11	49
46.3258	0	83	114	13	140	194	32	82	112	53	126	178	20	3	3	-101	0	-2	-107	-4	-3	45	4	9	49
46.4486	0	84	114	14	141	195	31	82	113	53	127	178	20	3	3	-101	0	0	-106	-4	-4	46	4	10	50
46.5715	0	82	113	13	139	191	33	81	110	51	126	175	17	3	3	-104	0	-1	-110	-4	-4	44	5	12	47
46.6944	0	83	112	13	139	190	32	81	109	51	126	174	19	3	3	-105	0	0	-110	-3	-3	44	4	11	48
46.8173	0	82	111	13	139	191	33	81	108	51	126	173	18	3	3	-104	0	-1	-109	-3	-3	44	4	11	48
46.9402	0	82	112	13	139	191	33	81	109	52	127	173	19	4	2	-104	0	0	-108	-3	-4	44	4	11	48
47.063	0	82	113	14	139	193	33	82	111	52	126	175	19	3	3	-103	0	0	-108	-3	-3	44	5	11	49
47.1859	0	82	114	13	140	193	33	82	111	52	125	175	19	2	3	-102	0	0	-107	-4	-2	44	4	10	49
47.3088	0	83	114	14	140	193	32	82	112	52	127	178	20	3	2	-102	0	-2	-106	-3	-3	45	4	9	50
47.4317	0	83	114	15	140	193	32	81	111	52	126	175	18	3	1	-102	0	0	-108	-3	-4	45	4	12	50
47.5546	0	83	111	13	139	190	33	82	109	52	125	173	18	2	3	-106	0	-1	-111	-3	-3	44	4	11	47
47.6774	0	82	110	12	139	188	33	81	107	52	125	172	18	3	3	-105	-1	-1	-111	-4	-2	44	4	11	49
47.8003	0	82	111	12	138	190	33	81	109	52	125	172	18	3	3	-104	0	-1	-109	-3	-3	43	4	10	49
47.9232	0	82	113	13	139	191	33	81	109	52	126	173	18	4	3	-104	0	0	-108	-3	-4	44	4	11	49
48.0461	0	83	112	14	139	192	32	81	110	52	125	174	21	3	2	-103	0	0	-107	-4	-3	44	4	11	49
48.169	0	83	114	12	139	193	32	82	112	53	126	174	20	3	2	-102	-1	-1	-106	-3	-3	44	4	10	50
48.2918	0	83	114	14	140	193	31	82	112	52	126	178	20	3	3	-101	-1	-1	-105	-3	-3	45	4	8	51
48.4147	0	83	111	14	140	190	32	81	109	52	126	174	17	4	3	-104	0	-1	-109	-2	-3	44	4	11	49
48.5376	0	82	111	13	138	189	33	82	108	52	125	173	18	3	2	-104	0	-1	-110	-3	-3	43	4	11	49
48.6605	0	82	111	13	139	190	33	81	108	52	125	172	17	3	3	-105	-1	-1	-108	-4	-3	44	5	11	49
48.7834	0	83	112	13	139	191	33	81	109	51	125	172	18	4	2	-104	-1	0	-107	-3	-3	43	4	12	49
48.9062	0	83	113	13	139	192	32	81	111	52	126	174	19	3	3	-103	-1	0	-107	-4	-3	44	4	11	49
49.0291	0	83	113	14	140	192	32	81	111	52	126	176	20	3	3	-103	0	-1	-107	-3	-2	44	4	10	49
49.152	0	82	114	15	140	193	32	82	110	51	126	175	19	3	2	-102	0	0	-107	-4	-3	44	5	10	50
49.2749	0	82	111	13	138	190	34	81	109	52	126	173	18	3	3	-105	0	0	-110	-3	-3	44	5	11	48
49.3978	0	82	110	13	138	189	34	82	108	52	125	172	18	3	2	-106	0	0	-110	-4	-3	44	4	12	48
49.5206	0	82	111	12	139	191	34	81	109	52	125	171	18	4	2	-104	0	0	-110	-3	-4	43	4	11	49
49.6435	0	82	112	14	139	191	32	81	110	52	126	172	19	3	2	-103	0	0	-106	-4	-3	44	4	11	48
49.7664	0	82	113	13	140	191	32	81	112	52	126	174	19	3	3	-103	0	-1	-106	-3	-3	45	4	10	49
49.8893	0	83	114	13	139	191	33	82	112	52	126	177	19	3	2	-103	0	-3	-107	-4	-3	44	4	8	51
50.0122	0	83	112	14	139	191	31	82	110	51	125	174	18	4	3	-103	0	-1	-107	-4	-3	44	5	11	49
50.135	0	82	110	13	139	189	32	81	108	50	125	171	18	3	2	-105	0	0	-110	-3	-3	44	4	12	48
50.2579	0	82	110	13	138	187	33	81	108	51	125	170	18	3	2	-106	-1	0	-112	-4	-3	43	5	12	47
50.3808	0	82	110	13	139	187	34	81	108	51	126	170	18	3	2	-105	0	0	-111	-4	-3	44	4	11	48
50.5037	0	82	112	12	139	189	34	81	110	52	125	171	18	3	2	-103	0	0	-108	-4	-3	43	4	10	49
50.6266	0	82	113	13	139	189	33	81	109	52	125	174	20	4	3	-103	0	-1	-107	-3	-3	43	4	10	49
50.7494	0	83	113	13	140	190	32	81	112	52	125	175	20	3	3	-102	0	-2	-107	-4	-3	44	5	7	50
50.8723	0	82	114	14	139	191	32	81	110	52	126	175	19	3	2	-102	0	-1	-107	-4	-3	45	5	10	50
50.9952	0	82	111	14	139	189	32	81	109	51	124	172	18	3	2	-105	0	-1	-110	-3	-3	44	4	12	48
51.1181	0	82	110	13	138	187	33	80	108	51	125	171	19	4	3	-104	-1	0	-111	-3	-4	43	5	10	48
51.241	0	82	111	12	138	188	34	81	108	51	125	170	18	3	2	-106	0	0	-108	-4	-3	43	4	11	48
51.3638	0	83	111	13	138	188	34	81	109	51	125	171	18	3	2	-105	0	-1	-108	-3	-3	43	5	11	49
51.4867	0	82	112	13	138	190	33	80	109	51	125	171	19	3	3	-104	0	0	-107	-3	-3	43	4	11	49
51.6096	0	83	113	13	139	192	32	81	110	52	127	173	20	3	2	-103	0	0	-106	-4	-3	44	4	11	49
51.7325	0	83	113	14	139	190	32	82	111	53	125	176	20	3	2	-101	-1	-2	-106	-4	-3	46	3	8	50
51.8554	0	83	112	14	138	191	32	81	110	51	126	173	18	4	2	-102	0	-1	-107	-3	-3	43	4	11	50
51.9782	0	81	111	14	138	189	33	81	109	51	125	172	18	3	3	-105	0	0	-110	-4	-3	45	4	11	48
52.1011	0	82	110	13	138	189	34	81	109	52	125	171	18	3	3	-105	0	-1	-109	-4	-3	44	4	11	48
52.224	0	83	111	13	138	189	33	81	109	52	125	171	19	3	3	-104	0	0	-108	-4	-3	43	4	11	49
52.3469	0	81	113	13	139	191	33	81	110	53	125	173	19	3	3	-103	-1	0	-108	-4	-4	44	4	11	49
52.4698	0	82	113	13	139	193	32	81	111	53	126	174	19	3	3	-103	0	0	-106	-4	-3	44	5	11	50
52.5926	0	83	114	14	139	191	31	80	111	53	127	177	20	2	3	-101	0	-3	-106	-4	-3	44	4	8	50
52.7155	0	82	112	13	138	191	33	81	109	52	124	174	17	3	2	-104	-1	0	-109	-3	-3	44	4	11	49
52.8384	0	82	111	13	139	189	33	80	108	51	125	172	19	4	2	-105	0	0	-109	-3	-3	43	4	11	48
52.9613	0	82	111	13	138	190	34	81	108	52	125	172	18	4	3	-105	0	0	-108	-3	-2	43	4	11	48
53.0842	0	82	112	13	139	190	34	81	109	52	125	173	18	3	2	-104	0	0	-107	-3	-3	44	5	11	49
53.207	0	82	112	13	139	190	32	81	111	52	125	174	20	3	3	-104	0	-2	-108	-3	-4	44	5	9	50
53.3299	0	83	114	13	139	191	32	81	111	53	125	177	20	4	2	-103	0	-3	-107	-3	-4	44	5	9	50
53.4528	0	82	114	13	139	193	32	82	113	53	126	177	20	4	2	-101	0	-1	-106	-3	-4	45	4	10	50
53.5757	0	83	114	14	139	193	31	82	112	52	126	176	18	3	2	-101	0	-1	-106	-3	-3	45	4	11	50
53.6986	0	82	112	13	138	190	33	80	109	52	125	173	18	3	3	-105	0	0	-110	-4	-3	45	4	11	47
53.8214	0	81	111	12	138	189	33	81	109	52	125	172	19	3	3	-106	0	0	-110	-4	-3	43	4	11	48
53.9443	0	82	112	13	138	191	33	81	110	52	126	173	18	3	3	-104	-1	-1	-108	-4	-3	43	4	11	48
54.0672	0	82	113	13	140	193	33	81	110	52	126	174	20	4	2	-103	-1	0	-107	-3	-3	44	4	11	48
54.1901	0	82	113	14	139	192	32	81	111	52	126	177	20	3	2	-103	0	-2	-107	-3	-3	44	4	8	50
54.313	0	83	114	13	140	194	32	82	113	53	126	177	20	3	2	-102	0	-1	-107	-4	-3	45	5	9	50
54.4358	0	83	114	14	140	193	32	82	113	53	127	180	20	3	2	-100	-1	-3	-106	-3	-3	45	4	9	50
54.5587	0	83	113	15	140	194	32	82	112	52	125	176	18	3	2	-102	0	0	-107	-4	-3	45	4	10	49
54.6816	0	82	112	12	140	191	32	81	110	53	126	175	18	3	3	-105	0	0	-109	-3	-3	45	4	11	48
54.8045	0	82	112	13	140	192	33	81	110	52	126	175	17	3	3	-104	0	0	-110	-4	-3	44	5	11	48
54.9274	0	82	113	13	139	192	33	81	111	52	125	174	18	3	2	-103	0	-1	-108	-3	-3	44	5	11	49
55.0502	0	82	114	13	140	192	32	81	111	52	126	177	19	3	3	-103	-1	-1	-107	-3	-3	44	4	9	49
55.1731	0	82	114	13	140	194	32	82	111	53	126	177	19	3	3	-102	-1	-2	-108	-4	-3	44	4	9	50
55.296	0	82	115	13	142	194	32	82	113	54	126	179	20	3	3	-102	-1	-3	-106	-4	-3	45	3	7	49
55.4189	0	83	115	14	140	196	31	82	113	54	127	180	19	2	3	-101	-1	-2	-105	-4	-3	46	4	9	50
55.5418	0	83	113	13	140	193	32	81	111	53	127	177	18	3	3	-103	-1	0	-108	-3	-3	46	4	11	49
55.6646	0	83	112	13	141	193	33	82	111	52	127	176	17	3	3	-104	0	-1	-109	-3	-4	45	4	11	47
55.7875	0	83	112	13	140	193	33	82	111	53	127	175	17	3	2	-103	0	-1	-108	-3	-3	44	4	11	49
55.9104	0	83	113	13	141	194	31	81	112	53	127	177	20	3	3	-103	-1	0	-106	-4	-3	44	3	10	48
56.0333	0	83	114	13	141	194	32	82	112	53	127	180	21	4	3	-102	0	-3	-107	-3	-3	45	4	8	49
56.1562	0	83	115	13	140	194	32	81	113	54	128	181	20	4	2	-102	0	-3	-107	-3	-5	45	5	8	50
56.279	0	83	115	13	141	196	31	82	113	54	127	182	20	3	3	-100	0	-2	-107	-4	-4	45	4	8	50
56.4019	0	82	114	13	140	196	32	82	112	53	127	179	18	3	3	-102	0	0	-108	-3	-3	46	4	11	49
56.5248	0	82	113	13	140	194	33	82	111	53	127	178	18	3	3	-104	0	0	-109	-3	-3	45	4	12	47
56.6477	0	82	114	12	141	194	33	81	112	53	126	176	18	3	3	-104	0	0	-110	-4	-3	45	4	11	47
56.7706	0	83	113	12	141	195	33	82	112	53	127	177	18	3	4	-104	0	0	-109	-3	-4	44	5	11	48
56.8934	0	83	114	13	140	195	33	82	112	53	128	177	19	3	3	-103	0	0	-107	-3	-2	45	4	12	48
57.0163	0	83	114	13	141	194	31	82	113	54	127	181	20	3	3	-102	0	-3	-107	-3	-3	45	4	8	50
57.1392	0	83	116	13	141	194	32	83	113	54	127	182	20	3	3	-101	-1	-3	-107	-3	-3	46	4	8	50
57.2621	0	83	116	14	142	197	31	82	114	54	128	182	20	3	2	-100	0	-2	-106	-3	-3	46	5	9	50
57.385	0	82	113	14	140	193	31	81	111	52	126	177	18	3	3	-103	0	0	-109	-3	-3	45	4	12	48
57.5078	0	82	113	13	140	193	33	81	110	52	126	177	19	3	2	-105	0	0	-112	-3	-4	45	5	12	47
57.6307	0	83	113	12	140	193	33	81	110	53	126	176	18	4	3	-105	0	0	-110	-4	-3	45	5	11	48
57.7536	0	83	113	12	140	193	31	82	112	53	127	177	20	4	2	-103	0	0	-107	-3	-3	44	5	11	48
57.8765	0	83	114	12	140	194	32	82	112	54	127	177	20	3	2	-102	-1	0	-106	-4	-4	44	4	11	49
57.9994	0	82	114	13	141	195	31	82	113	53	128	179	20	3	3	-102	0	-1	-107	-3	-3	45	4	10	50
58.1222	11	82	116	12	140	194	32	82	113	55	127	181	20	3	3	-101	0	-2	-107	-3	-3	46	4	7	50
58.2451	0	83	116	14	141	195	31	83	114	53	127	181	19	3	3	-101	0	-1	-106	-3	-4	47	4	9	51
58.368	0	83	114	12	141	193	32	81	112	53	128	177	18	3	3	-103	0	0	-109	-3	-3	45	4	11	47
58.4909	0	83	113	12	140	193	32	81	111	53	126	176	18	3	3	-104	-1	0	-109	-3	-3	45	4	12	48
58.6138	0	82	113	13	140	193	33	81	111	53	127	176	18	3	3	-105	0	0	-110	-3	-3	45	5	12	47
58.7366	0	83	113	13	139	193	32	82	111	53	126	179	19	4	3	-103	0	-1	-107	-4	-4	44	4	9	48
58.8595	0	83	114	13	141	195	32	82	114	54	128	179	20	4	3	-101	0	-1	-107	-5	-3	44	4	10	50
58.9824	0	83	115	13	141	194	33	82	112	54	128	181	21	3	2	-101	0	-3	-107	-4	-4	45	4	8	50
59.1053	0	83	115	14	141	194	31	82	112	54	127	180	18	3	3	-101	0	-1	-107	-3	-3	46	4	9	49
59.2282	0	82	113	12	140	193	33	81	111	53	127	177	17	3	2	-104	0	-1	-108	-3	-3	45	4	11	47
59.351	0	82	112	12	140	193	33	81	111	52	127	176	18	3	3	-104	-1	0	-109	-3	-3	46	5	11	48
59.4739	0	83	112	13	140	193	32	81	111	53	126	176	19	3	2	-104	0	0	-108	-3	-3	45	4	11	48
59.5968	0	83	114	12	140	193	32	82	112	54	126	178	20	3	3	-103	0	-1	-108	-3	-3	45	3	9	48
59.7197	0	84	114	13	140	194	32	82	113	54	128	179	20	3	3	-102	0	-2	-107	-4	-2	45	5	9	49
59.8426	0	83	114	12	141	194	32	82	113	54	127	181	20	3	2	-102	0	-3	-107	-4	-3	46	5	8	50
59.9654	0	84	114	13	140	195	32	83	113	53	127	180	20	4	2	-101	0	-1	-107	-4	-4	47	4	10	50
60.0883	0	82	112	13	139	193	31	81	110	52	126	176	19	4	2	-105	0	-1	-111	-3	-3	45	4	11	48
60.2112	0	82	113	12	139	192	32	82	110	52	127	175	19	4	2	-106	0	-1	-111	-4	-3	44	4	12	48
60.3341	0	82	111	12	140	191	33	81	110	53	126	175	18	3	4	-105	-1	0	-109	-3	-3	44	4	11	48
60.457	0	82	113	12	139	193	34	81	111	53	126	175	18	3	2	-105	0	0	-109	-4	-3	44	5	11	48
60.5798	0	82	114	12	141	194	32	82	112	53	126	176	20	2	3	-104	0	0	-107	-4	-4	45	4	10	49
60.7027	0	83	114	13	140	194	32	82	112	53	127	178	21	3	3	-102	0	-1	-106	-3	-4	45	5	10	50
60.8256	0	82	115	13	141	193	32	82	114	53	127	181	21	3	4	-102	-1	-3	-107	-3	-4	45	4	8	50
60.9485	0	82	113	14	140	193	32	81	111	52	127	175	17	3	2	-105	0	-1	-109	-4	-4	44	4	12	49
61.0714	0	81	112	13	140	190	32	81	110	52	126	174	19	3	3	-106	0	-1	-111	-4	-3	45	4	11	47
61.1942	0	82	113	13	140	189	32	81	110	52	126	173	19	3	3	-105	0	0	-110	-4	-3	44	4	11	48
61.3171	0	81	112	13	140	190	33	80	110	53	126	174	19	4	3	-105	0	-1	-109	-3	-3	44	4	11	48
61.44	0	81	113	13	139	193	32	80	111	52	126	174	19	2	2	-105	0	-1	-108	-3	-3	44	5	11	49
61.5629	0	82	113	13	139	190	32	80	113	53	127	178	19	3	4	-104	0	-2	-107	-4	-3	45	4	8	50
61.6858	0	82	115	13	140	193	31	81	113	53	127	177	19	2	2	-102	0	-1	-107	-4	-3	45	4	9	50
61.8086	0	81	113	14	139	191	33	79	110	51	126	174	18	3	2	-105	-1	-1	-109	-4	-3	45	4	11	48
61.9315	0	80	111	12	139	191	32	80	110	53	126	173	19	3	3	-107	-1	0	-111	-3	-3	45	4	11	49
62.0544	0	81	112	13	139	191	33	81	111	52	126	174	18	3	2	-105	0	0	-109	-3	-4	43	4	11	48
62.1773	0	82	113	13	139	192	31	81	113	53	125	175	20	3	2	-104	0	-1	-107	-3	-3	44	4	12	48
62.3002	0	81	114	13	140	192	32	81	111	54	125	177	20	3	3	-104	0	-1	-108	-4	-4	44	5	9	49
62.423	0	82	113	13	139	191	31	81	111	54	126	179	21	3	2	-103	0	-3	-107	-4	-3	45	4	8	50
62.5459	0	81	112	14	139	192	31	80	110	52	126	175	19	4	3	-105	0	-1	-108	-3	-2	45	4	11	48
62.6688	0	81	112	12	138	190	33	80	109	53	126	173	19	3	2	-105	0	-1	-109	-3	-3	44	5	12	48
62.7917	0	81	111	12	139	190	34	80	109	53	126	173	18	4	3	-106	0	-1	-110	-3	-3	44	4	11	48
62.9146	0	81	111	12	139	188	35	79	109	52	125	172	17	2	3	-106	0	0	-110	-3	-3	44	4	11	48
63.0374	0	81	112	13	139	190	33	80	110	52	126	172	20	4	3	-105	0	0	-108	-4	-3	44	5	11	49
63.1603	0	81	113	14	138	189	31	80	111	53	124	174	20	4	3	-104	0	-1	-107	-3	-3	44	3	9	50
63.2832	0	81	112	13	140	190	32	81	111	53	126	177	21	4	3	-104	0	-2	-108	-4	-3	44	4	8	51
63.4061	0	82	111	14	138	190	33	81	110	52	125	173	17	3	3	-106	-1	0	-110	-3	-2	44	4	11	49
63.529	0	81	110	13	138	187	33	80	108	52	125	171	19	3	3	-106	0	0	-111	-3	-3	44	5	11	48
63.6518	0	81	110	12	138	188	34	80	107	51	125	171	18	3	3	-106	-1	-1	-109	-4	-4	43	4	11	48
63.7747	0	81	110	13	139	189	34	80	108	51	125	172	19	3	3	-106	0	0	-109	-3	-3	44	5	11	49
63.8976	0	82	112	12	139	190	32	81	108	52	125	172	20	4	2	-105	-1	0	-108	-3	-3	43	4	10	49
64.0205	0	81	112	13	139	190	32	80	109	52	125	174	20	3	3	-104	0	-1	-107	-4	-2	44	4	9	50
64.1434	0	81	112	13	140	190	32	81	110	53	126	177	20	3	2	-102	0	-3	-107	-3	-3	44	4	8	51
64.2662	0	82	113	14	140	193	31	80	110	53	126	177	20	3	2	-102	0	-2	-107	-3	-3	45	5	10	52
64.3891	0	81	111	13	139	191	34	79	109	52	126	173	16	3	2	-105	0	0	-110	-3	-4	44	5	10	49
64.512	0	81	110	13	138	189	34	80	109	53	125	173	18	3	2	-106	-1	-1	-109	-3	-3	44	5	11	48
64.6349	0	82	112	13	139	190	33	80	109	52	125	173	19	4	3	-106	0	0	-108	-3	-3	44	5	11	49
64.7578	0	81	111	12	138	191	34	80	109	53	125	173	19	4	2	-106	0	0	-109	-3	-3	44	5	11	49
64.8806	0	82	112	13	140	193	33	80	109	53	126	174	19	4	3	-105	0	0	-108	-4	-3	44	4	11	50
65.0035	0	80	112	13	140	193	32	80	111	52	126	175	21	3	3	-102	-1	0	-107	-3	-2	44	5	11	50
65.1264	0	82	112	15	139	191	31	80	110	53	126	178	20	2	2	-103	0	-1	-108	-3	-3	45	4	10	50
65.2493	0	82	111	13	139	191	33	79	108	52	125	173	18	3	2	-106	0	-1	-110	-3	-4	44	4	12	48
65.3722	0	82	111	12	138	191	34	81	108	52	125	175	18	4	2	-106	0	-1	-110	-4	-3	44	4	11	48
65.495	0	81	111	12	139	191	33	80	109	52	126	174	19	3	2	-106	0	-1	-108	-4	-2	44	5	11	48
65.6179	0	81	112	13	139	192	32	80	109	52	126	174	20	4	3	-105	-1	0	-108	-3	-3	44	4	11	48
65.7408	0	81	112	13	140	192	32	81	109	53	126	176	20	3	2	-104	-1	-2	-109	-3	-2	44	4	10	51
65.8637	0	82	113	13	139	191	32	81	111	53	126	179	20	3	2	-103	0	-2	-107	-4	-3	44	4	8	50
65.9866	0	82	113	15	140	192	31	81	111	52	126	177	19	3	3	-103	0	-2	-107	-4	-3	45	4	10	50
66.1094	0	81	112	12	139	190	32	80	109	53	127	174	20	4	2	-107	0	0	-110	-3	-4	44	4	11	47
66.2323	0	81	111	13	139	190	34	79	109	52	126	173	19	3	2	-107	0	0	-111	-3	-4	44	4	12	48
66.3552	0	81	111	13	138	190	33	80	109	53	125	174	19	3	3	-105	0	0	-110	-4	-2	43	4	11	48
66.4781	0	82	110	13	140	190	32	80	109	52	125	173	20	3	3	-106	0	0	-108	-3	-3	44	4	11	47
66.601	0	82	112	13	138	191	32	80	110	52	126	173	20	3	4	-105	0	0	-109	-3	-3	44	5	11	49
66.7238	0	81	112	13	139	191	31	80	111	53	126	176	20	3	2	-103	0	-2	-109	-4	-3	45	5	10	50
66.8467	0	82	114	14	140	192	30	81	111	52	127	176	21	3	3	-102	0	-2	-108	-4	-3	45	4	10	51
66.9696	0	82	111	14	139	190	33	80	108	52	125	173	16	4	2	-106	0	0	-110	-4	-3	44	3	11	48
67.0925	0	81	110	12	138	190	33	81	109	52	126	173	19	4	2	-106	-1	0	-110	-4	-3	43	5	11	47
67.2154	0	81	111	13	138	189	33	81	109	52	125	172	18	3	3	-106	-1	0	-110	-4	-3	44	4	12	48
67.3382	0	81	112	13	139	191	32	81	110	51	125	172	20	3	3	-105	0	-1	-109	-3	-3	44	4	11	49
67.4611	0	82	111	13	139	191	32	80	110	53	125	175	21	3	3	-103	0	-1	-108	-4	-3	44	5	9	49
67.584	0	82	113	14	139	191	32	80	111	53	126	178	21	3	2	-103	0	-2	-108	-3	-3	45	5	8	50
67.7069	0	81	114	13	139	191	31	81	111	54	127	178	21	3	3	-103	0	-3	-109	-4	-3	46	4	8	50
67.8298	0	82	112	14	138	191	33	81	109	52	125	174	18	3	3	-105	-1	0	-109	-3	-4	45	3	11	49
67.9526	0	81	112	13	138	190	33	80	109	52	125	172	18	3	2	-105	0	0	-110	-4	-2	44	4	11	48
68.0755	0	81	110	12	138	189	32	80	109	53	124	173	19	3	2	-106	0	-1	-109	-4	-3	44	4	11	47
68.1984	0	82	111	12	139	190	32	81	109	53	125	175	20	3	3	-105	-1	-1	-109	-4	-3	45	4	9	49
68.3213	0	82	112	13	138	191	32	81	111	53	125	176	21	4	2	-104	0	-1	-108	-3	-4	45	4	10	50
68.4442	0	81	113	13	139	191	31	81	112	54	126	178	21	2	3	-103	-1	-3	-107	-3	-3	45	4	8	50
68.567	0	81	113	14	139	192	31	81	111	53	126	177	19	2	3	-103	0	-1	-109	-4	-3	45	4	9	49
68.6899	0	82	111	12	138	191	33	80	109	53	126	174	17	3	2	-106	0	-2	-111	-3	-3	45	4	11	48
68.8128	0	82	112	12	138	190	33	80	109	53	125	172	18	3	3	-106	0	-1	-110	-3	-4	44	4	11	48
68.9357	0	82	111	13	139	190	32	81	109	52	126	173	20	4	2	-105	-1	0	-109	-4	-3	45	4	11	47
69.0586	0	82	113	13	139	190	32	81	110	53	126	174	20	4	2	-105	0	0	-109	-4	-3	44	4	11	49
69.1814	0	82	113	13	139	190	32	81	111	53	125	177	21	3	3	-103	-1	-3	-108	-4	-4	45	4	8	50
69.3043	0	82	114	12	139	192	31	80	112	55	126	177	21	4	2	-102	0	-2	-108	-4	-4	45	5	9	50
69.4272	0	82	114	14	139	192	31	80	113	53	127	179	21	3	3	-102	0	-2	-107	-3	-3	47	4	8	50
69.5501	0	82	112	13	139	191	32	80	110	52	124	175	18	3	3	-105	-1	-1	-110	-3	-3	45	4	10	48
69.673	0	81	111	12	139	189	34	80	108	53	125	174	18	4	3	-106	0	0	-111	-3	-3	45	4	11	47
69.7958	0	81	111	13	138	190	32	80	109	53	125	173	19	2	3	-105	0	-1	-109	-4	-2	45	4	11	48
69.9187	0	82	111	12	139	190	33	80	110	54	125	175	20	3	3	-105	0	-1	-108	-3	-3	44	4	9	48
70.0416	0	81	112	13	138	192	32	80	110	53	125	177	21	3	3	-104	0	-2	-108	-3	-3	45	4	9	50
70.1645	0	82	113	13	138	191	32	81	112	54	126	177	21	3	3	-102	0	-1	-109	-4	-3	45	4	10	51
70.2874	0	82	113	13	140	192	32	80	112	54	126	180	21	3	3	-102	0	-3	-107	-3	-2	45	4	9	51
70.4102	0	82	113	14	138	192	30	81	111	53	126	178	21	3	2	-102	0	-1	-108	-3	-3	46	4	10	50
70.5331	0	81	111	12	138	190	32	81	109	53	125	174	19	2	2	-105	0	0	-111	-3	-3	45	4	12	48
70.656	0	81	111	13	138	189	32	79	108	53	125	174	19	3	3	-106	0	0	-111	-4	-3	44	4	11	48
70.7789	0	82	112	12	139	190	32	80	109	53	125	173	21	3	2	-104	0	0	-107	-3	-3	44	4	11	49
70.9018	0	81	113	13	139	191	32	81	111	54	125	175	20	3	3	-104	0	-1	-109	-3	-3	45	5	9	49
71.0246	0	81	113	13	139	190	31	81	111	54	125	178	21	3	3	-103	0	-2	-109	-4	-4	45	4	8	49
71.1475	0	82	113	13	140	192	32	81	112	55	126	179	21	3	2	-102	0	-2	-108	-3	-3	46	5	8	50
71.2704	0	82	113	13	140	192	31	80	112	54	126	179	20	3	4	-102	-1	-1	-108	-4	-4	47	4	9	51
71.3933	0	81	111	12	139	192	31	81	110	53	126	175	19	2	3	-104	0	0	-109	-4	-3	46	4	11	47
71.5162	0	81	112	13	138	191	33	80	110	53	125	175	19	2	2	-105	0	-1	-110	-4	-3	46	4	11	48
71.639	0	81	112	13	139	191	32	81	111	53	125	176	20	3	3	-105	0	-1	-109	-4	-3	45	4	10	48
71.7619	0	81	113	13	139	193	31	81	111	54	126	178	21	3	3	-103	-1	-2	-108	-4	-3	46	4	9	50
71.8848	0	82	114	12	139	193	32	81	112	54	126	179	21	3	3	-103	0	-1	-108	-4	-3	45	4	9	50
72.0077	0	82	115	13	140	193	32	81	114	54	127	180	21	3	3	-101	0	-3	-109	-4	-3	46	5	8	51
72.1306	0	82	114	14	139	195	31	81	113	53	126	180	19	3	3	-102	0	-1	-109	-3	-3	47	4	10	50
72.2534	0	81	112	13	139	192	33	80	110	53	125	177	17	4	2	-105	0	0	-110	-5	-3	45	4	11	46
72.3763	0	82	111	12	139	191	32	80	111	53	126	175	20	3	2	-106	0	-1	-110	-4	-3	45	4	11	47
72.4992	0	82	113	12	138	192	32	80	110	53	126	175	19	3	2	-105	0	0	-110	-4	-3	44	4	11	48
72.6221	0	82	113	12	139	192	31	80	111	53	127	177	21	3	3	-105	0	-2	-109	-3	-2	44	4	9	48
72.745	0	82	113	13	140	192	32	81	112	55	126	179	21	3	4	-103	-1	-2	-108	-4	-3	45	4	8	49
72.8678	0	81	113	13	139	193	31	81	113	54	126	181	21	4	3	-102	0	-2	-109	-2	-3	46	4	8	50
72.9907	0	83	114	13	141	195	32	80	114	55	127	181	21	3	2	-102	0	-2	-109	-4	-3	46	4	8	50
73.1136	0	81	112	14	139	193	30	81	111	53	126	177	18	3	2	-103	0	-1	-109	-3	-3	46	4	11	48
73.2365	0	81	112	12	139	192	32	81	111	52	126	175	19	3	2	-104	-1	0	-110	-4	-3	45	4	11	47
73.3594	0	81	112	12	139	192	33	80	109	54	125	175	17	3	3	-106	-1	-1	-110	-3	-3	46	5	11	48
73.4822	0	81	113	13	139	191	33	80	110	53	126	175	19	3	2	-105	0	0	-110	-2	-3	45	5	10	48
73.6051	0	81	113	12	139	192	32	81	111	54	126	177	20	2	3	-105	0	-1	-109	-4	-3	45	5	10	49
73.728	0	82	113	13	140	192	31	80	112	55	126	179	21	3	2	-103	0	-3	-108	-4	-4	45	4	8	49
73.8509	0	81	113	13	139	194	32	80	113	55	127	180	21	3	3	-103	0	-3	-108	-4	-3	45	5	9	50
73.9738	0	82	114	14	140	195	31	82	114	55	127	180	21	3	3	-101	-1	-2	-108	-4	-3	46	5	9	51
74.0966	0	81	112	13	139	192	32	80	111	53	126	176	18	2	3	-105	0	-1	-109	-3	-3	46	4	11	48
74.2195	0	81	112	12	139	192	33	80	110	53	125	176	18	3	3	-105	-1	-1	-110	-3	-3	45	4	11	48
74.3424	0	81	111	12	139	192	33	81	111	53	126	176	19	3	3	-106	-1	0	-109	-3	-5	45	5	11	48
74.4653	0	81	112	12	140	192	32	81	111	53	125	177	20	3	2	-104	0	-1	-110	-3	-3	46	4	9	48
74.5882	0	82	112	12	139	191	32	81	112	55	126	179	21	2	2	-104	0	-2	-109	-3	-3	46	4	8	49
74.711	0	81	114	12	140	192	32	81	112	55	126	180	21	4	2	-102	-1	-3	-108	-3	-4	45	4	9	50
74.8339	0	82	114	13	139	193	31	81	113	54	126	180	20	4	2	-102	0	-2	-108	-3	-4	46	4	9	50
74.9568	0	81	112	13	139	192	33	80	111	53	126	175	18	3	3	-105	0	0	-111	-3	-3	46	4	11	48
75.0797	0	80	112	12	138	191	33	80	110	53	125	175	19	3	2	-105	-1	-1	-109	-3	-3	46	4	11	49
75.2026	0	80	113	12	138	192	32	81	111	54	125	175	21	3	3	-104	0	-1	-109	-3	-3	45	5	11	47
75.3254	0	82	114	13	139	193	32	80	111	54	126	175	20	3	2	-104	-1	0	-109	-4	-4	45	4	12	48
75.4483	0	82	113	13	139	193	32	81	112	54	126	179	21	3	3	-104	-1	-2	-109	-3	-2	45	5	9	49
75.5712	0	81	114	13	140	193	32	81	112	54	126	180	22	2	2	-103	0	-3	-108	-4	-3	46	4	8	50
75.6941	0	82	114	12	141	193	32	81	113	56	127	181	21	3	3	-101	-1	-3	-108	-4	-3	47	4	8	51
75.817	0	82	112	14	139	193	31	81	112	53	126	179	19	3	3	-102	0	-2	-109	-4	-4	47	5	10	49
75.9398	0	81	110	12	139	192	33	80	110	53	125	176	18	3	3	-105	-1	0	-111	-4	-3	46	4	10	48
76.0627	0	81	111	12	138	191	33	80	110	53	125	175	19	3	3	-105	0	0	-110	-3	-4	45	4	11	48
76.1856	0	81	112	13	138	192	33	80	110	53	126	175	20	4	4	-105	0	0	-109	-4	-4	45	4	12	48
76.3085	0	81	113	12	139	193	33	81	112	54	126	176	19	3	2	-105	0	0	-110	-4	-4	45	4	11	49
76.4314	0	81	113	13	139	192	32	80	112	55	126	180	21	3	3	-103	0	-2	-108	-4	-4	45	4	8	49
76.5542	0	81	114	13	139	194	32	81	113	55	127	179	22	4	2	-102	0	-1	-107	-4	-4	47	4	9	50
76.6771	0	82	115	12	140	193	32	81	114	55	127	181	21	3	3	-102	0	-3	-107	-4	-3	47	4	8	50
76.8	0	82	113	15	139	194	32	81	113	53	125	178	18	3	3	-102	0	0	-109	-3	-4	47	4	11	50
76.9229	0	81	112	12	138	191	32	82	109	53	126	176	19	3	3	-104	0	0	-111	-3	-4	45	4	11	48
77.0458	0	81	112	12	138	191	33	80	110	54	125	175	19	3	2	-105	-1	-1	-109	-3	-4	45	4	11	47
77.1686	0	81	112	12	138	191	33	80	111	54	125	175	20	3	2	-104	0	0	-108	-3	-3	45	5	10	48
77.2915	0	82	113	13	138	193	32	80	111	54	126	176	20	3	4	-104	0	-1	-109	-3	-3	46	5	11	49
77.4144	0	82	112	12	140	192	32	81	112	55	127	178	21	3	3	-102	0	-2	-109	-3	-3	46	4	9	49
77.5373	0	81	113	13	139	193	32	80	113	55	126	181	22	3	3	-101	0	-4	-108	-4	-3	46	4	8	50
77.6602	0	81	114	13	139	195	30	80	114	54	127	181	21	3	3	-101	0	-2	-108	-3	-3	48	5	9	50
77.783	0	81	112	13	138	193	33	80	112	54	126	177	18	3	3	-104	0	-1	-110	-3	-3	47	4	11	48
77.9059	0	81	112	12	139	192	33	80	111	54	126	176	19	3	3	-104	0	0	-111	-4	-3	45	4	12	48
78.0288	0	81	112	13	139	192	32	81	111	54	126	175	20	3	3	-105	0	0	-108	-3	-3	46	4	11	48
78.1517	0	82	113	13	139	194	31	81	111	54	126	177	21	4	3	-104	0	0	-109	-4	-4	46	5	10	48
78.2746	0	82	113	12	139	192	31	81	113	55	126	180	21	3	2	-102	0	-3	-110	-3	-3	46	4	8	49
78.3974	0	82	114	12	141	193	32	81	113	55	127	182	20	3	2	-102	0	-4	-109	-4	-3	47	3	8	50
78.5203	0	83	114	13	140	194	30	81	113	54	127	181	21	3	3	-101	0	-2	-107	-4	-3	47	4	9	50
78.6432	0	81	112	13	139	192	33	80	111	54	126	177	18	2	2	-104	-1	0	-110	-3	-3	46	4	11	47
78.7661	0	81	111	12	138	192	33	80	110	53	126	177	19	3	3	-106	0	-1	-111	-3	-3	46	4	11	48
78.889	0	82	112	12	138	192	33	80	111	54	126	176	18	3	2	-105	0	0	-111	-3	-3	46	3	11	48
79.0118	0	82	112	12	139	191	32	80	112	54	126	177	20	3	3	-104	0	-1	-108	-4	-3	46	4	10	48
79.1347	0	82	112	12	139	193	32	82	112	54	126	178	21	3	3	-103	0	-1	-109	-4	-3	46	5	9	49
79.2576	0	82	114	13	139	192	32	81	113	55	126	180	20	3	3	-103	-1	-3	-109	-4	-3	46	4	8	50
79.3805	0	82	113	12	140	194	32	81	113	55	127	181	21	3	2	-102	0	-3	-108	-3	-3	46	4	8	50
79.5034	0	82	113	14	139	195	31	80	112	54	126	178	20	3	3	-102	0	-1	-109	-4	-3	48	4	11	49
79.6262	0	81	111	13	138	191	31	80	110	53	125	176	20	3	3	-105	0	0	-111	-4	-3	46	4	11	47
79.7491	0	80	111	12	138	190	32	80	109	53	125	175	19	2	2	-106	-1	-1	-112	-3	-3	45	4	11	47
79.872	0	82	111	12	138	190	32	80	108	53	125	175	19	4	2	-106	0	0	-111	-3	-2	45	4	11	48
79.9949	0	81	111	12	138	190	32	80	110	53	125	176	21	3	3	-105	-1	-2	-109	-4	-4	45	4	10	48
80.1178	0	81	112	12	138	192	31	80	110	54	126	175	21	2	2	-104	0	0	-109	-4	-3	45	5	11	49
80.2406	0	81	113	13	139	190	31	81	111	55	126	179	21	3	2	-104	0	-3	-109	-3	-3	45	4	7	49
80.3635	0	82	114	13	140	192	31	81	111	54	125	180	22	3	2	-102	-1	-2	-108	-4	-3	46	4	8	50
80.4864	0	81	113	15	138	193	30	81	111	53	125	177	19	3	3	-102	0	0	-108	-4	-3	46	4	10	50
80.6093	0	81	111	13	137	190	33	80	109	53	125	175	18	3	3	-106	-1	-1	-110	-3	-3	46	3	11	48
80.7322	0	80	110	13	137	189	34	80	109	52	125	173	19	3	2	-106	0	0	-111	-3	-4	45	4	12	48
80.855	0	81	110	12	138	189	33	79	109	54	124	173	19	3	2	-106	0	0	-110	-4	-4	45	4	11	49
80.9779	0	82	111	13	137	191	32	80	109	53	125	174	20	3	2	-105	0	0	-109	-2	-3	44	5	10	48
81.1008	0	82	112	12	137	191	32	79	110	53	125	176	21	3	2	-105	0	-1	-108	-3	-3	44	4	10	49
81.2237	0	82	113	13	138	191	32	81	111	55	125	177	21	3	2	-104	-1	-1	-109	-4	-3	46	4	10	50
81.3466	0	82	113	13	138	192	31	80	111	55	125	179	21	3	3	-102	0	-2	-108	-3	-2	46	4	8	51
81.4694	0	81	112	14	137	192	31	79	110	53	125	175	19	3	2	-103	0	0	-109	-3	-4	46	4	11	49
81.5923	0	80	111	12	138	190	33	80	110	53	125	174	18	3	3	-106	0	-1	-110	-4	-3	45	4	11	48
81.7152	0	81	111	12	138	190	34	80	109	53	124	173	19	3	3	-105	-1	-1	-110	-3	-3	45	4	12	49
81.8381	0	81	111	13	137	190	32	80	109	53	125	174	20	3	3	-105	0	0	-108	-4	-3	45	4	11	49
81.961	0	81	112	12	138	191	32	80	111	54	124	177	22	2	3	-103	0	-2	-108	-4	-3	46	5	10	50
82.0838	0	80	113	13	139	190	31	80	112	54	125	178	21	4	2	-104	0	-3	-108	-4	-3	45	4	8	50
82.2067	0	81	113	13	139	191	31	81	112	55	125	179	22	4	3	-102	0	-3	-108	-3	-4	46	4	8	50
82.3296	0	81	112	13	138	190	32	80	109	53	124	174	18	3	3	-104	-1	0	-109	-3	-3	46	4	11	48
82.4525	0	81	112	12	138	188	33	81	109	54	125	174	19	2	3	-105	0	0	-110	-3	-2	46	4	12	48
82.5754	0	81	111	13	139	190	33	80	110	53	125	173	20	3	3	-105	-1	0	-109	-3	-3	45	4	11	48
82.6982	0	81	111	13	138	190	32	79	110	53	124	173	21	2	3	-105	0	0	-109	-3	-3	44	5	11	48
82.8211	0	81	112	12	138	189	32	81	111	54	125	177	21	3	3	-104	-1	-2	-108	-3	-4	45	5	8	49
82.944	0	81	113	12	138	191	32	80	112	55	125	178	21	3	3	-102	0	-2	-108	-4	-2	45	5	8	50
83.0669	0	82	113	13	139	192	32	81	112	54	125	179	21	3	2	-102	-1	-2	-108	-4	-3	46	4	7	51
83.1898	0	82	113	13	139	193	31	81	112	54	125	178	21	3	3	-102	0	-1	-108	-3	-4	47	4	10	50
83.3126	0	81	111	14	137	190	32	80	109	52	124	174	19	3	2	-105	0	-1	-110	-4	-4	46	5	11	48
83.4355	0	80	110	12	137	189	33	80	109	53	124	174	19	3	3	-105	0	0	-111	-3	-4	45	4	12	48
83.5584	0	81	111	12	138	188	32	80	110	53	124	173	20	3	2	-105	0	0	-109	-4	-3	45	4	11	48
83.6813	0	82	112	12	137	190	33	80	110	54	125	174	20	3	4	-105	-1	0	-109	-3	-2	45	4	11	48
83.8042	0	81	112	13	138	189	32	80	111	54	125	177	21	2	3	-103	0	-3	-108	-3	-3	45	4	8	50
83.927	0	82	113	14	139	191	32	81	112	54	125	178	21	3	3	-103	0	-3	-108	-3	-3	46	4	8	50
84.0499	0	81	113	13	139	191	32	81	112	55	126	179	21	3	3	-102	-1	-3	-108	-4	-3	46	4	8	51
84.1728	0	82	114	14	139	192	31	81	113	54	126	179	20	2	3	-102	0	-2	-109	-3	-2	47	4	9	50
84.2957	0	81	111	13	138	190	32	80	110	53	124	175	19	3	2	-104	-1	0	-109	-4	-3	46	4	10	48
84.4186	0	80	112	12	138	190	34	80	109	53	124	174	18	2	3	-105	0	-1	-110	-4	-3	44	4	12	48
84.5414	0	81	112	12	137	190	32	80	110	54	126	173	19	3	3	-105	-1	0	-110	-4	-3	45	5	12	48
84.6643	0	81	112	12	139	192	32	79	111	53	125	174	20	3	3	-104	0	0	-109	-4	-2	45	4	12	48
84.7872	0	81	112	12	139	191	33	79	112	54	125	177	20	3	3	-103	0	-1	-108	-4	-4	46	5	9	50
84.9101	0	81	113	12	139	192	32	81	111	54	126	179	22	4	3	-102	-1	-3	-107	-4	-3	46	4	8	50
85.033	0	81	113	12	140	192	31	80	113	55	125	180	21	3	2	-101	0	-3	-108	-4	-3	46	4	8	51
85.1558	0	82	114	14	139	194	30	81	114	53	127	179	20	3	3	-101	0	-1	-109	-3	-4	47	4	10	50
85.2787	0	82	112	13	139	191	33	80	110	53	125	176	19	3	2	-103	0	0	-109	-3	-4	46	4	11	49
85.4016	0	81	111	12	138	191	33	79	110	53	125	175	19	3	2	-104	0	0	-108	-4	-4	45	5	11	47
85.5245	0	81	112	12	139	191	32	80	110	53	126	175	20	3	3	-104	-1	0	-110	-3	-3	45	4	11	48
85.6474	0	81	112	12	138	193	33	80	111	54	126	176	20	3	2	-103	0	0	-109	-4	-2	46	4	10	49
85.7702	0	81	113	12	139	191	32	80	112	54	125	179	21	3	3	-102	-1	-3	-109	-3	-3	46	5	8	49
85.8931	0	82	113	12	139	195	31	80	112	55	126	178	21	3	3	-102	0	0	-108	-3	-3	47	4	11	51
86.016	0	81	113	14	139	194	31	80	111	54	126	177	19	3	3	-102	0	0	-109	-3	-4	46	5	10	50
86.1389	0	81	111	11	138	191	34	80	109	53	124	175	18	3	3	-104	0	0	-111	-4	-3	45	5	11	47
86.2618	0	81	111	13	138	192	33	80	109	53	125	175	18	3	3	-104	0	0	-109	-3	-3	45	5	11	48
86.3846	0	80	112	13	138	191	32	80	109	53	125	174	20	3	3	-103	0	-1	-109	-3	-3	46	4	11	48
86.5075	0	81	112	13	139	192	32	80	111	54	125	175	21	3	3	-104	-1	0	-110	-3	-3	46	4	11	49
86.6304	0	81	113	13	138	194	32	80	112	54	125	176	20	2	2	-103	0	-1	-109	-4	-3	46	4	11	49
86.7533	0	82	113	13	138	193	32	80	112	54	126	178	21	4	3	-102	0	-2	-108	-4	-3	47	4	9	50
86.8762	0	81	112	13	139	192	32	80	111	53	125	176	18	3	3	-102	0	0	-110	-3	-3	46	4	11	48
86.999	0	81	111	12	139	190	33	79	109	53	124	173	18	2	4	-106	0	-1	-112	-2	-3	46	5	12	48
87.1219	0	81	111	12	137	189	34	80	108	52	124	173	18	4	3	-105	0	-1	-111	-3	-4	45	4	12	48
87.2448	0	80	110	12	137	190	33	79	109	53	124	173	18	3	2	-106	0	0	-110	-3	-3	45	4	11	48
87.3677	0	81	111	12	137	190	32	79	109	54	124	173	21	4	3	-104	0	0	-108	-3	-2	44	4	11	48
87.4906	0	81	112	14	138	191	33	79	109	53	125	173	21	3	2	-104	-1	-1	-109	-3	-4	45	5	10	50
87.6134	0	81	111	14	138	191	33	81	111	54	124	176	20	2	2	-103	0	-2	-108	-3	-3	45	4	9	49
87.7363	0	81	113	14	137	191	31	80	110	54	124	174	20	3	3	-103	0	0	-109	-3	-2	46	4	11	50
87.8592	0	80	109	13	136	187	33	79	108	52	123	171	19	4	3	-106	0	-1	-111	-3	-3	45	4	12	48
87.9821	0	80	109	12	137	186	33	79	107	51	123	170	20	4	2	-107	0	0	-112	-3	-2	44	4	11	48
88.105	0	81	109	12	137	186	34	79	107	53	122	170	19	3	2	-107	-1	0	-112	-3	-3	45	4	11	49
88.2278	0	80	110	12	136	188	33	79	108	53	124	170	20	2	3	-105	0	-1	-108	-3	-3	43	4	11	48
88.3507	0	81	111	13	137	188	32	79	109	53	124	171	21	3	2	-104	0	0	-109	-4	-2	44	3	11	49
88.4736	0	80	111	13	137	189	33	80	108	53	123	171	20	3	2	-104	0	0	-109	-4	-3	45	5	11	50
88.5965	0	80	111	14	137	190	32	79	110	54	124	174	21	3	3	-103	-1	-2	-108	-4	-3	46	4	10	51
88.7194	0	81	110	14	136	188	33	79	107	52	123	171	20	3	3	-104	0	0	-110	-3	-3	45	4	11	49
88.8422	0	80	107	13	136	185	34	78	105	52	123	169	21	3	2	-106	0	0	-112	-3	-3	44	4	11	48
88.9651	0	80	109	14	136	185	35	79	106	52	122	167	20	3	1	-106	0	-1	-111	-3	-4	43	4	11	49
89.088	0	80	109	15	137	186	34	79	107	49	123	170	31	3	2	-110	0	-1	-107	-3	-3	42	3	9	52
89.2109	0	80	111	12	144	196	44	79	109	52	129	178	31	3	3	-109	0	-3	-107	-3	-2	40	4	6	52
89.3338	0	81	112	16	140	193	34	80	110	51	127	174	22	3	3	-106	0	-1	-108	-3	-3	41	3	10	51
89.4566	0	81	112	18	139	193	31	79	110	51	125	175	19	2	2	-104	-1	0	-106	-4	-2	43	4	11	53
89.5795	0	82	112	14	139	191	29	79	111	54	125	176	19	3	2	-99	-1	-1	-106	-3	-3	47	4	10	52
89.7024	0	80	110	13	138	189	31	80	108	52	124	172	17	3	3	-102	0	-1	-109	-3	-2	47	4	11	49
89.8253	0	80	110	13	137	187	32	79	107	51	123	170	16	2	2	-103	0	0	-109	-4	-3	46	3	11	49
89.9482	0	81	110	13	138	187	32	80	108	52	124	170	16	3	3	-105	0	-1	-109	-3	-4	46	5	11	49
90.071	0	81	110	12	137	189	31	79	109	53	124	170	18	3	2	-105	0	-1	-108	-3	-3	45	4	11	48
90.1939	0	81	111	12	138	190	31	80	110	52	125	171	18	3	3	-102	0	0	-107	-3	-3	44	4	10	48
90.3168	0	81	112	13	138	190	31	80	110	53	125	174	19	3	2	-103	0	-2	-108	-4	-3	45	4	10	50
90.4397	0	82	113	13	138	191	31	80	111	54	125	174	19	3	2	-101	0	-1	-107	-3	-4	45	4	10	50
90.5626	0	81	111	14	139	191	31	80	110	53	124	173	16	2	3	-102	0	0	-108	-3	-3	45	5	11	49
90.6854	0	82	111	12	138	190	33	80	110	53	124	172	17	3	3	-104	0	-2	-108	-3	-3	45	4	12	48
90.8083	0	81	111	13	138	190	33	79	109	53	125	172	17	3	2	-104	-1	0	-109	-3	-3	45	4	11	49
90.9312	0	80	111	13	139	191	33	80	110	53	125	172	18	3	3	-104	0	0	-109	-4	-3	44	4	11	48
91.0541	0	82	112	13	139	192	32	81	111	53	125	173	19	2	2	-103	0	0	-107	-3	-4	45	4	11	49
91.177	0	82	114	13	139	190	32	81	111	54	126	177	20	3	2	-103	0	-2	-107	-3	-3	44	4	8	50
91.2998	0	82	113	14	139	191	31	80	111	53	125	175	18	4	3	-102	0	-1	-108	-3	-3	46	4	10	50
91.4227	0	80	111	14	139	190	33	80	109	52	125	173	17	3	2	-106	0	-1	-110	-4	-3	45	3	11	48
91.5456	0	81	111	13	138	190	33	80	110	52	125	172	17	3	3	-105	0	0	-110	-3	-3	45	5	11	48
91.6685	0	81	112	13	138	191	34	80	110	52	125	172	18	4	4	-105	-1	0	-109	-4	-4	44	4	12	49
91.7914	0	82	112	13	139	192	33	80	110	52	125	174	19	3	2	-104	-1	0	-109	-3	-4	44	3	11	49
91.9142	0	82	113	13	139	192	33	79	111	53	125	173	20	3	3	-104	0	0	-108	-3	-3	45	3	11	50
92.0371	0	81	114	14	140	192	32	80	112	53	126	176	20	3	3	-103	0	-1	-106	-4	-3	44	4	9	50
92.16	0	82	114	15	140	193	31	81	111	52	126	176	19	3	3	-103	0	-2	-108	-3	-3	45	4	9	50
92.2829	0	80	111	13	138	190	32	79	109	52	125	172	19	3	3	-106	-1	-1	-112	-3	-3	44	4	11	48
92.4058	0	81	111	14	138	188	33	79	108	51	124	171	19	3	2	-108	0	0	-112	-4	-3	44	3	12	48
92.5286	0	81	110	13	137	189	34	80	107	51	124	171	19	4	2	-107	-1	0	-111	-3	-4	43	5	11	48
92.6515	0	80	112	13	138	189	34	80	110	52	125	172	19	3	2	-107	0	0	-108	-4	-4	42	4	11	49
92.7744	0	81	112	13	138	191	34	80	110	52	125	172	19	3	3	-106	0	0	-109	-3	-3	43	4	11	50
92.8973	0	82	113	14	139	193	34	81	110	52	125	174	20	4	3	-104	0	-1	-107	-3	-3	44	5	11	51
93.0202	0	81	113	15	139	192	32	80	112	52	126	177	21	3	3	-103	-1	-2	-107	-3	-2	44	5	8	51
93.143	0	81	113	15	139	192	33	79	110	51	125	174	18	4	3	-104	-1	0	-108	-3	-3	44	4	11	49
93.2659	0	80	110	14	138	189	33	79	108	50	125	172	19	3	2	-107	0	0	-112	-3	-4	42	5	11	48
93.3888	0	81	110	12	138	190	34	79	108	52	125	171	19	3	2	-108	0	0	-111	-4	-3	42	4	12	48
93.5117	0	81	111	13	139	190	35	80	108	51	124	171	18	3	2	-107	0	0	-109	-4	-4	43	4	11	49
93.6346	0	81	112	13	139	191	34	79	109	51	125	172	18	4	3	-106	0	0	-108	-3	-3	43	5	11	49
93.7574	0	82	113	14	140	193	33	80	110	52	125	174	20	3	3	-105	0	0	-109	-3	-3	44	4	12	50
93.8803	1	82	113	13	139	194	33	80	111	52	125	175	21	3	3	-105	0	0	-107	-3	-3	43	4	12	51
94.0032	0	81	114	14	140	192	32	79	112	52	126	178	21	2	2	-104	-1	-2	-106	-4	-4	43	4	8	51
94.1261	0	81	113	15	140	192	32	81	111	51	126	174	18	3	3	-106	0	0	-109	-4	-3	44	4	11	50
94.249	0	80	110	13	139	190	33	79	108	51	125	173	18	3	3	-107	0	0	-111	-3	-3	43	4	11	49
94.3718	0	81	112	14	139	191	34	80	109	51	125	173	18	3	3	-107	0	0	-109	-3	-3	42	4	11	50
94.4947	0	81	111	14	139	191	34	80	110	51	126	173	18	4	2	-106	-1	-1	-109	-3	-3	43	4	10	49
94.6176	0	81	113	13	139	193	33	80	111	52	125	174	19	3	2	-105	-1	0	-107	-3	-4	43	4	11	49
94.7405	0	81	113	14	139	191	33	80	112	51	126	178	20	3	3	-105	0	-3	-107	-3	-3	44	4	8	50
94.8634	0	82	114	14	140	193	33	81	113	53	127	179	21	3	3	-104	0	-2	-107	-4	-3	44	5	9	51
94.9862	0	81	113	14	140	194	32	80	113	53	128	181	21	3	2	-103	0	-2	-106	-3	-4	44	5	8	51
95.1091	0	81	113	15	140	194	33	80	111	52	126	177	18	3	3	-105	0	0	-109	-3	-3	44	5	11	50
95.232	0	81	112	14	139	192	35	80	110	52	126	175	17	3	2	-107	-1	-1	-110	-3	-4	43	4	11	47
95.3549	0	81	112	14	139	192	34	81	110	52	126	174	19	4	3	-107	0	-1	-109	-4	-4	43	5	12	49
95.4778	0	81	112	14	140	192	32	80	111	52	126	175	20	3	2	-105	0	0	-106	-4	-3	43	5	11	48
95.6006	0	81	113	14	140	193	34	81	112	52	127	177	20	3	3	-105	-1	-2	-108	-3	-4	43	4	10	49
95.7235	0	81	114	13	140	194	33	81	112	52	126	179	21	3	2	-105	0	-1	-108	-3	-3	44	4	9	50
95.8464	0	81	115	15	140	194	33	81	113	53	127	180	20	3	2	-103	-1	-2	-107	-4	-4	43	3	8	50
95.9693	0	81	115	15	140	195	31	81	113	53	127	178	20	3	3	-103	-1	0	-107	-3	-3	44	4	11	50
96.0922	0	82	112	13	140	193	34	80	111	52	126	176	19	2	2	-107	-1	0	-109	-3	-4	43	4	12	49
96.215	0	81	112	14	139	193	34	80	111	52	126	175	19	3	2	-105	0	0	-110	-4	-3	43	5	11	49
96.3379	0	81	113	14	139	193	33	81	111	52	126	176	20	3	3	-105	0	0	-108	-3	-3	44	4	11	49
96.4608	0	82	114	13	140	195	34	80	111	53	126	176	20	2	3	-104	0	0	-107	-3	-4	44	4	11	48
96.5837	0	82	113	14	140	194	33	80	112	52	127	178	21	3	3	-104	-1	-1	-108	-4	-4	43	4	10	50
96.7066	0	82	113	14	140	195	33	81	112	53	126	179	20	4	3	-104	0	-1	-107	-3	-4	44	4	9	50
96.8294	0	81	114	15	140	194	32	80	112	53	126	177	21	3	2	-103	0	0	-107	-4	-4	45	4	11	50
96.9523	0	81	111	14	139	192	33	80	110	51	125	175	20	3	3	-106	0	-1	-110	-3	-3	42	4	12	48
97.0752	0	81	111	13	139	190	34	80	108	51	125	173	20	3	2	-107	0	0	-111	-4	-3	43	4	12	48
97.1981	0	81	111	13	138	190	34	80	110	52	125	174	18	3	3	-106	0	0	-111	-4	-3	44	4	11	50
97.321	0	81	111	14	138	191	33	80	110	52	125	174	20	4	2	-105	0	-1	-108	-3	-3	43	4	11	50
97.4438	0	81	113	14	139	192	33	79	111	51	125	174	20	4	1	-104	0	0	-107	-3	-3	43	4	11	48
97.5667	0	81	112	14	139	191	32	79	111	53	126	176	21	4	3	-104	0	-1	-108	-4	-3	44	4	10	50
97.6896	0	82	113	14	140	192	33	80	112	53	126	179	21	3	2	-103	0	-3	-107	-4	-2	44	4	8	51
97.8125	0	81	113	16	139	192	32	80	111	52	125	175	19	4	3	-104	0	-1	-108	-4	-4	44	5	11	49
97.9354	0	81	111	13	139	190	33	80	109	52	125	173	19	2	2	-107	-1	0	-109	-3	-3	44	4	11	47
98.0582	0	80	111	13	138	189	34	80	108	52	124	172	19	3	2	-107	0	0	-111	-3	-2	43	4	11	48
98.1811	0	81	112	13	138	189	34	79	109	52	124	172	20	3	3	-107	0	-1	-110	-3	-3	43	5	11	49
98.304	0	81	112	14	139	191	33	79	110	52	124	173	20	3	2	-106	-1	0	-107	-4	-3	43	4	10	49
98.4269	0	82	112	14	138	190	33	79	111	52	124	175	20	3	3	-105	-1	-2	-107	-3	-3	43	4	10	49
98.5498	0	82	113	13	138	190	33	80	112	53	125	177	21	3	2	-104	0	-3	-108	-4	-3	43	4	9	50
98.6726	0	82	113	14	139	191	33	80	112	53	126	178	22	3	3	-103	0	-2	-107	-4	-3	44	5	8	51
98.7955	0	81	113	15	138	193	32	81	111	53	124	175	19	3	3	-104	0	-1	-108	-3	-3	44	4	11	49
98.9184	0	82	111	13	138	190	33	79	110	52	125	173	19	3	3	-107	-1	0	-110	-3	-3	43	4	11	49
99.0413	0	81	112	13	138	191	35	79	109	52	124	173	19	3	2	-106	0	0	-110	-3	-3	43	4	11	49
99.1642	0	80	112	14	138	191	34	79	110	53	125	173	20	3	2	-106	0	-1	-109	-3	-3	43	4	10	49
99.287	0	81	113	14	138	192	33	80	111	53	125	174	21	3	3	-104	0	0	-107	-3	-3	43	4	11	49
99.4099	0	81	113	13	139	192	33	80	111	53	125	176	21	3	3	-104	0	-2	-108	-3	-2	44	3	10	50
99.5328	0	81	114	14	139	192	33	80	111	53	125	178	21	3	3	-103	0	-2	-108	-3	-3	45	4	9	51
99.6557	0	82	113	15	139	192	33	80	112	52	124	175	19	4	3	-104	-1	-1	-108	-4	-4	44	5	10	50
99.7786	0	82	112	13	138	191	34	80	111	53	124	174	19	3	3	-105	0	0	-108	-4	-3	44	4	11	48
99.9014	0	81	114	13	139	191	33	80	110	53	125	173	20	3	3	-106	-1	0	-109	-4	-4	43	5	12	48
100.024	0	81	112	13	139	192	34	80	110	52	125	174	20	3	3	-105	0	0	-109	-4	-3	43	4	10	50
100.147	0	82	113	13	139	192	33	80	111	53	125	176	21	3	3	-104	0	-2	-107	-3	-4	43	5	10	50
100.27	0	82	113	13	139	192	33	80	112	53	126	178	21	3	2	-103	-1	-3	-107	-4	-4	44	5	9	50
100.393	0	82	113	14	139	193	33	80	113	53	125	179	22	3	3	-103	0	-3	-107	-3	-4	44	5	8	51
100.516	0	81	115	15	140	194	33	80	113	53	126	177	19	3	3	-103	0	0	-108	-3	-3	45	5	11	50
100.639	0	81	112	13	139	192	33	80	110	53	124	175	19	3	2	-106	0	-1	-110	-3	-3	44	4	12	48
100.762	0	81	112	13	138	191	34	80	109	53	124	174	18	3	3	-105	0	-1	-108	-4	-3	44	4	11	48
100.884	0	81	113	13	139	193	34	80	111	53	125	175	19	3	3	-105	0	0	-108	-3	-3	43	4	11	50
101.007	0	81	113	13	138	194	33	81	111	53	125	174	21	3	3	-104	0	-1	-108	-3	-3	44	3	11	49
101.13	0	81	114	14	139	194	33	80	112	53	126	177	21	3	3	-103	-1	0	-106	-3	-3	44	5	11	50
101.253	0	81	115	14	139	194	33	81	113	54	126	178	22	3	3	-103	0	-1	-107	-3	-3	44	4	10	50
101.376	0	82	115	13	140	195	33	80	114	54	125	179	21	2	3	-103	0	-2	-107	-4	-3	44	4	9	51
101.499	0	82	114	15	139	195	33	81	113	53	126	178	19	2	3	-104	0	0	-108	-4	-4	45	5	11	49
101.622	0	81	112	13	139	193	33	80	111	53	126	176	19	3	2	-105	0	0	-111	-3	-3	44	4	11	49
101.745	0	81	113	13	138	193	34	80	111	54	124	175	19	3	3	-105	0	-1	-109	-3	-4	45	4	11	49
101.868	0	82	113	13	139	193	34	80	112	53	124	176	20	3	2	-105	0	0	-108	-3	-4	44	4	11	49
101.99	0	81	113	14	139	193	33	80	110	54	125	177	20	3	3	-105	-1	-2	-108	-4	-3	44	4	10	49
102.113	0	82	114	14	140	194	32	81	112	53	125	177	21	3	4	-103	0	0	-106	-4	-3	44	4	11	50
102.236	0	81	115	13	140	195	33	81	113	53	125	179	21	4	3	-102	0	-1	-107	-3	-4	43	5	10	50
102.359	0	83	115	13	141	195	32	80	114	54	126	181	22	4	3	-102	0	-3	-108	-4	-3	45	4	8	50
102.482	0	82	116	14	141	197	32	81	114	55	126	180	20	3	3	-101	-1	-1	-108	-4	-4	46	3	9	51
102.605	0	80	113	14	141	195	32	80	111	54	125	177	19	3	2	-104	-1	-1	-109	-4	-3	46	3	11	48
102.728	0	82	113	13	139	193	33	80	112	53	125	177	20	3	3	-105	-1	0	-110	-4	-4	44	4	11	48
102.851	0	81	113	13	141	193	34	81	111	53	125	176	18	3	2	-105	0	0	-110	-4	-3	44	5	11	48
102.973	0	82	113	13	139	195	33	80	112	53	126	176	20	3	3	-104	0	0	-108	-3	-4	44	4	11	49
103.096	0	81	114	14	139	196	33	81	113	54	125	177	20	3	3	-104	0	0	-106	-4	-3	43	5	10	49
103.219	0	82	114	15	141	197	33	80	112	54	126	178	21	3	3	-103	-1	0	-107	-3	-4	45	4	11	49
103.342	0	82	114	14	141	196	33	80	114	55	127	183	21	3	4	-102	0	-3	-108	-3	-3	45	4	8	51
103.465	0	81	116	14	141	197	32	81	114	55	127	184	21	4	3	-101	0	-2	-106	-3	-3	46	4	8	52
103.588	0	81	115	15	140	198	31	81	113	54	127	180	20	3	3	-101	0	0	-108	-2	-4	46	5	11	50
103.711	0	82	114	13	141	196	33	80	113	54	126	178	19	2	2	-104	0	0	-110	-5	-3	45	5	11	49
103.834	0	81	112	13	140	195	34	81	112	55	127	178	19	3	3	-105	-1	0	-110	-4	-3	45	5	10	49
103.956	0	82	114	14	140	196	34	81	112	54	126	178	19	3	2	-104	0	0	-108	-3	-3	44	5	12	49
104.079	0	82	114	14	140	196	33	81	113	54	126	180	20	4	2	-103	0	0	-107	-5	-3	44	4	12	49
104.202	0	82	115	13	140	196	33	81	113	55	126	181	21	2	3	-103	-1	-1	-107	-3	-4	45	5	9	50
104.325	0	82	116	14	141	198	33	81	114	55	127	180	21	3	4	-101	0	0	-108	-3	-4	45	4	11	51
104.448	0	83	116	15	141	199	32	81	115	55	127	181	21	3	3	-101	0	0	-106	-3	-3	47	4	11	52
104.571	0	81	115	14	140	196	33	81	113	54	127	180	19	3	3	-103	0	0	-109	-4	-4	45	4	12	49
104.694	0	82	114	12	141	196	33	81	113	54	127	179	20	3	3	-105	0	0	-108	-3	-4	44	5	11	48
104.817	0	82	115	13	140	196	35	81	112	54	125	179	17	3	3	-105	-1	0	-110	-4	-3	45	4	12	49
104.94	0	82	115	14	141	197	33	80	114	54	128	180	20	3	2	-103	0	0	-107	-3	-3	45	5	11	49
105.062	0	83	115	13	141	196	33	80	114	56	127	182	21	3	3	-102	0	-1	-107	-3	-3	44	4	10	49
105.185	0	82	114	14	142	197	33	81	115	55	128	181	21	3	3	-102	-1	-1	-107	-3	-3	45	4	9	51
105.308	0	83	117	14	141	198	33	82	115	55	127	183	21	3	3	-101	0	-3	-107	-4	-3	46	4	8	51
105.431	0	83	116	14	141	198	32	82	115	55	128	184	21	4	2	-100	0	-1	-107	-3	-4	47	4	9	51
105.554	0	82	114	14	141	197	34	81	113	54	128	180	19	3	3	-103	0	0	-109	-4	-4	46	3	11	49
105.677	0	82	114	13	140	196	35	80	113	54	127	179	19	4	2	-105	0	0	-110	-3	-4	45	4	11	48
105.8	0	82	115	13	140	196	35	81	113	54	127	179	19	3	2	-104	-1	0	-110	-4	-3	46	5	11	49
105.923	0	83	114	13	141	196	33	82	114	55	127	179	21	3	3	-103	0	0	-107	-3	-3	45	5	11	49
106.045	0	82	116	14	141	197	32	81	114	55	128	180	21	2	3	-103	0	0	-107	-4	-3	45	4	10	49
106.168	0	82	116	12	141	198	32	82	115	56	128	182	22	3	3	-102	0	-2	-107	-3	-4	46	4	10	50
106.291	0	82	116	13	141	197	33	81	116	56	127	185	21	3	2	-102	0	-3	-108	-3	-3	46	4	8	51
106.414	0	83	117	14	142	198	32	81	116	56	128	186	22	3	3	-100	0	-3	-106	-3	-4	47	5	8	50
106.537	0	82	115	15	140	197	33	81	115	54	127	181	19	3	3	-102	-1	0	-110	-3	-4	46	4	11	50
106.66	0	82	114	14	141	196	33	81	113	53	126	180	19	3	4	-104	-1	-1	-109	-3	-3	46	4	12	48
106.783	0	82	114	12	140	195	33	82	113	55	127	179	20	3	3	-105	0	0	-110	-3	-3	46	4	11	50
106.906	0	82	115	14	141	196	33	82	113	54	127	179	20	3	2	-104	0	0	-107	-3	-3	46	4	11	48
107.028	0	82	115	13	141	197	33	80	115	55	127	181	21	3	3	-103	0	0	-108	-4	-3	45	4	11	50
107.151	0	82	115	14	141	196	33	80	114	56	127	184	21	4	3	-102	0	-3	-108	-3	-3	46	4	8	51
107.274	0	82	116	14	141	197	32	81	115	56	127	185	21	3	3	-102	0	-3	-108	-4	-3	47	4	9	51
107.397	0	83	116	14	141	198	33	82	116	56	127	185	22	3	3	-101	0	-3	-107	-4	-4	48	4	8	51
107.52	0	82	115	14	140	197	33	81	114	55	127	182	18	2	4	-102	0	0	-109	-3	-3	47	4	10	49
107.643	0	82	114	13	141	197	34	81	113	54	127	180	19	3	2	-104	0	0	-110	-4	-3	47	4	11	48
107.766	0	82	114	13	140	196	34	81	113	55	127	180	18	3	2	-104	-1	0	-110	-4	-3	46	4	11	48
107.889	0	81	114	13	141	197	33	80	114	54	127	180	21	3	3	-104	0	0	-107	-3	-4	46	4	12	48
108.012	0	82	115	13	141	196	32	81	114	54	127	184	21	3	3	-102	0	-3	-108	-3	-4	45	5	8	49
108.134	0	83	115	14	141	196	33	82	115	55	127	184	21	3	3	-102	0	-2	-109	-4	-3	46	4	8	50
108.257	0	83	116	13	141	197	32	81	116	56	128	185	22	3	3	-101	0	-3	-108	-3	-4	47	4	9	51
108.38	0	82	115	14	141	196	33	80	113	54	127	180	19	4	2	-103	0	0	-108	-4	-4	46	4	10	48
108.503	0	81	115	13	140	196	33	81	113	54	127	180	20	3	3	-104	-1	0	-109	-3	-3	47	4	11	48
108.626	0	81	115	13	140	196	34	81	113	54	127	180	19	3	3	-105	-1	0	-108	-3	-4	46	4	11	49
108.749	0	83	114	13	140	197	33	81	114	54	127	180	21	3	2	-103	0	0	-108	-3	-3	45	4	12	49
108.872	0	83	116	13	141	198	33	82	115	55	127	181	21	3	3	-103	0	0	-108	-4	-4	45	4	11	50
108.995	0	83	116	14	141	197	32	81	116	55	127	184	22	3	3	-102	-1	-3	-108	-3	-4	46	4	9	50
109.117	0	82	116	13	141	198	33	82	116	56	127	184	22	3	3	-102	-1	-1	-108	-3	-3	47	4	9	51
109.24	0	82	116	15	140	198	32	82	115	54	127	181	20	4	2	-102	0	0	-108	-4	-4	47	4	11	50
109.363	0	81	114	13	140	195	33	82	113	53	127	179	19	4	2	-104	0	0	-110	-3	-3	45	4	11	48
109.486	0	81	114	14	139	194	34	82	113	53	127	179	18	3	3	-106	0	-1	-110	-4	-3	45	4	11	47
109.609	0	81	115	13	139	194	35	80	113	54	126	178	19	3	3	-105	0	-1	-110	-3	-3	45	4	12	48
109.732	0	82	114	14	140	195	33	81	114	55	127	180	21	3	2	-104	0	-2	-108	-3	-3	45	5	9	49
109.855	0	82	115	14	140	195	33	81	115	55	126	181	21	3	3	-103	0	-1	-107	-4	-3	46	4	9	49
109.978	0	81	114	13	140	195	32	82	114	56	127	183	22	3	3	-103	-1	-3	-108	-3	-4	46	5	8	50
110.1	0	83	115	14	141	197	32	81	115	55	126	182	21	3	2	-103	0	-2	-108	-3	-4	45	5	9	51
110.223	0	82	114	14	139	195	33	81	113	54	125	178	18	3	3	-104	-1	0	-110	-3	-4	45	4	11	48
110.346	0	82	113	13	139	193	33	81	111	54	125	177	20	3	4	-106	0	0	-110	-4	-4	44	5	11	48
110.469	0	81	113	14	139	192	34	81	112	53	125	175	19	3	3	-105	0	0	-110	-4	-3	45	4	11	49
110.592	0	81	114	14	139	193	34	80	112	54	126	176	20	3	3	-105	-1	0	-109	-3	-3	45	4	12	50
110.715	0	82	114	14	138	194	33	81	114	54	126	177	21	2	3	-104	0	0	-109	-3	-3	45	4	12	49
110.838	0	82	115	14	138	194	32	81	113	54	126	179	22	3	2	-103	0	-1	-108	-3	-4	45	4	11	50
110.961	0	82	115	14	140	194	32	81	114	55	126	182	22	3	3	-103	0	-2	-108	-4	-3	45	3	8	50
111.084	0	82	115	14	140	195	32	81	114	55	126	180	20	3	3	-104	0	-1	-109	-4	-4	45	4	10	51
111.206	0	82	112	14	140	193	34	81	112	54	126	177	19	3	3	-106	0	0	-110	-4	-3	45	3	11	48
111.329	0	82	112	14	139	192	33	80	111	53	126	176	19	3	3	-106	0	0	-110	-4	-3	44	5	11	48
111.452	0	81	113	13	139	193	33	80	112	53	125	176	19	3	2	-105	0	0	-109	-3	-2	45	5	11	48
111.575	0	81	113	14	139	193	32	81	112	54	126	176	20	3	2	-105	0	0	-109	-3	-2	45	5	11	49
111.698	0	81	113	14	140	193	32	81	113	54	126	178	21	4	2	-104	0	-1	-108	-3	-3	45	5	10	50
111.821	0	81	115	13	139	193	32	81	114	55	126	182	21	3	2	-103	0	-3	-108	-3	-3	45	4	8	50
111.944	0	82	114	14	139	195	33	81	112	54	126	178	19	3	3	-104	0	0	-110	-3	-4	45	4	11	49
112.067	0	81	112	14	138	192	34	80	111	54	125	175	18	3	3	-105	0	0	-110	-4	-3	45	4	11	48
112.189	0	81	113	13	137	192	34	80	111	54	125	175	18	3	2	-105	0	-1	-110	-3	-3	44	5	12	50
112.312	0	81	113	14	139	192	33	80	111	53	126	175	20	3	3	-105	0	0	-109	-4	-3	45	4	11	49
112.435	0	82	114	14	139	193	33	80	113	53	125	175	20	3	2	-105	0	0	-109	-3	-4	45	4	11	50
112.558	0	82	114	14	139	194	32	81	113	54	126	177	21	3	2	-104	0	0	-108	-4	-4	45	4	11	51
112.681	0	82	114	14	139	194	32	80	115	54	126	179	21	4	3	-102	0	-1	-108	-3	-4	44	4	9	50
112.804	0	82	114	14	139	194	32	81	112	54	125	177	19	3	3	-104	0	0	-109	-3	-3	45	5	11	50
112.927	0	82	113	13	139	190	34	80	111	53	124	174	18	3	4	-107	0	0	-110	-3	-3	44	5	12	47
113.05	0	81	111	13	138	190	34	80	110	53	125	173	19	3	3	-107	0	0	-111	-4	-3	43	5	11	47
113.172	0	81	112	13	138	190	34	80	111	53	124	173	19	3	3	-106	-1	0	-109	-3	-4	44	4	11	49
113.295	0	81	112	13	138	192	34	80	110	53	124	173	19	3	2	-106	0	0	-110	-3	-3	44	4	11	49
113.418	0	81	112	13	138	193	32	80	112	53	124	174	20	3	3	-104	0	0	-109	-3	-4	44	4	10	50
113.541	0	81	112	14	138	193	33	80	113	54	125	175	21	3	2	-104	0	0	-107	-3	-4	45	5	11	50
113.664	0	81	114	14	139	192	32	80	113	55	125	177	21	2	3	-103	0	-2	-107	-4	-3	45	4	9	51
113.787	0	81	113	14	139	191	33	80	112	53	124	175	17	2	3	-105	0	0	-110	-3	-4	44	4	11	50
113.91	0	81	111	13	137	188	33	79	109	53	122	172	19	4	3	-107	0	-1	-112	-4	-3	43	4	11	48
114.033	0	82	111	12	136	188	34	79	109	53	123	171	18	3	3	-107	0	-1	-111	-3	-4	44	4	11	47
114.156	0	82	111	13	137	188	34	80	110	53	124	171	19	3	3	-107	0	0	-110	-3	-4	44	4	11	50
114.278	0	81	112	13	136	189	34	80	110	52	123	172	19	3	3	-106	-1	0	-110	-4	-3	44	3	11	50
114.401	0	81	112	14	137	191	33	80	112	52	124	173	20	3	2	-105	0	0	-108	-3	-3	44	4	11	50
114.524	0	81	114	13	138	190	32	80	112	54	124	175	21	3	3	-104	0	-1	-107	-3	-2	44	5	9	50
114.647	0	82	113	14	138	192	32	80	113	54	125	176	20	4	2	-104	0	-2	-107	-3	-4	44	4	9	51
114.77	0	81	112	15	137	189	33	81	110	53	124	173	17	4	3	-105	0	0	-110	-4	-2	45	4	11	49
114.893	0	81	112	13	136	188	34	80	109	54	123	172	17	4	2	-107	-1	0	-111	-4	-3	44	4	11	48
115.016	0	81	111	13	136	189	34	79	110	53	124	171	18	3	2	-107	-1	-1	-110	-4	-3	44	5	11	49
115.139	0	80	112	14	138	189	33	80	110	53	123	171	19	3	3	-105	0	-1	-108	-3	-3	44	4	12	49
115.261	0	81	113	13	137	191	33	80	111	54	124	172	20	3	3	-105	-1	0	-109	-4	-4	44	4	11	50
115.384	0	81	113	13	138	191	32	80	111	54	125	175	20	3	3	-104	0	-1	-108	-3	-3	44	4	10	51
115.507	0	81	113	14	138	192	31	80	112	53	124	175	20	3	1	-103	-1	-1	-107	-3	-3	44	4	10	50
115.63	0	81	112	14	136	191	33	79	110	53	123	173	17	3	3	-106	0	-1	-109	-3	-3	44	4	11	49
115.753	0	81	112	13	136	190	34	80	110	53	123	173	18	2	3	-106	0	0	-110	-3	-3	44	5	11	49
115.876	0	81	111	13	137	190	33	80	111	54	123	172	18	4	2	-106	0	0	-109	-3	-2	44	3	11	50
115.999	0	81	113	14	137	191	33	81	111	53	123	173	20	3	3	-104	0	0	-108	-3	-3	44	5	11	49
116.122	0	82	113	14	137	191	33	80	112	53	124	175	21	2	3	-105	-1	-1	-109	-3	-3	44	4	9	50
116.244	0	81	113	14	138	191	32	80	113	54	125	177	20	4	3	-104	0	-2	-109	-3	-4	44	3	8	50
116.367	0	82	114	13	138	193	32	81	113	55	125	177	21	3	2	-102	0	-3	-108	-3	-3	45	5	8	51
116.49	0	82	113	15	138	192	32	79	112	54	124	175	17	3	2	-104	0	0	-109	-3	-3	45	5	11	49
116.613	0	81	111	13	137	190	33	80	109	53	123	172	18	3	3	-106	0	-1	-110	-3	-3	45	4	12	48
116.736	0	80	112	13	137	190	35	80	111	54	124	172	17	2	3	-106	0	-1	-111	-3	-4	44	5	11	49
116.859	0	81	112	13	138	191	33	80	111	54	124	174	18	3	3	-105	-1	0	-108	-3	-3	45	3	11	49
116.982	0	81	113	14	138	192	33	80	111	53	124	174	18	2	2	-104	0	0	-107	-4	-3	43	4	10	49
117.105	0	82	114	13	138	191	32	80	112	54	124	177	20	4	3	-104	0	-3	-109	-3	-4	44	4	7	51
117.228	0	81	114	13	138	193	33	80	113	54	126	176	21	3	2	-103	0	-1	-108	-3	-4	45	5	9	51
117.35	0	82	113	14	138	193	32	80	114	55	124	177	20	3	3	-102	0	-2	-107	-4	-3	45	4	9	50
117.473	0	81	113	14	137	192	34	80	111	54	124	175	16	4	3	-105	-1	-1	-110	-4	-3	45	3	12	48
117.596	0	82	111	13	137	190	33	80	111	53	124	173	18	3	3	-107	0	0	-109	-3	-4	45	4	12	48
117.719	0	81	112	13	138	189	34	80	111	54	124	173	17	3	3	-106	0	0	-110	-3	-3	44	5	11	48
117.842	0	81	113	13	138	190	33	80	111	53	123	173	19	3	2	-105	-1	0	-108	-4	-4	43	4	11	48
117.965	0	81	114	14	138	192	32	80	112	53	124	174	20	3	2	-104	-1	0	-108	-4	-3	45	4	11	50
118.088	0	81	113	13	138	193	33	79	113	55	124	175	20	3	3	-104	0	0	-109	-4	-3	45	5	10	51
118.211	0	82	114	14	138	192	32	82	113	54	124	178	20	3	2	-103	0	-2	-108	-4	-4	45	4	9	51
118.333	0	82	113	15	138	193	32	79	111	53	124	174	17	3	3	-103	0	0	-109	-3	-4	45	4	11	50
118.456	0	81	112	13	137	191	33	80	111	54	124	173	18	3	2	-105	0	0	-109	-4	-2	44	4	11	49
118.579	0	81	112	12	137	191	33	80	111	54	123	173	18	3	3	-105	-1	-1	-110	-3	-3	44	4	12	49
118.702	0	81	112	13	137	191	33	80	112	54	125	173	18	4	3	-106	0	-1	-109	-4	-3	44	4	11	49
118.825	0	81	112	14	137	192	33	81	112	54	124	174	19	3	1	-104	0	0	-108	-3	-3	44	4	11	49
118.948	0	83	113	13	139	193	32	80	113	54	124	175	20	3	2	-104	0	0	-109	-4	-4	44	4	11	49
119.071	0	82	113	15	139	193	32	80	113	54	124	178	20	3	2	-103	0	-2	-108	-3	-3	45	4	10	51
119.194	0	81	113	14	138	192	33	80	111	54	123	174	17	3	4	-105	0	0	-110	-3	-3	45	4	11	49
119.316	0	81	112	13	139	190	33	80	111	53	123	172	18	3	2	-106	-1	-1	-110	-3	-5	45	5	11	48
119.439	0	81	112	13	138	191	33	81	110	53	123	172	19	3	3	-105	0	0	-109	-4	-3	44	5	12	48
119.562	0	82	112	13	139	191	34	80	110	54	124	173	18	3	3	-105	0	0	-110	-4	-3	44	4	12	49
119.685	0	81	113	14	138	193	33	80	112	54	125	174	19	3	2	-103	0	-1	-108	-4	-4	45	4	11	50
119.808	0	81	113	13	139	194	32	80	112	55	125	175	20	3	2	-103	0	0	-108	-4	-5	44	4	11	50
119.931	11	82	114	14	139	193	32	81	112	54	125	178	21	3	3	-103	0	-1	-108	-4	-3	45	5	9	50
120.054	0	82	112	15	138	191	33	80	111	53	125	174	17	3	3	-106	0	0	-110	-4	-4	45	4	12	49
120.177	0	80	111	13	137	190	33	80	110	53	124	173	18	3	2	-107	-1	0	-110	-3	-3	44	4	11	48
120.3	0	81	112	14	137	190	33	80	110	53	123	172	18	3	2	-106	-1	0	-109	-3	-4	44	4	11	49
120.422	0	81	112	13	138	190	33	81	111	54	123	172	18	3	2	-106	0	-1	-109	-3	-3	44	5	11	49
120.545	0	82	112	13	138	191	33	80	111	53	124	173	20	4	3	-105	0	0	-109	-4	-3	44	4	12	49
120.668	0	82	113	13	138	193	32	80	112	53	125	175	21	3	3	-104	0	-2	-108	-3	-3	44	4	10	50
120.791	0	81	114	13	139	192	32	81	113	54	125	178	21	3	3	-103	0	-3	-108	-3	-4	45	4	8	51
120.914	0	81	114	15	139	193	32	81	113	53	124	177	19	4	2	-103	0	-1	-109	-3	-3	45	4	10	51
121.037	0	80	111	13	138	191	34	80	111	53	123	173	17	4	4	-106	0	0	-110	-4	-4	45	5	12	48
121.16	0	81	111	13	137	189	34	79	111	54	123	173	18	3	3	-106	0	-1	-110	-4	-3	44	4	12	48
121.283	0	80	112	14	138	191	33	81	110	54	124	173	19	3	3	-106	-1	0	-109	-4	-3	44	5	11	48
121.405	0	81	112	13	138	191	32	80	111	54	125	174	20	3	3	-104	0	0	-109	-3	-3	44	4	10	49
121.528	0	81	114	14	139	191	33	80	113	54	124	175	20	2	3	-104	-1	-1	-109	-4	-3	44	4	9	50
121.651	0	82	114	14	138	192	32	81	113	55	125	178	21	3	2	-103	0	-3	-107	-3	-3	45	4	8	50
121.774	0	81	113	15	138	193	31	80	113	54	124	177	20	3	2	-103	0	-2	-108	-3	-3	45	4	10	49
121.897	0	81	113	14	138	191	33	80	111	53	124	174	18	3	3	-106	0	-1	-111	-4	-3	45	4	11	49
122.02	0	81	113	13	137	191	34	80	111	54	125	174	17	3	3	-106	0	0	-111	-3	-4	44	4	12	48
122.143	0	82	113	13	138	192	32	81	112	54	124	174	19	3	3	-105	0	0	-108	-4	-3	44	4	11	48
122.266	0	81	112	14	139	194	32	81	112	54	124	175	20	3	3	-104	0	-1	-108	-3	-3	45	5	11	50
122.388	0	81	113	14	139	192	32	81	113	54	125	177	21	3	3	-104	0	-1	-109	-3	-3	44	5	9	51
122.511	0	81	115	13	139	192	32	80	113	54	125	179	21	3	3	-103	0	-3	-108	-3	-4	45	5	9	51
122.634	0	82	113	15	139	192	32	81	112	54	124	175	18	2	3	-103	0	0	-109	-4	-3	45	4	11	48
122.757	0	81	113	13	138	190	33	80	111	54	124	173	19	3	2	-106	-1	-1	-110	-3	-3	44	4	11	49
122.88	0	81	112	13	138	189	35	81	111	53	125	173	18	3	3	-107	0	0	-110	-4	-3	45	4	11	49
123.003	0	81	114	13	138	191	33	80	112	54	124	173	20	3	3	-105	0	-1	-108	-4	-3	45	4	11	49
123.126	0	81	113	13	138	192	32	81	113	54	124	174	20	3	3	-104	0	0	-108	-3	-3	45	4	11	49
123.249	0	81	114	14	139	192	32	80	113	54	126	176	21	4	3	-104	0	-1	-108	-3	-3	45	5	10	50
123.372	0	82	114	14	139	193	31	81	114	54	126	179	22	2	4	-103	-1	-3	-108	-3	-3	45	4	9	51
123.494	0	82	114	15	138	192	32	80	112	53	124	176	19	3	2	-104	0	0	-109	-3	-3	46	4	11	49
123.617	0	80	112	12	138	190	33	80	111	53	124	173	18	3	3	-105	0	0	-110	-3	-4	43	4	11	49
123.74	0	81	112	13	138	190	33	81	110	53	123	172	18	3	3	-106	0	-1	-109	-3	-4	45	4	11	48
123.863	0	82	112	13	138	190	33	80	111	54	123	172	18	2	3	-106	-1	0	-110	-3	-3	44	4	10	49
123.986	0	81	113	14	138	191	33	79	113	53	124	174	19	3	3	-105	-1	0	-108	-3	-4	44	4	12	49
124.109	0	81	113	13	138	192	32	80	113	55	126	176	21	4	3	-104	0	-2	-108	-3	-3	45	4	10	50
124.232	0	81	114	13	138	192	33	80	112	55	125	178	21	3	3	-103	-1	-2	-109	-3	-3	46	5	9	51
124.355	0	82	114	15	139	192	32	81	112	54	125	177	19	3	3	-103	0	-1	-109	-4	-3	45	5	9	51
124.477	0	81	112	13	137	189	33	80	110	53	123	173	18	3	3	-105	0	-1	-110	-3	-3	44	3	11	49
124.6	0	81	111	13	138	190	34	80	110	54	124	172	18	3	2	-106	0	-1	-110	-3	-4	45	4	11	48
124.723	0	81	112	13	137	189	33	80	110	54	124	172	19	3	3	-106	-1	-1	-110	-3	-3	44	4	11	49
124.846	0	82	112	13	137	191	32	79	111	54	124	174	20	3	3	-105	0	0	-109	-3	-3	44	4	11	49
124.969	0	81	113	12	138	191	32	81	112	55	124	175	20	3	3	-104	0	-2	-108	-3	-3	45	4	9	50
125.092	0	82	114	14	138	193	32	80	112	54	124	178	20	3	2	-104	0	-1	-107	-3	-3	45	5	9	50
125.215	0	81	113	15	139	192	32	80	112	54	125	176	18	4	3	-104	0	-2	-110	-4	-3	46	4	10	51
125.338	0	81	111	14	138	191	33	80	111	53	123	173	18	3	2	-107	0	-1	-111	-4	-3	45	4	11	49
125.46	0	81	112	13	138	190	33	80	110	53	124	173	18	3	3	-105	0	0	-110	-4	-3	44	5	12	48
125.583	0	81	112	13	138	190	34	80	111	54	124	173	19	3	2	-105	0	0	-109	-4	-3	44	3	11	49
125.706	0	82	113	13	138	191	32	80	112	54	123	174	20	2	3	-105	0	0	-109	-4	-3	44	4	10	50
125.829	0	82	113	14	139	192	32	80	112	54	123	175	21	4	3	-104	0	-2	-108	-4	-2	45	5	10	50
125.952	0	81	115	13	139	191	31	81	113	55	125	178	21	3	3	-102	0	-3	-108	-4	-4	45	4	8	50
126.075	0	82	113	15	139	193	31	80	113	54	124	175	19	3	2	-103	-1	0	-109	-3	-4	46	5	11	50
126.198	0	81	112	14	137	190	33	80	110	53	124	174	18	3	3	-107	0	0	-111	-4	-4	44	3	11	48
126.321	0	81	112	13	138	190	34	80	111	54	124	173	17	3	3	-106	-1	0	-112	-3	-4	44	4	11	50
126.444	0	81	112	12	137	190	32	79	111	53	124	172	20	2	3	-105	-1	-1	-108	-4	-3	44	4	11	48
126.566	0	81	113	13	138	190	32	80	112	53	124	173	20	3	2	-105	0	0	-109	-3	-3	44	4	10	50
126.689	0	82	113	14	139	192	32	81	113	54	124	174	21	3	3	-104	0	0	-109	-4	-3	45	3	11	50
126.812	0	82	115	13	139	192	32	81	114	55	124	178	20	3	4	-103	0	-3	-108	-4	-3	45	4	8	50
126.935	0	82	114	14	138	193	31	81	113	54	125	177	21	4	3	-103	0	-1	-107	-4	-3	45	5	9	51
127.058	0	82	111	14	138	191	33	80	111	54	124	174	18	3	3	-106	0	-1	-110	-3	-3	44	3	11	49
127.181	0	81	111	14	137	189	33	80	110	52	123	172	18	3	3	-106	0	0	-111	-3	-2	44	4	11	49
127.304	0	80	112	13	137	189	33	80	109	53	123	172	19	3	3	-107	-1	0	-110	-4	-3	44	4	11	48
127.427	0	81	112	13	137	190	32	80	111	53	124	172	20	2	2	-106	0	-1	-109	-3	-3	44	4	10	49
127.549	0	81	113	13	137	191	31	80	112	53	124	175	21	2	2	-105	0	-1	-110	-3	-3	44	4	9	51
127.672	0	82	113	13	139	191	32	80	112	54	124	177	21	4	3	-104	-1	-3	-109	-3	-4	44	4	8	51
127.795	0	81	114	13	139	191	31	81	114	54	124	178	21	3	3	-103	0	-3	-108	-4	-3	45	4	8	51
127.918	0	81	113	15	139	192	32	81	111	53	124	175	19	3	3	-105	-1	0	-109	-3	-3	45	3	11	50
128.041	0	81	112	13	137	190	34	80	111	53	124	173	17	3	3	-106	0	-1	-111	-3	-4	45	4	12	49
128.164	0	81	113	14	137	189	33	81	110	53	124	172	18	3	3	-106	0	0	-111	-3	-2	45	4	12	49
128.287	0	81	113	12	138	190	32	80	111	54	124	173	20	2	3	-106	0	-1	-109	-3	-3	44	3	10	49
128.41	0	82	113	14	137	191	32	80	113	53	124	174	20	3	3	-104	0	0	-109	-4	-3	44	4	10	49
128.532	0	82	114	14	138	193	32	81	113	54	124	175	21	3	3	-104	0	0	-109	-4	-3	45	4	11	50
128.655	0	82	114	14	139	194	31	81	113	55	125	175	20	3	3	-104	0	0	-109	-4	-3	45	4	11	51
128.778	0	81	113	13	138	190	33	81	112	54	124	174	18	4	4	-106	0	0	-111	-4	-3	44	4	11	48
128.901	0	81	112	12	138	190	32	80	111	54	125	173	19	4	3	-106	0	-1	-109	-4	-3	44	5	11	48
129.024	0	81	113	13	138	190	33	81	112	53	125	173	19	3	3	-106	0	0	-110	-3	-2	44	4	11	49
129.147	0	81	113	13	138	192	32	81	112	53	124	173	20	3	2	-105	-1	-1	-110	-3	-3	44	5	10	49
129.27	0	82	113	13	138	191	31	80	112	54	124	177	20	3	2	-103	0	-2	-108	-3	-3	44	4	9	50
129.393	0	82	114	13	139	192	32	82	114	55	126	178	22	3	3	-103	0	-3	-109	-4	-3	45	4	9	50
129.516	0	81	115	14	139	193	31	80	113	54	125	178	20	3	3	-103	0	-1	-109	-3	-3	45	5	10	50
129.638	0	81	113	14	137	190	33	80	111	54	124	173	17	3	3	-106	0	0	-111	-3	-4	44	4	11	48
129.761	0	81	111	13	137	189	33	80	110	53	123	172	17	4	2	-106	-1	-1	-111	-3	-3	44	5	11	48
129.884	0	80	111	13	138	188	33	80	110	53	124	172	19	3	3	-107	0	0	-110	-4	-3	44	4	12	49
130.007	0	82	112	13	138	190	32	79	111	53	124	172	19	3	2	-105	0	0	-110	-4	-3	44	4	12	48
130.13	0	81	113	13	138	190	32	80	112	53	125	174	20	3	2	-105	0	-1	-109	-3	-3	44	5	10	50
130.253	0	81	114	13	139	189	32	80	113	54	125	176	21	3	3	-104	-1	-2	-108	-3	-3	44	4	9	50
130.376	0	81	114	15	139	191	31	80	113	54	125	178	20	2	2	-103	0	-2	-108	-2	-4	45	5	8	51
130.499	0	81	112	14	137	190	33	80	112	52	124	173	17	3	3	-106	0	-1	-111	-3	-3	44	4	11	50
130.621	0	81	112	14	137	187	33	80	109	53	124	171	18	3	2	-107	0	-1	-112	-3	-3	44	5	12	49
130.744	0	81	111	12	137	187	33	80	110	53	124	170	18	3	3	-106	0	0	-111	-3	-3	44	4	12	48
130.867	0	81	112	13	138	189	33	80	110	53	124	171	18	3	2	-106	0	0	-111	-3	-3	43	4	11	49
130.99	0	81	113	14	138	190	32	80	111	52	125	171	20	3	2	-106	-1	0	-110	-3	-3	44	4	11	50
131.113	0	81	112	14	138	190	33	80	112	53	125	174	20	4	3	-104	0	-1	-109	-3	-3	44	4	10	50
131.236	0	82	114	14	138	190	31	80	112	53	125	176	20	3	3	-103	-1	-3	-108	-3	-3	44	5	10	51
131.359	0	81	111	14	138	189	33	80	111	53	124	172	17	2	3	-107	0	-1	-110	-3	-3	45	5	11	49
131.482	0	81	111	13	136	187	33	80	110	52	123	170	16	3	4	-108	0	0	-111	-3	-3	43	4	11	48
131.604	0	81	111	13	137	187	33	80	110	53	124	170	17	3	3	-106	-1	0	-111	-3	-3	44	4	12	48
131.727	0	81	112	13	137	188	33	79	111	52	124	171	19	3	3	-106	0	0	-109	-2	-3	43	4	11	49
131.85	0	81	112	15	137	190	32	79	112	52	125	172	20	3	2	-105	0	0	-109	-4	-3	44	4	11	49
131.973	0	81	113	13	138	189	32	80	112	53	124	175	20	3	3	-105	-1	-3	-109	-4	-3	44	4	8	51
132.096	0	81	114	14	138	190	32	80	113	53	124	175	19	2	3	-104	0	-1	-109	-3	-3	44	5	10	50
132.219	0	81	111	13	138	187	34	80	109	53	124	170	16	3	3	-107	0	0	-111	-3	-4	44	4	11	48
132.342	0	81	110	13	136	186	32	80	111	52	124	169	19	4	2	-107	0	-1	-111	-3	-3	44	4	12	49
132.465	0	81	112	13	135	186	34	79	110	52	122	169	17	2	2	-107	0	-1	-112	-4	-3	43	5	11	50
132.588	0	81	111	14	137	188	32	80	110	53	123	169	19	4	3	-105	0	0	-109	-4	-3	44	5	11	49
132.71	0	82	113	13	138	190	32	80	111	53	123	170	20	3	3	-105	0	0	-110	-4	-3	43	4	11	50
132.833	0	82	113	13	138	190	32	80	112	53	124	172	21	2	2	-104	-1	0	-109	-3	-2	45	5	11	50
132.956	0	81	114	14	138	191	31	80	113	54	124	174	20	2	3	-103	0	-1	-109	-4	-3	43	3	9	51
133.079	0	81	111	14	137	188	32	80	110	53	124	171	17	2	3	-106	0	-1	-110	-4	-3	44	4	10	49
133.202	0	81	110	13	136	185	33	79	109	52	123	169	17	3	2	-108	0	-1	-112	-3	-4	44	5	11	48
133.325	0	80	110	13	136	186	33	79	109	52	123	168	17	3	3	-108	0	-1	-111	-3	-3	43	4	11	48
133.448	0	81	111	14	137	186	32	80	110	52	123	168	19	3	3	-107	0	0	-111	-3	-4	42	4	11	49
133.571	0	82	111	13	138	186	32	80	111	53	124	169	20	3	3	-105	0	0	-109	-3	-3	43	4	11	49
133.693	0	81	112	14	137	187	32	80	111	52	124	172	20	3	2	-104	0	-1	-110	-4	-3	43	4	9	50
133.816	0	81	113	13	138	189	32	81	112	53	124	174	19	3	3	-104	-1	-3	-109	-4	-4	44	5	8	51
133.939	0	82	113	14	138	191	31	80	113	52	124	174	18	3	2	-104	-1	-1	-109	-3	-3	44	4	9	51
134.062	0	80	112	14	137	188	33	79	110	53	123	171	16	3	2	-106	0	0	-110	-4	-3	44	4	11	48
134.185	0	80	111	13	137	185	33	81	109	53	123	169	17	2	2	-108	-1	-1	-110	-3	-3	44	5	11	49
134.308	0	81	111	12	136	186	33	80	110	53	123	169	18	3	2	-106	0	0	-110	-4	-3	43	4	11	49
134.431	0	81	112	14	137	188	32	80	111	52	124	169	18	3	3	-106	0	0	-110	-3	-3	44	4	11	50
134.554	0	81	113	14	137	189	32	81	112	52	124	171	20	3	3	-105	0	0	-109	-3	-3	44	3	10	50
134.676	0	81	114	13	138	190	31	80	114	54	124	173	20	3	4	-104	0	-2	-108	-3	-3	45	5	10	50
134.799	0	81	113	15	138	190	30	80	114	53	124	174	19	3	2	-103	0	0	-109	-3	-3	44	4	9	51
134.922	0	81	113	14	138	188	32	80	111	53	124	171	18	3	4	-106	0	0	-110	-4	-4	44	4	11	49
135.045	0	81	112	13	137	188	32	80	111	53	124	171	18	4	3	-106	0	0	-109	-3	-3	43	3	11	48
135.168	0	81	112	13	137	188	33	80	111	53	124	170	18	3	3	-106	0	-1	-110	-3	-3	44	4	11	48
135.291	0	81	112	13	137	190	33	81	112	54	124	171	19	3	3	-106	0	-1	-110	-3	-2	44	4	11	49
135.414	0	81	114	14	138	192	32	81	113	53	125	173	19	4	4	-104	-1	-1	-109	-4	-3	45	4	11	51
135.537	0	81	114	14	138	192	31	80	113	53	125	175	21	4	3	-104	0	-1	-109	-3	-3	45	4	9	51
135.66	0	82	115	14	138	190	31	81	114	54	126	177	20	4	3	-102	-1	-2	-109	-4	-3	46	4	9	51
135.782	0	81	114	14	139	190	33	80	112	54	124	173	16	3	2	-106	0	-1	-112	-3	-4	45	4	11	49
135.905	0	81	111	13	138	187	33	80	111	54	124	172	16	3	2	-107	0	-1	-110	-4	-3	44	4	11	49
136.028	0	80	112	13	138	188	32	79	110	53	124	171	19	2	3	-106	-1	-1	-109	-3	-2	44	5	11	48
136.151	0	81	112	14	138	188	33	80	111	52	123	171	18	3	3	-106	-1	0	-111	-3	-3	44	4	10	49
136.274	0	81	113	14	138	190	32	81	112	53	125	172	19	3	2	-105	0	0	-110	-3	-3	44	3	11	50
136.397	0	81	113	14	137	191	32	79	113	53	124	174	19	3	2	-104	0	-2	-109	-2	-4	45	4	10	50
136.52	0	82	113	13	138	192	32	80	114	54	126	176	21	3	3	-103	0	-1	-108	-2	-3	44	4	9	51
136.643	0	81	114	14	139	192	31	81	113	54	125	177	20	2	2	-103	0	-2	-110	-4	-4	46	4	10	51
136.765	0	81	112	14	136	189	33	80	111	53	125	172	17	3	3	-106	0	0	-112	-4	-3	44	4	11	48
136.888	0	81	112	13	137	188	33	80	110	53	124	171	17	2	2	-107	0	0	-112	-4	-3	44	4	11	47
137.011	0	81	112	12	136	189	33	80	111	54	124	171	18	4	2	-106	0	-1	-110	-4	-3	44	4	11	48
137.134	0	81	113	13	137	188	33	80	112	53	123	171	19	3	2	-106	0	-1	-111	-3	-4	44	5	11	49
137.257	0	81	113	13	138	189	32	80	112	54	125	173	20	3	3	-105	0	-2	-110	-3	-3	45	4	10	49
137.38	0	81	114	14	137	192	32	81	113	54	126	173	21	3	3	-104	-1	0	-109	-3	-3	45	4	11	50
137.503	0	82	114	14	139	191	32	81	115	54	125	177	21	3	3	-103	0	-3	-109	-3	-4	45	4	8	50
137.626	0	80	114	15	138	192	31	80	113	54	125	174	18	3	3	-104	0	0	-110	-3	-3	45	4	11	51
137.748	0	80	113	13	137	189	34	79	111	53	124	173	17	3	3	-107	-1	0	-111	-3	-3	45	4	11	48
137.871	0	81	112	13	137	190	32	80	112	53	123	172	18	3	2	-107	0	0	-110	-4	-4	44	4	11	48
137.994	0	81	112	13	137	190	32	80	111	54	124	172	20	3	2	-106	0	0	-110	-3	-3	44	5	11	49
138.117	0	81	113	14	138	190	33	80	111	53	124	174	19	3	2	-105	0	-2	-110	-4	-3	45	4	10	49
138.24	0	82	113	14	137	189	31	80	112	53	125	176	20	3	3	-104	-1	-3	-110	-4	-3	45	5	8	51
138.363	0	81	114	14	138	192	31	81	114	55	125	175	20	3	2	-103	0	-2	-109	-3	-4	45	4	9	50
138.486	0	81	113	14	138	189	32	81	112	54	125	173	18	3	3	-106	0	0	-110	-3	-4	45	5	11	48
138.609	0	80	112	13	138	187	34	81	111	54	124	171	17	2	3	-107	0	0	-112	-3	-3	44	4	10	49
138.732	0	82	112	13	136	188	33	80	111	53	124	170	18	3	3	-107	-1	0	-111	-3	-4	44	4	12	48
138.854	0	81	112	13	138	189	33	79	111	53	124	172	19	3	4	-106	0	0	-109	-4	-2	45	4	11	48
138.977	0	81	114	13	137	191	32	80	112	54	124	172	21	3	3	-106	0	-1	-110	-3	-2	45	4	11	50
139.1	0	81	114	14	137	190	32	80	113	54	125	175	21	4	3	-104	0	-2	-110	-4	-3	45	5	10	51
139.223	0	81	115	14	138	191	32	82	113	54	125	177	22	4	3	-104	-1	-3	-108	-3	-3	46	5	8	51
139.346	0	81	113	15	138	190	33	80	111	54	124	173	18	3	3	-105	0	-1	-111	-4	-3	45	4	12	49
139.469	0	80	112	13	137	187	33	79	110	54	123	171	17	2	3	-107	0	0	-111	-3	-3	43	4	11	49
139.592	0	81	111	13	136	187	33	79	110	53	124	170	19	3	2	-107	0	0	-112	-3	-3	44	4	11	49
139.715	0	80	112	13	138	188	33	79	111	54	124	171	19	4	3	-107	-1	0	-110	-3	-4	45	4	11	49
139.837	0	81	112	14	137	188	32	80	112	54	123	171	21	2	3	-105	-1	-1	-110	-4	-3	44	4	12	50
139.96	0	81	114	12	137	190	31	80	112	54	123	174	21	3	3	-105	0	-1	-109	-3	-3	43	4	10	50
140.083	0	82	113	14	137	189	32	80	113	55	125	176	20	3	2	-104	0	-2	-110	-4	-4	45	4	9	51
140.206	0	82	114	14	138	189	31	80	112	54	124	175	19	4	3	-104	0	-1	-110	-4	-3	45	5	10	50
140.329	0	81	112	14	137	187	33	79	110	53	123	171	18	3	2	-107	0	0	-111	-3	-3	44	4	12	48
140.452	0	80	111	14	136	185	32	79	109	52	123	169	19	3	3	-109	0	-1	-110	-3	-4	44	5	12	48
140.575	0	81	111	13	136	186	33	80	110	55	123	169	18	3	3	-107	0	0	-111	-3	-4	44	4	11	49
140.698	0	81	113	14	136	188	31	79	111	53	123	170	20	4	3	-106	-1	-1	-109	-3	-3	44	5	12	49
140.82	0	81	112	14	137	187	32	79	111	54	124	171	20	3	3	-105	-1	-1	-109	-3	-3	44	5	10	50
140.943	0	82	112	13	138	187	32	80	113	54	124	175	21	3	2	-105	0	-3	-110	-4	-4	44	4	8	51
141.066	0	81	115	14	138	189	31	80	113	54	125	176	21	4	4	-104	0	-3	-110	-4	-3	46	4	9	51
141.189	0	81	112	14	137	188	32	80	111	53	123	171	18	3	3	-106	0	-1	-110	-4	-3	45	4	11	49
141.312	0	81	112	12	137	187	33	80	111	53	123	170	19	4	2	-107	0	0	-110	-3	-3	44	4	11	48
141.435	0	81	112	13	137	187	33	79	110	54	123	170	19	3	3	-107	0	0	-111	-3	-4	45	3	12	49
141.558	0	81	112	13	137	188	32	79	111	53	123	169	20	4	3	-107	0	-1	-110	-4	-3	44	4	11	49
141.681	0	81	113	14	137	188	31	80	112	54	124	173	21	3	3	-105	0	-1	-109	-4	-4	44	4	9	50
141.804	0	81	113	14	138	188	32	80	113	54	124	175	21	3	3	-104	-1	-3	-109	-4	-3	45	4	7	50
141.926	0	81	113	15	136	189	31	80	112	53	123	172	19	3	3	-106	0	0	-110	-3	-4	45	4	11	49
142.049	0	80	112	13	136	187	33	80	110	53	123	170	18	3	2	-107	-1	-1	-111	-2	-4	44	4	12	49
142.172	0	81	112	13	136	187	32	79	110	53	123	170	19	3	2	-107	0	0	-110	-4	-3	44	4	11	48
142.295	0	80	113	12	137	187	32	80	111	53	124	170	20	3	2	-107	0	0	-110	-3	-3	44	4	11	49
142.418	0	81	113	13	137	190	32	80	112	54	124	171	20	3	3	-106	0	0	-110	-4	-4	45	4	10	50
142.541	0	81	112	13	137	189	32	80	113	54	123	174	20	3	2	-105	0	-2	-109	-3	-3	44	5	9	50
142.664	0	81	114	14	137	190	30	79	113	53	123	173	21	3	2	-105	0	0	-109	-3	-3	44	4	11	50
142.787	0	80	111	13	136	187	33	80	110	53	123	169	18	2	3	-107	0	-1	-112	-3	-3	44	4	11	48
142.909	0	81	110	13	135	185	34	80	109	52	123	168	18	3	3	-109	0	-1	-113	-3	-3	43	4	11	48
143.032	0	80	111	13	136	185	33	79	109	53	123	168	19	4	2	-108	0	-1	-112	-3	-3	44	5	11	49
143.155	0	80	111	13	136	186	32	80	111	54	123	169	20	3	2	-106	-1	0	-109	-3	-3	43	4	11	48
143.278	0	81	112	14	136	188	32	80	111	53	123	170	21	3	3	-106	0	0	-110	-3	-4	43	5	11	50
143.401	0	81	112	13	136	189	32	80	111	53	123	170	19	3	2	-106	-1	0	-110	-3	-3	43	4	10	50
143.524	0	81	112	15	136	188	31	80	111	52	123	171	19	3	3	-105	0	0	-110	-4	-3	45	5	11	51
143.647	0	79	111	14	135	185	33	79	109	52	122	167	18	3	3	-108	0	-1	-112	-3	-2	43	4	11	48
143.77	0	80	109	14	134	182	33	78	107	51	121	165	19	4	2	-110	0	0	-112	-3	-3	43	4	12	48
143.892	0	80	109	13	135	183	35	79	108	51	121	166	18	3	2	-110	-1	-1	-113	-3	-3	42	5	11	48
144.015	0	79	110	13	134	185	32	79	109	52	121	166	20	3	3	-108	-1	0	-111	-4	-3	42	4	11	49
144.138	0	81	111	13	135	186	32	79	110	52	122	166	20	2	2	-107	0	0	-109	-3	-3	44	3	11	50
144.261	0	80	110	13	135	187	32	79	110	53	123	168	20	3	3	-106	0	0	-110	-3	-3	43	5	10	50
144.384	0	81	112	14	136	185	32	79	110	53	121	170	20	3	2	-106	0	-1	-110	-3	-2	43	4	10	51
144.507	0	80	110	14	134	184	34	78	108	51	122	167	17	3	2	-108	-1	0	-111	-3	-3	43	4	10	49
144.63	0	80	110	13	134	182	34	78	107	51	121	165	17	3	4	-109	0	0	-111	-3	-4	42	4	12	48
144.753	0	80	109	12	134	182	34	78	108	52	120	166	19	3	2	-110	0	0	-111	-4	-3	42	5	11	49
144.876	0	80	110	14	135	184	33	79	108	51	121	165	20	3	3	-108	-1	0	-111	-4	-3	42	4	10	49
144.998	0	80	111	13	135	185	32	79	109	52	121	167	20	3	2	-107	0	-1	-109	-3	-4	42	5	11	50
145.121	0	80	110	13	135	187	32	80	109	53	121	167	20	2	3	-106	0	-1	-108	-4	-3	43	4	12	50
145.244	0	79	111	16	135	186	31	79	110	51	121	168	19	3	2	-106	-1	0	-110	-3	-3	44	4	11	50
145.367	0	80	110	14	135	184	34	79	108	51	120	166	17	4	2	-109	0	-1	-111	-3	-2	43	4	11	48
145.49	0	79	110	13	134	183	34	79	107	52	120	165	18	2	2	-108	0	0	-110	-3	-3	42	4	11	49
145.613	0	80	110	13	135	184	33	79	108	51	120	166	19	3	3	-108	0	-1	-109	-3	-3	42	4	11	49
145.736	0	80	111	13	134	186	32	79	109	51	121	166	20	3	3	-107	0	0	-110	-4	-4	43	4	10	50
145.859	0	80	111	13	135	186	32	80	110	52	121	168	20	2	2	-106	0	0	-110	-4	-3	42	5	11	51
145.981	0	80	112	15	136	187	31	79	110	52	122	168	20	2	3	-105	0	-1	-108	-3	-3	44	4	10	51
146.104	0	79	110	15	135	185	34	78	107	51	121	167	18	3	3	-108	-1	0	-111	-4	-2	43	4	12	48
146.227	0	80	110	13	134	183	35	78	108	50	121	165	18	2	3	-109	-1	-1	-111	-4	-3	42	4	11	50
146.35	0	79	109	13	134	183	35	79	108	51	120	165	18	3	2	-109	0	-1	-112	-4	-3	43	5	11	49
146.473	0	80	110	13	135	184	32	79	109	51	121	165	20	3	3	-107	0	0	-109	-3	-3	43	4	11	49
146.596	0	79	112	14	135	185	32	80	109	52	121	166	20	4	2	-106	0	0	-109	-3	-3	42	4	10	50
146.719	0	80	112	14	135	186	33	79	109	52	122	170	20	3	3	-106	0	-1	-110	-4	-3	44	4	9	51
146.842	0	81	111	15	135	187	31	79	110	51	122	169	19	3	3	-106	0	-1	-110	-3	-3	44	4	10	51
146.964	0	80	110	13	135	183	34	78	107	52	122	165	16	4	3	-108	0	0	-110	-3	-3	42	4	12	48
147.087	0	80	110	12	134	182	34	79	106	51	122	164	17	4	2	-109	0	-1	-111	-4	-3	43	5	11	48
147.21	0	79	110	13	135	183	33	78	108	51	121	164	18	3	3	-109	0	-1	-111	-3	-3	42	4	11	49
147.333	0	80	111	14	136	185	33	79	108	51	121	165	19	3	2	-107	-1	0	-110	-3	-3	42	5	11	49
147.456	0	80	112	14	136	185	31	79	110	51	122	168	20	3	2	-106	-1	-2	-108	-3	-4	43	4	9	50
147.579	0	80	111	14	136	185	32	79	111	51	123	171	20	3	2	-106	0	-2	-108	-4	-3	43	4	8	50
147.702	0	80	112	15	137	187	32	80	110	52	123	171	20	2	3	-106	0	-2	-108	-4	-4	44	4	9	51
147.825	0	80	111	13	137	186	33	79	108	52	122	166	17	4	2	-108	0	0	-112	-3	-4	43	4	12	49
147.948	0	80	110	13	136	184	33	79	108	51	122	165	17	3	3	-108	0	-1	-111	-3	-3	43	4	11	48
148.07	0	80	110	13	136	184	33	80	109	51	121	165	18	3	2	-107	0	0	-110	-3	-2	42	5	11	48
148.193	0	80	111	14	136	185	33	79	109	50	123	167	18	2	2	-107	0	0	-109	-3	-3	43	4	11	49
148.316	0	81	111	13	136	186	32	80	109	52	122	167	19	3	2	-106	0	0	-110	-3	-3	42	4	11	50
148.439	0	82	114	14	138	188	31	80	111	52	122	168	19	3	3	-105	0	-1	-108	-3	-3	44	5	10	51
148.562	0	81	113	13	137	188	32	80	111	53	124	170	19	3	3	-105	0	-1	-108	-3	-3	43	4	10	51
148.685	0	81	112	15	137	189	32	80	111	52	123	169	17	3	2	-105	0	0	-109	-4	-3	44	4	12	50
148.808	0	80	111	14	136	186	33	80	109	51	123	168	16	3	3	-107	0	0	-110	-2	-3	43	4	11	49
148.931	0	81	112	13	137	186	33	79	109	52	122	167	18	3	3	-106	-1	0	-109	-4	-3	43	4	11	49
149.053	0	81	113	14	136	187	33	80	109	51	124	168	18	3	3	-107	0	0	-109	-4	-3	42	5	11	50
149.176	0	81	112	14	138	190	32	79	111	52	124	169	19	3	3	-106	0	0	-109	-3	-3	43	4	11	50
149.299	0	81	112	14	138	190	33	79	111	52	123	171	19	3	2	-104	0	-1	-108	-4	-3	44	5	11	50
149.422	0	81	113	14	138	190	31	81	112	53	124	173	20	3	2	-104	0	-2	-108	-4	-4	44	4	10	50
149.545	0	80	112	14	137	188	33	79	110	51	123	169	17	4	2	-106	0	0	-110	-3	-4	43	4	11	49
149.668	0	81	112	13	137	188	33	79	109	52	123	170	17	3	2	-107	0	-1	-111	-4	-2	44	4	12	49
149.791	0	81	113	13	138	189	33	80	111	51	123	170	17	3	3	-106	0	-1	-110	-3	-3	43	4	12	50
149.914	0	81	112	14	137	189	32	80	111	52	123	169	19	2	2	-106	0	0	-108	-3	-4	43	4	12	49
150.036	0	82	113	13	138	191	32	80	112	53	125	171	20	3	3	-104	-1	0	-108	-3	-3	44	4	11	51
150.159	0	82	114	13	138	189	33	80	112	53	125	175	19	3	3	-104	0	-3	-108	-4	-2	44	4	8	50
150.282	0	82	114	16	138	191	31	81	112	52	124	172	18	3	3	-104	-1	0	-108	-3	-4	44	3	11	50
150.405	0	81	111	13	138	188	32	79	109	52	123	169	18	3	2	-106	0	0	-110	-3	-3	44	4	11	48
150.528	0	81	112	13	138	188	34	80	110	52	124	170	17	3	3	-107	0	0	-110	-3	-3	43	5	11	48
150.651	0	81	112	13	139	189	33	79	110	52	124	170	17	3	3	-106	0	-1	-109	-3	-3	43	4	12	49
150.774	0	81	113	13	138	190	32	80	110	52	125	170	19	4	3	-106	0	0	-108	-3	-3	43	5	11	49
150.897	0	81	112	14	138	190	33	80	111	52	124	173	19	3	3	-104	-1	-1	-107	-4	-4	43	4	9	50
151.02	0	82	114	12	139	192	32	80	113	53	124	174	20	3	3	-103	0	-1	-108	-4	-3	43	4	10	51
151.142	0	82	114	15	138	191	32	80	113	52	124	174	18	3	2	-104	0	-2	-109	-3	-2	44	4	9	51
151.265	0	80	112	14	138	188	34	79	110	52	124	171	16	2	3	-107	0	0	-111	-4	-3	43	4	12	47
151.388	0	80	110	13	137	187	33	80	110	52	124	170	17	2	3	-106	0	0	-110	-4	-3	43	4	12	48
151.511	0	80	111	14	137	188	33	79	110	52	123	169	17	3	2	-106	0	0	-110	-3	-3	44	4	11	48
151.634	0	81	112	13	139	189	33	80	110	52	123	170	18	2	2	-105	0	-1	-110	-4	-3	43	4	12	50
151.757	0	81	113	14	139	190	33	80	111	53	124	171	20	3	3	-105	-1	0	-108	-3	-3	44	4	11	50
151.88	0	80	113	13	137	190	32	80	112	52	124	172	20	4	3	-104	0	-1	-108	-3	-3	43	4	10	51
152.003	0	81	114	13	139	190	33	81	112	54	125	175	20	3	3	-103	-1	-2	-107	-3	-3	44	4	8	51
152.125	0	81	114	15	138	192	31	81	112	52	125	173	18	3	3	-104	0	0	-109	-3	-4	44	3	11	51
152.248	0	81	111	13	138	189	33	80	110	53	124	171	17	3	2	-107	0	0	-111	-3	-4	44	4	11	48
152.371	0	80	112	14	139	188	33	80	111	52	123	169	17	3	2	-106	0	0	-110	-3	-3	43	4	11	48
152.494	0	81	113	14	138	189	33	80	111	52	124	171	18	3	3	-105	-1	0	-109	-4	-3	43	4	12	48
152.617	0	82	112	13	138	190	33	81	112	53	124	171	19	3	2	-105	0	0	-109	-4	-3	44	4	11	50
152.74	0	81	114	14	138	191	32	80	112	53	124	171	20	4	2	-104	0	0	-108	-3	-4	44	5	11	50
152.863	0	82	114	13	139	191	32	81	113	54	125	174	19	3	3	-103	0	-2	-107	-3	-3	44	4	10	51
152.986	0	81	114	15	139	192	32	80	111	52	125	173	18	3	3	-104	-1	-1	-109	-3	-3	44	4	12	50
153.108	0	81	112	13	138	189	34	80	111	52	124	172	16	3	2	-106	0	-1	-111	-3	-4	43	4	11	48
153.231	0	81	113	14	138	190	32	79	110	52	124	171	18	3	2	-105	0	0	-110	-3	-3	43	4	11	49
153.354	0	82	113	14	138	192	32	80	110	52	125	172	19	2	3	-105	0	-1	-108	-3	-4	44	5	11	49
153.477	0	81	114	13	139	192	32	80	111	53	125	172	19	3	4	-105	0	-1	-109	-4	-4	44	4	11	50
153.6	0	81	114	14	139	193	32	80	112	53	125	174	20	3	2	-104	0	0	-109	-3	-4	44	4	10	51
153.723	0	82	115	14	140	192	32	81	113	53	126	177	20	3	2	-102	0	-3	-108	-4	-3	46	4	8	51
153.846	0	82	114	14	139	192	33	80	113	53	125	173	17	3	4	-104	-1	-1	-110	-3	-4	45	4	12	49
153.969	0	81	113	13	139	190	34	81	111	52	125	172	17	4	2	-107	-1	0	-111	-4	-4	45	5	11	48
154.092	0	81	113	13	139	190	34	80	111	52	125	172	17	3	2	-106	0	-1	-111	-3	-3	44	4	11	49
154.214	0	82	113	13	138	191	32	80	112	53	125	172	19	3	3	-105	0	0	-108	-3	-3	44	5	11	48
154.337	0	81	114	13	139	192	31	81	113	54	124	173	20	3	3	-104	-1	-1	-109	-3	-4	44	5	11	50
154.46	0	81	114	14	140	193	32	81	113	53	126	176	20	3	3	-103	0	-2	-109	-4	-3	44	5	10	50
154.583	0	82	115	13	140	193	32	81	114	54	125	178	20	3	4	-103	0	-2	-108	-4	-3	45	5	8	51
154.706	0	82	115	15	140	193	32	81	112	53	125	177	19	3	3	-103	-1	-2	-109	-4	-3	44	4	10	51
154.829	0	81	112	14	139	191	34	79	111	52	125	174	16	3	3	-106	-1	-1	-110	-4	-3	44	4	12	48
154.952	0	82	113	13	138	190	34	80	111	53	125	173	17	3	4	-106	0	-1	-111	-3	-3	44	5	12	49
155.075	0	82	113	14	139	191	34	80	112	53	124	173	17	3	3	-105	-1	0	-110	-3	-4	44	5	11	49
155.197	0	81	114	14	138	192	32	80	111	53	124	173	19	3	2	-104	0	0	-107	-4	-3	44	4	11	49
155.32	0	82	114	14	139	193	33	80	113	53	125	174	20	3	4	-103	0	0	-108	-3	-3	43	5	12	50
155.443	0	82	115	14	139	193	33	81	114	53	126	177	20	4	3	-104	-1	-2	-109	-3	-2	44	4	9	51
155.566	0	82	115	14	140	192	31	81	114	54	126	179	21	3	3	-103	0	-3	-108	-3	-3	45	5	8	51
155.689	1	82	115	15	140	192	31	81	114	54	125	175	18	2	4	-103	-1	-1	-108	-3	-3	46	4	11	51
155.812	0	81	112	13	138	191	33	79	112	53	125	174	18	4	3	-106	0	-1	-110	-4	-4	45	4	11	49
155.935	0	80	113	13	138	191	34	81	112	53	125	173	16	4	3	-106	-1	0	-111	-3	-3	44	4	12	49
156.058	0	81	113	13	138	192	31	80	112	53	125	173	20	3	3	-106	0	0	-109	-3	-3	44	4	11	48
156.18	0	82	114	13	138	193	32	80	112	54	125	175	20	3	3	-104	-1	-1	-109	-3	-3	45	5	11	50
156.303	0	81	115	14	139	192	32	79	113	54	126	176	20	3	2	-103	-1	-1	-109	-4	-3	45	4	9	50
156.426	0	82	115	14	139	194	32	81	115	54	126	177	20	3	3	-104	0	-2	-109	-4	-3	45	4	10	51
156.549	0	82	116	13	140	195	31	81	115	55	127	178	21	4	3	-102	0	-1	-108	-3	-3	46	4	10	51
156.672	0	82	114	14	139	193	33	81	113	53	126	175	17	3	2	-104	0	-1	-110	-3	-4	44	5	12	48
156.795	0	81	114	13	139	191	33	80	112	53	125	175	18	3	3	-106	-1	-1	-110	-4	-3	45	4	11	48
156.918	0	81	114	13	139	193	34	80	112	53	125	174	18	2	3	-106	0	0	-109	-3	-3	45	4	11	49
157.041	0	81	114	13	138	192	32	80	113	54	125	174	19	3	3	-104	0	0	-109	-3	-3	45	4	11	49
157.164	0	82	115	13	139	194	31	80	113	54	126	176	20	3	3	-104	0	-1	-108	-3	-3	45	4	11	50
157.286	0	82	115	14	139	193	32	81	114	54	126	177	21	3	3	-103	0	-1	-108	-3	-3	45	5	9	50
157.409	0	82	116	14	140	193	31	81	115	54	126	179	21	3	3	-103	0	-3	-108	-3	-4	46	4	9	51
157.532	0	81	114	14	139	192	32	80	112	54	125	174	18	3	3	-105	0	-1	-109	-3	-4	45	4	11	48
157.655	0	81	113	13	138	191	33	80	111	53	126	174	19	3	3	-106	-1	0	-111	-4	-4	44	5	11	48
157.778	0	81	113	14	138	191	33	80	112	53	126	173	17	3	3	-107	0	0	-111	-4	-4	45	5	11	49
157.901	0	81	114	14	138	191	34	80	112	53	125	174	18	3	4	-106	0	0	-111	-3	-3	44	4	11	49
158.024	0	81	114	13	139	192	33	81	112	53	126	174	19	3	2	-104	0	0	-108	-3	-3	44	4	11	50
158.147	0	82	114	13	140	191	32	81	113	54	125	175	21	3	4	-103	0	-2	-109	-3	-4	44	4	10	49
158.269	0	81	115	14	139	193	32	80	113	54	126	177	21	4	2	-103	0	-1	-109	-3	-3	45	5	10	52
158.392	0	82	115	15	140	193	31	80	115	53	126	178	20	3	3	-103	0	-1	-109	-3	-3	45	5	11	51
158.515	0	81	112	14	139	190	31	80	111	53	124	173	19	3	3	-106	0	0	-111	-3	-3	45	4	11	48
158.638	0	80	112	14	138	189	33	79	111	52	123	173	18	3	3	-107	0	-1	-111	-4	-4	43	4	11	47
158.761	0	81	112	13	137	189	33	79	110	53	124	172	18	3	3	-107	0	0	-112	-3	-3	44	4	11	48
158.884	0	80	112	14	138	189	32	79	110	53	125	171	19	2	3	-106	0	0	-110	-3	-3	44	4	11	48
159.007	0	81	113	14	139	190	32	79	111	53	124	173	20	3	4	-105	0	0	-108	-4	-3	44	5	11	49
159.13	0	81	113	13	138	191	32	80	112	53	125	174	21	4	2	-104	0	0	-109	-3	-4	44	4	11	50
159.252	0	81	113	13	138	193	32	80	113	54	125	174	21	3	3	-104	-1	0	-109	-4	-3	45	5	11	51
159.375	0	82	114	14	138	191	31	80	114	53	125	176	21	3	3	-103	0	-1	-109	-4	-3	44	4	10	51
159.498	0	81	112	14	137	189	32	80	111	53	123	172	18	3	3	-106	-1	0	-111	-3	-3	45	4	11	49
159.621	0	81	112	12	137	188	34	79	110	52	123	171	17	4	2	-107	0	0	-110	-3	-3	43	5	11	48
159.744	0	81	112	13	137	189	34	79	111	52	124	171	18	3	3	-107	-1	-1	-111	-4	-4	44	4	12	50
159.867	0	80	112	13	137	189	32	79	111	53	123	172	20	3	2	-107	0	0	-109	-4	-4	44	4	11	49
159.99	0	81	113	13	138	190	32	80	112	53	124	172	21	3	3	-105	0	-1	-108	-4	-3	44	4	11	50
160.113	0	81	114	14	138	190	31	80	113	53	124	174	21	4	4	-104	0	-1	-109	-3	-3	45	4	9	50
160.236	0	82	114	14	137	190	30	80	112	53	124	174	20	2	2	-103	0	-1	-109	-4	-3	45	4	10	51
160.358	0	80	112	14	137	189	31	79	110	53	124	172	19	3	3	-106	0	-1	-110	-3	-3	44	4	11	49
160.481	0	80	112	13	137	188	33	79	110	53	123	170	18	3	2	-107	0	0	-111	-3	-3	44	5	11	48
160.604	0	81	112	12	137	188	32	80	110	53	124	170	18	3	3	-106	0	-1	-109	-3	-3	44	4	11	48
160.727	0	81	111	13	137	188	32	79	111	53	124	171	20	4	2	-107	0	0	-109	-3	-2	44	4	11	49
160.85	0	81	112	13	136	189	32	80	112	53	123	172	21	3	3	-105	0	0	-108	-3	-3	44	4	11	50
160.973	0	81	114	13	137	190	32	80	112	53	123	172	21	3	2	-104	0	0	-108	-3	-4	44	4	11	51
161.096	0	81	113	14	137	190	31	81	112	53	123	172	20	3	3	-104	0	-1	-108	-4	-4	44	4	10	51
161.219	0	80	112	14	136	187	33	79	110	52	123	171	18	3	3	-107	0	-1	-111	-3	-3	45	4	12	49
161.341	0	80	112	13	137	186	33	79	110	52	123	169	18	4	3	-107	-1	-1	-111	-3	-4	44	4	10	47
161.464	0	80	112	12	136	187	33	80	110	52	123	169	19	4	3	-107	-1	0	-110	-3	-3	44	4	12	48
161.587	0	81	112	13	137	188	33	80	111	52	123	170	20	4	3	-106	0	0	-109	-3	-3	44	5	11	49
161.71	0	81	113	13	136	189	32	80	111	53	123	171	20	3	2	-105	0	-1	-109	-3	-2	44	5	10	50
161.833	0	81	113	13	137	189	32	80	112	52	123	171	21	3	3	-105	0	0	-108	-4	-3	44	5	11	51
161.956	0	82	114	14	137	189	31	80	113	53	124	174	21	3	4	-104	0	-2	-108	-4	-3	44	4	10	51
162.079	0	80	112	14	136	187	33	80	109	52	123	169	17	3	2	-106	0	-1	-111	-2	-3	44	4	11	49
162.202	0	81	111	13	136	186	33	80	109	51	122	169	18	2	3	-108	0	-1	-112	-4	-3	43	4	11	48
162.324	0	80	111	13	135	184	34	78	108	51	122	167	17	4	2	-106	0	0	-110	-3	-4	43	4	11	49
162.447	0	81	111	12	136	186	32	79	109	53	121	168	19	3	2	-107	-1	-1	-108	-3	-3	44	4	11	49
162.57	0	80	111	13	136	187	32	79	111	52	122	169	20	2	3	-106	0	0	-109	-3	-3	43	5	11	51
162.693	0	81	113	13	137	189	33	80	111	52	123	169	20	2	3	-105	-1	0	-109	-4	-3	43	4	10	50
162.816	0	82	114	14	137	187	31	80	112	53	123	173	20	3	3	-104	0	-3	-108	-3	-3	44	4	8	51
162.939	0	80	112	15	137	188	31	79	111	52	123	170	19	3	3	-105	0	-1	-108	-4	-3	44	4	11	51
163.062	0	80	111	13	136	186	33	79	109	51	122	168	17	4	3	-109	0	0	-111	-3	-3	43	4	11	49
163.185	0	80	110	13	136	186	34	79	108	52	122	168	16	3	3	-107	0	-1	-111	-3	-4	43	4	12	49
163.308	0	80	111	13	136	186	32	79	109	51	122	168	20	3	2	-106	0	0	-108	-4	-3	42	4	11	49
163.43	0	80	112	13	136	187	32	78	110	52	122	168	20	3	2	-106	0	0	-108	-3	-3	43	4	11	49
163.553	0	80	112	13	137	188	32	79	111	52	123	170	19	3	2	-105	-1	0	-109	-3	-3	44	4	11	51
163.676	0	81	113	13	137	188	31	79	112	53	123	172	21	3	3	-105	0	-2	-108	-3	-4	44	4	9	51
163.799	0	80	112	14	136	187	32	79	110	52	123	169	17	3	3	-105	0	0	-109	-3	-3	44	5	11	50
163.922	0	80	111	12	136	186	32	79	109	52	123	168	18	3	3	-107	0	0	-110	-3	-3	43	4	11	49
164.045	0	80	111	13	136	187	33	80	109	52	122	168	18	3	3	-107	0	0	-110	-4	-3	43	4	11	49
164.168	0	80	111	14	136	188	33	79	110	51	122	168	19	3	3	-106	0	0	-109	-3	-4	43	4	11	49
164.291	0	80	113	13	136	189	31	79	111	52	122	169	20	4	3	-105	0	0	-108	-3	-3	43	4	11	50
164.413	0	81	113	14	137	189	32	79	111	52	123	170	21	3	2	-104	0	0	-108	-4	-3	44	4	11	51
164.536	0	81	112	13	137	190	32	79	112	53	123	173	20	3	2	-105	0	-1	-108	-4	-4	44	4	10	50
164.659	0	80	112	14	136	188	32	80	109	51	123	171	17	3	2	-106	0	-1	-110	-3	-3	44	4	11	49
164.782	0	80	111	14	136	186	33	79	109	51	122	169	18	3	2	-107	0	-1	-110	-4	-3	43	4	11	49
164.905	0	80	110	13	137	187	33	80	109	51	122	169	17	4	2	-107	0	0	-110	-3	-3	42	4	11	50
165.028	0	80	111	13	137	187	33	79	110	52	122	168	18	3	2	-106	0	0	-110	-3	-3	43	4	11	49
165.151	0	80	113	14	136	189	32	80	110	52	123	170	19	3	2	-105	-1	-1	-109	-3	-3	44	4	11	50
165.274	0	80	114	13	137	188	32	80	111	52	122	172	20	3	3	-105	0	-2	-108	-3	-4	44	4	9	51
165.396	0	80	113	13	138	189	32	80	112	53	124	175	20	3	3	-104	0	-2	-109	-3	-3	44	4	8	51
165.519	0	80	113	15	136	190	31	80	111	53	123	171	18	3	3	-104	0	0	-109	-3	-3	44	4	11	50
165.642	0	80	111	13	137	186	34	79	109	51	122	168	16	3	3	-106	0	0	-110	-4	-3	43	4	12	48
165.765	0	80	111	13	136	186	34	79	108	51	122	168	17	3	3	-107	0	0	-111	-3	-3	43	4	11	48
165.888	0	80	111	13	136	187	33	79	109	51	122	168	18	3	3	-106	-1	0	-110	-3	-3	43	4	12	50
166.011	0	80	112	14	137	187	32	79	110	51	122	169	19	3	3	-105	0	-1	-109	-3	-4	43	5	11	49
166.134	0	81	112	14	137	189	32	79	111	52	124	170	19	3	2	-104	0	0	-108	-3	-3	44	4	11	51
166.257	0	81	114	14	137	189	31	80	111	52	124	172	20	3	3	-104	0	-2	-108	-5	-2	44	4	10	51
166.38	0	80	113	14	137	189	32	80	112	53	123	174	20	3	2	-104	0	-3	-108	-4	-3	44	4	8	52
166.502	0	81	113	15	137	190	31	80	113	52	124	173	18	3	3	-105	0	-2	-109	-4	-3	45	3	10	51
166.625	0	80	111	13	138	188	34	79	110	52	123	170	16	3	2	-106	0	-1	-110	-3	-3	43	4	11	47
166.748	0	81	111	13	138	188	33	79	110	52	122	170	18	3	3	-107	-1	0	-110	-3	-3	44	4	11	49
166.871	0	79	111	14	137	188	33	79	110	51	123	169	19	2	2	-106	-1	-1	-110	-4	-3	44	4	11	49
166.994	0	79	112	13	138	189	32	80	111	52	123	171	19	3	3	-106	0	-1	-109	-3	-3	44	4	11	50
167.117	0	80	113	13	138	190	31	79	112	52	123	171	20	3	2	-105	0	0	-109	-4	-3	44	4	10	50
167.24	0	81	113	13	138	190	31	80	112	53	125	174	21	3	3	-103	0	-2	-108	-3	-3	44	4	10	50
167.363	0	81	114	13	138	191	32	80	113	54	125	176	19	3	3	-103	0	-3	-109	-4	-3	45	4	8	51
167.485	0	81	115	15	138	191	31	80	114	53	124	175	19	3	3	-103	0	-1	-109	-3	-3	45	3	9	50
167.608	0	80	112	13	138	190	33	80	111	53	124	173	17	3	4	-105	0	0	-110	-3	-4	44	4	11	49
167.731	0	81	112	13	138	190	33	80	111	53	124	173	18	4	2	-106	0	-1	-109	-3	-3	44	4	11	48
167.854	0	81	113	13	137	190	32	80	112	52	124	172	18	3	2	-105	0	0	-110	-3	-4	44	4	11	49
167.977	0	81	114	13	137	191	32	79	111	53	124	173	19	4	3	-104	0	-1	-108	-3	-3	44	4	11	49
168.1	0	81	114	13	138	190	32	80	112	54	124	177	20	3	3	-104	0	-3	-108	-3	-4	44	4	9	51
168.223	0	80	114	14	138	191	31	81	114	52	124	178	20	3	2	-103	0	-3	-108	-3	-3	44	4	8	51
168.346	0	81	114	14	139	193	31	80	114	53	125	177	19	3	2	-103	0	-2	-109	-3	-3	46	5	10	49
168.468	0	81	112	14	138	191	33	80	111	53	124	174	17	3	3	-105	0	0	-111	-4	-3	44	4	11	50
168.591	0	81	112	13	138	191	32	79	112	53	124	174	19	3	3	-105	0	-1	-109	-3	-3	44	4	11	47
168.714	0	81	113	14	138	192	33	80	111	53	124	173	19	3	3	-104	0	0	-109	-4	-4	44	5	12	49
168.837	0	81	113	14	139	192	33	80	113	53	125	174	19	3	3	-104	0	-1	-110	-3	-4	44	4	11	50
168.96	0	81	114	14	140	193	32	80	114	53	125	177	20	3	3	-103	0	-1	-109	-3	-3	45	4	10	51
[truncated: 1,408 more rows]

## Sheet: Add_info
Time	Marker	Accel_x	Accel_y	Accel_z	Gyro_x	Gyro_y	Gyro_z	Magnet_x	Magnet_y	Magnet_z	battery		ld_gain	pd_gain
[truncated: 2,782 more rows]
