# Supplementary material for: Charitable crowdfunding donation-intention estimation depending on emotional project images using fNIRS-based functional connectivity
Source: PLoS One. 2024 May 8;19(5):e0303144. doi: 10.1371/journal.pone.0303144 (PMC11078340; doi:10.1371/journal.pone.0303144)
Supplement: S1 File — (ZIP) [file pone.0303144.s001.zip › Some donation dataset/negative/subject9.xlsx]

## Sheet: D780
	SNR :	52	51	55	41	42	44	46	43	40	48	47	48	43	44	60
Time	Marker	ch1	ch2	ch3	ch4	ch5	ch6	ch7	ch8	ch9	ch10	ch11	ch12	ch13	ch14	ch15
0.24576	0	722	202	273	125	275	169	175	212	105	221	346	81	96	218	573
0.36864	0	722	202	273	125	275	169	175	212	105	221	346	81	96	218	573
0.49152	0	727	193	268	120	269	159	172	211	103	219	340	80	99	215	575
0.6144	0	721	190	267	118	267	154	172	210	104	219	336	81	103	216	575
0.73728	0	724	189	265	116	265	156	170	208	103	219	335	82	106	217	578
0.86016	0	733	188	266	120	263	155	171	207	103	218	335	83	109	218	578
0.98304	0	736	193	265	122	262	156	173	207	103	214	338	82	107	219	572
1.10592	0	727	187	260	118	258	153	172	207	102	210	337	79	101	214	575
1.2288	0	731	188	260	119	257	154	172	206	101	210	337	80	101	214	575
1.35168	0	732	188	261	120	257	154	171	205	103	208	336	80	101	215	570
1.47456	0	730	188	262	121	259	155	172	206	102	208	337	81	103	217	571
1.59744	0	727	191	264	120	259	157	175	207	103	209	339	81	102	218	573
1.72032	0	727	188	259	116	253	156	172	207	102	209	335	79	101	213	566
1.8432	0	729	187	259	116	256	155	172	206	102	207	336	79	101	214	565
1.96608	0	728	188	261	117	257	156	172	206	103	208	336	80	101	215	567
2.08896	0	717	188	262	121	258	156	173	206	103	208	337	81	104	217	572
2.21184	0	727	190	265	121	259	158	175	207	104	210	338	81	103	218	577
2.33472	0	731	187	260	116	256	155	172	206	102	206	334	78	100	214	591
2.4576	0	712	187	258	115	252	155	171	206	103	204	331	79	100	213	584
2.58048	0	714	188	260	115	253	156	173	205	103	205	332	79	100	214	563
2.70336	0	724	188	261	120	258	156	172	206	103	206	335	80	103	214	562
2.82624	0	731	190	264	122	260	157	172	205	103	205	338	82	105	216	563
2.94912	0	732	187	260	116	254	154	173	204	101	206	334	79	100	212	563
3.072	0	724	186	259	115	255	153	171	202	102	206	334	79	101	212	570
3.19488	0	718	187	260	115	256	154	173	201	102	207	335	79	102	213	567
3.31776	0	733	188	261	118	255	154	171	201	101	206	337	80	102	214	563
3.44064	0	737	189	265	122	261	155	170	201	102	206	339	81	105	217	569
3.56352	0	734	190	262	116	255	155	175	202	102	208	336	79	102	214	575
3.6864	0	734	187	259	115	254	153	173	201	100	207	336	79	101	213	575
3.80928	0	734	188	261	115	255	153	171	200	100	207	337	79	103	214	565
3.93216	0	744	188	262	118	259	153	172	200	101	207	337	80	104	216	571
4.05504	0	734	190	265	122	260	155	173	202	101	209	341	82	106	218	574
4.17792	0	737	191	265	119	260	154	174	202	102	209	341	81	104	217	575
4.3008	0	740	189	260	115	257	153	174	202	100	208	338	79	102	215	573
4.42368	0	741	189	262	117	257	154	176	202	101	209	340	80	104	216	571
4.54656	0	739	191	263	117	258	154	176	204	101	211	341	81	104	218	573
4.66944	0	735	192	265	123	262	155	175	204	102	211	343	81	106	220	577
4.79232	0	736	192	266	121	263	155	175	204	103	211	343	81	106	220	572
4.9152	0	728	191	262	118	256	155	176	205	102	211	340	80	103	217	571
5.03808	0	721	191	262	118	257	155	177	204	103	211	341	80	105	219	573
5.16096	0	714	192	263	117	260	156	177	205	103	211	342	80	104	219	570
5.28384	0	713	193	265	123	263	156	173	205	103	210	343	81	107	221	568
5.40672	0	713	194	267	122	263	157	178	207	103	211	344	82	106	222	568
5.5296	0	704	191	261	117	257	156	177	207	103	212	341	80	104	218	574
5.65248	0	698	191	261	117	257	156	176	206	104	211	342	80	103	220	582
5.77536	0	663	194	261	117	257	157	177	207	105	209	340	81	104	219	584
5.89824	0	656	195	263	117	260	158	178	207	104	210	342	81	105	222	590
6.02112	0	660	193	264	120	265	158	178	208	105	211	343	82	106	222	583
6.144	0	679	189	260	117	257	156	178	208	104	210	341	80	103	219	587
6.26688	0	747	191	260	117	256	156	176	207	104	210	341	80	104	220	601
6.38976	0	818	195	263	119	258	155	177	207	104	213	341	80	105	220	642
6.51264	0	778	195	263	120	258	156	179	207	104	211	342	80	105	221	612
6.63552	0	787	194	266	121	262	159	176	208	105	210	344	81	105	221	594
6.7584	0	747	190	261	118	257	157	174	208	104	210	337	80	102	217	579
6.88128	0	748	189	259	116	256	156	174	207	104	208	336	79	102	217	592
7.00416	0	719	189	259	117	254	156	173	205	104	205	334	79	100	217	586
7.12704	0	704	188	262	118	255	156	174	204	104	202	336	80	102	217	562
7.24992	0	698	189	263	119	258	157	172	203	105	200	336	81	104	219	557
7.3728	0	694	185	259	116	253	155	169	202	104	200	331	80	101	214	563
7.49568	0	738	186	257	115	253	154	167	197	104	198	331	78	101	213	571
7.61856	0	773	189	258	116	251	154	163	194	104	194	330	78	100	214	595
7.74144	0	747	188	257	117	253	154	154	188	105	188	331	79	101	216	558
7.86432	0	702	187	258	118	257	154	148	187	105	184	329	79	102	218	532
7.9872	0	698	187	256	115	254	154	152	187	105	182	326	79	102	216	527
8.11008	0	704	186	255	116	254	151	147	183	104	179	326	78	102	216	519
8.23296	0	706	186	253	118	254	151	145	181	104	178	328	77	103	217	514
8.35584	0	728	207	251	133	337	173	125	139	110	156	403	81	114	232	469
8.47872	0	758	222	260	176	431	173	130	104	110	151	438	88	128	258	473
8.6016	0	694	209	251	156	388	169	113	99	109	132	428	86	121	256	480
8.72448	0	658	205	246	146	371	165	101	96	107	116	422	84	119	255	487
8.84736	0	646	207	247	143	365	165	100	97	104	113	418	85	118	259	488
8.97024	0	645	208	248	142	357	163	99	95	104	114	416	87	118	256	481
9.09312	0	638	211	248	138	332	156	121	115	105	187	422	88	118	252	476
9.216	0	660	206	250	135	311	160	138	168	110	252	419	83	110	245	470
9.33888	0	655	201	245	134	292	160	143	202	107	239	399	79	103	238	481
9.46176	0	665	200	246	132	285	162	146	218	107	238	392	81	102	234	495
9.58464	0	684	199	245	131	281	162	146	227	107	239	390	82	101	234	516
9.70752	0	680	199	247	133	280	163	147	233	107	241	389	83	103	236	507
9.8304	0	725	203	248	134	278	163	148	237	107	244	390	81	101	235	533
9.95328	0	706	199	245	130	273	158	149	236	104	242	383	80	98	233	535
10.0762	0	731	199	246	129	272	157	149	236	103	242	384	80	97	230	537
10.199	0	725	199	248	128	270	151	150	235	100	239	380	80	97	228	532
10.3219	0	692	199	251	129	267	147	151	227	101	236	378	80	98	228	511
10.4448	0	680	197	250	127	268	146	152	223	101	235	376	79	98	226	505
10.5677	0	676	194	247	125	265	142	149	216	99	234	372	78	96	223	506
10.6906	0	672	194	248	126	265	140	147	212	97	232	371	80	96	224	513
10.8134	0	658	193	246	125	264	139	147	210	97	232	368	79	96	223	514
10.9363	0	688	192	249	125	264	139	145	208	97	230	369	79	96	224	518
11.0592	0	696	193	249	126	263	139	146	205	97	230	369	79	96	224	525
11.1821	0	695	189	245	122	259	135	146	202	95	233	366	78	93	220	525
11.305	0	695	189	247	122	261	134	146	199	94	234	365	78	96	221	531
11.4278	0	691	188	247	122	261	135	147	198	93	233	366	79	94	222	534
11.5507	0	697	189	250	124	261	137	148	193	96	232	366	79	96	223	539
11.6736	0	699	191	252	124	265	139	147	194	95	229	366	80	97	224	541
11.7965	0	699	186	247	121	259	133	149	193	91	233	362	78	94	219	546
11.9194	0	697	185	247	120	260	133	147	190	92	233	362	77	94	220	547
12.0422	0	697	184	248	120	261	134	148	186	93	233	362	78	93	221	548
12.1651	0	699	184	249	122	263	135	148	186	92	231	362	78	95	221	549
12.288	0	694	185	251	123	264	136	150	188	92	235	363	78	95	221	553
12.4109	0	700	182	246	117	258	134	149	187	90	236	360	76	92	218	553
12.5338	0	703	181	246	119	260	133	147	185	91	234	359	76	93	219	548
12.6566	0	697	180	247	119	259	134	148	184	91	232	357	76	92	218	548
12.7795	0	698	180	247	119	258	134	149	184	91	232	358	76	93	218	552
12.9024	0	702	182	250	119	262	136	148	185	90	232	360	77	94	219	551
13.0253	0	699	179	243	116	255	134	147	183	89	233	357	75	92	216	553
13.1482	0	718	177	246	117	255	132	147	183	88	236	357	76	91	216	557
13.271	0	721	178	245	117	257	132	148	183	89	237	358	75	92	217	563
13.3939	0	725	179	247	116	259	133	150	183	89	237	359	77	93	218	558
13.5168	0	720	182	247	116	267	145	145	181	91	231	367	76	96	221	549
13.6397	0	732	194	245	154	390	153	135	129	91	171	408	80	124	263	536
13.7626	0	589	178	235	167	385	164	131	129	93	156	384	90	142	298	525
13.8854	0	577	184	237	147	342	155	115	124	92	137	374	90	139	292	530
14.0083	0	567	187	237	141	327	152	107	121	92	131	372	90	135	292	520
14.1312	0	586	192	241	139	319	152	104	115	94	126	364	92	131	284	502
14.2541	0	582	191	239	136	304	149	101	106	93	123	360	90	125	274	496
14.377	0	577	188	236	131	288	145	96	98	93	121	354	90	122	269	501
14.4998	0	577	187	237	128	282	144	92	93	93	127	355	89	117	264	490
14.6227	0	586	188	237	127	272	142	93	91	92	137	355	89	114	260	486
14.7456	0	575	189	241	128	270	143	90	92	92	142	358	91	115	259	481
14.8685	0	580	189	241	129	265	143	90	92	91	147	357	89	113	255	482
14.9914	0	577	186	238	124	260	141	88	90	91	151	354	87	112	252	481
15.1142	0	581	185	238	122	254	140	90	92	91	168	356	88	112	250	485
15.2371	0	584	185	239	121	249	139	113	105	91	245	364	88	115	246	490
15.36	0	594	185	240	126	251	143	140	130	98	316	377	88	108	242	491
15.4829	0	604	185	243	130	251	145	150	153	97	327	383	85	112	239	480
15.6058	0	613	182	239	127	244	143	148	163	94	331	376	80	110	235	477
15.7286	0	607	180	238	126	243	142	149	171	92	331	373	82	108	230	477
15.8515	0	607	179	237	127	243	140	151	176	90	330	370	83	106	228	475
15.9744	0	617	179	239	129	244	140	151	181	90	327	372	84	106	228	469
16.0973	0	620	181	242	129	248	139	151	182	90	330	371	84	105	228	474
16.2202	0	613	178	239	126	243	138	154	182	89	337	367	81	102	224	477
16.343	0	618	177	238	125	240	137	152	181	89	336	367	82	102	223	479
16.4659	0	620	177	238	125	237	135	151	180	89	334	365	82	100	221	484
16.5888	0	623	178	242	126	234	132	151	177	89	336	367	84	101	220	492
16.7117	0	623	180	246	128	236	130	152	175	89	339	369	83	103	220	504
16.8346	0	634	176	242	124	232	127	152	171	87	346	367	81	99	217	504
16.9574	0	635	173	239	123	230	126	148	167	87	337	359	79	99	213	497
17.0803	0	635	172	239	123	229	126	147	167	86	330	354	80	98	214	509
17.2032	0	633	171	239	123	228	126	147	167	86	328	353	81	100	213	514
17.3261	0	633	171	242	124	228	127	148	167	86	324	354	81	100	214	518
17.449	0	640	171	242	123	231	127	147	166	85	323	352	80	99	213	511
17.5718	0	645	167	239	121	223	124	146	164	84	321	349	79	97	209	510
17.6947	0	642	167	238	122	224	124	146	164	85	321	349	79	96	209	520
17.8176	0	647	166	240	120	223	122	146	160	83	321	352	78	95	208	528
17.9405	0	650	166	242	122	225	121	146	159	83	317	352	81	98	210	535
18.0634	0	654	168	245	127	228	123	148	159	83	314	354	81	99	212	539
18.1862	0	653	165	242	121	225	121	147	157	82	317	352	79	97	209	545
18.3091	0	651	163	241	122	224	121	147	155	81	311	349	79	97	208	549
18.432	0	652	164	244	123	223	121	147	153	82	303	347	80	98	208	549
18.5549	0	654	163	247	124	223	120	148	152	82	299	348	80	99	208	550
18.6778	0	649	165	250	126	228	123	149	155	82	295	349	81	100	211	557
18.8006	0	652	165	250	129	231	123	151	157	82	295	351	81	100	212	557
18.9235	0	651	163	247	123	228	123	146	156	82	296	349	79	98	208	552
19.0464	0	653	161	246	124	229	123	147	157	82	295	350	80	98	209	552
19.1693	0	650	162	245	124	229	125	149	159	82	297	351	80	100	209	558
19.2922	0	652	162	249	126	229	125	152	160	83	295	353	81	102	211	560
19.415	0	654	163	253	129	234	127	152	161	84	292	355	82	103	214	558
19.5379	0	657	164	249	127	233	128	152	163	84	296	356	80	100	211	557
19.6608	0	651	162	247	125	232	127	151	164	83	298	354	80	100	210	556
19.7837	0	644	163	249	126	230	128	152	166	84	299	356	80	101	211	555
19.9066	0	651	163	248	126	232	129	153	166	85	296	355	81	101	212	546
20.0294	0	655	164	250	128	234	130	153	169	85	296	358	82	102	213	549
20.1523	0	663	165	251	130	238	132	155	171	86	299	360	81	103	215	556
20.2752	0	664	163	246	124	233	131	153	171	86	306	360	80	101	211	559
20.3981	0	661	162	247	124	232	131	154	171	86	303	359	80	102	212	559
20.521	1	665	162	247	125	233	133	152	173	88	307	360	81	102	213	561
20.6438	0	673	163	248	125	236	133	153	174	89	305	361	82	103	213	568
20.7667	0	676	166	251	128	240	134	155	175	89	304	365	82	106	216	570
20.8896	0	687	165	249	125	237	134	152	172	89	303	362	80	103	213	569
21.0125	0	695	163	247	124	232	133	150	168	89	301	360	80	102	213	575
21.1354	0	692	164	249	124	234	132	149	165	89	300	361	81	102	214	582
21.2582	0	689	165	250	125	235	131	148	162	89	296	363	82	103	215	584
21.3811	0	689	166	253	127	236	132	146	158	89	285	367	82	102	216	578
21.504	0	685	167	252	128	240	131	143	155	89	275	368	82	98	216	575
21.6269	0	675	163	246	123	237	131	140	157	88	300	361	80	102	216	556
21.7498	0	664	163	246	123	237	135	145	169	88	303	363	80	105	216	555
21.8726	0	650	163	249	125	236	134	147	172	88	299	361	82	103	215	555
21.9955	0	654	164	250	124	236	134	149	175	88	295	360	82	104	215	552
22.1184	0	654	165	254	130	240	136	156	178	89	298	364	83	106	217	558
22.2413	0	651	164	249	125	236	136	154	178	89	302	364	81	103	214	566
22.3642	0	655	163	249	125	236	134	156	178	90	302	362	81	102	213	563
22.487	0	658	163	250	125	236	134	156	178	89	302	363	82	103	213	565
22.6099	0	655	163	251	125	235	134	158	177	89	301	362	82	103	213	567
22.7328	0	654	163	256	128	240	135	159	178	89	299	365	84	106	215	571
22.8557	0	653	166	255	130	242	136	157	179	90	299	363	83	104	214	564
22.9786	0	631	164	251	126	235	133	158	176	89	298	359	81	102	212	559
23.1014	0	610	163	250	125	237	134	159	177	90	298	360	82	103	212	562
23.2243	0	628	164	252	126	236	134	158	176	89	298	362	83	104	213	570
23.3472	0	639	163	256	129	240	136	159	176	90	295	364	85	105	215	568
23.4701	0	648	165	260	132	241	137	161	178	91	294	366	84	107	215	571
23.593	0	650	167	254	127	240	134	160	177	90	297	363	83	104	211	572
23.7158	0	652	164	253	127	238	134	159	176	90	295	364	83	104	211	573
23.8387	0	652	165	254	127	238	135	159	176	89	292	364	83	104	211	569
23.9616	0	655	166	254	129	238	135	160	177	91	292	365	83	106	212	572
24.0845	0	654	165	259	132	241	137	164	179	91	293	367	85	108	214	569
24.2074	0	656	168	255	129	241	137	161	180	91	293	368	83	105	211	570
24.3302	0	655	166	253	128	239	136	160	179	91	293	366	82	104	211	568
24.4531	0	653	165	253	129	242	137	162	180	91	292	366	83	105	212	566
24.576	0	612	168	255	129	241	138	163	182	92	291	364	83	106	213	566
24.6989	0	613	168	255	131	243	139	164	183	93	280	370	84	101	216	610
24.8218	0	601	171	256	130	246	140	163	184	93	282	366	83	103	220	694
24.9446	0	585	167	253	126	242	139	163	184	94	290	363	82	106	215	638
25.0675	0	596	167	254	127	241	139	164	185	93	293	367	83	107	213	583
25.1904	0	596	165	253	126	242	140	163	185	93	293	369	84	106	213	577
25.3133	0	607	163	256	128	245	140	164	185	94	293	370	84	108	215	571
25.4362	0	613	164	259	131	247	141	167	186	94	295	372	84	110	216	571
25.559	0	621	166	254	126	246	141	166	187	94	299	372	82	106	212	567
25.6819	0	621	165	251	126	243	140	164	186	94	299	371	82	107	211	566
25.8048	0	623	164	253	127	241	141	164	186	94	297	371	83	106	212	567
25.9277	0	623	164	252	125	241	140	168	187	95	298	372	83	107	214	568
26.0506	0	625	163	258	130	245	141	168	188	95	298	373	84	108	215	567
26.1734	0	624	166	257	130	249	142	167	188	95	298	374	82	107	214	566
26.2963	0	621	164	251	123	243	140	168	187	94	300	372	81	105	212	567
26.4192	0	623	163	250	126	243	141	165	188	95	299	371	82	106	212	569
26.5421	0	622	163	251	126	245	140	166	188	94	299	371	82	106	212	565
26.665	0	623	162	254	127	244	141	168	188	95	297	373	83	107	213	567
26.7878	0	624	163	258	131	247	142	169	189	95	296	374	84	108	215	567
26.9107	0	630	164	256	129	249	140	169	190	94	298	374	82	107	212	571
27.0336	0	627	163	252	126	244	140	169	189	94	296	376	81	102	210	566
27.1565	0	627	163	252	127	244	140	169	188	94	295	376	82	102	210	565
27.2794	0	629	160	253	127	245	140	167	188	94	293	375	82	102	210	565
27.4022	0	627	160	256	128	245	140	169	188	94	297	374	83	107	213	569
27.5251	0	626	163	258	131	249	141	171	189	95	292	378	84	106	215	564
27.648	0	627	163	255	128	249	141	169	190	95	288	381	82	100	211	563
27.7709	0	626	163	253	125	245	141	170	189	93	292	377	82	102	211	563
27.8938	0	616	163	253	128	246	141	170	190	94	297	374	82	107	211	567
28.0166	0	618	162	254	128	246	141	170	189	94	293	379	83	104	212	566
28.1395	0	619	162	257	131	248	142	171	189	94	291	380	84	105	213	562
28.2624	0	623	164	261	133	251	143	173	190	95	295	377	84	110	215	561
28.3853	0	614	164	256	128	250	142	173	191	94	299	376	83	108	212	567
28.5082	0	617	164	253	127	247	141	171	191	94	295	380	82	105	211	567
28.631	0	618	163	254	128	247	142	170	190	95	294	381	83	103	212	563
28.7539	0	621	163	255	131	248	142	170	192	95	296	377	84	109	212	563
28.8768	0	619	164	259	130	250	143	172	193	96	298	379	85	110	215	569
28.9997	0	623	164	261	134	253	145	175	193	96	293	383	85	109	216	566
29.1226	0	623	167	257	131	251	144	173	192	96	294	382	83	105	212	560
29.2454	0	624	165	254	128	248	144	173	193	96	299	378	84	109	212	562
29.3683	0	617	165	255	129	251	144	172	195	95	299	379	83	109	214	563
29.4912	0	613	165	257	131	251	143	173	195	97	296	385	85	107	214	568
29.6141	0	614	166	260	133	252	146	174	195	98	294	386	85	108	216	564
29.737	0	619	167	263	135	255	146	177	196	97	297	382	85	112	218	564
29.8598	0	617	169	257	126	249	145	178	198	97	297	384	83	106	215	565
29.9827	0	619	168	256	131	252	145	175	198	97	293	389	83	102	214	568
30.1056	0	616	167	255	130	252	145	173	198	97	296	386	84	107	214	567
30.2285	0	614	168	257	132	254	145	175	198	98	295	386	85	108	215	569
30.3514	0	620	167	262	136	253	148	179	200	97	295	387	85	109	217	569
30.4742	0	619	169	263	134	257	148	177	200	99	291	392	85	105	218	574
30.5971	0	616	169	256	128	248	146	179	200	99	292	388	83	102	214	571
30.72	0	619	167	256	127	247	146	179	200	98	293	389	84	102	215	572
30.8429	0	618	167	256	129	249	147	178	201	98	292	388	84	102	215	569
30.9658	0	615	167	258	132	253	147	177	201	98	289	390	84	104	215	569
31.0886	0	621	167	263	134	254	149	178	201	99	288	391	85	105	217	570
31.2115	0	621	168	264	136	256	150	179	202	98	290	390	85	105	217	573
31.3344	0	619	169	257	126	248	147	180	203	98	293	388	83	101	213	569
31.4573	0	617	167	256	126	247	148	180	202	97	290	387	84	102	213	569
31.5802	0	617	168	256	129	248	147	178	201	98	289	386	84	101	213	569
31.703	0	614	165	258	132	252	148	178	202	98	289	386	85	103	215	574
31.8259	0	621	165	261	134	253	149	179	203	99	289	387	85	104	217	569
31.9488	0	626	168	264	137	255	150	180	203	98	287	388	85	105	218	569
32.0717	0	629	169	258	127	248	148	181	204	97	289	385	83	101	213	567
32.1946	0	624	167	257	127	248	148	181	203	98	289	384	84	101	213	575
32.3174	0	629	166	256	128	250	148	181	202	96	289	385	84	102	213	573
32.4403	0	632	165	260	132	252	148	179	203	97	286	385	86	103	215	571
32.5632	0	636	168	264	134	254	150	179	203	98	286	385	85	105	217	570
32.6861	0	630	169	266	140	255	151	181	205	98	287	387	86	107	219	577
32.809	0	635	169	261	130	251	150	183	205	98	287	386	85	103	215	575
32.9318	0	632	169	260	131	253	150	180	204	98	286	385	85	102	215	573
33.0547	0	635	169	260	132	254	150	180	205	98	286	385	85	105	216	573
33.1776	0	633	167	262	135	256	151	181	207	98	291	382	86	108	216	575
33.3005	0	631	170	267	138	255	152	183	206	99	289	384	86	110	219	580
33.4234	0	636	171	268	141	259	153	183	208	100	289	385	88	112	221	576
33.5462	0	633	172	262	133	253	154	186	209	99	287	387	85	105	218	575
33.6691	0	631	171	261	134	257	152	183	209	100	288	387	86	106	218	579
33.792	0	628	173	262	137	259	153	182	210	101	288	390	86	107	219	585
33.9149	0	632	171	265	138	261	154	184	211	101	287	389	86	108	220	579
34.0378	0	636	172	267	142	261	155	186	211	102	294	384	87	118	223	579
34.1606	0	637	175	270	141	262	156	189	213	101	292	390	88	115	224	581
34.2835	0	636	175	262	134	259	155	189	214	100	289	391	86	107	220	585
34.4064	0	635	174	263	137	259	155	187	215	101	288	392	86	108	221	583
34.5293	0	639	176	264	136	261	155	187	215	102	290	392	87	110	222	586
34.6522	0	640	176	265	140	262	157	187	216	102	295	391	87	114	224	585
34.775	0	640	176	270	143	265	157	189	217	102	289	398	88	112	226	591
34.8979	0	647	179	269	142	266	159	192	217	103	293	392	88	116	226	588
35.0208	0	644	178	263	134	260	156	191	218	102	292	394	86	109	222	590
35.1437	0	644	176	263	136	260	157	193	220	103	292	395	87	109	223	589
35.2666	0	642	177	264	135	260	157	191	220	103	290	396	86	110	224	589
35.3894	0	642	179	265	139	263	158	191	219	103	294	393	88	116	225	591
35.5123	0	645	181	268	145	267	159	192	221	103	291	398	88	114	227	597
35.6352	0	647	180	269	143	267	160	194	222	105	292	399	88	112	227	591
35.7581	0	647	179	264	136	261	155	192	223	102	292	397	86	109	224	591
35.881	0	648	178	263	136	261	157	193	221	104	291	397	87	110	224	592
36.0038	0	641	179	264	135	261	157	194	221	103	293	397	87	110	225	599
36.1267	0	647	179	265	141	264	158	192	222	104	292	398	87	111	227	598
36.2496	0	649	181	268	145	267	159	193	221	105	290	399	89	115	229	597
36.3725	0	652	182	269	144	269	160	194	223	105	292	399	88	113	228	596
36.4954	0	649	180	263	136	261	157	195	224	102	293	398	87	110	225	598
36.6182	0	647	181	264	137	261	159	193	223	104	292	399	88	110	227	602
36.7411	0	649	180	264	138	264	159	194	223	103	290	398	87	110	226	599
36.864	0	652	181	267	142	263	159	193	223	104	290	399	88	113	228	599
36.9869	0	650	182	269	148	269	161	195	223	105	292	400	89	115	230	601
37.1098	0	648	184	269	143	268	161	195	225	104	292	400	89	114	229	605
37.2326	0	650	183	265	139	262	155	194	226	100	291	398	87	111	227	602
37.3555	0	653	182	266	140	262	157	196	226	103	291	399	88	112	228	602
37.4784	0	651	181	266	138	263	158	197	226	102	292	400	88	113	228	603
37.6013	0	652	183	268	146	268	160	193	224	105	291	400	89	114	229	607
37.7242	0	653	184	271	148	270	160	194	224	105	290	402	89	116	231	605
37.847	0	656	184	266	140	263	160	195	224	104	293	399	87	112	228	603
37.9699	0	655	182	265	139	264	157	196	226	102	293	399	88	113	227	604
38.0928	0	654	183	267	140	262	157	195	226	103	291	399	88	112	228	606
38.2157	0	654	183	267	142	264	160	195	223	104	291	400	88	113	229	607
38.3386	0	659	184	269	145	269	161	194	224	104	292	401	89	116	230	606
38.4614	0	660	185	270	145	268	161	196	226	104	293	401	88	115	230	608
38.5843	0	658	182	264	138	260	155	196	227	100	292	399	87	110	227	609
38.7072	0	657	182	265	138	262	155	194	226	100	290	398	87	111	227	611
38.8301	0	650	182	264	138	260	155	197	227	100	291	397	88	111	228	609
38.953	0	657	184	266	139	261	158	197	225	101	291	399	87	113	228	611
39.0758	0	658	185	269	147	266	160	195	224	104	290	400	88	115	231	611
39.1987	0	657	185	267	140	266	158	195	225	102	290	398	87	112	227	609
39.3216	0	656	181	263	138	258	154	195	226	99	291	395	87	110	225	614
39.4445	0	658	182	263	137	258	155	195	226	99	292	396	87	110	226	612
39.5674	0	658	182	263	138	259	154	194	225	99	290	396	86	110	225	612
39.6902	0	658	183	266	143	262	157	193	223	101	289	396	87	113	227	611
39.8131	0	655	185	269	145	265	160	194	222	103	290	397	88	113	229	615
39.936	0	660	183	265	139	262	157	194	224	100	291	396	88	111	226	614
40.0589	0	660	183	263	136	257	153	193	224	98	288	393	86	109	225	615
40.1818	0	661	181	262	137	257	154	193	223	98	289	393	86	109	224	613
40.3046	0	658	181	264	137	258	154	194	224	98	289	393	86	111	225	617
40.4275	0	658	183	265	143	264	155	191	225	99	288	395	87	112	225	617
40.5504	0	656	184	268	147	264	159	192	221	102	287	395	88	114	228	617
40.6733	0	664	184	265	138	260	156	193	223	98	290	393	87	110	225	616
40.7962	0	659	182	262	137	257	154	194	223	98	289	391	86	110	223	619
40.919	0	657	181	263	137	258	154	194	224	97	288	393	87	110	224	619
41.0419	0	660	183	264	138	256	153	193	224	98	287	393	87	110	224	618
41.1648	0	663	183	266	141	262	156	193	223	100	286	394	88	113	227	618
41.2877	0	662	185	269	144	266	157	195	224	100	287	395	87	113	227	620
41.4106	0	656	182	263	138	259	154	194	225	97	288	393	85	109	223	618
41.5334	0	661	182	263	137	258	153	192	224	98	285	392	86	111	222	620
41.6563	0	664	182	264	138	257	155	194	224	97	288	392	86	110	223	617
41.7792	0	662	183	265	140	258	154	196	225	97	287	393	87	113	224	619
41.9021	0	661	184	267	146	263	158	193	222	101	286	394	88	114	226	620
42.025	0	665	187	269	144	265	158	195	224	100	286	394	87	113	226	622
42.1478	0	664	183	263	138	257	154	194	225	97	287	391	86	109	222	619
42.2707	0	662	183	264	138	257	153	195	225	96	287	392	86	110	222	620
42.3936	0	660	182	263	137	257	153	194	224	96	285	392	86	110	222	620
42.5165	0	664	183	265	141	260	154	193	224	97	283	392	87	112	224	622
42.6394	0	664	185	268	143	262	157	195	224	99	285	393	87	114	225	620
42.7622	0	664	185	267	142	263	157	194	224	99	287	393	87	112	224	622
42.8851	0	660	181	263	137	256	154	193	225	95	286	391	86	109	221	623
43.008	0	660	182	264	139	256	153	194	224	97	284	391	86	110	222	624
43.1309	0	657	183	264	140	260	153	192	226	97	285	389	86	111	223	623
43.2538	0	662	184	267	141	259	155	195	225	97	286	391	87	113	225	623
43.3766	0	664	186	269	147	263	156	193	224	100	283	393	88	114	227	623
43.4995	0	662	186	268	141	260	157	196	225	99	283	391	87	111	225	621
43.6224	0	662	184	263	139	257	154	194	226	96	285	389	86	110	223	628
43.7453	0	663	184	266	139	259	154	196	226	96	284	390	87	112	223	626
43.8682	0	661	184	265	140	257	155	196	226	97	283	390	87	112	224	627
43.991	0	665	186	267	144	262	155	194	226	97	283	391	87	114	226	628
44.1139	0	664	187	270	147	267	158	194	226	100	284	392	88	116	229	636
44.2368	0	666	186	266	140	259	155	197	227	95	285	392	86	113	224	633
44.3597	0	667	185	265	140	257	155	194	227	96	283	392	86	111	224	634
44.4826	0	668	186	266	140	259	154	197	227	97	283	391	87	113	224	634
44.6054	0	664	186	267	142	258	155	198	228	97	285	392	87	114	225	635
44.7283	0	662	188	270	147	266	156	196	229	97	285	395	87	116	227	632
44.8512	0	672	189	271	145	266	158	197	228	100	285	394	87	117	228	632
44.9741	0	673	186	264	140	260	155	197	228	95	286	392	86	112	223	629
45.097	0	665	186	265	140	259	155	198	229	97	286	392	85	112	223	633
45.2198	0	662	187	265	140	260	156	198	230	97	286	392	86	112	224	634
45.3427	0	673	188	267	143	263	156	196	230	98	285	394	86	115	225	634
45.4656	0	675	189	269	147	264	157	198	231	97	284	394	88	116	228	634
45.5885	0	673	190	270	144	263	158	199	231	97	286	395	87	115	228	637
45.7114	0	670	188	265	139	259	155	198	230	96	286	392	86	111	223	643
45.8342	0	672	187	264	140	259	156	197	229	97	285	392	86	113	224	641
45.9571	0	677	187	266	141	260	156	197	230	97	286	392	85	113	225	640
46.08	0	670	190	268	142	261	156	199	231	97	286	394	87	115	227	641
46.2029	0	669	191	270	148	267	157	196	231	98	285	396	88	117	228	645
46.3258	0	668	192	270	146	265	158	197	231	97	285	395	88	116	229	640
46.4486	0	674	188	266	141	260	156	199	231	96	286	392	87	113	225	640
46.5715	0	673	188	267	142	261	156	199	230	97	286	393	86	114	226	644
46.6944	11	670	190	267	141	260	156	200	231	97	286	394	86	114	226	643
46.8173	0	671	191	269	145	261	157	197	231	97	286	395	88	116	228	644
46.9402	0	680	193	272	147	266	158	199	232	99	287	396	88	118	230	645
47.063	0	678	193	271	146	265	159	202	233	98	289	397	87	117	229	645
47.1859	0	672	191	267	144	264	157	197	233	97	288	396	87	113	226	645
47.3088	0	678	193	269	143	264	157	201	233	98	287	396	87	115	227	645
47.4317	0	682	192	269	144	260	158	201	232	96	288	397	87	116	228	644
47.5546	0	688	194	272	146	263	158	202	234	97	289	397	88	117	229	642
47.6774	0	676	194	273	149	269	159	200	235	98	288	399	88	119	231	639
47.8003	0	679	193	270	144	266	158	201	234	98	287	396	87	115	228	636
47.9232	0	681	193	269	145	263	158	201	232	97	287	396	87	115	228	636
48.0461	0	679	193	270	145	263	159	202	235	98	288	396	87	116	229	639
48.169	0	677	194	271	145	265	159	204	235	99	289	398	87	117	230	640
48.2918	0	680	196	274	152	271	160	200	235	99	288	399	89	120	232	641
48.4147	0	685	197	274	147	267	160	204	236	99	289	397	89	118	231	641
48.5376	0	679	193	267	142	264	159	203	235	98	289	396	87	113	227	642
48.6605	0	678	194	269	145	264	159	202	234	98	288	396	87	115	228	642
48.7834	0	679	194	269	144	263	158	202	234	98	287	396	87	115	229	643
48.9062	0	683	194	271	146	265	159	204	235	98	288	396	87	118	230	643
49.0291	0	682	197	274	149	270	160	202	235	98	290	398	89	119	232	645
49.152	0	681	195	269	145	266	159	203	235	97	289	397	87	114	228	641
49.2749	0	680	193	267	143	261	157	202	233	97	287	395	87	113	226	645
49.3978	0	668	194	267	144	264	158	202	233	97	287	393	86	114	228	640
49.5206	0	667	194	268	145	262	158	202	233	98	287	392	87	115	228	641
49.6435	0	672	196	270	145	263	158	203	232	98	285	395	87	117	230	644
49.7664	0	673	196	272	146	267	158	203	233	98	287	396	87	118	231	646
49.8893	0	675	194	267	145	264	156	200	232	96	288	393	86	114	227	647
50.0122	0	674	192	266	143	262	156	201	231	96	287	392	85	114	227	647
50.135	0	672	192	267	143	261	156	201	230	96	286	392	86	114	227	648
50.2579	0	672	193	269	144	260	156	202	230	97	285	393	86	115	228	650
50.3808	0	666	194	271	146	263	157	202	229	97	287	393	87	117	230	646
50.5037	0	680	196	273	148	267	158	201	230	96	287	393	87	117	230	649
50.6266	0	675	192	266	142	262	155	200	228	95	286	390	85	112	227	647
50.7494	0	673	192	267	143	261	154	199	228	95	285	389	85	113	227	649
50.8723	0	668	193	268	144	261	155	199	227	95	284	389	86	114	227	645
50.9952	0	674	195	268	150	298	181	164	162	106	222	408	90	128	239	670
51.1181	0	692	200	266	149	342	178	139	99	119	150	401	95	139	264	710
51.241	0	690	204	261	148	358	180	136	102	121	153	405	93	133	269	705
51.3638	0	677	199	257	143	352	176	131	103	120	150	400	90	130	264	699
51.4867	0	658	200	256	141	350	176	124	104	118	143	399	92	128	263	675
51.6096	0	650	201	256	140	338	175	120	105	117	142	396	92	128	262	674
51.7325	0	644	200	258	135	314	163	144	132	117	199	397	93	130	257	649
51.8554	0	670	202	262	147	310	171	184	212	119	294	410	91	118	248	618
51.9782	0	674	198	263	138	282	173	184	239	113	301	393	86	120	244	624
52.1011	0	670	196	265	138	271	166	184	235	108	291	382	87	122	236	632
52.224	0	666	196	269	138	270	161	185	226	105	281	379	88	117	234	633
52.3469	0	661	196	270	143	273	156	186	226	100	276	379	87	112	233	631
52.4698	0	666	197	273	147	275	155	185	222	99	274	378	88	114	235	632
52.5926	0	667	199	274	147	280	157	186	218	100	271	376	88	114	235	632
52.7155	0	667	195	268	141	270	153	185	217	96	271	369	85	110	231	632
52.8384	0	661	195	269	142	267	152	186	216	95	270	368	86	111	230	634
52.9613	0	667	196	270	142	266	152	186	215	94	270	367	86	110	230	635
53.0842	0	671	195	271	146	271	151	182	213	94	265	367	87	112	231	638
53.207	0	671	198	275	149	273	153	182	211	96	263	367	88	114	233	639
53.3299	0	673	198	273	145	272	153	185	210	94	264	365	86	112	231	644
53.4528	0	671	194	268	141	263	148	183	209	92	264	360	84	109	227	641
53.5757	0	674	194	268	145	268	148	180	209	91	262	360	85	109	229	641
53.6986	0	669	194	269	143	264	147	181	207	91	261	359	84	111	228	640
53.8214	0	668	195	270	147	267	150	180	206	92	265	356	85	116	230	647
53.9443	0	674	197	274	149	272	151	181	205	95	264	356	87	117	233	646
54.0672	0	675	195	270	145	265	149	181	206	92	260	356	84	110	229	645
54.1901	0	668	192	267	144	263	145	180	206	89	259	354	84	110	227	644
54.313	0	665	193	268	145	265	145	179	206	88	261	352	84	114	227	644
54.4358	0	666	193	269	146	265	147	178	204	91	262	351	84	114	229	645
54.5587	0	671	195	271	147	268	149	178	202	94	264	351	85	120	230	646
54.6816	0	671	196	272	148	269	150	179	203	93	259	354	85	116	232	646
54.8045	0	667	193	269	143	262	145	180	205	89	262	350	84	113	228	646
54.9274	0	668	193	269	147	263	147	178	203	90	261	350	84	115	228	648
55.0502	0	668	192	269	145	263	148	178	202	91	263	348	84	118	229	648
55.1731	0	670	194	270	148	266	149	178	203	93	262	348	85	120	230	647
55.296	0	665	195	273	149	267	150	180	203	94	262	350	86	122	232	648
55.4189	0	669	195	271	147	268	148	181	205	91	260	352	84	116	231	648
55.5418	0	668	193	267	144	263	146	179	204	90	260	350	83	114	227	649
55.6646	0	670	194	268	145	263	148	180	204	92	259	350	84	115	228	646
55.7875	0	663	193	269	146	263	147	178	205	90	264	347	84	118	228	650
55.9104	0	660	194	271	148	266	150	180	204	93	263	350	85	120	231	651
56.0333	0	671	196	274	149	269	151	181	205	93	262	350	85	122	231	650
56.1562	0	671	193	269	144	260	147	183	206	91	261	351	84	114	227	647
56.279	0	666	192	268	144	261	146	180	206	90	264	347	83	118	226	651
56.4019	0	661	192	268	145	264	144	180	208	88	261	352	83	114	227	650
56.5248	0	670	193	269	148	263	149	180	205	92	263	349	84	119	227	649
56.6477	0	673	195	271	149	264	150	181	206	92	262	350	84	121	230	646
56.7706	0	669	195	273	148	266	151	182	207	93	264	350	85	121	229	649
56.8934	0	670	192	267	143	260	145	182	209	89	262	351	83	113	224	648
57.0163	0	671	191	266	146	262	145	180	209	89	264	349	83	118	226	648
57.1392	0	673	192	267	144	262	149	181	205	92	264	348	83	117	226	645
57.2621	0	668	193	269	147	264	148	183	209	92	264	350	84	120	228	648
57.385	0	665	193	272	150	266	152	183	208	94	264	352	85	121	230	647
57.5078	0	674	195	271	148	267	150	182	210	93	265	352	85	120	229	648
57.6307	0	674	192	267	144	260	146	184	212	90	265	348	83	117	225	645
57.7536	0	668	192	267	146	262	147	183	212	90	266	349	84	118	227	649
57.8765	0	666	191	267	146	261	149	183	210	92	262	353	84	115	226	647
57.9994	0	673	193	270	148	265	151	184	209	95	264	352	84	120	228	647
58.1222	0	675	194	272	149	266	153	185	210	95	265	352	86	122	230	645
58.2451	0	670	194	270	145	262	150	188	212	93	268	352	83	119	227	648
58.368	0	674	192	267	143	260	147	186	215	91	263	355	83	114	225	647
58.4909	0	674	192	268	146	263	149	185	213	93	262	355	84	114	226	648
58.6138	0	677	192	269	148	264	150	185	214	93	266	352	85	120	227	644
58.7366	0	669	194	270	149	266	151	186	215	94	267	354	85	122	229	649
58.8595	0	670	195	274	152	271	154	189	214	97	267	355	86	123	231	648
58.9824	0	676	193	269	144	262	151	189	215	94	265	356	84	115	226	647
59.1053	0	676	191	267	145	261	147	188	216	92	264	356	84	114	226	644
59.2282	0	669	191	268	146	265	149	186	217	92	268	352	84	119	226	649
59.351	0	668	192	267	148	264	149	187	218	92	268	353	84	120	227	647
59.4739	0	676	192	270	150	266	154	187	215	96	268	355	86	121	228	645
59.5968	0	681	194	273	152	270	155	188	216	97	268	356	85	122	230	644
59.7197	0	670	192	267	144	261	150	190	218	92	270	353	84	117	225	647
59.8426	0	674	191	267	145	262	149	189	218	92	266	357	85	114	226	647
59.9654	0	674	191	269	147	264	150	185	218	92	265	357	84	115	226	647
60.0883	0	679	193	270	149	267	151	188	219	93	268	355	85	121	227	643
60.2112	0	671	193	272	152	267	153	190	218	95	270	357	85	122	230	649
60.3341	0	670	195	275	151	268	154	192	219	95	270	358	86	122	231	646
60.457	0	677	191	269	144	263	151	192	220	93	267	359	84	115	226	646
60.5798	0	678	192	269	148	264	151	191	220	94	270	356	84	120	227	644
60.7027	0	670	192	270	144	262	151	194	221	94	271	356	84	119	227	646
60.8256	0	668	193	271	150	268	152	190	222	94	271	357	85	121	229	645
60.9485	0	678	194	273	152	271	157	191	220	98	270	359	86	123	231	646
61.0714	0	682	195	273	150	269	155	193	221	96	268	362	86	119	230	644
61.1942	0	671	191	269	145	264	152	195	223	94	273	358	85	119	228	649
61.3171	0	675	192	270	148	268	152	192	223	94	268	361	85	117	229	645
61.44	0	671	193	271	150	269	153	191	223	95	270	359	85	121	228	645
61.5629	0	681	194	273	152	272	154	192	223	96	271	360	86	123	230	642
61.6858	0	677	196	274	153	272	156	193	224	98	273	361	88	125	233	647
61.8086	0	674	194	271	150	271	154	195	227	96	270	363	86	118	230	646
61.9315	0	682	192	268	144	266	154	196	226	94	268	361	84	116	228	645
62.0544	0	683	193	269	146	267	154	196	225	95	272	358	86	120	228	644
62.1773	0	673	193	269	149	268	153	195	226	96	273	359	85	122	228	647
62.3002	0	674	194	272	152	269	154	195	227	96	272	360	87	123	230	646
62.423	0	675	196	275	154	273	156	194	228	97	271	361	87	124	232	644
62.5459	0	682	193	270	147	269	155	198	227	95	270	360	85	117	228	642
62.6688	0	677	193	268	146	264	153	198	227	95	270	361	85	116	227	646
62.7917	0	674	193	269	146	266	154	197	226	95	270	361	85	116	228	644
62.9146	0	671	194	270	148	267	154	195	226	96	271	358	85	121	228	643
63.0374	0	681	194	273	152	271	155	194	226	96	272	359	87	122	229	641
63.1603	0	677	196	276	154	273	156	197	228	97	273	360	87	123	232	644
63.2832	0	673	194	272	147	268	155	198	228	95	270	361	85	116	227	644
63.4061	0	678	193	270	147	267	155	197	227	96	268	360	85	116	228	642
63.529	0	678	193	271	148	269	155	196	228	96	272	357	85	119	228	641
63.6518	0	675	194	272	151	271	156	194	228	96	273	358	85	120	228	643
63.7747	0	672	195	273	154	274	156	194	228	96	272	361	87	123	230	642
63.8976	0	671	197	277	156	275	158	196	228	97	272	361	87	123	231	643
64.0205	0	681	195	272	149	268	157	200	228	95	269	361	86	116	228	641
64.1434	0	680	194	270	147	268	156	200	228	95	274	359	86	120	228	644
64.2662	0	678	195	271	152	271	156	195	228	96	270	363	85	117	229	643
64.3891	0	679	196	273	153	272	156	196	228	97	273	360	86	121	229	641
64.512	0	687	197	275	154	275	158	198	229	98	273	360	87	124	231	642
64.6349	0	685	198	276	154	277	158	200	231	97	274	362	86	124	232	644
64.7578	0	681	195	271	149	269	156	201	230	96	271	363	85	117	227	640
64.8806	0	682	194	272	151	271	157	199	230	96	273	360	85	122	229	642
65.0035	0	682	195	272	150	270	158	201	231	96	274	359	86	122	229	643
65.1264	0	681	196	273	155	273	158	197	231	97	275	361	87	123	230	645
65.2493	0	678	198	276	157	275	158	199	231	98	275	364	88	125	232	643
65.3722	0	678	199	277	154	277	162	201	231	100	270	367	87	121	232	644
65.495	0	683	195	271	149	270	158	202	231	97	275	361	86	120	227	645
65.6179	0	681	195	272	148	270	158	203	232	96	277	362	86	122	229	647
65.7408	0	679	196	272	149	272	158	202	231	97	273	366	86	119	229	643
65.8637	0	677	196	274	155	275	157	200	232	98	276	364	87	124	231	646
65.9866	0	681	198	277	157	277	160	199	233	98	276	365	87	126	234	647
66.1094	0	686	199	277	154	279	159	203	234	99	278	365	86	124	232	648
66.2323	0	680	196	273	149	272	157	203	233	97	274	367	86	118	229	645
66.3552	0	677	196	272	151	272	157	203	232	97	273	367	86	119	230	648
66.4781	0	681	197	273	153	273	159	200	232	97	278	364	86	124	230	647
66.601	0	685	198	275	156	278	159	200	234	99	278	367	88	125	232	649
66.7238	0	684	200	278	159	280	160	202	234	99	278	368	89	126	235	646
66.8467	0	681	200	276	155	277	161	204	234	99	274	371	87	122	233	649
66.9696	0	688	198	272	150	273	159	203	234	98	278	365	86	123	231	649
67.0925	0	686	197	274	151	273	159	205	234	99	278	366	86	123	231	651
67.2154	0	681	198	274	152	273	159	205	234	98	279	367	87	125	233	648
67.3382	0	681	199	276	158	281	160	201	235	99	278	368	89	126	235	653
67.4611	0	685	200	279	159	283	160	203	236	99	279	369	89	128	236	650
67.584	0	689	200	276	154	276	160	206	235	98	276	371	88	121	234	653
67.7069	0	687	199	274	152	274	159	205	234	97	276	371	87	120	233	650
67.8298	0	687	199	274	152	274	160	205	234	99	275	371	87	121	233	654
67.9526	0	684	199	275	154	278	159	204	234	99	280	369	87	126	234	652
68.0755	0	689	201	278	159	281	161	203	236	99	280	371	88	128	237	655
68.1984	0	691	203	281	158	283	162	207	236	99	279	372	88	127	237	655
68.3213	0	689	200	276	151	277	160	205	235	97	276	371	87	119	233	655
68.4442	0	685	198	274	152	275	160	205	235	99	279	368	87	124	233	653
68.567	0	690	199	275	151	276	160	206	236	98	277	372	87	121	233	655
68.6899	0	684	200	276	154	276	160	205	235	99	275	372	87	121	233	654
68.8128	0	684	202	277	160	281	161	203	234	100	273	372	88	124	237	656
68.9357	0	675	203	276	157	280	162	204	235	99	274	371	89	122	236	653
69.0586	0	647	203	271	150	274	159	206	235	98	269	370	87	116	231	652
69.1814	0	619	201	270	150	273	160	204	235	98	267	369	86	116	232	651
69.3043	0	612	202	269	148	271	159	204	233	98	266	367	87	116	232	656
69.4272	0	617	203	271	150	274	159	205	234	99	273	362	87	125	234	659
69.5501	0	652	203	281	157	281	161	204	235	99	276	366	89	128	236	657
69.673	0	669	201	278	155	279	161	204	234	98	276	367	88	126	234	654
69.7958	0	686	198	273	149	271	159	203	233	96	273	367	86	119	232	656
69.9187	0	681	199	275	151	272	158	204	232	97	278	365	86	124	232	654
70.0416	0	684	198	274	151	272	158	206	232	98	274	368	87	121	233	655
70.1645	0	689	200	276	157	279	159	199	232	98	276	366	88	125	235	655
70.2874	0	689	202	279	160	281	160	201	233	98	276	366	88	127	236	653
70.4102	0	678	202	276	153	275	160	205	232	98	273	367	86	121	234	662
70.5331	0	694	198	275	150	272	159	205	232	97	273	366	87	119	232	660
70.656	0	695	199	274	151	273	158	203	231	97	268	371	86	116	232	659
70.7789	0	696	199	274	154	276	159	202	231	98	274	363	87	124	233	658
70.9018	0	687	199	277	158	278	159	201	231	97	276	364	87	126	235	651
71.0246	0	695	201	280	159	281	160	201	233	98	276	365	88	127	236	651
71.1475	0	703	199	275	151	275	158	204	231	98	269	370	87	116	232	655
71.2704	0	698	198	275	151	271	157	203	230	97	271	367	86	121	232	658
71.3933	0	690	199	275	151	271	157	202	231	97	275	362	87	124	232	659
71.5162	0	693	198	275	154	275	158	202	231	97	276	365	87	125	233	658
71.639	0	704	200	278	159	277	158	202	231	98	276	366	88	126	235	657
71.7619	0	696	201	277	156	278	160	201	230	98	271	367	88	121	235	650
71.8848	0	682	199	272	149	270	157	202	230	96	267	366	86	114	229	651
72.0077	0	691	198	272	149	271	157	203	230	96	271	364	86	119	230	654
72.1306	0	698	198	273	152	272	158	200	228	96	270	364	85	119	230	656
72.2534	0	700	198	274	152	273	156	200	228	96	274	361	87	124	232	653
72.3763	0	693	199	276	157	277	157	199	230	97	274	362	88	126	233	655
72.4992	0	693	197	274	152	272	158	203	229	95	272	365	87	119	231	656
72.6221	0	692	195	272	149	268	156	201	227	95	266	366	86	114	229	656
72.745	0	690	195	272	148	269	155	201	225	95	269	363	85	118	229	652
72.8678	0	680	195	273	149	269	155	202	226	94	274	359	85	122	228	655
72.9907	0	675	195	274	155	274	156	197	226	96	273	360	86	123	230	655
73.1136	0	680	197	277	155	276	156	197	225	95	273	361	87	124	232	655
73.2365	0	686	196	273	150	272	156	201	225	95	269	362	86	117	228	653
73.3594	0	680	193	271	147	267	155	199	225	94	270	360	85	117	227	655
73.4822	0	677	194	273	148	268	154	201	224	93	270	362	84	118	227	654
73.6051	0	676	195	272	150	272	154	197	223	93	269	363	85	118	227	653
73.728	0	686	196	274	154	276	155	198	223	95	272	360	86	124	230	652
73.8509	0	683	197	277	155	274	156	197	224	94	273	361	87	124	231	654
73.9738	0	680	195	273	149	271	155	200	224	93	270	363	85	118	227	650
74.0966	0	677	194	272	148	267	154	199	224	94	268	362	85	117	227	653
74.2195	0	684	194	274	152	272	154	196	223	94	271	358	85	121	228	654
74.3424	0	682	195	273	153	273	154	198	223	94	273	359	86	122	228	655
74.4653	0	677	196	275	156	273	155	197	222	94	273	361	86	124	230	651
74.5882	0	678	198	277	157	277	156	196	225	94	267	365	86	121	231	656
74.711	0	681	195	272	149	269	154	199	224	94	272	359	84	121	227	655
74.8339	0	684	195	272	150	270	152	200	223	94	270	363	85	119	227	657
74.9568	0	684	195	272	150	270	153	201	223	93	269	363	85	118	228	653
75.0797	0	679	197	273	154	273	154	197	223	93	267	364	85	120	229	656
75.2026	0	678	200	274	157	276	155	198	224	94	271	361	86	124	231	653
75.3254	0	689	201	275	154	275	156	201	225	95	268	364	87	121	230	655
75.4483	0	687	196	272	149	269	155	201	224	93	265	366	84	115	226	657
75.5712	0	687	195	271	149	270	153	201	224	94	268	363	84	119	227	659
75.6941	0	684	195	272	149	270	154	202	224	93	272	360	84	123	227	656
75.817	0	682	195	273	155	274	155	199	224	93	273	362	85	124	228	659
75.9398	0	684	197	275	156	276	155	199	224	94	272	364	86	126	230	659
76.0627	0	684	197	277	154	277	156	200	225	95	269	367	85	122	231	660
76.1856	0	678	194	271	150	270	154	203	224	92	269	364	84	118	226	658
76.3085	0	684	194	271	149	268	153	202	225	93	270	365	84	119	226	659
76.4314	0	685	195	271	152	273	153	200	224	93	270	365	84	119	227	658
76.5542	0	684	196	273	153	272	154	199	224	94	272	363	85	125	229	658
76.6771	0	678	196	275	156	276	156	199	226	94	273	364	86	126	231	659
76.8	0	677	198	276	153	277	155	201	226	94	271	368	86	122	230	660
76.9229	0	686	195	272	151	272	154	200	224	93	266	368	85	115	227	661
77.0458	0	681	194	272	150	270	154	202	224	93	269	366	85	119	228	660
77.1686	0	673	195	271	149	270	154	201	225	93	270	366	84	120	227	660
77.2915	0	678	196	273	155	275	155	199	225	94	271	368	86	121	229	661
77.4144	0	688	197	276	157	277	155	200	226	95	273	364	87	126	231	662
77.5373	0	689	197	276	155	276	155	201	226	95	270	368	86	121	230	659
77.6602	0	681	195	272	149	270	153	203	226	94	271	364	84	119	227	663
77.783	0	677	196	273	151	269	154	203	226	93	266	369	85	117	228	661
77.9059	0	681	196	273	151	272	154	200	225	94	265	368	86	115	228	660
78.0288	0	689	197	276	157	274	155	198	226	93	271	363	85	125	230	656
78.1517	0	686	198	278	157	276	156	200	226	94	273	363	87	126	231	661
78.2746	0	678	198	276	154	275	156	202	227	94	266	369	86	117	230	658
78.3974	0	682	195	273	150	270	155	202	226	92	264	365	84	114	226	657
78.5203	0	689	196	273	150	269	154	201	225	93	265	366	85	114	227	656
78.6432	0	686	195	273	150	268	154	203	226	93	269	361	85	118	226	657
78.7661	0	684	197	276	156	274	154	200	226	92	267	364	87	120	228	651
78.889	0	683	198	277	156	275	156	198	226	94	269	361	87	125	230	655
79.0118	0	687	198	277	155	275	156	201	226	93	267	362	86	120	229	654
79.1347	0	687	196	273	149	267	154	201	224	92	268	360	85	117	224	654
79.2576	0	686	196	273	148	268	154	201	225	93	264	363	85	114	225	652
79.3805	0	686	196	274	152	270	154	199	224	92	262	363	86	114	226	652
79.5034	0	684	197	276	156	273	154	198	224	93	269	357	86	123	227	650
79.6262	0	689	198	279	156	276	156	199	226	95	270	359	87	125	229	651
79.7491	0	690	198	279	156	277	157	200	226	94	266	363	86	121	228	650
79.872	0	687	195	274	150	267	154	201	225	93	266	359	85	117	224	650
79.9949	0	676	196	275	150	268	154	201	226	93	269	356	85	122	226	647
80.1178	0	688	197	276	150	268	155	201	225	94	266	360	86	119	226	649
80.2406	0	688	198	278	156	274	155	197	225	94	268	357	86	124	228	648
80.3635	0	690	199	280	157	277	156	199	226	94	267	360	87	126	230	650
80.4864	0	684	198	279	154	274	156	199	226	93	270	358	86	123	227	646
80.6093	0	688	196	275	150	270	154	202	226	94	266	360	85	119	226	648
80.7322	0	690	197	277	154	274	156	198	226	94	269	358	85	123	227	647
80.855	0	686	198	278	154	271	155	201	227	94	269	357	86	124	228	645
80.9779	0	680	200	279	158	277	156	199	227	95	270	360	87	126	229	646
81.1008	0	684	201	283	161	277	158	201	228	96	271	362	88	127	231	648
81.2237	0	681	200	278	153	271	157	204	229	94	266	362	86	120	228	646
81.3466	0	662	197	275	150	269	155	203	227	94	265	360	86	119	227	643
81.4694	0	659	198	275	150	271	155	203	229	95	267	362	86	121	228	647
81.5923	0	672	198	277	156	274	156	200	230	95	267	363	87	122	228	646
81.7152	0	678	199	279	157	277	157	199	229	95	270	362	87	126	230	645
81.8381	0	685	200	281	159	280	158	201	229	96	271	363	88	127	232	644
81.961	0	680	195	276	151	271	156	205	229	93	268	363	85	119	227	646
82.0838	0	678	196	274	150	269	155	204	229	94	268	363	85	120	229	647
82.2067	0	676	197	276	153	273	156	201	228	94	271	360	86	124	229	645
82.3296	0	679	198	277	154	272	155	202	229	95	271	361	86	125	229	645
82.4525	1	683	199	279	158	277	156	200	229	95	272	363	87	128	231	647
82.5754	0	684	201	282	156	277	157	204	231	95	272	363	87	128	232	643
82.6982	0	683	197	275	150	268	156	203	229	94	268	364	86	120	228	648
82.8211	0	684	197	276	151	269	155	203	229	96	271	362	87	124	229	645
82.944	0	684	197	275	150	270	155	204	229	94	270	364	86	121	229	646
83.0669	0	685	198	277	157	276	156	200	229	95	272	362	87	126	231	646
83.1898	0	687	200	280	160	276	157	202	229	95	272	364	87	128	233	648
83.3126	0	678	199	279	153	274	157	205	230	95	273	363	86	126	230	647
83.4355	0	687	197	275	151	271	155	204	229	95	269	365	85	120	229	649
83.5584	0	689	198	276	151	270	155	204	228	94	266	370	86	118	230	648
83.6813	0	687	198	277	154	270	155	202	227	95	268	366	86	121	230	649
83.8042	0	684	200	279	157	276	156	200	229	95	272	363	87	127	232	648
83.927	0	692	201	282	156	276	157	203	229	95	274	365	87	128	233	649
84.0499	0	692	197	276	151	269	156	203	227	93	266	367	85	117	229	649
84.1728	0	688	197	275	149	269	154	202	227	94	268	364	86	120	229	648
84.2957	0	680	197	276	150	269	153	203	226	93	269	364	85	120	229	647
84.4186	0	682	197	276	154	271	153	200	226	94	269	366	87	121	230	647
84.5414	0	690	197	278	156	274	154	199	226	94	270	362	87	127	231	648
84.6643	0	694	198	278	153	271	155	204	225	94	268	365	86	121	230	644
84.7872	0	682	195	274	149	265	152	201	225	92	269	361	85	118	227	649
84.9101	0	684	194	273	149	265	151	201	223	93	265	366	84	114	226	646
85.033	0	681	194	273	148	264	151	200	223	92	263	364	85	115	227	645
85.1558	0	689	195	276	151	268	151	199	222	93	270	358	86	124	228	643
85.2787	0	687	197	278	154	270	152	197	223	93	270	359	87	125	230	646
85.4016	0	684	196	276	151	269	151	198	222	93	264	365	85	115	227	645
85.5245	0	686	191	271	146	261	149	199	220	92	263	362	84	113	225	644
85.6474	0	686	191	273	147	261	149	198	219	91	269	355	85	121	225	643
85.7702	0	681	192	273	146	260	148	197	219	91	266	358	85	119	225	642
85.8931	0	681	193	274	152	267	149	195	218	92	268	357	85	123	227	638
86.016	0	676	195	277	153	267	150	195	218	92	267	357	86	124	228	642
86.1389	0	678	194	275	148	262	149	197	218	92	269	355	85	122	226	640
86.2618	0	679	191	272	144	260	147	196	218	90	266	357	85	117	224	640
86.3846	0	680	191	272	145	260	147	196	217	91	261	361	84	114	224	640
86.5075	0	676	191	273	147	261	147	193	216	91	267	355	86	121	225	641
86.6304	0	656	194	273	150	265	147	192	217	92	267	355	84	124	226	637
86.7533	0	649	193	275	153	266	149	193	217	92	267	357	87	124	228	640
86.8762	0	647	191	272	146	260	149	195	217	91	261	361	84	115	225	637
86.999	0	652	190	270	146	261	147	192	216	91	264	357	84	118	224	638
87.1219	0	648	191	271	147	262	147	194	217	91	268	354	85	122	225	638
87.2448	0	662	190	273	151	263	147	192	217	92	265	360	85	120	226	638
87.3677	0	674	193	276	152	265	148	192	217	92	268	358	86	123	228	639
87.4906	0	678	193	278	154	268	148	193	218	93	267	359	87	127	229	638
87.6134	0	671	190	273	147	260	148	196	217	91	266	360	85	118	225	642
87.7363	0	673	189	271	145	258	147	196	218	91	266	360	85	118	225	640
87.8592	0	675	190	273	149	264	147	190	218	91	264	360	84	119	226	639
87.9821	0	677	191	274	150	265	148	192	218	92	269	358	85	123	227	637
88.105	0	673	192	276	153	265	149	195	220	92	270	360	86	126	229	641
88.2278	0	666	195	278	154	268	149	194	220	93	269	362	87	126	230	641
88.3507	0	671	190	273	146	262	148	196	220	92	266	361	85	119	225	639
88.4736	0	677	191	271	148	261	147	194	219	91	269	359	85	121	225	641
88.5965	0	675	191	272	148	262	147	193	220	93	267	362	85	119	227	641
88.7194	0	673	191	273	150	263	148	192	220	92	271	360	86	125	227	638
88.8422	0	669	193	276	153	266	149	193	219	93	269	362	87	126	229	642
88.9651	0	674	195	279	155	270	151	195	222	94	270	364	86	127	231	640
89.088	0	678	192	274	146	264	149	198	222	93	268	364	86	120	227	642
89.2109	0	676	190	272	147	263	148	195	222	92	268	364	85	120	226	641
89.3338	0	675	192	273	149	262	148	195	222	93	266	364	86	120	227	642
89.4566	0	666	193	274	151	265	149	194	223	93	271	362	86	125	229	639
89.5795	0	681	193	276	154	269	150	195	223	94	271	364	88	127	231	641
89.7024	0	683	196	279	157	270	151	199	224	95	271	366	88	129	233	642
89.8253	0	681	193	275	150	266	151	199	224	94	269	367	86	122	229	643
89.9482	0	673	192	274	149	265	150	198	225	94	269	366	85	122	229	640
90.071	0	678	192	275	153	268	151	195	226	94	269	367	86	122	230	643
90.1939	0	680	194	276	153	267	151	194	226	95	272	365	87	126	230	643
90.3168	0	677	195	278	156	271	152	197	227	95	273	366	88	128	233	642
90.4397	0	675	197	281	158	274	153	199	229	96	273	368	89	129	235	643
90.5626	0	672	194	275	148	266	152	202	229	94	267	374	86	118	231	643
90.6854	0	678	193	276	150	267	152	197	228	94	265	373	86	119	231	645
90.8083	0	681	194	276	154	272	153	198	230	95	270	370	87	123	231	641
90.9312	0	675	195	278	155	272	152	199	231	95	271	371	88	124	232	645
91.0541	0	673	197	279	158	274	155	201	231	97	272	373	89	127	236	645
91.177	0	677	199	281	158	278	155	200	232	97	271	374	89	127	235	644
91.2998	0	683	194	276	149	267	153	203	233	95	268	373	87	118	231	642
91.4227	0	681	195	275	152	268	153	202	232	97	271	371	86	123	232	645
91.5456	0	679	195	275	154	273	153	200	234	97	272	371	87	124	232	641
91.6685	0	677	196	278	157	274	155	200	233	96	271	373	89	125	234	642
91.7914	0	679	198	281	159	276	156	202	234	97	275	371	89	132	237	644
91.9142	0	682	199	281	156	274	156	204	235	97	277	370	89	129	235	646
92.0371	0	675	194	275	150	268	155	204	235	97	270	375	87	119	232	643
92.16	0	678	195	277	153	269	155	201	234	97	268	376	87	120	232	645
92.2829	0	673	194	276	153	268	155	201	235	97	276	369	87	128	232	644
92.4058	0	676	196	278	156	274	156	201	236	97	277	372	89	130	235	644
92.5286	0	677	198	281	160	277	156	202	237	99	277	374	90	132	238	645
92.6515	0	674	198	281	156	274	157	204	237	99	272	375	89	126	235	647
92.7744	0	674	195	277	150	269	155	204	237	97	270	376	87	119	232	644
92.8973	0	672	194	277	153	271	156	205	236	98	269	377	87	121	233	646
93.0202	0	673	195	278	155	272	156	200	237	98	269	378	88	121	233	646
93.143	0	673	197	279	158	275	156	202	237	98	272	376	88	128	236	644
93.2659	0	671	198	282	160	279	159	203	238	98	278	373	90	133	239	646
93.3888	0	675	197	280	156	274	157	205	239	98	271	379	88	121	235	647
93.5117	0	675	195	277	154	269	156	203	238	97	269	379	88	121	233	648
93.6346	0	670	196	279	154	273	158	203	238	98	273	374	89	125	235	647
93.7574	0	663	196	280	158	275	157	203	238	98	274	376	88	126	236	647
93.8803	0	667	198	282	159	276	157	204	239	99	275	378	89	128	238	649
94.0032	0	672	199	284	160	280	159	203	240	98	273	379	90	128	239	649
94.1261	0	678	196	278	152	269	158	206	238	98	271	379	88	120	234	646
94.249	0	668	195	278	152	269	157	206	239	97	271	378	88	121	234	651
94.3718	0	666	196	278	157	274	158	203	238	98	270	379	88	120	235	648
94.4947	0	669	197	279	158	276	158	203	239	98	273	377	89	126	235	648
94.6176	0	678	198	283	162	277	159	205	240	99	277	374	90	132	238	648
94.7405	0	676	198	282	157	275	159	205	241	99	271	380	90	123	237	650
94.8634	0	671	193	278	152	269	157	206	239	98	271	376	87	119	233	645
94.9862	0	668	194	279	152	269	158	207	239	98	269	377	88	120	234	649
95.1091	0	670	195	279	155	270	158	203	238	99	269	375	88	120	234	648
95.232	0	674	196	280	157	276	159	204	240	99	274	374	89	126	235	649
95.3549	0	674	198	284	161	279	160	203	239	99	277	373	90	132	238	647
95.4778	0	674	197	282	154	273	160	206	239	98	273	373	89	124	235	651
95.6006	0	674	193	277	151	268	158	205	238	97	270	375	87	118	232	648
95.7235	0	670	194	279	154	271	158	205	238	98	274	371	89	123	233	649
95.8464	0	670	195	279	154	271	159	203	238	98	269	376	88	120	234	649
95.9693	0	667	196	281	157	274	159	200	238	98	272	373	89	126	236	651
96.0922	0	662	198	284	162	278	161	204	238	99	276	371	90	131	238	648
96.215	0	672	196	281	154	273	160	205	239	98	270	377	89	119	234	651
96.3379	0	672	194	278	153	270	159	202	237	97	268	375	87	119	232	651
96.4608	0	670	194	279	154	273	159	202	237	98	268	375	89	120	233	648
96.5837	0	665	195	280	157	276	160	202	239	98	273	372	88	125	234	649
96.7066	0	667	197	282	160	277	161	203	239	98	273	375	89	127	237	651
96.8294	0	676	198	285	160	279	161	202	238	99	273	375	90	127	237	653
96.9523	0	676	194	279	153	269	160	204	238	97	269	376	88	119	233	651
97.0752	0	669	195	279	158	274	160	203	239	98	274	373	88	123	234	651
97.1981	0	665	196	279	158	276	160	200	238	98	273	374	88	124	233	654
97.321	0	670	195	281	159	278	161	202	238	99	272	375	89	127	235	653
97.4438	0	677	200	284	161	278	162	203	239	100	276	373	90	131	238	651
97.5667	0	671	198	282	157	277	162	206	240	99	271	378	89	122	235	656
97.6896	0	669	194	278	153	269	160	204	238	98	271	377	87	119	232	656
97.8125	0	669	196	279	154	273	160	206	239	99	269	377	89	121	233	654
97.9354	0	676	195	279	156	274	161	204	239	99	274	374	88	125	234	655
98.0582	0	673	196	281	161	278	161	203	240	99	275	377	90	126	236	656
98.1811	0	673	199	284	162	281	163	204	240	100	275	378	91	128	238	653
98.304	0	674	196	280	155	273	162	206	239	98	271	378	88	120	234	658
98.4269	0	675	195	278	152	269	160	205	239	98	271	378	87	119	232	658
98.5498	0	672	196	278	152	272	160	206	239	98	275	374	87	124	233	659
98.6726	0	671	196	279	159	275	161	203	239	98	275	376	88	126	233	655
98.7955	0	665	197	281	159	279	161	202	239	100	274	377	89	127	236	658
98.9184	0	670	198	283	161	280	163	203	240	99	279	374	90	132	238	657
99.0413	0	672	196	279	154	275	160	207	239	98	272	378	88	120	234	659
99.1642	0	670	195	279	155	275	161	204	239	98	271	379	88	120	232	659
99.287	0	666	195	279	155	275	161	203	238	98	271	378	88	120	234	661
99.4099	0	660	196	280	158	277	161	202	240	98	275	376	89	125	234	657
99.5328	0	673	199	282	160	278	162	203	239	98	275	378	89	127	237	659
99.6557	0	672	200	283	159	278	162	205	239	99	272	381	89	123	237	660
99.7786	0	670	196	279	152	273	161	205	238	97	271	377	88	120	233	659
99.9014	0	666	196	279	156	275	161	205	238	98	270	378	88	121	234	658
100.024	0	665	197	279	158	279	162	202	238	98	275	375	89	124	234	659
100.147	0	673	198	281	159	278	162	203	239	98	271	380	89	122	235	659
100.27	0	673	200	284	162	282	162	204	240	99	273	377	91	127	238	659
100.393	0	671	198	281	155	275	162	207	240	98	272	379	89	121	235	659
100.516	0	665	196	279	154	272	160	207	238	98	271	376	88	119	232	660
100.639	0	673	196	280	154	274	162	205	238	98	270	376	88	120	232	662
100.762	0	674	196	281	156	276	161	205	238	98	270	377	88	120	233	657
100.884	0	662	198	281	159	278	163	203	238	98	273	373	89	125	234	657
101.007	0	667	201	284	162	282	163	204	239	99	270	378	89	123	235	659
101.13	0	673	197	279	153	274	162	206	238	97	269	375	88	116	231	660
101.253	0	673	195	277	155	274	161	202	237	97	269	373	87	117	230	657
101.376	0	664	196	278	152	273	159	206	237	97	270	372	87	116	231	660
101.499	0	662	197	280	157	276	161	202	238	97	272	368	88	122	231	658
101.622	0	668	198	282	160	278	161	202	236	98	271	371	89	123	233	656
101.745	0	675	199	282	158	279	162	204	237	97	271	370	89	123	233	655
101.868	0	664	196	278	152	273	161	204	237	95	268	369	87	116	228	658
101.99	0	666	196	278	153	272	160	203	236	95	268	370	86	117	229	657
102.113	0	665	196	278	154	272	161	203	235	96	266	369	87	116	229	656
102.236	0	673	197	280	158	277	160	201	236	96	273	363	87	125	230	654
102.359	0	670	199	283	159	279	162	202	236	97	274	366	89	127	232	657
102.482	0	668	200	282	156	277	162	204	237	97	267	371	88	117	230	654
102.605	0	663	196	278	153	274	160	202	234	96	266	369	86	115	228	656
102.728	0	668	198	279	155	276	160	203	234	96	270	366	87	120	228	655
102.851	0	671	198	280	157	277	161	201	235	96	270	366	87	120	229	657
102.973	0	666	199	281	159	280	163	201	236	97	273	365	88	127	231	653
103.096	0	667	200	285	159	282	162	200	236	97	269	370	88	123	232	658
103.219	0	670	197	280	152	275	161	205	235	96	267	369	86	116	228	656
103.342	0	671	198	278	152	272	161	205	236	96	270	366	86	119	229	658
103.465	0	671	199	280	155	277	161	203	236	97	269	367	87	120	228	654
103.588	0	666	200	281	159	279	162	200	236	96	269	368	87	122	229	657
103.711	0	665	200	282	160	281	163	203	236	98	273	365	88	128	232	655
103.834	0	676	200	282	157	281	163	204	237	97	271	368	88	122	230	658
103.956	0	675	197	278	153	275	161	203	235	95	267	368	86	115	227	657
104.079	0	676	198	277	153	274	161	204	235	96	269	366	87	119	228	659
104.202	0	663	198	279	154	275	161	203	236	96	269	365	87	119	228	657
104.325	0	674	200	280	157	279	162	202	236	97	270	367	88	122	230	658
104.448	0	673	203	284	160	282	162	203	235	97	272	365	89	127	231	660
104.571	0	673	201	280	153	274	162	205	234	96	265	368	87	115	228	661
104.694	0	665	198	277	151	273	160	204	234	96	269	364	86	119	226	656
104.817	0	678	198	276	152	272	161	205	235	96	269	364	87	119	227	657
104.94	0	675	198	279	155	276	160	200	233	97	267	365	87	120	227	656
105.062	0	674	199	281	159	278	161	199	233	97	272	363	88	126	230	654
105.185	0	670	201	284	159	281	162	202	234	96	273	363	88	127	231	654
105.308	0	676	198	279	152	273	160	203	233	96	266	367	87	115	227	656
105.431	0	676	197	279	152	273	159	203	232	96	264	368	87	115	227	656
105.554	0	672	198	279	154	276	159	202	232	96	267	363	86	119	227	654
105.677	0	665	198	280	158	277	159	200	232	96	271	362	87	125	228	654
105.8	0	670	200	283	160	280	160	202	233	96	269	368	89	123	230	655
105.923	0	678	200	282	156	279	161	201	233	96	268	367	88	121	229	656
106.045	0	679	198	279	151	273	159	203	231	95	267	364	87	119	226	654
106.168	0	671	198	280	155	276	159	202	232	95	269	364	87	120	227	653
106.291	0	670	200	281	155	278	161	199	233	95	269	365	87	121	228	655
106.414	0	672	200	282	159	281	161	200	233	96	272	365	88	127	230	655
106.537	0	684	203	285	160	282	161	201	234	97	268	369	89	124	232	654
106.66	0	673	199	280	151	275	161	204	233	95	266	368	87	116	227	657
106.783	0	669	198	280	152	275	160	204	233	96	269	366	87	119	227	656
106.906	0	672	200	280	154	275	160	201	233	96	264	369	87	117	227	654
107.028	0	681	199	281	155	275	160	201	232	96	273	363	88	125	229	652
107.151	0	678	202	284	157	281	161	202	234	98	273	365	89	127	232	656
107.274	0	675	202	284	156	281	162	203	235	97	270	368	88	122	230	655
107.397	0	672	198	278	149	274	159	204	232	96	265	368	87	115	227	654
107.52	0	680	199	279	152	273	159	204	233	95	269	365	87	120	227	654
107.643	0	677	200	278	151	274	160	204	233	95	269	366	87	121	228	655
107.766	0	675	201	280	156	278	161	200	233	97	272	363	88	126	229	651
107.889	0	673	202	284	158	281	161	200	233	97	268	369	89	124	232	656
108.012	0	675	200	280	153	276	161	204	233	96	266	369	86	116	227	654
108.134	0	677	199	278	151	272	159	204	232	96	270	364	86	119	227	655
108.257	0	671	198	279	153	276	159	203	232	96	265	369	87	116	228	652
108.38	11	670	200	280	154	276	159	200	232	96	268	366	87	122	228	655
108.503	0	667	201	282	156	280	161	200	232	96	272	363	88	126	230	652
108.626	0	678	203	284	157	280	161	205	232	97	273	364	88	127	231	654
108.749	0	678	199	279	150	274	159	203	231	96	266	368	86	116	227	655
108.872	0	677	199	279	153	276	158	201	230	95	268	365	87	119	227	655
108.995	0	666	200	279	151	273	159	204	231	96	272	361	86	123	227	651
109.117	0	677	200	281	156	278	160	200	232	96	268	366	87	121	229	654
109.24	0	681	201	283	157	281	160	200	231	96	272	364	88	126	232	653
109.363	0	680	201	282	154	278	160	202	231	96	268	365	87	120	228	655
109.486	0	671	200	279	149	274	158	205	230	94	268	363	85	118	226	652
109.609	0	678	200	279	153	276	159	202	231	95	269	363	86	120	227	653
109.732	0	678	200	280	154	277	159	199	229	95	271	361	86	123	227	652
109.855	0	679	202	282	157	277	159	199	230	95	270	362	88	125	230	650
109.978	0	675	203	284	158	282	160	201	231	95	271	362	87	126	231	652
110.1	0	680	200	278	149	275	159	203	229	95	264	365	85	115	226	652
110.223	0	680	198	278	150	272	158	202	228	94	264	365	85	115	226	653
110.346	0	680	199	278	150	272	158	202	228	94	266	361	86	119	226	650
110.469	0	669	200	279	155	279	158	198	229	94	269	360	85	123	226	651
110.592	0	673	202	282	156	279	159	200	229	95	266	364	88	121	229	653
110.715	0	682	202	282	154	276	159	201	229	95	267	364	87	120	228	652
110.838	0	681	199	278	148	271	157	201	227	94	262	363	85	114	225	650
110.961	0	675	199	277	148	272	158	201	227	94	267	361	85	117	225	653
111.084	0	671	199	278	154	274	157	197	227	94	266	361	86	118	224	651
111.206	0	675	200	280	154	277	158	196	227	95	265	362	86	120	227	650
111.329	0	683	202	282	156	279	159	197	227	95	268	359	87	125	230	649
111.452	0	679	202	281	155	278	159	197	227	94	266	361	86	119	226	653
111.575	0	669	198	276	148	271	156	200	226	94	262	364	85	114	224	652
111.698	0	674	200	278	152	272	157	200	225	93	264	361	85	118	225	650
111.821	0	681	201	277	152	273	157	199	226	94	269	357	86	122	226	650
111.944	0	681	200	280	154	275	158	197	227	95	269	359	87	124	228	652
112.067	0	678	202	282	156	280	159	200	227	95	269	361	87	125	229	648
112.189	0	674	200	279	150	273	157	200	226	93	264	361	86	118	225	651
112.312	0	677	200	278	150	272	157	199	226	94	269	357	85	122	224	651
112.435	0	679	201	278	153	277	158	198	226	94	267	361	86	119	226	653
112.558	0	675	202	280	154	276	158	197	226	94	269	359	86	123	227	649
112.681	0	676	202	282	156	279	159	198	227	96	268	361	87	125	229	653
112.804	0	680	205	282	154	279	160	200	228	95	266	364	87	121	230	651
112.927	0	682	200	277	148	272	157	202	228	94	267	361	85	118	225	652
113.05	0	680	200	279	151	271	158	202	227	95	262	365	86	114	226	652
113.172	0	679	200	278	151	273	158	199	226	94	264	359	86	117	225	651
113.295	0	677	201	280	153	278	158	197	227	95	269	358	86	123	227	648
113.418	0	682	203	282	157	278	160	198	228	96	269	359	88	124	229	650
113.541	0	682	202	281	154	277	159	201	228	95	262	365	86	115	227	650
113.664	0	677	199	276	149	271	157	201	225	93	261	361	85	112	223	649
113.787	0	674	200	278	150	269	158	200	226	95	264	358	85	116	224	647
113.91	0	678	199	277	151	271	157	199	225	93	264	358	86	117	224	647
114.033	0	679	201	280	154	277	158	196	225	94	263	360	85	119	226	646
114.156	0	679	203	282	157	279	159	197	226	95	266	357	87	124	228	646
114.278	0	668	201	280	152	273	158	202	227	94	264	358	85	117	224	645
114.401	0	677	199	277	147	269	156	200	225	94	264	356	85	116	222	644
114.524	0	677	199	278	147	269	158	200	224	93	259	360	85	112	223	643
114.647	0	676	199	277	153	274	157	197	224	93	262	356	85	116	223	640
114.77	0	666	200	280	152	275	158	197	225	95	266	354	86	122	225	641
114.893	0	673	202	282	157	279	159	197	225	95	267	357	88	122	227	642
115.016	0	681	202	281	153	277	159	199	225	94	263	358	86	117	224	641
115.139	0	676	199	278	149	272	157	198	225	93	258	359	86	113	223	640
115.261	0	668	200	278	152	273	158	198	226	94	266	353	85	119	224	641
115.384	0	671	200	278	153	276	158	197	225	93	263	357	86	118	224	641
115.507	0	680	202	281	155	277	159	197	226	95	265	356	86	122	226	641
115.63	0	679	203	284	157	281	162	197	225	97	266	357	88	124	228	640
115.753	0	670	202	281	149	273	159	201	228	94	264	358	85	117	224	640
115.876	0	671	200	279	149	272	158	201	227	93	264	358	85	116	223	640
115.999	0	680	201	280	151	275	159	199	227	95	263	357	85	118	223	639
116.122	0	679	200	280	152	275	159	199	227	95	266	354	86	122	224	635
116.244	0	668	202	282	155	279	161	198	226	96	267	356	87	122	226	637
116.367	0	673	204	284	157	280	160	200	229	95	268	358	88	125	228	638
116.49	0	674	203	281	149	273	160	202	229	95	260	361	86	113	224	638
116.613	0	679	202	278	151	274	159	199	228	95	258	359	86	112	223	634
116.736	0	671	203	279	150	271	160	202	228	95	263	354	86	116	223	630
116.859	0	655	203	279	153	277	160	199	229	95	257	357	86	115	225	628
116.982	0	629	204	279	154	279	165	199	226	100	258	355	87	120	228	627
117.105	0	631	205	284	155	281	166	200	227	100	261	353	88	124	231	643
117.228	0	628	203	280	148	272	162	204	230	96	256	357	85	113	229	720
117.35	0	625	202	277	147	272	160	202	230	95	260	353	85	117	230	721
117.473	0	633	202	278	151	276	161	201	230	96	258	354	85	118	230	705
117.596	0	658	203	279	153	279	161	200	231	95	263	352	87	123	228	647
117.719	0	656	203	282	156	280	162	201	231	96	266	356	87	126	229	635
117.842	0	666	206	286	159	284	165	202	230	98	266	359	88	127	232	638
117.965	0	675	203	281	151	275	161	203	231	96	263	360	87	119	226	623
118.088	0	679	203	280	152	275	161	202	230	96	267	356	87	123	226	619
118.211	0	677	204	280	152	276	161	202	231	97	264	360	87	119	227	623
118.333	0	670	204	281	155	279	162	200	230	97	267	358	87	125	227	624
118.456	0	676	205	284	159	281	163	203	231	98	267	359	89	126	230	624
118.579	0	684	207	286	159	284	167	203	229	101	268	361	88	127	231	630
118.702	0	689	204	282	152	276	162	205	232	97	266	362	86	119	228	632
118.825	0	681	204	282	157	281	163	202	232	97	266	363	87	120	227	628
118.948	0	686	205	282	156	281	163	201	233	97	264	363	87	121	228	630
119.071	0	689	206	284	158	282	164	202	232	99	268	361	88	126	230	630
119.194	0	695	208	287	161	283	166	204	234	100	270	363	89	129	231	632
119.316	0	690	209	287	158	283	167	205	233	100	267	367	89	125	232	628
119.439	0	686	205	281	152	276	163	206	235	97	262	367	87	117	227	631
119.562	0	690	205	284	155	279	163	203	235	98	266	364	88	121	229	630
119.685	0	692	205	283	156	281	164	203	236	98	267	364	87	121	229	631
119.808	0	688	206	284	157	282	163	203	236	98	270	362	88	126	230	628
119.931	0	689	209	287	160	283	166	205	237	99	270	365	90	129	233	630
120.054	0	691	208	286	156	282	167	206	237	97	267	366	89	123	231	628
120.177	0	692	205	281	151	275	164	207	237	97	269	364	87	121	229	630
120.3	0	687	205	283	155	280	164	204	237	97	263	369	87	118	229	629
120.422	0	685	205	282	156	277	164	205	237	98	266	366	88	121	229	628
120.545	0	690	207	284	159	281	164	203	236	98	270	364	88	127	231	627
120.668	0	694	209	286	160	284	166	204	238	98	272	366	90	130	234	628
120.791	0	692	208	285	157	283	165	206	238	99	264	370	88	119	231	626
120.914	0	691	205	282	152	274	164	206	236	97	264	369	87	118	229	627
121.037	0	687	206	282	151	277	164	206	237	98	271	363	88	125	230	625
121.16	0	690	206	283	156	280	164	202	237	98	268	367	88	122	230	624
121.283	0	691	208	285	159	281	165	203	238	98	272	365	89	128	232	623
121.405	0	686	209	288	161	284	166	204	238	98	270	367	90	129	235	625
121.528	0	687	206	285	153	279	166	207	238	97	264	369	88	119	231	622
121.651	0	690	205	282	153	275	164	207	237	97	268	366	87	122	230	623
121.774	0	689	206	283	152	275	165	207	237	97	264	370	87	118	230	621
121.897	0	687	207	284	155	277	165	205	238	98	266	367	88	123	231	623
122.02	0	680	207	286	159	282	165	204	237	99	271	364	89	128	232	621
122.143	0	692	209	287	158	281	166	206	238	99	271	364	90	128	233	621
122.266	0	690	205	282	151	275	164	207	237	97	264	368	87	116	229	621
122.388	0	686	206	283	154	277	164	205	236	97	266	365	87	121	229	622
122.511	0	677	205	283	155	276	164	203	236	97	267	364	88	122	228	618
122.634	0	689	206	285	157	279	164	202	237	97	267	365	88	122	231	620
122.757	0	691	209	287	160	281	165	204	237	98	270	365	89	128	233	619
122.88	0	690	208	284	155	276	165	207	237	98	267	365	88	122	230	621
123.003	0	681	204	281	150	271	164	204	237	96	262	365	87	115	228	618
123.126	0	686	204	281	151	273	164	205	236	97	267	363	87	120	227	618
123.249	0	687	204	282	152	273	164	202	236	97	262	366	87	116	228	616
123.372	0	688	205	284	155	276	163	201	235	97	265	363	88	122	229	620
123.494	0	676	207	285	157	280	164	202	235	98	270	361	89	127	231	618
123.617	0	685	205	282	151	273	163	204	235	95	262	364	86	116	227	618
123.74	0	684	202	280	151	269	162	202	234	94	262	363	86	115	226	618
123.863	0	680	203	281	149	268	161	202	232	95	260	362	87	114	226	620
123.986	0	672	202	281	151	269	162	200	233	95	264	359	87	120	226	616
124.109	0	674	204	283	156	273	162	199	232	96	264	361	88	121	228	618
124.232	0	685	205	284	155	275	163	199	233	96	263	361	87	121	228	618
124.355	0	677	201	279	149	268	161	201	231	94	259	359	86	112	224	616
124.477	0	669	201	280	148	267	160	200	231	94	259	360	87	114	225	616
124.6	0	675	201	280	148	264	161	200	230	94	259	359	86	113	223	617
124.723	0	676	201	281	153	270	159	194	230	94	257	360	86	116	226	616
124.846	0	675	203	284	155	274	162	196	229	95	264	354	87	123	228	615
124.969	0	672	201	282	149	268	161	199	229	94	258	359	86	113	224	614
125.092	0	671	200	279	147	264	159	198	228	93	257	356	85	112	222	614
125.215	0	672	199	279	151	269	159	194	228	93	255	357	85	112	223	615
125.338	0	668	200	280	149	264	158	196	228	93	255	355	86	113	223	613
125.46	0	661	200	282	152	268	159	194	227	93	260	354	86	119	224	616
125.583	0	666	202	284	153	272	160	194	228	94	256	359	87	115	226	616
125.706	0	670	197	278	146	261	158	196	227	92	255	354	85	110	222	614
125.829	0	667	196	277	144	262	157	195	225	93	253	353	84	111	221	612
125.952	0	657	197	278	144	260	157	195	224	91	253	352	84	110	220	615
126.075	0	659	197	278	149	265	157	191	225	92	256	350	85	115	222	613
126.198	0	668	198	280	151	266	158	191	225	91	255	352	86	117	223	614
126.321	0	670	199	282	147	266	159	193	225	93	255	351	86	115	223	612
126.444	0	661	194	276	143	260	155	193	223	90	252	350	84	109	218	615
126.566	0	663	195	276	145	260	155	190	223	91	252	350	84	110	219	614
126.689	0	663	194	277	144	258	156	190	221	91	250	351	84	109	219	613
126.812	0	664	194	277	147	262	156	188	221	91	252	347	85	114	220	611
126.935	0	652	197	281	148	265	156	189	221	92	257	345	85	119	223	615
127.058	0	656	197	281	147	265	156	190	223	91	251	352	85	112	221	613
127.181	0	661	193	275	140	256	155	189	220	90	248	348	84	109	217	613
127.304	0	662	193	276	143	259	155	187	221	90	248	348	84	109	217	611
127.427	0	653	192	276	144	259	154	185	220	90	252	344	84	112	218	614
127.549	0	652	194	277	146	260	155	186	221	90	253	345	84	114	219	612
127.672	0	655	194	280	148	263	156	186	219	91	253	344	85	120	221	612
127.795	0	664	196	279	145	263	156	186	220	90	251	345	85	113	219	609
127.918	0	652	191	276	141	256	155	188	219	89	247	346	84	108	217	614
128.041	0	656	192	277	144	260	154	185	219	89	247	347	84	108	218	612
128.164	0	658	191	276	144	258	154	184	218	89	246	347	84	109	217	611
128.287	0	658	193	278	146	262	155	184	218	91	252	342	85	118	219	610
128.41	0	654	195	280	147	263	158	187	218	92	254	343	86	120	221	613
128.532	0	653	192	278	143	256	155	187	219	88	247	346	84	109	216	612
128.655	0	657	190	276	143	255	154	185	217	89	245	345	83	108	217	611
128.778	0	656	191	276	144	258	154	183	217	91	245	344	84	108	216	609
128.901	0	653	191	277	144	260	154	185	219	89	253	339	84	116	218	611
129.024	0	645	193	279	146	260	154	184	219	91	248	345	85	115	218	611
129.147	0	652	194	281	147	262	157	185	217	92	249	345	86	116	220	611
129.27	0	657	191	276	139	255	155	187	218	89	245	343	83	109	215	610
129.393	0	652	189	275	142	257	154	185	218	89	249	340	83	111	215	613
129.516	0	649	189	275	143	256	153	184	219	90	246	344	84	108	215	612
129.638	0	647	189	275	143	259	153	184	217	89	248	341	84	112	216	610
129.761	0	655	190	278	146	262	155	185	216	92	251	340	84	117	218	609
129.884	0	654	193	280	147	263	157	187	218	93	254	342	85	119	219	613
130.007	0	650	189	275	141	256	154	186	218	89	246	343	83	108	215	617
130.13	0	653	189	274	142	257	153	182	218	89	247	341	83	111	214	611
130.253	0	653	189	274	143	259	153	184	219	88	251	336	83	114	215	611
130.376	0	652	189	276	144	258	153	184	219	89	253	338	84	117	216	613
130.499	0	650	190	278	147	261	154	186	218	90	253	340	84	118	217	618
130.621	0	650	191	280	148	263	156	186	220	91	252	342	86	120	220	614
130.744	0	656	191	277	144	261	155	186	221	89	251	343	84	113	217	613
130.867	0	653	189	273	142	260	154	185	220	90	251	342	84	111	215	615
130.99	0	649	189	275	145	261	154	184	220	89	250	343	83	112	216	616
131.113	0	647	190	276	145	261	154	185	221	89	252	340	83	116	216	614
131.236	0	651	191	278	147	262	155	187	221	91	254	342	85	118	218	616
131.359	0	655	193	281	150	263	158	189	220	93	255	345	86	120	221	618
131.482	0	652	193	280	149	267	158	189	221	92	253	346	85	116	219	619
131.604	0	655	190	276	145	261	156	187	222	90	251	344	84	113	217	620
131.727	0	652	190	277	146	265	156	188	223	91	255	342	84	117	217	618
131.85	0	656	192	276	146	262	156	189	223	91	255	342	84	118	218	620
131.973	0	651	192	279	148	263	157	190	223	92	256	344	85	120	220	619
132.096	0	652	195	281	152	267	161	189	221	95	256	347	87	122	222	617
132.219	0	657	194	280	149	268	160	191	223	94	257	344	85	120	221	618
132.342	0	657	192	277	147	264	157	190	226	91	254	347	84	115	219	621
132.465	0	656	193	279	148	268	157	191	226	92	253	349	85	116	221	627
132.588	0	652	193	278	150	268	158	190	225	92	253	350	85	117	220	624
132.71	0	656	194	281	152	269	159	193	227	92	257	348	86	122	223	624
132.833	0	662	197	284	154	272	160	195	228	94	260	351	87	124	226	626
132.956	0	661	195	282	148	270	159	194	229	92	253	354	85	114	222	630
133.079	0	659	192	278	147	269	158	191	227	93	254	350	85	115	220	627
133.202	0	656	194	279	150	268	158	193	228	93	258	346	85	120	222	627
133.325	0	659	193	279	149	269	159	193	229	93	256	352	86	118	222	628
133.448	0	660	195	282	152	272	159	194	229	94	259	350	87	123	224	628
133.571	0	661	197	284	154	273	163	196	228	96	258	351	88	125	227	630
133.693	0	659	195	281	148	270	159	197	230	93	252	355	86	114	223	628
133.816	0	660	193	278	149	270	159	194	229	92	256	350	85	116	222	630
133.939	0	660	193	279	150	269	159	194	230	93	252	353	85	112	223	629
134.062	0	660	193	279	150	268	160	194	229	93	254	351	86	117	223	631
134.185	0	651	195	282	152	272	159	195	230	94	259	349	87	123	225	629
134.308	0	665	197	285	154	274	161	196	230	95	259	351	88	124	227	631
134.431	0	663	196	282	149	272	161	197	231	93	253	357	86	114	224	632
134.554	0	660	194	279	148	267	159	197	229	93	255	349	86	116	223	635
134.676	0	650	193	279	151	271	159	194	230	94	259	347	86	121	224	631
134.799	0	660	194	280	150	269	160	195	230	93	257	352	86	118	224	632
134.922	0	661	195	281	153	271	161	197	230	94	258	350	87	124	226	633
135.045	0	661	198	285	155	275	162	196	231	94	258	352	88	125	228	636
135.168	0	652	196	283	152	271	160	199	231	94	257	354	86	118	225	633
135.291	0	662	195	280	151	270	159	196	231	93	257	352	86	118	223	636
135.414	0	663	196	281	151	273	159	195	229	94	259	350	87	123	226	637
135.537	0	663	196	281	152	272	160	195	231	93	260	350	86	122	226	638
135.66	0	653	197	283	155	273	160	198	231	95	261	353	88	125	228	636
135.782	0	667	199	285	156	277	162	198	232	94	262	355	88	126	230	638
135.905	0	666	197	280	151	274	161	196	233	94	255	358	86	116	226	639
136.028	0	665	197	281	153	272	160	197	231	94	257	354	87	120	227	640
136.151	0	661	197	281	152	273	160	198	232	94	261	352	87	123	228	640
136.274	0	666	197	283	153	275	161	197	233	94	259	357	88	121	228	640
136.397	0	668	199	285	156	277	162	199	233	95	262	356	89	127	230	642
136.52	0	670	201	285	157	279	163	199	233	96	259	359	88	123	230	644
136.643	0	662	197	280	147	269	161	202	233	94	260	355	87	119	226	643
136.765	0	669	197	281	152	273	160	198	234	95	259	357	87	120	228	644
136.888	0	667	197	281	153	272	161	198	233	95	262	353	87	123	228	644
137.011	0	669	199	282	153	275	162	197	233	96	262	355	87	125	229	645
137.134	0	665	201	285	156	279	162	200	235	96	263	357	88	127	232	645
137.257	0	672	200	283	153	275	162	201	234	95	261	359	87	120	229	647
137.38	0	671	197	279	150	270	161	200	232	94	256	360	86	115	227	647
137.503	0	669	198	280	152	275	160	199	231	94	260	357	86	119	228	646
137.626	0	664	197	280	153	273	160	199	233	94	264	353	87	123	229	648
137.748	0	664	199	281	154	274	161	199	233	94	265	356	88	124	230	648
137.871	0	674	200	284	155	278	162	199	232	96	264	358	89	126	233	649
137.994	0	671	200	282	152	275	161	200	232	94	261	359	87	119	229	648
138.117	0	665	198	278	151	271	159	199	232	94	261	356	86	118	228	649
138.24	0	670	199	279	151	275	160	197	232	93	261	358	86	120	229	651
138.363	0	673	199	279	152	273	160	197	232	94	263	355	86	123	229	651
138.486	0	672	200	281	154	276	160	199	231	95	263	356	87	125	232	650
138.609	0	664	202	284	157	278	162	199	232	96	265	358	88	127	233	650
138.732	0	669	200	280	153	272	161	202	232	94	263	359	86	119	230	653
138.854	0	675	198	279	154	274	159	197	230	94	260	360	86	121	229	653
138.977	0	675	200	279	154	274	160	198	231	94	260	359	86	120	230	651
139.1	0	664	199	280	154	276	160	199	231	94	264	356	87	124	232	653
139.223	0	668	201	282	155	277	160	198	231	96	262	362	88	123	234	655
139.346	0	679	202	283	156	277	162	199	231	96	261	362	88	123	234	654
139.469	0	678	199	278	150	272	159	199	230	94	258	362	86	115	230	653
139.592	0	672	200	278	153	273	159	197	230	94	266	356	86	124	230	657
139.715	0	669	200	280	154	273	159	198	230	94	261	360	87	120	232	656
139.837	0	671	200	281	154	275	160	197	230	95	260	360	87	121	233	656
139.96	0	681	203	282	157	279	160	200	230	95	265	359	88	127	234	654
140.083	0	673	202	280	152	274	160	201	231	94	259	363	86	117	233	657
140.206	0	670	199	277	147	267	158	202	229	93	258	362	86	116	229	657
140.329	0	679	199	277	152	274	159	197	228	94	257	363	86	115	230	657
140.452	0	678	199	279	150	271	159	198	229	94	264	356	86	123	231	655
140.575	0	675	199	280	154	274	160	199	229	94	265	358	86	124	233	658
140.698	0	669	202	282	155	276	160	198	229	94	265	359	87	126	234	658
140.82	0	674	200	279	151	271	158	198	229	94	258	362	86	115	231	656
140.943	0	681	198	276	150	269	157	199	228	92	258	361	85	114	229	657
141.066	0	678	198	276	149	270	158	198	228	93	261	358	86	118	231	660
141.189	0	668	199	277	153	273	157	196	228	94	261	359	86	119	230	654
141.312	0	675	200	279	155	274	158	197	227	95	260	361	87	121	232	657
141.435	0	680	203	281	155	275	159	198	228	94	265	358	87	126	234	658
141.558	0	682	200	277	148	268	158	201	229	94	259	362	86	115	230	660
141.681	0	674	198	276	153	271	157	198	227	93	258	362	86	115	230	657
141.804	0	674	199	277	151	271	157	195	227	93	260	359	86	118	230	661
141.926	0	677	200	276	152	273	158	196	227	93	264	356	86	123	231	659
142.049	0	681	200	279	154	275	158	198	228	95	265	358	87	125	233	661
142.172	0	683	203	282	157	277	159	200	228	96	266	360	88	127	235	661
142.295	0	675	199	278	148	270	158	200	227	93	262	360	87	120	232	661
142.418	0	679	200	277	150	272	158	198	228	94	265	356	86	123	232	660
142.541	0	681	200	277	152	272	158	198	228	94	263	360	87	120	232	658
142.664	0	682	200	278	153	274	158	195	228	95	262	361	87	120	233	658
142.787	0	676	202	281	154	274	159	197	229	96	266	360	88	126	234	659
142.909	0	672	204	284	155	277	159	198	230	95	265	359	87	126	235	658
143.032	0	686	200	278	148	270	158	201	230	94	260	362	85	115	231	659
143.155	0	683	200	278	152	273	158	196	229	95	258	364	86	117	231	659
143.278	0	681	202	279	152	274	159	197	229	94	260	358	86	119	232	660
143.401	0	676	201	279	153	274	158	198	230	94	265	356	87	125	234	658
143.524	0	678	202	283	155	276	159	199	231	96	265	359	88	127	236	661
143.647	0	685	203	283	153	276	159	200	231	96	263	362	87	121	234	660
143.77	0	680	199	278	147	267	158	202	229	93	259	360	86	115	231	660
143.892	0	678	199	278	149	271	158	199	230	95	262	357	86	119	231	659
144.015	1	674	199	278	151	273	158	197	230	95	261	357	87	120	232	660
144.138	0	681	201	280	152	274	159	198	229	95	264	355	87	123	233	658
144.261	0	684	202	283	154	274	159	198	231	95	263	356	88	126	235	657
144.384	0	677	200	280	150	273	160	199	231	95	258	360	87	115	232	660
144.507	0	677	197	277	145	267	158	201	230	94	261	354	86	117	230	658
144.63	0	679	198	278	147	269	157	198	229	93	259	355	86	118	230	657
144.753	0	680	198	277	149	268	157	197	228	93	263	351	87	122	231	654
144.876	0	676	199	280	152	273	158	197	230	95	263	353	87	124	232	656
144.998	0	667	202	284	153	274	159	198	230	95	262	354	88	125	234	657
145.121	0	671	199	280	147	267	158	200	229	93	255	357	86	115	231	655
145.244	0	677	197	277	148	268	157	198	229	93	262	350	86	120	229	655
145.367	0	674	197	279	148	268	157	198	229	93	260	353	86	118	231	654
145.49	0	668	198	278	152	269	158	197	228	94	261	350	87	122	231	651
145.613	0	667	199	281	152	273	159	197	229	94	261	352	88	124	232	654
145.736	0	671	200	282	153	275	159	197	229	95	262	353	88	125	234	653
145.859	0	673	197	277	146	267	156	201	230	93	260	353	86	117	230	655
145.981	0	673	197	278	151	270	157	196	229	93	262	351	87	121	231	654
146.104	0	672	198	279	150	272	158	196	229	94	260	350	87	122	232	655
146.227	0	662	199	281	153	271	158	198	230	95	262	351	87	124	232	651
146.35	0	675	201	283	155	274	159	198	231	95	262	354	88	125	234	653
146.473	0	675	200	281	149	272	159	200	230	95	262	351	86	122	231	652
146.596	0	673	198	278	150	271	157	196	230	94	258	354	87	118	230	650
146.719	0	667	198	279	150	273	159	198	230	94	262	351	86	122	231	651
146.842	0	667	199	279	150	272	158	197	232	94	262	353	87	122	232	652
146.964	0	676	200	282	154	273	159	199	231	95	261	355	88	125	234	652
147.087	0	679	202	282	151	273	159	200	232	95	259	357	88	120	234	650
147.21	0	672	198	277	147	265	157	202	231	94	260	354	86	118	230	653
147.333	0	667	198	278	149	271	158	199	231	94	260	354	86	119	231	652
147.456	0	671	197	278	149	267	158	200	229	94	262	352	86	123	230	651
147.579	0	679	199	279	151	270	158	197	230	94	262	353	87	124	232	649
147.702	0	677	201	282	153	275	159	199	230	95	264	355	88	124	234	653
147.825	0	674	198	278	147	269	157	202	231	94	258	359	86	115	230	652
147.948	0	668	197	276	147	267	156	198	228	93	259	355	86	117	229	652
148.07	0	677	197	277	145	266	156	200	229	94	262	351	86	120	230	651
148.193	0	675	198	278	148	269	157	196	229	94	263	352	86	122	231	652
148.316	0	674	199	280	152	271	158	197	229	94	263	354	87	123	233	652
148.439	0	669	199	281	153	273	158	197	229	95	259	358	87	121	233	651
148.562	0	676	197	277	145	267	155	200	227	93	263	351	86	120	230	651
148.685	0	675	197	277	149	268	156	199	227	94	260	356	87	118	231	651
148.808	0	675	198	278	150	269	156	196	227	94	263	354	86	121	231	651
148.931	0	673	198	279	151	271	157	197	227	95	261	354	87	124	233	653
149.053	0	663	200	282	153	273	157	198	228	95	264	356	87	126	234	650
149.176	0	675	198	279	148	268	157	198	228	94	261	357	86	118	232	652
149.299	0	677	197	277	147	269	155	199	226	94	263	353	87	122	231	651
149.422	0	673	198	278	150	272	156	198	228	94	263	354	86	123	232	651
149.545	0	664	199	279	152	271	156	197	228	94	263	354	86	124	232	650
149.668	0	668	199	282	152	274	157	199	228	95	263	357	88	125	234	652
149.791	0	676	200	279	149	270	157	199	228	94	261	358	87	119	232	653
149.914	0	677	197	276	145	264	155	201	226	93	260	354	85	118	230	650
150.036	0	669	197	277	145	264	154	199	226	93	264	352	86	121	231	652
150.159	0	664	197	278	150	269	155	195	225	94	260	356	86	118	231	651
150.282	0	669	198	279	151	271	156	196	226	94	258	358	87	120	232	649
150.405	0	678	198	279	148	268	156	198	227	94	259	356	86	120	232	649
150.528	0	672	194	274	143	262	154	198	226	93	256	355	85	112	227	649
150.651	0	665	194	275	143	262	153	198	224	92	256	355	86	112	229	645
150.774	0	668	194	275	145	262	154	194	223	92	257	350	85	115	228	646
150.897	0	649	196	278	147	264	152	194	222	93	259	348	87	121	229	644
151.02	0	633	197	278	149	266	155	194	222	95	255	351	87	118	230	643
151.142	0	641	193	276	142	260	153	197	222	92	253	352	85	110	226	643
151.265	0	646	190	274	143	261	152	192	221	91	256	348	85	113	226	642
151.388	0	636	190	274	141	259	151	196	220	92	259	344	85	118	226	639
151.511	0	648	191	276	145	262	152	191	221	92	255	349	86	116	227	639
151.634	0	649	192	279	146	263	153	191	220	93	257	348	86	120	229	638
151.757	0	648	192	277	145	262	153	191	220	92	254	349	85	115	227	639
151.88	0	645	190	274	140	256	150	193	219	91	258	343	85	116	224	636
152.003	0	645	189	275	143	259	151	192	219	92	255	347	85	114	225	637
152.125	0	645	190	275	145	261	151	189	217	91	257	345	86	117	226	636
152.248	0	641	190	277	145	263	151	189	219	92	256	346	87	120	227	634
152.371	0	642	191	278	145	261	153	193	220	93	258	346	86	119	227	638
152.494	0	646	188	274	138	255	150	193	218	91	254	346	85	112	223	636
152.617	0	646	189	275	143	260	150	188	218	91	252	348	85	114	224	635
152.74	0	649	188	275	145	259	151	189	219	91	256	343	86	117	225	632
152.863	0	642	189	278	145	262	152	190	219	92	257	346	87	120	226	635
152.986	0	640	190	281	147	263	152	189	220	92	257	347	87	121	228	634
153.108	0	646	186	275	139	257	150	191	219	91	253	347	85	113	224	633
153.231	0	645	186	274	141	256	150	190	219	91	257	344	86	116	224	631
153.354	0	641	187	276	142	260	150	190	220	92	258	345	85	118	224	633
153.477	0	638	188	276	144	262	151	189	219	92	258	346	86	119	226	631
153.6	0	638	190	279	147	262	153	188	221	93	257	349	88	120	228	631
153.723	0	643	189	278	142	259	152	192	221	92	255	349	85	115	225	636
153.846	0	635	185	275	138	255	151	192	221	92	256	348	85	114	223	638
153.969	0	634	187	275	143	258	151	189	220	92	250	352	86	110	225	629
154.092	0	628	189	278	143	260	151	188	220	93	252	347	86	115	225	623
154.214	0	592	192	273	145	261	154	189	219	96	246	349	87	114	227	633
154.337	0	574	192	278	143	263	158	193	220	98	253	344	87	122	231	648
154.46	0	582	187	275	137	254	153	192	223	92	252	347	84	114	227	648
154.583	0	613	184	274	142	259	153	190	223	93	255	344	86	119	229	645
154.706	0	609	185	275	144	262	153	190	222	94	256	345	86	120	229	631
154.829	0	624	186	278	145	263	154	192	224	94	257	347	86	122	230	620
154.952	0	627	189	281	147	264	155	192	225	96	258	351	88	124	232	620
155.075	0	629	188	280	147	265	154	192	226	94	259	351	87	121	228	618
155.197	0	623	186	277	145	262	153	191	226	94	260	350	87	121	226	619
155.32	0	627	187	278	144	265	155	194	227	94	261	352	87	122	229	619
155.443	0	637	187	279	147	264	155	192	227	95	260	353	87	124	229	620
155.566	0	636	190	282	149	266	156	194	228	95	260	354	89	126	233	635
155.689	0	635	191	284	151	268	157	195	230	95	262	354	89	126	234	636
155.812	0	633	186	278	145	265	156	194	231	95	259	356	87	118	229	618
155.935	0	640	189	279	148	267	157	195	230	95	262	355	88	124	230	617
156.058	0	642	189	281	149	268	157	194	232	94	262	356	89	125	231	614
156.18	0	638	190	282	151	266	158	197	232	97	263	358	89	127	232	618
156.303	0	639	192	286	153	273	159	199	233	97	263	358	90	127	235	635
156.426	0	637	188	281	143	263	158	200	234	96	256	362	87	116	231	628
156.549	0	641	188	280	145	263	158	199	234	96	263	356	88	124	230	617
156.672	0	638	188	281	148	268	158	197	235	96	264	356	88	125	231	629
156.795	0	636	189	282	150	270	158	198	235	97	264	358	88	127	231	617
156.918	0	636	191	284	153	270	160	198	236	97	264	361	90	128	234	616
157.041	0	641	190	284	149	270	161	201	237	97	262	361	88	122	232	618
157.164	0	637	187	280	143	262	159	200	236	96	263	360	88	121	230	619
157.286	0	630	188	280	150	269	159	199	236	97	261	361	88	121	232	615
157.409	0	629	187	282	149	267	159	198	236	97	260	361	88	122	231	617
157.532	0	633	189	284	152	272	161	200	238	97	265	360	90	128	234	617
157.655	0	638	191	287	154	273	162	200	239	98	267	362	90	129	235	619
157.778	0	633	187	281	146	263	160	203	239	97	258	365	88	118	231	617
157.901	0	631	187	281	146	267	160	200	237	97	261	362	89	121	232	619
158.024	0	625	187	282	151	271	161	198	238	96	266	359	89	125	233	618
158.147	0	631	188	282	152	271	161	202	239	98	267	361	89	128	233	617
158.269	0	633	190	286	154	273	162	201	239	98	266	364	91	130	235	617
158.392	0	625	189	284	148	266	162	203	241	98	263	365	89	124	233	613
158.515	0	627	187	281	148	267	160	201	240	97	266	359	89	126	231	610
158.638	0	623	188	282	151	270	161	200	240	97	263	363	89	123	233	612
158.761	0	622	188	283	152	272	162	201	241	98	266	362	89	128	234	613
158.884	0	622	189	287	155	273	162	203	241	99	266	364	91	130	235	613
159.007	0	620	189	286	151	272	163	205	242	98	269	364	90	128	234	616
159.13	0	626	187	281	146	264	162	204	242	98	265	365	88	123	232	624
159.252	0	646	187	282	151	270	162	201	242	98	268	363	89	127	232	626
159.375	0	658	189	284	150	268	162	203	241	98	269	364	88	127	233	622
159.498	0	643	189	285	152	272	163	201	242	98	269	365	90	130	235	624
159.621	0	635	190	286	152	274	164	204	243	99	270	365	90	130	236	620
159.744	0	627	187	283	145	264	162	204	241	98	261	368	88	118	232	620
159.867	0	621	185	281	147	265	161	205	241	97	263	364	88	122	233	621
159.99	0	613	185	281	145	266	161	204	242	98	265	365	90	123	235	631
160.113	0	616	186	283	151	270	162	199	242	99	265	367	89	125	235	632
160.236	0	615	188	285	153	272	163	201	243	100	268	365	90	130	237	628
160.358	0	617	187	282	146	266	162	203	243	98	266	364	88	123	234	625
160.481	0	613	183	279	144	264	161	204	242	97	265	364	87	121	232	628
160.604	0	611	184	280	146	264	161	203	240	97	265	365	89	123	233	625
160.727	0	607	185	281	147	267	161	202	241	97	264	366	88	124	234	626
160.85	0	618	184	286	153	272	163	200	240	98	267	363	89	130	236	628
160.973	0	605	186	285	151	269	163	203	241	97	268	364	89	129	236	629
161.096	0	593	184	279	144	262	161	202	240	97	262	368	89	119	233	628
161.219	0	599	183	280	144	264	160	201	239	96	263	365	88	123	233	628
161.341	0	601	184	279	146	266	161	200	239	97	267	361	88	127	234	628
161.464	0	607	184	281	149	269	161	199	239	98	264	367	89	124	234	629
161.587	0	607	184	286	152	272	162	199	238	97	267	364	89	129	236	629
161.71	0	599	184	280	145	265	161	200	238	97	263	364	88	122	233	630
161.833	0	597	183	278	145	263	160	199	236	95	264	364	88	121	231	627
161.956	0	607	184	280	144	263	161	201	237	97	263	363	88	123	233	631
162.079	0	602	184	281	149	268	161	197	237	96	259	367	89	119	233	633
162.202	0	603	184	284	151	268	162	199	236	97	262	365	89	125	235	633
162.324	0	591	185	284	149	268	162	200	236	97	263	363	88	123	232	630
162.447	0	583	183	276	141	260	159	199	235	96	258	362	87	116	229	626
162.57	0	594	183	278	142	260	161	198	234	95	255	361	88	116	229	620
162.693	0	585	182	279	143	259	160	199	233	96	255	360	88	115	229	617
162.816	0	557	183	279	144	263	160	196	234	97	253	359	88	117	230	620
162.939	0	546	184	278	145	266	162	198	235	97	252	360	89	119	232	622
163.062	0	544	179	278	139	258	159	198	232	95	253	357	87	114	228	616
163.185	0	565	177	275	137	256	158	196	231	94	253	356	86	114	226	612
163.308	0	577	177	276	139	258	158	196	231	94	257	353	86	118	226	618
163.43	0	582	175	277	142	259	158	193	230	94	257	355	88	118	225	611
163.553	0	587	176	281	144	264	158	193	230	95	260	353	88	123	228	608
163.676	0	587	178	282	144	263	158	193	229	93	257	357	88	120	228	606
163.799	0	577	178	276	136	253	156	194	227	92	254	355	86	112	222	610
163.922	0	579	177	276	137	254	156	193	227	92	253	355	86	112	222	608
164.045	0	579	174	276	136	255	155	192	225	93	252	355	86	112	222	608
164.168	0	582	173	278	139	258	155	190	224	93	255	353	87	117	223	606
164.291	0	583	175	281	143	260	156	190	225	93	258	350	88	123	225	609
164.413	0	582	176	282	143	261	157	192	226	94	252	358	88	116	225	610
164.536	0	582	177	276	137	254	154	191	224	91	250	353	86	110	221	609
164.659	0	583	173	276	138	254	154	191	224	91	250	354	86	111	221	607
164.782	0	582	173	277	138	255	155	189	224	91	254	350	86	115	221	609
164.905	0	578	174	279	142	260	155	188	224	92	253	351	86	117	222	611
165.028	0	581	176	282	143	261	156	187	224	93	252	354	88	119	224	608
165.151	0	595	176	280	142	259	156	189	224	92	253	352	87	117	223	609
165.274	0	594	177	274	135	253	154	189	224	91	250	352	85	111	219	610
165.396	0	596	175	278	141	259	155	186	223	91	249	353	85	112	220	612
165.519	0	597	175	278	141	259	155	187	224	93	250	354	86	113	221	606
165.642	0	605	176	281	144	260	156	189	224	92	256	349	87	121	223	606
165.765	0	612	178	284	145	261	157	190	225	93	254	354	88	121	225	606
165.888	0	609	179	279	139	257	157	191	224	93	251	355	86	112	221	610
166.011	0	605	178	275	139	255	154	188	224	92	247	351	85	110	222	647
166.134	0	607	177	276	139	257	156	189	225	92	248	351	85	112	222	647
166.257	0	604	177	277	143	260	156	187	224	92	251	349	86	117	224	656
166.38	0	604	176	280	144	259	156	189	225	93	251	351	87	119	227	650
166.502	0	609	180	285	146	265	157	190	227	93	251	354	88	120	225	613
166.625	0	609	180	279	139	255	157	192	227	92	250	354	86	113	221	605
166.748	0	609	179	274	137	255	155	191	227	92	254	352	85	115	219	600
166.871	0	608	180	275	140	260	155	187	227	92	250	355	86	112	220	600
166.994	0	607	180	277	142	262	157	189	227	92	253	352	87	117	220	601
167.117	0	607	179	281	145	262	157	190	227	92	257	351	87	123	222	598
167.24	0	617	181	284	147	265	158	191	228	93	255	356	88	120	224	602
167.363	0	613	184	278	139	258	157	192	228	92	251	357	85	113	220	606
167.485	0	611	182	276	141	259	157	190	227	92	249	355	86	112	220	607
167.608	0	614	182	276	142	260	157	189	228	92	251	356	86	112	220	601
167.731	0	616	183	278	143	262	157	189	229	93	254	354	85	117	221	602
167.854	0	616	183	281	144	261	158	193	229	93	251	359	87	117	223	602
167.977	0	620	184	285	148	266	159	191	230	94	254	358	88	122	225	605
168.1	0	621	184	280	143	264	159	191	230	92	252	359	86	115	222	608
168.223	0	621	185	277	141	259	157	193	230	92	252	358	85	112	220	605
168.346	0	621	185	277	144	263	158	190	230	92	252	357	85	113	222	606
168.468	0	622	186	279	145	263	158	190	231	94	251	358	87	114	224	610
168.591	0	620	187	281	146	265	159	193	233	94	256	358	87	120	225	605
168.714	0	627	187	285	150	268	160	194	233	93	258	359	88	122	227	606
168.837	0	628	187	279	141	260	159	195	234	93	253	360	85	113	221	606
168.96	0	626	187	278	144	263	159	193	232	93	253	359	85	115	222	606
169.083	0	628	188	280	146	267	159	193	234	93	254	359	87	115	223	606
169.206	0	630	189	279	146	266	160	193	234	93	258	359	87	120	224	606
169.329	0	633	190	284	150	268	161	193	235	94	261	357	88	125	227	608
169.452	0	637	191	284	149	270	162	196	236	94	259	360	88	122	227	607
169.574	0	629	191	280	142	260	159	197	237	93	256	360	85	113	222	611
169.697	0	633	189	278	143	265	159	195	235	93	255	360	86	114	223	610
169.82	0	635	191	279	144	264	160	194	235	93	254	361	86	115	223	611
169.943	0	638	190	280	148	266	160	195	236	94	258	359	87	120	225	609
170.066	0	634	193	283	149	269	161	194	237	95	262	358	87	126	228	613
170.189	11	639	193	282	146	269	162	197	237	95	257	363	87	117	226	613
170.312	0	640	191	278	141	262	160	198	236	93	256	360	86	112	223	614
170.435	0	640	190	279	142	261	160	197	236	94	255	361	86	115	224	613
170.557	0	636	192	278	145	265	160	194	237	94	259	358	86	118	225	616
170.68	0	635	193	280	147	269	160	194	236	95	259	360	86	120	226	616
170.803	0	644	195	283	150	269	162	196	237	94	259	361	88	122	228	616
170.926	0	648	196	283	147	270	162	197	237	94	260	361	87	120	227	615
171.049	0	639	193	278	141	262	160	198	237	93	257	362	85	115	223	620
171.172	0	645	193	278	144	266	160	196	236	93	256	364	86	114	225	619
171.295	0	645	193	279	147	267	160	194	236	94	256	363	86	116	225	619
171.418	0	650	195	280	149	269	161	194	237	94	260	361	86	121	227	617
171.54	0	645	197	284	150	272	161	196	238	95	263	359	88	126	229	622
171.663	0	651	196	280	145	269	161	198	237	94	258	364	85	115	226	622
171.786	0	652	195	277	144	266	161	196	236	94	256	364	86	115	225	621
171.909	0	655	196	280	146	268	160	196	236	94	260	361	86	119	227	620
172.032	0	650	196	280	148	269	161	196	237	95	261	361	86	119	228	631
172.155	0	653	198	282	150	272	162	196	237	96	259	363	88	123	235	675
172.278	0	657	199	284	151	275	163	198	238	95	260	364	87	123	232	637
172.401	0	659	197	278	143	265	161	199	237	94	258	365	86	115	227	620
172.524	0	657	197	279	145	265	161	201	237	94	261	361	85	120	228	620
172.646	0	657	197	279	146	270	162	196	238	94	259	366	85	118	227	622
172.769	0	654	199	280	149	272	162	196	237	96	261	363	86	122	229	624
172.892	0	665	200	283	152	273	162	198	238	95	264	361	88	127	232	622
173.015	0	663	199	282	147	272	162	201	238	95	259	367	86	118	229	624
173.138	0	658	198	278	143	266	159	201	237	93	259	364	85	115	226	623
173.261	0	663	198	277	144	265	161	201	237	94	257	364	84	115	227	628
173.384	0	665	199	278	145	266	159	198	236	94	257	363	85	116	228	636
173.507	0	664	199	281	148	271	161	196	237	94	261	362	86	121	230	626
173.629	0	662	201	282	151	274	161	197	236	95	262	363	87	122	231	625
173.752	0	669	200	279	143	268	160	200	236	94	258	364	85	115	228	623
173.875	0	668	198	277	142	264	158	198	235	93	257	360	84	113	225	624
173.998	0	664	198	275	142	262	159	199	235	93	258	362	84	114	226	623
174.121	0	662	198	276	143	263	158	200	233	93	257	361	85	115	227	621
174.244	0	662	199	278	149	269	159	196	233	94	259	359	86	119	228	623
174.367	0	673	201	281	150	272	159	195	234	94	263	355	87	125	230	626
174.49	0	669	200	279	144	265	158	199	234	92	257	362	85	114	226	628
174.612	0	665	198	276	141	261	157	198	231	93	255	359	85	113	225	625
174.735	0	669	197	275	141	263	157	197	231	91	255	358	84	113	226	627
174.858	0	672	197	275	145	264	157	197	229	92	258	355	85	118	226	628
174.981	0	670	198	277	147	266	157	195	231	92	259	356	85	119	227	629
175.104	0	673	200	280	147	270	159	194	231	93	258	357	85	119	228	627
175.227	0	669	199	277	140	262	156	196	230	92	254	357	85	113	225	632
175.35	0	673	197	275	141	261	155	197	230	92	254	358	84	113	223	633
175.473	0	676	198	276	140	261	156	196	230	91	258	353	84	116	223	634
175.596	0	667	199	274	145	266	157	193	229	92	252	356	84	113	224	625
175.718	0	665	201	279	147	267	157	192	229	93	254	353	85	119	227	619
175.841	0	670	202	280	146	267	157	197	230	93	254	353	85	119	227	621
175.964	0	638	200	275	139	261	157	198	229	91	251	352	83	111	223	622
176.087	0	611	197	272	138	260	156	197	229	92	249	351	83	113	223	628
176.21	0	628	196	274	140	260	157	196	229	93	254	350	83	116	226	651
176.333	0	645	196	276	142	264	157	196	229	92	257	347	84	122	230	711
176.456	0	649	196	278	146	269	157	196	230	93	259	349	86	123	231	677
176.579	0	654	198	279	146	268	158	196	231	93	260	352	85	124	228	637
176.701	0	654	197	275	139	262	155	196	230	91	255	352	84	115	224	624
176.824	0	657	197	274	140	261	156	198	230	91	260	349	83	121	224	623
176.947	0	656	196	274	141	261	157	198	229	92	257	354	83	118	224	622
177.07	0	658	197	275	145	266	157	194	230	92	260	352	85	123	226	620
177.193	0	660	199	279	148	269	158	194	229	93	261	354	86	124	228	622
177.316	0	661	201	280	146	269	159	197	230	93	258	356	86	120	229	622
177.439	0	664	198	274	141	262	157	198	231	92	259	355	84	117	225	625
177.562	0	663	198	275	143	266	158	196	231	93	255	359	84	115	225	626
177.684	0	668	199	276	144	267	157	196	231	94	257	357	85	119	226	628
177.807	0	656	201	277	149	269	159	196	232	94	262	355	84	125	228	625
177.93	0	672	203	281	149	271	159	197	233	94	262	358	87	125	231	627
178.053	0	675	204	279	147	270	160	198	234	94	259	359	85	120	230	627
178.176	0	679	201	276	145	266	158	197	233	93	255	361	84	117	227	629
178.299	0	676	202	278	148	271	159	195	234	94	263	356	85	124	228	627
178.422	0	685	204	279	149	273	160	197	236	95	262	361	86	121	230	627
178.545	0	685	206	281	150	274	160	198	236	95	264	360	87	128	231	627
178.668	0	690	208	284	152	275	161	199	236	97	261	364	87	124	233	626
178.79	0	685	206	280	145	269	161	202	237	95	262	362	85	121	230	628
178.913	0	691	207	280	151	275	161	199	237	96	263	364	86	123	232	630
179.036	0	694	207	281	150	274	162	199	238	96	259	369	87	120	232	630
179.159	0	694	208	282	153	277	164	200	238	95	265	363	87	129	234	629
179.282	0	692	210	286	155	280	164	201	240	97	266	365	88	130	236	629
179.405	0	690	209	282	148	271	163	205	240	95	261	370	87	119	232	630
179.528	0	699	208	281	149	272	163	202	240	97	260	369	86	119	232	630
179.651	0	702	210	282	149	275	163	203	241	95	264	367	86	124	233	630
179.773	0	699	209	283	154	276	164	202	242	97	268	364	87	128	234	632
179.896	0	709	212	286	155	281	165	203	242	97	265	369	89	127	237	637
180.019	0	719	211	283	147	274	165	205	242	97	261	371	86	119	233	638
180.142	0	717	208	279	147	272	162	205	242	95	260	368	85	118	231	636
180.265	0	709	208	280	147	272	163	206	242	96	261	369	86	118	232	639
180.388	0	708	208	280	146	272	163	206	243	96	264	365	86	123	233	640
180.511	0	718	210	282	153	278	164	201	242	96	263	366	88	124	234	639
180.634	0	721	211	284	151	276	165	203	242	96	264	366	88	124	235	634
180.756	0	709	207	277	144	268	163	204	242	96	262	367	85	116	231	639
180.879	0	710	207	278	145	270	163	204	241	95	260	367	85	117	231	638
181.002	0	711	207	279	146	271	162	204	241	96	259	367	86	118	232	640
181.125	0	714	208	280	149	273	164	201	240	96	262	363	86	123	234	634
181.248	0	708	210	283	152	278	165	201	241	97	262	365	88	125	237	643
181.371	0	711	209	281	147	274	164	205	241	96	260	367	86	117	234	647
181.494	0	711	206	278	144	269	163	202	240	96	258	364	84	117	232	645
181.617	0	713	207	278	145	270	164	203	240	96	258	366	86	118	233	642
181.74	0	709	208	278	145	271	163	204	241	97	263	363	85	123	235	647
181.862	0	710	209	280	150	276	165	200	242	97	262	365	87	124	237	647
181.985	0	709	213	284	153	277	166	200	241	99	262	367	88	126	240	648
182.108	0	720	211	280	146	273	165	204	243	97	259	367	86	120	234	646
182.231	0	713	209	278	145	271	165	203	242	98	260	367	85	119	233	650
182.354	0	710	210	278	145	274	164	205	242	98	263	365	85	123	234	649
182.477	0	711	210	279	150	277	166	200	242	98	262	367	85	124	236	648
182.6	0	721	212	281	153	278	167	201	243	99	269	365	87	129	239	647
182.723	0	716	214	284	155	281	168	202	244	100	268	366	89	131	241	650
182.845	0	710	213	281	148	277	168	205	244	100	262	372	87	121	237	646
182.968	0	713	211	278	147	274	167	204	243	99	260	370	86	119	235	649
183.091	0	715	212	280	147	275	166	204	244	98	260	372	86	120	236	649
183.214	0	712	212	280	147	274	168	205	245	100	265	368	86	125	236	649
183.337	0	710	213	283	152	281	169	201	245	100	265	370	88	126	238	647
183.46	0	709	214	286	154	281	170	204	246	101	265	372	89	127	241	650
183.583	0	713	213	283	149	277	170	207	245	101	262	373	87	121	237	648
183.706	0	714	210	279	147	275	168	207	245	100	262	371	86	119	235	650
183.828	0	709	211	282	148	277	168	206	245	101	262	372	87	119	236	644
183.951	0	708	211	281	150	277	168	202	245	100	259	372	87	121	236	646
184.074	0	712	213	283	154	280	169	202	245	101	265	369	88	126	237	643
184.197	0	716	213	285	154	283	170	202	246	101	266	371	89	127	240	645
184.32	0	715	213	286	152	282	170	205	247	101	262	373	87	122	238	645
184.443	0	713	210	281	147	274	169	205	244	100	261	371	86	120	235	644
184.566	0	716	210	282	148	277	169	205	244	100	261	370	87	120	235	642
184.689	0	712	210	282	149	275	169	206	245	99	261	370	87	120	236	642
184.812	0	711	211	284	153	279	168	202	245	101	260	372	88	121	237	641
184.934	0	712	213	287	156	284	170	202	245	102	264	370	90	127	238	641
185.057	0	710	213	285	151	281	169	206	246	101	261	371	87	119	236	639
185.18	0	711	210	283	148	275	168	206	244	99	261	370	87	119	234	640
185.303	0	711	211	282	148	276	167	205	244	100	260	370	87	120	234	639
185.426	0	711	211	283	151	277	168	203	243	100	259	370	88	120	235	638
185.549	0	702	212	285	155	281	170	202	244	101	259	371	89	122	237	634
185.672	0	714	214	288	156	283	169	203	245	102	264	369	89	126	238	638
185.795	0	714	213	286	149	279	169	206	245	101	260	371	88	121	236	636
185.917	0	709	210	282	148	274	167	205	243	100	259	369	87	118	234	637
186.04	0	713	210	282	147	275	167	205	243	100	259	370	87	119	234	634
186.163	0	712	211	283	147	275	167	205	243	100	260	369	88	120	234	635
186.286	0	713	212	285	153	281	168	202	242	100	259	371	89	121	236	634
186.409	0	713	213	286	156	282	169	202	243	101	263	368	90	127	239	636
186.532	0	713	212	284	150	279	168	205	243	100	260	370	88	120	235	634
186.655	0	710	210	282	148	276	166	206	242	99	260	369	87	120	234	634
186.778	0	708	211	282	147	276	166	204	241	101	259	371	86	119	235	633
186.9	0	708	211	280	150	276	166	201	241	100	258	370	87	120	234	632
187.023	0	704	212	284	150	278	167	202	241	99	264	367	88	126	237	632
187.146	0	709	213	285	154	283	168	202	241	101	264	369	89	127	239	632
187.269	0	713	212	284	149	276	168	204	241	100	260	372	88	121	236	632
187.392	0	706	210	280	147	273	166	203	239	99	259	369	87	120	234	632
187.515	0	704	210	281	149	277	165	204	240	101	260	370	88	120	235	633
187.638	0	701	210	282	147	274	165	205	239	100	260	371	87	121	235	633
187.761	0	711	212	282	152	281	166	201	239	100	259	373	88	122	237	633
187.884	0	713	213	285	154	283	167	200	239	101	264	371	90	127	239	631
188.006	0	706	212	285	153	279	168	204	240	100	261	373	89	122	238	636
188.129	0	702	211	280	148	273	164	204	239	100	261	372	87	120	234	634
188.252	0	712	210	280	147	276	165	203	239	101	260	373	87	122	235	633
188.375	0	713	210	281	150	278	164	201	237	99	259	371	87	120	235	632
188.498	0	706	212	282	152	282	166	200	238	100	261	373	88	122	238	635
188.621	0	705	214	285	154	283	167	201	239	101	265	373	90	127	240	633
188.744	0	712	214	286	153	284	169	202	237	103	261	375	89	124	240	633
188.867	0	715	210	281	148	275	164	203	237	100	260	372	88	121	235	629
188.989	0	705	211	281	148	276	165	204	237	100	261	373	88	121	236	636
189.112	0	705	211	281	151	280	165	202	237	101	260	373	88	122	237	638
189.235	0	707	212	282	153	280	166	200	236	101	259	375	89	122	239	636
189.358	0	715	214	285	155	283	167	201	236	103	259	375	90	124	240	634
189.481	0	713	214	285	154	282	169	203	235	103	261	376	90	124	239	636
189.604	0	711	211	281	147	277	165	203	237	100	262	374	88	121	235	634
189.727	0	709	212	282	150	277	165	204	236	100	260	375	88	122	237	634
189.85	0	718	212	282	151	280	166	200	236	100	260	374	88	122	237	631
189.972	0	714	213	283	153	282	166	201	237	100	262	376	89	123	238	632
190.095	0	712	214	285	156	283	166	202	237	101	261	378	90	125	240	631
190.218	0	712	214	285	154	283	169	203	236	103	261	377	89	123	239	633
190.341	0	718	212	281	148	279	164	204	236	100	261	374	88	120	236	637
190.464	0	715	212	281	149	277	164	205	237	100	262	375	88	121	235	637
190.587	0	713	212	281	148	278	165	204	237	100	261	376	87	121	236	630
190.71	0	712	214	282	154	282	165	199	237	101	260	377	88	123	238	634
190.833	0	714	215	285	155	283	168	202	237	103	262	377	90	125	240	633
190.956	0	719	214	284	153	281	166	203	239	100	263	376	88	123	237	635
191.078	0	715	212	280	148	277	164	203	237	99	261	375	87	120	234	635
191.201	0	714	211	280	148	277	164	204	236	100	261	374	87	121	235	635
191.324	0	705	211	281	149	277	164	204	237	100	262	374	87	122	235	632
191.447	0	717	212	282	154	281	164	202	238	100	262	376	89	123	237	635
191.57	0	718	213	284	155	285	166	201	238	101	262	377	89	125	240	634
191.693	0	719	214	284	153	282	168	203	236	102	261	377	89	123	239	636
191.816	0	703	211	278	147	274	164	204	238	99	263	373	87	119	234	634
191.939	0	717	210	279	147	277	164	204	238	99	263	375	87	120	235	637
192.061	0	716	211	279	147	276	164	203	237	100	261	375	88	122	236	635
192.184	0	716	211	281	150	278	164	201	239	100	265	372	88	126	237	637
192.307	0	704	213	282	152	282	165	200	239	101	263	377	89	124	239	635
192.43	0	717	213	284	152	282	166	203	240	102	264	377	89	123	239	638
192.553	0	717	210	279	146	276	164	204	240	100	262	374	88	119	235	638
192.676	0	714	210	279	148	275	165	204	239	100	261	374	87	121	235	636
192.799	0	708	211	279	147	273	164	204	240	100	262	375	87	121	235	637
192.922	0	714	211	280	150	276	165	202	240	101	263	376	87	122	237	640
193.044	0	718	211	282	151	280	166	200	240	102	263	377	89	123	239	640
193.167	0	716	213	284	154	284	166	201	242	102	267	375	89	128	240	640
193.29	0	710	211	280	147	276	166	204	241	100	264	375	87	121	235	642
193.413	0	713	210	279	146	274	164	204	240	100	264	376	87	121	236	645
193.536	0	723	210	280	147	275	165	205	241	100	264	377	87	121	236	646
193.659	0	725	211	280	149	277	166	203	242	100	264	377	88	123	237	641
193.782	0	719	212	283	153	280	166	202	242	102	264	377	89	124	239	643
193.905	0	716	214	285	151	281	167	204	242	102	265	380	90	124	240	645
194.028	0	724	212	281	147	277	166	206	241	100	263	377	87	121	236	646
194.15	0	723	210	281	148	275	166	205	241	101	263	377	88	122	237	642
194.273	0	716	211	280	147	275	166	205	242	101	265	377	87	122	237	647
194.396	0	712	211	282	147	276	166	205	242	102	265	379	89	123	239	646
194.519	0	717	213	284	153	281	168	201	243	102	263	380	90	124	241	647
194.642	0	725	215	285	152	281	168	205	244	103	267	377	90	128	242	646
194.765	0	717	212	281	147	276	167	205	244	101	266	378	88	121	236	649
194.888	0	717	212	280	147	275	167	206	243	101	265	380	88	121	237	649
195.011	0	715	211	281	148	275	167	205	243	101	264	379	87	121	238	648
195.133	0	725	212	283	150	279	168	204	244	101	264	379	89	123	239	647
195.256	0	722	213	284	154	285	168	202	244	102	265	381	90	125	241	649
195.379	0	721	214	286	155	283	169	207	244	103	266	382	91	126	242	648
195.502	0	719	212	282	148	276	168	206	244	102	263	379	88	121	238	645
195.625	0	725	211	280	147	276	167	206	243	102	264	379	88	122	237	644
195.748	0	724	211	280	149	276	167	207	244	102	265	378	88	121	238	645
195.871	0	722	212	282	148	276	167	207	244	102	264	381	88	123	239	642
195.994	0	720	213	284	155	283	168	202	243	103	264	380	90	125	242	647
196.116	0	724	215	286	156	286	169	204	244	102	264	381	91	126	243	645
196.239	0	725	214	283	150	280	168	208	245	101	266	380	89	122	239	648
196.362	0	723	211	280	148	276	168	206	244	101	264	379	88	121	237	646
196.485	0	723	211	281	148	278	167	206	243	101	264	379	88	120	238	649
196.608	0	720	211	281	148	276	166	205	242	101	263	378	88	122	239	646
196.731	0	724	212	283	152	280	168	204	242	102	265	380	89	124	240	646
196.854	0	725	214	286	155	283	169	202	243	102	264	381	91	125	242	646
196.977	0	725	213	284	150	278	168	207	243	101	263	378	89	122	239	646
197.1	0	725	210	281	147	274	166	205	242	100	264	376	88	121	237	644
197.222	0	724	210	281	148	276	167	205	241	100	263	376	89	121	238	644
197.345	0	724	210	281	148	276	167	205	241	101	262	377	88	122	237	643
197.468	0	721	211	284	151	277	167	203	241	101	261	377	90	124	239	644
197.591	0	713	213	286	155	282	168	201	242	101	262	379	91	124	241	641
197.714	0	723	210	283	148	278	167	205	242	100	262	376	89	122	238	642
197.837	0	723	209	281	148	273	165	204	240	100	261	374	88	120	236	642
197.96	0	722	207	282	146	275	166	204	239	99	260	374	88	120	236	640
198.083	0	713	210	281	147	274	166	204	240	101	261	374	90	121	237	639
198.205	0	714	210	284	153	279	166	201	240	100	261	374	90	123	239	640
198.328	0	725	211	287	152	277	167	202	240	101	259	376	90	123	240	638
198.451	0	719	207	282	146	273	166	201	239	99	259	371	89	119	234	637
198.574	0	716	207	280	146	271	165	202	239	100	259	371	88	119	235	636
198.697	0	717	207	281	144	272	165	203	239	99	259	370	88	118	235	635
198.82	0	720	205	283	148	273	165	199	237	100	257	370	89	120	235	634
198.943	0	720	209	285	152	278	168	198	236	102	256	371	90	122	238	633
199.066	0	709	208	285	150	276	166	201	238	100	258	369	90	121	236	634
199.188	0	708	205	279	144	269	164	200	237	98	257	366	87	116	233	631
199.311	0	707	205	279	144	268	165	199	236	99	255	366	87	118	232	629
199.434	0	710	205	280	144	266	164	198	235	99	254	365	88	117	233	623
199.557	0	707	205	281	150	271	164	197	236	99	255	365	88	119	234	625
199.68	0	698	207	283	151	275	165	197	237	99	254	367	90	121	236	623
199.803	0	705	207	284	148	274	169	197	235	101	254	366	89	119	234	620
199.926	0	711	203	279	143	266	163	199	236	99	253	363	88	117	231	620
200.049	0	707	204	280	144	266	164	198	236	99	253	364	88	117	231	619
200.172	0	701	204	279	146	269	163	196	235	99	252	362	88	118	232	616
200.294	0	702	205	278	149	270	165	195	234	99	249	362	88	118	233	622
200.417	0	702	207	285	151	272	167	195	234	102	251	364	90	120	234	615
200.54	0	707	205	281	144	269	165	199	236	99	253	363	88	118	232	613
200.663	0	706	202	279	146	267	165	195	235	99	252	363	88	117	230	614
200.786	0	705	204	280	146	269	164	197	235	99	251	363	89	118	232	618
200.909	0	707	203	281	149	271	164	195	236	99	252	364	88	120	232	616
201.032	0	705	204	283	150	271	166	196	235	101	257	362	90	125	234	620
201.155	0	707	206	284	151	274	168	196	234	102	254	367	90	121	234	619
201.277	0	701	203	281	144	265	164	197	236	99	253	363	88	117	231	621
201.4	0	705	203	280	145	269	164	197	236	98	253	364	88	118	231	618
201.523	0	702	204	281	146	268	164	197	237	99	254	365	88	119	231	619
201.646	0	706	203	282	148	269	164	194	236	99	254	366	89	119	232	619
201.769	0	704	205	284	150	273	168	195	234	101	257	364	90	125	234	619
201.892	0	703	205	283	149	271	166	198	238	100	254	366	89	120	232	618
202.015	0	701	202	278	143	262	163	198	237	99	254	365	88	117	231	620
202.138	0	704	202	279	144	265	164	197	237	98	253	365	88	118	231	620
202.26	0	704	203	280	145	266	164	195	237	99	253	366	88	119	231	617
202.383	0	698	204	281	149	268	165	194	238	99	254	367	89	121	233	621
202.506	0	695	205	284	151	271	165	196	240	100	255	370	90	122	235	621
202.629	0	705	202	280	144	266	165	198	238	99	254	366	88	117	231	619
202.752	0	704	202	278	143	262	164	197	237	97	254	365	88	118	231	617
202.875	0	699	202	279	143	262	164	197	237	98	255	366	88	118	231	621
202.998	0	696	202	279	146	266	164	195	237	99	254	367	88	119	231	619
203.121	0	696	203	281	149	268	165	194	238	100	254	369	90	121	234	619
203.244	0	699	205	284	151	270	166	195	238	100	256	370	90	122	235	619
203.366	0	698	202	279	143	263	164	198	239	98	256	368	88	118	231	621
203.489	0	690	201	278	143	262	164	198	238	98	256	368	87	118	230	619
203.612	0	685	201	278	146	263	164	194	237	99	256	368	88	119	230	624
203.735	0	688	201	280	148	266	163	194	239	99	257	370	88	120	231	623
203.858	0	705	203	282	149	266	166	196	239	99	262	368	89	124	233	627
203.981	0	710	203	284	149	266	166	197	239	100	258	373	89	121	232	627
204.104	0	709	201	279	145	262	165	196	238	99	257	371	88	118	230	629
204.227	0	710	201	279	147	264	164	196	238	98	258	370	88	119	231	627
204.349	0	709	201	281	147	265	164	194	239	98	259	371	88	120	231	630
204.472	0	710	202	282	149	265	164	196	240	99	258	374	88	121	233	633
204.595	0	710	205	283	151	270	166	196	240	99	260	370	90	125	235	633
204.718	0	705	201	280	145	263	165	198	240	98	259	371	88	118	232	637
204.841	0	705	200	278	144	260	164	197	240	98	258	371	87	118	231	634
204.964	0	707	201	279	148	264	164	193	239	99	257	370	87	118	232	634
205.087	0	708	201	280	148	263	165	193	240	98	256	370	88	119	233	631
205.21	0	704	203	281	151	265	165	195	241	100	257	373	89	121	235	634
205.332	0	706	202	282	147	265	165	196	241	99	258	371	88	120	233	636
205.455	0	702	198	277	143	258	164	197	239	97	256	369	87	116	230	637
205.578	0	704	198	277	142	257	163	195	239	98	256	368	86	116	231	636
205.701	0	693	198	277	144	258	164	194	240	97	256	368	87	117	230	640
205.824	1	694	198	278	148	262	164	193	240	99	256	370	88	118	232	639
205.947	0	694	200	281	150	266	164	193	239	98	255	370	89	121	234	638
206.07	0	699	197	278	143	257	163	195	238	97	255	367	87	117	229	638
206.193	0	694	195	276	142	255	163	194	239	97	256	367	87	115	229	638
206.316	0	690	195	276	146	260	163	191	238	97	255	367	86	116	228	634
206.438	0	690	196	276	147	259	162	191	237	98	254	367	87	117	229	635
206.561	0	693	197	279	148	260	163	192	238	98	255	368	87	120	230	636
206.684	0	699	198	280	145	261	163	194	239	98	256	369	88	118	230	637
206.807	0	695	194	275	142	253	161	194	238	98	254	367	86	115	226	635
206.93	0	695	194	275	146	261	162	191	237	97	254	366	86	116	227	638
207.053	0	684	195	276	145	258	162	190	238	98	254	367	87	117	228	635
207.176	0	696	196	277	148	262	163	192	240	98	255	369	87	118	229	636
207.299	0	698	197	280	149	264	163	191	239	99	254	369	88	120	231	635
207.421	0	693	194	276	143	258	162	193	238	98	254	366	87	116	227	637
207.544	0	696	193	275	145	260	161	190	238	98	254	366	85	116	226	635
207.667	0	693	194	275	146	259	161	190	238	98	254	366	86	117	226	638
207.79	0	692	195	276	146	260	161	191	239	98	253	369	87	118	227	636
207.913	0	689	197	277	148	262	164	192	239	99	253	369	87	119	228	634
208.036	0	693	197	277	146	262	163	193	241	98	254	368	87	118	228	634
208.159	0	690	194	272	140	256	161	193	240	97	255	366	86	114	224	633
208.282	0	690	193	273	143	261	161	190	239	98	253	367	86	116	225	635
208.404	0	692	193	274	145	261	162	189	240	99	253	366	87	117	224	631
208.527	0	681	193	276	145	261	162	190	241	98	254	368	86	117	226	633
208.65	0	685	194	278	147	263	163	192	240	99	254	369	88	120	229	634
208.773	0	694	193	275	141	259	162	194	240	98	253	367	86	115	225	634
208.896	0	692	191	273	142	257	161	191	239	97	253	365	85	114	223	632
209.019	0	684	191	274	142	256	160	192	239	96	254	363	86	114	223	636
209.142	0	679	192	274	144	260	161	190	239	98	253	364	86	115	223	633
209.265	0	684	192	277	145	260	162	190	239	97	252	365	86	116	225	632
209.388	0	694	194	278	147	265	162	191	239	98	252	365	87	117	225	630
209.51	0	689	189	274	139	256	162	193	239	96	254	361	86	113	222	632
209.633	0	685	189	273	142	254	160	191	237	96	251	362	85	113	220	630
209.756	0	680	189	275	144	258	160	187	238	97	251	360	86	113	221	628
209.879	0	689	189	275	143	259	161	188	236	97	250	360	87	114	221	627
210.002	0	688	190	278	146	262	161	189	237	98	251	361	87	115	223	626
210.125	0	686	191	275	143	260	161	191	236	98	251	360	87	114	222	623
210.248	0	685	188	273	140	254	159	189	235	96	248	357	86	111	219	617
210.371	0	688	189	276	143	259	160	188	236	96	248	356	86	112	220	615
210.493	0	682	189	275	143	257	160	189	236	97	248	356	87	112	220	616
210.616	0	677	191	274	144	259	161	189	236	98	247	358	87	114	220	613
210.739	0	679	194	278	147	263	162	191	236	97	247	358	88	116	222	613
210.862	0	678	191	273	139	257	161	192	237	96	248	354	86	113	219	610
210.985	0	674	190	272	141	255	160	190	236	97	247	354	86	111	218	610
211.108	0	673	190	272	143	258	161	188	236	96	247	354	86	112	218	608
211.231	0	674	190	273	142	259	161	188	235	97	246	354	87	113	219	608
211.354	0	663	192	275	144	261	162	190	237	98	246	357	88	116	221	605
211.476	0	679	193	277	145	260	163	191	237	97	248	357	87	115	221	606
211.599	0	678	190	271	137	254	161	190	235	96	247	354	85	110	217	605
211.722	0	676	190	272	142	258	160	188	236	97	246	353	86	112	218	606
211.845	0	671	191	272	142	258	161	189	237	97	247	353	87	113	218	603
211.968	0	677	191	274	143	262	163	189	238	98	247	356	87	116	220	602
212.091	0	681	192	277	148	265	164	189	238	99	247	357	89	117	223	602
212.214	0	677	193	277	143	262	163	192	238	98	248	357	87	115	220	602
212.337	0	673	190	273	140	258	162	192	238	97	248	355	86	113	218	605
212.46	0	677	190	274	144	261	163	190	237	98	249	357	87	115	219	602
212.582	0	678	191	276	144	262	163	190	238	98	248	356	88	115	220	602
212.705	0	680	192	277	146	263	165	190	238	99	252	356	89	120	222	599
212.828	0	678	194	279	147	267	165	193	239	100	253	357	89	122	224	602
212.951	0	680	193	277	145	263	165	195	240	99	250	358	88	115	221	601
213.074	0	681	191	276	144	262	164	191	239	98	249	360	88	115	221	602
213.197	0	684	192	276	147	265	164	191	239	99	248	359	88	116	222	599
213.32	0	675	193	278	147	265	165	193	240	99	254	357	88	121	223	602
213.443	0	674	194	280	149	267	166	194	241	100	254	361	90	122	225	602
213.565	0	678	195	281	151	272	167	194	242	101	250	365	90	119	226	601
213.688	0	683	191	276	145	266	165	195	240	99	251	360	88	116	223	600
213.811	0	679	193	277	148	267	166	194	242	99	252	362	88	118	222	603
213.934	0	676	194	278	148	267	167	193	242	100	251	363	89	117	224	602
214.057	0	676	194	279	148	270	167	194	242	101	250	365	89	119	225	601
214.18	0	683	195	282	152	271	169	197	242	102	254	364	91	124	228	602
214.303	0	682	196	280	148	270	169	199	244	102	254	364	90	119	226	603
214.426	0	677	193	276	142	264	167	198	243	100	252	364	88	116	223	604
214.548	0	680	194	278	149	271	167	195	243	101	251	363	88	117	225	602
214.671	0	681	193	279	147	267	168	197	244	101	251	363	89	118	225	601
214.794	0	679	194	279	150	272	169	197	244	101	256	362	90	123	227	603
214.917	0	679	196	283	153	276	170	197	245	101	253	367	91	121	229	602
215.04	0	680	194	279	146	267	169	200	245	100	252	365	89	117	225	602
215.163	0	680	192	278	146	266	167	198	243	100	252	363	88	117	225	601
215.286	0	677	194	279	146	269	167	198	244	101	253	364	88	117	225	602
215.409	0	676	193	278	149	271	167	197	243	100	252	365	89	118	226	600
215.532	0	677	194	281	150	274	169	197	244	101	252	366	90	120	228	602
215.654	0	675	196	284	153	275	170	197	244	101	254	368	91	123	230	601
215.777	0	679	194	279	146	269	167	200	245	101	253	366	89	118	226	603
215.9	0	677	192	278	148	270	167	196	243	100	252	365	89	118	225	603
216.023	0	673	193	278	147	269	168	197	243	102	252	365	90	118	226	605
216.146	0	666	194	280	150	273	168	196	243	101	252	365	89	119	227	601
216.269	0	678	195	282	152	273	169	199	244	102	254	368	90	122	229	605
216.392	0	681	196	283	153	276	169	198	245	101	254	368	90	122	230	605
216.515	0	679	194	279	147	271	168	198	244	101	253	366	89	118	227	606
216.637	0	674	194	280	150	274	168	197	244	101	254	366	90	120	228	605
216.76	0	679	195	280	151	273	168	199	245	100	254	368	90	120	229	606
216.883	0	681	196	283	150	275	169	197	245	101	254	369	90	122	230	606
217.006	0	680	197	284	155	278	170	199	245	103	257	367	92	126	232	606
217.129	0	678	196	281	148	271	170	203	246	101	255	367	89	120	228	611
217.252	0	673	195	279	150	273	169	198	246	101	254	368	89	120	229	608
217.375	0	682	197	281	151	274	169	198	246	102	254	368	89	120	229	609
217.498	0	682	197	281	153	275	169	197	246	102	253	368	90	121	230	608
217.62	0	671	198	282	153	278	171	201	246	102	255	371	90	123	232	611
217.743	0	683	199	283	151	276	170	202	247	102	256	370	91	122	231	611
217.866	0	682	196	280	146	269	168	203	246	101	254	368	89	118	228	611
217.989	0	685	196	279	149	271	169	200	247	102	254	367	88	119	229	609
218.112	0	677	196	279	147	273	169	200	247	102	255	367	89	120	229	612
218.235	0	674	197	281	151	276	169	199	248	102	255	369	90	121	231	612
218.358	0	680	199	283	153	278	170	200	247	102	255	371	91	123	232	613
218.481	0	649	198	278	146	270	169	203	246	102	255	366	88	118	229	610
218.604	0	655	197	275	145	269	168	203	247	102	255	366	89	118	228	613
218.726	0	652	197	276	145	270	167	203	246	102	254	367	88	118	228	613
218.849	0	639	197	275	146	270	168	200	245	102	253	366	88	119	229	611
218.972	0	630	202	275	150	275	169	199	245	102	253	367	90	121	231	611
219.095	0	614	203	276	146	275	170	201	247	102	255	368	90	121	231	612
219.218	0	625	198	275	143	267	167	202	244	101	256	366	88	118	227	611
219.341	0	643	198	275	143	269	167	201	244	101	253	366	88	119	227	610
219.464	0	652	197	275	145	270	168	198	244	101	254	366	87	118	229	616
219.587	0	656	197	276	147	274	167	199	243	101	254	367	88	120	229	615
219.709	0	657	199	279	150	275	168	198	243	102	254	368	91	122	231	615
219.832	0	662	197	277	146	269	167	202	242	100	253	367	88	118	230	615
219.955	0	652	197	275	144	267	166	200	241	100	253	365	88	118	228	615
220.078	0	628	197	274	143	268	166	201	241	101	254	365	88	118	229	616
220.201	0	647	197	275	147	273	166	197	241	102	252	365	89	118	229	615
220.324	0	656	198	278	151	274	167	196	241	101	252	366	89	120	230	616
220.447	0	663	198	279	147	272	167	199	241	100	253	366	89	119	230	614
220.57	0	665	196	276	142	268	165	200	240	99	253	364	88	117	227	614
220.692	0	664	196	276	146	269	165	197	240	101	253	364	88	116	227	614
220.815	0	665	196	275	146	269	165	197	239	101	252	362	88	117	228	616
220.938	0	656	197	277	147	273	165	195	239	100	253	364	89	119	229	613
221.061	0	670	198	280	148	273	166	198	239	101	254	365	90	118	229	615
221.184	0	667	196	276	142	266	164	198	238	99	252	361	87	115	225	614
221.307	0	628	195	276	141	263	164	196	237	99	249	359	87	113	225	613
221.43	0	600	194	274	139	264	164	196	238	99	249	356	88	113	224	609
221.553	0	621	194	274	140	264	164	197	237	99	249	357	88	115	225	610
221.676	0	644	195	277	146	269	164	193	237	99	249	359	89	116	227	610
221.798	0	653	193	275	140	264	164	195	236	98	249	356	87	113	223	612
221.921	0	650	190	273	140	261	161	195	235	97	249	353	87	112	222	609
222.044	0	657	190	273	140	262	162	196	235	97	249	354	87	111	221	609
222.167	0	658	190	273	140	264	162	191	233	97	247	352	87	112	221	608
222.29	0	657	190	275	145	267	161	189	233	97	247	353	88	113	222	606
222.413	0	656	191	276	143	266	162	193	233	97	247	352	88	113	222	608
222.536	0	656	187	272	138	257	160	191	231	96	247	349	86	108	217	604
222.659	0	655	188	273	136	257	159	191	230	95	245	347	86	108	217	602
222.781	0	655	186	272	137	256	159	191	229	95	244	346	86	108	217	600
222.904	0	650	187	273	140	260	159	186	229	95	244	346	86	109	218	602
223.027	0	646	188	275	143	263	159	186	228	95	244	348	87	111	220	600
223.15	0	654	188	275	139	263	160	188	228	95	243	347	86	109	217	599
223.273	0	653	186	272	135	255	158	188	225	94	242	343	84	107	214	596
223.396	0	644	185	271	136	255	157	187	226	94	243	343	86	107	215	598
223.519	0	641	185	272	139	260	156	185	225	94	241	343	86	107	216	595
223.642	0	650	186	274	140	260	158	184	225	95	240	345	86	108	216	593
223.764	0	652	188	276	142	264	158	183	225	95	243	342	87	114	218	592
223.887	0	646	187	276	139	261	161	187	224	95	242	345	86	108	216	594
224.01	0	644	183	272	137	257	157	187	224	93	241	341	85	106	213	593
224.133	0	649	185	274	139	260	157	184	224	94	240	341	86	107	214	591
224.256	0	649	185	274	139	260	157	182	225	93	240	342	86	107	215	590
224.379	0	647	186	275	140	263	161	185	224	96	243	341	87	113	216	592
224.502	0	645	188	278	142	264	163	186	222	99	242	346	88	111	217	593
224.625	0	648	187	275	139	262	159	184	226	94	241	344	86	107	214	591
224.748	0	647	185	273	137	260	157	185	226	93	240	342	85	108	213	590
224.87	0	645	186	274	140	261	158	185	226	93	241	343	86	108	214	591
224.993	0	641	187	275	139	263	158	185	226	95	241	344	87	109	215	598
225.116	0	640	188	278	142	264	162	186	223	98	243	342	87	113	217	590
225.239	0	644	189	280	143	266	163	186	223	99	245	342	88	114	218	590
225.362	0	646	187	275	135	257	158	188	227	93	242	343	86	107	213	590
225.485	0	639	185	274	138	261	159	184	227	94	240	342	86	107	214	588
225.608	0	643	187	275	137	261	159	186	226	94	240	342	86	106	214	588
225.731	0	646	187	277	139	263	158	186	226	95	239	343	88	109	215	587
225.853	0	641	189	278	142	264	162	186	226	97	243	341	88	113	217	586
225.976	0	633	190	279	139	264	162	187	225	96	240	344	87	109	216	584
226.099	0	593	187	274	133	256	158	188	225	95	238	339	85	105	213	582
226.222	0	583	186	273	136	260	158	186	226	93	238	339	87	107	213	580
226.345	0	579	186	272	133	257	159	188	227	94	238	339	87	107	215	581
226.468	0	582	187	274	138	262	161	185	224	96	237	340	88	108	216	584
226.591	0	592	188	278	142	264	164	188	223	99	240	338	89	113	218	582
226.714	0	621	188	276	137	264	162	189	226	96	240	341	87	108	215	581
226.836	0	632	185	274	139	262	158	185	226	94	242	336	86	110	213	583
226.959	0	634	186	275	141	263	159	184	227	95	238	340	87	108	215	586
227.082	0	630	187	276	139	262	160	185	225	95	241	337	88	112	215	582
227.205	0	631	188	277	141	266	161	186	224	96	245	336	88	117	217	580
227.328	0	633	191	281	144	267	165	188	225	99	243	340	88	115	218	581
227.451	0	595	189	275	137	260	160	187	227	94	238	341	86	108	215	579
227.574	0	601	187	275	138	262	160	185	227	95	237	341	87	109	215	581
227.697	0	620	187	276	140	265	160	185	227	94	239	341	89	109	216	582
227.82	0	642	189	277	141	266	162	187	227	97	243	339	88	114	217	581
227.942	0	646	190	280	143	266	165	187	225	99	246	340	89	118	219	582
228.065	0	643	190	281	143	266	164	187	227	97	243	341	88	113	218	584
228.188	0	645	188	276	138	260	160	187	229	94	241	342	87	110	216	585
228.311	0	643	188	277	142	264	160	186	229	94	241	344	88	110	217	583
228.434	0	643	190	277	141	265	161	187	229	96	240	344	88	111	218	582
228.557	0	645	191	279	143	266	163	187	227	98	246	339	89	118	219	582
228.68	0	635	192	282	145	267	166	188	227	100	245	344	89	116	221	585
228.803	0	646	191	277	136	261	161	191	232	95	242	345	87	109	217	583
228.925	0	646	190	276	141	263	160	186	231	95	241	345	88	110	217	583
229.048	0	642	190	276	141	263	161	186	231	95	245	342	87	113	218	587
229.171	0	640	190	278	142	265	161	187	232	95	249	340	89	118	219	589
229.294	0	645	192	282	143	266	162	187	233	95	250	343	89	120	220	588
229.417	0	663	192	281	144	266	165	187	231	97	247	345	88	115	219	588
229.54	0	679	190	277	139	261	160	188	231	94	248	342	87	112	216	594
229.663	0	683	192	278	141	265	161	187	232	95	253	342	86	116	217	605
229.786	0	693	193	280	142	264	161	187	233	95	251	346	87	113	218	609
229.908	0	702	193	280	143	264	161	187	232	96	252	344	88	118	220	603
230.031	0	696	195	284	145	266	163	187	232	95	249	348	89	117	223	600
230.154	0	693	193	278	137	260	162	191	233	94	247	347	87	109	219	604
230.277	0	687	192	278	141	260	161	187	233	95	247	348	88	109	219	599
230.4	0	685	193	279	141	263	161	186	232	95	244	348	87	110	221	602
230.523	0	685	194	279	142	264	160	187	232	95	248	346	89	115	222	601
230.646	0	670	195	282	145	264	161	188	233	96	253	345	89	120	225	609
230.769	0	677	196	284	145	267	162	189	234	96	248	353	89	114	224	605
230.892	0	682	194	278	140	260	161	189	232	95	246	349	88	109	221	606
231.014	0	684	194	279	143	263	161	186	233	94	249	346	88	115	223	607
231.137	0	669	195	280	141	261	161	188	234	95	251	347	89	113	223	617
231.26	0	676	195	281	143	264	162	187	233	95	251	349	88	116	224	618
231.383	0	680	197	283	145	267	162	188	234	97	250	350	89	117	226	614
231.506	0	686	194	280	139	260	161	188	234	96	247	350	89	110	223	611
231.629	0	675	194	279	141	263	161	187	233	94	251	347	88	114	223	617
231.752	11	670	196	279	142	264	160	186	234	96	247	351	88	111	224	621
231.875	0	675	195	281	143	262	162	188	233	96	247	352	88	112	225	619
231.997	0	686	197	283	144	264	162	188	234	96	253	346	89	120	227	619
232.12	0	678	197	282	140	262	162	189	235	96	249	351	89	111	225	623
232.243	0	677	195	278	138	259	161	189	234	94	247	349	87	109	223	625
232.366	0	681	195	279	140	262	161	185	233	95	246	350	87	110	223	620
232.489	0	682	195	278	142	261	160	185	234	94	247	349	88	109	223	618
232.612	0	680	196	281	142	262	161	185	233	95	250	348	89	115	225	619
232.735	0	677	197	281	142	263	162	187	234	95	248	351	89	112	225	619
232.858	0	677	195	279	138	256	160	186	232	94	246	347	86	107	220	616
232.98	0	679	193	276	139	259	159	183	231	94	246	348	86	108	221	613
233.103	0	669	194	276	139	257	160	184	230	94	246	345	87	108	222	615
233.226	0	650	195	278	140	258	160	183	231	96	243	345	88	109	223	618
233.349	0	654	197	280	142	263	160	184	230	95	242	347	88	111	225	618
233.472	0	659	195	277	135	255	159	187	231	94	243	343	88	108	221	617
233.595	0	656	192	274	137	254	158	182	230	93	243	343	86	108	220	616
233.718	0	646	193	275	138	257	158	181	230	93	242	344	86	107	220	612
233.841	0	652	193	276	139	255	158	182	229	93	242	344	87	109	221	611
233.964	0	648	194	277	141	259	159	182	229	93	250	341	88	117	222	612
234.086	0	659	196	280	140	259	159	182	230	93	245	348	87	109	221	614
234.209	0	644	194	274	137	255	157	181	228	92	241	344	86	107	218	611
234.332	0	643	194	273	139	256	157	180	227	93	242	345	87	108	218	605
234.455	0	639	193	274	137	256	157	181	228	93	242	344	87	109	219	604
234.578	0	608	195	274	138	257	158	180	228	93	242	344	87	110	221	614
234.701	0	566	195	275	139	258	159	182	229	95	240	345	88	112	226	657
234.824	0	587	193	274	136	257	159	182	230	94	241	345	87	110	221	612
234.947	0	605	191	273	136	256	157	181	229	93	242	346	85	110	219	607
235.069	0	627	192	274	139	257	158	182	229	94	247	342	86	113	223	664
235.192	0	630	191	274	137	257	158	183	229	93	242	346	86	110	226	695
235.315	0	638	193	276	139	259	158	182	229	94	246	346	87	115	225	642
235.438	0	635	195	277	142	262	159	184	231	93	248	347	87	115	223	609
235.561	0	639	192	273	137	257	157	181	230	92	245	348	86	110	218	604
235.684	0	639	192	273	140	258	157	182	230	93	244	349	85	110	219	605
235.807	0	638	192	274	139	260	158	182	230	93	244	351	86	110	221	605
235.93	0	628	192	275	140	260	158	183	231	95	249	348	88	115	222	611
236.052	0	641	194	277	142	260	159	185	231	94	247	349	88	116	227	674
236.175	0	642	193	274	139	260	159	183	232	93	246	351	86	111	222	644
236.298	0	637	191	273	138	258	157	182	232	92	245	350	86	109	219	608
236.421	0	632	191	272	138	260	158	184	232	93	247	351	85	109	219	607
236.544	0	632	191	272	139	259	158	182	232	93	247	352	86	110	219	605
236.667	0	642	192	275	141	260	159	184	232	93	247	354	87	112	221	604
236.79	0	645	194	277	143	263	160	184	233	94	250	351	87	115	222	604
236.913	0	635	192	273	138	259	157	183	232	93	247	349	86	108	220	630
237.036	0	637	190	271	139	259	157	183	233	92	246	350	85	110	219	621
237.158	0	637	190	271	139	258	158	182	233	92	246	352	85	109	219	605
237.281	0	642	190	272	140	259	158	183	234	93	245	352	85	111	219	601
237.404	0	634	191	275	142	262	159	186	234	94	250	350	87	116	221	601
237.527	0	633	191	277	142	264	160	186	235	93	248	354	87	112	221	599
237.65	0	638	188	270	137	255	157	185	235	93	247	351	85	109	216	599
237.773	0	640	190	273	139	260	157	183	235	93	247	352	86	110	217	596
237.896	0	636	189	271	138	260	157	184	235	92	248	351	85	110	218	599
238.019	0	634	189	273	141	260	159	185	236	94	247	353	86	111	219	603
238.141	0	634	190	275	142	262	159	185	235	95	245	353	87	112	222	610
238.264	0	642	192	277	142	264	161	184	237	95	245	353	86	113	224	654
238.387	0	639	189	271	139	261	158	185	237	93	249	351	86	110	218	607
238.51	0	636	189	272	139	260	159	184	237	93	247	354	85	110	218	598
238.633	0	633	189	272	139	260	159	185	237	93	247	353	86	110	218	594
238.756	0	637	189	275	141	260	160	187	238	93	247	354	86	112	219	596
238.879	0	642	190	276	143	263	161	188	238	95	252	353	88	118	221	600
239.002	0	641	190	277	142	265	162	187	240	94	249	357	86	113	220	601
239.124	0	638	189	272	138	260	159	187	239	94	248	354	85	110	217	603
239.247	0	636	189	272	141	262	160	187	240	94	250	356	85	112	218	607
239.37	0	641	189	274	140	262	160	188	240	94	254	353	86	115	219	607
239.493	0	645	190	276	142	262	161	188	241	94	251	360	86	113	220	608
239.616	0	650	192	278	144	266	163	189	242	95	254	357	88	119	222	610
239.739	0	643	190	274	139	261	162	190	243	94	253	358	86	112	218	606
239.862	0	646	188	272	139	263	161	189	242	93	253	358	86	111	217	609
239.985	0	651	189	273	141	262	161	189	243	94	253	359	86	112	218	610
240.108	0	653	190	274	140	262	161	189	242	96	256	355	86	116	219	610
240.23	0	650	191	275	143	264	162	189	243	95	260	354	87	121	221	616
240.353	0	656	193	277	144	266	163	192	244	96	255	361	88	115	223	618
240.476	0	657	190	273	137	259	162	192	243	94	253	359	86	111	219	617
240.599	0	651	189	272	139	261	160	190	243	95	253	359	85	112	219	614
240.722	0	648	189	273	140	264	160	189	243	95	255	360	85	112	220	622
240.845	0	646	190	274	141	264	162	189	242	95	254	360	86	113	221	613
240.968	0	655	192	276	143	264	163	189	243	95	253	361	87	115	224	613
241.091	0	659	194	278	144	269	163	190	243	96	257	358	87	117	224	612
241.213	0	648	191	273	136	259	161	193	244	94	255	358	85	112	220	614
241.336	0	652	190	274	141	264	161	191	242	96	254	360	86	112	222	619
241.459	0	648	190	273	141	264	162	189	242	95	253	359	86	113	222	615
241.582	0	657	192	275	142	267	163	190	242	96	253	361	87	115	224	618
241.705	0	655	193	278	145	267	164	192	243	96	257	360	88	120	226	622
241.828	0	653	194	277	142	267	163	195	243	96	254	361	86	115	225	626
241.951	0	654	191	272	140	264	162	192	242	96	253	359	85	112	222	621
242.074	0	656	192	275	143	265	162	191	241	96	253	360	86	114	223	621
242.196	0	653	192	274	143	265	163	192	242	96	254	361	87	114	223	620
242.319	0	653	193	276	144	268	163	192	242	96	253	362	88	115	225	620
242.442	0	649	194	278	145	271	164	192	242	98	256	359	88	120	227	621
242.565	0	653	193	274	138	265	163	196	241	95	254	360	86	113	223	619
242.688	0	656	192	274	143	267	162	193	241	96	254	360	87	113	223	620
242.811	0	657	192	274	142	268	162	192	241	97	253	361	86	114	224	620
242.934	0	656	192	274	143	267	164	192	240	96	253	361	87	115	225	621
243.057	0	647	194	276	145	271	163	192	242	96	253	361	88	116	228	638
243.18	0	659	194	276	144	270	163	195	241	97	253	361	87	116	230	694
243.302	0	657	191	273	139	263	163	196	240	96	252	358	86	112	227	702
243.425	0	656	191	272	142	266	163	194	240	96	251	359	86	114	227	668
243.548	0	652	191	272	142	269	162	193	241	96	253	360	86	114	225	624
243.671	0	653	192	275	144	270	163	193	241	96	254	363	87	116	225	618
243.794	0	662	194	277	147	271	163	194	240	97	252	363	87	117	226	618
243.917	0	660	194	275	140	266	162	195	240	95	253	361	86	114	224	616
244.04	0	657	192	271	138	264	161	197	239	95	254	361	86	113	223	621
244.163	0	654	192	273	141	266	162	195	239	95	254	362	86	113	223	618
244.285	0	661	193	273	143	268	160	192	239	95	253	362	86	114	223	617
244.408	0	666	194	274	144	270	162	194	239	96	253	363	87	116	225	614
244.531	0	659	196	277	147	272	163	194	240	97	253	364	88	117	227	618
244.654	0	660	195	273	139	268	162	197	239	96	255	363	86	113	223	618
244.777	0	658	193	272	141	265	161	194	238	96	252	362	85	113	222	617
244.9	0	664	192	272	141	266	161	195	239	96	253	362	86	114	223	615
245.023	0	662	193	273	144	268	162	194	239	96	254	363	86	116	224	616
245.146	0	654	195	274	145	271	161	194	239	96	254	364	87	117	226	617
245.268	0	659	197	277	147	274	163	194	240	97	254	366	88	119	228	616
245.391	0	662	195	273	140	266	161	198	240	96	254	362	86	114	224	617
245.514	0	665	194	273	140	266	161	197	239	96	255	364	86	114	224	619
245.637	0	659	196	272	143	269	161	195	238	96	253	363	86	114	226	648
[truncated: 689 more rows]

## Sheet: D850
	SNR :	51	46	48	41	40	45	49	43	38	48	48	44	41	44	59
Time	Marker	ch1	ch2	ch3	ch4	ch5	ch6	ch7	ch8	ch9	ch10	ch11	ch12	ch13	ch14	ch15
0.24576	0	563	153	155	99	218	146	148	232	82	197	293	68	64	217	585
0.36864	0	563	153	155	99	218	146	148	232	82	197	293	68	64	217	585
0.49152	0	578	149	139	96	203	125	144	231	82	196	285	67	66	213	578
0.6144	0	581	147	136	96	197	115	144	233	81	195	281	67	72	215	584
0.73728	0	575	147	134	96	195	111	144	232	81	197	281	69	75	215	581
0.86016	0	575	149	137	101	194	111	147	230	82	196	280	69	78	217	583
0.98304	0	578	152	137	102	197	114	148	230	84	193	283	70	75	217	588
1.10592	0	581	149	132	99	193	112	143	227	84	190	283	69	72	215	583
1.2288	0	570	149	133	99	193	111	147	226	84	190	284	69	72	215	577
1.35168	0	572	149	134	98	192	112	146	226	84	190	283	70	72	216	581
1.47456	0	575	151	134	102	193	113	146	226	84	189	285	72	74	218	580
1.59744	0	570	152	139	101	200	115	148	228	84	189	287	71	74	219	575
1.72032	0	569	147	134	97	195	113	148	227	84	189	283	69	72	215	575
1.8432	0	568	148	135	100	192	113	148	228	84	188	284	70	73	216	576
1.96608	0	567	148	135	99	193	113	149	228	84	187	283	70	73	217	575
2.08896	0	573	151	136	101	194	114	145	227	84	188	284	71	75	219	573
2.21184	0	576	152	140	100	199	115	148	228	86	188	286	72	75	219	584
2.33472	0	565	146	136	98	196	113	147	226	83	187	282	69	74	216	605
2.4576	0	552	147	134	97	194	113	148	224	84	184	282	70	74	216	592
2.58048	0	561	148	135	97	194	113	148	225	83	184	281	71	73	216	570
2.70336	0	563	149	136	101	192	114	145	225	84	185	282	71	74	217	565
2.82624	0	569	152	139	103	196	115	145	226	84	187	285	72	75	218	573
2.94912	0	569	147	136	97	196	114	146	223	82	187	283	70	73	214	575
3.072	0	571	147	134	96	194	112	147	221	81	186	282	70	74	214	570
3.19488	0	573	147	134	97	194	112	147	220	82	188	283	70	74	216	570
3.31776	0	580	149	137	99	195	112	147	220	82	187	283	71	74	217	572
3.44064	0	574	151	139	104	195	113	146	220	83	186	286	72	76	219	579
3.56352	0	578	148	138	96	200	113	148	220	82	187	285	70	74	216	576
3.6864	0	572	147	135	97	195	112	146	219	82	187	283	70	74	215	576
3.80928	0	583	148	138	98	196	112	149	220	81	187	284	71	74	217	574
3.93216	0	579	149	136	101	195	112	146	219	83	188	285	71	75	218	579
4.05504	0	580	151	139	101	197	112	147	220	83	188	287	72	76	220	582
4.17792	0	578	151	140	100	200	114	149	222	84	190	287	71	76	219	578
4.3008	0	579	149	136	98	195	112	149	222	82	189	288	70	75	217	580
4.42368	0	577	151	138	100	198	112	150	222	84	190	288	71	76	219	582
4.54656	0	576	151	137	99	199	113	151	222	84	191	288	72	76	221	582
4.66944	0	580	154	139	104	198	113	150	224	84	192	290	72	77	222	575
4.79232	0	576	154	141	102	201	115	149	225	84	193	292	72	78	223	582
4.9152	0	566	151	136	98	199	112	150	224	83	191	289	71	76	219	582
5.03808	0	560	152	138	101	199	113	151	224	84	190	289	72	76	222	583
5.16096	0	560	153	138	101	200	113	152	224	84	191	290	71	77	222	576
5.28384	0	555	155	139	106	198	114	150	226	85	191	292	73	78	224	573
5.40672	0	551	154	142	102	203	116	151	227	85	190	293	73	78	225	579
5.5296	0	544	152	137	99	199	114	150	226	85	190	290	70	76	221	581
5.65248	0	544	152	139	101	201	114	151	226	86	190	291	72	76	223	581
5.77536	0	503	152	135	99	199	114	152	227	85	189	290	72	76	223	591
5.89824	0	498	154	136	101	200	115	153	228	86	189	291	73	78	225	594
6.02112	0	502	153	139	102	201	117	152	229	85	190	292	72	78	225	594
6.144	0	535	150	136	97	200	114	151	229	85	191	290	71	77	222	589
6.26688	0	592	152	133	101	198	114	151	229	85	191	290	71	76	222	606
6.38976	0	662	157	139	101	198	115	151	228	86	192	292	72	78	223	656
6.51264	0	614	156	137	101	199	115	153	228	86	189	291	72	78	224	611
6.63552	0	618	156	142	103	200	117	152	230	87	191	293	72	77	224	608
6.7584	0	590	148	135	96	198	116	150	230	86	188	289	69	75	218	582
6.88128	0	588	148	136	95	196	115	149	227	85	185	288	70	76	219	597
7.00416	0	550	150	130	98	196	115	148	225	86	182	287	70	76	220	583
7.12704	0	546	148	138	100	197	115	148	225	85	180	285	71	76	219	561
7.24992	0	545	148	139	101	199	116	147	223	85	180	286	71	77	221	560
7.3728	0	550	143	133	94	196	115	144	221	84	178	282	70	76	215	561
7.49568	0	578	145	133	94	193	114	141	217	82	176	282	68	74	215	576
7.61856	0	626	148	132	95	194	115	139	212	82	173	280	69	75	216	602
7.74144	0	590	146	132	96	194	114	132	206	84	169	280	69	77	218	561
7.86432	0	547	146	134	100	191	115	127	203	84	162	279	69	79	221	526
7.9872	0	537	144	132	96	193	115	128	202	83	161	277	69	77	218	524
8.11008	0	546	140	129	95	190	112	126	199	81	160	275	67	77	217	516
8.23296	0	555	143	129	96	193	113	123	195	81	159	276	68	77	219	512
8.35584	0	592	170	118	107	237	145	107	137	80	136	323	68	81	226	460
8.47872	0	589	180	138	137	340	137	108	97	78	127	352	73	94	249	462
8.6016	0	535	169	131	121	302	135	93	94	78	107	349	74	93	248	470
8.72448	0	511	161	124	112	281	131	84	92	76	92	346	73	90	250	476
8.84736	0	498	166	126	112	275	130	82	93	75	88	344	74	90	253	471
8.97024	0	490	166	126	111	270	130	80	90	74	91	340	74	88	253	469
9.09312	0	487	169	126	113	248	111	105	116	79	172	341	74	87	249	461
9.216	0	503	166	129	111	237	116	123	179	84	233	345	73	78	236	457
9.33888	0	520	158	123	109	219	118	128	218	85	222	332	70	74	228	461
9.46176	0	518	159	123	109	213	118	130	237	86	219	328	70	73	230	481
9.58464	0	530	160	124	108	212	117	130	248	87	222	327	69	72	231	502
9.70752	0	523	162	126	111	210	118	131	253	88	223	327	69	74	234	500
9.8304	0	577	164	124	110	213	120	133	256	89	224	327	69	74	233	531
9.95328	0	552	158	124	107	204	118	131	255	89	221	323	68	73	231	517
10.0762	0	561	159	126	105	204	115	133	257	88	223	323	68	73	229	527
10.199	0	561	160	123	105	203	112	131	254	84	219	323	68	73	227	527
10.3219	0	530	160	127	105	200	109	131	246	82	216	321	69	74	227	507
10.4448	0	515	157	129	105	202	110	131	241	81	214	319	68	72	224	496
10.5677	0	513	152	126	100	198	105	131	235	78	214	316	66	70	220	499
10.6906	0	516	152	127	103	199	104	128	230	78	211	314	67	71	221	504
10.8134	0	518	149	124	101	197	102	127	226	76	212	312	66	71	221	499
10.9363	0	521	151	126	101	197	103	127	225	77	209	312	67	71	222	506
11.0592	0	528	151	128	102	199	103	128	222	76	209	311	67	72	223	514
11.1821	0	527	145	123	99	196	101	124	217	73	213	309	66	70	218	518
11.305	0	528	145	125	99	193	99	125	214	73	213	307	67	70	220	520
11.4278	0	526	146	125	98	194	99	127	212	74	213	307	68	69	221	525
11.5507	0	531	147	126	101	194	100	129	208	77	211	308	68	71	222	530
11.6736	0	537	148	129	103	199	102	130	208	76	211	308	68	71	223	536
11.7965	0	532	141	125	98	197	97	127	208	71	213	305	66	69	218	537
11.9194	0	528	141	125	98	195	98	128	203	71	213	305	66	69	218	540
12.0422	0	528	141	125	98	194	97	128	200	73	214	304	65	69	219	544
12.1651	0	530	142	125	97	195	97	129	199	73	212	305	67	70	221	546
12.288	0	540	142	128	98	198	98	128	201	74	213	304	67	69	221	545
12.4109	0	531	137	124	96	194	97	125	198	72	216	302	65	67	217	545
12.5338	0	531	137	124	95	192	96	126	197	71	215	302	65	68	218	548
12.6566	0	535	136	124	96	193	96	125	197	71	212	301	65	69	217	545
12.7795	0	530	138	123	95	193	95	127	195	71	210	301	66	70	219	543
12.9024	0	531	139	128	97	194	97	127	196	72	212	302	65	69	218	544
13.0253	0	535	134	123	90	190	96	124	195	71	214	300	63	66	214	547
13.1482	0	561	134	123	92	190	94	126	195	70	218	299	64	66	215	558
13.271	0	563	134	122	93	189	95	125	195	70	217	301	64	66	216	557
13.3939	0	553	135	123	95	190	95	127	195	71	217	300	65	67	218	558
13.5168	0	558	139	118	94	191	111	124	190	73	214	304	66	69	219	552
13.6397	0	560	142	128	117	278	110	114	119	62	146	329	64	87	256	517
13.7626	0	440	128	111	128	290	123	109	119	63	127	311	73	108	286	521
13.8854	0	433	131	110	113	254	116	92	114	64	112	304	74	103	279	520
14.0083	0	417	139	114	109	236	115	86	111	64	106	302	76	101	280	509
14.1312	0	432	145	116	108	228	114	83	104	65	102	297	78	97	277	486
14.2541	0	427	140	116	102	219	112	79	97	64	99	293	75	92	266	487
14.377	0	419	136	112	99	207	109	77	91	64	99	287	74	89	261	489
14.4998	0	420	138	112	97	199	108	77	87	64	108	286	75	88	255	477
14.6227	0	423	140	113	98	193	106	76	85	65	117	285	75	87	250	472
14.7456	0	422	142	116	97	193	108	73	86	66	120	287	75	86	251	471
14.8685	0	416	140	119	98	191	110	77	86	65	126	286	74	86	247	468
14.9914	0	418	136	114	94	184	106	73	87	65	134	282	73	82	241	472
15.1142	0	419	138	115	93	180	104	76	88	65	153	282	74	80	242	472
15.2371	0	430	137	116	96	170	97	104	103	68	231	291	74	80	239	476
15.36	0	444	139	118	104	173	98	129	134	72	303	307	73	73	235	479
15.4829	0	453	139	120	105	177	105	139	159	72	314	315	75	78	228	476
15.6058	0	448	130	115	101	169	101	138	170	72	317	310	73	77	219	467
15.7286	0	453	131	116	101	170	100	138	178	72	316	308	70	76	222	463
15.8515	0	456	131	116	103	170	99	138	185	72	317	308	70	77	220	458
15.9744	0	454	134	116	103	171	99	140	190	73	317	310	70	77	222	464
16.0973	0	455	134	118	105	172	101	141	192	73	317	311	70	77	222	463
16.2202	0	457	126	115	98	169	99	139	189	72	321	308	69	75	216	463
16.343	0	454	128	115	98	166	98	139	190	71	321	307	68	75	216	465
16.4659	0	457	129	116	98	165	97	138	189	70	322	308	68	74	215	470
16.5888	0	459	131	117	100	162	95	133	186	69	322	310	70	75	215	485
16.7117	0	465	135	121	102	163	93	135	185	69	325	312	70	75	215	495
16.8346	0	476	127	120	96	164	93	134	181	67	333	309	68	73	208	492
16.9574	0	471	122	116	95	161	90	132	178	65	324	307	67	72	207	491
17.0803	0	465	122	119	97	159	91	130	176	66	317	303	67	72	208	507
17.2032	0	471	120	117	97	160	89	131	175	66	313	303	67	72	207	505
17.3261	0	477	124	118	101	159	89	132	175	67	310	304	68	74	209	510
17.449	0	472	121	120	98	161	92	130	175	66	309	302	67	73	207	508
17.5718	0	475	114	114	93	156	89	127	172	65	308	298	65	71	202	508
17.6947	0	480	115	115	94	154	90	125	170	64	305	298	65	71	203	512
17.8176	0	479	115	117	94	155	87	127	169	63	305	298	65	71	203	521
17.9405	0	483	118	118	97	156	87	130	167	64	302	299	67	72	205	529
18.0634	0	484	120	121	100	158	87	128	166	64	298	302	68	73	207	539
18.1862	0	482	114	120	97	157	87	126	165	63	300	299	66	71	203	540
18.3091	0	482	114	119	96	152	86	126	163	61	296	299	66	71	204	545
18.432	0	484	113	121	96	155	86	128	163	62	288	299	66	71	204	553
18.5549	0	482	115	121	98	156	84	127	161	62	282	299	67	73	205	557
18.6778	0	480	116	123	101	157	85	127	163	63	278	300	67	75	206	554
18.8006	0	484	116	127	100	164	86	128	165	63	278	299	67	74	207	554
18.9235	0	484	109	120	96	159	86	126	164	63	280	297	66	72	203	558
19.0464	0	482	110	122	99	158	86	127	164	63	279	299	67	73	205	559
19.1693	0	481	112	123	98	157	86	129	167	64	279	298	67	72	205	556
19.2922	0	486	114	124	101	159	86	127	169	64	280	301	67	72	206	556
19.415	0	487	115	127	103	164	89	131	171	65	277	302	69	74	209	562
19.5379	0	485	114	127	101	164	89	128	172	65	281	301	67	73	206	565
19.6608	0	482	110	122	98	160	87	129	172	65	281	301	66	73	205	563
19.7837	0	488	111	123	100	162	89	131	175	66	282	301	67	72	206	549
19.9066	0	485	112	125	100	161	89	131	175	67	281	302	67	73	207	550
20.0294	0	485	115	126	103	164	91	133	178	68	280	303	70	74	209	553
20.1523	0	492	115	130	102	167	92	131	180	68	284	304	68	73	209	561
20.2752	0	496	109	121	98	161	92	129	180	68	291	304	67	71	206	558
20.3981	0	495	110	123	97	163	92	129	182	68	290	305	66	73	208	567
20.521	1	503	113	123	97	164	92	131	183	69	293	306	68	73	209	567
20.6438	0	503	113	124	100	163	93	132	184	69	289	307	69	74	210	565
20.7667	0	520	117	127	102	167	95	133	185	69	290	309	69	75	213	570
20.8896	0	526	112	125	98	167	95	130	182	70	289	309	68	75	210	578
21.0125	0	521	111	122	97	164	95	126	179	68	285	309	67	75	209	580
21.1354	0	519	113	125	98	163	95	126	174	67	283	309	69	75	211	584
21.2582	0	523	115	126	99	163	95	125	171	68	280	309	68	77	211	585
21.3811	0	522	118	128	100	167	95	126	169	67	270	315	70	75	214	587
21.504	0	512	117	127	101	170	95	123	165	67	260	316	70	72	214	581
21.6269	0	501	109	125	93	165	91	120	165	67	287	305	66	73	212	563
21.7498	0	499	110	122	96	165	95	125	177	69	290	307	68	74	213	556
21.8726	0	487	111	126	97	166	94	127	182	70	285	307	68	74	211	562
21.9955	0	482	114	122	100	165	94	130	184	71	279	308	69	76	212	559
22.1184	0	483	115	130	101	169	96	131	188	71	282	310	71	78	213	565
22.2413	0	488	111	127	100	167	96	130	189	70	286	308	69	75	209	560
22.3642	0	490	109	124	97	163	95	132	188	71	285	308	68	74	210	569
22.487	0	485	112	126	98	166	95	133	188	70	285	310	68	74	209	577
22.6099	0	484	114	127	99	165	94	135	188	70	283	310	70	75	210	574
22.7328	0	491	113	131	103	167	95	135	190	71	282	310	71	76	212	566
22.8557	0	487	114	131	101	171	97	135	189	71	282	310	70	76	209	573
22.9786	0	462	109	125	97	165	95	132	187	71	281	308	69	75	209	567
23.1014	0	441	111	126	99	165	95	133	187	71	280	309	69	75	209	571
23.2243	0	473	112	128	97	164	95	135	187	71	280	308	69	75	209	566
23.3472	0	487	113	131	102	167	96	134	188	72	278	310	71	76	210	576
23.4701	0	486	116	136	105	172	96	134	188	72	276	312	72	77	212	579
23.593	0	481	112	130	101	170	96	134	189	72	278	311	70	74	207	575
23.7158	0	483	112	129	100	167	95	134	188	71	277	311	71	76	208	577
23.8387	0	488	113	130	101	168	95	134	187	72	276	312	71	76	209	580
23.9616	0	485	115	129	103	168	95	134	189	72	274	312	71	77	209	579
24.0845	0	485	115	134	104	173	96	136	189	73	274	312	72	78	211	581
24.2074	0	489	114	132	103	173	97	136	191	73	277	313	70	77	208	576
24.3302	0	489	112	128	100	166	97	135	192	73	277	313	70	76	207	578
24.4531	0	482	114	130	101	169	98	135	192	74	275	314	70	77	208	579
24.576	0	440	111	128	101	169	97	136	192	74	272	312	70	77	210	579
24.6989	0	455	119	129	104	170	99	138	194	74	262	319	72	73	213	636
24.8218	0	434	118	131	104	173	99	139	196	76	265	315	71	75	217	730
24.9446	0	418	111	128	99	170	99	137	197	75	272	312	69	76	212	668
25.0675	0	423	110	127	101	169	98	138	198	75	275	313	70	76	210	599
25.1904	0	430	110	127	101	169	100	139	198	75	277	313	71	77	210	584
25.3133	0	439	112	131	101	172	99	140	198	76	278	316	71	78	212	582
25.4362	0	457	113	134	104	177	100	140	200	77	279	318	71	78	213	582
25.559	0	450	109	128	100	173	101	138	201	76	283	317	70	75	208	580
25.6819	0	455	109	125	101	171	100	138	201	76	282	318	69	76	208	578
25.8048	0	452	110	128	99	171	99	138	201	77	282	318	69	77	208	577
25.9277	0	454	111	128	99	173	100	143	201	77	281	319	70	76	209	576
26.0506	0	452	111	132	102	174	101	141	203	78	281	319	71	78	212	578
26.1734	0	455	112	132	103	177	102	142	204	77	282	320	69	78	210	578
26.2963	0	456	107	125	97	171	100	142	202	76	283	321	69	76	208	577
26.4192	0	451	109	125	98	173	99	140	203	76	282	320	69	76	207	574
26.5421	0	451	109	126	99	170	99	142	202	77	282	319	68	76	208	574
26.665	0	454	110	128	102	173	99	142	204	77	281	320	70	78	209	576
26.7878	0	461	111	132	105	174	101	144	204	78	281	322	71	79	211	576
26.9107	0	458	109	131	100	178	102	143	205	77	281	322	69	77	209	573
27.0336	0	457	105	125	100	173	99	141	204	75	278	324	69	72	207	575
27.1565	0	455	108	126	99	174	100	140	204	76	279	325	69	73	207	576
27.2794	0	456	108	129	102	172	100	142	203	76	277	325	70	72	208	575
27.4022	0	458	109	130	103	174	101	143	204	76	278	322	70	77	209	571
27.5251	0	455	111	133	106	179	101	145	205	77	275	327	71	76	211	575
27.648	0	455	109	131	103	178	101	144	206	77	272	330	70	70	208	575
27.7709	0	453	108	126	98	175	100	143	205	76	275	326	69	72	207	572
27.8938	0	454	109	128	101	174	102	143	205	75	279	323	70	78	208	571
28.0166	0	448	109	129	102	174	101	143	204	77	276	327	70	74	209	570
28.1395	0	449	111	132	105	177	102	143	207	77	276	328	72	74	210	575
28.2624	0	449	113	136	105	179	103	145	207	78	279	326	72	79	212	575
28.3853	0	453	110	132	99	178	102	148	208	77	281	324	70	78	208	570
28.5082	0	447	109	128	102	175	101	143	208	77	278	327	69	74	208	571
28.631	0	448	111	130	103	177	102	145	208	77	278	329	70	75	209	576
28.7539	0	448	111	130	104	176	101	144	208	78	281	327	70	78	210	576
28.8768	0	448	112	133	105	177	102	146	209	78	281	327	73	79	212	572
28.9997	0	451	115	136	105	182	104	148	210	79	278	333	73	76	212	575
29.1226	0	454	112	132	103	181	103	146	212	78	280	332	72	75	209	574
29.2454	0	451	111	129	101	179	103	147	211	78	283	328	71	79	209	577
29.3683	0	445	113	131	104	178	103	145	212	78	283	329	71	78	210	575
29.4912	0	450	113	132	105	180	104	147	213	78	281	334	71	76	211	567
29.6141	0	448	114	135	108	182	104	147	215	80	278	335	73	77	214	576
29.737	0	446	117	139	109	185	107	149	215	81	282	333	74	82	215	580
29.8598	0	446	112	131	100	184	105	150	216	80	281	336	71	75	211	579
29.9827	0	446	112	128	105	177	104	149	216	80	278	339	72	73	212	577
30.1056	0	452	114	131	105	180	105	149	217	80	280	336	72	76	212	579
30.2285	0	454	116	132	107	180	105	151	218	81	279	336	73	77	213	580
30.3514	0	446	116	136	107	183	106	149	219	82	279	338	74	78	216	584
30.4742	0	451	118	137	110	185	107	152	221	83	275	342	74	75	216	581
30.5971	0	454	113	131	101	185	106	152	221	81	278	341	71	73	211	584
30.72	0	449	112	131	100	185	105	153	220	81	276	341	71	73	213	583
30.8429	0	445	115	131	104	181	105	152	221	81	275	339	71	73	212	584
30.9658	0	448	116	133	107	181	106	150	222	82	274	342	72	74	213	583
31.0886	0	451	116	137	107	184	109	152	222	83	273	342	73	75	215	583
31.2115	0	452	117	140	108	187	109	152	223	83	274	341	74	76	216	583
31.3344	0	446	112	131	101	184	107	152	223	82	276	339	71	72	209	582
31.4573	0	447	112	130	101	183	107	153	223	80	274	339	72	73	211	582
31.5802	0	452	113	131	102	182	106	151	224	80	273	339	71	72	210	581
31.703	0	456	114	133	106	180	107	150	222	82	272	339	73	73	213	579
31.8259	0	450	115	137	106	182	108	151	224	82	272	339	73	74	214	584
31.9488	0	455	117	140	109	188	110	152	225	83	272	339	74	75	216	585
32.0717	0	456	112	133	102	187	108	153	224	81	273	338	72	72	211	586
32.1946	0	461	113	131	102	185	107	155	224	81	272	337	71	72	211	581
32.3174	0	458	115	133	102	185	108	156	225	80	272	335	72	72	212	581
32.4403	0	461	114	136	107	182	107	153	225	81	271	337	73	73	213	586
32.5632	0	461	116	137	109	184	109	153	226	82	269	338	74	75	215	588
32.6861	0	468	119	142	112	190	110	153	227	83	270	339	76	76	217	584
32.809	0	464	116	137	104	190	109	155	226	82	271	338	72	74	213	583
32.9318	0	461	115	133	107	184	109	155	227	81	271	338	72	73	213	589
33.0547	0	460	118	135	105	186	109	155	226	82	270	338	73	74	215	592
33.1776	0	462	116	138	110	185	110	153	228	83	275	335	74	78	215	590
33.3005	0	468	120	140	113	187	111	155	230	84	275	336	75	79	217	585
33.4234	0	466	121	143	113	191	113	156	231	84	275	338	76	81	219	591
33.5462	0	462	118	140	105	193	112	158	232	84	272	340	73	75	216	593
33.6691	0	460	121	138	110	186	111	157	232	83	272	341	74	75	217	594
33.792	0	466	121	139	112	189	112	158	235	84	273	341	74	75	218	588
33.9149	0	467	121	141	111	188	113	161	235	84	272	343	75	77	219	595
34.0378	0	466	124	143	115	192	114	159	237	85	280	337	77	85	222	600
34.1606	0	466	125	147	114	198	115	162	239	86	278	341	77	83	222	599
34.2835	0	469	122	139	110	194	114	162	239	85	275	345	75	75	219	596
34.4064	0	473	124	139	112	192	114	163	239	85	275	346	75	77	220	600
34.5293	0	470	126	140	110	192	114	162	241	86	274	347	76	76	220	601
34.6522	0	468	127	140	116	192	115	162	242	87	279	343	76	82	223	604
34.775	0	475	128	145	119	195	115	164	244	87	275	349	78	80	226	600
34.8979	0	474	130	146	117	200	117	166	244	87	280	346	77	84	225	604
35.0208	0	474	125	140	111	196	115	165	244	86	277	349	74	78	220	604
35.1437	0	472	127	140	110	197	117	169	246	87	277	350	75	78	223	606
35.2666	0	474	128	140	112	198	116	168	247	87	277	351	75	78	223	607
35.3894	0	479	130	140	116	195	118	168	247	88	281	347	77	83	225	607
35.5123	0	479	133	144	121	197	116	164	247	89	277	353	77	82	228	607
35.6352	0	478	132	148	118	204	118	167	250	89	279	353	77	81	227	610
35.7581	0	476	127	140	110	198	115	169	251	86	279	353	75	78	222	612
35.881	0	478	128	141	113	199	117	169	249	88	278	354	75	79	223	614
36.0038	0	480	130	140	113	197	118	168	249	89	278	353	75	79	225	611
36.1267	0	478	131	141	119	194	118	166	250	88	278	354	76	81	227	611
36.2496	0	481	134	145	121	197	118	166	251	90	277	356	78	82	229	619
36.3725	0	481	134	147	116	203	120	170	252	89	277	357	77	81	228	620
36.4954	0	478	129	140	112	197	116	170	254	86	278	354	75	79	225	619
36.6182	0	482	131	142	114	200	119	169	252	88	278	354	75	80	226	615
36.7411	0	482	132	142	116	198	118	169	251	88	278	355	76	80	226	620
36.864	0	482	133	142	118	197	119	169	252	89	278	356	77	82	229	622
36.9869	0	483	137	144	124	197	119	169	252	90	278	358	79	82	230	621
37.1098	0	487	135	147	119	203	121	169	253	90	278	357	77	82	229	617
37.2326	0	487	131	141	114	199	115	170	256	85	278	357	76	81	227	624
37.3555	0	483	133	143	115	201	118	170	255	87	278	357	76	81	228	627
37.4784	0	482	133	142	117	199	117	171	255	87	278	357	77	82	229	626
37.6013	0	487	136	144	120	197	119	170	254	90	278	358	78	82	229	623
37.7242	0	492	138	146	124	202	120	170	255	90	278	359	79	85	232	627
37.847	0	487	134	144	115	201	120	171	255	89	279	359	77	81	228	630
37.9699	0	483	133	142	114	199	117	172	256	88	278	358	77	81	228	630
38.0928	0	488	135	144	116	200	117	173	256	88	279	358	77	81	228	629
38.2157	0	493	136	144	121	199	119	170	255	89	278	359	77	82	230	630
38.3386	0	491	138	146	123	198	120	170	254	89	278	359	78	84	231	635
38.4614	0	488	139	148	120	204	121	172	257	90	280	360	78	83	231	633
38.5843	0	489	132	141	113	200	114	173	259	86	279	359	76	81	227	633
38.7072	0	493	134	142	116	199	116	173	259	85	278	358	76	81	228	634
38.8301	0	496	133	141	117	201	115	172	258	86	277	357	77	81	228	638
38.953	0	488	136	142	118	199	117	173	257	87	278	358	77	82	230	635
39.0758	0	492	139	144	123	199	121	169	256	89	278	358	78	83	232	638
39.1987	0	495	137	145	115	204	119	173	257	87	279	358	76	81	228	640
39.3216	0	490	132	141	113	198	115	170	257	85	278	355	76	80	225	637
39.4445	0	488	133	141	116	198	115	170	258	85	278	355	76	80	226	638
39.5674	0	490	133	141	115	197	114	171	257	84	278	356	75	80	226	639
39.6902	0	490	137	142	119	198	117	171	255	86	278	356	77	81	228	642
39.8131	0	496	139	144	122	197	119	170	254	89	278	356	78	83	231	641
39.936	0	492	134	143	116	201	117	172	256	87	279	356	76	81	226	641
40.0589	0	492	132	139	113	195	113	169	257	84	277	354	75	79	225	641
40.1818	0	490	133	140	114	198	114	171	257	84	276	354	75	81	224	644
40.3046	0	489	135	140	115	197	113	170	257	84	278	354	75	80	225	642
40.4275	0	492	137	143	121	195	114	170	256	85	277	354	77	81	227	642
40.5504	0	501	140	145	121	200	119	169	254	89	276	355	78	82	229	644
40.6733	0	492	135	143	117	202	117	172	256	86	277	355	75	80	225	646
40.7962	0	491	134	139	114	198	115	171	256	84	277	354	75	80	224	645
40.919	0	496	135	141	116	198	115	170	256	84	276	353	76	80	225	645
41.0419	0	496	136	141	117	198	114	170	258	84	277	353	76	81	225	645
41.1648	0	494	138	143	121	197	116	170	256	86	276	354	76	81	227	649
41.2877	0	494	140	145	121	202	117	173	256	86	275	356	77	82	229	648
41.4106	0	501	135	142	114	200	115	171	258	84	276	354	76	80	223	646
41.5334	0	499	135	140	116	197	114	172	258	83	275	355	75	80	223	648
41.6563	0	495	136	141	117	197	114	172	257	83	275	353	76	80	224	650
41.7792	0	493	137	141	116	199	115	172	258	84	276	354	77	80	225	649
41.9021	0	497	140	144	124	198	119	171	255	88	276	355	78	82	227	650
42.025	0	502	140	146	120	203	119	172	257	86	276	356	76	82	227	650
42.1478	0	496	134	140	114	199	115	171	260	83	276	355	75	79	222	653
42.2707	0	492	137	142	115	198	114	173	258	83	276	353	75	80	223	651
42.3936	0	495	136	141	116	197	115	172	259	83	275	354	76	80	224	650
42.5165	0	496	138	142	118	197	114	173	259	84	274	354	76	82	225	651
42.6394	0	497	141	145	122	199	117	173	257	85	275	355	77	83	227	656
42.7622	0	493	140	147	120	203	119	173	258	86	275	355	77	82	225	652
42.8851	0	495	136	141	115	199	114	172	260	84	276	355	75	80	221	653
43.008	0	499	137	141	115	200	114	172	260	83	274	354	76	81	223	652
43.1309	0	503	139	142	119	196	115	172	260	84	273	354	76	80	223	657
43.2538	0	496	140	144	118	199	115	176	259	83	273	354	77	81	226	655
43.3766	0	497	143	145	124	199	118	172	258	85	273	356	77	83	228	655
43.4995	0	502	141	147	118	205	119	176	260	85	274	354	77	82	226	656
43.6224	0	498	138	143	117	198	115	173	260	83	273	353	75	81	224	655
43.7453	0	495	139	143	116	200	114	174	260	83	274	353	76	81	225	659
43.8682	0	498	140	142	117	201	115	176	261	83	274	355	77	81	225	661
43.991	0	499	142	144	121	200	117	175	261	83	273	356	78	83	228	665
44.1139	0	501	145	148	126	201	119	175	260	86	274	356	79	85	230	666
44.2368	0	499	141	145	117	203	116	174	262	82	275	355	76	82	225	667
44.3597	0	501	140	143	118	200	115	176	262	83	274	355	75	82	225	669
44.4826	0	503	142	144	118	201	116	176	263	82	274	355	76	82	226	673
44.6054	0	506	143	145	119	202	116	177	263	83	275	355	77	83	227	668
44.7283	0	510	147	146	125	199	117	174	265	84	276	357	78	85	229	668
44.8512	0	507	147	150	124	206	120	177	263	86	276	359	78	85	230	667
44.9741	0	505	141	146	117	201	117	178	265	84	276	358	76	81	224	669
45.097	0	508	143	143	119	201	116	178	264	83	276	356	76	82	225	667
45.2198	0	512	143	144	120	200	117	178	265	83	276	356	76	83	226	668
45.3427	0	508	146	145	123	200	117	176	266	83	276	359	77	83	228	669
45.4656	0	509	148	147	125	203	118	179	265	85	275	359	78	85	230	674
45.5885	0	507	148	149	121	208	118	180	267	84	276	360	78	85	229	672
45.7114	0	506	144	144	119	202	117	177	267	84	277	358	76	81	225	670
45.8342	0	508	145	143	118	202	116	178	268	84	276	358	76	83	227	678
45.9571	0	506	145	144	119	202	116	180	267	84	276	358	76	83	226	680
46.08	0	507	147	144	122	201	117	181	267	85	275	359	78	84	229	676
46.2029	0	514	150	147	127	201	118	179	269	84	276	361	79	85	231	673
46.3258	0	519	149	150	127	206	119	181	268	84	276	360	78	85	230	679
46.4486	0	509	145	144	119	202	118	178	269	84	276	359	76	83	226	681
46.5715	0	508	146	145	122	202	117	179	269	84	277	360	77	84	228	681
46.6944	11	515	146	146	120	203	118	181	269	84	277	360	77	84	229	679
46.8173	0	522	149	146	126	203	118	182	270	85	277	360	78	84	231	683
46.9402	0	515	153	148	128	204	119	181	270	84	277	362	79	86	233	687
47.063	0	514	152	151	125	210	119	183	270	85	279	363	78	85	231	684
47.1859	0	524	149	146	124	201	117	180	271	85	279	361	77	83	229	683
47.3088	0	530	151	148	124	205	119	182	272	85	280	362	77	84	230	687
47.4317	0	526	150	148	122	207	119	181	272	85	278	362	77	85	230	687
47.5546	0	518	153	149	125	208	119	184	272	85	280	363	80	86	232	682
47.6774	0	520	156	152	130	208	120	184	273	86	279	365	79	87	234	672
47.8003	0	520	151	149	123	208	121	182	272	85	280	363	77	85	230	675
47.9232	0	518	152	147	124	207	119	183	274	85	278	363	78	85	231	679
48.0461	0	516	152	149	125	208	119	183	273	86	280	363	78	86	232	679
48.169	0	521	154	148	126	206	120	185	273	86	280	365	79	85	233	679
48.2918	0	523	158	151	133	207	121	182	274	86	279	366	80	87	235	680
48.4147	0	521	155	153	127	213	122	187	275	87	280	366	78	87	233	684
48.5376	0	516	151	147	124	207	119	184	274	85	280	364	77	84	229	683
48.6605	0	521	153	148	122	207	118	184	275	86	280	364	78	84	231	683
48.7834	0	524	152	148	124	208	119	185	274	86	280	364	77	85	231	683
48.9062	0	520	156	149	126	208	120	186	274	86	279	365	79	86	233	686
49.0291	0	520	158	151	132	211	121	186	275	86	279	366	80	86	234	687
49.152	0	522	154	149	124	209	120	185	275	86	281	364	77	84	230	689
49.2749	0	524	153	146	123	206	118	182	274	86	281	363	77	83	229	684
49.3978	0	508	153	146	122	206	119	182	273	86	279	363	76	84	230	684
49.5206	0	503	154	145	124	206	119	185	272	85	279	361	77	84	231	682
49.6435	0	514	157	146	125	207	119	187	273	85	278	362	78	86	233	682
49.7664	0	518	157	150	127	211	121	187	273	87	279	364	78	86	234	686
49.8893	0	512	151	146	122	207	118	183	271	84	280	362	76	84	229	687
50.0122	0	508	152	145	122	206	118	183	271	85	279	360	77	84	230	690
50.135	0	514	152	145	123	205	118	184	270	85	280	360	77	83	230	691
50.2579	0	519	154	147	124	205	118	186	270	85	278	361	78	84	231	690
50.3808	0	529	155	148	126	209	119	185	268	85	278	361	78	86	234	695
50.5037	0	514	157	151	129	209	119	182	269	84	279	362	78	86	233	691
50.6266	0	515	152	145	122	206	117	182	269	84	279	360	75	84	229	691
50.7494	0	519	152	146	123	206	116	182	268	84	277	360	77	85	231	690
50.8723	0	521	152	145	124	206	117	180	265	83	276	360	76	84	230	692
50.9952	0	512	156	142	123	230	155	145	180	86	204	367	78	94	241	706
51.1181	0	536	163	144	122	268	143	125	103	90	136	357	81	103	263	751
51.241	0	533	163	142	118	283	150	121	107	96	137	358	81	103	269	750
51.3638	0	517	158	136	112	274	147	116	109	95	135	354	80	101	266	744
51.4867	0	500	159	137	110	274	145	107	110	94	128	352	81	99	266	711
51.6096	0	492	160	136	109	265	144	106	110	93	126	349	81	100	265	711
51.7325	0	505	161	139	117	232	118	136	151	96	193	347	83	96	260	684
51.8554	0	534	165	143	126	243	134	175	255	102	285	369	81	85	249	650
51.9782	0	524	158	144	115	227	137	172	289	101	293	354	78	87	234	660
52.1011	0	514	157	143	117	214	129	169	279	97	284	345	76	88	233	669
52.224	0	512	159	147	118	214	124	171	267	93	275	344	76	87	235	669
52.3469	0	513	159	148	121	212	119	172	264	87	269	347	77	84	236	673
52.4698	0	505	159	150	127	212	118	170	260	88	266	346	79	85	238	672
52.5926	0	509	161	153	128	217	121	169	257	88	264	344	78	86	237	672
52.7155	0	511	154	146	120	213	117	168	257	85	264	340	76	83	231	675
52.8384	0	513	155	148	119	213	117	169	252	84	261	339	76	83	233	676
52.9613	0	505	155	147	119	211	115	170	252	83	260	337	77	83	233	675
53.0842	0	509	158	149	127	207	115	167	251	83	257	336	77	84	234	677
53.207	0	517	160	151	129	209	116	167	248	85	254	335	78	85	236	685
53.3299	0	515	157	153	124	211	118	167	247	83	255	333	76	84	233	680
53.4528	0	510	153	146	119	208	112	165	245	80	255	329	74	83	229	682
53.5757	0	511	154	147	123	204	113	163	244	80	254	328	75	83	231	682
53.6986	0	517	153	147	122	206	111	163	242	79	253	327	74	83	231	683
53.8214	0	522	156	149	127	204	113	163	240	80	256	323	76	87	233	683
53.9443	0	514	158	151	127	207	115	165	239	82	255	322	77	87	235	686
54.0672	0	511	154	149	121	209	114	163	240	79	252	325	74	83	230	686
54.1901	0	516	152	146	120	205	110	162	240	77	251	323	75	83	229	688
54.313	0	512	153	147	124	202	110	160	238	77	252	317	74	86	230	690
54.4358	0	509	154	146	125	201	111	161	237	79	253	317	75	85	231	686
54.5587	0	511	156	149	128	204	113	164	235	79	257	315	76	91	233	689
54.6816	0	518	156	151	129	207	114	164	236	80	252	318	76	88	234	691
54.8045	0	513	152	146	120	202	110	161	238	76	251	316	74	85	230	692
54.9274	0	507	152	147	125	200	110	161	236	77	251	316	75	85	231	691
55.0502	0	506	153	146	125	201	113	161	234	79	255	311	74	89	231	691
55.1731	0	509	155	147	128	203	112	161	235	80	254	313	75	91	231	693
55.296	0	512	158	150	129	203	113	164	235	80	253	314	76	91	234	695
55.4189	0	507	156	151	125	204	113	164	238	78	251	316	74	87	232	692
55.5418	0	507	152	147	125	200	110	162	236	76	252	316	73	85	230	691
55.6646	0	509	153	145	125	202	112	162	235	79	250	315	74	86	230	695
55.7875	0	510	154	146	127	200	111	161	237	76	254	312	74	89	231	692
55.9104	0	515	156	148	129	202	112	165	237	79	254	313	76	91	233	694
56.0333	0	510	157	151	129	206	114	165	237	80	254	314	76	91	234	695
56.1562	0	511	153	146	121	206	111	164	238	77	251	316	73	85	228	696
56.279	0	511	152	145	125	200	110	162	238	78	255	313	74	89	228	694
56.4019	0	515	152	146	126	201	109	162	240	75	252	315	73	85	230	693
56.5248	0	511	154	146	127	201	112	164	237	79	254	312	75	89	230	693
56.6477	0	512	156	149	130	202	112	165	237	80	254	314	75	90	232	695
56.7706	0	514	156	151	130	205	113	165	238	80	255	315	76	90	232	692
56.8934	0	510	152	145	121	201	109	164	241	76	252	315	73	85	226	691
57.0163	0	512	151	145	126	199	109	163	241	76	255	312	73	88	228	691
57.1392	0	512	152	145	127	198	111	164	238	79	255	312	73	88	228	693
57.2621	0	514	154	146	129	200	111	167	240	78	255	314	74	90	230	691
57.385	0	519	156	148	131	203	113	167	240	81	255	314	75	91	232	691
57.5078	0	515	156	150	128	204	112	167	242	78	256	315	75	90	230	691
57.6307	0	511	151	145	123	202	110	166	243	76	257	315	74	88	227	695
57.7536	0	515	153	146	127	201	110	165	244	76	256	314	73	89	229	691
57.8765	0	517	152	145	127	200	111	168	242	78	252	318	74	85	229	691
57.9994	0	515	155	147	129	201	114	167	242	81	257	315	75	89	230	691
58.1222	0	515	157	149	130	205	114	170	242	81	256	316	76	91	233	694
58.2451	0	518	155	149	125	206	113	170	245	79	258	317	74	89	229	692
58.368	0	513	152	145	126	201	110	169	246	77	254	318	74	85	228	691
58.4909	0	515	153	146	127	200	112	167	246	79	254	319	74	85	229	691
58.6138	0	514	153	146	128	202	113	167	246	80	256	317	74	90	229	694
58.7366	0	519	156	148	132	203	114	170	246	80	257	318	75	91	231	692
58.8595	0	521	157	151	131	208	116	171	247	83	258	318	76	91	233	693
58.9824	0	516	153	147	122	208	114	172	248	80	256	321	74	86	227	692
59.1053	0	514	152	145	127	204	111	168	249	78	254	321	74	85	228	696
59.2282	0	517	152	146	128	202	111	169	250	78	258	317	74	89	228	691
59.351	0	520	153	146	129	202	111	169	250	79	259	317	75	89	229	690
59.4739	0	517	155	147	130	203	116	172	248	82	258	319	76	91	231	692
59.5968	0	516	157	151	131	208	117	170	249	83	259	319	76	92	233	695
59.7197	0	519	151	147	123	207	112	172	252	79	261	317	74	88	227	691
59.8426	0	515	152	145	125	204	112	172	252	79	256	321	74	86	228	691
59.9654	0	515	152	146	129	202	111	171	252	79	256	322	74	86	228	691
60.0883	0	514	153	147	128	202	112	172	252	80	259	319	76	90	231	693
60.2112	0	521	155	148	131	205	114	171	252	81	259	320	76	92	232	693
60.3341	0	523	157	152	131	211	116	174	253	82	260	321	76	92	233	691
60.457	0	517	152	147	124	207	113	175	254	79	258	323	74	85	228	692
60.5798	0	515	152	146	126	206	112	173	254	79	260	319	74	90	230	694
60.7027	0	520	152	146	125	207	113	176	255	80	260	320	75	90	229	691
60.8256	0	523	154	148	131	205	114	175	256	81	261	321	76	91	232	690
60.9485	0	520	157	150	133	207	117	173	253	85	260	322	76	92	233	692
61.0714	0	518	156	152	130	212	117	175	255	83	258	327	76	89	232	694
61.1942	0	521	153	147	126	209	113	175	258	80	261	322	74	90	229	692
61.3171	0	518	154	148	129	207	114	175	258	80	258	326	76	87	231	690
61.44	0	524	154	149	131	206	114	175	258	80	262	322	76	91	231	690
61.5629	0	521	156	149	132	205	116	175	257	82	262	323	77	92	233	693
61.6858	0	526	159	152	135	209	118	175	257	83	262	325	78	94	235	691
61.8086	0	530	157	151	130	213	116	179	261	81	259	327	76	89	232	691
61.9315	0	523	153	146	127	208	116	179	260	80	259	326	74	87	229	692
62.0544	0	522	154	146	127	209	115	179	260	80	262	323	76	91	230	694
62.1773	0	522	154	146	128	206	114	178	261	82	262	323	76	91	232	691
62.3002	0	523	157	149	134	207	115	177	262	82	262	323	77	91	233	689
62.423	0	529	159	152	135	209	117	178	263	82	262	325	77	94	234	692
62.5459	0	520	155	149	128	212	117	178	263	81	260	327	75	88	230	692
62.6688	0	518	154	146	126	209	115	179	262	81	259	325	74	86	229	690
62.7917	0	522	155	146	126	210	115	182	261	81	260	325	75	88	230	688
62.9146	0	525	155	147	130	207	115	179	262	80	262	323	76	91	231	689
63.0374	0	519	157	149	135	207	115	178	262	81	262	323	77	92	233	691
63.1603	0	519	160	151	136	210	117	178	262	82	261	323	77	94	234	689
63.2832	0	522	155	149	128	212	116	180	263	81	259	325	75	87	230	688
63.4061	0	520	154	146	126	209	115	182	263	81	259	325	75	87	230	688
63.529	0	517	154	147	129	207	116	178	263	82	261	322	75	91	230	690
63.6518	0	516	155	149	132	207	116	176	263	82	262	322	76	91	231	687
63.7747	0	523	158	148	137	207	116	178	264	82	262	323	77	93	233	687
63.8976	0	529	160	153	137	212	118	180	264	82	262	324	77	94	234	690
64.0205	0	522	155	149	130	212	117	182	264	81	259	326	75	88	230	690
64.1434	0	521	156	148	129	210	116	181	264	81	263	323	76	91	231	688
64.2662	0	528	157	150	134	207	116	178	264	82	260	327	76	88	231	687
64.3891	0	536	158	149	134	209	116	178	265	82	263	323	76	92	232	688
64.512	0	528	161	151	139	209	119	180	264	84	262	325	77	93	234	691
64.6349	0	527	160	153	134	215	119	184	266	83	263	325	76	94	235	689
64.7578	0	529	156	149	129	213	118	184	267	83	261	327	76	87	230	692
64.8806	0	528	157	148	132	210	117	182	267	82	264	325	76	91	231	690
65.0035	0	525	157	149	129	213	117	185	267	83	264	325	76	91	232	691
65.1264	0	522	159	149	136	209	118	181	267	83	264	325	78	93	234	690
65.2493	0	530	162	151	139	212	119	182	268	84	265	327	78	94	235	695
65.3722	0	535	162	154	135	217	122	185	268	85	261	331	77	90	234	691
65.495	0	526	157	148	129	213	118	185	269	83	266	325	76	92	230	694
65.6179	0	523	158	148	130	214	117	186	269	84	266	326	76	92	232	692
65.7408	0	529	159	147	132	213	118	186	270	84	263	330	76	89	233	694
65.8637	0	537	160	149	139	212	118	183	270	83	266	328	78	94	235	693
65.9866	0	535	163	152	139	213	119	185	270	84	265	330	78	95	236	695
66.1094	0	527	162	153	136	218	120	185	271	84	266	329	77	95	235	694
66.2323	0	531	158	148	130	215	118	187	271	84	264	332	76	88	231	697
66.3552	0	538	158	148	130	215	118	187	271	84	264	332	76	90	233	694
66.4781	0	534	159	149	135	213	117	183	270	84	266	330	76	94	233	696
66.601	0	528	162	150	140	212	118	185	271	84	268	330	78	95	236	694
66.7238	0	535	165	152	141	216	119	186	271	84	268	332	79	96	238	698
66.8467	0	542	162	154	136	220	121	188	273	84	265	335	77	90	236	696
66.9696	0	531	159	148	133	215	119	188	271	84	269	331	76	94	234	699
67.0925	0	529	160	150	132	217	118	187	271	84	269	331	78	95	235	698
67.2154	0	538	161	150	134	217	119	189	272	84	269	331	77	94	235	701
67.3382	0	543	163	151	141	214	120	186	273	84	268	332	78	96	238	697
67.4611	0	541	165	155	143	217	122	187	272	85	268	335	79	97	240	702
67.584	0	532	162	154	132	222	120	188	273	85	266	337	77	92	236	701
67.7069	0	535	162	150	135	217	119	190	273	84	267	337	77	91	235	704
67.8298	0	537	163	151	134	220	119	190	273	85	266	337	78	93	237	702
67.9526	0	542	164	153	138	218	119	187	272	85	269	334	78	95	238	704
68.0755	0	535	165	153	143	216	120	187	274	85	270	336	79	96	240	703
68.1984	0	537	168	157	142	222	122	189	275	85	270	337	79	98	241	704
68.3213	0	540	163	152	131	220	120	190	273	84	266	339	77	91	235	703
68.4442	0	541	163	150	134	219	120	189	274	85	270	334	77	96	236	707
68.567	0	533	163	152	135	218	120	189	274	85	266	338	77	90	237	703
68.6899	0	531	164	152	139	215	120	187	274	85	266	337	78	93	237	704
68.8128	0	533	167	154	141	217	120	186	274	86	264	339	79	93	240	703
68.9357	0	529	168	156	140	222	122	189	274	85	263	338	79	95	239	705
69.0586	0	488	166	148	132	218	119	187	272	84	259	338	77	89	233	701
69.1814	0	464	164	148	131	218	121	188	273	85	258	336	77	88	235	701
69.3043	0	469	164	143	131	217	119	189	273	84	257	336	77	88	235	705
69.4272	0	489	167	145	134	217	119	189	272	85	263	329	79	95	237	713
69.5501	0	506	168	154	139	216	121	188	274	85	265	331	79	98	239	709
69.673	0	517	165	154	136	220	121	187	273	84	268	331	78	95	237	705
69.7958	0	531	162	150	131	217	119	187	272	84	264	334	76	91	235	704
69.9187	0	550	163	151	133	219	119	188	271	84	267	330	77	95	235	708
70.0416	0	526	162	150	133	216	119	188	271	83	263	333	77	91	236	706
70.1645	0	534	165	152	140	212	119	186	270	85	267	331	78	95	238	705
70.2874	0	539	167	154	141	214	120	187	270	85	267	332	79	96	240	708
70.4102	0	547	165	154	135	221	121	188	271	84	263	334	77	93	237	720
70.5331	0	537	162	151	131	216	118	188	270	84	264	332	76	90	235	711
70.656	0	541	163	151	133	217	119	188	270	84	260	337	78	88	236	712
70.7789	0	548	164	151	136	214	118	185	269	84	266	330	78	95	237	706
70.9018	0	559	165	153	140	214	119	186	269	84	266	331	78	96	239	706
71.0246	0	553	167	156	141	217	120	186	270	83	266	331	79	96	240	703
71.1475	0	544	163	153	132	217	119	189	270	84	259	336	77	87	235	705
71.2704	0	551	163	151	133	217	119	187	269	83	262	333	78	92	236	713
71.3933	0	555	164	151	134	216	118	187	269	84	266	330	77	95	236	714
71.5162	0	552	164	153	137	213	118	187	269	83	267	329	78	95	236	710
71.639	0	547	165	155	140	215	119	185	269	84	267	330	79	96	238	708
71.7619	0	540	167	155	137	217	121	186	269	84	261	333	78	93	237	705
71.8848	0	557	163	149	131	215	118	185	269	83	257	334	76	87	232	706
72.0077	0	545	162	149	131	213	117	188	268	82	261	330	76	91	233	705
72.1306	0	539	161	150	134	212	118	184	268	83	261	330	76	90	233	705
72.2534	0	540	162	150	136	212	117	186	267	83	264	327	77	95	235	709
72.3763	0	543	164	152	141	212	119	183	267	83	264	328	78	96	237	710
72.4992	0	539	161	152	133	219	119	187	267	82	262	330	77	91	234	707
72.6221	0	536	158	149	129	212	117	186	265	82	258	333	76	86	231	707
72.745	0	530	158	148	132	213	116	185	264	81	260	329	75	89	232	709
72.8678	0	534	159	149	132	213	116	185	263	82	264	325	76	93	232	704
72.9907	0	540	160	150	138	209	117	183	264	81	264	325	77	94	234	703
73.1136	0	537	162	153	139	211	117	185	264	81	264	327	77	94	235	706
73.2365	0	528	159	151	131	216	117	186	264	80	261	329	76	90	231	708
73.3594	0	525	156	147	131	211	115	185	263	79	259	327	74	89	229	705
73.4822	0	529	157	149	131	212	116	185	262	80	260	327	75	89	230	704
73.6051	0	535	158	148	136	210	116	182	261	80	259	328	75	90	231	705
73.728	0	528	160	150	137	209	116	181	261	80	262	325	76	93	232	705
73.8509	0	528	162	153	141	213	116	184	261	81	263	327	78	95	234	705
73.9738	0	531	158	151	131	214	116	185	261	80	261	328	75	89	230	707
74.0966	0	536	158	147	132	213	115	185	260	79	260	328	75	89	229	705
74.2195	0	528	158	149	135	211	115	182	260	80	262	325	75	93	230	706
74.3424	0	526	159	149	138	208	115	181	260	80	262	325	76	93	231	705
74.4653	0	535	162	150	138	212	115	181	260	79	263	326	77	94	233	707
74.5882	0	540	162	154	139	216	117	184	260	80	260	330	77	91	234	705
74.711	0	535	159	150	132	214	116	186	260	79	263	326	74	93	229	708
74.8339	0	526	159	149	134	212	114	184	260	79	260	329	75	89	230	707
74.9568	0	531	159	148	133	213	114	186	260	79	260	329	75	89	230	709
75.0797	0	542	161	151	140	210	115	182	260	80	259	329	75	90	232	705
75.2026	0	545	166	150	141	210	116	184	260	80	261	326	78	96	234	708
75.3254	0	530	166	151	138	216	118	185	262	80	258	330	76	92	233	707
75.4483	0	531	160	148	130	214	116	187	262	79	255	332	74	86	228	708
75.5712	0	537	159	147	133	213	114	186	262	80	260	329	74	90	230	707
75.6941	0	530	158	147	131	213	115	188	261	80	263	325	75	94	230	712
75.817	0	526	159	148	138	210	115	184	261	80	264	327	76	94	231	711
75.9398	0	530	163	150	140	211	116	186	262	80	263	329	76	95	234	711
76.0627	0	534	162	153	140	219	117	189	262	81	261	332	76	93	234	711
76.1856	0	534	158	147	133	213	114	186	262	79	260	331	74	90	229	714
76.3085	0	526	158	146	133	214	114	185	261	80	261	330	74	90	229	711
76.4314	0	530	159	146	135	210	114	185	262	79	261	331	74	90	230	711
76.5542	0	534	160	148	136	214	115	186	262	80	264	329	76	95	232	714
76.6771	0	536	161	150	139	211	115	185	262	80	263	330	76	96	234	716
76.8	0	535	162	152	138	216	116	188	263	79	261	334	76	92	232	714
76.9229	0	527	158	146	132	214	115	187	262	80	258	335	75	86	229	713
77.0458	0	533	159	147	132	215	115	188	261	79	260	332	75	91	230	715
77.1686	0	538	160	147	132	214	114	187	261	80	261	332	75	91	230	716
77.2915	0	536	161	149	138	210	115	186	263	79	261	333	76	92	232	712
77.4144	0	533	162	150	141	212	116	186	263	80	264	330	77	97	234	712
77.5373	0	532	162	152	138	217	116	186	263	80	262	335	76	93	233	716
77.6602	0	533	159	147	132	214	116	186	262	79	261	332	74	90	228	714
77.783	0	537	160	147	133	216	114	187	263	80	258	336	74	88	230	712
77.9059	0	537	159	146	134	211	114	187	262	80	257	335	75	88	231	712
78.0288	0	532	161	148	141	211	115	185	263	80	262	328	76	95	232	715
78.1517	0	533	163	151	143	213	116	187	263	80	262	328	77	96	234	711
78.2746	0	543	162	151	137	217	117	187	265	79	256	335	76	89	232	710
78.3974	0	540	159	146	132	212	115	187	264	79	256	333	74	87	228	711
78.5203	0	532	159	147	131	213	114	185	262	79	254	333	74	87	229	711
78.6432	0	530	159	147	132	212	114	186	262	79	259	327	75	91	229	708
78.7661	0	536	160	149	139	207	115	185	262	79	258	328	76	91	230	709
78.889	0	545	164	151	141	210	115	185	263	80	261	327	77	96	232	706
79.0118	0	541	161	153	137	215	117	185	263	79	257	329	76	91	231	707
79.1347	0	530	157	147	132	210	115	184	262	79	257	326	74	91	226	703
79.2576	0	534	159	147	131	211	116	185	262	79	254	328	74	86	228	702
79.3805	0	537	159	149	133	208	114	185	261	79	252	328	75	87	227	700
79.5034	0	540	161	150	138	208	114	183	261	79	258	322	76	94	229	702
79.6262	0	532	163	152	141	210	116	183	262	79	259	324	78	96	232	700
79.7491	0	536	162	154	140	214	117	185	263	80	258	327	76	91	231	700
79.872	0	538	158	148	131	212	115	184	262	79	256	325	74	90	227	698
79.9949	0	546	160	149	131	211	114	186	262	79	258	321	75	93	228	700
80.1178	0	530	159	149	133	209	114	186	262	79	255	324	75	90	228	698
80.2406	0	534	162	151	139	208	115	183	262	79	259	322	77	94	230	697
80.3635	0	539	165	154	142	210	117	185	263	79	260	323	77	96	232	697
80.4864	0	542	162	155	137	215	117	184	263	80	259	323	76	95	229	699
80.6093	0	531	159	149	132	211	115	186	263	80	257	325	75	89	228	697
80.7322	0	531	161	150	139	208	114	182	263	80	259	322	75	94	230	696
80.855	0	538	161	151	139	210	115	186	263	80	260	323	76	94	230	697
80.9779	0	545	164	152	141	210	117	187	264	79	259	324	78	96	232	698
81.1008	0	541	166	156	144	214	117	185	265	80	260	326	78	98	234	695
81.2237	0	523	160	152	132	217	117	186	265	81	258	328	75	91	229	695
81.3466	0	504	159	149	134	211	115	187	265	80	255	327	75	91	228	696
81.4694	0	526	161	149	134	212	115	187	265	80	255	326	75	91	229	694
81.5923	0	529	161	151	141	209	116	186	266	81	257	327	76	92	231	693
81.7152	0	533	162	151	143	209	116	186	266	81	260	325	77	97	233	694
81.8381	0	529	164	156	142	213	117	186	267	81	260	327	78	97	234	696
81.961	0	526	159	151	132	213	116	187	268	80	258	328	75	92	229	694
82.0838	0	528	160	149	134	212	116	188	266	80	258	328	75	91	231	693
82.2067	0	534	159	150	137	210	115	185	267	81	262	325	76	95	231	694
82.3296	0	533	160	150	137	210	115	187	266	80	262	325	77	96	232	695
82.4525	1	527	163	152	142	208	116	187	267	81	262	328	78	98	235	696
82.5754	0	540	164	155	140	215	118	189	267	81	263	328	76	96	234	697
82.6982	0	545	160	150	134	213	116	187	267	80	258	330	74	92	230	694
82.8211	0	538	161	150	135	212	115	187	266	80	261	326	76	96	231	697
82.944	0	527	160	148	136	211	115	189	266	81	259	330	76	92	232	695
83.0669	0	534	162	150	140	209	115	187	267	80	261	328	77	97	233	696
83.1898	0	539	164	153	142	213	117	186	267	81	262	329	77	97	235	696
83.3126	0	547	163	153	137	216	117	190	266	81	263	329	77	97	233	700
83.4355	0	531	160	149	135	212	115	188	267	81	260	331	76	92	232	698
83.5584	0	534	162	151	137	213	115	190	266	81	257	335	76	89	232	696
83.6813	0	540	161	150	139	210	115	186	266	80	260	332	76	92	233	696
83.8042	0	543	164	151	142	209	116	185	265	81	262	329	77	97	235	700
83.927	0	535	165	154	140	213	116	188	266	81	263	330	77	98	236	698
84.0499	0	534	160	149	135	212	114	188	266	80	257	334	75	88	231	698
84.1728	0	538	160	148	134	210	114	187	265	80	259	331	75	92	232	698
84.2957	0	543	159	149	134	211	113	187	263	80	259	330	75	92	231	699
84.4186	0	538	161	149	137	207	114	186	264	80	259	329	77	93	232	695
84.5414	0	536	163	151	142	207	115	186	263	81	262	327	77	97	234	695
84.6643	0	535	161	153	134	215	116	186	262	81	258	330	76	93	232	698
84.7872	0	535	156	146	130	209	112	185	262	79	258	327	74	92	229	696
84.9101	0	532	157	146	132	208	112	185	261	80	255	331	74	88	230	693
85.033	0	537	156	147	132	205	111	184	259	79	254	330	74	88	229	693
85.1558	0	530	157	148	135	204	111	183	259	79	261	324	76	95	231	694
85.2787	0	530	160	150	138	204	112	182	258	80	260	324	76	95	232	693
85.4016	0	534	157	150	134	206	112	182	259	79	254	329	75	88	229	691
85.5245	0	530	153	145	129	203	111	181	257	78	254	328	73	86	226	691
85.6474	0	528	153	147	129	203	109	181	256	79	259	321	74	93	227	692
85.7702	0	523	154	144	130	201	109	181	254	78	255	323	75	90	227	690
85.8931	0	528	156	147	135	199	110	179	254	77	259	321	75	94	229	691
86.016	0	539	157	149	137	202	110	179	254	78	258	322	76	95	231	688
86.1389	0	533	155	149	131	206	110	179	253	78	259	321	75	94	227	690
86.2618	0	522	150	144	129	202	109	180	252	78	255	322	73	89	225	688
86.3846	0	525	151	145	128	202	108	179	253	77	252	326	74	86	226	686
86.5075	0	528	152	145	130	199	107	178	251	76	257	319	75	93	227	685
86.6304	0	500	153	145	134	198	109	175	251	78	256	320	75	93	229	688
86.7533	0	490	155	149	136	201	109	177	251	78	257	320	77	95	230	686
86.8762	0	488	151	146	127	204	109	179	252	77	251	327	74	86	227	686
86.999	0	503	151	143	130	198	107	178	251	77	254	323	74	90	227	687
87.1219	0	517	151	144	129	199	107	179	251	77	258	319	74	93	227	687
87.2448	0	517	152	144	133	197	108	175	251	77	255	323	74	90	228	685
87.3677	0	516	154	147	137	198	108	176	251	77	258	321	76	95	230	684
87.4906	0	520	156	151	138	201	109	178	252	78	258	322	76	96	231	688
87.6134	0	521	151	146	127	204	109	178	253	77	256	325	73	90	226	686
87.7363	0	516	150	145	127	200	108	180	252	77	257	324	75	89	226	686
87.8592	0	518	151	144	132	198	107	176	252	78	256	325	74	90	228	685
87.9821	0	518	152	146	132	197	109	176	253	77	258	321	75	94	229	688
88.105	0	518	154	147	136	199	108	178	254	78	258	323	76	96	230	686
88.2278	0	529	156	150	139	202	110	179	255	78	259	324	76	97	232	687
88.3507	0	527	152	146	130	202	109	179	255	78	257	326	74	91	227	688
88.4736	0	521	151	144	130	198	107	178	254	77	260	323	74	94	227	689
88.5965	0	515	150	144	130	198	107	178	254	78	257	326	74	90	228	687
88.7194	0	522	152	145	134	197	106	177	255	79	261	324	75	95	229	688
88.8422	0	531	155	147	136	197	109	179	256	79	261	326	77	95	231	686
88.9651	0	529	156	151	139	201	110	180	256	79	261	326	77	98	233	690
89.088	0	518	153	147	130	204	108	182	258	79	258	328	75	91	229	687
89.2109	0	522	151	144	130	198	107	181	258	78	258	327	75	91	229	687
89.3338	0	525	152	145	132	200	109	180	258	78	258	328	75	92	230	687
89.4566	0	537	154	145	136	197	109	178	258	79	261	326	76	95	231	690
89.5795	0	522	156	148	139	200	109	178	258	79	261	327	77	98	234	689
89.7024	0	528	160	151	140	204	110	180	259	80	262	330	78	98	235	688
89.8253	0	530	154	149	132	209	110	184	261	79	259	332	76	93	232	688
89.9482	0	530	153	145	133	200	109	180	261	79	259	332	76	92	231	692
90.071	0	521	155	147	135	200	109	180	261	80	259	331	76	91	232	690
90.1939	0	523	155	147	139	200	110	180	263	80	264	330	77	97	232	689
90.3168	0	529	158	149	140	202	111	182	263	80	263	331	78	98	235	692
90.4397	0	529	160	152	141	205	113	185	264	81	264	332	79	100	237	694
90.5626	0	529	156	148	131	206	111	185	265	81	257	338	76	90	233	691
90.6854	0	524	155	147	134	203	111	182	265	80	257	338	77	90	234	691
90.8083	0	522	155	148	139	202	111	181	267	81	260	335	77	93	234	694
90.9312	0	528	158	149	140	203	112	183	267	81	261	336	78	95	236	691
91.0541	0	532	161	151	144	204	113	186	269	82	262	339	78	96	239	692
91.177	0	534	160	154	143	209	114	184	270	82	262	340	79	96	238	694
91.2998	0	525	156	148	132	207	112	185	270	82	258	340	76	90	233	695
91.4227	0	525	157	148	135	205	112	183	270	81	262	337	76	94	235	692
91.5456	0	530	158	148	139	203	113	183	272	83	263	337	77	95	235	694
91.6685	0	537	160	148	139	204	114	185	272	83	262	339	78	96	237	693
91.7914	0	534	162	151	145	207	114	186	272	83	265	337	79	101	240	696
91.9142	0	526	160	154	140	212	115	187	273	82	267	337	78	100	238	694
92.0371	0	530	157	147	131	208	114	188	274	82	260	342	77	90	235	696
92.16	0	528	157	149	136	205	113	186	274	83	259	343	77	91	236	693
92.2829	0	529	157	148	138	206	113	184	274	84	266	335	78	99	236	695
92.4058	0	521	159	150	142	204	114	185	274	83	267	337	80	100	238	693
92.5286	0	525	162	153	145	206	115	187	276	84	267	338	79	102	241	695
92.6515	0	527	161	155	139	212	117	189	277	83	264	342	79	97	239	693
92.7744	0	522	157	149	134	207	114	188	275	83	260	344	77	91	235	699
92.8973	0	518	158	148	139	209	114	187	275	84	261	344	78	92	237	695
93.0202	0	520	158	149	141	206	115	186	276	84	261	344	78	91	237	695
93.143	0	526	159	151	143	206	115	187	276	84	264	342	78	97	239	697
93.2659	0	530	163	154	144	208	116	189	277	84	267	340	80	102	242	699
93.3888	0	520	159	153	139	213	116	187	278	84	261	346	78	93	238	698
93.5117	0	519	158	149	139	207	115	186	277	84	261	345	78	93	237	697
93.6346	0	525	159	151	140	208	115	186	277	84	264	342	80	96	239	699
93.7574	0	531	160	152	143	207	116	187	277	85	265	343	80	97	240	701
93.8803	0	528	162	154	145	207	117	189	279	84	265	344	81	98	242	698
94.0032	0	531	163	156	147	212	118	189	279	85	265	345	81	99	243	699
94.1261	0	520	158	151	134	210	116	187	279	83	263	347	78	92	238	702
94.249	0	525	159	150	136	210	115	190	279	84	261	346	79	92	238	699
94.3718	0	527	158	152	142	206	116	186	278	85	261	346	78	92	239	699
94.4947	0	529	160	151	144	207	116	188	279	85	264	343	80	97	240	699
94.6176	0	525	162	155	145	210	118	188	280	85	268	341	81	102	243	701
94.7405	0	521	162	156	144	215	119	191	280	85	262	348	80	95	241	700
94.8634	0	524	157	149	135	211	116	190	279	84	262	345	77	92	236	702
94.9862	0	530	157	150	137	211	117	189	279	85	261	345	78	92	238	700
95.1091	0	527	158	151	140	207	117	187	279	85	261	346	79	92	238	701
95.232	0	520	160	152	144	206	117	186	279	84	264	342	80	96	240	701
95.3549	0	525	163	155	145	210	119	189	279	85	269	340	81	101	242	703
95.4778	0	526	160	154	137	216	120	190	279	84	266	343	79	97	238	699
95.6006	0	521	157	149	137	207	117	189	278	83	261	344	77	91	236	703
95.7235	0	518	157	150	139	208	117	186	278	84	264	340	79	95	237	700
95.8464	0	518	157	151	139	208	117	187	277	85	261	343	79	92	238	699
95.9693	0	530	160	153	146	208	118	188	278	85	264	341	80	96	240	700
96.0922	0	536	162	156	146	211	119	187	278	85	267	338	81	101	242	704
96.215	0	518	159	154	138	215	119	189	278	85	261	344	78	92	237	702
96.3379	0	520	156	149	138	208	117	188	279	85	261	344	77	91	236	702
96.4608	0	524	158	153	140	211	118	188	277	84	260	344	79	90	237	704
96.5837	0	527	159	152	141	206	119	186	278	84	264	340	79	96	239	704
96.7066	0	528	161	154	144	210	119	187	279	85	264	342	80	97	240	703
96.8294	0	524	162	157	145	214	120	187	279	86	265	343	80	98	241	703
96.9523	0	522	158	152	137	213	118	188	279	85	261	346	78	91	237	707
97.0752	0	524	159	151	141	208	119	185	278	85	264	341	79	96	237	707
97.1981	0	529	159	152	144	208	119	186	279	85	266	341	79	95	238	704
97.321	0	530	161	153	144	208	119	188	279	86	266	342	80	96	240	705
97.4438	0	525	163	155	147	211	121	189	280	86	267	340	80	103	242	710
97.5667	0	527	161	157	142	216	121	190	280	85	262	347	80	92	240	707
97.6896	0	525	158	150	137	211	119	189	280	84	263	346	78	91	236	707
97.8125	0	530	160	151	137	213	119	189	280	85	262	346	80	92	238	709
97.9354	0	524	159	151	140	211	120	188	280	85	266	343	79	95	238	710
98.0582	0	522	162	153	144	210	120	188	279	85	266	344	80	97	240	710
98.1811	0	530	164	156	147	213	121	190	281	86	267	346	81	97	242	713
98.304	0	528	160	153	138	217	121	190	280	85	264	347	79	92	237	711
98.4269	0	523	159	149	138	212	119	189	279	85	262	347	78	92	236	713
98.5498	0	520	159	151	138	213	119	189	279	84	267	343	79	95	238	712
98.6726	0	523	159	150	142	210	119	186	280	84	266	342	79	96	238	713
98.7955	0	535	162	152	145	209	119	187	280	85	266	345	80	97	240	711
98.9184	0	531	163	157	147	215	121	188	280	85	270	342	81	102	242	716
99.0413	0	521	159	152	136	215	120	190	281	84	264	348	78	92	237	714
99.1642	0	522	159	150	140	210	119	188	280	85	264	347	78	92	236	714
99.287	0	529	159	151	141	212	119	188	280	85	264	348	79	93	238	714
99.4099	0	536	160	152	145	209	119	186	279	85	267	344	80	96	238	716
99.5328	0	520	162	153	146	211	119	189	279	85	267	346	80	97	241	716
99.6557	0	525	163	157	143	217	122	192	281	85	264	349	80	94	242	716
99.7786	0	526	159	151	138	214	120	191	280	85	263	348	78	91	236	718
99.9014	0	528	160	151	141	213	119	189	279	85	263	348	79	92	238	719
100.024	0	525	160	151	142	211	120	188	279	85	267	344	80	95	238	715
100.147	0	522	163	153	146	212	121	190	280	85	263	348	79	92	240	714
100.27	0	529	164	156	147	214	121	192	280	85	266	347	81	98	242	718
100.393	0	526	162	156	140	219	122	192	280	85	262	349	79	92	238	718
100.516	0	527	158	151	138	214	119	191	280	84	263	346	79	92	236	716
100.639	0	522	160	151	140	216	120	190	280	84	263	346	79	92	237	714
100.762	0	523	161	152	141	213	120	189	280	85	262	347	79	92	237	717
100.884	0	533	162	154	147	213	120	189	279	85	265	342	80	96	239	716
101.007	0	529	164	157	147	215	122	189	281	85	261	347	80	93	240	714
101.13	0	522	160	153	137	218	122	190	280	84	263	344	77	90	234	714
101.253	0	520	159	149	140	211	119	188	278	84	261	343	77	91	233	715
101.376	0	523	159	151	138	213	120	189	278	84	260	342	77	89	234	712
101.499	0	527	161	151	142	211	120	185	278	83	265	337	78	94	235	711
101.622	0	528	163	154	145	213	122	188	278	84	264	338	79	95	237	712
101.745	0	522	163	156	144	217	122	189	278	83	264	338	79	95	237	714
101.868	0	523	159	149	137	214	120	187	278	83	260	339	76	89	231	710
101.99	0	523	159	151	137	215	119	189	276	83	259	339	77	88	232	710
102.113	0	528	159	150	141	212	119	187	276	83	259	338	77	89	232	713
102.236	0	521	161	152	143	209	119	186	275	83	265	331	78	97	234	712
102.359	0	521	163	154	146	212	121	187	276	84	265	333	79	98	236	712
102.482	0	524	162	155	141	217	121	189	277	83	261	339	78	89	234	715
102.605	0	530	158	151	139	210	120	186	276	82	260	338	77	89	231	712
102.728	0	528	161	151	139	214	120	188	275	82	262	334	78	93	233	712
102.851	0	520	161	152	142	211	119	186	275	83	262	333	78	92	232	711
102.973	0	530	164	153	145	213	121	187	276	83	266	331	79	97	234	712
103.096	0	535	166	157	148	218	122	189	277	83	263	337	78	94	235	710
103.219	0	529	161	153	137	217	121	190	276	82	259	338	76	89	231	714
103.342	0	520	160	152	139	215	120	188	277	83	262	333	78	92	232	712
103.465	0	524	161	152	140	214	120	189	277	82	262	334	78	92	232	715
103.588	0	538	163	153	144	213	121	188	277	83	261	335	79	93	234	711
103.711	0	539	166	156	145	214	121	188	277	83	264	332	79	98	235	715
103.834	0	525	164	156	143	220	123	190	277	83	263	335	78	94	233	713
103.956	0	526	161	151	135	217	120	189	277	83	259	336	76	88	229	713
104.079	0	531	162	151	136	218	121	189	277	82	261	334	77	92	231	712
104.202	0	539	161	151	139	214	121	188	276	83	261	333	78	92	232	716
104.325	0	524	163	153	142	212	121	188	276	83	262	334	79	92	233	714
104.448	0	524	167	157	146	216	121	188	277	84	264	330	79	98	235	714
104.571	0	529	163	154	139	220	122	187	276	82	257	337	77	88	230	715
104.694	0	541	161	149	135	215	120	188	274	82	260	332	76	91	229	717
104.817	0	524	162	151	135	217	120	188	274	82	260	331	77	92	230	713
104.94	0	524	161	151	141	212	119	187	274	82	261	332	78	92	231	713
105.062	0	530	163	153	145	213	120	186	274	83	263	330	79	96	234	714
105.185	0	533	166	157	146	218	121	188	274	83	264	331	79	98	235	716
105.308	0	522	161	152	135	217	121	188	273	82	258	335	77	88	229	713
105.431	0	523	161	151	135	215	119	189	273	81	256	335	77	87	230	712
105.554	0	529	161	152	137	213	119	183	272	82	259	331	77	91	231	712
105.677	0	534	162	153	142	212	119	184	271	82	263	328	78	96	232	713
105.8	0	532	164	155	146	212	120	188	272	83	259	333	80	93	234	711
105.923	0	526	163	156	141	218	121	188	272	82	260	333	78	92	232	710
106.045	0	526	161	151	135	215	119	188	271	82	259	331	77	91	230	713
106.168	0	529	162	153	140	215	119	185	271	82	260	332	78	92	231	713
106.291	0	531	163	153	141	211	119	183	271	82	260	331	79	92	232	709
106.414	0	536	165	155	143	213	120	187	272	83	263	331	80	96	234	711
106.537	0	528	166	158	145	218	121	187	273	83	260	335	79	95	236	714
106.66	0	530	161	154	136	218	120	187	272	82	257	336	76	88	229	711
106.783	0	533	162	152	137	215	120	188	272	83	261	332	77	92	231	710
106.906	0	533	162	153	139	215	119	185	272	82	256	335	77	88	231	712
107.028	0	528	163	154	141	215	119	186	272	83	263	330	78	96	233	713
107.151	0	528	166	156	145	214	120	186	272	83	264	331	79	98	236	710
107.274	0	533	164	157	141	221	123	188	274	83	261	334	78	94	233	709
107.397	0	534	161	151	134	215	119	187	273	82	257	334	77	88	230	712
107.52	0	528	161	153	135	215	120	187	272	82	260	332	77	92	230	712
107.643	0	524	161	152	135	215	119	189	272	81	260	331	78	92	232	710
107.766	0	531	164	154	143	212	120	185	273	82	263	329	78	96	232	713
107.889	0	540	166	156	145	214	121	187	273	84	260	334	79	95	235	710
108.012	0	534	163	155	134	219	120	189	273	82	257	336	77	89	230	713
108.134	0	525	161	151	135	215	118	187	272	82	260	331	77	91	230	710
108.257	0	532	161	152	136	215	120	185	271	83	257	334	78	89	231	713
108.38	11	537	163	152	138	213	119	187	270	82	259	331	78	92	232	708
108.503	0	540	165	156	143	212	120	185	271	82	263	329	78	97	234	712
108.626	0	527	166	157	143	220	121	188	271	82	263	330	79	97	235	710
108.749	0	527	163	153	136	215	120	189	271	81	256	335	76	88	230	710
108.872	0	532	162	152	136	212	117	185	270	82	258	330	78	92	231	708
108.995	0	539	162	153	135	215	119	187	269	82	263	327	77	95	231	712
109.117	0	525	164	153	142	211	120	185	270	82	259	329	78	93	233	709
109.24	0	528	166	155	142	213	119	187	270	83	263	328	79	97	235	710
109.363	0	532	165	156	140	216	121	186	269	82	260	331	77	92	232	708
109.486	0	534	163	151	134	213	118	186	269	82	260	328	76	92	230	711
109.609	0	525	163	153	139	213	118	185	269	82	258	329	77	91	231	707
109.732	0	528	163	153	140	211	118	183	269	81	262	326	77	96	232	708
109.855	0	535	166	155	143	212	119	184	269	82	262	326	78	96	234	709
109.978	0	536	167	159	143	215	120	186	268	82	262	328	78	98	234	711
110.1	0	528	162	152	133	216	119	187	268	81	256	332	75	87	228	708
110.223	0	527	162	151	134	214	118	185	267	81	254	330	77	88	230	708
110.346	0	528	162	151	135	215	118	186	266	81	257	327	76	91	229	710
110.469	0	537	164	153	141	210	118	181	267	81	260	323	78	95	231	709
110.592	0	534	166	155	144	212	118	185	267	82	258	329	79	93	233	707
110.715	0	530	166	156	140	217	120	185	266	81	259	329	78	92	232	706
110.838	0	526	162	150	133	211	118	184	266	81	253	330	75	87	227	709
110.961	0	529	162	151	133	213	117	184	264	80	256	326	76	90	228	706
111.084	0	533	163	151	139	208	117	181	265	81	257	325	77	90	228	704
111.206	0	534	164	152	141	209	118	184	264	81	256	327	78	91	231	706
111.329	0	530	166	156	143	212	118	184	264	81	260	324	77	97	232	709
111.452	0	527	164	155	139	214	118	181	265	81	257	327	77	91	230	707
111.575	0	536	162	152	133	211	116	185	264	81	254	329	76	87	228	704
111.698	0	535	163	152	134	214	118	181	263	80	256	325	76	92	229	707
111.821	0	528	162	152	136	212	116	183	263	81	259	323	77	95	230	708
111.944	0	527	165	153	142	211	117	184	263	80	260	323	78	95	231	706
112.067	0	534	167	156	143	212	119	183	264	81	261	325	79	97	233	710
112.189	0	539	163	152	133	216	118	184	263	80	256	327	76	91	228	707
112.312	0	534	163	151	136	212	118	184	262	81	259	323	76	94	229	708
112.435	0	526	164	151	139	209	118	181	263	80	256	325	77	91	230	706
112.558	0	535	165	153	141	208	117	181	264	80	259	323	77	95	231	708
112.681	0	540	167	155	142	211	119	183	264	80	259	324	78	97	233	705
112.804	0	537	168	157	140	216	119	186	263	80	257	329	77	94	234	709
112.927	0	525	163	150	131	213	118	185	264	80	256	326	76	90	228	706
113.05	0	530	164	152	133	215	118	184	263	81	252	328	77	86	229	705
113.172	0	532	163	151	137	211	117	182	263	80	255	325	76	91	229	704
113.295	0	536	165	152	140	211	118	183	263	81	259	323	77	95	231	707
113.418	0	528	167	155	142	212	119	183	264	81	258	323	78	96	232	704
113.541	0	530	165	156	136	216	119	184	263	81	252	329	77	88	230	703
113.664	0	536	162	149	131	211	117	182	262	80	252	327	75	86	226	701
113.787	0	534	162	151	131	214	116	183	262	80	253	322	76	90	228	704
113.91	0	523	163	151	135	210	116	182	262	80	254	322	76	89	227	699
114.033	0	527	164	152	140	208	118	183	262	80	254	323	77	91	230	700
114.156	0	532	167	155	141	212	118	182	262	81	257	321	79	95	232	698
114.278	0	540	164	154	133	217	119	182	261	80	254	322	76	90	227	701
114.401	0	522	161	150	132	211	115	180	262	80	253	320	75	89	225	698
114.524	0	524	161	150	131	211	117	183	261	80	249	324	76	85	226	697
114.647	0	528	163	150	136	208	116	178	260	79	252	320	76	88	227	696
114.77	0	538	164	154	138	208	117	181	259	80	255	317	78	93	229	698
114.893	0	530	167	155	141	211	119	182	261	79	255	318	78	94	230	694
115.016	0	524	164	155	135	214	119	181	262	79	254	320	77	90	228	694
115.139	0	530	162	151	134	209	117	180	261	80	249	324	76	86	225	695
115.261	0	534	163	152	137	211	117	180	260	80	255	316	76	93	227	696
115.384	0	530	163	152	139	207	117	179	261	79	253	319	77	89	227	692
115.507	0	525	166	155	140	209	118	182	262	79	255	319	77	94	229	693
115.63	0	534	168	157	142	212	121	182	260	83	255	319	79	95	232	694
115.753	0	537	166	155	133	217	119	184	263	80	253	322	76	90	227	694
115.876	0	530	163	151	133	212	118	184	262	80	253	321	75	89	226	692
115.999	0	525	163	153	136	210	118	183	263	80	253	320	76	89	226	689
116.122	0	525	165	153	137	210	118	183	263	80	255	317	78	93	228	689
116.244	0	535	167	155	140	210	121	183	262	82	256	317	78	94	229	687
116.367	0	533	168	157	143	214	120	184	265	81	256	319	79	95	231	688
116.49	0	532	166	154	134	216	120	184	265	81	250	325	76	85	227	687
116.613	0	526	165	151	136	210	118	181	264	81	248	323	76	86	226	686
116.736	0	546	168	151	133	213	119	183	264	81	250	319	76	90	226	677
116.859	0	502	168	152	137	210	120	182	264	82	245	321	77	87	229	675
116.982	0	476	168	149	140	210	123	182	261	85	246	318	77	92	231	675
117.105	0	474	169	156	141	213	124	184	262	85	251	317	78	96	234	700
117.228	0	481	164	154	134	215	121	183	266	82	244	321	77	87	233	788
117.35	0	479	163	150	132	212	120	185	266	80	247	315	77	90	235	802
117.473	0	492	165	150	135	211	121	185	266	82	247	317	77	89	235	775
117.596	0	502	166	153	139	209	120	183	267	82	252	315	77	94	231	704
117.719	0	517	168	154	142	211	121	184	266	82	252	317	79	95	233	688
117.842	0	531	171	159	146	216	124	184	266	84	255	320	79	97	235	687
117.965	0	532	167	155	136	219	121	185	267	81	253	322	77	91	229	670
118.088	0	523	167	152	138	212	121	185	266	82	254	319	78	94	230	671
118.211	0	525	167	154	138	212	121	185	267	82	252	322	77	91	230	670
118.333	0	536	169	155	141	212	120	183	267	81	256	320	78	94	230	672
118.456	0	538	171	157	142	214	122	183	268	82	256	321	79	96	234	677
118.579	0	541	173	160	145	218	126	185	266	86	256	324	80	98	236	683
118.702	0	535	169	156	135	217	121	188	269	82	254	325	77	91	231	683
118.825	0	548	170	155	142	213	121	184	270	83	253	325	78	92	232	686
118.948	0	549	170	156	142	213	121	184	269	83	254	326	79	92	233	682
119.071	0	548	171	157	143	213	123	186	269	84	257	323	79	96	234	683
119.194	0	541	175	160	146	215	125	186	270	85	257	325	80	99	235	682
119.316	0	550	174	162	144	222	126	188	270	86	255	329	79	95	236	685
119.439	0	552	170	156	136	216	122	187	272	83	251	331	77	89	231	682
119.562	0	546	171	156	140	215	122	186	272	82	254	327	79	93	233	683
119.685	0	539	172	157	141	212	123	185	272	84	255	327	78	92	233	681
119.808	0	547	173	158	145	213	123	188	273	84	259	325	79	97	234	682
119.931	0	553	177	160	148	217	124	188	274	83	258	328	81	99	237	679
120.054	0	549	173	162	143	221	125	188	274	85	255	330	79	95	234	682
120.177	0	538	171	155	137	217	122	189	274	84	255	328	77	92	232	680
120.3	0	547	172	156	139	216	123	187	274	84	253	332	78	89	233	678
120.422	0	552	172	157	139	216	122	186	274	83	256	328	78	93	233	677
120.545	0	548	174	158	146	214	123	185	274	84	259	326	79	97	235	680
120.668	0	541	176	160	147	216	125	188	275	85	259	328	80	99	238	678
120.791	0	544	173	160	141	220	125	189	276	84	253	334	78	91	234	676
120.914	0	544	171	155	135	216	122	190	274	84	251	333	78	90	233	676
121.037	0	546	172	157	138	218	123	189	275	83	260	326	79	96	234	677
121.16	0	537	173	156	141	212	123	184	275	84	256	330	79	93	234	674
121.283	0	542	174	159	145	215	124	187	275	85	260	328	80	98	237	672
121.405	0	554	177	162	147	216	124	188	276	84	260	329	81	99	238	673
121.528	0	547	173	159	140	221	124	190	276	84	252	334	78	91	234	676
121.651	0	535	171	157	137	217	123	189	275	84	256	330	79	94	235	672
121.774	0	540	173	157	139	217	123	188	275	84	252	334	79	90	235	671
121.897	0	548	173	158	140	215	122	188	276	84	255	330	79	94	235	668
122.02	0	554	175	159	146	214	123	186	276	85	259	327	79	100	236	673
122.143	0	539	175	162	144	219	125	187	276	84	261	328	80	99	236	670
122.266	0	539	172	157	137	215	123	187	276	84	253	333	77	90	232	669
122.388	0	546	172	157	138	214	123	186	275	84	256	329	78	94	234	667
122.511	0	551	172	157	140	214	123	186	275	84	255	328	79	94	233	670
122.634	0	537	173	158	144	211	123	186	275	85	256	328	79	94	234	668
122.757	0	542	176	161	148	213	124	187	275	84	259	327	80	99	236	668
122.88	0	543	173	161	138	220	125	188	276	83	255	330	79	94	234	666
123.003	0	543	170	156	136	213	122	187	274	84	251	330	77	89	231	669
123.126	0	533	170	155	135	214	123	186	275	83	255	326	77	93	230	666
123.249	0	536	170	157	137	211	122	184	274	83	251	330	78	88	232	663
123.372	0	540	172	157	141	209	122	184	273	82	254	326	79	93	233	663
123.494	0	551	174	159	144	214	124	183	273	83	258	324	80	98	235	669
123.617	0	531	168	156	134	213	122	186	273	83	251	329	76	88	230	665
123.74	0	531	168	153	133	211	121	184	271	82	249	327	76	89	228	664
123.863	0	534	168	154	134	211	121	184	271	82	249	326	76	88	229	662
123.986	0	535	168	155	135	210	121	183	269	82	252	323	78	93	230	665
124.109	0	534	170	157	140	208	122	181	270	81	251	323	79	92	232	663
124.232	0	528	171	160	139	212	122	183	270	82	252	324	79	93	232	663
124.355	0	533	166	154	132	208	120	181	269	81	246	324	75	87	227	664
124.477	0	537	167	154	133	209	119	181	267	81	247	323	76	86	227	664
124.6	0	523	166	153	132	207	119	183	267	81	246	322	76	87	227	660
124.723	0	524	167	154	138	203	119	178	266	80	246	323	77	87	229	658
124.846	0	529	170	157	140	206	120	178	266	81	252	317	78	94	231	660
124.969	0	526	167	157	132	211	121	180	266	80	245	321	76	88	227	661
125.092	0	519	164	152	130	206	118	179	264	80	245	319	75	85	225	658
125.215	0	519	164	153	134	202	119	176	263	80	244	319	76	86	225	658
125.338	0	524	164	153	133	203	118	176	263	80	242	319	76	85	225	657
125.46	0	529	166	155	139	202	119	177	262	79	246	316	77	90	227	656
125.583	0	525	167	158	139	205	120	176	263	80	243	320	78	87	228	657
125.706	0	517	162	154	128	206	119	175	262	79	243	317	74	84	222	657
125.829	0	520	161	151	127	201	117	174	261	79	241	317	75	84	223	658
125.952	0	525	160	152	128	202	117	175	260	78	239	314	75	84	222	655
126.075	0	520	161	152	132	197	117	174	260	77	243	311	75	87	224	655
126.198	0	515	164	154	137	198	116	173	259	78	244	312	76	89	225	656
126.321	0	515	164	156	133	204	119	173	259	78	243	312	76	88	225	657
126.444	0	515	159	150	127	200	116	172	257	77	238	312	73	83	219	655
126.566	0	509	159	151	128	198	115	172	258	77	238	312	74	83	221	654
126.689	0	509	158	149	127	197	114	172	257	77	238	312	74	82	220	654
126.812	0	509	159	151	132	194	116	170	255	77	240	308	75	87	222	655
126.935	0	520	161	154	133	196	115	171	256	77	243	305	76	92	224	654
127.058	0	515	160	155	130	202	118	172	256	77	238	312	75	84	222	654
127.181	0	507	156	149	125	197	115	172	254	76	236	309	73	83	218	654
127.304	0	505	155	151	126	196	115	170	253	76	235	308	73	83	219	655
127.427	0	508	156	150	129	192	114	167	253	75	238	305	73	85	220	654
127.549	0	512	158	151	131	193	114	168	252	76	238	304	75	86	221	651
127.672	0	512	159	153	134	194	115	168	253	76	242	302	76	90	223	653
127.795	0	504	158	155	129	197	117	167	253	76	237	306	74	87	220	654
127.918	0	506	154	150	127	194	114	167	251	76	232	306	73	81	217	652
128.041	0	504	154	150	128	192	114	166	251	75	233	305	73	83	219	650
128.164	0	502	155	150	129	192	114	166	251	74	233	306	74	82	219	651
128.287	0	502	155	152	132	192	114	166	251	75	240	299	75	90	221	653
128.41	0	506	159	154	134	195	117	167	250	77	240	301	76	91	223	651
128.532	0	505	154	152	124	197	115	165	251	75	233	305	73	82	217	649
128.655	0	501	152	148	124	193	113	167	250	74	232	304	73	81	218	649
128.778	0	499	153	150	128	191	114	164	250	75	231	303	73	82	216	652
128.901	0	498	153	150	130	191	114	163	249	75	238	296	73	88	218	649
129.024	0	510	155	153	132	193	114	166	250	74	236	301	75	86	220	648
129.147	0	509	157	155	133	196	118	166	249	77	236	302	75	88	221	650
129.27	0	499	152	150	123	195	114	167	250	74	231	303	72	81	216	652
129.393	0	497	151	149	126	189	113	163	249	73	234	299	72	84	215	650
129.516	0	500	150	148	125	190	113	164	249	74	231	301	72	81	215	648
129.638	0	506	152	149	129	190	113	163	249	74	235	299	73	85	217	649
129.761	0	499	154	151	129	192	116	166	247	76	238	297	73	90	219	650
129.884	0	497	155	155	131	196	116	165	248	77	238	298	75	90	221	649
130.007	0	499	150	149	123	194	113	165	251	74	232	302	72	80	214	644
130.13	0	498	150	148	127	191	112	164	250	73	234	298	72	84	215	649
130.253	0	497	150	148	127	189	113	163	249	74	237	295	73	87	215	650
130.376	0	493	151	149	128	190	113	163	249	75	238	295	73	87	217	647
130.499	0	502	154	151	131	192	114	166	250	74	239	297	74	88	218	642
130.621	0	509	156	154	132	195	114	169	251	75	239	299	75	90	221	650
130.744	0	499	151	152	127	194	114	165	251	75	236	300	73	85	216	652
130.867	0	495	150	147	127	190	113	165	251	74	236	299	73	84	215	651
130.99	0	501	151	149	129	192	113	165	251	75	235	299	72	84	216	648
131.113	0	509	151	148	128	192	114	166	252	74	240	297	73	88	217	651
131.236	0	506	154	151	131	194	114	168	252	75	239	298	75	89	219	653
131.359	0	500	156	153	133	195	116	170	250	77	241	300	75	91	221	654
131.482	0	507	156	155	131	200	118	169	253	77	238	303	74	87	219	652
131.604	0	505	152	149	130	194	114	165	253	75	237	303	72	85	217	656
131.727	0	507	153	149	131	196	114	166	254	75	240	300	73	89	218	658
131.85	0	499	153	150	130	195	115	168	255	75	241	300	73	90	219	657
131.973	0	509	155	152	133	196	115	170	256	76	241	301	74	90	221	656
132.096	0	515	157	154	137	199	119	170	252	80	241	303	76	91	223	655
132.219	0	511	157	155	134	203	119	171	256	78	243	303	74	91	221	660
132.342	0	501	154	151	131	196	115	170	258	76	239	305	73	87	220	659
132.465	0	505	156	153	133	198	116	172	258	76	240	306	74	88	221	657
132.588	0	516	156	152	132	198	116	170	258	76	240	306	75	88	222	660
132.71	0	513	159	154	135	201	117	171	259	76	242	304	76	93	225	666
132.833	0	507	161	158	140	201	117	175	259	78	243	306	77	95	226	666
132.956	0	508	158	156	133	205	119	175	261	77	238	312	74	85	223	660
133.079	0	512	156	152	132	200	117	171	261	78	240	308	74	88	221	665
133.202	0	513	156	153	135	200	117	171	260	77	242	304	74	91	223	669
133.325	0	504	157	153	134	198	117	173	260	77	240	308	75	88	223	667
133.448	0	510	159	155	137	201	118	176	263	77	244	305	76	93	225	667
133.571	0	515	162	158	139	205	121	175	261	79	243	309	78	95	227	668
133.693	0	514	158	156	132	206	119	174	262	77	238	312	75	86	223	671
133.816	0	504	155	152	134	199	117	170	262	78	240	308	74	88	222	670
133.939	0	507	156	153	134	201	117	172	262	78	237	311	74	85	224	669
134.062	0	511	157	152	135	200	117	172	262	77	239	309	76	89	224	668
134.185	0	521	159	155	138	201	118	174	262	77	243	306	77	93	226	673
134.308	0	506	161	158	140	205	118	176	264	79	244	308	78	95	229	672
134.431	0	509	159	156	135	205	120	175	264	78	238	313	75	86	224	672
134.554	0	512	156	152	131	200	118	174	263	78	240	308	75	88	223	670
134.676	0	521	157	152	134	201	118	173	263	78	242	305	75	91	224	675
134.799	0	504	157	153	137	200	118	174	263	78	240	309	75	88	225	673
134.922	0	509	160	155	138	202	119	176	262	78	244	306	77	94	228	673
135.045	0	516	163	158	139	204	120	177	264	79	244	309	78	96	229	673
135.168	0	524	160	158	134	208	119	175	264	79	241	310	76	90	227	679
135.291	0	506	158	153	134	202	117	174	262	78	241	309	75	90	225	675
135.414	0	509	160	155	136	201	118	175	263	78	245	306	76	93	227	676
135.537	0	514	159	154	136	202	118	175	264	78	245	308	76	93	228	675
135.66	0	526	162	156	141	204	119	178	265	78	245	309	77	95	230	681
135.782	0	511	164	160	142	207	120	178	265	80	246	310	79	96	232	679
135.905	0	513	159	156	135	204	119	175	266	79	239	316	76	87	227	679
136.028	0	518	160	154	136	202	118	175	264	78	242	313	76	90	228	679
136.151	0	520	160	155	137	204	119	177	265	79	245	310	76	94	229	684
136.274	0	512	162	155	138	204	119	178	266	79	244	314	77	91	230	683
136.397	0	517	165	157	142	205	119	179	267	79	246	313	78	96	232	682
136.52	0	521	165	160	141	208	120	178	268	79	244	317	78	93	232	683
136.643	0	523	160	153	132	207	119	180	267	79	244	314	75	90	227	688
136.765	0	514	161	153	138	204	118	176	266	79	245	314	76	91	229	686
136.888	0	515	161	153	138	203	119	177	267	79	247	311	76	95	229	685
137.011	0	521	162	155	140	203	120	179	267	79	248	312	77	95	230	685
137.134	0	526	166	157	140	207	120	181	268	80	248	314	77	97	233	689
137.257	0	516	164	157	136	211	120	179	268	80	246	316	76	92	231	689
137.38	0	517	161	152	134	204	118	178	267	79	243	318	75	88	228	689
137.503	0	520	161	153	138	204	118	176	267	78	246	315	76	91	229	691
137.626	0	524	161	153	138	203	118	177	266	79	248	311	76	94	230	692
137.748	0	523	164	153	141	204	119	177	266	80	249	312	77	96	231	690
137.871	0	520	166	156	142	206	120	182	267	80	249	313	78	97	234	691
137.994	0	524	163	154	135	208	120	179	267	79	246	316	76	91	230	694
138.117	0	526	161	151	135	204	117	177	266	79	246	315	75	90	229	696
138.24	0	518	162	151	138	203	118	178	265	78	246	315	75	91	231	693
138.363	0	518	163	152	139	204	117	180	265	80	251	312	75	94	231	694
138.486	0	525	165	154	140	204	118	178	266	79	249	314	77	96	233	695
138.609	0	533	167	156	143	207	118	180	266	79	250	315	78	96	235	698
138.732	0	526	163	154	133	212	119	178	266	79	248	317	75	92	231	694
138.854	0	521	162	149	137	205	117	179	265	79	248	317	75	91	231	697
138.977	0	523	164	152	139	204	118	178	264	79	247	317	75	91	232	699
139.1	0	532	164	151	140	204	117	178	264	79	250	314	75	96	233	700
139.223	0	530	167	154	142	205	118	179	265	79	247	318	78	93	235	698
139.346	0	525	167	156	140	209	119	181	265	79	247	318	77	94	236	699
139.469	0	524	164	151	135	205	118	178	264	78	244	322	75	87	231	702
139.592	0	526	165	151	139	203	117	176	264	78	250	313	76	95	233	701
139.715	0	529	164	151	138	204	117	177	264	78	247	317	75	92	233	700
139.837	0	532	166	153	140	204	117	180	264	79	247	318	76	92	235	701
139.96	0	526	168	155	141	206	118	180	265	80	250	316	77	97	237	705
140.083	0	529	165	154	136	211	119	179	265	78	244	321	75	88	234	702
140.206	0	530	162	149	133	207	116	178	263	78	244	320	75	87	231	701
140.329	0	524	164	149	137	204	117	178	263	78	243	321	75	88	232	702
140.452	0	525	164	149	136	205	116	179	262	78	250	314	75	94	233	705
140.575	0	525	166	152	137	204	117	179	263	79	251	315	76	96	234	703
140.698	0	536	167	154	140	207	117	179	263	79	252	315	77	97	236	702
140.82	0	534	164	151	133	209	116	177	263	78	244	320	75	88	233	705
140.943	0	525	162	147	132	205	115	177	262	77	243	320	74	86	231	707
141.066	0	523	162	148	134	204	116	179	260	78	247	316	75	91	232	705
141.189	0	538	164	148	137	201	115	177	261	78	247	316	76	91	233	706
141.312	0	538	166	151	138	204	116	177	261	78	247	318	77	91	235	705
141.435	0	536	167	153	142	206	117	178	261	78	250	316	77	96	236	706
141.558	0	526	163	149	132	207	116	179	261	78	243	320	74	88	231	706
141.681	0	535	162	147	134	202	114	174	261	78	244	321	74	87	231	708
141.804	0	539	164	148	134	202	115	177	260	77	247	317	75	91	231	706
141.926	0	535	164	148	137	202	115	176	260	79	249	315	75	95	233	708
142.049	0	527	166	151	140	202	116	177	261	78	251	316	76	96	236	708
142.172	0	534	167	154	140	208	117	179	262	78	252	317	77	97	237	707
142.295	0	543	164	150	132	210	117	180	262	78	248	319	75	91	233	708
142.418	0	538	164	148	136	204	116	177	261	79	252	316	74	95	233	711
142.541	0	529	164	149	136	203	115	177	262	78	249	319	75	91	233	704
142.664	0	532	165	149	137	202	116	178	262	78	248	318	76	91	234	706
142.787	0	544	168	151	139	204	117	179	263	79	252	318	77	96	236	704
142.909	0	549	169	156	141	208	117	179	262	79	251	318	77	97	237	709
143.032	0	530	165	150	133	207	116	182	263	78	245	321	74	87	233	708
143.155	0	531	165	149	137	203	116	178	263	78	245	323	76	87	234	706
143.278	0	536	166	150	137	203	116	179	263	79	248	318	76	91	235	706
143.401	0	540	166	151	138	204	117	178	263	79	252	316	77	96	236	710
143.524	0	537	168	154	140	205	117	180	264	80	251	316	77	97	238	707
143.647	0	533	167	154	139	211	119	180	265	79	249	320	76	93	237	708
143.77	0	536	163	149	131	207	116	180	264	79	244	320	74	88	232	710
143.892	0	532	164	150	133	206	116	180	264	78	247	316	75	91	234	709
144.015	1	535	164	149	137	201	116	177	263	78	246	317	75	90	233	707
144.138	0	531	165	151	138	202	116	178	264	79	251	313	76	95	234	706
144.261	0	531	168	155	141	205	117	178	263	79	250	315	78	96	237	710
144.384	0	532	164	153	135	207	118	180	265	79	244	319	75	88	233	706
144.507	0	528	162	148	129	205	115	181	263	78	247	314	75	90	231	705
144.63	0	526	161	150	132	202	116	178	262	78	246	313	76	91	232	705
144.753	0	526	162	150	133	202	115	178	262	78	248	310	75	93	232	706
144.876	0	524	164	151	138	201	116	177	263	79	248	310	76	95	235	704
144.998	0	537	166	155	139	205	116	179	263	79	249	311	77	96	236	703
145.121	0	533	163	151	131	208	116	180	263	78	242	317	75	88	233	704
145.244	0	523	161	150	132	201	115	177	262	78	247	309	75	94	231	703
145.367	0	519	161	150	133	203	115	178	261	78	245	312	75	90	232	702
145.49	0	527	161	151	134	202	116	174	262	78	248	308	75	93	232	702
145.613	0	534	163	154	138	202	116	177	262	78	248	310	78	95	235	700
145.736	0	531	166	156	136	206	118	179	262	78	248	311	76	95	235	704
145.859	0	520	161	150	130	204	116	180	262	78	245	311	75	90	231	702
145.981	0	522	162	152	135	201	115	177	262	79	247	308	76	93	233	700
146.104	0	527	163	152	134	201	116	177	262	79	247	309	75	93	232	699
146.227	0	536	165	153	137	201	116	177	262	78	246	309	76	94	234	702
146.35	0	521	167	156	141	206	116	178	264	79	248	311	77	96	237	702
146.473	0	524	163	154	134	205	117	179	265	78	248	310	76	94	233	701
146.596	0	527	161	150	136	201	115	176	263	78	245	313	75	90	231	702
146.719	0	530	163	152	135	201	116	178	264	79	248	309	75	94	233	703
146.842	0	528	163	151	137	201	116	179	263	78	249	309	77	94	234	700
146.964	0	526	165	154	140	204	116	180	264	79	249	311	77	95	236	698
147.087	0	526	165	156	137	209	117	181	264	79	246	315	77	92	235	703
147.21	0	526	162	149	130	205	115	180	263	78	245	312	75	91	231	700
147.333	0	530	162	150	133	203	116	179	263	78	246	313	75	90	233	699
147.456	0	529	163	150	132	203	115	178	262	78	249	309	76	94	232	699
147.579	0	524	164	152	138	201	115	178	263	79	248	310	76	95	234	701
147.702	0	524	166	155	139	204	115	179	263	79	249	311	77	96	236	700
147.825	0	526	162	152	131	207	116	181	262	78	243	317	74	87	232	698
147.948	0	532	161	147	130	201	113	180	261	79	245	312	75	90	231	699
148.07	0	523	161	149	131	203	114	180	260	78	248	309	75	93	232	699
148.193	0	521	162	151	133	199	114	176	261	79	249	309	76	94	233	698
148.316	0	526	164	151	136	202	115	179	261	79	249	311	77	95	235	699
148.439	0	536	165	154	138	204	116	178	262	78	246	314	76	92	235	697
148.562	0	524	161	149	131	203	114	181	260	78	248	309	75	94	232	703
148.685	0	521	162	149	132	202	114	179	260	77	245	313	75	91	233	699
148.808	0	523	162	149	137	200	113	175	259	79	249	310	75	94	233	699
148.931	0	530	163	151	137	202	114	179	260	77	247	311	77	95	235	698
149.053	0	538	166	153	139	203	115	178	259	78	249	312	77	96	236	702
149.176	0	522	162	151	133	205	115	178	260	77	246	313	75	90	233	700
149.299	0	523	161	148	133	201	113	178	259	77	249	310	75	94	233	699
149.422	0	529	162	150	133	201	113	177	259	78	249	311	75	95	234	700
149.545	0	533	164	149	135	200	114	178	259	78	250	312	76	94	234	702
149.668	0	530	165	153	139	202	114	179	260	79	250	313	77	96	237	700
149.791	0	525	164	153	134	204	114	179	261	78	248	316	76	91	234	701
149.914	0	522	160	147	128	202	113	178	259	77	246	313	74	90	232	704
150.036	0	527	161	148	130	203	113	180	258	78	248	309	74	93	233	699
150.159	0	532	161	148	133	198	112	175	257	78	246	313	76	91	233	698
150.282	0	532	163	149	136	200	113	176	257	78	245	313	77	92	235	699
150.405	0	524	162	152	131	203	115	178	258	78	245	313	75	91	233	699
150.528	0	518	158	146	126	200	111	175	256	77	241	314	74	86	229	698
150.651	0	525	156	147	125	200	110	178	255	77	240	312	74	86	230	697
150.774	0	520	156	146	128	196	111	173	254	76	242	309	73	89	229	692
150.897	0	494	158	147	131	195	110	173	253	77	244	305	75	93	230	692
151.02	0	477	159	149	133	199	112	174	253	77	241	308	76	90	232	689
151.142	0	489	153	148	124	200	111	174	252	76	238	310	73	84	228	689
151.265	0	498	152	144	127	192	109	171	251	76	240	306	73	88	227	685
151.388	0	506	152	145	124	195	109	172	250	76	242	301	73	90	227	688
151.511	0	493	153	146	129	192	109	170	250	76	241	304	75	87	228	685
151.634	0	496	155	149	131	193	110	173	249	77	243	302	76	92	230	684
151.757	0	499	154	150	128	197	110	170	249	75	240	306	74	88	228	682
151.88	0	493	149	144	122	193	108	169	247	75	242	299	74	90	225	684
152.003	0	489	151	146	125	192	108	170	247	74	239	303	74	86	226	680
152.125	0	490	150	145	127	190	108	169	247	76	242	300	75	90	227	680
152.248	0	495	152	148	130	192	109	171	247	76	241	301	76	92	228	681
152.371	0	496	153	151	127	197	110	169	247	76	241	302	75	92	228	679
152.494	0	490	149	144	123	193	108	171	248	74	238	302	73	86	224	679
152.617	0	493	149	145	126	189	108	167	246	75	238	303	73	87	225	678
152.74	0	492	149	146	126	190	108	166	247	76	242	300	75	90	226	679
152.863	0	497	151	147	129	189	108	168	247	75	241	301	75	92	227	676
152.986	0	502	153	152	130	194	111	169	248	76	242	302	76	92	230	675
153.108	0	492	148	146	120	193	108	169	248	75	239	303	73	86	224	675
153.231	0	490	147	144	124	189	108	168	247	75	242	300	74	90	224	676
153.354	0	488	147	146	128	188	108	166	247	75	241	299	74	90	225	674
153.477	0	492	148	147	130	189	109	167	248	75	243	300	75	90	227	672
153.6	0	500	152	149	131	191	109	170	249	77	241	302	76	92	228	674
153.723	0	497	148	149	124	194	110	171	249	76	239	305	74	88	226	680
153.846	0	481	144	144	121	190	107	170	249	76	238	302	74	86	224	679
153.969	0	488	147	145	127	187	108	167	249	76	234	306	74	84	225	671
154.092	0	483	149	149	126	189	108	168	249	76	236	304	74	88	226	665
154.214	0	432	154	139	129	188	111	169	248	79	229	305	75	87	229	681
154.337	0	415	153	148	126	196	115	173	249	81	236	299	76	92	233	694
154.46	0	430	143	146	121	192	110	172	252	77	236	301	73	87	229	695
154.583	0	463	144	144	126	188	110	169	252	77	240	299	75	91	231	690
154.706	0	478	144	147	130	189	110	168	252	76	240	300	75	92	231	676
154.829	0	467	146	148	130	188	110	171	253	77	241	302	76	93	232	662
154.952	0	474	150	152	135	194	111	174	255	77	243	305	77	95	234	663
155.075	0	477	148	151	131	194	111	171	256	77	245	304	75	93	230	655
155.197	0	483	146	146	129	190	111	171	255	76	245	305	75	92	228	661
155.32	0	483	147	149	131	190	111	172	256	78	246	306	76	93	231	659
155.443	0	481	149	150	134	191	111	174	257	78	245	307	76	94	231	662
155.566	0	489	151	152	133	196	112	172	258	79	245	309	77	95	236	686
155.689	0	489	151	156	134	199	115	175	259	79	245	310	77	97	235	676
155.812	0	489	147	150	131	192	112	174	260	79	244	312	76	91	231	661
155.935	0	486	148	151	134	194	113	173	261	79	247	310	77	94	232	660
156.058	0	485	148	151	134	195	113	173	262	80	247	311	77	95	233	661
156.18	0	492	151	152	138	195	115	176	263	80	247	312	79	97	234	660
156.303	0	486	153	157	138	200	115	177	263	81	248	313	80	98	238	671
156.426	0	482	147	152	128	200	115	177	265	81	241	318	76	89	233	674
156.549	0	484	147	151	129	197	113	178	265	80	249	312	77	96	232	668
156.672	0	483	148	151	134	194	115	175	266	80	249	311	77	95	234	674
156.795	0	489	149	153	135	196	115	179	266	81	249	313	78	96	235	657
156.918	0	494	152	155	138	198	116	179	268	81	249	315	80	98	237	662
157.041	0	485	150	157	133	203	117	179	268	81	246	318	77	94	234	663
157.164	0	479	145	149	129	200	115	180	268	80	246	317	77	92	231	661
157.286	0	486	148	152	134	196	115	178	268	80	246	316	77	93	234	662
157.409	0	491	148	153	136	196	115	176	269	80	247	316	78	93	234	659
157.532	0	489	150	154	137	197	117	178	269	81	249	315	79	99	236	664
157.655	0	479	153	159	139	203	118	180	271	82	250	317	79	100	238	662
157.778	0	478	147	153	128	203	117	182	271	80	244	322	77	91	233	660
157.901	0	480	146	153	133	198	116	180	271	81	246	318	78	93	235	659
158.024	0	482	148	153	135	199	117	178	271	81	250	315	77	98	236	663
158.147	0	473	149	154	136	198	116	179	272	81	251	317	78	98	236	660
158.269	0	477	151	157	140	201	119	181	273	82	252	319	80	101	238	659
158.392	0	481	149	157	131	205	119	183	273	82	248	321	79	96	235	651
158.515	0	471	147	152	132	200	116	180	272	82	250	316	78	98	234	655
158.638	0	465	147	154	137	199	117	178	273	82	247	320	79	95	236	654
158.761	0	467	148	155	137	199	118	180	274	82	252	318	79	99	236	655
158.884	0	472	151	156	139	202	119	181	276	82	252	320	81	100	239	658
159.007	0	476	149	158	135	207	120	183	275	82	253	321	80	101	237	660
159.13	0	482	146	153	131	202	117	181	275	82	250	322	77	93	234	667
159.252	0	500	149	154	137	201	118	181	276	82	255	319	79	99	235	668
159.375	0	497	149	155	134	202	118	182	275	83	255	320	78	99	236	667
159.498	0	490	149	155	138	199	118	182	276	83	254	321	81	99	239	662
159.621	0	478	150	159	136	206	120	182	277	82	255	322	80	100	240	660
159.744	0	467	142	151	129	204	118	181	276	82	246	326	77	92	235	659
159.867	0	461	144	151	132	200	118	183	275	82	248	321	77	95	236	667
159.99	0	464	144	152	132	202	118	183	276	83	249	322	78	95	237	660
160.113	0	461	145	153	136	198	118	180	275	83	249	323	79	95	238	662
160.236	0	469	148	156	139	200	119	180	275	82	254	321	80	100	240	670
160.358	0	454	143	154	130	204	119	180	275	82	249	323	77	95	237	669
160.481	0	456	141	150	128	200	118	181	275	81	249	321	77	94	235	666
160.604	0	458	143	151	130	201	117	182	275	81	249	321	77	95	236	664
160.727	0	464	143	151	134	199	117	180	275	82	250	323	78	96	237	666
160.85	0	457	143	156	139	198	118	179	274	83	253	320	80	100	239	668
160.973	0	441	144	158	133	204	119	180	274	82	253	321	79	100	239	667
161.096	0	447	139	147	129	200	118	179	273	81	246	326	77	91	235	667
161.219	0	448	141	150	129	199	117	181	273	82	249	323	77	95	237	666
161.341	0	452	142	150	131	199	118	178	272	82	252	319	77	99	236	670
161.464	0	446	143	152	135	195	118	176	272	82	249	323	78	95	237	669
161.587	0	448	143	157	137	199	118	179	273	82	254	321	79	100	239	669
161.71	0	444	142	152	127	202	118	180	272	81	250	323	77	95	235	666
161.833	0	437	140	150	130	197	117	177	271	81	247	322	77	94	235	670
161.956	0	441	141	152	128	200	117	180	271	81	248	321	77	94	235	671
162.079	0	444	141	153	133	196	117	178	270	81	246	325	79	91	235	670
162.202	0	456	141	154	136	197	118	177	270	82	248	323	79	96	238	671
162.324	0	453	140	155	130	204	119	176	270	81	247	321	77	95	235	674
162.447	0	429	137	147	126	196	116	176	268	81	242	322	76	90	231	664
162.57	0	431	139	148	127	198	116	177	267	80	241	321	76	90	231	656
162.693	0	424	139	150	127	198	115	177	267	80	239	319	77	90	231	651
162.816	0	397	137	150	130	195	117	176	265	81	237	319	78	91	233	656
162.939	0	378	139	148	128	199	118	175	267	81	237	317	79	92	234	662
163.062	0	377	131	150	121	197	117	173	266	79	238	316	75	88	229	653
163.185	0	399	130	143	122	194	115	174	265	79	237	315	75	88	228	650
163.308	0	414	132	147	121	195	115	175	263	79	241	311	75	90	228	649
163.43	0	417	129	148	126	192	115	173	262	78	242	311	77	90	228	645
163.553	0	421	132	151	130	191	115	172	262	79	246	309	78	95	230	642
163.676	0	421	132	154	128	198	115	172	260	79	243	313	77	92	229	646
163.799	0	419	128	145	122	194	114	169	259	77	237	314	75	86	222	643
163.922	0	414	126	144	121	192	112	169	257	77	237	312	74	85	223	642
164.045	0	414	126	148	121	192	112	171	258	76	237	312	74	85	223	642
164.168	0	416	128	150	123	190	113	170	257	77	239	310	76	89	225	644
164.291	0	418	130	152	129	191	113	168	256	77	243	306	77	94	227	643
164.413	0	420	131	154	127	197	116	172	257	77	236	313	76	87	226	642
164.536	0	417	126	144	121	191	113	168	256	77	235	311	75	85	221	643
164.659	0	415	127	147	120	193	113	170	254	76	234	311	75	85	222	644
164.782	0	415	126	148	123	189	112	167	255	76	238	307	74	88	222	642
164.905	0	422	128	150	126	188	113	166	255	76	239	307	75	89	223	636
165.028	0	431	130	152	128	189	114	167	254	76	239	309	77	90	225	642
165.151	0	425	130	153	125	195	115	168	255	76	239	310	75	89	223	643
165.274	0	426	129	146	121	191	113	169	254	76	234	310	74	84	220	641
165.396	0	436	128	149	127	191	112	167	254	75	234	310	75	85	221	635
165.519	0	446	129	149	125	189	113	167	255	76	234	310	75	84	222	640
165.642	0	447	132	152	128	190	113	168	254	77	241	305	76	92	224	643
165.765	0	444	135	155	129	195	114	167	256	77	239	311	77	90	225	641
165.888	0	444	132	152	121	197	115	171	256	76	236	312	75	85	221	642
166.011	0	443	130	146	123	191	113	168	255	76	233	311	74	85	224	698
166.134	0	438	131	149	124	191	114	167	255	77	232	310	75	84	224	688
166.257	0	436	131	149	126	189	113	167	256	76	235	305	75	88	226	705
166.38	0	441	133	153	127	191	115	170	256	77	237	308	76	90	228	697
166.502	0	447	136	156	131	194	115	169	257	77	239	310	77	90	227	653
166.625	0	441	133	151	122	196	115	169	259	76	235	313	74	84	221	644
166.748	0	438	133	147	121	194	113	170	258	77	239	307	74	88	219	636
166.871	0	442	134	148	125	190	114	168	258	75	237	312	75	84	220	636
166.994	0	449	134	149	125	191	114	168	258	77	240	309	75	89	221	635
167.117	0	452	135	152	128	193	115	169	258	76	243	307	77	93	223	640
167.24	0	445	139	155	132	196	116	169	259	76	240	312	78	91	225	639
167.363	0	447	136	150	123	198	115	173	259	77	236	314	75	86	221	643
167.485	0	449	135	147	124	193	115	169	259	76	235	314	74	85	221	644
167.608	0	448	137	149	126	192	115	168	260	76	236	313	75	85	221	643
167.731	0	445	138	150	128	193	115	169	261	76	240	309	75	89	223	640
167.854	0	452	138	155	127	197	115	173	261	78	237	316	77	87	225	641
167.977	0	459	141	156	132	197	116	172	261	77	239	315	78	92	227	641
168.1	0	452	140	154	127	198	117	171	261	76	237	316	76	86	223	640
168.223	0	451	139	150	123	197	115	173	262	77	237	315	75	85	222	644
168.346	0	456	140	150	127	195	116	170	263	77	237	315	75	86	224	646
168.468	0	461	142	150	131	194	117	169	263	78	238	316	76	85	225	645
168.591	0	465	143	151	132	196	116	173	264	78	241	314	77	91	227	647
168.714	0	461	144	158	133	200	118	172	265	78	242	316	78	92	229	645
168.837	0	458	142	152	123	200	117	175	266	78	239	318	75	87	223	645
168.96	0	464	142	150	125	197	117	173	266	78	238	317	75	87	224	646
169.083	0	461	143	151	129	196	117	172	266	78	238	317	75	87	224	648
169.206	0	462	145	152	131	196	117	173	267	78	243	314	77	92	226	646
169.329	0	464	148	155	134	198	119	174	268	79	246	314	77	96	229	647
169.452	0	467	148	157	133	206	120	176	270	79	244	318	77	92	229	649
169.574	0	469	142	150	124	200	118	175	268	78	240	319	75	87	223	649
169.697	0	465	144	152	127	197	117	174	269	78	240	319	76	87	224	648
169.82	0	466	146	151	127	199	118	174	269	78	240	319	76	87	226	650
169.943	0	469	146	152	131	199	118	174	269	78	244	317	77	91	227	652
170.066	0	475	150	154	135	201	120	176	270	79	247	315	78	97	230	652
170.189	11	470	150	156	131	204	120	177	271	80	242	322	77	89	228	652
170.312	0	470	145	150	124	199	117	178	270	78	241	320	75	86	225	654
170.435	0	470	146	150	126	202	118	177	269	78	241	319	75	86	225	657
170.557	0	474	147	151	129	197	118	173	270	78	244	316	76	90	226	654
170.68	0	479	149	152	134	198	118	173	271	79	246	317	76	92	228	656
170.803	0	476	152	154	135	200	119	176	271	80	245	319	79	93	230	658
170.926	0	475	151	156	129	206	120	178	271	80	247	319	76	92	228	662
171.049	0	478	148	150	126	200	118	177	270	79	241	321	74	87	225	659
171.172	0	476	149	152	129	200	117	176	270	79	243	322	76	87	227	659
171.295	0	478	150	151	133	198	117	173	271	79	243	321	76	88	228	660
171.418	0	479	152	152	133	197	119	176	271	79	246	319	77	92	230	664
171.54	0	485	155	155	134	201	119	177	271	79	250	317	78	97	231	663
171.663	0	482	151	154	129	203	119	177	271	79	245	323	76	88	229	663
171.786	0	484	152	150	129	200	118	176	272	79	244	323	76	88	228	665
171.909	0	484	152	152	132	202	119	177	271	80	246	320	76	92	230	666
172.032	0	487	153	152	133	201	118	175	271	80	246	319	77	92	232	675
172.155	0	488	157	154	137	200	120	179	272	80	245	320	77	94	237	730
172.278	0	491	157	158	137	205	121	177	273	80	247	322	77	95	234	683
172.401	0	488	153	151	127	205	119	179	272	79	244	323	75	88	229	665
172.524	0	488	154	151	127	206	118	179	272	79	247	321	75	92	231	664
172.646	0	491	155	151	133	200	118	176	272	80	244	326	76	89	231	665
172.769	0	499	156	153	134	202	119	178	272	80	247	322	76	93	231	672
172.892	0	494	160	155	138	204	120	179	271	80	251	320	78	98	235	671
173.015	0	493	158	156	132	208	120	179	273	80	245	326	76	90	231	667
173.138	0	498	154	149	126	203	118	181	272	79	245	324	74	87	229	667
173.261	0	497	154	151	128	204	119	180	271	79	244	325	75	88	230	678
173.384	0	494	155	150	130	202	118	177	271	79	244	325	75	89	231	692
173.507	0	495	157	150	135	201	118	177	271	79	248	321	76	93	232	673
173.629	0	504	158	154	137	203	119	178	271	81	248	322	77	94	233	667
173.752	0	500	155	152	127	206	120	180	270	79	245	324	74	89	230	669
173.875	0	498	153	147	126	202	116	179	269	79	242	323	74	87	227	671
173.998	0	495	154	147	127	203	116	177	268	78	243	321	75	88	229	669
174.121	0	502	156	148	127	203	116	179	267	79	242	321	75	87	229	670
174.244	0	508	157	150	134	199	116	176	267	79	246	319	76	92	231	671
174.367	0	502	158	152	134	202	117	177	267	79	248	316	77	97	232	674
174.49	0	500	155	150	126	206	117	177	266	79	242	320	75	88	228	673
174.612	0	506	153	147	126	202	115	176	265	77	242	319	74	86	227	676
174.735	0	504	153	148	125	200	115	176	265	77	242	320	74	86	228	674
174.858	0	502	154	148	128	199	115	175	264	77	244	315	75	90	228	674
174.981	0	503	156	149	131	198	116	176	264	78	245	315	76	91	229	675
175.104	0	505	158	152	134	200	116	176	264	78	244	315	75	91	231	678
175.227	0	515	153	148	123	202	115	175	263	77	241	317	73	86	226	677
175.35	0	513	154	147	124	201	114	177	263	77	240	317	74	86	226	682
175.473	0	507	155	148	124	201	115	177	262	77	244	313	75	89	226	679
175.596	0	507	156	146	131	197	115	174	263	77	239	315	75	87	227	669
175.718	0	511	160	149	131	198	116	175	263	77	241	313	76	92	229	667
175.841	0	494	159	152	131	203	117	176	262	78	241	314	75	92	229	669
175.964	0	461	151	146	123	201	115	177	262	77	237	314	73	86	225	669
176.087	0	451	151	143	124	200	115	176	263	77	236	312	73	87	225	675
176.21	0	462	151	144	124	200	114	176	263	77	240	309	74	90	229	715
176.333	0	472	153	146	127	198	115	176	261	77	243	307	74	93	233	772
176.456	0	480	154	149	130	198	116	175	262	78	245	308	76	94	234	735
176.579	0	487	155	151	129	205	117	177	264	77	246	309	75	94	231	677
176.701	0	491	150	145	123	200	114	177	263	76	244	312	73	89	225	672
176.824	0	488	151	145	125	200	114	178	262	78	246	308	73	93	226	672
176.947	0	485	152	145	124	200	114	177	263	76	244	312	74	89	227	667
177.07	0	491	155	147	130	197	114	176	264	77	248	310	75	95	229	665
177.193	0	499	158	149	132	201	115	176	264	78	247	312	76	96	231	668
177.316	0	502	158	151	131	205	117	178	264	78	244	316	75	92	231	675
177.439	0	493	155	146	123	202	115	179	265	77	245	315	74	89	227	673
177.562	0	496	156	146	129	202	116	176	265	78	242	319	74	87	228	672
177.684	0	498	156	147	127	201	115	178	266	78	244	315	74	91	229	673
177.807	0	514	159	148	132	200	116	176	265	78	248	313	76	95	231	677
177.93	0	500	162	151	134	202	117	178	266	79	249	315	76	98	233	675
178.053	0	508	161	152	129	208	118	180	268	79	248	319	75	92	232	674
178.176	0	512	159	148	129	202	116	177	267	79	242	322	74	88	230	675
178.299	0	520	161	149	135	201	117	177	268	79	250	316	75	96	232	678
178.422	0	515	163	150	133	202	117	178	269	79	248	321	76	92	233	676
178.545	0	522	166	152	136	204	118	180	271	80	252	319	77	98	236	675
178.668	0	527	167	155	137	208	120	181	271	80	248	323	77	94	236	677
178.79	0	530	164	151	131	208	119	183	272	79	249	322	74	93	233	681
178.913	0	521	166	152	136	204	119	179	272	80	249	324	77	94	236	679
179.036	0	525	167	153	136	206	120	182	273	81	246	328	77	91	235	680
179.159	0	532	169	154	138	208	120	182	273	81	252	323	78	99	238	681
179.282	0	537	171	156	139	209	122	184	274	82	254	324	78	101	239	684
179.405	0	536	168	153	131	213	121	185	275	81	248	330	77	91	235	679
179.528	0	531	168	153	136	209	120	185	276	81	248	330	76	91	236	679
179.651	0	534	170	153	135	210	120	184	276	82	251	328	77	95	237	681
179.773	0	548	170	154	137	209	120	182	276	82	256	324	78	100	238	687
179.896	0	553	173	157	140	209	121	183	278	82	252	329	79	98	240	686
180.019	0	548	170	156	134	216	122	186	279	82	249	332	77	93	237	688
180.142	0	548	167	152	129	210	120	184	277	82	248	329	76	91	235	692
180.265	0	550	169	152	132	210	121	186	277	82	248	329	76	91	236	693
180.388	0	552	168	152	133	209	121	185	277	81	252	327	77	94	237	689
180.511	0	549	172	154	140	208	121	183	278	82	252	328	78	96	238	688
180.634	0	549	170	157	135	213	122	186	278	82	252	328	78	96	239	688
180.756	0	549	167	150	128	209	120	185	277	81	247	329	75	90	234	687
180.879	0	543	167	151	131	208	120	185	277	82	248	328	76	91	236	688
181.002	0	544	167	151	130	210	120	185	277	81	247	328	76	90	236	689
181.125	0	543	169	152	134	210	120	184	276	81	250	325	77	95	238	691
181.248	0	549	173	155	138	209	122	184	276	83	250	326	78	97	241	693
181.371	0	544	169	152	130	213	121	186	277	83	246	327	76	90	237	697
181.494	0	543	167	149	130	208	120	185	276	82	246	326	76	90	236	698
181.617	0	543	168	150	130	210	120	184	276	82	246	327	76	91	237	701
181.74	0	542	169	150	133	210	121	184	277	82	251	325	76	94	239	698
181.862	0	545	171	152	137	206	122	184	278	83	250	325	78	96	241	700
181.985	0	556	174	156	142	211	123	185	278	83	250	328	78	97	244	702
182.108	0	549	170	153	131	213	123	185	278	82	247	330	75	92	239	704
182.231	0	547	170	149	131	212	121	185	278	82	246	330	76	91	238	702
182.354	0	553	171	151	132	210	122	184	278	83	251	326	77	94	240	701
182.477	0	559	172	150	137	207	121	184	279	84	252	328	77	95	241	703
182.6	0	553	174	153	138	210	123	181	279	83	255	325	78	101	243	704
182.723	0	550	177	156	141	212	124	186	280	85	256	327	78	103	245	704
182.845	0	549	174	154	134	216	126	188	282	85	250	333	77	93	241	704
182.968	0	547	172	150	132	214	123	186	281	84	249	333	77	91	239	703
183.091	0	545	173	151	133	215	124	186	281	85	249	333	77	93	241	703
183.214	0	544	172	152	133	214	125	186	282	85	253	330	77	96	241	702
183.337	0	551	174	153	139	210	125	184	283	86	254	331	79	97	243	705
183.46	0	559	177	156	143	213	126	186	283	86	253	333	80	99	245	702
183.583	0	557	175	156	134	219	126	189	283	86	250	336	78	94	241	703
183.706	0	546	172	151	132	213	125	186	283	85	249	334	77	93	240	700
183.828	0	554	171	152	133	216	126	188	283	85	249	334	77	92	241	700
183.951	0	560	173	153	136	214	124	185	283	86	248	335	78	94	241	696
184.074	0	557	175	155	140	211	126	184	282	86	252	331	79	98	242	697
184.197	0	550	177	156	143	216	126	187	283	87	251	333	80	99	245	696
184.32	0	553	175	158	137	218	128	187	283	86	250	336	78	93	243	695
184.443	0	554	170	154	134	217	126	186	283	85	249	334	77	92	240	694
184.566	0	549	173	155	133	217	126	187	281	86	248	333	78	93	240	695
184.689	0	545	173	155	134	217	125	187	281	86	248	334	79	93	241	692
184.812	0	548	173	156	139	212	126	186	282	86	249	333	79	94	242	691
184.934	0	553	176	158	143	215	127	186	282	87	252	332	80	99	243	691
185.057	0	554	173	159	134	220	128	187	282	87	249	334	78	94	240	692
185.18	0	544	171	155	133	215	125	187	281	86	249	333	78	92	239	690
185.303	0	549	173	157	134	217	126	188	281	86	248	333	79	93	240	687
185.426	0	553	173	156	136	214	125	187	281	86	248	334	79	93	239	685
185.549	0	562	174	158	141	214	125	185	282	86	247	334	80	94	241	689
185.672	0	549	176	159	144	215	127	184	281	86	251	331	80	99	243	687
185.795	0	550	175	160	134	221	127	187	282	86	249	334	78	93	240	686
185.917	0	556	172	156	131	218	125	185	280	86	248	333	78	93	238	684
186.04	0	549	173	157	133	217	126	188	280	86	247	333	78	93	239	687
186.163	0	545	173	156	135	218	124	187	280	85	247	332	79	93	240	683
186.286	0	549	175	158	140	214	126	186	279	86	248	333	80	94	241	682
186.409	0	553	177	160	142	216	126	185	279	86	251	332	80	98	243	683
186.532	0	548	175	160	133	220	127	188	279	86	248	333	77	94	239	687
186.655	0	544	172	155	131	215	125	185	279	85	248	333	78	92	238	685
186.778	0	543	174	155	133	217	124	187	278	86	248	333	78	93	240	682
186.9	0	549	173	156	137	215	125	184	278	86	247	334	79	93	239	684
187.023	0	553	175	157	138	215	125	186	277	86	251	330	80	97	241	686
187.146	0	546	176	158	141	215	126	185	279	86	252	332	80	99	243	683
187.269	0	544	175	159	136	220	126	186	278	85	248	334	79	94	240	683
187.392	0	547	173	155	132	215	124	185	278	86	248	333	78	93	239	685
187.515	0	545	173	156	131	217	125	187	277	86	248	334	80	93	240	685
187.638	0	548	172	155	133	216	124	186	276	86	249	334	79	93	241	682
187.761	0	543	174	156	140	214	124	184	276	86	248	336	79	95	242	682
187.884	0	547	176	158	142	214	126	183	276	87	252	333	80	99	244	684
188.006	0	548	176	160	136	220	126	184	276	86	249	337	79	95	242	684
188.129	0	548	173	154	133	217	123	184	276	86	249	334	78	92	239	683
188.252	0	546	173	155	134	217	124	186	275	86	249	336	79	94	241	682
188.375	0	547	175	155	135	214	124	183	274	86	248	335	79	93	241	685
188.498	0	550	175	157	139	211	124	182	275	87	249	336	80	94	243	683
188.621	0	552	177	159	141	214	125	184	274	87	252	334	81	99	245	683
188.744	0	557	178	162	139	220	129	187	273	89	251	339	80	95	244	683
188.867	0	547	173	156	132	218	124	185	274	85	249	338	78	93	240	686
188.989	0	548	174	156	134	217	124	185	274	85	250	337	79	94	241	682
189.112	0	548	175	155	135	214	123	185	274	85	249	336	80	94	242	687
189.235	0	553	175	156	138	214	124	183	274	85	249	338	80	95	244	688
189.358	0	548	177	158	140	216	126	182	272	88	249	339	81	97	245	689
189.481	0	547	178	160	139	219	127	185	272	88	249	339	80	96	244	685
189.604	0	551	174	155	133	218	124	185	275	85	250	338	79	93	240	682
189.727	0	557	174	156	136	220	124	188	274	86	250	338	80	93	242	683
189.85	0	549	176	156	138	216	125	186	273	86	248	337	80	95	242	684
189.972	0	547	176	157	139	215	125	183	274	86	250	339	81	95	244	682
190.095	0	556	179	159	142	215	125	185	275	86	250	339	81	96	245	685
190.218	0	561	178	161	139	222	128	187	272	89	250	340	80	96	244	683
190.341	0	552	174	155	132	218	123	187	274	86	249	338	79	94	241	689
190.464	0	547	176	155	134	219	123	188	274	86	249	338	80	94	242	686
190.587	0	554	176	155	135	218	124	187	273	86	250	338	80	93	242	684
190.71	0	563	178	157	141	214	122	184	274	86	250	339	80	95	243	679
190.833	0	560	179	158	143	217	126	185	272	88	250	339	81	96	245	685
190.956	0	550	178	160	139	221	125	185	276	86	252	339	80	96	243	683
191.078	0	552	174	154	133	217	123	187	275	85	251	338	78	94	239	683
191.201	0	554	175	155	132	219	123	188	274	86	250	338	79	94	241	683
191.324	0	562	174	154	133	218	123	186	273	85	250	338	80	94	241	685
191.447	0	548	176	156	140	213	122	184	274	86	251	339	80	94	242	683
191.57	0	555	178	157	142	215	124	184	276	87	250	339	80	96	244	684
191.693	0	560	177	159	138	222	126	187	273	88	250	339	79	96	244	682
191.816	0	565	174	154	133	217	123	185	275	86	250	339	78	93	239	687
191.939	0	548	174	154	133	217	123	186	275	86	251	338	79	93	241	685
192.061	0	551	174	153	131	216	123	186	276	85	251	338	79	93	241	684
192.184	0	553	175	154	138	214	122	186	275	86	253	334	80	97	242	684
192.307	0	564	177	157	142	213	123	185	275	86	251	340	81	96	244	689
192.43	0	550	177	160	139	221	125	188	277	86	252	340	80	95	244	688
192.553	0	551	173	154	131	215	123	187	277	85	251	337	78	93	240	689
192.676	0	554	173	153	132	216	122	186	276	86	251	338	78	94	240	690
192.799	0	556	174	153	131	217	121	185	276	85	251	338	78	94	241	692
192.922	0	548	175	155	135	214	123	186	276	85	252	338	79	92	242	689
193.044	0	551	176	156	140	213	123	186	277	86	252	338	80	96	244	690
193.167	0	558	177	159	142	215	124	185	278	87	256	337	81	99	244	691
193.29	0	561	174	154	132	218	123	186	277	86	252	339	78	94	240	695
193.413	0	559	174	154	131	216	123	188	278	86	251	339	79	93	241	695
193.536	0	556	174	154	132	215	123	186	279	85	252	339	80	94	242	696
193.659	0	561	175	155	136	213	124	184	279	85	253	339	80	94	243	697
193.782	0	562	177	156	139	213	125	184	279	87	252	340	80	96	244	699
193.905	0	565	179	160	138	217	124	188	279	87	254	341	81	96	245	696
194.028	0	558	174	155	130	217	124	187	279	86	254	340	78	94	241	696
194.15	0	557	175	154	131	216	123	187	279	87	251	340	79	94	243	700
194.273	0	559	176	155	133	216	123	186	280	87	252	340	79	94	243	698
194.396	0	564	177	155	135	217	124	189	281	87	253	341	80	94	244	698
194.519	0	565	179	157	140	214	124	185	280	87	252	341	80	95	246	701
194.642	0	561	180	161	138	219	126	188	281	87	257	340	81	101	248	705
194.765	0	561	174	155	130	217	125	186	282	86	253	342	78	94	241	701
194.888	0	561	175	154	132	217	125	188	282	87	254	341	79	93	243	701
195.011	0	566	176	155	132	216	124	188	281	87	253	341	79	94	244	703
195.133	0	559	177	155	136	215	124	187	281	87	253	341	80	95	245	704
195.256	0	560	179	157	140	214	124	187	281	88	253	343	81	96	246	703
195.379	0	565	180	160	138	221	126	188	283	87	254	344	81	97	248	699
195.502	0	571	176	156	134	219	124	186	282	87	254	342	79	95	243	699
195.625	0	563	175	153	132	216	124	188	282	86	253	342	79	94	243	697
195.748	0	560	177	154	132	218	124	187	282	87	253	341	79	94	244	697
195.871	0	568	177	155	134	217	125	190	282	87	253	342	80	95	245	700
195.994	0	575	179	157	140	215	126	186	281	87	253	342	81	97	247	697
196.116	0	574	181	159	141	216	125	186	281	87	253	344	82	97	249	701
196.239	0	563	177	158	133	221	126	188	281	87	253	342	79	95	244	700
196.362	0	565	176	153	132	217	124	187	282	87	253	342	80	94	244	703
196.485	0	567	176	155	134	217	125	187	281	86	252	342	79	95	244	700
196.608	0	570	176	155	133	217	123	188	280	87	252	342	80	95	245	700
196.731	0	562	178	157	137	214	124	188	280	87	253	342	81	96	246	698
196.854	0	567	179	159	142	215	125	185	281	87	252	343	82	97	248	698
196.977	0	571	177	158	133	221	126	187	280	87	252	342	80	96	244	696
197.1	0	564	175	154	133	216	124	187	279	86	251	341	79	94	243	699
197.222	0	560	174	155	134	215	124	188	278	86	251	340	80	95	244	696
197.345	0	563	174	155	132	215	123	188	279	86	250	339	81	95	243	695
197.468	0	567	176	157	136	215	124	186	278	87	250	340	81	95	245	694
197.591	0	577	177	159	139	214	125	184	278	87	250	341	82	96	246	698
197.714	0	560	174	157	133	217	125	185	278	86	251	339	79	95	242	693
197.837	0	560	172	154	130	214	122	185	276	85	251	337	79	94	242	693
197.96	0	564	172	156	131	216	124	185	276	86	248	336	80	94	243	694
198.083	0	567	173	156	133	213	124	185	276	86	248	336	81	94	243	694
198.205	0	563	174	157	139	211	124	182	276	85	249	336	81	95	245	691
198.328	0	559	176	160	139	216	126	184	275	86	248	337	81	96	245	690
198.451	0	564	171	155	131	211	123	184	276	86	248	335	78	93	239	688
198.574	0	560	170	153	128	211	122	184	274	86	246	333	80	93	240	689
198.697	0	556	170	154	129	211	123	183	274	85	246	332	80	93	240	684
198.82	0	556	170	155	132	208	122	181	274	85	245	332	80	94	241	682
198.943	0	556	172	156	138	207	125	179	272	88	244	332	81	94	242	687
199.066	0	553	172	159	135	214	123	181	273	86	244	333	80	94	241	682
199.188	0	546	167	152	129	209	122	180	272	84	244	328	78	92	237	679
199.311	0	543	167	152	129	207	122	180	272	84	243	327	78	92	238	677
199.434	0	545	167	152	128	207	121	179	271	84	240	327	79	91	238	676
199.557	0	543	168	154	132	205	121	175	270	84	241	326	80	92	239	672
199.68	0	555	168	155	137	204	122	177	271	85	242	327	81	93	241	671
199.803	0	555	169	157	131	209	125	180	269	86	242	327	80	94	239	671
199.926	0	547	165	152	127	206	121	178	269	84	239	325	78	90	235	670
200.049	0	542	165	153	128	206	121	179	269	84	239	324	78	91	236	667
200.172	0	545	165	155	128	203	121	178	269	83	239	323	79	91	237	670
200.294	0	551	168	151	133	201	122	175	269	84	236	322	80	92	238	671
200.417	0	547	170	157	137	204	125	175	267	87	237	323	81	93	239	666
200.54	0	541	166	154	127	208	122	178	270	84	238	323	79	91	236	662
200.663	0	542	164	152	129	201	121	175	270	83	239	323	78	90	235	661
200.786	0	547	164	153	131	202	121	176	269	83	239	323	79	91	236	663
200.909	0	543	165	154	133	201	121	176	269	83	239	324	80	92	237	670
201.032	0	541	166	156	137	204	124	177	268	86	243	321	81	96	238	668
201.155	0	543	168	159	136	207	125	177	269	87	240	326	80	93	239	667
201.277	0	549	165	154	127	205	121	177	270	84	240	324	78	91	234	667
201.4	0	541	165	153	129	201	122	176	270	83	239	324	80	92	236	670
201.523	0	539	165	154	130	203	121	177	270	83	239	324	80	91	236	668
201.646	0	540	166	153	134	201	121	175	271	83	240	325	80	92	237	667
201.769	0	546	168	156	137	203	124	177	270	87	243	322	81	96	239	668
201.892	0	545	166	157	132	208	124	177	272	84	240	327	79	92	236	670
202.015	0	538	163	152	125	202	122	178	272	84	240	325	78	91	234	667
202.138	0	539	163	153	128	203	121	178	272	84	239	325	78	92	235	666
202.26	0	539	165	151	129	200	121	174	271	84	239	325	79	91	236	670
202.383	0	544	166	154	135	199	121	176	271	83	240	325	80	92	238	668
202.506	0	546	167	155	135	202	123	176	272	84	241	326	81	94	239	668
202.629	0	541	163	154	129	205	123	179	273	83	241	326	78	91	234	667
202.752	0	538	163	150	126	202	121	177	272	84	240	326	79	92	234	670
202.875	0	535	163	151	128	202	121	176	272	83	240	325	79	91	235	668
202.998	0	541	164	152	132	198	121	174	272	83	241	326	79	91	235	665
203.121	0	547	166	153	134	199	122	175	273	83	241	327	80	92	237	668
203.244	0	544	167	156	137	202	123	175	272	84	242	328	80	93	239	669
203.366	0	533	163	152	127	201	122	176	272	83	241	327	78	90	234	668
203.489	0	536	163	151	125	200	121	178	273	83	242	328	78	91	234	671
203.612	0	543	162	151	129	199	120	176	273	84	242	327	79	92	235	670
203.735	0	550	163	151	133	197	120	173	272	83	242	329	80	91	236	674
203.858	0	542	166	154	136	196	121	175	274	84	247	326	80	96	238	675
203.981	0	549	165	156	132	204	123	177	274	84	245	330	79	93	236	678
204.104	0	552	161	151	129	197	121	175	273	83	244	330	78	91	234	677
204.227	0	548	162	152	129	200	121	175	273	84	244	330	79	92	236	681
204.349	0	546	163	152	132	196	121	174	274	83	243	329	79	91	236	678
204.472	0	546	166	153	133	197	121	176	275	83	245	331	80	93	238	681
204.595	0	552	168	156	137	202	123	176	275	84	248	329	81	97	240	686
204.718	0	550	163	154	126	201	122	177	275	83	245	331	77	91	235	680
204.841	0	543	161	150	127	199	120	177	274	83	244	330	77	91	235	682
204.964	0	545	161	151	130	195	119	173	275	83	243	329	78	90	237	681
205.087	0	545	163	152	131	196	121	174	275	83	243	331	78	91	237	684
205.21	0	549	164	153	134	196	121	174	275	84	243	331	80	93	239	687
205.332	0	546	163	155	132	200	122	176	276	84	243	330	79	92	237	685
205.455	0	542	159	149	124	196	120	175	275	82	242	328	77	91	234	687
205.578	0	538	159	150	127	196	120	174	275	83	242	328	77	90	235	691
205.701	0	540	159	149	127	193	120	173	274	83	242	328	78	91	234	688
205.824	1	541	160	150	131	192	120	172	274	82	242	327	79	91	236	686
205.947	0	546	162	153	133	196	121	174	274	83	242	329	79	92	237	689
206.07	0	536	157	151	125	198	121	173	274	83	241	327	76	90	232	690
206.193	0	531	155	147	124	194	117	174	273	83	241	326	76	89	231	688
206.316	0	538	155	148	128	191	118	171	273	83	241	326	77	89	232	689
206.438	0	545	157	148	129	191	119	170	274	83	240	326	78	90	233	685
206.561	0	543	158	150	133	192	119	172	274	82	240	326	77	91	234	687
206.684	0	534	158	153	130	196	121	172	274	82	241	328	78	91	234	685
206.807	0	537	154	145	123	194	118	171	273	83	240	326	76	88	230	685
206.93	0	541	156	148	127	189	119	168	272	82	240	326	77	89	231	684
207.053	0	549	156	148	129	191	118	168	272	82	239	326	77	90	232	689
207.176	0	535	156	148	130	191	119	170	273	83	240	326	78	90	233	685
207.299	0	540	159	152	133	194	120	173	274	83	241	328	78	91	235	686
207.421	0	545	155	148	127	194	119	171	274	82	240	326	77	89	230	683
207.544	0	537	154	147	130	190	117	168	273	83	239	326	75	89	229	688
207.667	0	533	154	146	128	190	117	170	274	82	240	325	77	89	230	687
207.79	0	532	155	147	130	192	118	171	274	82	240	327	78	90	231	685
207.913	0	534	159	149	133	192	119	171	274	84	240	328	78	90	232	685
208.036	0	534	158	149	129	197	119	172	275	82	240	328	77	90	232	686
208.159	0	532	153	144	123	195	118	173	274	82	240	326	76	88	227	684
208.282	0	530	153	145	130	190	118	170	274	82	239	325	77	88	228	683
208.404	0	531	154	145	127	189	118	170	275	82	239	325	77	89	227	683
208.527	0	540	154	148	131	191	119	171	275	84	239	326	77	90	230	680
208.65	0	539	157	149	133	194	118	172	276	83	241	327	78	90	232	682
208.773	0	533	153	148	125	198	119	173	276	82	240	326	76	89	227	684
208.896	0	531	150	144	125	190	117	170	274	82	238	325	76	88	225	686
209.019	0	532	150	146	126	192	117	170	274	82	239	323	76	88	225	681
209.142	0	539	151	145	128	189	116	169	274	82	238	322	76	88	226	680
209.265	0	539	153	146	131	191	118	171	273	82	237	324	77	89	228	680
209.388	0	532	154	149	131	193	119	169	273	83	239	324	78	89	228	681
209.51	0	528	150	146	123	194	117	171	273	81	237	321	75	87	224	679
209.633	0	531	149	144	124	192	115	167	272	82	237	321	76	87	223	675
209.756	0	537	149	145	126	189	117	168	272	81	237	320	76	86	223	676
209.879	0	528	149	146	128	189	117	168	271	82	236	319	76	86	224	674
210.002	0	527	151	148	131	190	117	168	271	81	236	319	78	88	226	671
210.125	0	534	151	149	126	195	118	170	270	81	236	318	77	87	224	669
210.248	0	531	148	143	125	190	117	166	269	79	234	316	75	86	221	663
210.371	0	527	149	146	127	189	117	166	268	81	232	316	76	87	222	664
210.493	0	519	149	146	128	188	117	166	269	81	232	314	76	86	222	660
210.616	0	521	151	146	128	189	116	169	269	81	233	315	77	87	223	656
210.739	0	524	154	150	131	193	119	168	270	81	233	315	78	88	225	656
210.862	0	517	150	146	121	195	117	171	269	81	232	313	75	85	220	655
210.985	0	511	148	143	122	190	117	167	268	80	232	312	76	85	219	652
211.108	0	512	149	143	126	188	117	168	269	80	232	312	75	86	220	650
211.231	0	516	150	144	128	190	117	168	269	81	232	313	76	86	221	647
211.354	0	528	153	145	130	190	118	169	270	81	231	313	78	87	223	651
211.476	0	515	153	149	127	196	120	169	270	81	232	313	77	87	222	648
211.599	0	516	149	142	120	193	117	168	270	81	232	311	75	85	218	645
211.722	0	519	149	144	125	190	117	165	269	80	231	311	76	86	220	645
211.845	0	523	150	143	124	189	117	168	269	81	231	311	76	84	220	647
211.968	0	516	152	145	128	190	119	169	270	81	232	311	77	86	221	644
212.091	0	519	154	148	130	193	120	170	271	82	233	313	79	88	224	644
212.214	0	524	153	148	125	199	119	171	272	81	233	314	77	87	222	645
212.337	0	520	149	144	123	192	118	169	271	81	233	313	75	85	220	643
212.46	0	516	150	146	126	191	118	169	271	81	234	313	76	86	222	642
212.582	0	517	150	146	128	192	120	169	271	81	234	313	77	86	222	642
212.705	0	520	153	147	131	193	120	169	272	81	237	312	77	90	223	644
212.828	0	525	154	150	134	197	121	171	273	83	237	314	80	93	226	643
212.951	0	520	152	149	126	199	121	171	273	83	235	316	77	87	224	642
213.074	0	521	151	146	128	194	119	171	273	82	234	316	76	87	223	642
213.197	0	520	153	148	130	196	120	170	273	82	234	316	78	88	225	644
213.32	0	525	153	149	131	196	121	172	273	83	238	314	79	92	225	642
213.443	0	529	155	150	134	197	121	173	274	83	239	315	80	93	228	641
213.565	0	531	157	154	133	202	124	174	276	84	237	322	80	91	228	643
213.688	0	524	152	148	127	199	122	172	275	83	235	319	78	88	225	646
213.811	0	520	153	149	131	198	121	173	276	83	235	319	78	89	226	643
213.934	0	525	153	149	133	198	122	173	276	83	236	319	79	89	227	642
214.057	0	530	155	150	135	198	123	174	277	84	237	321	80	90	228	643
214.18	0	525	159	153	137	201	123	175	277	84	240	320	80	96	231	645
214.303	0	522	156	154	133	206	125	175	278	84	237	323	80	90	228	643
214.426	0	526	153	148	126	201	122	176	279	84	237	321	78	89	226	641
214.548	0	526	154	150	131	199	122	174	278	85	237	321	79	89	228	642
214.671	0	523	155	150	129	202	123	176	278	85	237	322	79	90	228	643
214.794	0	521	155	152	136	201	123	175	278	85	241	319	80	95	229	643
214.917	0	526	159	155	138	203	125	175	279	84	238	324	82	93	232	642
215.04	0	529	155	152	127	208	126	178	280	84	238	323	79	90	228	641
215.163	0	521	153	149	130	201	123	174	278	84	236	322	78	90	227	644
215.286	0	518	154	150	129	201	122	175	279	84	237	322	79	90	228	643
215.409	0	522	153	150	134	200	123	175	279	85	236	323	79	91	229	641
215.532	0	526	155	152	136	200	124	175	278	85	237	323	80	92	231	641
215.654	0	529	158	155	137	204	126	175	279	85	237	324	81	92	232	645
215.777	0	518	154	152	127	206	124	179	279	84	238	323	78	90	228	644
215.9	0	520	154	150	133	200	123	173	278	84	237	322	79	90	229	642
216.023	0	529	155	151	131	202	124	177	279	85	238	322	79	90	229	642
216.146	0	535	156	151	135	200	123	174	278	85	239	322	79	91	230	646
216.269	0	520	157	153	136	203	124	176	279	84	238	324	80	93	232	645
216.392	0	524	158	155	136	208	125	175	280	86	239	325	80	92	233	645
216.515	0	526	155	151	131	203	123	177	280	85	239	324	78	90	229	644
216.637	0	530	155	151	135	203	124	176	279	84	238	325	80	92	231	649
216.76	0	522	157	152	137	204	125	178	280	85	239	325	80	91	232	647
216.883	0	523	158	153	137	203	125	178	281	86	239	326	81	92	233	648
217.006	0	530	161	157	139	207	126	177	280	86	243	324	82	97	235	650
217.129	0	528	158	154	130	209	125	180	280	85	239	326	79	91	231	648
217.252	0	531	156	151	135	203	124	176	281	85	239	325	80	93	232	649
217.375	0	525	158	151	134	204	125	179	282	85	239	326	80	92	233	651
217.498	0	527	159	153	137	204	125	178	281	85	239	326	80	93	233	653
217.62	0	537	161	154	139	204	125	179	282	86	239	328	80	94	235	653
217.743	0	528	160	156	136	210	127	180	283	87	241	328	80	93	234	653
217.866	0	527	158	150	130	207	125	180	283	85	241	328	77	91	230	654
217.989	0	525	158	152	134	206	125	178	283	86	240	326	79	91	233	657
218.112	0	530	159	151	133	205	123	179	282	85	241	326	79	91	233	655
218.235	0	534	160	152	136	204	125	178	283	86	240	326	80	92	234	655
218.358	0	536	162	155	138	206	126	180	283	87	242	329	81	94	236	658
218.481	0	492	157	149	129	209	125	179	282	85	240	326	78	92	231	658
218.604	0	499	157	148	129	206	123	180	282	86	240	325	78	90	230	656
218.726	0	503	157	147	129	207	123	181	281	86	239	326	79	91	231	657
218.849	0	483	157	145	132	204	123	178	282	86	239	325	79	91	233	657
218.972	0	473	163	146	135	203	124	179	281	87	239	325	80	93	234	659
219.095	0	460	163	147	131	209	126	180	282	86	240	326	79	93	234	657
219.218	0	492	158	146	128	206	123	179	282	86	240	325	78	90	230	659
219.341	0	503	158	147	128	205	123	181	281	85	241	325	78	91	231	654
219.464	0	503	158	146	131	206	123	179	279	86	239	326	77	91	232	665
219.587	0	502	159	148	132	202	123	177	279	85	239	325	79	92	233	660
219.709	0	514	160	149	136	205	123	178	279	85	240	327	80	92	234	661
219.832	0	514	158	149	127	211	124	177	277	84	239	326	78	91	232	662
219.955	0	493	158	145	127	206	121	178	275	85	238	325	77	91	231	662
220.078	0	472	158	144	129	207	123	180	275	85	238	324	78	91	232	660
220.201	0	498	157	146	133	202	122	175	276	85	239	324	79	91	232	659
220.324	0	520	159	149	135	204	122	176	276	85	239	325	79	92	234	659
220.447	0	518	159	150	131	208	123	178	275	85	238	325	78	92	233	661
220.57	0	509	156	145	127	204	121	177	275	84	238	323	77	90	229	659
220.692	0	513	156	147	130	202	120	176	275	84	238	323	78	89	230	658
220.815	0	517	157	147	128	204	121	175	274	85	237	323	78	90	231	658
220.938	0	525	158	147	133	202	121	175	273	85	237	323	79	90	231	662
221.061	0	512	159	151	130	207	122	177	274	84	238	323	79	90	232	660
221.184	0	511	155	147	125	206	121	176	273	83	236	320	77	88	227	658
221.307	0	479	151	144	125	205	120	174	271	84	235	319	77	88	227	655
221.43	0	452	152	145	124	203	120	176	271	84	233	317	77	87	227	657
221.553	0	464	154	142	126	202	120	175	270	83	234	316	76	88	227	653
221.676	0	488	155	147	130	201	121	174	271	83	234	317	78	88	229	654
221.798	0	503	153	146	123	205	121	173	270	83	233	315	76	88	225	653
221.921	0	506	149	143	120	200	118	171	267	81	232	313	75	86	223	654
222.044	0	501	149	144	122	201	118	172	267	81	233	311	76	85	223	651
222.167	0	502	148	144	126	196	119	170	266	81	232	311	77	85	223	650
222.29	0	508	150	146	128	196	118	168	264	81	231	311	77	86	224	650
222.413	0	508	151	148	124	202	120	169	265	81	232	310	77	86	224	647
222.536	0	499	144	142	120	198	117	167	264	80	231	307	74	83	218	645
222.659	0	499	144	142	119	196	116	168	262	80	229	305	75	83	219	643
222.781	0	497	144	143	118	196	115	166	260	79	227	304	74	83	217	642
222.904	0	500	145	142	123	192	115	165	259	78	227	304	75	84	219	639
223.027	0	502	146	146	125	194	116	165	259	79	227	303	77	84	221	639
223.15	0	498	147	147	121	198	117	165	258	79	228	304	75	83	219	638
223.273	0	493	140	140	116	194	115	164	257	78	226	300	74	81	214	638
223.396	0	496	142	142	118	195	114	164	255	77	226	300	74	81	216	634
223.519	0	498	142	143	124	189	114	160	256	77	226	299	74	81	215	632
223.642	0	492	144	144	123	191	115	162	255	78	226	299	75	82	217	631
223.764	0	491	146	146	123	191	116	163	255	78	229	296	76	86	218	633
223.887	0	495	144	148	119	197	118	163	253	80	226	299	75	82	216	631
224.01	0	494	142	142	118	193	114	161	254	77	225	298	73	80	214	628
224.133	0	490	142	145	122	192	115	161	253	78	224	297	74	80	215	628
224.256	0	489	143	144	123	190	114	162	253	77	224	296	75	81	215	630
224.379	0	487	144	146	123	192	117	163	253	79	227	294	76	84	216	628
224.502	0	493	146	149	126	195	120	164	252	81	225	299	77	83	218	627
224.625	0	491	143	146	121	193	117	161	256	78	224	298	74	80	214	629
224.748	0	488	142	144	120	192	115	162	254	77	223	298	75	81	214	627
224.87	0	484	143	146	121	191	116	161	254	78	225	296	75	80	214	627
224.993	0	491	144	145	123	192	116	163	256	78	224	297	76	81	215	617
225.116	0	498	146	148	126	192	120	164	252	83	228	296	77	85	218	625
225.239	0	495	148	152	126	196	121	164	253	82	228	296	77	85	218	626
225.362	0	483	141	145	118	195	115	163	256	77	224	297	74	80	213	625
225.485	0	491	142	146	122	191	117	162	255	78	223	296	75	80	215	623
225.608	0	489	144	146	118	193	116	164	255	78	223	295	75	80	214	621
225.731	0	484	144	148	123	191	116	163	255	78	222	296	76	81	215	621
225.853	0	479	146	149	125	192	118	163	253	79	226	293	77	86	218	619
225.976	0	474	145	152	123	197	120	164	254	81	223	296	76	81	216	618
226.099	0	441	139	142	116	195	116	162	255	77	220	295	74	80	213	613
226.222	0	421	140	146	119	191	117	163	255	78	219	294	75	80	214	615
226.345	0	416	140	143	117	194	116	164	254	78	220	291	74	81	213	614
226.468	0	425	143	146	122	191	119	162	253	79	220	292	76	81	215	609
226.591	0	452	144	148	123	195	121	161	253	82	224	291	78	86	218	614
226.714	0	471	144	149	121	197	120	162	254	80	221	294	76	81	215	618
226.836	0	469	141	145	119	191	116	162	255	77	224	289	75	83	214	617
226.959	0	475	142	146	122	193	116	162	255	78	221	292	75	80	215	611
227.082	0	489	144	147	122	190	116	162	255	77	224	291	76	84	216	613
227.205	0	493	145	148	124	192	118	163	252	80	227	288	77	88	217	616
227.328	0	467	147	153	126	196	122	162	252	82	225	292	78	86	219	614
227.451	0	435	143	146	121	195	118	161	255	79	220	294	75	80	215	612
227.574	0	449	143	145	121	191	117	161	256	78	220	293	76	82	215	611
227.697	0	483	144	148	123	192	117	160	256	77	221	293	76	81	215	613
227.82	0	477	146	149	124	191	119	162	254	80	224	290	76	85	217	613
227.942	0	488	148	151	128	194	121	164	254	83	229	290	77	89	220	614
228.065	0	488	147	152	127	199	121	162	256	80	225	294	77	86	218	613
228.188	0	485	145	148	121	193	116	162	257	78	221	295	76	82	216	614
228.311	0	482	145	150	124	193	117	162	257	78	222	295	77	82	217	615
228.434	0	484	146	149	124	192	116	162	257	79	222	296	76	83	217	615
228.557	0	490	148	150	128	194	120	164	257	81	229	291	78	90	220	614
228.68	0	501	150	153	129	198	123	162	256	83	226	295	78	88	221	614
228.803	0	484	146	148	121	197	118	165	260	78	224	297	75	81	216	615
228.925	0	486	146	147	124	193	117	162	260	78	223	297	76	82	216	616
229.048	0	489	146	149	123	192	117	163	258	78	227	293	76	84	217	616
229.171	0	492	147	149	126	192	117	163	260	79	230	291	76	89	218	615
229.294	0	497	149	151	126	193	119	163	260	78	232	292	79	90	221	619
229.417	0	503	148	152	125	197	121	163	259	80	230	296	76	87	219	621
229.54	0	529	147	148	121	192	116	163	260	78	230	295	76	84	217	632
229.663	0	547	149	149	125	192	117	163	261	78	235	293	76	88	218	639
229.786	0	543	149	150	124	192	117	163	262	78	232	296	76	85	218	639
229.908	0	537	152	150	127	193	117	162	261	79	235	294	77	89	220	639
230.031	0	542	154	153	127	196	118	164	261	79	231	299	78	87	223	641
230.154	0	537	150	150	120	198	117	163	261	79	227	300	75	82	218	630
230.277	0	525	151	148	125	191	117	161	261	77	227	300	76	81	220	634
230.4	0	522	151	149	124	190	117	160	262	78	227	301	76	82	221	637
230.523	0	521	151	149	123	192	117	162	262	79	230	298	78	86	222	639
230.646	0	531	153	151	128	193	118	163	261	79	234	296	78	91	225	635
230.769	0	528	154	155	127	196	119	162	263	80	230	303	78	84	224	640
230.892	0	520	150	148	122	191	117	163	263	77	228	302	75	82	220	642
231.014	0	520	152	149	124	192	117	161	262	79	231	298	75	86	222	645
231.137	0	531	151	149	125	191	117	161	262	79	231	298	76	86	223	644
231.26	0	528	153	150	125	192	117	162	263	78	233	298	77	86	225	646
231.383	0	530	155	155	128	195	119	163	264	79	233	300	78	87	227	652
231.506	0	520	153	150	120	194	118	163	263	79	228	302	76	82	222	651
231.629	0	522	151	149	125	191	117	160	263	79	230	298	76	86	222	651
231.752	11	530	152	150	123	191	117	163	263	79	229	302	76	83	224	650
231.875	0	528	153	151	125	192	117	162	263	79	229	302	76	83	225	655
231.997	0	523	156	152	127	193	118	163	263	79	236	297	78	91	228	659
232.12	0	525	153	153	121	198	120	165	264	79	229	304	76	83	225	657
232.243	0	522	149	146	120	191	116	162	263	78	228	301	75	81	223	652
232.366	0	520	151	148	124	189	116	159	263	78	228	302	76	82	223	657
232.489	0	520	152	148	122	187	116	159	262	78	227	301	76	83	223	656
232.612	0	517	153	149	124	190	117	160	262	78	231	298	77	86	225	654
232.735	0	522	153	153	124	194	118	163	263	78	229	303	76	83	225	652
232.858	0	519	147	146	119	190	116	160	262	77	226	301	75	81	220	651
232.98	0	516	150	147	120	188	116	158	260	78	226	300	75	82	221	648
233.103	0	504	151	145	121	188	116	156	259	78	224	299	74	81	222	648
233.226	0	500	153	147	122	187	115	159	258	77	224	297	76	82	223	643
233.349	0	496	153	149	124	189	116	161	259	78	224	299	77	83	225	652
233.472	0	495	149	147	116	193	117	159	259	77	223	298	75	81	220	654
233.595	0	492	149	143	121	185	115	157	257	77	223	296	74	81	219	650
233.718	0	495	150	144	120	184	113	155	257	77	223	295	74	80	220	644
233.841	0	496	150	145	120	186	114	155	257	76	223	295	74	80	220	643
233.964	0	510	152	146	121	184	114	156	257	77	231	291	76	87	222	648
234.086	0	496	152	148	123	190	115	156	257	77	225	298	76	82	221	648
234.209	0	483	149	141	118	184	113	154	256	76	224	296	73	80	216	638
234.332	0	485	150	144	121	185	113	155	255	76	223	297	74	81	218	636
234.455	0	476	151	144	121	183	113	153	256	76	222	296	75	81	219	640
234.578	0	438	149	144	123	185	113	155	255	76	222	295	76	82	221	650
234.701	0	416	151	145	122	188	114	157	257	77	221	297	76	83	225	705
234.824	0	435	146	143	119	188	116	157	257	77	223	297	75	81	221	647
234.947	0	468	146	141	120	184	114	156	257	76	224	296	74	81	219	645
235.069	0	463	148	144	120	187	114	155	257	77	228	294	75	85	223	711
235.192	0	472	147	144	122	186	114	156	257	76	224	297	75	83	226	744
235.315	0	478	151	146	125	186	113	159	258	76	229	297	76	86	225	682
235.438	0	488	151	147	123	191	116	158	259	78	230	298	75	87	223	641
235.561	0	477	148	143	121	185	114	157	259	76	227	300	73	80	217	639
235.684	0	480	148	143	121	186	113	158	258	76	228	300	74	82	219	638
235.807	0	485	150	143	123	187	114	156	258	76	227	301	74	82	220	638
235.93	0	495	151	144	123	187	115	158	259	77	230	298	75	86	221	639
236.052	0	482	152	147	127	190	116	160	261	77	229	300	76	88	227	726
236.175	0	479	150	145	123	190	115	157	261	76	228	303	74	82	222	688
236.298	0	484	148	142	121	187	113	157	262	76	228	301	73	82	218	641
236.421	0	486	148	143	122	186	114	157	261	76	229	303	74	81	219	640
236.544	0	485	148	142	124	186	113	158	262	77	230	303	74	81	219	639
236.667	0	481	150	145	123	190	114	158	262	76	229	305	75	83	221	640
236.79	0	484	152	147	125	193	116	160	263	77	232	303	76	86	222	641
236.913	0	482	146	142	121	188	114	157	261	76	227	303	73	82	219	667
237.036	0	478	147	141	123	186	113	156	262	77	227	303	73	81	219	656
237.158	0	479	146	142	123	187	113	157	263	76	228	303	73	81	217	640
237.281	0	480	147	142	124	188	114	158	264	77	229	304	74	82	219	637
237.404	0	484	149	144	125	189	115	160	264	77	232	302	75	87	220	636
237.527	0	488	150	147	126	192	116	159	265	77	230	306	76	83	221	634
237.65	0	479	146	143	118	190	114	160	265	76	229	305	73	81	216	632
237.773	0	478	145	141	122	188	114	157	265	77	229	305	73	82	216	634
237.896	0	478	146	143	121	188	113	160	265	76	229	304	74	81	217	633
238.019	0	485	147	144	123	189	114	159	266	77	229	304	74	82	219	628
238.141	0	489	149	145	126	190	115	161	265	78	229	306	75	83	222	657
238.264	0	482	148	147	127	194	117	161	267	78	228	306	75	84	225	695
238.387	0	478	145	141	122	190	115	159	267	76	228	304	73	81	218	644
238.51	0	485	146	143	124	189	115	159	269	76	231	306	73	82	217	627
238.633	0	490	146	143	123	189	116	160	269	77	230	306	74	83	218	631
238.756	0	490	147	143	124	191	116	161	268	78	230	307	75	85	219	632
238.879	0	481	149	147	126	192	117	163	270	78	234	304	76	88	221	635
239.002	0	485	148	147	126	194	118	163	271	78	232	309	74	83	220	637
239.124	0	487	146	143	120	191	115	162	271	77	231	308	73	83	217	637
239.247	0	488	146	144	124	192	116	161	271	77	232	309	74	83	219	640
239.37	0	482	146	143	125	191	117	163	272	77	236	306	74	86	219	644
239.493	0	488	148	145	125	191	116	165	273	78	234	312	75	85	220	644
239.616	0	493	150	148	127	195	119	165	274	78	238	309	76	89	222	644
239.739	0	497	148	145	124	197	118	163	274	78	235	312	74	84	218	646
239.862	0	488	147	142	123	191	116	162	274	78	236	311	73	82	217	645
239.985	0	496	147	142	122	193	117	162	275	79	237	312	74	83	218	647
240.108	0	500	147	144	123	192	117	165	274	78	240	309	74	88	219	649
240.23	0	507	150	145	127	194	118	164	275	79	243	307	75	91	222	648
240.353	0	500	151	148	129	197	118	167	276	80	238	315	77	86	224	655
240.476	0	497	147	143	119	197	117	168	276	80	237	313	74	83	219	655
240.599	0	501	147	142	121	193	117	166	276	79	238	314	74	84	220	656
240.722	0	500	148	144	123	192	117	164	275	78	237	314	74	83	220	648
240.845	0	503	150	144	125	192	117	165	275	79	239	314	75	83	222	649
240.968	0	498	151	145	130	194	118	167	276	80	237	315	75	85	224	651
241.091	0	498	153	148	128	197	120	167	277	79	241	312	75	89	224	652
241.213	0	501	148	143	120	198	117	168	275	79	238	314	74	83	220	650
241.336	0	499	150	143	126	193	117	165	275	79	237	315	74	84	222	647
241.459	0	504	150	143	125	192	117	165	275	80	237	314	74	85	223	654
241.582	0	498	152	144	126	195	119	167	275	80	237	316	75	85	224	657
241.705	0	498	153	146	130	197	118	168	275	80	240	312	77	91	227	659
241.828	0	502	152	148	126	202	120	169	275	81	238	316	76	86	226	654
241.951	0	500	151	142	125	196	118	167	276	79	237	315	74	84	222	660
242.074	0	498	151	143	125	196	118	166	274	80	236	316	75	85	224	661
242.196	0	496	151	144	128	195	119	165	274	80	237	315	76	85	225	659
242.319	0	502	152	145	129	196	119	168	275	80	237	316	77	87	226	659
242.442	0	512	155	148	130	200	120	169	276	80	240	314	77	91	228	658
242.565	0	509	152	145	123	200	119	170	274	80	237	316	74	86	223	661
242.688	0	500	152	143	126	195	119	166	274	79	237	316	75	85	224	660
242.811	0	501	152	144	125	197	118	168	275	80	237	316	75	85	225	660
242.934	0	508	153	144	129	198	118	168	274	81	237	317	76	87	226	659
243.057	0	516	154	147	131	198	120	169	273	81	236	317	77	87	229	685
243.18	0	502	153	148	128	203	120	170	275	80	235	317	76	87	232	745
243.302	0	501	150	142	121	200	117	171	274	81	236	315	75	85	229	768
243.425	0	507	152	142	123	200	119	168	274	80	236	316	74	85	228	716
243.548	0	510	152	142	128	195	118	167	273	81	237	316	74	85	226	665
243.671	0	511	153	144	128	198	118	169	274	81	237	317	76	86	227	660
243.794	0	507	156	147	131	200	120	172	275	81	237	318	76	87	228	660
243.917	0	512	154	146	125	205	120	172	273	80	237	318	75	86	225	660
244.04	0	511	152	142	122	201	117	170	273	80	238	318	74	85	224	659
244.163	0	513	153	142	124	199	118	170	272	80	238	317	74	86	224	658
244.285	0	508	154	142	128	197	117	169	273	80	238	318	75	85	224	656
244.408	0	508	155	144	128	198	118	172	272	80	237	319	77	87	227	659
244.531	0	513	156	146	131	200	119	171	272	81	238	320	77	89	228	658
244.654	0	513	154	143	123	203	118	174	273	80	239	319	75	86	224	657
244.777	0	516	153	141	125	199	117	171	272	79	238	319	74	86	224	658
244.9	0	510	154	142	126	200	117	170	272	80	238	319	74	87	224	660
245.023	0	508	154	143	130	198	117	169	272	81	238	319	76	87	225	656
245.146	0	521	157	145	131	199	118	171	274	81	239	320	77	87	228	655
245.268	0	523	159	147	131	203	119	171	273	81	239	323	77	89	230	658
245.391	0	518	156	145	124	205	119	175	273	80	239	321	74	86	224	658
245.514	0	509	156	143	125	201	117	174	273	80	239	319	75	87	225	660
245.637	0	517	155	142	127	202	117	171	273	81	238	320	75	87	228	692
[truncated: 689 more rows]

## Sheet: Short_ch
	SNR :	48	47	35	45	44	28	48	51	43	42	42	17	0	0	0	0	0	0	0	0	0	0	0	0
		D780						D850						D725						D940
Time	Marker	ch16	ch17	ch18	ch19	ch20	ch21	ch16	ch17	ch18	ch19	ch20	ch21	ch16	ch17	ch18	ch19	ch20	ch21	ch16	ch17	ch18	ch19	ch20	ch21
0.24576	0	0	0	0	0	0	0	0	0	0	0	0	0	0	0	0	0	0	0	0	0	0	0	0	0
0.36864	0	95	66	16	95	59	2	88	60	25	80	48	0	1	3	-53	-1	0	-67	-1	-3	17	5	0	55
0.49152	0	93	67	16	94	58	1	87	61	24	78	46	0	3	2	-65	-1	0	-99	-2	-2	14	4	0	61
0.6144	0	92	66	14	94	58	2	87	60	24	78	48	0	3	0	-69	-1	0	-113	-3	-1	16	4	0	58
0.73728	0	91	66	15	93	57	4	86	61	25	78	48	0	3	0	-68	0	0	-118	-3	0	15	4	0	54
0.86016	0	91	66	15	95	57	4	85	60	24	78	49	1	3	0	-71	0	0	-122	-3	0	15	5	0	51
0.98304	0	91	64	12	94	57	4	86	59	28	78	51	1	4	0	-69	0	0	-124	-3	0	18	5	0	48
1.10592	0	90	63	11	94	53	4	85	57	26	78	51	0	4	0	-68	-1	0	-124	-4	0	17	3	0	46
1.2288	0	91	62	11	94	54	4	84	58	26	78	51	1	3	0	-67	0	0	-125	-4	0	18	4	0	43
1.35168	0	90	63	10	93	54	4	85	57	28	78	51	2	4	0	-68	0	0	-125	-4	0	17	4	0	43
1.47456	0	90	63	11	94	55	5	84	58	27	78	51	1	4	0	-68	0	0	-125	-4	0	18	4	0	41
1.59744	0	91	64	11	94	56	5	85	58	27	79	52	1	3	0	-67	0	0	-125	-5	0	18	4	0	42
1.72032	0	91	62	11	93	54	4	84	58	27	78	51	1	3	0	-67	0	0	-125	-3	0	18	3	0	42
1.8432	0	90	62	11	93	54	5	84	58	27	79	51	1	4	-1	-68	0	0	-116	-3	0	18	4	1	50
1.96608	0	90	63	10	93	54	5	84	57	27	79	52	1	4	0	-67	0	0	-117	-4	0	18	4	0	51
2.08896	0	90	63	11	94	54	5	84	58	27	78	52	1	3	0	-67	-1	0	-116	-4	0	18	4	0	51
2.21184	0	90	64	11	94	57	4	84	58	28	78	53	2	4	0	-66	0	0	-116	-4	0	18	4	0	50
2.33472	0	90	62	11	94	54	4	84	57	27	78	52	2	3	0	-66	-1	0	-107	-4	0	17	4	0	60
2.4576	0	90	62	11	94	54	4	84	57	27	78	51	2	4	0	-66	0	0	-108	-4	0	18	4	0	60
2.58048	0	90	63	11	93	55	4	84	58	27	78	52	2	3	0	-67	-1	0	-108	-5	0	18	5	0	59
2.70336	0	90	63	11	93	55	9	84	58	27	79	51	-3	4	0	-66	0	0	-112	-4	0	18	3	0	55
2.82624	0	90	63	12	94	56	4	85	58	27	79	52	2	4	0	-67	0	0	-117	-4	0	18	4	0	51
2.94912	0	90	62	10	93	54	4	84	57	28	78	51	2	3	0	-66	0	0	-126	-5	0	17	4	0	42
3.072	0	90	62	11	93	54	5	84	57	27	79	52	1	4	0	-66	0	0	-126	-3	0	18	4	0	42
3.19488	0	91	62	11	94	54	10	84	57	27	78	51	-3	4	0	-66	0	0	-121	-4	0	17	4	0	46
3.31776	0	90	63	12	94	56	9	84	57	27	79	52	-3	3	0	-67	0	0	-121	-4	0	18	4	0	46
3.44064	0	90	64	11	94	56	10	85	58	28	79	52	-2	3	0	-67	-1	0	-113	-4	0	18	4	0	55
3.56352	0	90	63	11	94	55	4	84	57	27	78	52	2	3	0	-67	0	0	-125	-3	0	18	4	0	42
3.6864	0	91	62	11	94	55	13	84	57	26	79	52	-7	3	0	-66	0	0	-115	-4	0	18	5	0	51
3.80928	0	91	62	11	95	57	5	84	57	27	80	52	1	3	0	-67	0	0	-117	-4	0	17	4	0	51
3.93216	0	90	63	11	95	56	4	85	57	27	79	53	2	3	0	-66	0	0	-117	-4	0	17	4	1	51
4.05504	0	91	64	12	94	57	5	85	58	27	79	53	1	3	0	-67	0	0	-117	-4	0	18	4	0	52
4.17792	0	91	63	12	95	56	5	85	58	27	79	52	2	3	0	-67	-1	0	-125	-4	0	18	4	0	41
4.3008	0	91	62	11	94	55	10	86	57	27	79	52	-3	3	0	-68	0	0	-121	-5	0	18	4	0	47
4.42368	0	91	63	11	94	56	5	85	58	28	79	53	1	4	0	-68	0	0	-125	-4	0	18	5	0	41
4.54656	0	91	63	11	94	56	9	85	59	27	79	53	-3	4	0	-67	0	0	-121	-4	0	18	4	0	46
4.66944	0	91	64	11	94	57	14	86	58	28	79	53	-7	4	0	-68	0	0	-116	-4	0	19	4	0	51
4.79232	0	91	64	12	95	57	5	85	59	28	79	54	2	4	0	-68	0	0	-117	-4	0	18	4	0	51
4.9152	0	91	63	11	94	55	4	85	57	29	79	52	2	4	0	-68	0	0	-116	-3	0	18	4	0	52
5.03808	0	92	64	12	94	56	9	86	57	28	79	54	-2	3	0	-68	0	0	-111	-5	0	19	3	0	56
5.16096	0	91	64	12	94	57	5	86	58	28	80	53	2	3	0	-68	0	0	-106	-5	0	18	4	0	60
5.28384	0	92	64	12	95	58	5	85	59	28	80	55	1	4	0	-68	-1	0	-107	-4	0	17	4	0	61
5.40672	0	92	64	11	95	58	0	85	59	27	80	54	7	3	0	-67	0	0	-112	-4	0	17	4	0	56
5.5296	0	91	63	11	94	56	9	85	58	27	79	54	-2	4	0	-68	0	0	-110	-4	0	18	4	0	55
5.65248	0	91	63	11	95	57	5	85	58	27	80	53	1	3	0	-67	0	0	-106	-5	0	19	4	0	60
5.77536	0	90	62	10	94	57	4	85	58	28	79	53	1	3	0	-68	0	0	-107	-5	0	18	4	0	60
5.89824	0	91	63	11	94	57	5	85	57	27	80	54	2	3	0	-69	0	0	-107	-4	0	18	4	0	59
6.02112	0	90	64	11	94	58	5	84	58	28	80	53	1	4	0	-68	-1	0	-117	-4	0	18	4	0	51
6.144	0	91	63	11	94	56	0	85	57	27	79	53	7	3	0	-67	0	0	-121	-4	0	18	5	0	47
6.26688	0	90	63	11	94	56	1	85	58	28	79	53	6	4	0	-68	0	0	-121	-4	0	18	4	0	46
6.38976	0	91	64	12	95	57	4	85	59	28	78	53	1	3	0	-68	0	0	-116	-5	0	18	5	0	52
6.51264	0	91	64	11	94	57	4	84	59	27	79	54	2	3	0	-68	0	0	-106	-3	0	18	3	0	60
6.63552	0	91	64	12	95	57	3	85	59	27	79	53	2	4	0	-67	0	0	-106	-5	0	18	4	0	60
6.7584	0	91	62	11	95	55	7	84	57	28	79	53	0	3	0	-67	0	1	-107	-4	0	19	4	0	60
6.88128	0	90	62	11	94	56	5	84	57	28	79	53	1	3	0	-67	0	0	-108	-5	0	18	4	0	59
7.00416	0	90	63	11	94	55	6	84	58	27	79	53	1	3	0	-66	0	0	-107	-3	0	18	4	0	58
7.12704	0	89	62	11	95	56	5	84	58	27	80	52	2	3	0	-65	-1	0	-108	-4	0	17	4	0	58
7.24992	0	89	63	11	94	56	5	83	58	27	79	53	2	4	0	-66	-1	0	-109	-4	0	18	4	0	59
7.3728	0	90	61	12	94	55	6	83	56	27	79	53	2	3	0	-65	0	0	-110	-5	0	17	4	0	59
7.49568	0	90	62	12	93	54	5	83	57	25	79	52	2	3	0	-63	-1	0	-109	-4	0	17	4	0	60
7.61856	0	91	63	11	95	56	4	85	58	26	79	52	3	3	0	-63	0	0	-110	-4	0	17	4	0	59
7.74144	0	91	62	11	96	56	6	85	57	25	81	52	2	3	0	-63	0	0	-111	-4	0	17	5	0	58
7.86432	0	91	62	11	97	57	6	84	57	26	82	53	1	3	0	-63	-1	0	-113	-4	0	17	4	0	55
7.9872	0	90	62	10	99	57	7	84	57	25	83	53	1	3	0	-62	0	0	-114	-4	0	16	4	0	56
8.11008	0	90	61	10	99	57	5	84	56	25	84	54	3	3	0	-61	0	0	-114	-4	0	16	4	0	55
8.23296	0	90	61	10	99	56	6	84	57	25	85	53	2	4	0	-62	-1	0	-115	-4	0	17	4	0	56
8.35584	0	104	67	11	100	57	-1	98	62	23	86	53	18	4	0	-62	-1	0	-94	-4	0	14	4	0	38
8.47872	0	112	76	19	103	56	15	104	69	27	88	53	15	4	0	-68	0	0	-68	-4	0	14	4	0	19
8.6016	0	101	69	15	103	53	11	93	64	25	87	52	8	4	0	-60	0	0	-61	-4	0	14	4	0	17
8.72448	0	96	67	13	103	51	8	91	61	23	87	50	6	4	0	-57	0	0	-56	-5	0	13	3	0	17
8.84736	0	97	67	11	103	50	9	90	62	23	88	50	7	4	0	-55	0	0	-57	-4	0	13	4	0	21
8.97024	0	98	68	11	102	50	13	91	62	23	86	50	4	4	1	-56	-1	0	-65	-4	0	13	4	1	23
9.09312	0	97	68	4	102	50	10	91	64	26	86	49	15	3	0	-79	0	0	-72	-4	0	16	4	0	50
9.216	0	97	69	19	99	48	4	91	63	31	85	48	0	4	0	-97	0	0	-86	-5	0	22	4	0	66
9.33888	0	97	70	19	99	48	6	91	63	35	84	47	1	3	0	-100	0	0	-105	-3	0	25	4	0	62
9.46176	0	96	70	18	99	49	6	90	63	34	84	47	2	5	0	-102	0	0	-113	-5	0	24	4	0	55
9.58464	0	96	69	13	99	49	6	90	64	39	84	47	2	4	0	-98	0	0	-119	-4	0	28	4	0	52
9.70752	0	97	70	12	100	50	7	90	64	38	83	47	2	4	0	-99	0	0	-124	-5	0	28	3	0	49
9.8304	0	98	70	12	99	49	5	92	64	38	84	47	2	4	0	-99	0	0	-125	-5	0	28	4	0	47
9.95328	0	97	69	11	98	49	5	90	62	37	83	47	2	3	0	-98	0	0	-124	-4	0	28	4	0	46
10.0762	0	97	69	12	99	49	6	89	63	37	83	47	1	3	0	-96	0	0	-125	-5	0	28	3	0	46
10.199	0	96	68	12	98	49	5	90	62	36	83	47	2	4	0	-92	0	0	-126	-5	0	27	4	0	45
10.3219	0	95	68	10	98	50	5	88	62	35	82	47	1	4	0	-90	-1	0	-126	-4	0	26	4	0	44
10.4448	0	95	69	10	98	50	6	88	62	35	83	48	1	4	0	-88	-1	0	-125	-4	0	25	4	0	43
10.5677	0	94	67	11	98	49	5	87	60	34	83	47	1	4	0	-88	0	0	-125	-4	0	25	3	0	43
10.6906	0	94	67	11	98	49	6	88	60	33	83	46	0	4	0	-87	0	0	-127	-5	0	24	5	0	42
10.8134	0	94	66	11	97	48	5	87	60	34	83	46	1	4	0	-85	0	0	-126	-4	0	24	4	0	41
10.9363	0	94	67	10	98	49	5	87	61	34	83	46	1	4	0	-85	0	0	-125	-5	0	25	4	0	41
11.0592	0	95	66	10	98	50	5	87	60	32	83	46	1	4	0	-85	0	0	-126	-4	0	24	4	0	42
11.1821	0	94	65	11	97	48	5	86	59	33	82	46	1	4	0	-84	0	0	-126	-4	0	24	4	0	44
11.305	0	94	65	10	98	48	5	86	59	33	81	45	2	4	0	-84	0	0	-126	-4	0	24	4	0	43
11.4278	0	93	66	10	98	49	5	86	60	33	82	45	2	3	0	-83	0	0	-124	-4	0	24	4	0	43
11.5507	0	93	66	11	97	49	5	87	61	32	82	46	1	4	0	-83	0	0	-125	-4	0	23	4	0	42
11.6736	0	94	67	11	98	50	5	87	60	32	82	46	1	4	0	-82	0	0	-127	-4	0	23	4	0	43
11.7965	0	94	65	10	98	49	5	87	59	32	82	46	1	3	0	-81	0	0	-124	-4	-1	23	4	0	43
11.9194	0	93	64	11	98	48	4	86	59	33	83	45	2	3	0	-81	0	0	-123	-5	0	23	4	0	43
12.0422	0	93	65	10	98	49	5	86	58	32	81	46	2	4	0	-81	0	0	-125	-5	0	23	4	0	43
12.1651	0	92	66	10	97	50	5	87	60	32	81	46	1	3	0	-82	-1	0	-126	-4	0	22	4	0	43
12.288	0	94	65	12	97	50	4	86	59	31	82	46	2	4	0	-82	0	0	-124	-4	0	23	4	0	42
12.4109	0	93	64	10	97	49	5	86	57	31	82	46	2	3	0	-82	0	0	-124	-4	0	22	4	0	43
12.5338	0	93	64	11	97	48	4	86	57	31	81	45	1	4	0	-81	0	0	-125	-3	0	23	3	0	42
12.6566	0	94	64	11	97	48	5	86	57	32	81	45	2	4	0	-81	0	0	-126	-3	0	23	5	0	41
12.7795	0	94	65	10	97	49	5	87	57	30	81	45	1	3	0	-80	0	0	-125	-4	0	22	5	0	41
12.9024	0	93	65	10	97	49	9	87	57	31	82	46	-2	3	0	-80	-1	0	-120	-4	0	22	4	0	45
13.0253	0	93	63	11	97	47	5	86	56	30	81	45	1	3	0	-81	0	0	-124	-3	0	22	4	0	42
13.1482	0	93	63	10	98	48	5	86	56	31	82	45	1	3	0	-81	0	0	-125	-4	0	22	4	0	43
13.271	0	93	64	11	97	48	4	85	57	31	81	45	1	4	0	-81	0	0	-124	-5	0	23	4	0	42
13.3939	0	93	64	11	97	48	9	86	56	31	81	44	-2	4	0	-81	0	0	-119	-4	0	22	4	0	45
13.5168	0	93	64	12	97	50	-7	87	57	27	82	45	12	3	0	-81	0	0	-114	-4	0	22	5	0	50
13.6397	0	109	75	12	109	55	24	101	67	30	92	47	1	5	0	-72	-1	0	-69	-4	0	18	3	0	27
13.7626	0	97	73	18	123	59	13	91	65	29	105	50	11	4	0	-70	0	0	-60	-5	0	18	5	0	20
13.8854	0	93	67	13	119	56	11	86	59	27	100	50	7	3	0	-62	0	0	-50	-5	0	15	3	0	12
14.0083	0	92	66	11	117	52	9	85	61	24	98	48	7	3	0	-58	0	0	-57	-4	0	15	5	0	18
14.1312	0	92	68	12	113	50	8	86	61	25	96	48	6	4	0	-57	0	0	-61	-4	0	14	4	0	21
14.2541	0	93	66	12	111	47	11	86	60	23	94	47	7	3	0	-54	-1	0	-59	-5	0	14	5	0	23
14.377	0	93	65	10	110	46	12	86	60	23	92	46	6	4	0	-54	0	0	-62	-4	0	14	4	1	22
14.4998	0	92	66	11	108	45	8	86	60	23	90	44	4	3	0	-54	0	0	-73	-4	0	14	4	0	25
14.6227	0	93	66	12	108	44	7	86	60	24	90	44	5	3	0	-56	0	0	-78	-4	0	14	4	0	29
14.7456	0	92	67	11	106	44	11	87	62	24	89	43	7	4	0	-57	0	0	-79	-4	0	14	4	0	29
14.8685	0	92	68	12	107	44	9	85	61	25	90	43	7	4	0	-58	0	0	-82	-4	0	15	3	0	30
14.9914	0	92	66	11	106	43	10	86	59	25	88	42	5	3	0	-59	0	0	-88	-4	0	15	4	0	32
15.1142	0	92	66	7	105	44	11	86	59	25	89	42	5	4	1	-64	0	0	-92	-4	0	15	5	0	41
15.2371	0	92	67	4	105	45	7	86	60	30	89	42	7	4	0	-89	0	0	-87	-3	0	21	4	0	58
15.36	0	91	69	11	105	46	3	86	62	33	88	42	0	3	0	-101	-1	0	-89	-4	0	28	4	0	61
15.4829	0	93	69	19	104	47	4	86	62	31	86	43	0	4	0	-115	0	0	-105	-4	0	26	4	0	59
15.6058	0	93	68	17	104	46	3	86	60	37	86	42	1	4	0	-118	0	0	-115	-5	0	31	4	0	55
15.7286	0	93	68	18	103	46	3	85	61	37	86	42	1	4	0	-122	0	0	-118	-4	0	29	4	0	52
15.8515	0	92	67	13	103	47	4	85	60	44	86	43	2	4	0	-119	0	0	-119	-4	0	36	4	0	47
15.9744	0	92	69	12	103	48	5	85	61	44	87	44	1	3	0	-120	0	0	-122	-4	0	36	4	0	47
16.0973	0	92	69	11	103	48	6	85	61	45	87	44	1	3	0	-121	-1	0	-124	-3	0	37	5	0	45
16.2202	0	91	67	13	103	46	4	85	59	45	85	43	1	4	0	-120	0	0	-122	-4	0	36	5	0	45
16.343	0	91	66	11	102	47	4	84	60	45	86	43	2	4	0	-119	0	0	-120	-4	0	36	4	0	43
16.4659	0	91	66	12	103	47	5	85	60	45	85	43	1	4	0	-117	-1	0	-122	-4	0	36	4	0	43
16.5888	0	90	68	12	102	48	5	83	60	42	85	44	0	3	0	-113	0	0	-118	-4	0	34	4	0	43
16.7117	0	91	69	9	103	49	4	83	61	41	86	44	0	4	0	-111	0	0	-113	-4	0	34	4	0	44
16.8346	0	90	67	10	102	48	3	84	59	42	85	44	0	3	0	-112	-1	0	-112	-4	0	34	4	0	41
16.9574	0	90	67	11	101	48	9	83	58	42	85	44	-5	3	0	-112	0	0	-112	-4	0	34	4	0	44
17.0803	0	89	66	9	102	48	-1	82	58	42	84	44	5	4	0	-110	-1	0	-114	-4	0	33	4	0	45
17.2032	0	89	66	12	101	49	9	83	59	40	84	44	-5	3	1	-108	0	0	-114	-4	0	34	4	0	45
17.3261	0	90	67	10	102	49	3	83	60	41	85	44	0	3	0	-107	0	0	-116	-4	0	33	4	0	38
17.449	0	90	66	12	101	48	4	83	59	41	84	45	0	3	0	-108	-1	0	-109	-3	0	33	4	0	50
17.5718	0	90	65	11	100	47	0	82	58	41	83	44	5	4	0	-107	-1	0	-114	-5	0	32	4	0	45
17.6947	0	88	66	11	101	47	3	82	58	39	83	44	1	3	0	-104	0	0	-117	-4	0	32	4	0	40
17.8176	0	89	66	10	100	47	3	82	58	40	84	44	1	4	0	-104	-1	0	-114	-4	0	31	4	1	39
17.9405	0	89	67	11	100	48	4	83	59	39	83	44	0	3	0	-102	0	0	-115	-4	0	30	4	0	40
18.0634	0	90	68	11	99	49	4	83	60	39	84	45	0	4	0	-100	-1	0	-115	-4	0	30	5	0	40
18.1862	0	90	66	10	100	47	3	83	57	37	83	44	1	4	0	-100	0	0	-111	-4	0	30	5	0	41
18.3091	0	89	66	11	100	49	3	83	58	37	82	45	0	4	0	-98	-1	0	-111	-4	0	28	4	0	41
18.432	0	90	67	11	100	48	4	82	58	36	83	44	0	3	0	-95	-1	0	-111	-4	0	28	4	0	40
18.5549	0	89	67	10	98	49	4	83	59	36	82	45	0	3	0	-94	0	0	-112	-4	0	27	3	0	40
18.6778	0	90	68	11	100	51	3	83	60	36	82	45	1	3	0	-92	0	0	-111	-4	0	27	4	0	40
18.8006	0	90	69	11	99	51	4	82	60	35	83	46	1	3	0	-92	-1	0	-110	-4	0	27	4	0	40
18.9235	0	89	67	10	99	49	9	83	58	35	82	45	-5	3	0	-92	0	0	-105	-4	0	27	4	0	46
19.0464	0	90	66	11	99	49	4	83	59	35	82	46	0	4	0	-93	0	0	-111	-4	0	26	4	0	40
19.1693	0	89	66	11	99	50	3	82	58	35	83	46	1	4	0	-92	0	0	-111	-4	0	27	3	0	40
19.2922	0	89	68	10	99	50	10	83	59	35	83	46	-4	4	0	-91	0	0	-104	-5	0	26	4	0	45
19.415	0	90	68	11	100	52	4	83	60	36	82	46	0	3	0	-93	-1	1	-99	-3	0	27	4	0	52
19.5379	0	90	66	11	100	51	4	83	59	35	83	47	0	3	0	-93	0	0	-111	-5	0	27	4	1	41
19.6608	0	90	67	11	99	51	9	82	57	35	82	46	-5	4	0	-93	0	0	-103	-3	0	27	4	0	46
19.7837	0	89	66	11	99	50	3	83	59	35	83	46	0	3	1	-93	0	0	-97	-4	0	27	3	0	51
19.9066	0	89	67	11	99	51	3	83	58	36	83	46	0	3	0	-93	-1	0	-100	-4	0	26	4	0	53
20.0294	0	89	67	11	100	52	3	83	59	35	84	47	1	3	0	-94	-1	0	-101	-4	0	26	4	0	52
20.1523	0	90	67	10	99	52	10	82	59	36	84	48	-5	4	0	-96	-1	0	-104	-4	0	26	4	0	47
20.2752	0	90	65	11	100	50	9	83	56	36	84	47	-5	4	0	-96	-1	0	-91	-4	0	27	5	0	57
20.3981	0	89	66	11	100	51	4	82	57	36	83	47	0	3	0	-96	0	0	-99	-5	0	28	4	0	52
20.521	1	89	65	11	100	51	-1	83	57	36	83	46	7	3	0	-96	-1	0	-105	-4	0	27	4	0	46
20.6438	0	89	66	10	100	52	4	83	57	36	83	47	0	3	0	-95	0	0	-99	-3	0	27	4	0	52
20.7667	0	90	67	11	100	53	8	83	59	37	84	47	-4	4	0	-95	0	0	-92	-4	0	26	4	0	57
20.8896	0	89	65	11	101	51	4	83	57	35	84	47	0	3	0	-95	0	0	-99	-4	1	27	4	0	51
21.0125	0	90	65	11	101	51	10	83	56	36	84	47	-5	4	0	-95	0	0	-96	-4	0	27	4	0	58
21.1354	0	89	66	11	100	51	4	82	57	35	84	47	0	3	0	-92	0	0	-99	-4	0	28	4	0	51
21.2582	0	89	65	11	100	51	4	83	57	34	84	47	0	3	0	-91	0	0	-88	-4	0	26	4	0	62
21.3811	0	90	66	11	101	53	4	83	58	35	84	48	-1	3	0	-89	0	0	-91	-5	0	25	4	0	64
21.504	0	89	67	10	100	53	4	82	58	35	84	49	0	4	0	-89	-1	0	-95	-4	0	26	4	0	64
21.6269	0	89	64	10	100	51	4	83	55	33	84	48	0	4	0	-101	0	0	-93	-4	0	25	4	0	62
21.7498	0	89	64	13	100	51	4	83	57	37	84	47	1	3	0	-98	0	0	-102	-4	1	28	4	0	50
21.8726	0	90	65	12	100	51	10	83	57	36	84	47	-5	4	0	-96	0	0	-108	-3	0	27	5	0	46
21.9955	0	89	66	10	100	53	4	83	57	35	84	48	0	3	0	-94	0	0	-114	-3	0	28	4	0	40
22.1184	0	89	66	10	100	54	5	83	59	37	84	48	0	3	0	-95	-1	0	-111	-4	0	27	4	0	41
22.2413	0	89	65	11	100	51	3	83	57	36	84	48	1	3	0	-97	0	0	-109	-4	0	27	4	0	41
22.3642	0	88	65	10	100	52	4	81	57	35	83	47	0	3	0	-95	0	0	-111	-3	0	28	4	0	41
22.487	0	89	66	11	99	51	4	82	57	37	84	47	0	3	0	-95	0	0	-110	-3	0	28	4	0	42
22.6099	0	88	67	11	99	51	9	82	58	35	82	47	-4	4	0	-94	0	1	-102	-4	-1	26	4	1	46
22.7328	0	89	67	11	99	53	15	82	57	36	83	48	-10	4	0	-94	0	0	-97	-4	0	28	5	0	51
22.8557	0	89	66	11	100	52	3	82	58	36	83	48	0	3	0	-95	0	0	-99	-3	0	27	4	0	53
22.9786	0	88	64	10	99	50	-1	82	56	36	83	47	6	3	0	-93	0	0	-104	-4	0	27	4	0	46
23.1014	0	88	65	11	98	51	10	82	57	35	82	47	-5	3	0	-93	0	0	-103	-4	0	26	4	0	46
23.2243	0	88	65	10	98	52	3	82	56	36	82	47	1	3	0	-93	0	0	-97	-4	0	27	4	0	52
23.3472	0	89	66	11	99	52	4	82	58	36	83	47	0	4	0	-93	0	0	-98	-3	0	26	4	0	53
23.4701	0	89	67	10	99	53	-1	82	58	35	83	49	6	3	0	-93	0	0	-104	-3	0	26	3	0	47
23.593	0	89	66	11	99	52	9	82	56	35	82	48	-4	3	0	-92	0	0	-100	-3	0	26	4	0	47
23.7158	0	88	66	12	100	52	9	83	57	35	83	47	-4	3	0	-91	0	0	-90	-3	0	26	3	0	58
23.8387	0	88	66	11	99	52	4	82	57	35	82	48	0	3	0	-90	0	0	-97	-4	0	26	4	0	53
23.9616	0	88	67	10	99	52	3	82	57	35	83	47	0	3	0	-91	0	0	-97	-4	0	26	4	0	53
24.0845	0	89	68	12	99	53	9	82	59	35	82	48	-4	3	0	-91	0	0	-101	-3	0	26	5	0	46
24.2074	0	88	67	11	98	53	4	82	57	34	83	49	0	2	0	-92	0	0	-95	-3	0	27	3	0	53
24.3302	0	89	66	10	99	52	-1	82	57	34	82	48	5	4	0	-91	-1	0	-91	-4	0	26	4	0	59
24.4531	0	89	65	11	99	52	3	81	58	35	83	48	0	3	0	-92	-1	0	-96	-3	0	26	4	0	52
24.576	0	88	66	11	99	53	10	82	57	34	82	48	-4	3	0	-91	0	0	-90	-4	0	26	4	0	58
24.6989	0	89	67	11	99	54	4	82	58	34	82	49	0	3	0	-90	0	0	-85	-4	0	26	4	0	63
24.8218	0	89	66	12	99	53	4	82	57	35	83	49	0	3	0	-91	0	0	-87	-4	0	25	4	0	64
24.9446	0	89	65	10	98	52	-1	81	56	35	82	49	6	4	0	-92	0	0	-103	-4	0	26	4	0	46
25.0675	0	89	65	11	98	54	9	81	57	34	83	49	-4	3	0	-92	0	0	-100	-3	0	25	4	0	48
25.1904	0	88	65	11	98	53	4	82	57	35	83	48	0	3	0	-92	0	0	-94	-4	0	26	3	0	53
25.3133	0	89	66	11	99	54	4	82	57	35	82	48	0	3	0	-93	0	1	-96	-4	0	26	5	0	53
25.4362	0	89	67	11	99	55	5	83	57	34	83	50	0	4	0	-94	0	0	-95	-4	0	26	3	0	53
25.559	0	88	65	10	98	53	10	82	57	35	82	48	-5	4	0	-92	0	0	-98	-4	0	26	4	0	47
25.6819	0	89	65	11	99	52	4	83	56	35	82	49	0	3	0	-92	-1	0	-93	-4	0	26	4	0	53
25.8048	0	88	65	11	98	52	-1	82	56	35	81	48	7	4	0	-94	0	0	-89	-5	0	26	4	0	59
25.9277	0	88	65	11	98	54	4	83	57	35	82	49	0	3	0	-92	0	0	-94	-3	0	27	4	0	53
26.0506	0	89	67	11	98	54	8	83	58	35	82	50	-4	3	0	-93	0	0	-87	-4	0	26	4	0	59
26.1734	0	89	65	11	99	53	10	82	57	35	82	49	-5	3	0	-94	0	0	-87	-4	0	26	4	0	59
26.2963	0	88	64	11	98	52	4	82	55	35	81	49	0	3	0	-93	0	0	-94	-4	0	26	4	0	53
26.4192	0	89	64	11	97	52	3	83	56	35	82	48	0	3	0	-93	0	0	-93	-4	0	26	3	0	53
26.5421	0	88	65	11	99	52	3	82	56	35	82	48	0	3	0	-92	-1	0	-79	-4	0	26	4	0	65
26.665	0	89	66	12	98	53	3	81	57	35	81	48	1	3	0	-93	0	0	-80	-3	0	27	4	0	66
26.7878	0	89	67	12	97	54	2	82	58	35	82	49	1	4	0	-92	0	0	-83	-4	0	25	4	0	66
26.9107	0	89	65	11	99	53	4	81	56	34	81	48	0	3	0	-93	0	0	-93	-4	0	27	4	0	53
27.0336	0	88	65	11	98	53	9	81	55	35	81	48	-6	3	0	-91	0	0	-86	-3	0	26	5	0	59
27.1565	0	88	65	11	98	52	4	82	56	35	80	48	0	3	0	-92	0	0	-80	-4	0	26	4	0	65
27.2794	0	89	65	11	98	53	3	82	57	34	81	48	0	4	0	-91	0	0	-82	-4	0	26	5	0	66
27.4022	0	88	66	11	97	54	3	82	57	36	82	48	0	4	0	-91	0	0	-82	-3	0	26	4	0	67
27.5251	0	89	66	11	98	53	3	82	57	35	81	49	0	3	0	-91	0	0	-81	-4	0	25	3	0	65
27.648	0	88	65	11	97	53	3	82	57	35	81	48	0	3	0	-91	0	0	-81	-5	0	26	5	0	66
27.7709	0	87	64	10	97	53	3	82	56	35	80	49	0	4	0	-92	-1	0	-82	-4	0	26	4	0	65
27.8938	0	88	65	11	97	53	3	83	56	35	81	48	0	4	0	-92	0	0	-80	-5	0	25	3	0	66
28.0166	0	88	65	11	97	53	3	82	56	35	81	48	0	4	0	-91	0	0	-80	-4	0	25	4	0	66
28.1395	0	88	66	11	97	54	2	82	57	35	81	48	0	3	0	-92	0	0	-81	-4	0	25	4	0	66
28.2624	0	88	67	12	97	55	3	82	58	34	82	49	0	3	0	-92	0	0	-82	-4	0	25	4	0	66
28.3853	0	89	66	11	98	53	3	82	57	35	81	49	1	2	0	-91	0	0	-92	-4	0	26	4	0	53
28.5082	0	89	65	12	97	52	9	82	57	35	81	49	-5	3	0	-92	0	0	-85	-4	0	26	3	0	59
28.631	0	89	66	11	97	53	3	81	57	36	81	49	0	3	0	-93	0	0	-80	-4	0	26	4	0	65
28.7539	0	88	65	12	97	53	4	82	57	35	82	49	0	3	0	-92	0	0	-81	-4	0	26	4	0	66
28.8768	0	88	65	10	98	55	3	81	57	35	81	49	0	3	0	-92	0	0	-80	-4	0	25	4	0	66
28.9997	0	89	67	12	97	55	3	82	59	36	82	50	0	3	0	-92	0	0	-79	-4	0	25	4	0	66
29.1226	0	88	65	12	98	54	3	82	57	35	82	49	0	3	0	-92	0	0	-80	-4	0	25	3	0	67
29.2454	0	89	66	11	98	54	3	81	56	35	80	50	0	3	0	-92	0	0	-81	-4	0	25	4	0	66
29.3683	0	89	65	12	97	53	10	82	57	35	81	49	-6	4	0	-92	-1	0	-85	-3	0	25	5	0	60
29.4912	0	88	67	11	98	55	3	82	58	35	82	49	0	4	0	-92	0	0	-78	-4	0	25	4	0	66
29.6141	0	88	67	12	98	55	3	82	58	35	82	51	0	4	0	-92	0	0	-81	-4	0	26	4	0	66
29.737	0	89	67	12	98	55	4	82	59	36	83	50	0	4	0	-93	0	0	-80	-4	0	25	4	0	66
29.8598	0	88	65	11	99	54	3	83	57	35	81	50	0	3	0	-92	-1	0	-79	-4	0	25	4	0	66
29.9827	0	89	66	12	98	54	3	83	57	35	82	50	0	3	0	-92	0	0	-78	-4	0	26	5	0	66
30.1056	0	88	66	11	97	55	3	83	58	35	81	49	0	3	0	-92	0	0	-80	-4	0	26	4	0	66
30.2285	0	89	67	12	98	55	3	83	57	36	81	49	0	3	0	-93	0	0	-80	-4	0	26	4	1	66
30.3514	0	90	67	12	98	56	4	82	58	36	82	51	0	3	0	-91	-1	0	-78	-5	0	25	4	0	67
30.4742	0	88	68	12	98	56	3	82	59	35	81	51	0	4	0	-92	0	0	-79	-4	0	24	3	0	66
30.5971	0	89	66	11	98	54	-3	83	56	35	81	51	6	3	0	-92	0	0	-85	-4	0	26	5	0	60
30.72	0	89	66	12	97	55	3	83	58	35	82	50	0	3	0	-92	0	0	-80	-4	0	25	4	0	66
30.8429	0	89	67	12	98	54	4	82	57	36	81	50	0	3	0	-91	0	0	-78	-4	0	25	3	0	66
30.9658	0	89	67	12	97	55	3	82	58	35	80	51	0	3	0	-91	0	0	-79	-4	0	25	5	0	66
31.0886	0	89	68	12	98	56	3	83	59	35	81	50	0	3	0	-92	0	0	-80	-4	0	25	5	0	67
31.2115	0	89	68	11	97	56	4	83	59	35	81	51	0	4	0	-91	-1	0	-80	-4	0	26	5	0	66
31.3344	0	88	66	11	97	54	3	83	57	36	81	51	0	4	0	-91	0	0	-78	-4	0	25	4	0	66
31.4573	0	89	66	12	97	54	3	82	58	36	81	50	0	3	0	-90	0	0	-78	-5	0	25	4	0	67
31.5802	0	88	66	12	97	54	3	82	58	36	81	49	0	4	0	-91	-1	0	-80	-4	0	24	4	0	67
31.703	0	88	68	12	97	55	3	82	58	35	80	50	0	4	0	-90	0	0	-80	-4	0	25	4	0	67
31.8259	0	89	68	12	97	55	3	81	59	35	81	50	0	3	0	-90	0	0	-79	-3	0	25	4	0	66
31.9488	0	88	68	13	97	55	3	82	60	35	82	50	0	4	0	-91	0	0	-80	-4	0	24	4	0	66
32.0717	0	88	65	12	96	54	2	83	58	35	80	50	1	4	0	-90	-1	0	-79	-4	0	24	6	0	66
32.1946	0	88	66	12	97	53	4	82	58	35	81	49	0	4	0	-91	-1	0	-80	-4	0	26	4	0	66
32.3174	0	88	66	12	97	54	3	83	58	34	80	50	0	3	0	-91	0	0	-78	-4	-1	25	3	0	66
32.4403	0	89	66	11	96	54	3	82	58	35	80	49	0	3	0	-91	0	0	-80	-4	0	25	4	0	67
32.5632	0	88	68	11	96	55	3	83	60	35	80	51	0	3	0	-91	-1	0	-81	-3	0	24	3	0	67
32.6861	0	89	68	12	97	56	3	83	60	35	81	51	0	4	0	-91	0	0	-79	-4	0	25	5	0	67
32.809	0	88	68	12	98	54	3	82	59	35	81	50	0	3	0	-91	0	0	-79	-4	0	25	3	0	66
32.9318	0	88	67	12	97	55	3	83	58	35	80	50	0	3	0	-91	0	0	-80	-4	0	26	4	0	67
33.0547	0	88	67	12	96	54	3	82	59	35	80	51	0	4	0	-91	-1	0	-81	-4	0	25	4	0	66
33.1776	0	89	67	11	97	55	3	83	59	34	81	51	0	3	0	-91	0	0	-80	-4	0	25	4	0	66
33.3005	0	89	69	12	97	57	3	82	60	36	81	51	0	3	0	-91	0	0	-80	-3	0	25	4	0	67
33.4234	0	89	69	12	98	58	3	83	61	36	81	52	0	3	0	-92	0	0	-81	-4	0	25	4	1	67
33.5462	0	88	67	13	96	56	3	82	59	35	81	51	0	3	0	-93	0	0	-81	-3	0	25	4	0	67
33.6691	0	89	68	12	97	56	4	82	60	35	82	51	0	3	0	-92	-1	0	-79	-5	0	25	3	0	66
33.792	0	89	68	12	96	56	3	83	59	36	81	52	0	3	0	-93	-1	0	-79	-3	0	26	4	1	65
33.9149	0	89	69	12	98	57	4	83	60	36	81	52	0	3	0	-93	-1	0	-81	-4	-1	26	4	0	67
34.0378	0	90	70	13	97	58	3	84	62	36	82	52	1	3	0	-92	-1	0	-81	-4	0	26	4	0	66
34.1606	0	89	70	12	99	58	3	84	62	35	82	53	0	3	0	-93	0	0	-79	-4	0	25	4	0	66
34.2835	0	89	68	13	97	56	3	83	60	36	82	52	0	3	0	-93	0	0	-79	-5	0	25	4	0	66
34.4064	0	88	69	12	97	58	2	83	61	36	82	53	0	3	0	-94	-1	0	-81	-4	0	26	4	0	67
34.5293	0	89	69	12	97	58	4	84	61	36	82	53	0	3	0	-93	0	0	-80	-4	0	26	4	0	67
34.6522	0	89	69	13	97	58	2	84	62	37	82	53	0	4	0	-94	0	0	-78	-4	0	26	4	0	66
34.775	0	90	71	13	97	60	3	84	63	36	82	54	0	3	0	-94	0	0	-80	-4	0	26	4	0	66
34.8979	0	90	71	12	99	58	3	83	63	37	83	54	0	4	0	-95	-1	0	-80	-3	0	26	4	0	66
35.0208	0	90	69	13	98	57	3	84	61	36	83	54	0	3	0	-94	0	0	-80	-4	0	25	4	0	66
35.1437	0	89	70	13	98	57	3	83	61	36	82	54	0	2	0	-94	0	0	-78	-4	0	26	5	0	66
35.2666	0	90	70	13	98	58	3	84	62	36	82	53	0	3	0	-94	0	0	-79	-4	-1	26	4	0	66
35.3894	0	90	70	13	97	59	3	84	63	37	82	54	0	4	0	-95	0	0	-80	-4	-1	25	4	0	66
35.5123	0	90	71	12	97	61	3	84	64	37	82	54	0	3	0	-94	0	0	-80	-4	0	26	4	0	67
35.6352	0	90	71	13	98	60	3	84	64	36	82	55	0	3	0	-95	-1	0	-78	-4	0	26	3	0	66
35.7581	0	90	69	13	98	57	3	84	62	37	82	54	0	4	0	-95	0	0	-79	-4	0	26	4	1	67
35.881	0	90	69	13	98	58	3	84	62	37	82	54	0	4	0	-94	0	0	-80	-4	0	25	4	0	67
36.0038	0	90	69	13	98	59	3	83	62	37	82	54	0	3	0	-93	0	0	-79	-4	0	26	4	0	67
36.1267	0	90	70	13	98	59	3	83	63	37	82	54	0	3	0	-94	0	0	-77	-4	0	26	4	0	67
36.2496	0	89	71	13	98	61	3	85	64	37	82	55	0	4	0	-94	0	0	-80	-4	0	26	4	0	67
36.3725	0	89	72	13	97	60	3	85	63	36	82	55	0	4	0	-94	0	1	-80	-4	0	25	4	0	66
36.4954	0	90	69	12	98	58	3	84	62	37	83	55	0	4	0	-93	0	0	-78	-3	0	26	4	0	66
36.6182	0	90	71	13	97	59	3	85	62	37	82	55	0	3	0	-94	0	0	-78	-5	0	26	4	0	66
36.7411	0	90	70	13	98	59	3	84	63	37	82	54	0	4	0	-94	0	0	-79	-4	0	26	4	0	67
36.864	0	90	71	13	98	60	4	84	64	38	82	55	0	3	0	-93	0	0	-81	-4	0	26	4	0	67
36.9869	0	90	72	13	99	61	3	85	64	38	83	56	0	4	0	-93	0	0	-80	-5	-1	26	3	1	67
37.1098	0	90	72	13	98	60	3	85	64	38	83	56	0	3	0	-94	-1	0	-78	-4	0	27	5	0	67
37.2326	0	89	70	12	97	59	3	84	63	37	82	55	0	4	0	-95	0	0	-80	-3	0	26	3	0	67
37.3555	0	90	71	14	98	60	3	84	64	36	82	56	0	4	1	-94	0	0	-80	-5	0	26	5	0	67
37.4784	0	90	71	13	98	60	3	85	63	37	82	55	0	3	0	-94	0	0	-78	-4	0	27	4	0	66
37.6013	0	90	71	13	98	61	3	83	64	38	81	55	0	3	0	-94	-1	0	-78	-5	0	26	4	0	66
37.7242	0	90	72	13	98	61	3	85	65	38	82	56	0	3	0	-95	0	0	-80	-4	0	26	4	1	68
37.847	0	90	70	13	99	59	3	84	63	37	83	55	0	3	0	-94	0	0	-80	-4	0	27	3	0	67
37.9699	0	89	69	13	98	59	3	84	63	38	82	55	0	3	0	-94	0	0	-78	-4	0	26	4	0	67
38.0928	0	90	71	12	98	60	3	84	63	37	83	55	0	4	0	-93	0	0	-78	-4	0	26	4	0	67
38.2157	0	90	72	12	98	60	4	84	64	37	82	55	0	3	1	-95	-1	0	-80	-4	0	26	4	0	67
38.3386	0	90	72	13	98	61	4	84	65	37	82	55	0	4	0	-95	0	0	-81	-4	0	26	4	0	67
38.4614	0	90	72	14	98	60	3	84	64	37	83	56	0	4	0	-94	-1	0	-79	-4	0	26	4	0	67
38.5843	0	90	70	13	98	59	3	85	63	38	82	55	0	3	0	-94	-1	0	-79	-4	-1	27	4	0	66
38.7072	0	90	71	13	98	59	3	84	62	37	82	55	0	3	0	-93	0	0	-80	-4	0	27	4	0	67
38.8301	0	90	71	13	97	59	4	84	63	37	83	56	0	3	0	-94	-1	0	-80	-4	0	27	4	0	67
38.953	0	90	71	13	98	60	3	84	64	37	82	56	0	4	0	-94	0	0	-79	-4	0	26	4	0	67
39.0758	0	90	72	13	98	61	3	85	65	37	82	56	0	3	0	-94	0	0	-80	-3	-1	26	4	0	67
39.1987	0	89	71	13	98	60	4	84	64	37	82	56	0	3	0	-94	0	0	-80	-4	0	26	5	0	67
39.3216	0	90	69	13	97	58	3	84	61	38	81	54	0	3	0	-94	0	0	-79	-4	0	26	3	0	67
39.4445	0	90	70	13	97	58	3	84	63	37	81	55	0	3	0	-93	0	0	-79	-4	-1	26	4	0	67
39.5674	0	89	70	12	97	59	2	84	63	37	81	55	0	4	1	-93	-1	0	-79	-3	-1	26	4	0	67
39.6902	0	90	71	15	97	60	4	84	64	37	81	56	0	4	0	-93	-1	0	-80	-4	0	26	4	0	67
39.8131	0	90	72	13	98	61	4	84	65	38	82	56	0	3	0	-93	0	0	-80	-4	0	27	4	-1	67
39.936	0	90	71	13	98	59	2	84	62	38	81	55	0	4	0	-93	0	0	-78	-4	0	26	4	0	67
40.0589	0	90	68	12	97	58	2	83	62	37	82	54	0	2	1	-93	0	0	-80	-3	0	26	4	0	68
40.1818	0	90	70	13	97	58	3	84	62	36	81	55	0	3	0	-92	0	0	-80	-4	0	26	3	0	68
40.3046	0	90	70	13	97	58	3	84	63	37	81	55	0	3	1	-94	0	0	-79	-4	0	26	4	0	68
40.4275	0	90	71	13	97	60	2	84	64	37	81	55	0	4	0	-94	0	0	-79	-4	0	26	3	0	66
40.5504	0	90	71	13	97	60	3	84	65	38	82	55	0	4	0	-93	0	0	-81	-4	0	26	4	1	67
40.6733	0	89	70	13	97	58	3	84	63	37	82	54	0	3	0	-93	-1	0	-81	-4	0	27	4	0	67
40.7962	0	90	70	13	97	58	3	85	62	37	81	54	0	3	0	-93	0	0	-79	-3	-1	27	4	0	68
40.919	0	90	70	12	96	58	3	84	64	37	81	54	0	4	0	-94	0	0	-80	-5	0	27	4	0	68
41.0419	0	90	70	13	97	59	3	84	62	37	81	55	0	3	0	-93	0	0	-81	-5	0	26	4	0	67
41.1648	0	90	71	13	97	60	3	84	64	37	82	55	0	3	0	-94	0	0	-81	-4	0	25	4	0	67
41.2877	0	90	72	14	97	60	3	84	65	37	82	55	0	4	0	-93	-1	0	-80	-4	0	26	4	0	67
41.4106	0	90	69	12	97	58	3	83	62	36	81	55	0	4	1	-93	0	0	-79	-4	0	26	4	0	67
41.5334	0	89	69	12	97	58	3	84	63	37	81	54	0	4	0	-94	0	0	-81	-4	0	27	5	0	68
41.6563	0	90	70	12	97	59	3	84	63	37	81	55	0	3	0	-93	0	0	-81	-4	0	26	5	0	67
41.7792	0	90	70	12	97	59	3	84	64	37	82	54	0	3	0	-94	0	0	-80	-4	0	27	4	0	68
41.9021	0	89	71	13	97	60	3	83	65	37	82	55	0	4	0	-93	0	0	-80	-5	0	26	3	0	68
42.025	0	90	71	13	97	60	4	84	64	37	81	55	0	4	0	-94	-1	0	-81	-4	0	26	4	0	67
42.1478	0	89	70	12	97	57	3	84	62	38	82	55	0	3	0	-94	0	0	-81	-4	0	27	5	0	67
42.2707	0	89	70	13	96	58	3	83	63	37	82	54	0	4	0	-94	0	0	-80	-4	-1	26	5	0	66
42.3936	0	89	70	13	97	58	3	84	63	37	82	55	0	2	0	-94	0	0	-80	-3	0	26	4	0	68
42.5165	0	91	71	13	97	59	3	85	64	37	81	55	0	3	0	-94	0	0	-81	-4	0	26	5	0	68
42.6394	0	90	71	13	96	60	3	83	65	36	82	56	0	3	0	-94	-1	0	-82	-4	0	27	3	0	67
42.7622	0	89	71	13	96	59	3	84	63	37	82	55	0	3	0	-93	0	0	-79	-4	0	26	4	0	66
42.8851	0	89	69	12	96	58	3	84	62	37	81	55	0	3	0	-94	0	0	-80	-4	0	26	4	0	67
43.008	0	89	69	13	96	58	3	84	63	37	81	55	0	4	0	-94	0	0	-82	-4	0	27	5	0	67
43.1309	0	89	70	13	96	59	3	84	62	37	81	54	0	4	0	-93	-1	0	-81	-4	0	26	4	0	67
43.2538	0	89	71	13	97	60	3	85	64	37	82	55	0	4	1	-94	0	0	-80	-4	0	26	4	0	67
43.3766	0	90	72	12	97	61	3	84	65	38	82	55	0	3	0	-94	0	0	-81	-4	0	26	3	0	67
43.4995	0	89	71	13	96	59	3	84	64	37	82	55	0	4	0	-93	0	0	-83	-4	0	26	4	0	68
43.6224	0	90	70	13	96	58	3	84	63	37	81	54	0	4	0	-93	0	0	-82	-4	0	27	4	0	67
43.7453	0	90	70	14	96	59	3	84	64	37	81	55	0	4	0	-94	0	0	-81	-4	0	26	4	0	68
43.8682	0	89	71	13	97	59	3	84	64	37	82	55	0	4	0	-94	-1	0	-81	-4	0	26	3	0	68
43.991	0	89	71	13	96	60	3	84	64	37	82	55	0	3	0	-93	-1	0	-83	-4	0	27	5	0	68
44.1139	0	90	72	14	97	61	3	84	65	38	82	56	0	4	0	-93	0	0	-82	-4	0	26	5	0	67
44.2368	0	89	71	12	96	59	3	84	64	38	81	56	0	3	0	-94	-1	0	-82	-4	0	27	4	0	67
44.3597	0	90	71	13	97	59	4	85	64	37	82	56	0	4	0	-94	0	0	-82	-3	0	26	4	0	68
44.4826	0	90	72	12	97	59	4	85	63	37	81	55	0	3	0	-95	-1	0	-83	-4	0	27	4	0	67
44.6054	0	90	71	13	97	60	4	84	64	37	81	55	0	3	0	-94	0	0	-82	-4	0	27	4	0	67
44.7283	0	89	72	13	97	61	2	85	66	37	82	56	1	3	0	-94	0	0	-81	-4	0	26	4	0	67
44.8512	0	90	72	13	97	61	4	85	65	38	82	58	0	4	0	-94	0	0	-82	-4	0	27	4	0	67
44.9741	0	90	70	13	96	59	3	84	64	37	82	55	0	3	0	-95	0	0	-83	-4	0	26	5	0	67
45.097	0	89	71	13	96	60	3	84	64	38	81	56	0	3	0	-95	0	0	-81	-4	-1	27	5	0	67
45.2198	0	89	70	12	96	60	3	84	64	38	81	55	0	3	0	-95	0	0	-80	-4	0	27	5	0	67
45.3427	0	91	72	13	97	61	3	84	64	38	81	56	0	3	0	-95	-1	0	-82	-4	0	27	4	0	67
45.4656	0	90	72	12	97	61	4	84	65	37	82	56	0	4	0	-94	0	0	-83	-4	0	26	4	0	67
45.5885	0	91	73	12	97	60	3	85	66	38	82	57	0	4	0	-95	0	0	-81	-4	0	27	3	0	67
45.7114	0	90	70	13	96	59	3	85	64	38	81	56	0	3	1	-95	0	0	-81	-3	0	27	4	0	67
45.8342	0	90	70	12	96	60	3	84	65	38	81	56	0	4	0	-96	-1	0	-81	-4	-1	26	4	0	68
45.9571	0	90	71	13	96	60	3	84	65	37	83	55	0	4	0	-95	0	0	-82	-3	0	27	4	0	68
46.08	0	90	72	13	96	61	4	84	65	38	82	56	0	4	0	-95	0	0	-81	-4	0	26	3	0	68
46.2029	0	90	73	12	97	62	3	85	67	39	82	56	0	4	0	-95	0	0	-81	-4	0	26	4	0	67
46.3258	0	90	72	14	97	61	3	86	66	37	82	57	0	4	1	-95	0	0	-82	-5	-1	27	4	0	68
46.4486	0	90	70	14	97	59	3	85	63	38	81	56	0	3	0	-95	0	0	-82	-4	0	27	4	0	67
46.5715	0	90	72	14	97	60	4	85	65	38	82	57	0	3	0	-95	0	0	-81	-3	-1	27	4	0	67
46.6944	11	90	72	13	96	61	3	84	64	38	82	56	0	3	0	-95	0	0	-80	-4	0	27	4	0	67
46.8173	0	90	72	13	97	62	3	85	67	39	82	56	0	3	1	-96	-1	0	-82	-4	0	27	3	0	68
46.9402	0	91	73	13	98	63	4	84	66	38	83	58	0	3	0	-97	0	0	-83	-4	0	27	5	0	67
47.063	0	91	73	14	96	61	3	85	67	39	82	58	0	3	1	-97	-1	0	-82	-4	0	27	4	0	68
47.1859	0	90	72	13	96	61	3	86	65	38	82	58	0	4	0	-97	-1	0	-80	-4	-1	27	4	0	66
47.3088	0	90	72	13	97	61	3	85	66	38	82	57	0	3	0	-96	0	0	-82	-4	0	27	4	0	67
47.4317	0	90	73	13	96	61	3	85	65	39	82	57	0	4	0	-97	0	0	-82	-4	0	28	3	0	67
47.5546	0	90	72	14	97	63	3	86	67	38	82	58	0	4	0	-96	0	0	-80	-5	0	27	4	0	68
47.6774	0	91	73	14	98	63	3	85	68	39	82	58	0	3	0	-95	0	0	-81	-3	-1	27	4	0	67
47.8003	0	90	73	14	96	61	3	85	65	39	82	58	0	3	0	-96	-1	0	-81	-4	0	27	4	0	68
47.9232	0	90	72	13	97	62	3	85	66	38	82	58	0	3	0	-97	-1	0	-82	-3	0	27	4	0	67
48.0461	0	91	72	14	97	61	3	86	67	39	82	57	0	4	0	-97	0	0	-81	-4	0	27	4	0	68
48.169	0	91	73	14	97	62	3	85	67	39	82	58	0	4	1	-97	0	0	-80	-3	0	28	4	0	68
48.2918	0	91	74	14	97	63	3	86	68	39	83	58	0	4	1	-97	0	0	-82	-4	0	27	4	0	68
48.4147	0	91	73	14	97	63	4	84	67	39	83	58	0	3	0	-97	-1	0	-82	-4	0	27	4	0	68
48.5376	0	91	73	13	97	60	3	86	66	39	82	58	0	4	1	-97	-1	0	-80	-4	0	27	3	0	67
48.6605	0	90	73	13	97	61	3	86	66	39	82	58	0	3	0	-97	0	0	-79	-4	0	27	3	0	67
48.7834	0	90	73	13	97	61	3	85	67	38	82	58	0	3	0	-98	0	0	-82	-4	0	28	4	0	67
48.9062	0	91	74	13	96	62	3	86	67	39	81	58	0	3	1	-97	0	0	-82	-5	0	27	4	0	68
49.0291	0	91	74	13	97	63	3	86	67	39	82	59	0	3	1	-96	0	1	-80	-5	0	27	4	0	68
49.152	0	91	73	14	97	61	3	85	66	39	82	58	0	3	0	-96	0	1	-80	-4	0	28	3	0	67
49.2749	0	91	72	13	97	61	3	86	66	39	82	58	0	4	0	-97	0	0	-81	-5	0	28	4	0	67
49.3978	0	90	73	13	97	61	3	86	66	39	82	57	0	4	0	-96	-1	0	-82	-4	0	28	4	0	67
49.5206	0	90	73	13	96	62	3	85	66	39	81	57	0	4	0	-95	0	0	-81	-5	0	27	3	0	68
49.6435	0	90	74	13	96	62	3	85	67	39	83	58	0	3	1	-97	-1	0	-80	-4	0	28	4	0	67
49.7664	0	91	73	13	96	62	3	85	67	39	82	58	0	3	0	-97	0	0	-82	-4	0	28	4	0	68
49.8893	0	91	72	14	96	61	3	85	65	39	81	58	0	3	0	-97	-1	0	-81	-4	0	28	4	0	67
50.0122	0	90	72	13	96	61	3	85	65	39	81	57	0	3	0	-97	0	0	-80	-4	-1	28	3	0	67
50.135	0	90	72	13	96	61	3	85	66	39	81	57	0	4	0	-96	0	0	-80	-5	-1	28	4	0	67
50.2579	0	91	72	13	96	61	3	85	66	39	82	57	0	4	0	-97	0	0	-82	-4	-1	27	4	0	68
50.3808	0	90	73	14	97	62	3	85	67	39	81	58	0	4	0	-96	0	0	-82	-4	0	26	3	0	68
50.5037	0	89	73	13	97	61	3	86	67	39	82	58	0	3	0	-97	-1	0	-81	-4	0	28	4	0	67
50.6266	0	90	71	13	96	60	3	85	65	38	81	56	0	3	0	-96	0	0	-81	-3	0	27	4	0	68
50.7494	0	90	71	13	96	60	3	85	66	38	81	56	0	3	0	-96	0	0	-83	-4	0	27	4	0	68
50.8723	0	89	72	14	96	61	3	84	65	38	81	57	0	3	0	-95	0	0	-82	-4	-1	27	4	0	67
50.9952	0	90	72	23	98	61	3	85	65	32	83	56	9	4	1	-75	-1	0	-69	-4	0	19	4	0	45
51.1181	0	89	67	8	101	61	8	84	61	28	85	57	6	3	1	-68	0	0	-65	-4	0	17	4	0	23
51.241	0	88	62	11	101	60	6	84	58	29	86	57	7	3	0	-72	0	0	-70	-4	0	19	4	0	12
51.3638	0	89	61	13	101	57	10	83	56	29	85	54	7	3	0	-71	0	0	-79	-5	0	18	5	0	22
51.4867	0	88	62	14	101	56	11	83	56	27	84	55	7	3	0	-67	0	0	-79	-4	-1	17	4	0	27
51.6096	0	87	62	11	101	55	10	83	57	28	84	53	6	3	0	-67	0	0	-84	-4	0	16	4	0	30
51.7325	0	88	64	-2	97	55	21	83	58	32	83	53	15	4	0	-88	0	0	-89	-3	0	20	4	0	50
51.8554	0	90	67	18	96	57	1	86	62	32	81	54	0	3	0	-102	-1	0	-81	-4	0	27	4	0	54
51.9782	0	91	67	20	95	55	2	85	63	36	79	53	0	4	0	-112	0	0	-102	-4	0	29	4	0	55
52.1011	0	90	69	16	95	56	1	84	63	41	80	53	0	3	1	-106	0	0	-109	-4	0	30	4	0	46
52.224	0	90	70	13	95	57	2	85	65	41	80	54	0	3	0	-103	0	0	-113	-4	0	30	4	0	42
52.3469	0	89	71	13	95	58	2	85	65	41	80	53	0	3	0	-100	-1	0	-113	-4	0	29	4	0	42
52.4698	0	90	71	13	95	59	3	85	66	39	80	54	0	3	0	-99	-1	0	-113	-3	0	28	4	0	41
52.5926	0	90	72	14	96	59	9	85	66	39	80	55	-5	3	0	-99	0	0	-107	-4	0	29	4	0	48
52.7155	0	91	71	13	95	57	-1	85	64	39	80	54	6	4	0	-99	0	0	-96	-4	0	28	4	0	59
52.8384	0	90	71	14	94	57	3	84	65	39	80	53	1	3	0	-98	0	0	-90	-4	0	28	4	0	66
52.9613	0	90	71	13	95	58	3	85	64	38	80	54	0	3	0	-96	0	0	-87	-4	0	28	4	0	66
53.0842	0	90	72	13	95	59	4	85	65	38	81	55	0	4	0	-95	-1	0	-89	-3	0	27	3	0	66
53.207	0	90	73	13	95	59	4	85	67	37	81	55	1	3	0	-94	-1	0	-91	-4	-1	27	4	0	65
53.3299	0	90	72	13	95	58	4	84	66	37	80	55	1	3	0	-93	0	0	-89	-4	0	25	5	0	66
53.4528	0	90	71	12	95	57	3	84	64	37	79	55	1	3	0	-92	0	0	-88	-4	0	26	4	0	66
53.5757	0	90	71	13	94	57	4	84	65	37	79	54	1	3	0	-93	0	0	-89	-4	0	26	4	0	66
53.6986	0	90	71	13	95	58	4	85	65	36	80	54	0	3	0	-92	0	0	-90	-4	0	26	3	0	65
53.8214	0	90	72	13	95	59	4	85	67	37	80	54	1	4	0	-92	0	0	-90	-4	0	26	4	0	66
53.9443	0	90	73	14	94	60	4	86	67	37	80	55	0	3	0	-91	-1	0	-90	-4	0	25	4	0	66
54.0672	0	90	72	13	95	59	4	85	65	36	80	55	0	3	0	-91	0	0	-89	-4	0	25	4	0	65
54.1901	0	90	71	12	94	58	4	84	65	36	79	55	0	3	1	-91	0	0	-90	-4	0	25	5	0	66
54.313	0	90	71	13	95	58	4	84	66	36	80	55	0	4	0	-91	0	0	-90	-4	0	26	5	0	66
54.4358	0	90	72	14	94	58	4	84	65	36	80	55	1	3	0	-90	0	0	-90	-4	-1	25	4	0	65
54.5587	0	90	72	14	94	59	4	85	67	37	79	55	0	4	0	-90	0	0	-91	-4	0	25	4	0	65
54.6816	0	90	73	13	95	60	4	85	66	37	81	56	0	3	0	-90	-1	0	-92	-4	0	25	4	0	66
54.8045	0	90	71	12	94	58	4	84	65	35	80	55	1	3	0	-90	0	0	-90	-4	0	25	4	0	65
54.9274	0	90	72	14	95	58	3	85	65	36	79	54	0	3	1	-89	-1	0	-90	-4	0	25	5	0	65
55.0502	0	90	71	13	95	58	4	84	66	36	80	55	0	4	0	-89	0	0	-90	-5	-1	25	4	0	66
55.1731	0	90	72	14	95	60	4	84	66	36	81	55	0	3	0	-89	0	0	-92	-5	0	26	5	0	65
55.296	0	90	73	13	95	61	4	85	67	36	81	56	1	3	0	-90	0	0	-91	-4	0	25	3	0	65
55.4189	0	89	72	13	95	58	4	84	66	36	80	56	1	3	1	-89	-1	0	-90	-4	-1	25	4	0	65
55.5418	0	90	71	13	94	58	4	84	66	37	80	55	0	4	0	-89	0	0	-90	-4	0	25	4	1	65
55.6646	0	90	71	13	95	58	3	85	65	36	80	55	1	3	1	-89	0	0	-91	-4	-1	25	4	0	65
55.7875	0	89	72	12	95	59	3	84	65	36	80	56	0	3	1	-89	0	0	-90	-4	0	25	4	0	65
55.9104	0	90	72	13	94	59	3	84	66	37	82	56	0	3	0	-89	0	0	-90	-4	0	26	4	0	65
56.0333	0	90	73	13	96	60	4	84	67	36	81	56	1	3	0	-89	0	0	-90	-4	0	24	4	0	65
56.1562	0	90	71	13	95	57	4	84	65	36	79	55	0	3	1	-89	0	0	-90	-4	0	25	4	0	65
56.279	0	90	71	14	95	58	3	85	65	36	80	56	1	3	0	-88	0	0	-89	-4	0	25	3	0	65
56.4019	0	89	71	13	95	59	4	85	65	36	80	54	0	3	0	-89	0	0	-89	-4	0	25	4	0	65
56.5248	0	89	71	14	95	59	3	84	65	37	80	55	1	3	0	-89	0	0	-90	-4	0	24	3	0	65
56.6477	0	90	73	13	96	59	4	85	67	36	80	55	1	3	0	-89	-1	0	-91	-4	0	24	4	0	65
56.7706	0	90	72	14	95	59	4	84	66	36	80	56	0	4	0	-89	-1	0	-90	-4	0	25	4	0	65
56.8934	0	90	70	12	94	57	3	85	64	36	80	55	0	3	0	-89	0	0	-88	-4	0	25	4	0	65
57.0163	0	89	71	13	93	58	4	85	65	36	81	55	1	4	0	-88	0	0	-89	-4	0	25	4	0	65
57.1392	0	90	71	13	94	58	4	85	65	35	79	55	0	3	0	-89	0	0	-90	-4	0	25	3	0	66
57.2621	0	91	71	13	95	59	3	84	66	37	80	55	0	3	0	-88	-1	0	-88	-4	-1	24	4	0	65
57.385	0	90	73	12	94	60	4	85	67	37	80	56	0	3	0	-89	0	0	-88	-4	-1	25	4	0	65
57.5078	0	90	72	13	95	59	3	84	66	37	80	55	1	3	0	-89	0	0	-89	-4	0	25	5	0	66
57.6307	0	89	71	14	95	57	4	84	65	36	80	55	0	2	0	-89	-1	0	-90	-4	0	26	4	0	65
57.7536	0	90	71	14	94	58	4	83	65	36	79	55	0	3	0	-89	-1	0	-89	-4	0	25	4	0	66
57.8765	0	90	71	13	95	58	4	85	66	36	79	55	0	3	0	-89	0	0	-87	-4	0	26	4	0	66
57.9994	0	89	72	13	94	60	4	84	65	37	80	55	0	3	0	-90	0	0	-89	-5	0	24	4	0	66
58.1222	0	89	72	14	95	60	4	84	67	37	80	56	0	4	1	-90	0	0	-90	-4	0	24	4	0	65
58.2451	0	89	72	13	95	58	3	84	65	37	79	55	1	4	0	-89	0	0	-88	-5	0	26	4	0	65
58.368	0	90	71	13	95	58	3	84	65	36	80	55	0	3	1	-90	0	0	-87	-4	0	25	4	0	66
58.4909	0	89	72	13	95	59	3	85	66	37	79	55	0	4	1	-89	0	0	-89	-3	0	26	3	0	66
58.6138	0	89	71	13	95	59	4	84	66	37	80	55	0	3	0	-90	0	0	-89	-4	0	26	4	0	66
58.7366	0	90	72	12	94	59	3	84	66	36	80	56	1	3	0	-89	0	0	-88	-5	0	25	4	0	66
58.8595	0	89	73	13	95	60	4	84	67	37	80	56	0	3	0	-90	0	0	-88	-4	0	25	4	0	65
58.9824	0	89	70	13	95	58	3	84	66	37	79	56	0	3	0	-91	0	0	-88	-4	0	24	4	0	66
59.1053	0	88	71	14	95	58	4	84	64	37	79	55	0	3	0	-90	0	0	-89	-4	0	25	4	0	66
59.2282	0	90	71	14	95	59	4	84	65	37	80	56	0	3	0	-89	0	0	-88	-4	0	25	4	0	66
59.351	0	90	71	13	95	58	4	83	65	37	80	55	0	3	1	-90	0	0	-87	-4	-1	26	4	0	66
59.4739	0	89	72	13	95	60	4	84	67	37	80	56	0	4	0	-90	0	0	-88	-4	0	25	4	0	66
59.5968	0	90	72	14	94	60	4	85	66	37	80	56	1	3	0	-91	-1	0	-88	-4	0	25	4	0	67
59.7197	0	90	70	14	94	59	4	84	65	36	80	56	0	3	0	-91	-1	0	-87	-3	0	25	4	0	66
59.8426	0	90	71	12	94	58	3	84	64	36	79	55	0	4	1	-90	0	0	-86	-4	-1	25	3	0	66
59.9654	0	89	71	14	94	58	3	84	65	37	80	56	0	4	0	-91	0	0	-87	-4	0	25	4	0	66
60.0883	0	90	71	14	94	60	4	84	65	37	80	56	0	3	0	-91	0	0	-88	-4	0	26	4	0	66
60.2112	0	89	73	14	95	61	4	84	68	37	80	57	0	3	0	-90	-1	0	-87	-4	0	25	5	0	67
60.3341	0	90	72	14	95	61	3	84	66	38	80	56	1	3	0	-91	-1	0	-87	-4	0	25	4	0	66
60.457	0	89	72	14	95	58	3	85	65	36	80	55	0	3	0	-91	-1	0	-87	-4	0	25	4	0	66
60.5798	0	90	71	13	94	59	4	84	66	37	79	56	0	4	0	-91	0	0	-87	-4	0	25	4	1	66
60.7027	0	90	71	13	95	59	3	85	66	37	80	55	0	3	0	-91	0	0	-86	-4	0	26	4	0	66
60.8256	0	89	73	14	95	60	3	84	66	36	79	56	1	3	0	-91	0	0	-86	-4	0	25	5	0	66
60.9485	0	90	72	13	95	61	5	85	67	37	81	57	0	3	0	-92	-1	0	-87	-4	0	26	4	0	66
61.0714	0	89	72	14	95	60	4	84	67	37	80	57	0	4	0	-91	0	0	-87	-4	0	25	4	0	66
61.1942	0	89	71	13	95	59	4	84	66	39	80	56	0	3	1	-90	-1	0	-86	-4	-1	25	4	0	66
61.3171	0	89	72	13	95	60	3	85	66	37	80	56	0	4	1	-92	0	0	-86	-4	0	25	5	0	66
61.44	0	89	71	14	94	60	3	84	66	37	80	57	0	3	0	-90	0	0	-86	-4	0	26	4	0	66
61.5629	0	89	71	14	95	61	4	85	66	37	80	57	0	3	0	-92	-1	0	-87	-3	0	25	4	0	67
61.6858	0	90	72	14	95	62	4	84	68	38	81	57	1	4	1	-92	-1	1	-86	-5	-1	26	5	0	66
61.8086	0	90	73	14	94	60	3	85	67	37	80	57	1	3	1	-92	0	0	-85	-4	0	26	4	0	66
61.9315	0	90	71	13	94	59	3	85	66	38	80	56	0	4	0	-92	0	0	-86	-4	-1	25	3	0	66
62.0544	0	90	72	13	95	60	3	85	66	38	80	56	0	3	0	-92	0	0	-87	-4	0	25	3	0	66
62.1773	0	89	71	14	94	59	3	84	65	38	80	56	1	4	0	-91	0	0	-86	-4	0	26	4	0	66
62.3002	0	90	72	13	95	60	3	84	68	37	80	56	1	3	0	-92	0	0	-85	-4	0	26	4	0	66
62.423	0	89	73	14	95	62	4	85	68	37	79	57	0	4	0	-92	0	0	-87	-4	0	25	5	0	66
62.5459	0	89	71	14	95	60	4	85	66	38	80	56	0	3	0	-92	0	1	-86	-3	0	26	4	0	67
62.6688	0	89	71	14	94	59	4	84	66	38	79	56	0	3	0	-92	-1	0	-85	-4	-1	25	3	0	66
62.7917	0	90	71	13	94	59	4	84	67	37	79	55	0	3	0	-91	0	0	-86	-4	0	26	4	0	66
62.9146	0	90	73	14	94	60	3	85	67	38	79	56	1	4	0	-92	0	0	-86	-4	0	25	4	0	66
63.0374	0	89	73	13	94	60	4	85	68	37	80	56	0	3	0	-92	0	0	-87	-3	0	25	4	0	66
63.1603	0	89	73	15	95	61	4	84	68	37	79	58	0	3	0	-92	0	0	-87	-4	0	26	4	0	66
63.2832	0	89	71	13	95	59	4	85	66	38	80	57	0	3	0	-91	-1	0	-85	-4	0	26	4	0	66
63.4061	0	90	72	14	95	59	3	85	66	37	80	56	0	3	0	-92	0	0	-86	-4	0	25	4	0	66
63.529	0	90	72	14	94	59	4	84	66	38	80	56	0	4	0	-92	0	0	-87	-4	0	26	4	0	67
63.6518	0	90	71	14	94	60	3	85	67	37	80	56	1	3	0	-92	-1	0	-85	-3	0	25	3	0	66
63.7747	0	90	73	14	93	60	3	85	67	37	80	56	1	3	0	-92	-1	1	-85	-4	-1	26	4	0	67
63.8976	0	89	73	13	95	61	4	85	69	38	80	58	0	3	0	-92	0	0	-86	-4	0	26	4	0	67
64.0205	0	89	71	13	95	60	4	84	65	37	79	57	0	4	0	-93	0	0	-86	-4	0	25	4	1	66
64.1434	0	90	72	14	94	59	3	84	67	38	79	56	0	3	1	-92	0	1	-86	-3	-1	26	4	0	67
64.2662	0	91	73	14	94	59	3	85	67	37	80	56	1	3	0	-92	0	0	-85	-4	-1	26	4	0	66
64.3891	0	90	73	14	94	60	3	84	67	38	79	57	0	3	0	-93	0	0	-86	-4	0	26	4	0	67
64.512	0	89	73	14	95	61	5	85	68	38	80	57	0	3	0	-93	0	0	-87	-3	-1	25	4	0	67
64.6349	0	90	73	14	95	61	4	86	68	38	81	58	0	3	1	-93	0	0	-86	-4	0	26	4	0	66
64.7578	0	90	71	15	94	60	3	86	67	38	80	57	0	3	0	-93	0	0	-85	-4	0	25	4	0	67
64.8806	0	90	73	15	95	60	4	86	67	38	80	57	0	4	0	-93	0	0	-85	-4	0	26	4	0	66
65.0035	0	90	72	14	95	60	3	85	67	38	80	57	0	3	0	-93	0	0	-86	-3	0	26	4	0	66
65.1264	0	90	74	14	95	60	4	85	68	38	80	57	0	4	0	-93	0	0	-85	-4	0	25	4	0	66
65.2493	0	90	74	14	94	62	4	85	68	38	81	57	0	4	0	-93	-1	0	-85	-4	0	26	3	0	66
65.3722	0	91	73	13	95	61	4	85	69	39	79	58	1	3	1	-94	0	0	-86	-4	-1	26	4	0	67
65.495	0	91	71	14	94	59	4	86	68	38	80	56	0	4	0	-93	0	0	-86	-4	0	26	4	0	66
65.6179	0	90	73	14	95	60	3	85	68	38	80	57	1	3	0	-93	0	0	-85	-4	-1	26	4	0	67
65.7408	0	90	72	14	94	60	3	84	67	37	80	57	1	4	1	-94	0	0	-85	-4	0	26	5	0	67
65.8637	0	90	74	14	96	61	4	85	68	38	80	57	0	4	1	-93	0	0	-85	-4	0	26	4	0	67
65.9866	0	90	74	14	96	63	4	86	69	39	81	58	1	3	1	-93	0	0	-86	-4	0	26	4	0	67
66.1094	0	91	74	14	95	61	3	85	69	39	81	59	1	4	0	-94	0	0	-85	-4	0	26	4	0	66
66.2323	0	90	72	14	95	60	3	85	67	38	81	58	0	4	0	-94	0	0	-84	-4	0	27	4	0	66
66.3552	0	90	73	14	94	60	3	85	68	38	79	57	1	4	1	-95	0	0	-85	-4	-1	26	4	0	67
66.4781	0	91	73	15	94	61	3	85	68	39	80	58	1	3	0	-94	0	0	-86	-5	-1	26	4	0	67
66.601	0	89	74	14	94	62	3	86	70	39	80	58	1	4	1	-93	0	0	-85	-4	0	27	4	0	67
66.7238	0	90	74	14	96	63	3	86	70	39	80	59	0	4	1	-95	-1	0	-84	-3	-1	26	5	0	67
66.8467	0	90	75	15	96	62	3	86	69	39	80	59	0	3	0	-95	0	0	-85	-4	0	26	4	0	67
66.9696	0	90	74	14	95	61	4	85	67	38	80	57	0	3	0	-95	-1	0	-85	-4	0	26	4	1	66
67.0925	0	90	73	14	95	61	4	86	68	38	81	58	0	3	1	-94	0	0	-84	-4	0	26	4	0	67
67.2154	0	89	73	14	94	62	3	86	68	39	80	58	0	4	0	-94	-1	0	-84	-5	0	27	5	0	67
67.3382	0	90	74	14	94	63	4	86	69	39	80	58	0	3	0	-94	0	0	-85	-4	-1	27	4	1	67
67.4611	0	91	76	15	95	64	4	85	70	39	80	59	0	3	0	-95	-1	1	-85	-3	0	26	4	0	67
67.584	0	90	74	15	95	62	4	86	69	39	80	59	0	3	0	-95	0	0	-84	-4	-1	26	5	0	66
67.7069	0	91	73	14	95	61	3	86	68	39	80	57	0	4	1	-95	-1	0	-83	-5	0	26	4	0	67
67.8298	0	90	74	15	94	62	4	85	68	39	80	58	0	3	0	-94	0	0	-85	-5	-1	26	5	0	66
67.9526	0	90	74	15	95	62	4	85	68	39	81	58	0	3	0	-95	0	0	-85	-4	0	26	4	0	67
68.0755	0	90	75	14	95	64	3	85	70	39	80	59	1	4	0	-95	0	0	-84	-5	-1	27	3	0	67
68.1984	0	91	76	14	94	63	3	86	71	39	82	60	0	4	0	-95	0	0	-85	-4	0	27	4	1	67
68.3213	0	91	72	15	94	61	3	86	69	40	80	59	0	5	0	-94	0	0	-85	-4	0	26	5	0	67
68.4442	0	90	73	13	95	61	4	86	69	39	80	58	0	3	1	-94	0	0	-85	-4	0	27	5	0	67
68.567	0	90	73	14	95	62	3	85	68	38	80	58	0	3	0	-94	-1	0	-83	-4	0	26	4	0	66
68.6899	0	91	74	14	95	62	4	86	69	39	80	58	0	3	0	-94	0	0	-84	-5	0	27	4	0	68
68.8128	0	90	75	15	95	63	4	86	71	39	80	59	0	4	0	-95	0	0	-86	-4	0	26	4	0	68
68.9357	0	91	74	14	95	63	4	86	70	39	80	59	0	4	1	-93	0	0	-86	-4	0	26	4	0	67
69.0586	0	90	72	14	94	61	3	85	68	38	80	59	0	3	0	-93	-1	0	-85	-4	-1	26	4	0	67
69.1814	0	89	72	13	95	61	4	85	67	38	80	58	0	4	0	-94	-1	0	-86	-4	0	26	4	1	67
69.3043	0	89	71	13	94	61	3	84	68	38	79	58	0	3	0	-94	-1	0	-87	-4	0	26	3	0	67
69.4272	0	89	72	14	95	61	4	85	68	39	80	58	1	3	0	-93	0	0	-87	-4	0	26	3	0	67
69.5501	0	90	74	14	94	63	4	85	68	39	80	59	1	3	0	-94	0	0	-85	-4	0	27	4	0	66
69.673	0	89	74	14	94	62	4	85	68	38	80	60	0	4	1	-93	-1	0	-86	-4	0	26	3	0	66
69.7958	0	89	72	14	94	61	4	85	68	39	80	58	0	4	1	-93	0	0	-86	-4	-1	26	4	0	65
69.9187	0	90	73	15	94	61	4	84	68	39	80	57	0	4	0	-93	-1	0	-86	-3	0	27	4	1	66
70.0416	0	90	73	14	95	61	3	85	68	39	80	58	1	4	0	-93	0	0	-85	-4	0	26	4	0	67
70.1645	0	89	73	14	94	62	4	84	68	39	80	58	0	4	0	-93	-1	0	-86	-4	-1	27	4	0	67
70.2874	0	90	75	14	95	63	4	85	70	38	81	59	0	4	0	-95	0	0	-87	-5	-1	26	4	0	67
70.4102	0	90	73	14	95	62	3	85	69	39	80	59	1	4	0	-92	0	0	-86	-4	0	26	5	0	67
70.5331	0	90	72	13	94	61	3	85	69	39	79	58	1	4	1	-93	-1	0	-85	-4	0	26	5	1	66
70.656	0	89	73	15	95	61	3	85	68	38	80	58	1	3	0	-94	0	0	-85	-4	-1	26	3	0	67
70.7789	0	90	73	13	94	61	4	85	68	39	80	58	0	4	0	-93	0	0	-86	-4	0	25	5	0	67
70.9018	0	90	73	14	95	62	4	85	68	38	80	58	0	4	1	-93	0	0	-87	-3	0	27	4	0	67
71.0246	0	90	75	14	95	63	4	85	70	39	81	59	0	4	0	-94	0	0	-85	-4	0	26	4	0	66
71.1475	0	90	72	14	94	61	3	85	67	39	80	59	0	3	0	-94	0	0	-85	-4	0	26	4	0	67
71.2704	0	90	73	14	95	62	3	85	68	38	80	58	1	3	0	-93	0	0	-86	-5	0	26	4	0	67
71.3933	0	89	73	14	95	61	4	85	69	38	80	58	1	3	1	-93	-1	0	-85	-5	0	26	5	0	67
71.5162	0	90	73	13	94	62	3	85	69	39	81	58	0	4	0	-92	0	0	-85	-5	0	26	4	0	66
71.639	0	90	74	15	94	63	3	84	69	39	80	59	0	4	0	-93	-1	0	-86	-5	-1	26	4	0	66
71.7619	0	90	74	15	95	61	4	85	69	39	80	58	1	3	0	-93	0	0	-87	-4	0	25	4	0	67
71.8848	0	90	72	14	94	61	4	84	68	38	80	58	0	3	1	-93	-1	0	-86	-4	0	26	4	0	67
72.0077	0	90	72	15	94	60	3	84	68	38	79	58	0	4	0	-92	-1	0	-86	-4	0	26	4	0	67
72.1306	0	89	72	14	94	61	3	84	69	38	79	58	1	4	0	-92	0	0	-86	-4	0	26	4	0	67
72.2534	0	89	73	14	94	61	4	85	68	39	80	57	1	4	0	-93	0	0	-87	-4	0	26	3	1	67
72.3763	0	89	73	14	94	62	4	84	69	39	80	58	1	4	0	-92	0	1	-86	-4	-1	25	5	1	66
72.4992	0	90	73	14	94	61	3	84	67	38	79	58	0	3	0	-92	0	0	-86	-4	0	26	4	0	66
72.6221	0	89	72	14	94	59	3	84	68	38	79	58	0	4	0	-92	0	0	-87	-4	0	26	3	0	67
72.745	0	89	72	14	93	59	3	84	66	38	79	57	1	3	0	-93	-1	0	-87	-4	0	26	4	0	67
72.8678	0	90	71	14	93	60	3	84	67	38	79	57	0	4	1	-92	0	0	-86	-4	-1	26	4	1	67
72.9907	0	89	72	13	93	60	4	84	68	37	80	57	1	3	1	-91	0	0	-86	-3	0	25	4	0	66
73.1136	0	89	73	14	94	61	4	85	69	38	79	57	0	3	0	-92	0	0	-86	-4	-1	26	4	0	66
73.2365	0	90	72	13	94	60	4	84	69	39	79	57	0	4	0	-93	-1	0	-87	-4	0	26	4	0	67
73.3594	0	89	72	14	93	60	3	84	67	38	79	56	0	4	0	-92	0	0	-86	-4	0	25	3	0	66
73.4822	0	89	72	14	93	60	3	84	67	38	78	57	0	3	0	-92	0	0	-85	-5	0	26	4	0	67
73.6051	0	89	72	13	94	59	3	85	67	38	79	56	0	3	0	-91	0	0	-87	-3	-1	26	5	0	67
73.728	0	89	73	14	94	61	4	84	68	37	79	57	0	3	1	-91	0	0	-87	-5	0	26	4	0	67
73.8509	0	88	73	14	94	61	4	84	69	38	79	57	0	4	1	-92	0	0	-86	-4	0	26	4	0	66
73.9738	0	89	72	14	93	60	3	84	67	38	79	57	1	3	0	-92	0	0	-86	-4	-1	25	4	0	67
74.0966	0	88	71	13	93	60	3	84	67	39	79	57	1	4	1	-92	0	0	-87	-4	0	26	3	0	67
74.2195	0	90	71	14	93	59	4	85	66	38	78	57	0	2	0	-92	0	0	-88	-4	-1	26	4	0	66
74.3424	0	88	72	14	94	61	3	84	68	38	79	58	0	3	1	-92	0	0	-86	-4	0	26	4	0	66
74.4653	0	89	73	14	94	61	4	84	69	38	79	57	1	4	0	-91	-1	0	-87	-4	0	26	4	0	67
74.5882	0	90	72	14	94	61	4	84	70	38	79	57	1	3	1	-92	-1	0	-87	-4	0	26	4	0	67
74.711	0	89	72	14	94	60	3	84	67	38	79	57	1	5	0	-92	-1	1	-87	-4	-1	26	4	0	67
74.8339	0	89	72	13	93	60	4	84	68	38	79	57	0	3	0	-93	0	0	-86	-4	0	26	3	0	66
74.9568	0	89	71	14	94	60	4	85	67	38	79	57	0	3	0	-92	0	0	-86	-4	0	26	4	0	66
75.0797	0	90	73	15	94	61	4	84	68	38	80	57	1	3	0	-92	0	0	-88	-4	0	25	4	0	66
75.2026	0	90	74	15	94	62	4	85	69	38	80	57	0	4	0	-93	0	0	-88	-4	-1	26	4	0	67
75.3254	0	90	73	14	94	61	4	85	69	37	80	58	1	3	0	-92	0	0	-87	-3	0	26	4	0	66
75.4483	0	89	71	14	93	60	3	84	67	37	80	57	1	3	0	-93	0	0	-87	-4	0	26	5	0	66
75.5712	0	88	72	14	93	60	3	84	67	38	78	57	0	3	0	-93	0	0	-88	-5	0	25	4	0	66
75.6941	0	89	72	15	93	60	3	84	68	38	79	57	1	3	0	-93	0	0	-88	-4	-1	26	4	0	67
75.817	0	89	72	14	93	61	3	85	67	38	80	58	0	4	0	-92	0	0	-86	-5	0	26	4	0	67
75.9398	0	89	73	14	93	62	4	85	69	39	79	58	1	3	1	-93	0	0	-87	-3	0	26	4	0	66
76.0627	0	89	73	14	94	62	4	84	69	38	79	58	0	4	0	-93	0	0	-88	-4	0	26	4	0	67
76.1856	0	89	71	14	93	60	3	84	67	38	79	57	0	3	0	-92	0	0	-88	-4	-1	26	4	0	66
76.3085	0	89	72	14	95	61	3	83	67	38	79	57	0	3	1	-93	0	0	-86	-3	0	26	4	0	66
76.4314	0	89	72	14	93	60	3	84	67	39	79	57	0	4	0	-91	-1	0	-86	-4	0	26	4	0	66
76.5542	0	90	73	15	93	61	4	84	67	38	80	58	1	3	0	-93	0	0	-87	-4	0	26	3	0	66
76.6771	0	90	73	15	93	61	4	85	69	38	79	58	0	3	1	-93	-1	0	-87	-4	0	26	4	0	67
76.8	0	90	73	14	94	62	4	85	69	39	80	58	0	3	0	-93	0	0	-85	-4	0	26	3	0	66
76.9229	0	89	71	13	94	60	2	84	66	38	79	57	1	3	1	-93	0	0	-86	-4	0	25	4	0	67
77.0458	0	90	72	13	93	61	4	85	68	39	79	58	0	4	1	-93	0	0	-88	-4	0	26	5	0	67
77.1686	0	89	72	15	92	61	4	84	68	39	79	57	0	3	0	-93	0	0	-87	-4	0	25	4	0	67
77.2915	0	89	73	15	93	61	4	85	68	38	79	58	0	4	1	-93	0	0	-86	-4	0	26	3	0	67
77.4144	0	89	73	14	94	63	4	84	69	39	80	59	0	4	1	-93	-1	0	-87	-4	0	26	3	0	67
77.5373	0	90	72	15	94	61	3	85	69	38	79	58	0	4	0	-93	0	0	-87	-3	0	25	3	0	66
77.6602	0	89	72	14	93	60	3	84	67	38	79	57	0	3	1	-93	0	0	-87	-3	0	26	4	0	67
77.783	0	89	72	15	93	60	3	85	67	38	79	57	0	2	1	-92	0	0	-86	-4	0	26	4	0	67
77.9059	0	89	72	14	93	60	4	85	67	38	78	57	0	4	0	-93	-1	0	-87	-3	0	26	5	0	67
78.0288	0	89	72	15	93	61	3	85	69	39	79	58	1	4	1	-92	0	0	-87	-4	0	26	4	0	67
78.1517	0	89	72	14	94	62	4	84	70	38	79	58	0	3	0	-92	0	0	-87	-4	0	26	4	0	66
78.2746	0	89	73	14	94	60	4	85	68	37	78	58	1	3	1	-92	0	0	-86	-4	0	26	4	0	67
78.3974	0	89	71	14	92	59	4	85	67	38	78	57	0	3	0	-92	0	0	-87	-3	-1	26	4	0	67
78.5203	0	89	71	14	93	59	4	84	69	37	78	57	0	3	0	-92	-1	0	-88	-3	0	26	4	1	67
78.6432	0	89	71	13	93	60	4	84	67	38	79	57	0	4	0	-93	0	0	-86	-4	0	26	4	0	67
78.7661	0	89	73	13	93	61	4	84	68	38	79	57	1	4	1	-92	0	0	-86	-4	-1	26	5	0	66
78.889	0	89	74	14	93	61	4	84	69	38	79	58	0	3	0	-93	-1	0	-88	-3	0	25	4	0	67
79.0118	0	90	73	14	93	61	4	84	67	38	79	57	1	4	1	-91	0	0	-88	-4	0	26	4	0	66
79.1347	0	89	72	13	93	59	4	83	67	38	78	56	0	3	0	-91	0	0	-86	-3	0	26	4	0	66
79.2576	0	88	71	13	92	59	4	84	68	38	78	57	0	4	0	-91	-1	0	-87	-4	0	26	5	0	66
79.3805	0	89	72	14	93	59	4	83	68	37	77	56	1	3	0	-92	0	0	-88	-3	0	25	4	0	67
79.5034	0	89	72	14	93	61	4	83	68	38	78	58	0	4	1	-91	0	0	-88	-3	0	26	4	1	66
79.6262	0	90	73	15	92	61	4	84	69	39	79	58	0	4	0	-91	0	0	-87	-4	0	26	3	0	66
79.7491	0	89	74	14	94	61	4	85	68	38	79	57	1	4	0	-92	0	0	-87	-4	0	25	4	0	67
79.872	0	89	71	13	93	59	3	84	68	38	78	56	0	4	1	-90	0	0	-88	-4	0	25	4	0	67
79.9949	0	88	72	14	92	59	4	84	66	38	79	56	1	3	0	-91	0	0	-88	-4	0	25	4	0	66
80.1178	0	89	72	14	93	60	4	84	67	37	79	57	0	3	1	-91	0	0	-87	-4	0	26	4	0	66
80.2406	0	88	73	14	92	61	4	84	68	38	79	57	0	4	0	-92	0	0	-88	-4	-1	25	4	0	66
80.3635	0	89	73	14	93	62	4	84	69	38	79	57	0	4	0	-92	0	0	-88	-4	0	25	4	0	66
80.4864	0	89	73	14	93	60	4	85	69	38	79	58	0	4	1	-90	0	0	-88	-3	0	24	4	0	66
80.6093	0	89	71	14	93	60	4	84	67	37	79	57	0	3	0	-91	0	0	-87	-5	-1	25	4	0	66
80.7322	0	89	72	14	92	61	4	84	69	39	78	57	0	4	1	-91	-1	0	-87	-4	-1	25	4	1	67
80.855	0	89	72	14	93	61	4	84	68	37	78	57	0	4	1	-91	0	0	-89	-4	0	26	5	1	66
80.9779	0	89	74	13	94	62	4	84	70	38	79	58	0	4	1	-91	-1	0	-88	-4	-1	25	4	0	66
81.1008	0	90	73	15	94	62	4	84	70	37	80	58	0	4	0	-91	0	0	-86	-4	0	25	4	0	66
81.2237	0	90	72	15	94	60	4	84	68	38	79	58	0	3	0	-92	0	0	-88	-4	0	26	4	0	66
81.3466	0	89	72	14	93	60	4	85	67	37	79	58	0	3	0	-91	0	0	-88	-5	0	24	4	0	66
81.4694	0	89	72	14	92	61	4	83	68	37	79	58	0	3	0	-91	0	0	-88	-4	-1	26	4	0	66
81.5923	0	89	73	14	93	61	4	84	68	38	79	58	0	3	0	-91	0	0	-87	-4	0	25	4	0	67
81.7152	0	89	72	14	93	63	3	84	69	38	79	59	1	4	0	-92	0	0	-88	-3	0	26	4	1	66
81.8381	0	89	73	14	93	62	4	85	70	38	80	59	1	4	0	-92	0	0	-88	-4	-1	26	4	0	67
81.961	0	89	72	13	93	61	5	84	67	38	79	58	0	3	0	-91	0	0	-86	-5	0	26	4	0	66
82.0838	0	88	73	15	93	61	4	85	68	39	79	58	0	3	0	-91	0	0	-87	-4	0	26	5	0	66
82.2067	0	89	73	14	93	61	4	84	68	39	79	58	0	4	0	-91	-1	0	-87	-4	0	26	4	1	66
82.3296	0	89	73	14	93	62	4	84	68	38	78	58	1	3	1	-92	0	0	-87	-4	0	25	4	0	66
82.4525	1	89	73	15	94	62	4	85	69	39	80	59	1	3	1	-91	0	0	-87	-4	0	25	4	0	66
82.5754	0	89	73	15	94	62	4	84	69	39	79	59	1	2	0	-91	0	0	-86	-3	-1	25	4	0	66
82.6982	0	89	72	13	92	61	3	84	67	39	79	59	0	4	0	-93	0	0	-88	-4	0	26	4	0	66
82.8211	0	89	73	14	93	61	3	84	67	38	79	59	0	3	0	-91	0	0	-87	-4	0	26	5	0	67
82.944	0	89	72	14	94	61	4	84	68	38	79	58	0	3	0	-91	0	0	-86	-4	-1	25	3	0	67
83.0669	0	89	73	14	92	62	3	84	69	38	78	59	0	4	0	-92	0	0	-86	-4	0	25	5	1	66
83.1898	0	89	74	14	93	63	3	85	70	39	79	58	1	4	1	-92	0	0	-88	-4	-1	25	4	0	67
83.3126	0	89	73	14	93	61	4	84	69	38	79	60	1	3	0	-93	0	0	-88	-4	-1	25	4	0	66
83.4355	0	90	72	14	92	61	3	84	68	38	79	59	0	4	0	-92	0	0	-86	-4	0	25	4	0	66
83.5584	0	89	72	14	93	62	4	84	69	38	78	59	0	3	0	-91	0	0	-86	-4	0	26	4	0	67
83.6813	0	89	73	14	93	62	4	84	69	38	79	58	1	4	0	-92	0	1	-87	-4	-1	26	4	0	66
83.8042	0	89	73	14	93	63	5	84	69	38	79	59	0	4	1	-91	-1	0	-87	-4	0	26	5	0	66
83.927	0	89	74	14	93	63	3	84	70	39	79	59	1	3	0	-91	0	1	-87	-3	-1	25	4	0	67
84.0499	0	89	73	14	93	60	3	85	68	37	79	58	0	4	1	-92	0	0	-87	-4	0	26	4	0	67
84.1728	0	89	72	14	93	60	4	84	67	38	78	58	0	3	0	-92	0	0	-87	-4	-1	25	3	0	67
84.2957	0	89	72	14	93	60	4	84	67	38	79	58	0	3	0	-91	0	0	-87	-4	0	26	4	0	66
84.4186	0	89	72	13	93	62	3	84	68	38	79	58	0	3	0	-90	0	0	-86	-4	0	25	4	0	66
84.5414	0	88	73	14	94	62	4	84	69	39	80	58	0	3	1	-92	-1	0	-87	-3	-1	25	4	0	67
84.6643	0	89	71	15	92	62	4	84	69	37	79	58	0	3	0	-92	0	0	-88	-4	0	26	4	0	66
84.7872	0	89	71	14	93	59	4	84	68	38	78	57	0	3	0	-91	-1	0	-87	-3	0	26	3	0	67
84.9101	0	89	71	13	92	60	4	84	68	37	78	57	0	3	0	-91	0	0	-86	-4	-1	25	4	0	66
85.033	0	88	71	13	93	60	4	83	67	37	78	57	0	3	0	-90	0	0	-87	-3	0	25	3	0	67
85.1558	0	89	71	13	93	61	3	84	68	37	78	58	1	3	1	-90	0	0	-88	-4	-1	25	4	0	66
85.2787	0	89	72	14	93	61	4	84	68	38	79	57	0	3	0	-90	-1	0	-87	-4	0	25	4	0	67
85.4016	0	88	71	14	92	60	3	84	67	37	78	58	1	3	0	-90	-1	0	-86	-4	0	25	4	0	66
85.5245	0	87	71	13	92	59	4	83	66	37	78	57	1	3	1	-89	0	0	-87	-4	0	25	4	0	66
85.6474	0	88	71	13	92	59	4	83	66	37	78	57	1	4	0	-89	0	0	-88	-4	-1	24	4	1	67
85.7702	0	89	70	13	92	60	4	83	66	37	78	56	0	3	0	-89	0	0	-86	-4	0	25	4	0	67
85.8931	0	88	72	13	92	61	3	83	68	36	77	56	1	3	0	-88	0	0	-87	-4	0	25	4	0	66
86.016	0	88	71	14	92	61	4	82	67	37	78	57	0	4	0	-89	0	0	-88	-3	0	25	3	0	67
86.1389	0	88	71	14	91	60	4	83	67	37	78	57	0	3	0	-89	0	0	-88	-3	0	26	3	0	66
86.2618	0	88	70	14	93	58	4	82	65	36	78	56	0	4	0	-89	0	0	-87	-4	0	24	4	0	66
86.3846	0	87	70	13	92	59	4	83	65	36	78	56	0	3	0	-88	0	0	-87	-4	0	24	4	0	66
86.5075	0	88	71	13	92	60	4	83	66	36	78	57	0	3	1	-89	0	0	-89	-3	0	24	4	0	66
86.6304	0	88	71	14	91	60	4	82	67	38	78	57	1	4	1	-89	0	1	-88	-4	0	25	4	0	66
86.7533	0	88	72	14	93	61	4	83	68	37	77	57	0	3	1	-90	0	0	-88	-4	0	25	4	0	66
86.8762	0	88	69	14	92	60	4	82	65	36	78	57	0	3	0	-89	0	0	-87	-4	0	25	4	0	66
86.999	0	87	71	13	92	59	3	82	66	37	77	56	1	3	1	-87	0	0	-89	-4	-1	25	4	0	66
87.1219	0	88	71	14	92	60	3	83	66	37	78	57	1	3	0	-89	-1	0	-88	-4	0	24	4	0	66
87.2448	0	87	71	13	92	60	4	82	66	36	78	57	1	3	0	-89	0	0	-87	-4	0	25	4	0	66
87.3677	0	87	71	13	93	61	4	83	66	38	78	56	0	3	1	-89	0	0	-88	-3	0	24	4	0	66
87.4906	0	88	72	14	93	62	4	83	68	37	78	58	1	3	0	-89	0	0	-89	-4	0	25	4	0	67
87.6134	0	88	71	13	93	59	4	83	66	36	77	57	0	3	0	-89	0	0	-87	-3	0	25	4	0	66
87.7363	0	87	70	13	92	60	4	83	66	36	78	57	0	2	1	-89	0	0	-87	-4	0	24	4	0	66
87.8592	0	88	70	13	92	60	3	83	67	36	78	57	0	3	0	-88	0	0	-88	-4	-1	25	3	0	66
87.9821	0	88	70	14	92	60	4	83	67	37	79	57	0	3	0	-90	-1	0	-88	-4	0	24	4	0	66
88.105	0	88	72	14	92	61	4	83	68	37	78	57	1	3	1	-89	0	0	-87	-4	0	26	4	0	66
88.2278	0	89	72	14	93	62	4	82	68	37	80	58	0	4	0	-89	0	0	-88	-3	0	25	4	0	66
88.3507	0	88	71	14	92	60	4	83	67	36	79	57	1	3	0	-89	0	0	-87	-4	0	26	4	1	67
88.4736	0	87	71	14	93	61	4	83	66	36	78	58	0	4	0	-89	0	0	-87	-3	-1	25	3	0	66
88.5965	0	88	70	13	92	61	3	84	67	36	79	57	0	2	0	-89	0	0	-87	-4	0	25	4	0	66
88.7194	0	88	72	13	93	60	3	83	67	36	78	57	0	3	1	-90	0	0	-87	-4	-1	24	4	0	66
88.8422	0	89	71	14	93	61	3	84	67	37	79	58	0	4	0	-90	0	0	-88	-3	-1	24	4	0	66
88.9651	0	89	72	14	93	62	4	84	68	37	78	59	0	3	0	-89	0	0	-88	-4	-1	25	4	0	67
89.088	0	89	71	14	92	60	4	84	67	37	79	58	0	3	0	-89	0	0	-86	-3	0	26	4	0	67
89.2109	0	88	71	13	92	60	3	84	67	37	78	57	1	4	0	-89	0	0	-87	-4	0	25	4	0	66
89.3338	0	89	71	15	92	61	4	84	66	36	78	57	0	3	0	-89	0	0	-88	-4	0	25	5	0	66
89.4566	0	88	72	13	93	61	4	84	67	36	79	58	0	3	0	-89	0	0	-88	-4	0	25	4	0	67
89.5795	0	88	72	14	92	63	4	83	68	37	79	59	1	3	0	-90	0	0	-86	-4	0	25	4	0	67
89.7024	0	89	73	14	93	63	4	84	70	38	79	59	0	4	1	-90	0	0	-87	-3	0	26	4	0	67
89.8253	0	89	72	14	93	61	3	84	68	38	79	59	0	3	0	-90	0	0	-88	-4	0	25	4	0	67
89.9482	0	88	71	14	93	61	4	84	67	38	78	58	0	3	0	-90	0	0	-87	-4	0	25	4	0	66
90.071	0	88	72	14	93	61	4	84	68	37	78	59	0	3	1	-90	0	0	-86	-4	-1	24	3	0	67
90.1939	0	88	73	14	93	62	4	83	68	38	80	59	0	3	0	-90	0	0	-87	-4	0	25	4	0	66
90.3168	0	89	73	14	93	63	3	84	69	38	79	58	0	4	0	-91	0	0	-88	-5	0	25	4	0	67
90.4397	0	89	73	14	94	63	4	84	70	38	79	60	0	3	0	-91	0	0	-87	-4	0	25	4	1	66
90.5626	0	88	71	13	93	62	3	84	68	37	79	60	0	4	0	-91	0	0	-86	-4	0	25	4	0	66
90.6854	0	89	71	13	93	62	4	84	68	37	78	59	0	3	1	-91	0	0	-87	-4	-1	25	4	0	67
90.8083	0	89	72	13	94	62	4	84	69	37	79	59	1	3	1	-92	0	0	-87	-4	-1	26	4	0	66
90.9312	0	90	73	13	93	63	4	85	69	37	79	59	0	3	1	-91	0	0	-87	-3	0	25	5	0	67
91.0541	0	90	73	14	94	64	4	84	70	38	80	60	0	4	0	-91	-1	1	-86	-4	0	25	4	0	66
91.177	0	89	74	14	93	64	4	84	69	39	80	60	1	3	0	-92	0	0	-87	-4	0	26	3	0	67
91.2998	0	90	72	13	94	61	3	85	68	38	79	60	0	4	1	-91	0	0	-87	-3	-1	26	4	0	67
91.4227	0	90	72	13	93	62	4	85	69	38	79	60	0	3	1	-92	0	0	-87	-4	-1	26	4	0	66
91.5456	0	89	72	13	92	62	4	84	68	39	78	60	0	4	0	-92	0	0	-86	-4	0	26	5	0	67
91.6685	0	90	73	15	94	63	4	85	70	38	79	60	0	4	0	-92	-1	0	-87	-4	-1	25	4	0	67
91.7914	0	90	73	14	94	64	4	85	70	38	80	60	1	4	1	-93	0	0	-88	-4	-1	25	5	0	67
91.9142	0	90	74	14	93	63	4	84	70	38	79	61	0	3	0	-92	0	0	-86	-4	-1	26	4	0	67
92.0371	0	89	72	14	93	61	3	85	69	38	79	60	1	4	0	-92	0	0	-86	-4	0	25	4	0	66
92.16	0	89	72	13	92	62	3	85	69	37	78	60	0	3	0	-92	0	0	-86	-4	0	25	4	0	67
92.2829	0	90	73	15	92	62	4	84	70	38	79	59	0	3	1	-91	-1	0	-87	-3	0	26	4	0	67
92.4058	0	89	73	14	93	63	4	84	70	38	79	60	0	4	0	-91	0	0	-86	-4	0	26	4	0	67
92.5286	0	90	74	14	94	66	4	85	71	39	79	61	1	4	1	-92	0	0	-86	-5	-1	26	4	0	66
92.6515	0	90	75	14	94	64	4	85	70	38	80	61	0	3	0	-92	0	0	-87	-4	0	26	4	0	66
92.7744	0	89	72	14	92	63	3	85	68	39	79	61	1	4	0	-91	-1	0	-87	-4	0	26	4	0	66
92.8973	0	90	73	13	93	63	4	85	70	38	80	61	0	4	1	-91	-1	0	-86	-3	0	26	4	0	67
93.0202	0	90	74	13	93	63	4	85	69	38	79	60	0	3	0	-92	0	0	-86	-4	0	26	4	0	67
93.143	0	89	74	14	94	64	4	85	71	38	79	61	0	4	1	-93	0	0	-87	-4	0	24	4	1	66
93.2659	0	90	75	14	94	65	4	85	72	37	80	61	1	3	1	-92	0	1	-87	-4	-1	25	3	0	66
93.3888	0	90	74	15	94	63	3	85	70	38	79	61	0	4	1	-93	0	0	-86	-4	0	26	3	0	66
93.5117	0	89	74	15	94	63	3	85	69	39	79	60	1	3	0	-93	0	0	-86	-4	0	26	3	1	67
93.6346	0	90	73	14	94	63	4	85	71	38	80	60	0	4	0	-93	0	0	-87	-4	-1	26	4	0	66
93.7574	0	89	75	14	94	63	4	85	70	37	80	61	0	3	0	-92	0	0	-86	-5	-1	26	5	0	67
93.8803	0	89	75	14	94	64	4	85	72	38	80	62	0	3	1	-93	0	0	-86	-4	0	25	4	0	66
94.0032	0	90	75	14	94	65	4	85	73	39	81	61	0	3	1	-94	0	0	-87	-4	0	26	4	0	67
94.1261	0	89	73	14	94	63	4	84	69	38	80	61	0	4	1	-92	-1	0	-87	-4	0	26	4	0	66
94.249	0	89	74	15	93	64	4	85	71	38	80	61	0	4	0	-93	0	0	-87	-4	0	26	4	0	67
94.3718	0	90	73	15	94	63	3	85	71	38	80	61	0	3	1	-92	0	0	-86	-4	0	25	4	1	67
94.4947	0	90	74	14	94	64	3	86	71	39	79	62	0	4	0	-92	-1	0	-87	-3	0	26	4	0	67
94.6176	0	90	74	14	94	65	4	85	72	38	80	61	1	4	0	-93	-1	1	-88	-3	0	26	5	0	66
94.7405	0	89	75	15	94	63	4	85	72	39	80	62	1	4	1	-92	0	0	-87	-4	0	26	5	0	66
94.8634	0	89	73	14	94	62	3	84	69	38	79	61	0	3	1	-93	-1	0	-86	-3	0	26	4	0	66
94.9862	0	88	73	14	93	62	3	85	70	38	80	60	0	4	0	-92	0	0	-87	-4	0	27	4	0	67
95.1091	0	90	73	14	92	63	4	85	70	39	79	60	1	3	0	-92	0	0	-86	-3	0	26	5	0	67
95.232	0	89	75	13	93	64	4	84	71	38	80	61	0	3	0	-92	-1	0	-86	-4	0	25	3	0	66
95.3549	0	89	76	14	93	65	3	85	73	39	80	62	0	2	0	-92	0	0	-86	-4	0	26	3	1	66
95.4778	0	89	73	15	93	63	4	85	71	38	79	61	1	3	0	-93	0	0	-87	-4	-1	27	4	0	67
95.6006	0	89	73	14	92	62	4	85	70	38	79	60	0	3	1	-92	0	0	-87	-4	0	26	4	0	67
95.7235	0	90	73	14	93	62	3	85	71	38	78	60	0	3	1	-91	0	0	-86	-4	0	26	5	0	67
95.8464	0	89	74	14	93	63	4	85	70	38	79	60	0	3	1	-91	-1	0	-86	-4	0	26	5	0	67
95.9693	0	90	73	14	93	64	3	86	71	39	79	60	1	4	0	-93	0	0	-87	-4	0	25	4	0	67
96.0922	0	89	75	15	94	64	4	85	72	39	79	60	0	4	1	-92	-1	0	-87	-3	0	26	4	0	66
96.215	0	90	74	14	93	63	3	85	71	38	80	61	1	3	1	-92	-1	0	-86	-4	0	25	3	0	67
96.3379	0	89	73	14	93	63	3	84	70	38	79	60	0	4	1	-92	0	0	-86	-4	0	26	4	0	68
96.4608	0	89	73	13	92	63	4	85	70	38	78	60	0	4	0	-93	0	0	-87	-4	0	25	4	0	67
96.5837	0	90	74	14	93	63	3	84	71	37	79	59	1	3	1	-92	0	0	-87	-4	-1	26	4	0	67
96.7066	0	90	74	14	92	64	3	85	72	39	79	60	0	4	1	-93	0	0	-86	-4	0	26	3	0	67
96.8294	0	89	74	14	93	64	3	86	72	38	81	61	1	3	0	-92	0	0	-87	-4	0	26	5	0	67
96.9523	0	90	73	14	93	61	4	85	71	38	79	60	0	4	1	-93	0	0	-87	-3	-2	25	4	0	67
97.0752	0	90	74	14	93	62	3	85	71	39	79	61	1	3	0	-93	0	0	-87	-4	-1	25	4	0	66
97.1981	0	89	73	14	93	63	3	84	71	38	80	60	0	3	0	-93	0	0	-86	-4	0	26	3	1	67
97.321	0	90	75	13	93	64	4	85	72	39	79	61	1	3	1	-93	0	0	-86	-4	-1	25	4	0	67
97.4438	0	90	75	15	93	66	4	85	73	39	80	61	0	4	0	-93	0	1	-88	-4	-1	26	4	0	67
97.5667	0	89	74	15	93	64	4	85	72	38	80	61	0	3	1	-93	0	0	-86	-5	0	26	4	0	67
97.6896	0	90	73	14	93	63	3	85	71	38	79	61	0	4	1	-93	0	0	-86	-5	-1	26	4	0	66
97.8125	0	89	73	14	93	63	3	84	71	39	80	60	1	4	1	-93	0	0	-87	-4	0	26	3	0	67
97.9354	0	90	74	14	94	63	3	86	70	38	80	60	1	3	0	-93	0	0	-87	-4	-1	26	4	0	67
98.0582	0	90	74	15	93	64	3	85	72	39	80	61	1	3	0	-93	-1	0	-86	-4	-1	26	4	1	67
98.1811	0	90	76	15	94	65	3	85	73	38	80	61	0	4	1	-92	0	0	-86	-4	0	26	3	0	67
98.304	0	89	74	15	93	62	4	85	71	38	79	61	0	4	1	-93	-1	0	-87	-3	-1	26	4	0	68
98.4269	0	90	72	13	93	63	4	85	71	38	80	60	0	3	1	-92	0	0	-86	-4	0	26	4	0	67
98.5498	0	89	74	14	92	62	4	86	71	39	79	61	0	4	0	-93	0	0	-86	-4	0	26	5	0	67
98.6726	0	89	74	15	93	63	3	86	72	38	80	61	0	3	1	-93	0	0	-86	-4	-1	26	4	0	67
98.7955	0	89	74	14	93	64	4	85	72	39	80	61	0	3	0	-93	0	0	-87	-4	0	27	4	0	68
98.9184	0	90	76	14	93	65	4	85	72	39	80	61	1	4	1	-93	0	0	-87	-3	0	26	4	0	67
99.0413	0	89	74	15	93	62	3	85	71	39	79	60	0	3	1	-92	-1	0	-86	-4	0	26	4	0	66
99.1642	0	90	74	14	93	63	2	85	70	38	79	61	1	4	1	-92	0	0	-86	-4	-1	26	4	0	67
99.287	0	90	74	14	92	63	3	86	71	38	80	60	0	4	0	-92	0	0	-87	-5	0	27	4	0	67
99.4099	0	89	74	14	92	64	4	85	72	38	79	61	0	3	1	-92	0	0	-87	-4	0	26	4	0	67
99.5328	0	89	75	15	93	64	4	85	73	40	80	61	0	3	0	-92	0	0	-86	-4	-1	26	3	0	67
99.6557	0	91	75	15	93	64	4	86	73	38	79	61	0	3	1	-92	0	0	-86	-5	-1	25	4	0	67
99.7786	0	90	74	15	94	62	4	84	70	39	78	60	0	4	2	-93	0	0	-87	-4	0	25	4	0	67
99.9014	0	90	74	14	92	62	4	85	71	38	79	60	0	3	1	-93	0	0	-87	-3	0	25	4	0	67
100.024	0	90	75	15	93	63	3	85	70	38	79	61	0	3	1	-93	0	0	-85	-4	0	26	4	0	67
100.147	0	89	75	14	93	63	3	86	72	38	79	61	0	3	1	-92	0	0	-86	-5	-1	27	4	0	67
100.27	0	90	75	14	93	64	4	86	74	39	79	62	0	3	1	-93	0	0	-87	-4	0	26	4	0	68
100.393	0	90	75	13	92	63	4	86	71	40	79	61	0	3	0	-92	0	0	-87	-4	0	26	3	1	66
100.516	0	89	73	13	93	61	4	85	71	39	78	60	0	3	0	-92	0	0	-85	-5	0	25	4	1	67
100.639	0	89	74	14	93	61	3	86	71	39	79	60	0	3	0	-92	0	1	-86	-4	0	26	4	0	67
100.762	0	90	74	14	92	62	3	85	72	39	78	60	0	3	1	-93	0	0	-87	-4	-1	26	4	0	68
100.884	0	89	75	15	93	64	4	86	71	38	79	60	1	3	0	-92	-1	0	-87	-3	0	25	4	0	67
101.007	0	90	75	15	92	64	4	86	73	40	79	61	0	3	0	-92	0	0	-86	-4	-1	26	4	0	67
101.13	0	89	74	14	93	61	3	85	71	39	78	60	0	4	0	-93	0	0	-86	-4	0	25	4	0	67
101.253	0	90	74	14	92	61	3	85	70	38	78	59	0	4	0	-91	-1	0	-87	-5	-1	26	4	0	67
101.376	0	89	73	14	92	61	3	85	71	37	77	59	1	3	0	-91	0	0	-85	-3	-1	26	4	1	67
101.499	0	89	73	14	92	61	3	84	71	39	78	58	0	4	1	-92	-1	0	-86	-4	0	25	5	0	67
101.622	0	90	74	14	92	62	3	85	72	38	78	59	0	4	1	-92	0	0	-87	-4	0	26	4	0	68
101.745	0	90	75	15	91	63	4	85	72	39	78	60	0	2	1	-91	0	0	-87	-4	0	26	4	0	67
101.868	0	90	73	13	92	60	4	85	70	38	78	59	0	4	1	-91	-1	0	-86	-4	-1	26	4	0	66
101.99	0	90	74	15	92	60	3	84	70	38	77	58	0	4	0	-92	-1	0	-86	-4	0	25	4	0	67
102.113	0	89	73	14	91	61	3	86	70	38	78	58	0	2	1	-92	0	0	-86	-4	0	25	5	0	68
102.236	0	89	73	14	92	61	4	85	70	38	79	58	0	4	0	-92	-1	0	-88	-4	0	25	5	0	68
102.359	0	89	75	15	92	62	4	85	72	39	78	59	1	3	1	-92	0	0	-87	-4	-1	26	4	0	67
102.482	0	90	73	14	92	62	3	85	71	39	79	59	1	3	0	-92	0	0	-86	-4	0	26	4	0	67
102.605	0	89	74	14	92	60	4	84	70	38	77	59	0	3	0	-92	0	0	-88	-3	-1	25	4	1	68
102.728	0	89	74	14	92	60	3	85	70	38	78	59	1	3	1	-92	0	0	-88	-4	0	25	4	0	67
102.851	0	90	73	15	91	61	3	85	71	37	78	58	1	4	0	-91	0	0	-87	-4	0	25	4	0	66
102.973	0	89	74	14	92	62	3	84	72	39	78	59	0	3	0	-92	0	0	-87	-4	-1	25	4	0	67
103.096	0	90	75	14	92	62	4	85	72	39	78	59	0	4	1	-93	-1	0	-88	-4	-1	26	3	0	66
103.219	0	89	74	14	92	61	4	85	70	38	78	59	0	4	0	-92	0	0	-87	-4	-1	26	4	0	66
103.342	0	89	73	14	92	61	3	85	71	39	78	58	0	3	0	-91	0	0	-86	-5	0	24	4	0	67
103.465	0	89	73	13	91	60	3	85	70	38	78	58	0	3	0	-92	0	0	-87	-3	-1	26	4	0	66
103.588	0	89	74	14	92	62	4	85	72	38	78	59	0	3	1	-93	-1	0	-88	-4	-1	25	5	0	67
103.711	0	90	74	15	92	62	3	85	71	38	78	59	0	3	0	-92	0	0	-88	-3	-1	25	4	1	66
103.834	0	90	75	14	92	61	4	85	71	39	78	60	1	3	1	-92	0	0	-86	-4	-1	26	4	0	67
103.956	0	89	73	15	92	60	3	85	69	37	78	59	1	3	1	-92	0	0	-86	-5	-1	26	5	0	66
104.079	0	88	72	14	91	60	4	85	70	38	77	58	0	3	0	-91	-1	0	-87	-5	0	26	4	0	67
104.202	0	88	73	15	92	61	4	83	70	39	78	58	0	4	0	-91	-1	0	-87	-4	-1	26	3	1	67
104.325	0	89	73	14	91	61	3	84	71	39	78	58	1	3	1	-92	0	0	-86	-4	0	25	5	0	67
104.448	0	89	74	15	91	62	4	84	71	38	78	59	0	3	1	-92	0	0	-87	-4	-1	26	4	0	67
104.571	0	90	73	14	91	60	3	85	69	38	78	59	1	4	0	-92	0	0	-88	-4	0	25	4	0	67
104.694	0	88	72	15	91	60	4	84	70	39	77	57	0	4	0	-90	-1	0	-88	-4	0	25	5	0	67
104.817	0	88	72	14	91	61	4	84	69	37	77	58	0	4	0	-91	-1	0	-86	-4	0	25	4	0	67
104.94	0	89	73	13	91	61	3	84	70	38	78	58	1	3	1	-91	0	0	-87	-3	-1	25	4	0	67
105.062	0	89	73	14	92	62	3	84	72	39	78	59	1	4	2	-90	0	0	-88	-4	0	24	4	0	67
105.185	0	89	74	14	93	61	4	84	71	38	79	59	1	3	0	-91	0	0	-88	-4	0	25	4	0	67
105.308	0	88	73	14	91	60	4	85	69	38	77	59	0	3	1	-90	0	0	-86	-3	0	26	4	0	66
105.431	0	89	73	13	92	60	3	84	69	37	78	58	0	3	0	-91	-1	0	-87	-4	0	25	5	0	67
105.554	0	88	73	15	91	60	4	84	70	37	77	58	0	3	1	-91	0	0	-88	-4	0	26	4	0	67
105.677	0	89	74	14	91	61	4	84	69	38	77	58	0	3	1	-91	-1	0	-88	-5	0	25	4	0	67
105.8	0	89	74	14	93	62	4	84	70	38	78	59	1	3	0	-92	-1	0	-87	-4	-1	25	4	0	67
105.923	0	89	73	15	92	61	4	84	70	38	78	59	0	4	0	-91	0	0	-88	-4	-1	25	4	0	67
106.045	0	88	73	15	92	59	3	83	69	37	77	57	1	4	0	-91	0	0	-88	-4	0	25	4	0	67
106.168	0	89	73	14	92	61	4	84	70	38	77	58	1	3	1	-90	0	0	-87	-4	0	25	4	0	66
106.291	0	88	72	14	91	62	3	83	70	36	77	58	1	3	0	-90	0	0	-87	-4	0	25	4	0	67
106.414	0	89	74	14	92	63	4	85	70	38	79	58	1	4	1	-91	0	0	-88	-4	0	25	4	1	67
106.537	0	88	75	15	92	63	4	83	72	37	78	59	0	3	0	-90	0	0	-88	-5	-1	25	3	0	66
106.66	0	88	72	14	91	60	4	84	69	38	78	58	0	3	0	-90	0	0	-87	-4	0	25	4	0	67
106.783	0	87	73	13	92	60	3	84	70	38	79	58	1	4	0	-90	0	0	-86	-4	0	24	3	0	66
106.906	0	89	73	14	91	60	3	84	69	38	77	58	0	3	1	-91	0	0	-87	-5	0	24	4	0	66
107.028	0	89	73	14	91	62	4	85	70	38	77	59	0	4	0	-91	0	0	-88	-3	0	25	5	1	67
107.151	0	88	74	14	91	62	3	83	71	37	79	60	0	3	0	-92	0	0	-88	-4	0	25	5	0	66
107.274	0	88	74	15	92	61	4	84	71	38	78	59	0	4	1	-91	0	0	-87	-4	-1	25	4	0	67
107.397	0	88	72	13	92	59	3	83	69	38	78	58	1	3	0	-90	0	0	-87	-4	-2	25	4	1	66
107.52	0	88	73	14	91	61	3	84	69	38	78	59	0	4	0	-90	0	0	-87	-4	-1	25	4	0	67
107.643	0	88	71	14	91	61	4	85	69	38	78	58	0	3	2	-90	0	0	-87	-4	0	25	3	0	66
107.766	0	88	73	14	92	62	4	84	71	37	78	59	1	3	0	-90	0	0	-86	-4	0	25	4	0	66
107.889	0	88	73	15	92	62	4	85	71	39	78	58	0	3	0	-91	0	0	-88	-4	0	24	5	0	67
108.012	0	88	73	13	91	59	5	84	69	37	78	58	0	3	0	-90	0	0	-87	-4	0	25	5	0	66
108.134	0	88	72	14	92	60	3	84	69	38	77	58	0	3	1	-91	0	0	-87	-4	-1	26	4	0	67
108.257	0	89	72	14	92	60	3	83	69	38	78	58	0	4	1	-89	0	0	-86	-3	-1	25	4	0	67
108.38	11	88	72	14	91	61	4	84	69	38	78	58	0	3	0	-91	0	0	-88	-4	-1	25	5	0	67
108.503	0	89	73	14	92	62	4	84	70	38	78	58	1	4	1	-91	0	0	-87	-4	0	25	4	0	66
108.626	0	89	73	14	91	62	3	85	70	38	78	58	0	3	0	-90	0	0	-87	-4	-1	25	4	0	66
108.749	0	89	71	14	91	60	3	83	69	39	78	58	0	4	0	-89	0	0	-86	-3	-1	25	4	0	66
108.872	0	88	72	14	92	60	3	84	69	37	77	58	1	4	1	-91	0	0	-88	-5	0	25	4	0	67
108.995	0	88	72	14	90	60	4	84	69	37	76	58	0	3	1	-89	0	0	-88	-4	0	26	3	0	66
109.117	0	88	73	13	92	61	4	84	69	38	77	58	0	3	0	-90	-1	0	-86	-4	0	25	4	0	67
109.24	0	88	73	15	92	62	4	84	70	38	77	58	0	3	0	-91	0	0	-87	-4	0	26	4	0	67
109.363	0	88	72	15	92	60	4	83	69	38	78	58	0	4	1	-89	0	0	-88	-4	-1	25	4	0	66
109.486	0	89	71	14	91	60	3	84	70	37	77	58	1	3	0	-90	0	0	-88	-4	0	26	4	0	67
109.609	0	89	71	14	91	60	4	84	69	37	77	58	0	3	0	-90	-1	0	-87	-4	-1	25	4	0	66
109.732	0	89	72	14	91	60	4	83	69	37	78	57	0	3	0	-90	0	0	-87	-3	-1	26	3	0	66
109.855	0	89	73	13	92	62	4	84	70	37	77	58	0	3	0	-90	0	0	-88	-4	0	25	5	0	67
109.978	0	88	73	15	92	62	4	85	71	37	78	59	0	4	0	-90	0	0	-88	-4	0	25	3	0	67
110.1	0	88	72	14	90	60	3	83	68	36	77	58	1	3	0	-90	0	0	-86	-3	0	24	4	0	67
110.223	0	89	72	15	91	60	3	85	69	37	77	57	0	3	1	-89	0	0	-87	-4	0	26	4	0	66
110.346	0	88	72	14	90	60	4	83	69	37	77	57	0	3	0	-90	0	0	-88	-4	0	24	4	1	67
110.469	0	88	71	14	90	60	4	83	69	38	78	57	0	3	0	-89	0	0	-87	-3	0	24	5	0	66
110.592	0	88	72	14	91	61	4	84	70	38	77	58	0	3	0	-90	-1	0	-87	-4	0	25	4	1	67
110.715	0	88	72	14	91	61	4	83	69	38	78	58	1	3	0	-90	-1	0	-88	-4	0	25	4	1	66
110.838	0	88	71	14	90	59	4	84	67	37	77	57	1	3	1	-89	0	0	-88	-5	-1	25	4	0	66
110.961	0	88	71	13	91	59	4	84	69	38	78	58	0	3	0	-88	0	0	-87	-4	-1	24	4	1	66
111.084	0	88	71	14	90	59	4	84	68	38	77	57	0	3	0	-89	0	0	-86	-4	-1	25	4	0	67
111.206	0	88	71	14	91	60	4	83	69	37	77	57	0	3	1	-90	0	0	-88	-5	0	25	3	0	67
111.329	0	88	72	14	91	61	4	84	71	37	78	58	0	3	0	-89	0	0	-89	-4	0	25	4	0	67
111.452	0	88	71	14	92	60	3	83	69	36	77	57	1	3	1	-89	0	0	-87	-3	0	25	5	0	66
111.575	0	88	71	15	90	58	3	84	67	36	78	57	0	3	0	-89	0	0	-87	-4	0	25	4	0	66
111.698	0	87	72	15	91	59	4	84	68	37	76	57	0	3	1	-89	0	0	-88	-4	-1	24	4	0	66
111.821	0	88	72	14	90	61	4	84	69	37	78	57	0	4	1	-89	0	0	-89	-3	0	25	4	0	67
111.944	0	88	73	14	90	61	3	83	69	37	77	57	1	3	0	-90	0	0	-88	-4	-1	25	4	0	67
112.067	0	88	72	13	91	61	3	83	70	37	78	57	0	3	0	-90	0	0	-87	-3	0	25	4	0	66
112.189	0	89	72	14	91	60	3	84	69	37	77	57	1	3	0	-90	-1	0	-88	-4	-1	25	3	0	66
112.312	0	88	71	14	91	60	3	83	69	37	77	57	0	3	0	-89	0	0	-88	-4	-1	24	3	0	67
112.435	0	89	71	14	91	60	4	83	68	37	78	57	0	4	0	-89	0	1	-87	-4	-1	25	4	0	66
112.558	0	87	72	14	91	61	3	84	69	37	78	58	1	3	1	-89	0	0	-87	-5	0	24	4	0	67
112.681	0	88	72	13	91	61	3	84	70	37	77	57	0	4	0	-90	0	0	-89	-4	0	25	4	1	67
112.804	0	88	73	14	92	60	4	84	70	38	78	58	1	3	1	-89	0	0	-88	-4	-1	24	4	0	66
112.927	0	89	72	14	91	59	3	84	68	38	77	57	0	3	1	-90	0	0	-87	-3	0	25	3	1	66
113.05	0	88	71	14	91	59	4	83	68	36	77	57	0	3	0	-89	0	0	-87	-3	0	24	3	0	66
113.172	0	88	71	14	91	59	3	84	69	37	77	57	0	3	0	-89	0	0	-88	-3	0	24	4	0	67
113.295	0	88	72	14	91	60	4	83	69	38	76	57	1	3	0	-89	0	0	-88	-3	-1	24	4	0	66
113.418	0	88	73	13	91	60	3	84	70	37	77	57	1	4	1	-89	0	0	-87	-4	-1	24	4	0	66
113.541	0	88	71	15	91	60	3	84	69	37	77	58	1	4	1	-89	-1	0	-87	-3	-1	24	4	1	67
113.664	0	88	71	15	91	59	4	84	67	37	76	57	1	4	1	-89	0	0	-88	-4	0	25	4	0	67
113.787	0	88	71	14	90	58	3	83	67	36	76	56	0	3	0	-88	0	0	-88	-3	0	25	4	0	67
113.91	0	88	71	14	91	58	3	84	68	37	77	56	0	4	0	-88	0	0	-87	-4	-1	24	4	0	66
114.033	0	88	72	15	90	60	4	83	69	37	77	56	0	3	0	-88	0	0	-88	-4	0	25	4	0	66
114.156	0	89	72	14	91	60	3	83	69	37	76	57	1	4	0	-88	0	1	-88	-4	-1	24	4	0	67
114.278	0	88	70	14	91	59	4	83	68	37	76	57	0	4	0	-89	-1	0	-88	-4	-1	24	4	0	66
114.401	0	88	71	13	90	57	4	82	68	38	77	56	0	3	0	-88	0	0	-88	-3	0	25	4	0	66
114.524	0	87	71	14	90	58	3	83	67	36	77	56	1	3	0	-88	-1	0	-88	-3	-1	24	4	0	66
114.647	0	88	71	13	91	59	4	83	67	37	77	56	0	2	0	-89	-1	0	-88	-3	0	24	4	0	66
114.77	0	87	71	14	90	60	4	83	68	36	76	56	0	3	0	-89	0	0	-88	-4	-1	24	4	1	67
114.893	0	88	73	15	91	60	4	83	69	37	77	56	1	3	0	-88	0	0	-88	-3	-1	25	4	0	67
115.016	0	88	72	14	90	58	4	83	68	36	77	56	0	3	1	-89	0	0	-87	-4	-1	25	4	0	66
115.139	0	87	70	14	90	58	4	83	67	36	76	56	0	4	0	-88	0	0	-89	-3	-1	24	4	0	66
115.261	0	88	71	14	90	59	4	84	68	37	77	56	1	3	0	-88	0	0	-88	-5	-1	24	3	0	67
115.384	0	87	71	13	90	59	3	83	68	37	77	56	1	3	0	-88	0	0	-88	-4	0	24	4	0	66
115.507	0	88	72	14	90	60	4	83	69	38	77	56	0	3	0	-88	0	0	-89	-3	0	25	3	0	67
115.63	0	88	74	14	91	60	4	83	69	37	76	57	0	3	0	-89	0	0	-90	-4	0	25	4	0	66
115.753	0	88	72	13	91	58	4	83	69	37	76	56	0	4	0	-89	0	0	-88	-4	0	24	4	0	66
115.876	0	88	71	13	90	57	4	82	67	36	77	55	0	4	0	-88	0	0	-87	-3	-1	25	5	0	66
115.999	0	88	71	14	90	59	4	83	68	36	77	56	0	3	0	-88	0	0	-88	-4	0	25	4	0	66
116.122	0	88	71	14	91	59	4	84	69	37	77	56	1	4	0	-88	0	0	-88	-4	-1	25	4	0	66
116.244	0	88	72	14	91	60	4	83	69	37	78	57	0	3	0	-89	0	0	-88	-4	0	25	4	0	66
116.367	0	88	73	14	91	61	4	84	70	37	77	58	0	3	0	-89	-1	0	-88	-4	0	25	5	0	65
116.49	0	88	71	15	90	59	4	83	68	37	77	57	0	4	0	-89	-1	0	-87	-4	-1	25	3	0	66
116.613	0	88	72	14	91	59	4	83	68	37	77	57	1	3	0	-88	0	0	-89	-4	0	24	4	0	66
116.736	0	88	72	14	91	59	4	85	68	36	77	56	0	4	0	-88	0	0	-89	-4	0	24	4	1	66
116.859	0	88	73	14	90	60	4	84	69	36	77	56	0	4	1	-89	0	0	-89	-4	0	25	4	0	66
116.982	0	88	72	13	91	60	3	83	68	37	77	57	1	4	0	-89	0	1	-90	-3	0	24	5	0	66
117.105	0	87	72	14	91	61	5	84	69	37	78	58	0	3	0	-88	0	0	-90	-4	-1	24	4	0	66
117.228	0	88	70	14	91	59	4	84	67	37	76	57	0	3	0	-88	0	0	-90	-5	-2	25	3	0	66
117.35	0	88	70	14	90	59	3	83	67	37	77	57	1	3	0	-88	0	0	-90	-4	0	24	3	0	66
117.473	0	88	71	14	91	60	4	83	67	37	77	56	0	3	0	-88	0	0	-89	-4	0	25	4	0	65
117.596	0	87	72	15	90	60	4	84	68	37	77	57	1	3	0	-88	0	0	-90	-4	0	24	4	0	66
117.719	0	88	72	13	91	61	4	83	70	36	78	57	0	3	0	-89	-1	0	-89	-4	0	25	4	0	66
117.842	0	88	73	14	91	62	4	84	70	37	78	58	1	3	0	-90	0	0	-89	-3	-1	24	5	1	66
117.965	0	88	72	15	92	59	4	84	69	37	77	58	1	4	0	-89	0	0	-89	-4	0	24	4	0	66
118.088	0	88	73	14	91	59	4	83	68	37	77	57	0	3	0	-89	0	0	-89	-4	-1	25	4	0	65
118.211	0	88	71	14	91	60	4	83	69	36	77	58	1	3	0	-88	0	0	-88	-3	0	25	4	0	66
118.333	0	88	73	13	91	61	4	84	69	37	78	57	1	4	1	-89	0	0	-88	-4	0	25	4	0	66
118.456	0	88	75	14	91	62	4	84	70	37	78	58	1	3	0	-90	-1	0	-89	-4	-1	24	3	0	66
118.579	0	88	74	14	91	62	4	84	71	37	79	59	1	4	0	-90	0	0	-90	-4	0	25	3	0	66
118.702	0	87	73	14	91	60	4	84	69	37	78	58	0	4	0	-89	0	0	-88	-4	0	25	4	0	66
118.825	0	88	73	14	92	61	4	84	69	37	78	58	0	4	1	-90	-1	0	-87	-4	0	25	4	0	66
118.948	0	88	72	15	91	61	3	84	70	37	78	57	1	3	1	-90	0	0	-88	-4	0	25	4	0	66
119.071	0	88	73	14	92	61	4	85	70	38	78	58	0	3	0	-90	0	0	-88	-4	0	25	4	0	66
119.194	0	89	73	15	93	63	4	84	72	38	79	59	0	3	1	-90	0	0	-88	-4	0	25	4	0	66
119.316	0	89	74	15	92	62	3	83	72	38	77	60	1	3	0	-90	0	0	-88	-4	-1	25	4	0	66
119.439	0	89	73	14	92	61	3	84	70	37	78	58	0	4	0	-90	-1	0	-88	-3	-1	25	5	0	66
119.562	0	89	73	14	91	62	4	84	70	37	78	59	0	3	1	-90	0	0	-88	-4	-1	24	4	0	66
119.685	0	89	73	14	92	61	4	85	70	37	77	59	0	3	0	-89	0	0	-87	-3	-1	25	4	0	67
119.808	0	89	74	14	92	62	3	85	71	38	78	59	1	4	1	-90	0	0	-87	-4	0	25	4	0	66
119.931	0	89	75	14	93	63	3	84	73	37	78	60	1	3	1	-90	0	0	-88	-4	-1	25	4	0	67
120.054	0	88	74	15	92	62	4	84	71	38	78	59	1	3	1	-90	0	0	-88	-4	0	25	4	0	66
120.177	0	89	73	13	91	61	3	84	70	37	78	59	1	3	0	-90	0	0	-87	-4	-1	25	4	1	67
120.3	0	89	73	14	91	61	4	84	71	37	78	58	0	3	0	-90	0	0	-87	-4	0	25	4	0	66
120.422	0	89	73	15	92	62	4	85	71	37	77	59	0	3	0	-90	0	0	-87	-4	-2	25	5	0	66
120.545	0	89	74	14	92	62	4	85	71	37	78	59	1	4	0	-91	0	0	-87	-4	0	24	5	0	66
120.668	0	88	75	14	92	63	4	85	72	38	79	60	1	3	1	-91	0	0	-87	-4	0	25	5	0	66
120.791	0	89	73	15	91	62	4	84	71	38	79	60	0	3	1	-89	0	0	-87	-4	0	25	4	0	66
120.914	0	89	73	14	92	61	4	85	71	38	78	59	0	4	0	-90	0	0	-88	-4	-1	26	4	0	67
121.037	0	88	73	14	91	61	4	84	71	38	78	59	1	3	1	-90	-1	0	-87	-3	-1	25	4	0	67
121.16	0	89	72	14	91	62	4	84	71	37	79	59	0	3	0	-90	0	0	-87	-4	0	26	4	0	67
121.283	0	88	74	14	93	63	4	84	72	38	78	59	0	3	0	-91	0	0	-87	-4	0	25	4	0	67
121.405	0	90	75	14	93	64	4	85	73	38	78	60	1	4	0	-91	0	0	-89	-4	0	25	4	0	67
121.528	0	89	74	14	92	62	4	83	71	37	78	59	0	4	0	-90	0	0	-87	-4	-1	25	3	0	66
121.651	0	89	73	14	92	62	4	84	71	37	77	60	1	3	0	-89	0	0	-87	-4	0	25	4	0	67
121.774	0	88	73	14	92	62	4	85	72	38	78	59	0	3	0	-90	0	0	-87	-4	0	25	4	0	66
121.897	0	89	74	14	91	62	3	84	71	38	78	59	1	3	0	-90	0	0	-87	-4	0	24	4	0	66
122.02	0	89	74	14	92	63	4	85	72	39	78	60	1	3	1	-90	0	0	-88	-4	0	25	4	0	66
122.143	0	89	75	14	91	62	4	85	72	38	78	59	1	3	1	-90	0	0	-87	-4	0	25	4	0	66
122.266	0	89	74	14	92	61	3	84	70	37	78	59	0	3	1	-90	0	0	-87	-5	0	25	4	0	66
122.388	0	89	72	14	92	61	3	84	71	38	77	59	0	3	0	-90	0	0	-88	-4	-1	25	4	0	67
122.511	0	89	73	14	92	61	3	85	70	37	78	59	0	3	0	-90	0	0	-87	-3	0	25	4	0	66
122.634	0	89	74	14	92	62	3	84	71	37	78	59	0	3	0	-89	0	0	-87	-4	-1	25	3	0	65
122.757	0	89	75	15	92	63	4	84	72	39	79	60	0	3	0	-90	0	0	-87	-4	0	25	4	0	67
122.88	0	90	73	14	92	61	3	84	71	37	78	59	1	4	0	-91	0	0	-88	-4	0	25	4	0	66
123.003	0	89	72	14	92	60	4	84	70	37	76	59	0	3	0	-89	0	0	-87	-4	0	25	4	1	67
123.126	0	88	72	14	91	61	4	84	70	37	78	59	1	4	1	-90	0	0	-86	-4	-1	25	4	0	66
123.249	0	88	73	14	91	60	4	84	70	37	78	58	0	3	0	-90	0	0	-87	-4	-1	25	4	0	66
123.372	0	89	74	14	91	62	4	84	71	37	78	59	0	3	0	-89	0	0	-88	-4	0	24	4	0	67
123.494	0	88	73	15	91	63	4	84	71	38	79	60	0	3	0	-89	0	0	-88	-4	0	25	3	0	67
123.617	0	89	73	13	91	60	4	84	70	37	78	58	0	3	1	-89	0	0	-87	-4	0	25	4	0	66
123.74	0	90	72	14	90	60	3	84	69	37	78	58	1	4	1	-89	0	0	-87	-5	0	25	4	0	66
123.863	0	88	72	14	90	60	3	84	70	36	77	58	1	3	0	-89	-1	0	-88	-4	0	26	4	0	66
123.986	0	89	72	13	91	61	4	84	70	36	77	58	1	3	0	-88	0	0	-88	-3	-1	26	4	0	66
124.109	0	89	74	14	91	61	4	84	71	36	78	58	0	3	0	-88	0	0	-88	-4	-1	24	4	0	66
124.232	0	88	73	14	92	61	4	84	70	37	78	59	0	3	0	-87	0	0	-88	-4	0	25	4	0	66
124.355	0	87	72	14	91	59	3	83	69	36	77	58	1	4	0	-88	0	0	-88	-4	-1	24	4	0	66
124.477	0	88	72	14	90	60	4	83	70	36	77	57	0	4	0	-88	0	0	-89	-4	0	24	4	0	66
124.6	0	88	72	13	91	60	3	83	69	35	78	57	1	3	0	-88	0	0	-88	-4	-1	24	4	0	66
124.723	0	88	71	14	91	61	5	83	70	37	77	57	0	3	0	-87	-1	0	-89	-3	0	25	4	0	65
124.846	0	89	73	13	91	61	4	84	70	36	78	58	1	3	1	-87	0	0	-90	-4	0	24	4	0	67
124.969	0	88	72	14	90	59	4	84	69	36	76	57	0	4	1	-87	0	0	-89	-4	-1	24	4	0	65
125.092	0	88	72	14	90	58	3	82	68	35	77	57	1	4	0	-86	-1	0	-88	-4	-1	24	4	0	66
125.215	0	88	72	13	90	58	4	83	69	36	76	56	0	3	0	-86	0	0	-90	-4	0	24	5	0	66
125.338	0	88	72	14	90	59	4	82	68	36	76	57	0	3	1	-87	0	0	-90	-4	0	24	4	0	66
125.46	0	87	72	14	91	60	5	83	69	36	77	57	1	3	1	-86	0	0	-90	-4	0	23	3	0	66
125.583	0	88	72	14	90	60	4	84	69	37	77	57	1	3	0	-87	0	0	-90	-4	0	23	3	0	66
125.706	0	88	71	14	90	58	3	83	67	35	76	57	0	3	0	-86	0	0	-90	-4	-1	24	4	0	66
125.829	0	88	71	13	90	58	4	83	68	36	76	56	0	3	1	-85	0	0	-90	-3	0	23	4	0	66
125.952	0	88	70	14	89	58	3	82	67	35	76	56	1	3	0	-84	0	0	-90	-4	0	24	4	0	66
126.075	0	87	71	13	90	59	4	82	67	34	77	55	0	3	0	-86	0	0	-90	-4	0	23	4	0	66
126.198	0	87	71	14	90	60	3	83	68	35	77	57	1	3	0	-85	0	0	-91	-3	0	23	3	0	65
126.321	0	87	71	14	90	59	4	84	69	36	76	56	1	3	0	-86	0	0	-91	-4	0	24	4	0	65
126.444	0	87	70	13	90	57	4	83	68	35	76	56	1	3	0	-84	0	0	-91	-4	-1	24	4	0	65
126.566	0	87	71	13	89	58	3	82	66	35	76	55	0	4	0	-84	0	0	-90	-3	0	24	4	0	65
126.689	0	87	70	14	89	57	3	82	66	35	75	55	0	3	0	-85	0	0	-91	-3	-1	24	4	0	65
126.812	0	88	70	13	90	58	4	82	67	34	76	55	0	3	0	-85	0	0	-92	-4	0	24	5	0	65
126.935	0	87	71	13	89	59	4	83	68	35	76	55	1	3	1	-84	0	0	-92	-3	-1	23	4	0	65
127.058	0	87	70	13	91	58	4	83	67	35	76	55	1	3	0	-85	0	1	-91	-3	0	23	4	0	65
127.181	0	87	69	14	90	57	4	82	67	34	76	55	0	3	0	-84	0	0	-92	-4	0	23	5	0	65
127.304	0	87	69	13	90	57	4	82	66	34	76	54	0	3	1	-83	-1	0	-93	-4	0	23	4	0	65
127.427	0	87	70	13	89	58	4	82	67	34	75	55	0	3	0	-83	-1	0	-92	-4	0	24	4	0	65
127.549	0	87	71	14	90	58	3	82	68	35	76	55	1	3	0	-83	0	0	-91	-4	0	23	3	0	65
127.672	0	87	70	12	90	59	3	82	68	35	76	56	1	4	0	-84	0	0	-92	-5	0	23	4	0	65
127.795	0	87	70	13	91	58	4	82	68	34	76	56	1	3	0	-84	-1	0	-93	-4	0	22	5	0	64
127.918	0	87	69	13	89	57	4	82	65	34	76	55	0	3	0	-82	-1	0	-91	-4	0	24	4	0	64
128.041	0	87	70	13	90	57	3	81	66	35	76	55	0	3	0	-82	-1	0	-92	-4	-1	23	4	0	65
128.164	0	87	69	13	90	57	3	82	66	34	76	54	1	3	0	-82	0	0	-92	-4	0	22	4	0	65
128.287	0	87	69	13	89	57	4	82	67	34	77	55	1	3	0	-83	0	0	-93	-4	0	23	4	0	64
128.41	0	87	70	14	90	59	4	82	68	35	76	55	0	3	0	-82	-1	0	-92	-4	0	23	4	0	64
128.532	0	87	69	13	89	56	4	82	66	33	76	55	0	3	0	-83	0	0	-92	-4	-1	23	4	0	64
128.655	0	86	69	13	89	57	3	81	65	34	75	54	1	4	0	-81	0	0	-92	-4	0	23	4	0	64
128.778	0	86	69	13	89	56	4	81	66	34	75	54	0	3	0	-81	0	0	-93	-4	0	21	4	0	64
128.901	0	87	68	13	90	57	3	81	66	34	76	54	1	3	1	-82	0	0	-93	-3	0	22	5	0	64
129.024	0	87	69	13	90	57	4	82	66	35	75	54	0	3	0	-82	0	1	-92	-2	-1	22	4	0	64
129.147	0	86	71	13	90	58	4	82	66	34	76	55	0	4	0	-83	0	0	-93	-4	0	23	4	0	64
129.27	0	87	69	13	90	56	3	81	65	33	76	54	1	3	0	-82	-1	0	-93	-4	-1	23	4	0	64
129.393	0	87	69	13	89	56	3	81	65	34	75	54	1	3	0	-80	0	0	-92	-4	0	22	4	1	64
129.516	0	86	69	13	90	57	4	81	64	33	75	54	0	3	0	-82	0	0	-91	-3	0	22	4	0	65
129.638	0	85	69	13	89	57	4	81	66	34	75	54	1	3	1	-82	0	0	-93	-4	0	22	5	0	64
129.761	0	86	69	13	89	58	4	82	67	34	76	54	0	2	1	-81	0	0	-93	-4	0	22	3	0	64
129.884	0	87	70	14	90	58	4	82	66	34	76	55	0	3	1	-81	0	0	-92	-4	0	22	4	0	64
130.007	0	86	68	13	89	55	3	81	65	34	75	54	0	3	0	-81	0	0	-91	-4	0	22	3	0	64
130.13	0	86	69	12	89	57	4	81	65	33	75	54	0	3	1	-81	0	0	-93	-3	0	22	4	0	64
130.253	0	87	68	12	89	56	3	82	65	32	75	54	1	3	0	-82	0	0	-93	-4	0	22	4	0	64
130.376	0	86	69	13	90	56	4	81	66	34	75	54	0	4	0	-81	0	0	-93	-3	0	22	4	0	64
130.499	0	86	70	13	90	57	3	81	66	34	76	55	0	4	0	-82	0	0	-92	-3	0	22	5	0	64
130.621	0	86	69	14	90	59	4	81	67	34	76	54	0	4	0	-82	-1	0	-93	-3	0	23	4	0	64
130.744	0	86	69	12	90	56	4	81	65	33	76	55	0	3	0	-82	0	0	-93	-4	0	22	4	0	65
130.867	0	87	69	13	89	57	3	82	65	34	76	54	0	4	1	-81	0	0	-91	-3	0	23	3	0	64
130.99	0	86	69	14	89	56	4	81	66	34	76	54	0	5	0	-82	0	0	-91	-4	0	22	4	0	64
131.113	0	87	69	13	90	57	4	81	65	34	76	54	0	3	0	-82	0	0	-92	-4	0	22	3	0	64
131.236	0	87	70	13	90	58	3	81	66	35	76	55	0	4	0	-82	0	0	-93	-4	0	23	4	0	64
131.359	0	87	71	13	90	59	4	82	68	35	77	55	0	4	0	-83	-1	0	-92	-4	0	22	5	0	64
131.482	0	87	70	14	90	58	4	82	67	34	76	55	0	4	1	-82	0	0	-92	-4	-1	22	4	0	64
131.604	0	87	69	14	90	57	3	82	66	35	76	54	1	4	0	-82	-1	0	-93	-4	0	22	4	0	65
131.727	0	88	70	14	90	58	4	82	66	35	76	55	1	3	0	-83	-1	0	-92	-3	-1	22	4	1	64
131.85	0	87	70	13	89	57	4	82	66	35	76	55	0	3	1	-83	-1	0	-91	-3	0	22	4	0	65
131.973	0	88	71	13	90	59	4	82	67	35	77	55	1	3	0	-83	-1	0	-91	-3	-1	22	5	0	65
132.096	0	88	71	14	90	60	4	82	68	35	77	56	1	3	0	-84	0	0	-93	-3	0	22	4	1	64
132.219	0	88	70	13	90	59	4	82	67	35	77	56	0	4	1	-84	0	0	-92	-4	0	22	3	0	65
132.342	0	87	70	13	90	58	4	83	66	34	77	55	0	4	0	-84	-1	0	-91	-4	0	22	4	0	65
132.465	0	88	70	13	90	59	4	82	66	34	76	56	1	3	0	-83	0	0	-91	-3	0	22	4	0	65
132.588	0	87	71	13	90	60	4	82	67	34	77	56	0	3	0	-84	0	0	-91	-4	0	23	5	0	64
132.71	0	88	71	15	90	60	4	83	69	34	77	56	1	3	0	-83	0	0	-92	-3	0	23	4	0	65
132.833	0	87	72	14	91	60	3	82	69	35	77	57	1	4	1	-84	0	0	-91	-4	0	23	4	0	65
132.956	0	87	71	14	90	59	4	82	67	36	77	56	0	3	0	-84	0	0	-90	-4	0	23	4	0	65
133.079	0	88	70	13	90	59	4	83	66	36	76	56	0	4	0	-84	0	0	-92	-3	0	23	4	0	65
133.202	0	87	70	14	91	59	4	82	67	35	77	56	1	3	1	-84	-1	0	-92	-4	0	23	4	0	65
133.325	0	87	70	13	90	59	4	82	69	35	76	56	0	3	0	-85	0	0	-90	-4	0	23	4	1	65
133.448	0	88	71	13	91	60	4	83	68	34	77	57	0	3	1	-84	0	0	-91	-4	-1	23	4	0	65
133.571	0	87	72	14	90	62	5	83	70	35	78	58	0	3	1	-85	0	1	-92	-4	0	23	5	0	65
133.693	0	87	70	13	89	60	4	82	67	35	77	57	0	3	1	-84	0	0	-91	-4	0	24	4	0	65
133.816	0	87	71	13	91	58	4	82	67	35	77	57	1	4	0	-84	-1	0	-90	-4	-1	23	4	0	65
133.939	0	87	70	13	91	59	5	82	67	35	76	57	0	3	0	-85	-1	0	-90	-4	0	23	4	0	65
134.062	0	87	71	13	90	59	4	82	68	35	77	56	0	3	0	-84	-1	0	-91	-5	0	22	3	0	65
134.185	0	87	72	13	90	60	4	83	68	35	77	57	0	3	0	-84	0	0	-91	-4	0	23	4	0	65
134.308	0	88	72	13	91	61	4	82	69	35	78	58	0	3	1	-85	0	0	-90	-4	0	23	4	0	65
134.431	0	88	70	14	90	59	4	82	68	35	78	57	0	3	0	-85	0	0	-90	-3	0	23	4	0	65
134.554	0	87	70	13	91	58	4	82	67	34	77	56	0	3	0	-84	0	0	-91	-5	0	23	4	0	65
134.676	0	87	70	13	91	59	3	82	68	35	77	57	1	3	0	-84	0	0	-91	-3	0	23	3	0	65
134.799	0	87	71	14	90	59	4	82	68	35	77	56	0	3	0	-85	0	0	-90	-4	-1	23	4	0	65
134.922	0	87	71	14	91	60	4	82	68	35	77	57	0	3	0	-85	0	0	-91	-4	0	22	3	0	64
135.045	0	87	72	14	90	61	4	83	69	36	78	57	0	3	0	-85	0	0	-92	-4	0	23	4	0	65
135.168	0	88	71	14	91	60	4	83	68	36	77	57	1	4	0	-85	0	0	-91	-4	-1	23	4	0	66
135.291	0	88	71	13	90	58	4	83	67	35	77	56	0	3	0	-84	0	0	-90	-3	-1	23	5	0	65
135.414	0	87	71	14	90	60	3	82	68	35	77	56	1	3	0	-85	0	0	-91	-4	0	23	5	0	65
135.537	0	87	71	14	91	60	4	82	68	35	76	57	1	4	1	-85	0	0	-91	-4	-1	23	5	0	66
135.66	0	88	72	13	92	61	4	83	69	36	77	58	1	4	0	-86	0	0	-91	-4	0	23	3	0	65
135.782	0	88	72	14	90	61	4	83	70	36	78	58	1	2	0	-86	0	0	-90	-4	0	23	4	0	65
135.905	0	87	72	13	90	60	4	83	67	35	77	58	1	3	0	-85	-1	0	-90	-4	0	24	4	0	64
136.028	0	89	72	14	90	61	4	83	68	36	77	57	0	4	1	-86	0	0	-91	-5	0	23	4	0	65
136.151	0	88	71	14	91	61	3	83	68	35	77	58	1	3	0	-85	-1	0	-91	-4	-1	23	4	0	65
136.274	0	88	72	14	92	61	3	83	69	36	77	58	1	3	1	-85	0	0	-89	-3	0	24	5	0	65
136.397	0	88	72	14	91	62	4	83	69	36	78	58	1	3	0	-87	0	0	-90	-4	0	24	4	0	65
136.52	0	88	73	14	91	62	4	83	70	36	78	58	1	3	0	-86	0	0	-91	-4	0	23	4	0	65
136.643	0	88	71	14	91	60	4	83	68	36	78	58	1	4	1	-86	0	0	-90	-4	0	23	4	1	65
136.765	0	87	71	13	91	60	3	83	68	36	78	58	1	4	0	-85	0	0	-88	-4	-1	24	4	0	65
136.888	0	87	71	13	90	61	4	83	69	37	77	58	0	4	0	-86	0	0	-89	-4	0	24	4	0	66
137.011	0	88	74	13	91	61	4	83	70	36	78	58	1	3	1	-86	0	0	-90	-4	0	24	3	0	65
137.134	0	88	73	14	91	63	4	83	70	36	78	58	1	3	0	-87	-1	0	-90	-4	0	24	4	0	65
137.257	0	88	72	14	92	61	4	83	69	36	77	58	1	3	0	-87	0	0	-89	-3	0	24	4	0	65
137.38	0	88	72	14	91	60	3	84	68	36	77	57	1	2	1	-87	0	0	-88	-4	0	24	3	0	66
137.503	0	87	72	14	91	61	4	83	69	35	78	58	0	4	1	-87	0	0	-90	-4	0	24	3	0	66
137.626	0	88	72	14	91	61	4	83	69	35	78	58	1	3	0	-86	-1	0	-89	-3	0	24	4	0	66
137.748	0	88	72	14	92	62	4	83	69	36	78	58	0	3	0	-87	0	0	-89	-4	0	24	4	0	66
137.871	0	88	73	14	92	62	4	83	69	37	79	59	0	3	0	-88	0	0	-90	-5	0	23	4	0	66
137.994	0	88	72	14	91	60	4	83	69	37	77	59	0	3	0	-86	0	0	-90	-4	0	24	4	0	65
138.117	0	88	71	14	91	61	4	84	68	36	77	58	1	3	0	-86	0	0	-89	-4	0	23	4	0	66
138.24	0	88	71	15	91	60	4	84	69	36	77	58	0	3	0	-86	-1	0	-88	-4	0	24	4	0	65
138.363	0	88	71	14	91	61	4	83	69	36	78	58	0	2	0	-87	0	0	-89	-4	0	24	4	0	65
138.486	0	88	72	13	91	62	4	84	69	36	78	58	1	3	0	-86	0	0	-90	-4	-1	24	4	0	66
138.609	0	88	73	14	91	63	4	83	70	37	78	59	1	3	1	-86	-1	0	-89	-4	-1	23	4	0	66
138.732	0	88	71	14	91	61	3	84	69	35	78	58	1	4	0	-86	0	0	-88	-4	0	24	4	0	65
138.854	0	88	71	14	91	61	3	84	69	36	78	58	1	3	0	-87	0	0	-89	-4	0	24	5	0	66
138.977	0	87	71	13	91	60	5	83	68	36	77	58	0	4	0	-86	-1	0	-90	-4	0	23	4	0	66
139.1	0	88	73	14	91	61	4	84	69	36	78	59	0	3	1	-86	0	0	-89	-4	-1	24	4	0	66
139.223	0	87	72	14	91	62	4	83	70	37	77	59	0	3	0	-86	-1	0	-88	-4	-1	24	4	0	66
139.346	0	88	72	14	91	63	5	84	71	36	78	59	0	4	1	-87	-1	0	-89	-4	0	24	4	0	67
139.469	0	88	72	13	91	61	4	84	68	37	78	58	0	4	1	-86	0	0	-89	-4	0	24	4	0	66
139.592	0	88	72	14	92	60	4	84	67	37	77	58	1	4	0	-86	0	0	-88	-4	0	24	4	0	66
139.715	0	88	72	14	91	61	4	83	69	36	77	58	0	3	1	-86	0	0	-88	-3	-1	24	3	0	65
139.837	0	88	72	13	91	62	4	84	70	36	78	58	0	3	0	-87	0	0	-89	-4	0	23	4	1	65
139.96	0	88	73	14	92	62	5	83	70	36	78	59	0	4	0	-87	0	0	-90	-3	0	24	5	0	66
140.083	0	88	72	14	90	61	4	83	69	36	78	58	1	4	0	-87	-1	0	-88	-4	0	23	4	0	66
140.206	0	87	72	13	91	60	3	84	67	36	77	57	1	3	1	-87	-1	0	-88	-4	-1	23	3	0	66
140.329	0	87	71	14	91	61	3	83	68	35	78	58	1	3	0	-87	0	0	-89	-4	0	23	5	0	66
140.452	0	88	70	14	90	60	4	83	68	36	77	58	0	4	1	-87	0	0	-89	-4	0	24	4	0	66
140.575	0	88	72	14	91	62	4	84	70	37	78	59	0	2	0	-86	0	0	-88	-4	0	25	3	0	66
140.698	0	88	73	14	91	62	4	84	69	35	78	59	0	3	0	-86	0	0	-89	-4	0	24	5	0	65
140.82	0	88	71	14	91	60	4	83	69	36	77	58	1	3	0	-87	0	0	-89	-3	0	23	4	0	66
140.943	0	88	71	13	91	60	4	84	68	36	76	57	0	3	1	-86	0	0	-90	-4	0	23	4	0	66
141.066	0	88	71	14	91	61	4	83	68	35	77	58	1	3	0	-86	0	0	-89	-5	0	24	5	0	65
141.189	0	88	72	14	90	61	4	83	68	36	78	58	1	4	1	-86	0	0	-88	-3	-1	23	4	0	66
141.312	0	88	72	14	91	61	4	84	68	36	78	57	0	3	0	-87	-1	0	-90	-4	0	23	4	0	66
141.435	0	88	72	15	91	62	4	83	69	36	77	58	1	3	0	-86	-1	0	-90	-4	0	24	4	0	66
141.558	0	88	71	14	91	60	4	83	68	36	77	57	0	4	0	-86	0	0	-88	-4	0	24	3	0	67
141.681	0	88	70	14	90	60	4	84	68	36	77	58	1	4	0	-86	-1	0	-88	-4	-1	24	4	0	66
141.804	0	89	71	12	91	60	4	84	67	35	77	58	1	3	0	-87	0	0	-89	-4	-1	24	4	0	66
141.926	0	87	72	14	91	61	4	83	68	35	77	58	1	3	1	-86	-1	0	-89	-4	0	24	3	0	66
142.049	0	88	72	14	91	62	4	83	70	36	77	58	1	3	0	-86	0	0	-88	-4	-1	24	4	0	66
142.172	0	88	73	15	91	62	4	84	70	37	77	58	1	3	1	-87	0	0	-88	-4	0	24	5	0	66
142.295	0	88	71	15	92	60	3	83	68	36	77	58	0	3	1	-86	0	0	-89	-4	-1	24	4	0	66
142.418	0	88	71	13	91	61	4	84	68	36	78	58	1	3	1	-86	0	0	-89	-4	0	24	4	0	66
142.541	0	88	71	13	90	60	4	83	68	36	77	57	1	3	1	-87	0	0	-88	-4	0	24	4	0	66
142.664	0	88	71	13	90	61	4	83	68	36	78	58	0	3	0	-86	0	0	-88	-3	0	24	4	0	66
142.787	0	88	72	14	90	62	4	84	69	36	78	58	0	4	0	-87	0	0	-89	-3	0	24	3	1	66
142.909	0	88	72	14	92	62	4	84	70	37	78	59	1	3	0	-87	0	0	-89	-4	0	24	4	0	67
143.032	0	87	70	15	90	61	4	83	67	36	78	58	0	3	0	-87	-1	0	-88	-4	0	24	3	0	65
143.155	0	88	71	14	90	61	3	83	69	36	77	57	1	4	0	-86	0	0	-89	-4	-1	24	4	0	66
143.278	0	87	71	14	90	61	4	82	68	36	77	57	0	4	0	-86	0	0	-89	-4	0	24	4	0	66
143.401	0	88	71	14	92	61	4	83	69	36	78	58	1	4	0	-87	0	0	-89	-4	0	23	5	0	66
143.524	0	88	72	14	91	62	4	84	69	36	78	59	0	3	0	-87	-1	0	-89	-3	0	25	4	0	66
143.647	0	88	72	14	92	61	5	84	69	36	77	59	0	4	1	-87	0	0	-89	-4	0	24	4	1	66
143.77	0	88	70	13	91	60	4	83	67	36	77	58	0	3	0	-87	0	0	-89	-4	0	24	4	0	66
143.892	0	88	70	15	90	60	4	82	68	36	77	58	1	3	1	-87	0	0	-88	-4	0	25	4	0	66
144.015	1	87	70	14	90	60	5	83	68	36	77	57	0	4	0	-87	0	0	-88	-4	0	24	4	0	66
144.138	0	87	72	13	90	61	4	83	68	37	77	58	1	3	0	-87	0	0	-90	-4	-1	23	4	0	66
144.261	0	87	71	14	91	62	4	83	69	36	77	58	1	3	0	-86	0	0	-90	-4	0	24	5	0	65
144.384	0	87	70	14	91	60	4	82	68	36	77	58	0	4	0	-86	0	0	-88	-4	0	24	4	0	66
144.507	0	87	70	13	90	59	4	83	66	35	76	57	0	4	0	-85	0	0	-88	-4	0	23	5	0	66
144.63	0	87	70	13	90	60	4	82	68	36	76	57	1	3	0	-86	0	0	-89	-4	0	23	4	0	66
144.753	0	87	70	13	90	60	3	83	67	35	77	57	1	3	0	-85	0	0	-89	-3	0	24	4	0	66
144.876	0	86	71	13	91	60	4	82	68	37	77	56	0	4	0	-85	0	0	-89	-4	0	24	4	1	66
144.998	0	87	72	15	91	62	4	82	69	35	77	57	1	4	0	-85	0	0	-89	-4	0	23	5	0	65
145.121	0	87	71	15	90	59	4	82	67	35	77	57	0	3	1	-86	0	0	-90	-4	-1	23	4	0	65
145.244	0	87	70	14	91	58	4	82	66	35	77	58	0	3	1	-85	0	0	-90	-5	0	24	4	0	66
145.367	0	88	71	13	91	59	4	82	67	35	76	57	0	3	0	-85	0	0	-89	-4	-1	24	4	0	66
145.49	0	86	71	15	91	60	4	82	68	35	76	57	1	3	0	-85	0	0	-89	-4	0	24	5	0	66
145.613	0	88	71	14	90	60	4	82	69	35	77	57	0	3	0	-86	0	0	-90	-3	-2	23	4	0	66
145.736	0	86	71	14	90	61	4	82	68	35	77	58	1	4	0	-86	0	0	-90	-3	0	24	4	0	66
145.859	0	87	69	13	90	59	3	83	67	35	77	57	0	4	0	-85	0	0	-89	-3	0	24	5	0	65
145.981	0	87	70	15	91	60	4	82	67	36	76	57	0	4	0	-85	0	0	-89	-4	-1	23	4	0	65
146.104	0	86	69	14	90	60	4	83	66	35	77	57	0	3	0	-85	0	0	-90	-4	0	23	5	0	66
146.227	0	88	70	14	91	61	4	82	68	35	76	57	1	4	0	-85	0	0	-91	-3	-1	23	3	0	65
146.35	0	87	71	14	91	61	3	83	69	36	77	57	1	3	1	-87	0	0	-89	-4	-1	23	4	0	65
146.473	0	87	70	13	90	60	4	82	68	36	76	58	1	3	1	-86	0	0	-89	-4	0	23	4	0	65
146.596	0	87	71	14	91	60	4	82	67	35	77	57	0	3	0	-87	0	0	-90	-4	0	24	4	0	66
146.719	0	87	70	14	90	59	4	82	68	36	76	58	0	3	0	-86	0	0	-89	-3	-1	24	4	0	66
146.842	0	87	69	13	90	61	4	82	68	36	78	58	0	3	0	-86	0	0	-89	-4	0	24	4	0	66
146.964	0	88	71	14	91	62	4	83	68	36	76	57	0	3	0	-87	0	0	-90	-4	0	24	4	0	65
147.087	0	87	71	14	90	61	4	83	69	36	77	58	0	4	0	-86	0	0	-91	-5	0	24	4	0	66
147.21	0	88	71	13	91	59	4	82	67	36	77	57	0	3	0	-86	0	0	-89	-3	-1	24	4	0	65
147.333	0	87	70	14	91	59	3	82	66	36	77	57	0	3	1	-86	0	0	-89	-4	0	23	3	0	66
147.456	0	87	70	13	89	60	4	84	67	36	77	57	1	3	0	-86	0	0	-90	-4	0	24	4	0	65
147.579	0	87	70	13	90	61	4	83	67	36	77	58	0	3	0	-87	0	0	-90	-4	-1	24	4	0	66
147.702	0	87	71	14	91	61	4	83	69	36	78	57	0	4	0	-86	0	0	-89	-3	0	24	4	0	66
147.825	0	87	70	13	90	60	4	83	67	36	76	57	0	4	1	-86	-1	0	-88	-5	0	23	4	0	65
147.948	0	87	69	13	90	60	3	83	66	36	76	56	0	3	0	-86	-1	0	-89	-4	0	24	5	0	66
148.07	0	88	70	13	90	59	4	83	67	36	77	56	1	3	0	-86	0	0	-89	-4	0	24	5	0	65
148.193	0	87	70	13	90	60	4	82	67	35	77	57	0	4	0	-85	0	0	-89	-3	0	24	4	0	66
148.316	0	88	71	14	91	60	4	83	68	36	78	57	1	3	0	-87	-1	0	-89	-3	0	24	4	0	66
148.439	0	88	70	14	90	61	4	82	68	36	77	57	0	4	0	-87	0	0	-90	-4	0	25	3	0	65
148.562	0	87	69	14	90	60	4	83	67	35	77	57	0	3	0	-86	0	0	-90	-4	0	24	4	1	65
148.685	0	87	69	13	90	59	3	83	67	36	76	57	1	3	1	-86	0	0	-89	-5	0	23	5	0	66
148.808	0	87	70	14	90	60	4	83	67	36	77	57	0	3	1	-86	0	0	-89	-4	0	24	4	0	66
148.931	0	87	71	12	91	61	4	82	68	36	77	57	1	4	0	-86	0	0	-90	-4	0	24	4	0	66
149.053	0	87	71	14	90	62	4	83	69	36	78	58	1	3	1	-87	0	0	-89	-3	0	23	5	0	66
149.176	0	88	69	14	90	60	4	83	67	36	77	58	1	3	0	-86	0	0	-88	-4	0	23	3	0	66
149.299	0	87	70	13	90	60	5	83	67	35	76	58	0	3	0	-87	0	0	-89	-4	-1	24	4	0	65
149.422	0	88	70	15	91	60	4	83	67	36	77	56	0	4	1	-86	-1	0	-90	-5	0	23	5	0	66
149.545	0	88	71	13	90	61	4	83	67	35	77	58	1	3	1	-86	0	0	-89	-3	0	24	4	0	66
149.668	0	87	71	13	90	61	4	83	68	36	77	57	0	4	0	-87	0	0	-89	-4	-1	23	4	0	65
149.791	0	88	70	13	90	60	4	82	67	36	78	57	0	4	0	-86	0	0	-89	-4	0	25	4	0	66
149.914	0	87	70	14	90	60	4	83	66	36	77	57	0	3	0	-86	0	0	-89	-4	-1	24	4	0	66
150.036	0	87	69	13	90	59	4	83	67	36	77	57	0	3	0	-86	0	0	-89	-4	-1	23	4	0	65
150.159	0	87	70	14	90	60	4	82	66	35	76	57	1	3	1	-85	0	0	-89	-4	0	24	4	0	66
150.282	0	87	71	13	90	61	3	83	67	36	77	57	1	3	1	-86	0	0	-89	-3	0	23	4	0	66
150.405	0	87	70	13	91	59	4	82	67	36	76	58	0	3	0	-85	0	0	-90	-4	0	23	4	0	66
150.528	0	87	68	13	90	58	3	83	65	34	76	56	0	3	0	-85	0	0	-89	-4	0	24	4	0	66
150.651	0	87	69	13	90	58	3	81	66	35	76	55	1	3	1	-84	0	0	-89	-3	0	24	4	0	66
150.774	0	87	69	13	90	58	3	82	65	35	76	56	0	4	1	-84	-1	0	-90	-3	0	24	4	0	65
150.897	0	86	69	13	90	59	4	81	66	35	75	55	1	3	1	-84	0	0	-90	-4	0	23	5	0	65
151.02	0	87	69	13	89	60	4	82	67	35	75	56	1	3	0	-84	-1	0	-90	-3	0	22	4	0	65
151.142	0	86	68	13	88	57	3	81	64	34	76	55	1	3	0	-84	0	1	-90	-4	0	24	4	0	65
151.265	0	86	67	13	89	58	3	81	65	34	76	54	2	3	0	-84	-1	0	-90	-4	0	23	4	0	65
151.388	0	85	68	14	89	56	4	80	65	34	75	54	0	3	1	-83	0	0	-90	-4	-1	22	4	0	65
151.511	0	86	68	13	89	58	4	80	64	35	74	55	0	3	0	-84	0	0	-90	-4	-1	24	4	0	65
151.634	0	86	69	13	90	58	3	82	65	34	76	55	2	3	0	-82	0	0	-90	-4	0	23	4	0	65
151.757	0	86	69	13	89	58	4	81	65	35	75	56	1	3	0	-83	0	0	-91	-3	0	22	4	0	65
151.88	0	86	67	13	89	57	3	81	64	34	75	55	0	4	0	-82	0	0	-91	-4	0	23	4	0	65
152.003	0	86	67	13	89	57	4	81	65	34	75	55	0	3	0	-83	0	0	-90	-3	0	22	3	0	65
152.125	0	87	67	12	89	58	3	80	64	35	75	55	1	3	0	-82	0	0	-90	-3	-1	23	3	0	65
152.248	0	85	68	14	89	58	4	81	65	33	76	54	1	3	0	-82	0	0	-91	-4	0	23	5	0	65
152.371	0	86	68	13	89	59	4	81	65	34	76	55	0	3	0	-83	-1	0	-91	-4	-1	22	5	0	64
152.494	0	86	67	13	89	57	3	81	62	35	75	54	0	3	0	-82	0	0	-90	-3	0	23	4	0	65
152.617	0	86	68	13	89	57	4	81	63	33	75	54	0	3	0	-82	0	0	-91	-4	0	22	4	0	65
152.74	0	86	67	13	89	58	5	81	64	34	75	55	0	3	1	-82	0	0	-91	-4	0	23	4	0	64
152.863	0	86	68	14	88	58	4	80	65	34	77	54	0	3	0	-82	0	0	-91	-4	0	24	5	0	65
152.986	0	86	69	13	89	59	4	81	65	34	76	55	1	4	0	-82	-1	0	-91	-3	-1	23	4	0	64
153.108	0	86	67	13	89	56	3	80	63	34	74	55	1	4	0	-83	0	0	-91	-3	0	22	4	0	65
153.231	0	86	66	13	89	57	3	81	63	34	75	54	0	3	0	-82	0	0	-92	-4	0	23	4	0	65
153.354	0	86	68	12	89	58	4	81	64	34	75	54	0	3	0	-82	0	0	-91	-4	0	23	4	0	65
153.477	0	85	67	12	88	58	4	81	64	34	75	55	1	2	0	-82	0	0	-90	-3	0	23	4	1	65
153.6	0	86	68	13	89	59	4	80	65	35	76	54	1	4	0	-83	0	0	-92	-4	0	24	4	0	64
153.723	0	86	68	14	89	57	4	81	64	34	76	54	1	3	0	-82	-1	0	-90	-3	0	23	4	0	64
153.846	0	86	68	13	89	57	4	80	63	34	75	55	0	3	0	-83	-1	0	-89	-3	0	23	5	0	65
153.969	0	86	67	13	89	57	4	81	64	34	75	54	0	3	0	-82	0	0	-90	-4	0	23	4	0	65
154.092	0	86	67	12	89	59	4	81	64	34	76	54	1	2	0	-83	0	0	-92	-3	0	23	4	0	65
154.214	0	85	67	13	89	59	4	81	64	34	76	55	0	4	0	-80	0	0	-93	-3	0	22	4	0	64
154.337	0	85	68	12	89	60	5	80	65	34	76	56	1	3	0	-83	0	0	-93	-3	0	22	4	0	65
154.46	0	86	66	13	90	57	4	80	63	34	76	55	0	3	0	-82	0	0	-92	-3	0	23	4	0	65
154.583	0	86	67	13	89	58	4	81	64	34	76	55	0	4	0	-83	0	0	-92	-4	0	23	4	0	65
154.706	0	86	68	13	89	59	4	81	65	35	76	56	0	4	0	-83	0	0	-92	-3	0	23	3	0	64
154.829	0	86	69	13	90	60	4	81	65	34	76	56	0	3	0	-83	0	0	-92	-4	0	23	3	0	64
154.952	0	86	69	13	90	61	4	81	66	34	76	56	1	3	0	-83	0	0	-91	-4	0	23	3	0	64
155.075	0	86	68	13	90	60	4	82	65	35	76	56	0	3	0	-84	0	0	-92	-4	0	23	4	0	65
155.197	0	85	68	13	91	59	4	81	65	34	75	57	0	3	1	-84	0	0	-91	-4	-1	23	4	1	65
155.32	0	86	69	13	90	60	4	81	65	35	76	56	1	3	0	-83	0	0	-89	-4	0	23	4	0	65
155.443	0	86	69	14	90	60	4	82	67	35	77	56	0	4	0	-83	-1	0	-90	-3	0	22	4	0	65
155.566	0	87	70	13	90	61	4	82	67	34	76	57	1	3	1	-85	0	0	-92	-3	-1	23	4	0	65
155.689	0	87	69	13	90	61	4	82	68	35	77	57	1	3	0	-84	0	0	-91	-3	0	23	4	0	65
155.812	0	86	69	13	90	59	3	82	66	34	76	57	1	3	0	-84	0	0	-89	-3	-1	24	3	0	65
155.935	0	87	70	13	90	60	4	82	67	35	77	57	0	3	0	-86	-1	0	-90	-4	0	23	4	0	65
156.058	0	87	70	14	90	61	4	82	66	35	78	57	1	3	0	-85	0	0	-91	-3	0	23	3	0	66
156.18	0	88	70	13	90	62	4	83	68	35	78	58	1	3	0	-85	0	0	-90	-4	0	24	5	0	65
156.303	0	87	71	13	90	62	3	83	68	35	77	59	1	4	1	-85	0	0	-90	-3	0	23	4	0	65
156.426	0	87	70	13	91	60	4	82	67	35	76	57	1	3	0	-85	0	0	-90	-4	0	24	4	0	65
156.549	0	87	69	13	90	60	4	82	67	35	77	57	0	3	0	-85	0	0	-90	-4	0	24	5	0	66
156.672	0	87	69	13	90	60	4	83	66	36	77	58	1	3	1	-84	0	0	-90	-4	0	23	4	0	65
156.795	0	87	71	14	91	61	4	83	67	35	76	57	0	3	0	-85	-1	0	-88	-4	0	23	4	0	66
156.918	0	87	71	14	91	62	5	82	69	35	77	58	0	3	1	-86	0	0	-90	-4	0	24	4	0	67
157.041	0	87	71	14	90	61	3	83	68	36	78	58	1	3	0	-85	0	0	-90	-4	0	25	4	1	65
157.164	0	87	70	13	91	60	4	81	66	35	77	58	0	4	1	-86	0	0	-89	-4	0	24	5	0	66
157.286	0	87	70	14	90	61	4	81	68	36	78	58	1	3	0	-86	0	0	-89	-3	0	23	3	0	65
157.409	0	87	70	14	91	61	3	83	68	37	77	58	1	3	0	-86	0	0	-90	-3	0	23	4	0	66
157.532	0	86	71	14	91	61	4	83	68	35	78	58	1	4	0	-86	0	0	-90	-5	-1	23	4	0	66
157.655	0	87	72	14	91	63	3	83	69	36	77	59	1	3	0	-86	0	0	-89	-3	-1	24	4	0	66
157.778	0	87	70	13	91	60	4	83	67	36	77	58	1	4	0	-86	0	0	-88	-4	0	24	4	0	66
157.901	0	88	71	13	92	62	4	82	67	36	77	58	1	3	0	-86	0	0	-90	-4	0	23	4	0	66
158.024	0	86	70	13	91	62	4	82	68	36	77	59	1	3	1	-85	0	0	-90	-4	0	23	6	0	65
158.147	0	87	71	13	91	62	4	83	68	35	77	59	1	3	0	-87	0	0	-88	-4	0	24	5	0	65
158.269	0	87	72	14	91	63	4	82	70	36	77	59	1	4	0	-87	0	0	-89	-3	-1	23	4	0	66
158.392	0	87	71	14	91	62	4	83	68	37	78	60	0	4	0	-87	-1	0	-88	-4	0	23	4	0	65
158.515	0	87	70	14	91	61	4	83	68	36	78	58	1	3	0	-87	0	1	-88	-4	-1	23	4	0	66
158.638	0	87	71	13	91	62	4	83	69	36	77	59	1	3	1	-86	0	0	-88	-4	0	24	4	0	66
158.761	0	87	70	13	92	63	4	83	68	36	78	60	1	3	0	-87	0	0	-89	-4	0	24	4	0	66
158.884	0	87	72	14	92	63	4	82	69	36	78	60	1	3	1	-87	0	0	-90	-4	-1	24	5	0	66
159.007	0	88	72	13	91	62	4	83	69	36	77	60	1	4	1	-87	0	0	-89	-3	-1	24	5	0	66
159.13	0	88	69	14	91	61	4	83	67	36	77	59	0	3	1	-86	0	0	-88	-4	0	24	4	0	65
159.252	0	88	70	14	91	62	4	83	68	37	77	60	1	4	0	-87	0	0	-87	-4	0	24	4	0	66
159.375	0	88	71	14	90	62	3	84	69	36	78	59	1	4	1	-87	0	0	-88	-4	-1	23	4	0	66
159.498	0	88	72	15	91	63	4	83	69	36	78	60	0	3	0	-88	0	0	-88	-4	-1	24	3	0	66
159.621	0	88	72	14	92	63	4	83	68	37	79	60	1	3	0	-87	0	0	-88	-3	-1	24	4	0	66
159.744	0	88	70	14	91	61	4	83	68	35	77	59	1	4	1	-87	0	0	-88	-4	0	23	3	0	66
159.867	0	88	70	14	91	62	4	83	67	36	78	59	0	3	0	-87	0	0	-89	-4	0	23	4	0	66
159.99	0	88	71	14	91	62	4	83	68	36	78	59	1	3	0	-86	0	0	-87	-4	-1	24	4	0	66
160.113	0	88	71	13	90	62	4	84	69	35	77	59	1	4	1	-86	-1	0	-88	-3	0	24	4	0	66
160.236	0	88	72	13	91	64	3	84	69	36	78	59	1	3	0	-87	-1	0	-88	-4	0	24	4	0	66
160.358	0	88	71	13	91	62	3	83	68	36	78	59	1	3	0	-87	0	0	-89	-4	0	24	4	0	66
160.481	0	88	70	12	92	62	5	83	68	36	78	59	0	4	0	-86	0	0	-88	-4	-1	24	3	0	66
160.604	0	87	70	14	90	62	4	84	67	36	77	59	1	3	0	-86	0	0	-88	-4	0	23	3	0	67
160.727	0	88	71	14	91	62	4	84	69	36	78	59	1	3	1	-87	0	0	-89	-4	0	24	4	0	66
160.85	0	88	71	14	91	64	4	83	69	36	79	60	1	3	1	-87	0	0	-90	-4	0	24	4	0	66
160.973	0	88	72	14	91	63	4	83	70	36	78	61	0	3	0	-87	0	0	-88	-4	0	24	4	1	66
161.096	0	88	70	14	91	62	4	84	68	36	79	59	1	3	1	-86	0	0	-88	-4	0	24	4	0	66
161.219	0	87	71	13	91	62	4	84	68	36	77	59	0	3	0	-87	0	0	-89	-4	0	24	5	0	66
161.341	0	87	71	14	90	62	4	82	68	36	77	59	1	4	0	-86	0	0	-90	-4	0	24	4	1	66
161.464	0	87	71	13	91	62	4	83	69	36	77	59	1	3	1	-86	-1	0	-88	-4	0	24	4	0	66
161.587	0	88	72	14	91	63	4	84	69	37	78	60	1	3	0	-87	0	0	-89	-4	0	24	4	0	66
161.71	0	87	71	14	90	62	4	83	67	35	77	60	0	3	0	-87	0	0	-90	-4	0	24	5	0	66
161.833	0	88	71	14	91	61	4	83	69	35	77	59	1	3	0	-86	0	0	-89	-4	0	24	4	0	66
161.956	0	87	70	13	91	61	5	83	67	35	78	59	1	3	1	-86	0	0	-88	-3	0	24	4	0	65
162.079	0	88	71	14	90	62	4	83	68	34	77	59	1	3	0	-86	0	0	-89	-3	0	23	5	0	66
162.202	0	87	71	14	91	64	4	83	68	36	77	60	1	4	0	-86	0	0	-90	-4	-1	24	5	0	66
162.324	0	87	71	14	91	61	3	83	68	36	77	59	0	4	0	-86	0	0	-90	-4	-1	23	4	0	65
162.447	0	87	69	13	90	60	4	82	66	35	77	59	1	3	0	-84	0	0	-89	-3	0	23	4	0	66
162.57	0	87	68	13	90	60	4	83	66	35	78	58	1	3	0	-84	-1	0	-90	-4	0	24	4	0	66
162.693	0	87	70	13	90	60	4	83	66	35	77	58	1	3	0	-85	0	0	-90	-4	0	23	4	0	65
162.816	0	87	68	13	89	61	4	82	66	35	76	58	1	3	0	-84	0	0	-91	-4	0	24	4	0	66
162.939	0	86	69	13	91	62	4	81	67	35	77	58	1	3	0	-84	0	0	-91	-3	0	24	4	0	65
163.062	0	85	68	14	89	59	4	82	64	35	77	58	0	3	0	-85	0	0	-91	-4	-1	24	4	0	65
163.185	0	86	68	12	91	58	4	82	65	34	76	57	1	3	0	-83	0	0	-91	-4	0	23	4	0	65
163.308	0	86	68	12	90	59	4	81	65	34	76	57	0	3	1	-84	0	0	-91	-4	0	23	5	0	66
163.43	0	86	69	12	89	59	4	81	65	35	76	56	1	3	1	-84	0	0	-90	-4	0	23	4	0	65
163.553	0	86	69	13	90	60	4	81	66	34	77	56	0	3	0	-83	0	0	-91	-4	0	22	4	0	64
163.676	0	86	69	14	90	60	4	81	67	35	77	57	1	3	1	-84	0	0	-92	-4	0	23	4	0	66
163.799	0	85	67	14	89	57	4	82	65	35	76	56	0	3	0	-82	0	0	-89	-5	0	24	5	0	66
163.922	0	85	67	13	89	57	4	82	65	34	76	56	1	3	0	-82	0	0	-90	-4	0	23	3	0	65
164.045	0	86	67	12	89	57	4	81	64	34	76	55	0	3	0	-82	0	0	-91	-3	0	23	4	1	65
164.168	0	85	68	13	89	59	4	81	65	33	76	56	1	4	0	-82	-1	0	-92	-4	0	23	4	0	65
164.291	0	85	70	14	89	59	4	81	65	34	77	55	0	3	1	-82	0	0	-91	-4	0	23	4	0	65
164.413	0	86	68	13	89	59	4	82	65	33	76	56	0	3	0	-82	0	0	-91	-4	0	23	4	0	65
164.536	0	86	67	13	90	57	3	81	64	33	75	55	0	4	0	-83	0	0	-91	-5	0	23	3	0	65
164.659	0	85	68	13	88	57	4	81	65	34	75	55	0	3	0	-83	0	0	-92	-3	0	22	4	0	65
164.782	0	85	67	12	88	57	4	81	64	34	76	55	0	3	0	-83	0	0	-91	-4	0	22	4	0	65
164.905	0	85	67	13	89	58	3	81	65	34	75	56	1	3	0	-82	0	0	-92	-3	0	22	3	0	64
165.028	0	86	69	13	90	59	4	80	65	34	76	55	1	3	0	-82	-1	0	-93	-4	0	23	3	0	64
165.151	0	86	69	13	90	58	3	82	65	34	77	56	1	3	0	-82	0	0	-93	-4	0	23	5	0	64
165.274	0	85	68	12	89	57	4	81	64	34	76	54	0	3	0	-81	-1	0	-91	-4	0	22	3	0	65
165.396	0	85	67	12	89	58	4	81	65	34	76	54	0	2	0	-82	0	0	-92	-3	0	22	4	0	64
165.519	0	85	67	12	89	58	3	81	65	34	75	55	1	3	0	-82	0	0	-93	-3	-1	22	4	0	65
165.642	0	86	68	13	90	59	3	81	65	33	76	55	1	3	0	-83	0	0	-92	-4	0	22	4	0	65
165.765	0	85	69	13	89	59	4	82	66	33	76	56	0	4	0	-83	-1	0	-92	-4	0	23	5	0	64
165.888	0	86	69	14	89	57	3	81	65	33	76	56	1	4	0	-83	0	0	-92	-4	0	23	4	0	64
166.011	0	86	67	13	89	57	4	82	64	34	75	55	0	3	0	-82	0	0	-93	-4	0	23	3	0	64
166.134	0	86	68	13	89	57	4	81	64	35	75	54	1	3	1	-82	0	0	-94	-4	0	23	4	0	65
166.257	0	86	68	12	89	58	4	82	65	34	75	54	0	4	0	-82	-1	0	-92	-4	0	22	3	0	64
166.38	0	86	69	13	89	59	4	82	66	34	75	55	0	4	0	-83	-1	0	-93	-4	0	22	3	0	64
166.502	0	86	69	13	90	60	4	81	66	35	75	56	0	4	1	-84	0	0	-94	-4	0	23	5	0	64
166.625	0	86	69	13	90	58	4	82	65	34	76	56	0	3	0	-83	0	0	-93	-4	0	23	4	0	64
166.748	0	86	68	12	89	57	3	81	64	35	76	54	1	3	0	-83	-1	0	-92	-3	0	23	4	0	65
166.871	0	87	68	13	89	57	4	82	65	34	76	54	1	3	0	-83	-1	0	-93	-3	0	23	4	0	65
166.994	0	86	68	12	89	57	4	81	65	33	75	55	0	3	0	-83	0	0	-93	-4	-1	22	5	0	65
167.117	0	86	69	13	90	59	4	82	66	34	76	56	0	3	0	-83	0	0	-92	-4	0	22	4	0	64
167.24	0	86	70	14	90	60	4	82	67	35	77	56	1	3	0	-83	0	0	-92	-4	0	23	3	0	65
167.363	0	86	69	12	89	57	4	82	65	34	77	55	0	4	0	-83	0	0	-92	-4	0	22	4	0	65
167.485	0	87	68	12	89	57	4	81	64	34	76	55	0	3	0	-84	0	0	-93	-4	0	23	4	0	65
167.608	0	86	68	11	90	58	4	81	65	34	76	55	1	3	0	-83	-1	0	-93	-4	0	23	4	0	64
167.731	0	86	70	13	89	58	4	82	66	34	76	55	1	3	0	-83	-1	0	-92	-4	0	23	4	0	65
167.854	0	86	69	13	90	59	3	82	66	35	76	55	1	3	0	-84	0	0	-93	-4	0	23	4	0	65
167.977	0	87	70	13	89	60	4	82	66	35	77	57	1	3	0	-85	0	0	-93	-4	-1	23	4	0	65
168.1	0	87	68	14	89	58	4	82	65	35	77	55	0	3	0	-84	0	0	-92	-4	0	23	4	0	64
168.223	0	87	68	13	89	57	4	82	65	35	75	55	0	3	0	-84	0	0	-91	-4	0	23	5	0	64
168.346	0	87	69	14	90	58	4	81	65	35	77	56	1	2	0	-84	0	0	-91	-3	-1	23	4	0	65
168.468	0	87	69	13	89	59	4	82	66	35	77	56	1	3	0	-84	0	0	-93	-4	0	24	4	0	65
168.591	0	87	70	13	90	60	4	82	67	35	77	56	1	4	0	-84	-1	0	-92	-4	0	23	3	0	65
168.714	0	87	70	13	90	59	4	82	68	34	76	56	1	3	0	-85	0	0	-91	-4	0	23	4	0	65
168.837	0	87	68	13	90	58	4	82	66	34	77	56	0	4	0	-85	0	0	-91	-4	0	23	5	0	64
168.96	0	87	70	13	90	59	4	82	65	35	77	56	0	3	0	-85	0	0	-92	-4	0	23	4	0	65
169.083	0	86	68	13	90	58	3	82	66	35	77	55	1	3	0	-85	0	0	-92	-4	0	23	4	0	65
169.206	0	86	70	14	90	60	4	81	66	35	77	56	0	4	0	-85	0	0	-91	-4	0	23	4	0	65
169.329	0	87	71	13	91	61	3	83	67	35	76	57	1	3	0	-85	0	0	-92	-4	0	23	4	0	65
169.452	0	87	71	13	90	61	4	82	68	35	77	57	0	4	1	-85	0	0	-92	-3	0	23	4	0	65
169.574	0	87	69	12	90	58	4	82	65	35	77	56	0	4	0	-85	0	0	-90	-3	0	23	4	0	65
169.697	0	87	69	13	90	59	4	82	66	35	76	56	0	3	1	-84	0	0	-91	-4	0	23	4	0	65
169.82	0	87	69	14	90	60	4	82	66	33	76	56	1	3	0	-85	0	0	-90	-4	-1	23	5	0	65
169.943	0	87	69	14	90	60	4	82	67	36	76	56	1	4	0	-85	0	0	-92	-3	-1	23	4	0	65
170.066	0	87	71	13	90	61	3	82	68	35	77	57	1	3	0	-86	-1	0	-91	-4	0	23	4	0	66
170.189	11	87	70	13	90	60	4	83	67	35	77	57	1	3	0	-85	0	0	-90	-4	0	24	4	0	65
170.312	0	87	70	13	90	58	4	82	65	35	77	56	0	3	0	-84	0	0	-90	-4	-1	24	3	0	65
170.435	0	86	69	13	90	59	3	83	66	35	77	56	1	4	0	-85	0	0	-92	-4	-1	23	5	1	65
170.557	0	87	69	14	90	59	4	82	66	34	77	57	1	3	1	-84	0	0	-90	-4	0	23	4	0	66
170.68	0	87	70	14	90	60	4	82	67	35	76	56	0	4	0	-85	-1	0	-90	-4	0	23	4	0	65
170.803	0	86	70	13	90	61	4	82	68	35	77	57	0	3	0	-85	0	0	-91	-4	-1	23	3	0	66
170.926	0	87	70	14	90	60	4	82	67	35	77	58	1	4	1	-86	0	0	-91	-4	0	23	4	0	65
171.049	0	87	69	13	90	59	4	82	65	36	77	57	1	3	0	-85	-1	0	-90	-4	0	23	4	0	66
171.172	0	87	70	13	90	59	4	82	67	35	77	57	0	3	0	-84	0	0	-89	-3	0	23	4	0	65
171.295	0	87	69	13	89	59	4	82	67	34	76	57	1	3	0	-86	0	0	-90	-4	0	23	4	0	65
171.418	0	87	70	14	90	61	4	83	67	35	77	58	1	3	0	-85	0	0	-90	-5	0	24	4	0	66
171.54	0	87	71	13	90	62	4	82	68	35	78	58	1	3	0	-86	0	0	-90	-3	0	23	5	0	66
171.663	0	88	70	13	90	60	4	82	67	35	78	58	1	4	0	-85	0	0	-89	-4	-1	23	4	0	65
171.786	0	87	70	13	90	59	4	82	66	34	77	57	1	4	0	-85	0	0	-91	-4	0	22	4	0	65
171.909	0	87	70	14	90	60	4	83	66	36	77	56	0	3	0	-86	0	0	-92	-4	0	23	4	0	65
172.032	0	87	69	14	90	60	3	83	67	35	78	57	0	3	0	-85	0	0	-90	-4	0	24	4	0	66
172.155	0	87	71	14	90	62	4	83	68	36	77	58	1	3	1	-86	0	0	-90	-4	0	23	5	0	65
172.278	0	87	72	14	90	61	4	83	68	36	78	58	0	4	0	-86	0	0	-91	-4	0	24	4	0	66
172.401	0	87	70	13	90	59	4	83	67	36	77	57	0	3	0	-86	0	0	-90	-4	-1	24	4	0	65
172.524	0	87	69	13	90	60	4	82	67	35	77	57	1	3	1	-85	0	0	-90	-3	0	24	5	0	66
172.646	0	88	70	14	90	60	4	83	68	36	77	57	1	4	1	-85	0	0	-89	-4	-1	23	4	0	65
172.769	0	88	70	14	89	61	4	83	68	36	77	57	0	3	0	-87	0	0	-90	-5	0	24	4	0	65
172.892	0	88	71	14	90	62	4	83	68	36	77	58	1	3	0	-86	0	0	-91	-4	-1	23	4	0	66
173.015	0	87	70	13	91	60	4	83	66	35	78	59	1	3	0	-86	0	0	-89	-4	0	24	4	0	66
173.138	0	88	70	14	89	59	4	84	67	35	78	58	0	3	0	-86	0	0	-89	-4	0	24	4	0	66
173.261	0	87	69	13	91	60	4	83	67	36	77	58	0	3	0	-85	-1	0	-90	-3	0	24	5	0	66
173.384	0	87	70	14	90	60	4	83	67	35	76	58	1	3	0	-86	0	0	-91	-3	-1	24	4	0	66
173.507	0	88	70	13	91	61	3	83	67	36	77	58	1	3	0	-85	0	0	-89	-4	0	23	4	0	66
173.629	0	87	70	14	90	61	4	84	67	35	77	58	0	3	0	-86	-1	0	-90	-5	0	24	4	0	65
173.752	0	88	70	14	90	60	4	83	66	35	78	59	0	3	1	-86	0	0	-90	-3	0	24	4	0	66
173.875	0	86	69	14	90	59	4	82	65	35	77	57	0	4	1	-85	-1	0	-90	-4	-1	24	4	0	66
173.998	0	86	69	13	90	60	3	82	67	35	77	57	0	4	1	-85	0	0	-90	-4	0	23	3	0	66
174.121	0	87	69	13	89	59	4	82	66	35	77	57	1	2	0	-86	0	0	-90	-4	0	24	3	0	65
174.244	0	87	70	13	90	60	4	82	66	36	77	57	0	3	0	-85	0	0	-90	-2	0	23	4	0	66
174.367	0	87	70	14	90	61	3	83	67	36	77	58	1	4	0	-85	-1	0	-91	-4	0	23	4	0	65
174.49	0	86	70	15	91	59	3	82	66	35	77	57	1	4	0	-84	0	0	-89	-4	0	23	4	0	66
174.612	0	86	69	12	89	59	4	81	65	36	77	57	1	3	0	-84	-1	0	-90	-4	0	23	4	0	66
174.735	0	87	69	13	89	59	3	82	65	35	76	56	1	3	0	-84	-1	0	-90	-4	0	24	4	0	65
174.858	0	87	68	13	90	59	4	81	65	34	77	57	0	3	1	-84	0	0	-90	-3	0	23	3	0	65
174.981	0	87	69	13	90	60	4	82	66	35	76	56	0	3	0	-84	0	0	-89	-3	0	23	5	0	65
175.104	0	87	69	13	90	59	4	82	66	35	77	57	0	4	0	-86	0	0	-91	-4	0	22	4	0	65
175.227	0	87	68	13	90	58	4	81	65	34	76	56	0	3	0	-84	0	0	-91	-4	0	23	4	0	65
175.35	0	86	69	13	89	58	3	82	65	35	76	56	0	3	0	-85	0	0	-90	-4	0	24	5	0	65
175.473	0	86	68	13	90	59	4	81	64	36	76	56	0	4	0	-84	0	0	-90	-3	0	24	4	0	66
175.596	0	86	68	13	90	59	4	82	65	35	76	56	0	4	0	-84	-1	0	-90	-3	0	22	4	0	66
175.718	0	86	69	13	89	60	4	82	66	35	76	57	1	3	0	-84	0	0	-92	-4	0	23	5	0	66
175.841	0	87	70	13	89	59	4	82	66	35	77	56	1	3	0	-83	-1	0	-93	-4	0	23	4	0	65
175.964	0	86	67	13	90	58	3	82	64	35	76	55	1	3	0	-84	0	0	-91	-4	0	23	4	0	65
176.087	0	86	67	12	89	58	3	81	63	35	76	55	0	4	0	-84	-1	0	-92	-3	0	22	4	0	65
176.21	0	86	67	13	89	59	4	82	64	35	76	56	1	2	0	-84	0	0	-93	-4	0	24	4	0	65
176.333	0	86	68	13	90	59	4	81	64	35	76	56	1	3	0	-83	0	0	-93	-4	0	23	3	0	65
176.456	0	86	69	13	89	60	4	82	65	35	77	56	0	3	0	-84	0	0	-92	-4	0	23	4	0	65
176.579	0	87	69	14	89	60	4	83	66	35	77	57	1	4	0	-85	0	0	-91	-4	0	24	4	0	65
176.701	0	87	67	13	89	58	4	82	64	35	76	56	0	3	0	-85	0	0	-91	-4	-1	23	4	0	65
176.824	0	86	67	14	90	59	4	83	64	35	76	56	0	3	0	-84	0	0	-91	-3	0	24	5	0	65
176.947	0	86	69	13	90	59	4	82	65	34	76	55	1	4	0	-84	0	0	-90	-4	0	24	4	0	66
177.07	0	87	69	13	90	60	4	83	65	35	77	56	1	4	1	-85	0	0	-91	-3	0	23	4	0	65
177.193	0	86	69	13	90	60	4	82	66	35	76	57	0	4	0	-85	0	0	-91	-4	0	24	4	0	65
177.316	0	87	68	13	90	60	4	82	66	36	75	56	1	3	0	-86	0	0	-92	-5	0	23	3	0	65
177.439	0	87	68	13	90	59	4	82	65	34	76	56	1	4	0	-85	0	0	-90	-4	0	23	4	0	65
177.562	0	86	68	14	90	60	4	82	65	36	76	56	1	3	0	-85	0	0	-90	-4	-1	23	5	0	66
177.684	0	86	69	13	90	60	4	82	64	35	77	57	1	3	0	-85	0	0	-91	-3	0	23	4	0	65
177.807	0	87	69	14	90	60	4	82	66	35	77	57	1	3	0	-86	-1	0	-91	-4	0	24	5	0	66
177.93	0	87	70	14	90	61	4	82	66	35	77	58	0	3	1	-85	0	0	-90	-4	0	24	3	0	65
178.053	0	87	69	13	90	60	3	83	66	36	77	57	1	3	0	-86	0	0	-90	-4	0	23	4	0	65
178.176	0	86	69	13	89	59	4	82	65	36	77	57	0	2	0	-84	-1	0	-91	-4	0	23	4	0	66
178.299	0	87	69	14	89	60	3	83	66	36	76	57	1	3	0	-86	0	0	-91	-4	0	24	4	0	66
178.422	0	87	69	13	91	61	4	82	67	35	76	58	0	4	1	-85	-1	0	-90	-4	0	24	4	0	66
178.545	0	87	71	14	91	62	4	83	67	36	78	58	1	3	0	-86	0	0	-90	-4	0	23	4	0	66
178.668	0	88	70	14	90	62	5	83	68	36	77	58	1	3	0	-87	0	0	-90	-4	0	24	4	0	66
178.79	0	87	69	13	90	61	4	83	67	36	77	58	0	4	0	-86	0	0	-90	-4	0	24	3	0	65
178.913	0	87	71	13	91	61	4	84	67	35	77	59	0	3	0	-85	0	0	-89	-4	0	24	4	1	66
179.036	0	88	70	14	91	61	3	83	67	36	77	58	1	4	0	-87	0	0	-90	-4	0	24	4	0	65
179.159	0	88	71	14	91	62	4	83	68	36	78	59	1	3	0	-87	0	0	-90	-4	0	24	4	0	67
179.282	0	87	72	14	91	62	4	83	69	36	78	59	1	4	0	-86	0	0	-90	-4	0	25	4	0	66
179.405	0	88	70	14	91	61	4	82	67	36	78	59	1	3	0	-86	-1	0	-89	-3	0	24	4	1	66
179.528	0	88	69	14	90	62	4	83	68	37	78	58	1	3	1	-87	0	0	-89	-4	0	23	3	0	66
179.651	0	88	70	14	91	62	3	83	68	35	77	59	1	3	0	-87	0	0	-89	-4	0	24	4	0	66
179.773	0	88	71	14	90	62	5	84	68	37	79	59	1	3	0	-87	0	0	-90	-4	0	23	4	0	66
179.896	0	88	71	14	90	63	3	83	69	36	78	59	0	2	0	-87	0	0	-88	-3	0	24	3	0	66
180.019	0	88	71	13	91	61	4	84	68	37	77	60	0	3	1	-88	0	0	-89	-4	0	24	4	0	66
180.142	0	87	70	14	90	60	4	83	66	35	77	58	0	3	1	-87	0	0	-90	-4	0	23	4	0	66
180.265	0	87	70	14	91	61	4	83	67	36	77	59	1	3	0	-86	0	0	-89	-4	0	24	4	0	66
180.388	0	87	70	13	90	61	4	83	68	36	77	58	0	3	0	-87	0	0	-88	-4	0	23	4	0	66
180.511	0	88	72	14	90	62	4	83	69	36	77	60	0	3	0	-88	0	0	-89	-4	-1	24	5	0	67
180.634	0	88	71	14	90	62	5	83	68	36	78	59	1	4	1	-86	-1	0	-90	-4	0	24	4	0	66
180.756	0	88	69	14	90	60	4	83	67	35	77	58	0	3	0	-87	0	0	-89	-4	-1	24	4	0	66
180.879	0	88	70	13	90	61	4	82	67	35	77	58	1	3	0	-86	0	0	-88	-3	0	24	4	0	66
181.002	0	87	69	13	90	61	5	83	67	36	77	59	0	2	0	-86	0	0	-90	-4	0	23	4	0	66
181.125	0	87	70	13	90	61	4	83	67	36	78	59	1	4	1	-87	-1	0	-91	-4	0	25	4	0	66
181.248	0	87	71	13	91	62	5	83	69	37	77	58	0	3	0	-87	-1	0	-90	-3	-1	24	4	1	66
181.371	0	89	70	13	90	61	4	83	65	37	77	59	1	4	0	-86	0	0	-89	-4	0	24	4	0	66
181.494	0	88	69	14	90	61	4	83	66	36	77	59	0	3	0	-87	0	0	-90	-4	0	24	4	0	66
181.617	0	87	69	14	90	61	4	83	66	36	76	59	1	3	1	-87	0	0	-91	-3	0	24	4	0	66
181.74	0	87	70	14	90	60	4	83	67	36	77	58	0	3	0	-86	0	1	-89	-4	-1	24	4	0	66
181.862	0	88	70	14	91	62	4	83	68	35	77	59	0	3	0	-86	0	0	-90	-4	0	24	4	0	66
181.985	0	88	71	15	90	63	4	84	69	37	77	60	1	3	0	-87	-1	0	-90	-4	-1	24	4	0	67
182.108	0	88	70	13	91	61	4	83	67	36	78	59	0	3	0	-86	0	0	-90	-4	-1	24	3	0	66
182.231	0	87	70	13	90	61	4	83	66	36	77	59	1	3	0	-86	0	0	-89	-4	-1	24	4	1	66
182.354	0	86	70	14	91	61	3	84	66	36	77	59	1	4	0	-87	0	0	-89	-4	0	23	4	0	66
182.477	0	88	71	13	90	62	4	82	67	35	78	59	1	3	0	-87	-1	0	-90	-4	0	24	5	1	66
182.6	0	88	71	14	92	63	4	83	68	37	77	60	1	3	0	-88	0	0	-91	-5	0	24	4	1	65
182.723	0	89	72	14	91	64	4	84	69	36	79	60	1	3	0	-87	0	0	-90	-4	0	23	4	0	66
182.845	0	88	70	13	91	61	4	83	67	36	77	59	1	3	1	-87	0	0	-89	-4	0	24	4	0	66
182.968	0	88	70	13	91	62	4	84	66	36	77	59	0	2	0	-87	0	0	-90	-4	0	25	3	0	66
183.091	0	88	70	14	91	62	3	83	67	36	78	60	1	3	1	-86	-1	0	-90	-4	0	23	5	0	67
183.214	0	88	70	14	90	63	4	83	68	36	78	60	1	4	0	-87	0	0	-90	-4	0	25	4	0	66
183.337	0	88	71	13	90	63	4	83	68	36	77	59	1	3	0	-87	0	0	-89	-4	0	24	4	0	65
183.46	0	88	72	15	91	65	4	83	69	36	78	61	1	3	1	-86	0	0	-91	-4	0	24	4	0	66
183.583	0	87	70	14	91	63	4	83	68	37	77	60	1	3	0	-88	0	0	-90	-4	0	24	5	0	67
183.706	0	87	70	14	91	62	4	83	67	36	77	59	0	4	1	-87	0	0	-89	-4	0	25	4	0	66
183.828	0	88	71	14	90	62	4	83	68	35	77	59	1	3	0	-87	0	0	-89	-4	0	24	3	0	66
183.951	0	88	70	14	90	61	4	84	67	37	76	59	0	4	0	-88	0	0	-90	-4	-1	24	3	0	67
184.074	0	88	71	15	90	62	4	83	67	36	78	59	1	3	0	-87	0	0	-90	-3	0	24	4	0	66
184.197	0	87	72	14	91	64	4	83	70	37	78	60	1	3	0	-87	-1	0	-89	-3	0	24	4	0	66
184.32	0	88	70	14	90	62	4	84	68	36	77	60	0	3	0	-87	0	0	-89	-4	0	25	4	0	66
184.443	0	87	69	14	90	61	4	82	67	36	77	59	0	3	1	-87	0	0	-89	-3	0	24	4	0	66
184.566	0	87	70	14	89	62	4	83	68	36	77	59	1	3	1	-86	-1	0	-89	-4	0	24	4	0	66
184.689	0	87	70	15	90	62	4	83	67	36	76	60	1	4	0	-86	0	0	-89	-3	0	24	3	0	66
184.812	0	88	71	13	90	62	4	83	69	36	77	59	0	3	0	-87	0	0	-89	-3	0	24	4	0	66
184.934	0	88	72	13	90	63	3	83	69	37	78	60	1	2	1	-86	0	0	-90	-4	0	22	3	0	67
185.057	0	88	71	14	90	62	4	83	68	37	77	60	1	3	0	-86	0	0	-89	-4	-1	24	4	0	67
185.18	0	87	69	14	90	60	3	83	66	36	77	60	1	3	1	-87	0	0	-89	-4	0	24	4	0	66
185.303	0	87	70	14	90	61	4	83	67	36	77	59	0	3	0	-86	-1	0	-89	-4	-2	25	4	0	66
185.426	0	87	70	13	90	61	4	83	68	36	76	59	1	3	0	-86	0	0	-90	-4	-1	24	4	0	66
185.549	0	88	70	14	90	62	5	83	69	36	77	59	0	4	0	-87	-1	0	-90	-4	0	24	3	0	66
185.672	0	88	71	14	90	63	4	83	69	37	77	60	1	3	1	-87	0	0	-89	-5	-1	24	5	0	66
185.795	0	87	70	14	90	61	4	83	68	36	78	59	1	4	0	-86	0	0	-89	-4	0	24	3	0	66
185.917	0	88	70	14	90	61	4	82	67	36	77	59	0	3	0	-87	0	0	-90	-4	0	23	4	0	66
186.04	0	87	70	14	90	61	5	83	67	36	77	59	0	4	0	-87	0	0	-89	-4	0	24	4	0	66
186.163	0	87	70	14	90	62	4	83	67	36	77	59	0	3	0	-86	0	0	-89	-4	0	23	3	0	67
186.286	0	87	71	14	90	62	4	83	68	36	78	59	1	3	0	-87	0	0	-90	-4	0	23	4	0	67
186.409	0	88	71	14	90	63	4	83	68	37	77	59	0	4	0	-87	-1	0	-91	-4	-1	24	3	0	66
186.532	0	87	70	14	90	61	4	83	68	36	77	59	1	3	1	-87	0	0	-89	-4	-1	24	4	0	66
186.655	0	88	70	13	89	61	3	83	67	36	77	60	1	2	0	-87	0	0	-89	-4	0	24	5	0	66
186.778	0	88	70	14	89	61	4	83	67	36	77	59	0	2	0	-86	0	0	-90	-4	0	24	4	0	66
186.9	0	88	70	14	90	61	4	82	67	36	77	59	1	4	0	-86	0	0	-90	-5	0	24	4	0	67
187.023	0	87	70	13	91	62	4	83	68	35	76	60	1	3	0	-87	0	0	-90	-5	0	23	4	0	66
187.146	0	87	71	14	91	63	4	83	69	35	77	59	2	2	0	-86	-1	0	-90	-4	0	24	4	0	66
187.269	0	88	71	14	90	62	4	83	68	36	77	60	0	4	0	-86	0	0	-90	-4	0	24	4	0	66
187.392	0	87	69	13	90	61	4	84	67	35	77	59	0	3	0	-86	0	0	-90	-4	0	24	3	0	66
187.515	0	87	70	15	90	62	5	83	67	36	77	59	0	3	0	-86	0	0	-91	-4	-1	24	4	1	66
187.638	0	87	70	13	90	62	3	83	68	36	76	59	1	3	1	-86	0	0	-89	-4	-1	23	3	0	66
187.761	0	87	71	13	90	63	4	84	69	37	76	60	1	3	0	-86	0	0	-90	-4	-1	24	3	0	66
187.884	0	88	72	14	90	63	4	83	69	37	77	60	0	3	0	-87	-1	0	-90	-4	0	24	4	0	67
188.006	0	87	71	14	90	62	4	84	68	36	77	60	1	3	0	-86	-1	0	-90	-4	0	23	4	0	66
188.129	0	88	68	13	91	62	4	83	66	36	78	60	1	4	0	-86	-1	0	-88	-4	0	24	4	0	66
188.252	0	88	69	14	90	62	3	83	68	36	77	60	1	3	0	-86	-1	0	-90	-4	0	24	4	0	66
188.375	0	88	70	13	90	62	3	83	67	36	78	59	1	3	1	-87	0	0	-90	-4	0	23	4	0	66
188.498	0	87	71	14	90	62	5	84	68	36	78	59	0	3	1	-86	0	0	-90	-4	0	24	4	0	66
188.621	0	88	72	14	91	65	4	83	69	35	78	61	1	3	0	-86	0	0	-89	-4	0	23	4	0	66
188.744	0	88	71	14	90	63	4	84	69	37	78	60	1	3	1	-87	0	0	-90	-4	0	23	4	0	66
188.867	0	88	70	14	91	61	4	83	68	37	78	60	0	4	1	-86	0	0	-90	-4	0	23	4	0	66
188.989	0	88	70	13	91	62	4	82	68	36	78	59	0	3	0	-86	0	0	-89	-4	0	25	4	0	66
189.112	0	88	69	13	90	62	4	84	67	35	77	60	1	3	0	-86	-1	0	-89	-4	0	24	3	0	66
189.235	0	88	70	13	90	63	4	83	68	35	78	60	1	3	0	-86	-1	0	-90	-3	0	24	4	0	66
189.358	0	87	70	14	90	63	3	84	68	36	78	60	1	3	0	-87	0	0	-91	-3	0	24	4	1	67
189.481	0	87	71	14	91	63	4	83	68	37	78	60	1	2	0	-87	0	0	-89	-4	0	24	4	0	66
189.604	0	88	69	14	91	62	4	83	66	36	77	60	0	3	0	-86	0	0	-89	-4	0	24	4	0	66
189.727	0	88	70	14	90	62	4	83	68	37	77	60	1	3	0	-87	0	0	-90	-4	0	23	5	0	67
189.85	0	88	70	14	90	62	4	84	67	37	77	61	1	3	1	-86	0	0	-90	-4	0	23	4	0	66
189.972	0	88	70	14	90	63	4	83	69	36	78	59	0	4	1	-87	-1	0	-89	-4	0	23	4	0	67
190.095	0	87	71	14	91	64	4	84	69	37	77	60	0	4	0	-87	0	0	-89	-4	-1	24	4	0	66
190.218	0	87	71	14	90	63	3	83	68	37	77	61	1	3	0	-87	-1	0	-91	-4	-1	24	4	0	66
190.341	0	87	70	15	90	61	3	84	67	35	77	60	1	4	0	-87	-1	0	-91	-4	0	24	5	0	66
190.464	0	88	71	14	90	63	4	83	67	36	76	60	1	3	0	-86	0	0	-89	-4	-1	23	4	0	67
190.587	0	88	70	14	90	62	4	83	68	37	77	59	1	3	0	-85	0	0	-89	-4	0	23	4	0	66
190.71	0	88	71	14	90	63	4	83	68	36	77	60	0	3	0	-87	0	0	-90	-4	0	23	4	0	66
190.833	0	88	71	14	90	64	4	84	69	36	77	60	1	2	1	-87	-1	0	-90	-4	-1	24	4	0	67
190.956	0	88	71	13	91	62	4	83	68	37	78	60	1	3	1	-88	-1	0	-89	-4	0	23	4	0	66
191.078	0	88	70	14	90	62	4	83	67	37	77	60	1	4	0	-86	0	0	-89	-4	0	23	4	0	67
191.201	0	87	69	14	90	62	4	83	68	36	77	59	1	4	0	-87	0	0	-90	-3	0	24	4	0	66
191.324	0	88	70	14	91	63	4	84	68	36	78	60	1	3	0	-86	0	0	-90	-4	0	24	4	0	66
191.447	0	88	70	14	90	63	4	84	68	36	77	60	0	3	0	-87	0	0	-89	-4	0	24	4	1	66
191.57	0	87	71	14	90	63	4	84	68	37	78	60	1	3	1	-87	0	0	-89	-3	0	23	5	0	66
191.693	0	87	70	13	91	63	4	83	68	36	78	60	1	3	1	-86	0	0	-91	-4	0	24	3	0	66
191.816	0	87	69	13	90	62	4	83	67	36	77	60	0	4	0	-87	0	0	-89	-3	0	23	4	0	67
191.939	0	87	70	14	90	61	3	83	67	36	77	60	0	4	0	-87	0	0	-89	-4	0	23	4	0	66
192.061	0	88	70	14	90	61	4	83	67	36	77	60	1	3	1	-86	0	0	-89	-3	0	24	4	0	67
192.184	0	87	70	14	90	63	4	83	67	37	77	60	2	3	0	-87	0	0	-90	-4	0	23	4	0	66
192.307	0	88	71	14	90	63	4	83	68	36	77	60	1	3	1	-86	0	0	-90	-3	-1	24	3	0	67
192.43	0	88	71	14	90	63	3	83	68	36	77	59	1	4	0	-86	0	0	-89	-3	0	24	3	0	66
192.553	0	88	69	14	89	61	4	83	66	36	77	60	0	3	0	-86	0	0	-88	-4	-1	23	5	0	66
192.676	0	88	68	14	91	63	4	83	67	35	77	60	0	4	0	-87	0	0	-90	-4	0	23	4	0	67
192.799	0	87	69	12	90	62	4	84	66	36	77	59	0	3	0	-86	0	0	-89	-3	0	23	3	0	67
192.922	0	88	70	14	91	62	4	84	67	36	78	60	1	3	0	-86	0	1	-88	-5	0	24	4	0	67
193.044	0	87	71	14	90	63	4	83	67	36	77	60	0	3	0	-86	0	0	-89	-4	0	24	5	0	66
193.167	0	88	71	15	90	63	4	84	68	37	78	60	1	3	1	-87	0	0	-89	-5	0	24	3	0	66
193.29	0	88	70	13	90	61	4	83	66	35	78	59	0	3	1	-87	0	0	-89	-4	0	24	3	0	66
193.413	0	88	69	14	91	62	4	83	66	36	77	60	0	3	0	-86	-1	0	-88	-4	0	23	3	0	66
193.536	0	87	69	14	90	62	3	83	67	37	77	59	1	3	1	-87	0	0	-89	-4	0	24	4	0	66
193.659	0	87	70	14	91	63	4	83	67	36	77	59	0	3	1	-87	-1	0	-89	-3	-1	24	4	0	66
193.782	0	87	70	13	90	63	3	83	67	36	77	60	1	4	1	-87	0	0	-89	-3	0	24	4	1	66
193.905	0	87	71	13	90	63	3	84	68	37	78	60	1	3	0	-87	0	0	-89	-3	0	24	4	0	67
194.028	0	89	70	14	90	62	3	83	67	36	77	59	1	3	1	-87	0	1	-88	-4	-1	24	4	0	67
194.15	0	88	70	14	90	62	4	83	67	36	78	60	0	3	0	-88	0	1	-89	-4	0	23	4	0	67
194.273	0	88	70	13	90	63	3	83	67	36	77	60	0	3	0	-87	-1	0	-88	-4	0	24	4	0	67
194.396	0	87	70	14	90	63	4	84	67	36	77	60	0	3	0	-88	0	0	-89	-3	0	23	4	0	67
194.519	0	88	71	13	90	64	4	83	68	36	78	60	1	4	1	-88	0	0	-89	-4	0	23	3	0	66
194.642	0	88	70	14	92	63	4	83	69	35	78	61	1	3	0	-88	-1	0	-90	-4	0	24	4	0	66
194.765	0	88	70	14	91	62	4	83	67	36	78	59	1	3	0	-87	-1	0	-89	-4	0	24	4	0	66
194.888	0	87	70	14	90	63	4	83	67	37	77	60	0	4	0	-87	-1	0	-88	-4	-1	24	4	0	67
195.011	0	88	70	12	91	63	3	83	67	36	78	60	1	4	1	-87	0	0	-89	-4	0	24	4	0	66
195.133	0	88	70	14	91	63	4	84	67	37	78	60	1	3	0	-87	-1	0	-89	-3	-1	24	5	0	66
195.256	0	88	72	14	91	64	4	84	68	36	77	60	1	4	0	-87	0	0	-88	-4	0	24	4	1	67
195.379	0	88	72	14	92	64	4	84	69	37	79	61	1	4	0	-87	0	0	-88	-4	0	24	4	0	67
195.502	0	88	69	14	91	63	4	83	67	37	77	60	0	3	0	-87	0	0	-89	-4	0	24	4	0	66
195.625	0	88	69	14	90	62	5	83	67	35	78	60	1	3	0	-87	-1	0	-90	-5	0	24	4	1	66
195.748	0	88	70	15	90	63	4	84	68	37	77	60	1	3	0	-87	-1	0	-88	-4	0	24	4	0	66
195.871	0	88	70	13	89	63	4	84	68	35	77	60	1	4	0	-88	0	0	-88	-4	0	24	4	0	66
195.994	0	88	71	14	90	64	4	84	68	37	78	61	0	3	0	-88	0	0	-90	-3	-1	24	4	0	67
196.116	0	88	72	15	91	64	4	83	69	36	77	60	1	4	0	-88	0	0	-89	-3	0	24	3	0	67
196.239	0	88	70	14	90	63	4	83	67	36	77	61	1	3	0	-87	-1	0	-88	-4	0	23	4	0	66
196.362	0	88	69	13	91	63	3	83	67	36	77	60	1	3	0	-88	0	0	-88	-4	0	24	4	0	67
196.485	0	88	70	13	90	62	4	84	68	36	77	60	1	3	0	-87	0	0	-89	-4	0	24	5	0	67
196.608	0	88	70	13	91	64	4	84	67	37	78	61	1	3	0	-86	0	0	-89	-4	0	23	4	0	67
196.731	0	88	71	14	91	64	3	83	68	37	78	60	0	3	1	-88	0	0	-88	-4	-1	24	4	0	67
196.854	0	88	71	13	90	64	4	83	69	36	78	61	1	3	0	-87	-1	0	-88	-5	0	24	4	0	66
196.977	0	88	70	14	90	63	4	83	68	36	78	61	1	3	0	-87	0	0	-89	-4	0	25	4	0	67
197.1	0	88	70	14	90	62	4	83	67	36	77	60	1	3	0	-87	0	0	-89	-4	0	24	4	0	66
197.222	0	88	70	14	90	62	4	83	68	35	77	60	1	3	0	-87	-1	0	-89	-3	0	24	4	0	67
197.345	0	88	70	13	90	63	3	83	68	35	77	60	1	2	1	-86	-1	0	-88	-4	-1	23	3	0	67
197.468	0	88	70	14	91	63	3	83	68	36	77	60	1	3	0	-87	0	0	-90	-3	0	23	4	0	67
197.591	0	87	71	13	91	64	4	83	68	35	77	60	1	4	0	-86	0	0	-90	-4	0	23	4	0	66
197.714	0	87	70	13	91	62	4	82	66	36	77	61	0	3	1	-85	0	0	-89	-4	-1	22	4	0	66
197.837	0	87	70	14	90	62	4	83	67	35	78	60	1	3	0	-86	-1	0	-89	-5	-1	23	3	0	67
197.96	0	87	69	14	90	63	4	82	67	36	77	60	1	3	0	-86	0	0	-90	-4	-1	24	4	0	66
198.083	0	87	71	14	91	61	3	83	66	36	77	59	1	4	0	-85	0	0	-90	-4	0	24	4	0	67
198.205	0	87	71	13	90	63	4	82	68	36	77	60	1	4	0	-85	-1	0	-89	-3	0	23	4	1	67
198.328	0	87	71	14	90	63	4	82	68	36	78	60	1	3	0	-85	0	0	-90	-3	0	24	4	0	67
198.451	0	86	69	13	90	61	4	83	66	35	77	60	1	3	0	-85	0	0	-90	-4	0	23	4	0	66
198.574	0	87	70	13	91	61	4	82	67	34	77	60	0	3	0	-84	-1	0	-90	-4	0	23	4	0	67
198.697	0	87	70	14	89	61	4	82	67	35	78	59	0	3	0	-85	-1	0	-89	-4	0	22	4	0	66
198.82	0	87	69	14	90	62	4	83	67	35	77	59	1	5	0	-85	0	0	-90	-4	0	23	4	0	66
198.943	0	87	71	13	90	63	4	82	67	35	77	59	0	4	0	-84	0	0	-92	-3	0	23	5	0	66
199.066	0	86	70	14	90	62	5	82	67	35	77	60	1	3	0	-84	0	0	-91	-4	0	24	4	0	66
199.188	0	87	69	13	89	60	4	82	65	35	77	59	0	3	0	-84	0	0	-91	-4	-1	25	4	0	66
199.311	0	86	68	14	90	60	4	82	65	34	77	58	1	2	0	-83	0	0	-91	-4	0	24	5	0	66
199.434	0	87	69	13	90	61	4	82	66	34	76	58	1	3	0	-83	0	0	-92	-4	0	23	4	0	65
199.557	0	87	69	14	89	61	4	82	65	34	76	58	1	4	0	-83	0	0	-92	-4	0	22	4	0	66
199.68	0	86	70	14	89	63	4	81	68	35	77	59	1	3	0	-83	0	0	-91	-3	0	22	4	1	65
199.803	0	86	69	13	90	61	4	81	67	34	77	59	1	3	0	-83	0	0	-92	-3	-1	23	3	0	66
199.926	0	87	68	13	89	60	4	82	65	35	76	59	1	3	0	-83	0	0	-92	-4	0	23	3	0	65
200.049	0	86	69	13	89	61	4	82	66	34	76	58	1	3	0	-83	-1	0	-92	-4	0	23	4	0	66
200.172	0	87	69	14	88	60	4	81	66	33	76	58	0	3	0	-82	0	0	-92	-3	0	23	4	0	66
200.294	0	87	69	14	89	61	4	82	66	35	77	58	1	3	1	-81	-1	0	-94	-4	0	22	5	0	65
200.417	0	86	70	13	89	62	4	81	67	34	77	59	0	4	0	-83	0	0	-94	-3	-1	23	5	1	65
200.54	0	86	68	13	89	61	4	82	65	35	77	59	1	3	0	-83	0	0	-92	-4	0	22	4	0	65
200.663	0	87	69	14	89	60	5	81	65	34	76	58	0	3	0	-83	0	0	-93	-4	-1	22	3	1	65
200.786	0	87	69	13	89	61	4	82	66	34	76	58	0	3	0	-82	0	0	-93	-4	0	23	4	0	64
200.909	0	87	69	13	89	61	4	82	66	35	76	59	1	3	0	-83	-1	0	-92	-3	0	23	4	0	66
201.032	0	87	69	13	90	61	4	82	67	34	76	59	1	3	1	-83	0	0	-92	-3	0	23	5	0	65
201.155	0	86	70	13	89	62	4	83	66	35	77	59	1	3	0	-83	0	0	-92	-3	0	22	5	0	65
201.277	0	86	69	13	90	61	4	82	65	33	77	58	1	3	0	-82	0	0	-93	-4	0	23	4	0	66
201.4	0	86	69	14	89	60	3	82	66	34	77	58	1	3	1	-83	0	0	-93	-3	0	22	4	0	65
201.523	0	87	69	13	89	61	3	82	66	34	76	58	1	4	0	-83	0	0	-92	-4	0	23	4	0	65
201.646	0	86	70	13	90	62	4	81	66	35	76	59	1	3	0	-84	0	0	-92	-3	-1	22	4	0	65
201.769	0	86	70	14	90	62	4	82	68	35	77	59	1	4	0	-83	-1	0	-93	-4	-1	22	4	0	65
201.892	0	87	69	14	90	61	3	82	66	35	77	59	1	4	0	-82	0	0	-93	-4	0	23	4	0	65
202.015	0	87	69	13	90	60	4	82	66	34	77	59	1	3	1	-83	0	0	-91	-4	0	23	4	0	65
202.138	0	86	69	12	90	61	4	81	66	35	76	59	0	3	0	-82	0	0	-92	-4	0	23	3	0	65
202.26	0	86	69	14	90	61	4	82	66	35	78	59	1	3	1	-83	0	0	-93	-4	0	23	4	0	64
202.383	0	86	69	13	90	62	4	82	67	35	77	59	1	3	1	-83	0	0	-92	-4	-1	23	4	0	65
202.506	0	87	70	13	91	63	4	82	67	34	78	58	0	4	1	-82	0	0	-92	-4	-1	23	4	0	65
202.629	0	87	70	14	90	60	4	83	66	35	77	58	1	3	1	-83	0	0	-92	-4	0	23	3	0	65
202.752	0	87	68	13	89	60	4	81	65	35	76	59	1	4	0	-83	-1	0	-92	-4	-1	23	4	0	66
202.875	0	87	69	14	89	61	4	82	66	34	77	58	1	4	1	-84	-1	0	-92	-3	-1	22	4	0	65
202.998	0	87	70	13	90	61	4	83	66	34	76	59	0	4	0	-83	0	0	-91	-3	0	24	4	0	65
203.121	0	86	70	13	90	63	4	83	65	35	76	59	0	4	0	-84	0	0	-93	-4	0	23	4	0	65
203.244	0	87	70	14	89	62	4	82	67	35	77	59	1	2	0	-84	0	0	-92	-4	0	23	4	0	64
203.366	0	87	69	13	90	61	4	82	66	35	76	58	1	3	0	-83	0	0	-91	-3	0	23	4	0	65
203.489	0	87	70	13	90	61	4	82	66	34	76	58	1	3	0	-83	-1	0	-91	-4	0	23	4	0	65
203.612	0	87	69	13	89	61	4	82	66	34	78	59	0	3	0	-84	0	0	-92	-4	0	23	4	0	65
203.735	0	87	69	13	90	61	4	82	66	34	77	59	1	3	0	-82	-1	0	-92	-3	0	23	3	0	66
203.858	0	88	70	13	90	62	4	82	66	34	77	59	1	3	0	-84	0	0	-91	-4	-1	22	4	0	66
203.981	0	87	70	15	89	62	4	82	66	34	77	58	1	3	0	-83	0	0	-91	-3	0	23	4	0	65
204.104	0	87	69	13	90	60	4	82	65	35	77	59	1	3	1	-84	0	0	-91	-4	0	23	4	0	66
204.227	0	87	70	14	90	60	4	82	67	36	76	58	0	3	0	-84	0	0	-91	-4	0	24	4	0	66
204.349	0	87	70	14	90	61	4	82	65	34	77	58	1	3	0	-83	0	0	-91	-4	0	22	4	0	66
204.472	0	88	70	14	90	63	3	83	67	35	77	59	2	4	0	-85	0	0	-91	-4	0	22	4	0	66
204.595	0	86	70	13	90	63	4	82	68	34	78	59	0	3	0	-84	-1	0	-92	-4	0	24	4	0	67
204.718	0	87	68	15	90	61	4	82	66	35	77	59	0	3	0	-83	0	0	-90	-4	0	24	4	0	66
204.841	0	86	70	14	90	61	4	83	65	34	76	58	1	3	0	-83	0	0	-91	-4	0	23	4	0	66
204.964	0	88	70	12	89	61	4	83	65	34	77	59	0	2	1	-83	0	0	-91	-4	0	22	4	0	65
205.087	0	88	70	14	90	61	4	83	66	35	77	58	1	3	0	-84	0	0	-92	-4	0	23	3	0	66
205.21	0	87	71	13	90	61	4	83	68	34	77	59	1	3	1	-83	0	0	-92	-4	0	23	4	0	66
205.332	0	86	70	14	90	61	4	82	67	34	77	59	1	3	0	-83	0	0	-91	-3	0	23	5	0	66
[truncated: 1,017 more rows]

## Sheet: Add_info
Time	Marker	Accel_x	Accel_y	Accel_z	Gyro_x	Gyro_y	Gyro_z	Magnet_x	Magnet_y	Magnet_z	battery		ld_gain	pd_gain
[truncated: 2,687 more rows]
